# Supplementary material for: The Neurogenic Potential of Astrocytes Is Regulated by Inflammatory Signals
Source: Mol Neurobiol. 2015 Jul 4;53(6):3724–39. doi: 10.1007/s12035-015-9296-x (PMC4937102; doi:10.1007/s12035-015-9296-x)
Supplement: Supplementary file 2 — (XLSX 13 kb) [file 12035_2015_9296_MOESM2_ESM.xlsx]

## Sheet: Genotyping primers
Primers	Forward Primer 5'-3'	Reverse Primer 5'-3'	Annealing Temperature
Egfp	CCTACGGCGTGCAGTGCTTCAGC	CGGCGAGCTGCACGCTGCGTCCTC	60	For Aldh1l1-EGFP mice

## Sheet: Gene expression q-PCR primers
Gene symbol	Forward primer 5'-3'	Reverse primer 5'-3'	Annealing Temperature
Alg8	AGTGCTGTAAATGCATTGATGG	AATCCAGACAGAAAGCCATTGT	60
Aqp4	GCTGTGATTCCAAACGAACTG	ATGATAACTGCGGGTCCAAA	60
Ccnd1	CAAAATGCCAGAGGCGGATG	CATGGAGGGTGGGTTGGAAA	60
Cpne8	CAGTGATAAGATGTTCCCAGCC	AGCTTCCATGACACCTTCAATG	60
Foxm1	CAGAATGCCCCGAGTGAAAC	CGTGGTGGGGTGGTTGATAA	60
Gadd45	AGACCGAAAGGATGGACACG	GCAGGCACAGTACCACGTTA	60
Gapdh	TGCGACTTCAACAGCAACTC	CTTGCTCAGTGTCCTTGCTG	60
Gfap	AGAAAGGTTGAATCGCTGGA	TCTTGCATGTTACTGGTGGC	60
Gjb6	ACCATGCCCTGAAAGAGAGC	GGGCTCACCTACACTTGACC	60
Mecp2	TTCTGTCATACTCCATGTTGCC	TATCTCAGGCCCAGATTTTGTT	60
Mertk	ACATACCAAGAAACAGCTGGCA	TAAGGGAGTCCTTGAACTTCCAC	60
mKi67	TTCCTTCAGCAAGCCTGAG	GTATTAGGAGGCAAGTT	60
Mmd2	CCCACTGAGTATGAACACGC	ATGGTCTCCCAGTCGTCATC	60
Mpo	GCCTCATTGGCACTCAGTTT	AGATGATACGGGGCAAGGAG	60
Nes	TGGAACAGAGATTGGAAGGC	ATTAGGCAAGGGGGAAGAGA	60
Ngef	TGAGGCCCACATCCTCTTTT	TGTCGCACACATCCGAGATA	60
Ntsr2	GGTGAGACACAAGGATGCCA	CAGTCCATCCATCATCGGGG	60
Ogn	CCTGGAATCTGTGCCTCCTA	GCTCCCGAATGTAACGAGTG	60
Olig2	GGCGGTGGCTTCAAGTCATC	TAGTTTCGCGCCAGCAGCAG	60
Omg	GACGACCTTTAAGCTGCAAGTT	ATGAACAGGCAGGAAGACATTT	60
Pparg	TTCGATCCGTAGAAGCCGTG	GGCTTCCGCAGGTTTTTGAG	60
Ptn	CCTTGCAACTGGAAGAAGCA	CAAGGCGGTATTGAGGTCAC	60
Sox2	TAGAGCTAGACTCCGGGCGATGA	TTGCCTTAAACAAGACCACGAAA	60
Tgfb1	ATGCTAAAGAGGTCACCCGC	TGCTTCCCGAATGTCTGACG	60
Thrsp	TGACAGGGCAGGTTCTGTAG	CTCGGGGTCTTCATCAGTCT	60
Uhrf1	ATGTGTGTGGTGGGCGCGAG	GAGTCAGTGCGGCAGCTGGG	60
Vrk3	GAATCCAGAGCTTCCGACTT	CTAAGGGAGCGGTGAGAATG	60

## Sheet: ChIP-qPCR primers
Gene Symbol	Forward Primer 5'-3'	Reverse Primer 5'-3'	Annealing Temperature
Ccnb1	TACGACGGAGGCTTTTATGG	GCAAGTTTCCACCCAAATCTT	60
Nestin	TCCGTTTTTCCAACAGTTCA	CCCAGGACCTCCTTTCTCTA	60
Olig2	CCGAAAGGTGTGGATGCTTA	GGGTTTAGGCTGGAGCAGTT	60
Sox2	GCCGGAAACCCATTTATTC	TCTTTCTCCCAGCCCTAGTC	60
