# Supplementary material for: The Neurogenic Potential of Astrocytes Is Regulated by Inflammatory Signals
Source: Mol Neurobiol. 2015 Jul 4;53(6):3724–39. doi: 10.1007/s12035-015-9296-x (PMC4937102; doi:10.1007/s12035-015-9296-x)
Supplement: Supplementary file 3 — (XLSX 7,604 kb) [file 12035_2015_9296_MOESM3_ESM.xlsx]

## Sheet: fbs_v_ctx12_0.05
	ID	logFC	AveExpr	t	P.Value	adj.P.Val	B	Species	Source	Search_Key	Transcript	ILMN_Gene	Source_Reference_ID	RefSeq_ID	Unigene_ID	Entrez_Gene_ID	GI	Accession	Symbol	Protein_Product	Probe_Id	Array_Address_Id	Probe_Type	Probe_Start	Probe_Sequence	Chromosome	Probe_Chr_Orientation	Probe_Coordinates	Cytoband	Definition	Ontology_Component	Ontology_Process	Ontology_Function	Synonyms	Obsolete_Probe_Id
6130482	6130482	-4.20343	4.72367	-1342.95	3.41293e-26	8.7702e-22	34.0287	Mus musculus	RefSeq	ILMN_213969	ILMN_213969	C230078M08RIK	NM_176995.2	NM_176995.2	NA	319749	31342547	NM_176995.2	C230078M08Rik	NP_795969.1	ILMN_1245335	6130482	S	2579	CTCTTGCAGTTTGCAGGTGGAATGATAGTGTTCACCCCCACCCATCCCCG	17	+	26582996-26583045	17qA3.3	Mus musculus RIKEN cDNA C230078M08 gene (C230078M08Rik), mRNA.
6580452	6580452	-8.87016	6.27865	-577.376	9.66576e-23	1.2419e-18	33.6073	Mus musculus	RefSeq	ILMN_246924	ILMN_246924	CALCA	NM_001033954.1	NM_001033954.1	NA	12310	76880462	NM_001033954.1	Calca	NP_001029126.1	ILMN_3101815	6580452	A	166	GCCTTTGAGGTCAATCTTGGAAAGCAGCCCAGGCATGGCCACTCTCAGTG	7	-	114425716-114425757:114426276-114426283	7qF1	Mus musculus calcitonin/calcitonin-related polypeptide, alpha (Calca), transcript variant 2, mRNA.	The space external to the outermost structure of a cell. For cells without external protective or external encapsulating structures this refers to space outside of the plasma membrane. This term covers the host cell environment outside an intracellular parasite [goid 5576] [evidence IDA]; The space external to the outermost structure of a cell. For cells without external protective or external en…	Any process that stops, prevents or reduces the frequency, rate or extent of a neurophysiological process [goid 31645] [evidence IMP]; Any process that modulates the frequency or rate of heart contraction [goid 2027] [evidence IMP]; The regulation of blood pressure mediated by detection of stimuli and a neurological response [goid 1976] [evidence ISA]; An increase in the internal diameter of an a…	Interacting selectively with a calcitonin receptor [goid 31716] [evidence IDA]; The action characteristic of a hormone, any substance formed in very small amounts in one specialized organ or group of cells and carried (sometimes in the bloodstream) to another organ or group of cells in the same organism, upon which it has a specific regulatory action. The term was originally applied to agents wit…	Calc1; Cgrp; CGRP-1; CA; CGRP1; Calc; Ct; calcitonin; Ctn	Calc1; Cgrp; CGRP-1; CA; CGRP1; Calc; Ct; calcitonin; Ctn
1580626	1580626	-5.84504	5.27027	-270.473	1.21975e-19	1.0448e-15	32.0867	Mus musculus	RefSeq	ILMN_211389	ILMN_211389	SGOL1	NM_028232.1	NM_028232.1	NA	72415	13386293	NM_028232.1	Sgol1	NP_082508.1	ILMN_2854962	1580626	S	1850	AGACAGTGCACAATGGGCAGAACCTCTACCAGGCTCTGATCAGGAGGGTC	17	-	53815818-53815867	17qC	Mus musculus shugoshin-like 1 (S. pombe) (Sgol1), mRNA.	A membrane-bounded organelle of eukaryotic cells in which chromosomes are housed and replicated. In most cells, the nucleus contains all of the cell's chromosomes except the organellar chromosomes, and is the site of RNA synthesis and processing. In some species, or in specialized cell types, RNA metabolism or DNA replication may be absent [goid 5634] [evidence IEA]; The region of a chromosome th…	The progression of biochemical and morphological phases and events that occur in a cell during successive cell replication or nuclear replication events. Canonically, the cell cycle comprises the replication and segregation of genetic material followed by the division of the cell, but in endocycles or syncytial cells nuclear replication or nuclear division may not be followed by cell division [go…		C81037; MGC113769; 3300001M08Rik; Sgo1	C81037; MGC113769; 3300001M08Rik; Sgo1
1570754	1570754	-4.74286	4.90288	-233.07	4.95277e-19	3.18178e-15	31.5316	Mus musculus	RefSeq	ILMN_211070	ILMN_211070	CDC20	NM_023223.1	NM_023223.1	NA	107995	12963586	NM_023223.1	Cdc20	NP_075712.1	ILMN_2698767	1570754	S	12	TGTGTTCGGGAGAGCTGAGTACGGAGAGGGACCGGGCTGCTGCGAGCTGT	4	-	118109793-118109842	4qD2.1	Mus musculus cell division cycle 20 homolog (S. cerevisiae) (Cdc20), mRNA.		Progression through mitosis, the division of the eukaryotic cell nucleus to produce two daughter nuclei that, usually, contain the identical chromosome complement to their mother [goid 7067] [evidence IEA]; The chemical reactions and pathways resulting in the breakdown of a protein or peptide by hydrolysis of its peptide bonds, initiated by the covalent attachment of a ubiquitin moiety, or multip…	Interacting selectively with any protein or protein complex (a complex of two or more proteins that may include other nonprotein molecules) [goid 5515] [evidence IPI]	C87100; p55CDC; 2310042N09Rik	C87100; p55CDC; 2310042N09Rik
2900300	2900300	-8.53979	6.16853	-203.234	1.79864e-18	9.24392e-15	30.924	Mus musculus	RefSeq	ILMN_222572	ILMN_222572	PBK	NM_023209.1	NM_023209.1	NA	52033	12963574	NM_023209.1	Pbk	NP_075698.1	ILMN_2929896	2900300	S	1475	GCCTGTCAGCCCATGCGCCCTGGGACTTGAGAAGAGTTCATAAACGTAGC	14	+	64771761-64771810	14qD1	Mus musculus PDZ binding kinase (Pbk), mRNA.	The part of a cell or its extracellular environment in which a gene product is located. A gene product may be located in one or more parts of a cell and its location may be as specific as a particular macromolecular complex, that is, a stable, persistent association of macromolecules that function together [goid 5575] [evidence ND ]	The posttranslational phosphorylation of peptidyl-serine to form peptidyl-O-phospho-L-serine [goid 18105] [evidence ISO]; The posttranslational phosphorylation of peptidyl-threonine to form peptidyl-O-phospho-L-threonine [goid 18107] [evidence ISO]; The process of introducing a phosphate group on to a protein [goid 6468] [evidence IEA]	Catalysis of the transfer of a group, e.g. a methyl group, glycosyl group, acyl group, phosphorus-containing, or other groups, from one compound (generally regarded as the donor) to another compound (generally regarded as the acceptor). Transferase is the systematic name for any enzyme of EC class 2 [goid 16740] [evidence IEA]; Catalysis of the transfer of a phosphate group, usually from ATP, to …	2810434B10Rik; D14Ertd732e; TOPK; AW538537	2810434B10Rik; D14Ertd732e; TOPK; AW538537
2710703	2710703	-6.28688	5.41755	-186.237	4.09303e-18	1.75298e-14	30.4862	Mus musculus	MEEBO	ILMN_215422	ILMN_215422	E130306D19RIK	scl24403.4_53	XM_131404.3	NA	NA	38078279	XM_131404.3	E130306D19Rik		ILMN_2659317	2710703	S	1295	CTGTCTGTGGCCAGCGGTTAATCCCATTTGCAGCTTTGAAAAGGAGTCCA						The living contents of a cell; the matter contained within (but not including) the plasma membrane, usually taken to exclude large vacuoles and masses of secretory or ingested material. In eukaryotes it includes the nucleus and cytoplasm [goid 5622] [evidence IEA]	Any process that modulates the frequency, rate or extent of Rho protein signal transduction [goid 35023] [evidence IEA]; A series of reactions within the cell that occur as a result of a single trigger reaction or compound [goid 7242] [evidence IEA]	Stimulates the exchange of guanyl nucleotides by a GTPase. Under normal cellular physiological conditions, the concentration of GTP is higher than that of GDP, favoring the replacement of GDP by GTP in association with the GTPase [goid 5085] [evidence IEA]; Stimulates the exchange of guanyl nucleotides by a GTPase of the Rho family. Under normal cellular physiological conditions, the concentratio…
6940411	6940411	-6.23305	5.39961	-164.656	1.30492e-17	4.60051e-14	29.8016	Mus musculus	RefSeq	ILMN_219875	ILMN_219875	PIF1	NM_172453.1	NM_172453.1	NA	208084	27369614	NM_172453.1	Pif1	NP_766041.1	ILMN_2714678	6940411	S	3595	GTGCTGGGTTTAGGGGAGAGGCCGTGTTTAGGATACGGAGATGTATGTTC	9	+	65393883-65393932	9qC	Mus musculus PIF1 5'-to-3' DNA helicase homolog (S. cerevisiae) (Pif1), mRNA.	A membrane-bounded organelle of eukaryotic cells in which chromosomes are housed and replicated. In most cells, the nucleus contains all of the cell's chromosomes except the organellar chromosomes, and is the site of RNA synthesis and processing. In some species, or in specialized cell types, RNA metabolism or DNA replication may be absent [goid 5634] [evidence IEA]		Catalysis of the hydrolysis of various bonds, e.g. C-O, C-N, C-C, phosphoric anhydride bonds, etc. Hydrolase is the systematic name for any enzyme of EC class 3 [goid 16787] [evidence IEA]; Catalysis of the reaction: NTP + H2O = NDP + phosphate to drive the unwinding of a DNA or RNA helix [goid 4386] [evidence IEA]; Interacting selectively with DNA (deoxyribonucleic acid) [goid 3677] [evidence IE…	4631410M14; AI449441	4631410M14; AI449441
10161	10161	-6.0377	5.33449	-163.035	1.43223e-17	4.60051e-14	29.7432	Mus musculus	RefSeq	ILMN_194608	ILMN_247680	DEPDC1B	NM_178683.4	NM_178683.4	NA	218581	146198721	NM_178683.4	Depdc1b	NP_848798.1	ILMN_2628708	10161	S	2233	GCAGATTTGCCTGTCGCTCTTTGATTACCCGTATGCCGGGCTGGGTCTGC				13qD2.1	Mus musculus DEP domain containing 1B (Depdc1b), mRNA.	The part of a cell or its extracellular environment in which a gene product is located. A gene product may be located in one or more parts of a cell and its location may be as specific as a particular macromolecular complex, that is, a stable, persistent association of macromolecules that function together [goid 5575] [evidence ND ]; The living contents of a cell; the matter contained within (but…	Any process specifically pertinent to the functioning of integrated living units: cells, tissues, organs, and organisms. A process is a collection of molecular events with a defined beginning and end [goid 8150] [evidence ND ]; A series of reactions within the cell that occur as a result of a single trigger reaction or compound [goid 7242] [evidence IEA]; The cascade of processes by which a signa…	Increases the activity of a GTPase, an enzyme that catalyzes the hydrolysis of GTP [goid 5096] [evidence IEA]; Elemental activities, such as catalysis or binding, describing the actions of a gene product at the molecular level. A given gene product may exhibit one or more molecular functions [goid 3674] [evidence ND ]	XTP1; 9830132O03; AW260467	XTP1; 9830132O03; AW260467
6550600	6550600	-6.65312	5.53963	-152.468	2.69131e-17	7.6843e-14	29.3346	Mus musculus	RefSeq	ILMN_211475	ILMN_211475	PKIG	NM_011106.2	NM_011106.2	NA	18769	86476075	NM_011106.2	Pkig	NP_035236.1	ILMN_2616262	6550600	S	51	TCTGAGTCCTGGCTTCTTGTTCTACCTTCCCATCTGACCTAGGATCCCTG	2	+	163519823-163519872	2qH3	Mus musculus protein kinase inhibitor, gamma (Pkig), transcript variant 1, mRNA.	That fraction of cells, prepared by disruptive biochemical methods, that is soluble in water [goid 5625] [evidence IDA]	Any process that stops, prevents or reduces the frequency, rate or extent of protein kinase activity [goid 6469] [evidence IDA]; Any process that stops, prevents or reduces the frequency, rate or extent of the movement of proteins from the cytoplasm into the nucleus [goid 42308] [evidence IDA]; Any process that stops, prevents or reduces the frequency, rate or extent of transcription from an RNA …	Stops, prevents or reduces the activity of a protein kinase, an enzyme which phosphorylates a protein [goid 4860] [evidence IEA]; Catalysis of the transfer of a phosphate group, usually from ATP, to a substrate molecule [goid 16301] [evidence IEA]; Stops, prevents or reduces the activity of a cAMP-dependent protein kinase [goid 4862] [evidence IDA]	PKIgamma	PKIgamma
4570440	4570440	-4.92813	4.96464	-150.051	3.12818e-17	8.03848e-14	29.2339	Mus musculus	RefSeq	ILMN_221284	ILMN_221284	CENPM	NM_178269.3	NM_178269.3	NA	66570	122939140	NM_178269.3	Cenpm	NP_840000.2	ILMN_2733472	4570440	S	495	GAACCCCCCATCCAAGGAGCTGTGAGCATTACTGCCCTCCACACGTTTGC	15	-	82064773-82064822	15qE1	Mus musculus centromere protein M (Cenpm), transcript variant 2, mRNA.	All of the contents of a cell excluding the plasma membrane and nucleus, but including other subcellular structures [goid 5737] [evidence IEA]; A membrane-bounded organelle of eukaryotic cells in which chromosomes are housed and replicated. In most cells, the nucleus contains all of the cell's chromosomes except the organellar chromosomes, and is the site of RNA synthesis and processing. In some …			Pane1; 2610019I03Rik; AI853711	2610019I03Rik; AI853711; Pane1
3440725	3440725	-5.24267	5.06948	-132.298	1.02333e-16	2.3906e-13	28.3966	Mus musculus	MEEBO	ILMN_187520	ILMN_187520	RRM2	scl3591.1.1_204		NA	NA	7106398	NM_009104	Rrm2		ILMN_2714565	3440725	S	1843	TATAGCCCTGGCTGTACGGAATTCACAAGTGAGTTTGAGCCCAGTGGTGG						All of the contents of a cell excluding the plasma membrane and nucleus, but including other subcellular structures [goid 5737] [evidence IEA]	The process of removal or addition of one or more electrons with or without the concomitant removal or addition of a proton or protons [goid 55114] [evidence IEA]; The process whereby new strands of DNA are synthesized. The template for replication can either be an existing DNA molecule or RNA [goid 6260] [evidence IEA]; The chemical reactions and pathways involving a deoxyribonucleoside diphosph…	Interacting selectively with iron (Fe) ions [goid 5506] [evidence IEA]; Interacting selectively with any metal ion [goid 46872] [evidence IEA]; Catalysis of an oxidation-reduction (redox) reaction, a reversible chemical reaction in which the oxidation state of an atom or atoms within a molecule is altered. One substrate acts as a hydrogen or electron donor and becomes oxidized, while the other ac…
5820600	5820600	4.87267	6.31473	123.496	1.95628e-16	4.18921e-13	27.9075	Mus musculus	RefSeq	ILMN_208882	ILMN_208882	APOC1	NM_007469.3	NM_007469.3	NA	11812	141802164	NM_007469.3	Apoc1	NP_031495.1	ILMN_1228469	5820600	S	175	GCCCAGGCGGCCCCGGATTTGTCCGGAACATTGGAGAGCATACCGGATAA	7	-	20277323-20277372	7qA3	Mus musculus apolipoprotein C-I (Apoc1), mRNA.	The space external to the outermost structure of a cell. For cells without external protective or external encapsulating structures this refers to space outside of the plasma membrane. This term covers the host cell environment outside an intracellular parasite [goid 5576] [evidence IEA]	The directed movement of substances (such as macromolecules, small molecules, ions) into, out of, within or between cells, or within a multicellular organism [goid 6810] [evidence IEA]; The directed movement of lipids into, out of, within or between cells. Lipids are compounds soluble in an organic solvent but not, or sparingly, in an aqueous solvent [goid 6869] [evidence IEA]; The chemical react…	Enables the directed movement of lipids into, out of, within or between cells [goid 5319] [evidence IEA]
1440019	1440019	7.73678	8.11779	114.119	4.11307e-16	7.76628e-13	27.321	Mus musculus	RefSeq	ILMN_214646	ILMN_214646	CD59A	NM_007652.2	NM_007652.2	NA	12509	31982468	NM_007652.2	Cd59a	NP_031678.1	ILMN_1228942	1440019	S	1524	GCGGCCACAACTTGGATGTCCCACATCTCTGAATATTGCCTGGGCTCTGC	2	+	103916078-103916127	2qE2	Mus musculus CD59a antigen (Cd59a), mRNA.	Double layer of lipid molecules that encloses all cells, and, in eukaryotes, many organelles; may be a single or double lipid bilayer; also includes associated proteins [goid 16020] [evidence IEA]; The membrane surrounding a cell that separates the cell from its external environment. It consists of a phospholipid bilayer and associated proteins [goid 5886] [evidence IEA]; Tethered to a membrane b…			protectin; AA987121; Cd59	protectin; AA987121; Cd59
6110259	6110259	5.36437	6.57564	113.777	4.23115e-16	7.76628e-13	27.2981	Mus musculus	RefSeq	ILMN_219135	ILMN_251988	4933434I06RIK	NM_027728.2	NM_027728.2	NA	71233	124378031	NM_027728.2	4933434I06Rik	NP_082004.1	ILMN_1216601	6110259	S	986	GCCAACTGTTGCAGGACAGAAAAAAGCCACATGGCCATCACACTAAACCC	2	-	21102521-21102570	2qA3	Mus musculus RIKEN cDNA 4933434I06 gene (4933434I06Rik), mRNA.	A prolongation or process extending from a cell, e.g. a flagellum or axon [goid 42995] [evidence IEA]; Long whiplike or feathery structures borne either singly or in groups by the motile cells of many bacteria and unicellular eukaryotes and by the motile male gametes of many eukaryotic organisms, which propel the cell through a liquid medium [goid 19861] [evidence IEA]; A specialized eukaryotic o…		Interacting selectively with a SH3 domain (Src homology 3) of a protein, small protein modules containing approximately 50 amino acid residues found in a great variety of intracellular or membrane-associated proteins [goid 17124] [evidence IEA]; Interacting selectively with calmodulin, a calcium-binding protein with many roles, both in the calcium-bound and calcium-free states [goid 5516] [eviden…	AU016229; MGC117794	AU016229; MGC117794
4850079	4850079	-5.37734	5.12495	-103.72	1.01074e-15	1.73153e-12	26.5774	Mus musculus	RefSeq	ILMN_260615	ILMN_260615	KIF23	NM_024245.3	NM_024245.3	NA	71819	29568093	NM_024245.3	Kif23	NP_077207.2	ILMN_2923463	4850079	S	2828	GTAGTCGGAAACGAAGATCGTCCACCCTAGCACCTGCCCAACCAGATGGT	9	-	61767451-61767500	9qB	Mus musculus kinesin family member 23 (Kif23), mRNA.	Any of the long, generally straight, hollow tubes of internal diameter 12-15 nm and external diameter 24 nm found in a wide variety of eukaryotic cells; each consists (usually) of 13 protofilaments of polymeric tubulin, staggered in such a manner that the tubulin monomers are arranged in a helical pattern on the microtubular surface, and with the alpha/beta axes of the tubulin subunits parallel t…		Catalysis of movement along a polymeric molecule such as a microfilament or microtubule, coupled to the hydrolysis of a nucleoside triphosphate [goid 3774] [evidence IEA]; Interacting selectively with ATP, adenosine 5'-triphosphate, a universally important coenzyme and enzyme regulator [goid 5524] [evidence IEA]; Interacting selectively with a nucleotide, any compound consisting of a nucleoside t…	MKLP-1; Knsl5; C87313; CHO1; 3110001D19Rik; MKLP1	MKLP-1; Knsl5; C87313; CHO1; 3110001D19Rik; MKLP1
4200343	4200343	7.0913	12.063	96.6285	1.96802e-15	3.16076e-12	26.0041	Mus musculus	RefSeq	ILMN_250798	ILMN_250798	SLC39A12	NM_001012305.1	NM_001012305.1	NA	277468	59858550	NM_001012305.1	Slc39a12	NP_001012305.1	ILMN_2933805	4200343	S	2145	GACCCTGGATGACGTTTCTCCTGCAGAATGTCGGATTGGTCCTTGGCTGG	2	+	14416079-14416128	2qA2	Mus musculus solute carrier family 39 (zinc transporter), member 12 (Slc39a12), mRNA.	Penetrating at least one phospholipid bilayer of a membrane. May also refer to the state of being buried in the bilayer with no exposure outside the bilayer. When used to describe a protein, indicates that all or part of the peptide sequence is embedded in the membrane [goid 16021] [evidence IEA]; Double layer of lipid molecules that encloses all cells, and, in eukaryotes, many organelles; may be…	The directed movement of metal ions, any metal ion with an electric charge, into, out of, within or between cells [goid 30001] [evidence IEA]	Catalysis of the transfer of metal ions from one side of a membrane to the other [goid 46873] [evidence IEA]	Gm731; AW046938; MGC102235	Gm731; AW046938; MGC102235
4230228	4230228	-3.43005	4.46528	-95.2562	2.25148e-15	3.40332e-12	25.8862	Mus musculus	RefSeq	ILMN_212414	ILMN_253341	FBLN2	NM_001081437.1	NM_001081437.1	NA	14115	124517692	NM_001081437.1	Fbln2	NP_001074906.1	ILMN_1245307	4230228	S	3766	TAACTTAATCATGCTGAGCTGGTTGGTCTTGAGTCTCTACCCTAGAGGGA	6	+	91221964-91222013	6qD1	Mus musculus fibulin 2 (Fbln2), transcript variant 2, mRNA.	The space external to the outermost structure of a cell. For cells without external protective or external encapsulating structures this refers to space outside of the plasma membrane. This term covers the host cell environment outside an intracellular parasite [goid 5576] [evidence IEA]; A layer consisting mainly of proteins (especially collagen) and glycosaminoglycans (mostly as proteoglycans) …		Interacting selectively with calcium ions (Ca2+) [goid 5509] [evidence IEA]; Interacting selectively with any protein or protein complex (a complex of two or more proteins that may include other nonprotein molecules) [goid 5515] [evidence IPI]	5730577E14Rik	5730577E14Rik
830736	830736	4.6932	11.296	92.9798	2.82679e-15	4.03555e-12	25.6852	Mus musculus	RefSeq	ILMN_190996	ILMN_254244	ADRA2A	NM_007417.2	NM_007417.2	NA	11551	78711825	NM_007417.2	Adra2a	NP_031443.2	ILMN_1242170	830736	S	3594	CAACCTGGTTTCTACTTATTTTAGGCAGACTGTGGAAGGCCTGTGATCTG	19	+	54123316-54123365	19qD2	Mus musculus adrenergic receptor, alpha 2a (Adra2a), mRNA.	Penetrating at least one phospholipid bilayer of a membrane. May also refer to the state of being buried in the bilayer with no exposure outside the bilayer. When used to describe a protein, indicates that all or part of the peptide sequence is embedded in the membrane [goid 16021] [evidence IEA]; Double layer of lipid molecules that encloses all cells, and, in eukaryotes, many organelles; may be…	The cascade of processes by which a signal interacts with a receptor, causing a change in the level or activity of a second messenger or other downstream target, and ultimately effecting a change in the functioning of the cell [goid 7165] [evidence IEA]; The series of molecular signals generated as a consequence of a G-protein coupled receptor binding to its physiological ligand [goid 7186] [evid…	A receptor that binds an extracellular ligand and transmits the signal to a heterotrimeric G-protein complex. These receptors are characteristically seven-transmembrane receptors and are made up of hetero- or homodimers [goid 4930] [evidence IEA]; Combining with an extracellular or intracellular messenger to initiate a change in cell activity [goid 4872] [evidence IEA]; Mediates the transfer of a…	AW122659; alpha2-C10; Adra-2; alpha2A; Adra-2a	AW122659; alpha2-C10; Adra-2; alpha2A; Adra-2a
4780193	4780193	-6.53074	5.49884	-92.1168	3.08593e-15	4.17364e-12	25.6073	Mus musculus	RefSeq	ILMN_218229	ILMN_218229	ASPM	NM_009791.4	NM_009791.4	NA	12316	90093357	NM_009791.4	Aspm	NP_033921.3	ILMN_2693205	4780193	S	9561	GGAATTATGCCAATCATGGATACCTGGAGCAGTTTTTACTGTCAGTGTAA	1	+	141390360-141390409	1qF	Mus musculus asp (abnormal spindle)-like, microcephaly associated (Drosophila) (Aspm), mRNA.	All of the contents of a cell excluding the plasma membrane and nucleus, but including other subcellular structures [goid 5737] [evidence IEA]; A membrane-bounded organelle of eukaryotic cells in which chromosomes are housed and replicated. In most cells, the nucleus contains all of the cell's chromosomes except the organellar chromosomes, and is the site of RNA synthesis and processing. In some …	The process resulting in the physical partitioning and separation of a cell into daughter cells [goid 51301] [evidence IEA]; Progression through mitosis, the division of the eukaryotic cell nucleus to produce two daughter nuclei that, usually, contain the identical chromosome complement to their mother [goid 7067] [evidence IEA]; The progression of biochemical and morphological phases and events …	Interacting selectively with calmodulin, a calcium-binding protein with many roles, both in the calcium-bound and calcium-free states [goid 5516] [evidence IEA]; Elemental activities, such as catalysis or binding, describing the actions of a gene product at the molecular level. A given gene product may exhibit one or more molecular functions [goid 3674] [evidence ND ]	Calmbp1; Sha1; MCPH5; D330028K02Rik; FLJ10518	Sha1; FLJ10518; Calmbp1; MCPH5; D330028K02Rik
4830687	4830687	-4.87005	4.94528	-89.3459	4.11304e-15	5.24398e-12	25.3498	Mus musculus	RefSeq	ILMN_223717	ILMN_223717	F630043A04RIK	NM_198605.1	NM_198605.1	NA	219114	38348455	NM_198605.1	F630043A04Rik	NP_941007.1	ILMN_2865912	4830687	S	1898	TGTGTACCACCACCGTCTGGCAGCTTTAGGAAATTTTGTGTGGCATAAAG	14	-	56760983-56761032	14qC3	Mus musculus RIKEN cDNA F630043A04 gene (F630043A04Rik), mRNA.
5810452	5810452	4.04013	6.10426	88.5496	4.47441e-15	5.24398e-12	25.2738	Mus musculus	RefSeq	ILMN_217052	ILMN_217052	AQP9	NM_022026.2	NM_022026.2	NA	64008	31542135	NM_022026.2	Aqp9	NP_071309.1	ILMN_1214634	5810452	S	2468	CGGCGTTCCTCGATAACAGCAAGTTTCCCCAGGTGCTTTGCAAGACTAAC	9	-	70958594-70958643	9qD	Mus musculus aquaporin 9 (Aqp9), mRNA.	Penetrating at least one phospholipid bilayer of a membrane. May also refer to the state of being buried in the bilayer with no exposure outside the bilayer. When used to describe a protein, indicates that all or part of the peptide sequence is embedded in the membrane [goid 16021] [evidence IEA]; Double layer of lipid molecules that encloses all cells, and, in eukaryotes, many organelles; may be…	The directed movement of substances (such as macromolecules, small molecules, ions) into, out of, within or between cells, or within a multicellular organism [goid 6810] [evidence IEA]; The directed movement of water (H2O) into, out of, within or between cells [goid 6833] [evidence TAS]	Enables the directed movement of substances (such as macromolecules, small molecules, ions) into, out of, within or between cells [goid 5215] [evidence IEA]; Transport systems of this type catalyze facilitated diffusion of water (by an energy-independent process) by passage through a transmembrane aqueous pore or channel without evidence for a carrier-mediated mechanism [goid 15250] [evidence TAS]	AI266899	AI266899
150114	150114	5.28165	7.0392	88.5178	4.48954e-15	5.24398e-12	25.2708	Mus musculus	RefSeq	ILMN_210847	ILMN_210847	CHI3L1	NM_007695.2	NM_007695.2	NA	12654	142347793	NM_007695.2	Chi3l1	NP_031721.1	ILMN_2609813	150114	S	1427	CCTCCCTTTACCCAGCCTGACCAAAGGACACCACTTGGATCAAGTAGGCA	1	+	136086423-136086472	1qE4	Mus musculus chitinase 3-like 1 (Chi3l1), mRNA.	The space external to the outermost structure of a cell. For cells without external protective or external encapsulating structures this refers to space outside of the plasma membrane. This term covers the host cell environment outside an intracellular parasite [goid 5576] [evidence IEA]	The chemical reactions and pathways involving carbohydrates, any of a group of organic compounds based of the general formula Cx(H2O)y. Includes the formation of carbohydrate derivatives by the addition of a carbohydrate residue to another molecule [goid 5975] [evidence IEA]; The chemical reactions and pathways resulting in the breakdown of chitin, a linear polysaccharide consisting of P-1,4-link…	Interacting selectively with cations, charged atoms or groups of atoms with a net positive charge [goid 43169] [evidence IEA]; Catalysis of a biochemical reaction at physiological temperatures. In biologically catalyzed reactions, the reactants are known as substrates, and the catalysts are naturally occurring macromolecular substances known as enzymes. Enzymes possess specific binding sites for …	AW208766; brp-39; Brp39; Gp39	AW208766; brp-39; Brp39; Gp39
2630427	2630427	-3.72885	4.56488	-87.4392	5.03829e-15	5.47053e-12	25.1663	Mus musculus	MEEBO	ILMN_193955	ILMN_193955	BC004701	scl53981.2_285		NA	NA	27414500	NM_146235	BC004701		ILMN_1218041	2630427	S	18	GGACACAACCCAGAGTTAGTGGGAGACTACAAGTTTTAGGCCTCAGTTCC
5220279	5220279	3.37257	14.7954	87.3093	5.10926e-15	5.47053e-12	25.1536	Mus musculus	RefSeq	ILMN_209514	ILMN_209514	MT1	NM_013602.2	NM_013602.2	NA	17748	34328216	NM_013602.2	Mt1	NP_038630.1	ILMN_2596522	5220279	S	333	ACAGTTCCACCCTGTTTACTAAACCCCCGTTTTCTACCGAGTACGTGAAT	8	+	96704156-96704205	8qC5	Mus musculus metallothionein 1 (Mt1), mRNA.	That part of the cytoplasm that does not contain membranous or particulate subcellular components [goid 5829] [evidence IDA]; A cytoplasmic, membrane-bounded organelle that is found in most animal cells and that contains a variety of hydrolases, most of which have their maximal activities in the pH range 5-6. The contained enzymes display latency if properly isolated. About 40 different lysosomal…	A series of molecular signals mediated by the detection of nitric oxide (NO) [goid 7263] [evidence IMP]; The regulation of the levels, transport, and metabolism of metal ions within a cell or between a cell and its external environment [goid 6875] [evidence IDA]; The regulation of the levels, transport, and metabolism of zinc ions within a cell or between a cell and its external environment [goid…	Interacting selectively with copper (Cu) ions [goid 5507] [evidence IDA]; Interacting selectively with zinc (Zn) ions [goid 8270] [evidence TAS]; Interacting selectively with any metal ion [goid 46872] [evidence IDA]	Mt-1; MT-I	MT-I; Mt-1
4850270	4850270	9.5519	8.48358	86.1649	5.78433e-15	5.9456e-12	25.0406	Mus musculus	RefSeq	ILMN_199195	ILMN_326149	OTTMUSG00000025408	NR_003564.1	NR_003564.1	NA	217066	148539564	NR_003564.1	OTTMUSG00000025408		ILMN_1223594	4850270	S	581	CTTTTTGATGAGGACCCTGCTAATGAACCACTTTCCAATGAGGACCCCGC				11qC	Mus musculus predicted gene, OTTMUSG00000025408 (OTTMUSG00000025408), non-coding RNA.
6220270	6220270	-5.05448	8.38612	-85.4971	6.22348e-15	6.15095e-12	24.9737	Mus musculus	RefSeq	ILMN_221972	ILMN_221972	MCM5	NM_008566.2	NM_008566.2	NA	17218	112293272	NM_008566.2	Mcm5	NP_032592.2	ILMN_2742849	6220270	S	2509	CCTGTCATGCCTTCTCAACAAGATGAGTCTGGAGCAGGAACAGGCCCTGG	8	+	77651425-77651474	8qC1	Mus musculus minichromosome maintenance deficient 5, cell division cycle 46 (S. cerevisiae) (Mcm5), mRNA.	A membrane-bounded organelle of eukaryotic cells in which chromosomes are housed and replicated. In most cells, the nucleus contains all of the cell's chromosomes except the organellar chromosomes, and is the site of RNA synthesis and processing. In some species, or in specialized cell types, RNA metabolism or DNA replication may be absent [goid 5634] [evidence IEA]	Any process that modulates the frequency, rate or extent of DNA-dependent transcription [goid 6355] [evidence IEA]; The synthesis of either RNA on a template of DNA or DNA on a template of RNA [goid 6350] [evidence IEA]; The process resulting in the physical partitioning and separation of a cell into daughter cells [goid 51301] [evidence IEA]; The process by which DNA replication is started; this…	Interacting selectively with a nucleotide, any compound consisting of a nucleoside that is esterified with (ortho)phosphate or an oligophosphate at any hydroxyl group on the ribose or deoxyribose moiety [goid 166] [evidence IEA]; Interacting selectively with DNA (deoxyribonucleic acid) [goid 3677] [evidence IEA]; Interacting selectively with ATP, adenosine 5'-triphosphate, a universally important…	AL033333; AA617332; P1-CDC46; mCD46; mCDC46; Cdc46; AI324988; Mcmd5	AA617332; mCD46; AL033333; P1-CDC46; mCDC46; Cdc46; AI324988; Mcmd5
2230446	2230446	-3.23371	11.8264	-80.3905	1.11066e-14	1.05706e-11	24.438	Mus musculus	RefSeq	ILMN_250037	ILMN_250037	2700094K13RIK	NM_001037279.1	NM_001037279.1	NA	72657	82546882	NM_001037279.1	2700094K13Rik	NP_001032356.1	ILMN_3088934	2230446	A	557	TTCCTCACCAGAAGTGATGGTTCAGTTGTGAGGCAGCCCTCCAGCAAGAC	2	-	84509425-84509474	2qD	Mus musculus RIKEN cDNA 2700094K13 gene (2700094K13Rik), transcript variant 2, mRNA.		Any process that maintains the redox environment of a cell or compartment within a cell [goid 45454] [evidence IEA]	Interacting selectively with selenium (Se) [goid 8430] [evidence IEA]	Selh	Selh
770162	770162	-5.5923	5.18603	-79.6335	1.21402e-14	1.11417e-11	24.3548	Mus musculus	RefSeq	ILMN_215692	ILMN_215692	E2F2	NM_177733.2	NM_177733.2	NA	242705	31343170	NM_177733.2	E2f2	NP_808401.1	ILMN_2673776	770162	S	3193	TGCCCATTTGGGTTAATTTGTCTTATCCTCGAGTCAGCTTCCTGGTGCCA	4	+	135466587-135466636	4qD3	Mus musculus E2F transcription factor 2 (E2f2), mRNA.	Any complex, distinct from RNA polymerase, including one or more polypeptides capable of binding DNA at promoters or at cis-acting regulatory sequences, and regulating transcription [goid 5667] [evidence IEA]; A membrane-bounded organelle of eukaryotic cells in which chromosomes are housed and replicated. In most cells, the nucleus contains all of the cell's chromosomes except the organellar chro…	Any process that modulates the frequency, rate or extent of DNA-dependent transcription [goid 6355] [evidence IEA]; The synthesis of either RNA on a template of DNA or DNA on a template of RNA [goid 6350] [evidence IEA]; The progression of biochemical and morphological phases and events that occur in a cell during successive cell replication or nuclear replication events. Canonically, the cell cy…	Interacting selectively with DNA (deoxyribonucleic acid) [goid 3677] [evidence IEA]; Interacting selectively with any protein or protein complex (a complex of two or more proteins that may include other nonprotein molecules) [goid 5515] [evidence IPI]; The function of binding to a specific DNA sequence in order to modulate transcription. The transcription factor may or may not also interact selec…	E130207A07	E130207A07
3850255	3850255	4.44708	11.0319	78.5542	1.38023e-14	1.17912e-11	24.2343	Mus musculus	RefSeq	ILMN_227206	ILMN_227206	NBL1	NM_008675.1	NM_008675.1	NA	17965	6679017	NM_008675.1	Nbl1	NP_032701.1	ILMN_2886618	3850255	S	1562	CCGGCCCGTGGCTGTTCGACGAGAGCCTTAGAGCTTGTAACTAGTAGCCA	4	-	138638252-138638301	4qD3	Mus musculus neuroblastoma, suppression of tumorigenicity 1 (Nbl1), mRNA.	The space external to the outermost structure of a cell. For cells without external protective or external encapsulating structures this refers to space outside of the plasma membrane. This term covers the host cell environment outside an intracellular parasite [goid 5576] [evidence IEA]	Any process that stops, prevents or reduces the rate or extent of progression through the cell cycle [goid 45786] [evidence IEA]; The progression of biochemical and morphological phases and events that occur in a cell during successive cell replication or nuclear replication events. Canonically, the cell cycle comprises the replication and segregation of genetic material followed by the division …		Dana; D4H1S1733E; NO3; MGC123430; DAN	Dana; D4H1S1733E; NO3; MGC123430; DAN
110735	110735	-2.59514	4.18698	-78.4309	1.40077e-14	1.17912e-11	24.2204	Mus musculus	RefSeq	ILMN_192156	ILMN_249825	KLF12	NM_010636.3	NM_010636.3	NA	16597	118130075	NM_010636.3	Klf12	NP_034766.2	ILMN_1231246	110735	S	1823	GTGCTAGATAGCGCTCATACCTTGTCCTCATGCCATCCCCCAAAAGAACC	14	-	100273720-100273769	14qE2.3	Mus musculus Kruppel-like factor 12 (Klf12), mRNA.	A membrane-bounded organelle of eukaryotic cells in which chromosomes are housed and replicated. In most cells, the nucleus contains all of the cell's chromosomes except the organellar chromosomes, and is the site of RNA synthesis and processing. In some species, or in specialized cell types, RNA metabolism or DNA replication may be absent [goid 5634] [evidence IEA]; The living contents of a cell…	The synthesis of either RNA on a template of DNA or DNA on a template of RNA [goid 6350] [evidence IEA]; Any process that modulates the frequency, rate or extent of DNA-dependent transcription [goid 6355] [evidence IDA]; Any process that stops, prevents or reduces the frequency, rate or extent of transcription from an RNA polymerase II promoter [goid 122] [evidence ISA]; Any process that activate…	Interacting selectively with zinc (Zn) ions [goid 8270] [evidence IEA]; Interacting selectively with any metal ion [goid 46872] [evidence IEA]; Interacting selectively with any nucleic acid [goid 3676] [evidence IEA]; The function of binding to a specific DNA sequence in order to modulate transcription. The transcription factor may or may not also interact selectively with a protein or macromolec…	AP-2rep; D530033K05Rik; B130052C06Rik; AI225908; 2700063E05Rik; AI315654	AP-2rep; D530033K05Rik; B130052C06Rik; AI225908; 2700063E05Rik; AI315654
6510253	6510253	-5.02992	11.529	-78.3029	1.42245e-14	1.17912e-11	24.206	Mus musculus	RefSeq	ILMN_196731	ILMN_196731	HIST1H2AO	NM_178185.1	NM_178185.1	NA	319171	30061374	NM_178185.1	Hist1h2ao	NP_835492.1	ILMN_2836654	6510253	S	342	CGTGCTGCTGCCCAAGAAGACCGAGAGCCACCACAAGGCCAAGGGAAAAT	13	-	21924953-21925002	13qA3.1	Mus musculus histone cluster 1, H2ao (Hist1h2ao), mRNA.	A membrane-bounded organelle of eukaryotic cells in which chromosomes are housed and replicated. In most cells, the nucleus contains all of the cell's chromosomes except the organellar chromosomes, and is the site of RNA synthesis and processing. In some species, or in specialized cell types, RNA metabolism or DNA replication may be absent [goid 5634] [evidence IEA]; A structure composed of a ver…	The aggregation, arrangement and bonding together of a nucleosome, the beadlike structural units of eukaryotic chromatin composed of histones and DNA [goid 6334] [evidence IEA]	Interacting selectively with DNA (deoxyribonucleic acid) [goid 3677] [evidence IEA]
6960201	6960201	4.67812	9.93328	75.9717	1.89e-14	1.51773e-11	23.9372	Mus musculus	RefSeq	ILMN_217878	ILMN_210622	PLEC1	NM_201393.1	NM_201393.1	NA	18810	41322938	NM_201393.1	Plec1	NP_958795.1	ILMN_2710419	6960201	S	14846	CTTGAGCTGGTGGCAGGTGGAGATGCCAGGCAGAACACTAACCTGACCAT	15	-	76001454-76001503	15qD3	Mus musculus plectin 1 (Plec1), transcript variant 10, mRNA.	All of the contents of a cell excluding the plasma membrane and nucleus, but including other subcellular structures [goid 5737] [evidence IEA]; Any of the various filamentous elements that form the internal framework of cells, and typically remain after treatment of the cells with mild detergent to remove membrane constituents and soluble components of the cytoplasm. The term embraces intermediat…		Interacting selectively with monomeric or multimeric forms of actin, including actin filaments [goid 3779] [evidence IEA]; The action of a molecule that contributes to the structural integrity of a complex or assembly within or outside a cell [goid 5198] [evidence IEA]	EBS1; AA591047; AU042537; PLTN; PCN	EBS1; AA591047; AU042537; PLTN; PCN
4670424	4670424	-3.98015	8.49556	-75.4887	2.00681e-14	1.53681e-11	23.8802	Mus musculus	RefSeq	ILMN_220923	ILMN_220923	PRR18	NM_178774.3	NM_178774.3	NA	320111	40254340	NM_178774.3	Prr18	NP_848889.2	ILMN_2728682	4670424	S	3308	CGGGGTCTCTACCTCGTTGCTGACATTCTGAGGACATTTTCTAGTCACTG	17	+	8536878-8536927	17qA1	Mus musculus proline rich region 18 (Prr18), mRNA.	The irregular network of unit membranes, visible only by electron microscopy, that occurs in the cytoplasm of many eukaryotic cells. The membranes form a complex meshwork of tubular channels, which are often expanded into slitlike cavities called cisternae. The ER takes two forms, rough (or granular), with ribosomes adhering to the outer surface, and smooth (with no ribosomes attached) [goid 5783…			9630019K15Rik	9630019K15Rik
780475	780475	-7.57244	8.17274	-75.3833	2.03337e-14	1.53681e-11	23.8677	Mus musculus	RefSeq	ILMN_222947	ILMN_222947	PRC1	NM_145150.1	NM_145150.1	NA	233406	21553110	NM_145150.1	Prc1	NP_660132.1	ILMN_2757125	780475	S	2762	CGTCCACAATGAGGCTCTCCAAACCCATCACTACTCTTCCCCAAAGCACT	7	+	87460957-87461006	7qD3	Mus musculus protein regulator of cytokinesis 1 (Prc1), mRNA.	All of the contents of a cell excluding the plasma membrane and nucleus, but including other subcellular structures [goid 5737] [evidence IEA]; A membrane-bounded organelle of eukaryotic cells in which chromosomes are housed and replicated. In most cells, the nucleus contains all of the cell's chromosomes except the organellar chromosomes, and is the site of RNA synthesis and processing. In some …	The progression of biochemical and morphological phases and events that occur in a cell during successive cell replication or nuclear replication events. Canonically, the cell cycle comprises the replication and segregation of genetic material followed by the division of the cell, but in endocycles or syncytial cells nuclear replication or nuclear division may not be followed by cell division [go…		D7Ertd348e; MGC6745	D7Ertd348e; MGC6745
1780543	1780543	-7.05378	5.73373	-73.4546	2.59444e-14	1.90484e-11	23.6349	Mus musculus	RefSeq	ILMN_217361	ILMN_217361	KIF2C	NM_134471.3	NM_134471.3	NA	73804	141802894	NM_134471.3	Kif2c	NP_608301.2	ILMN_1218967	1780543	S	2492	ATCCACTGCTGGTGGAAACCTCGCTGCGAGGTGCCGCTGTGAGGTGTGCC	4	-	116839514-116839563	4qD1	Mus musculus kinesin family member 2C (Kif2c), mRNA. XM_986361	All of the contents of a cell excluding the plasma membrane and nucleus, but including other subcellular structures [goid 5737] [evidence IEA]; A membrane-bounded organelle of eukaryotic cells in which chromosomes are housed and replicated. In most cells, the nucleus contains all of the cell's chromosomes except the organellar chromosomes, and is the site of RNA synthesis and processing. In some …	Movement of organelles, other microtubules and other particles along microtubules, mediated by motor proteins [goid 7018] [evidence IEA]	Interacting selectively with a nucleotide, any compound consisting of a nucleoside that is esterified with (ortho)phosphate or an oligophosphate at any hydroxyl group on the ribose or deoxyribose moiety [goid 166] [evidence IEA]; Catalysis of movement along a polymeric molecule such as a microfilament or microtubule, coupled to the hydrolysis of a nucleoside triphosphate [goid 3774] [evidence IEA…	MCAK; X83316; MGC11883; 4930402F02Rik; Knsl6; ESTM5	MCAK; X83316; MGC11883; 4930402F02Rik; Knsl6; ESTM5
1410161	1410161	-1.18619	14.2115	-73.2316	2.66967e-14	1.90563e-11	23.6075	Mus musculus	RefSeq	ILMN_215035	ILMN_234744	RPS11	NM_013725.3	NM_013725.3	NA	27207	145386557	NM_013725.3	Rps11	NP_038753.1	ILMN_2654791	1410161	S	317	GAGGACCATTGTCATCCGCCGGGACTATCTCCATTACATCCGAAAGTACA				7qB4	Mus musculus ribosomal protein S11 (Rps11), mRNA.	An intracellular organelle, about 200 A in diameter, consisting of RNA and protein. It is the site of protein biosynthesis resulting from translation of messenger RNA (mRNA). It consists of two subunits, one large and one small, each containing only protein and RNA. Both the ribosome and its subunits are characterized by their sedimentation coefficients, expressed in Svedberg units (symbol: S). H…	The chemical reactions and pathways resulting in the formation of a protein. This is a ribosome-mediated process in which the information in messenger RNA (mRNA) is used to specify the sequence of amino acids in the protein [goid 6412] [evidence IEA]	Interacting selectively with an RNA molecule or a portion thereof [goid 3723] [evidence IEA]; Interacting selectively with ribosomal RNA [goid 19843] [evidence IEA]; The action of a molecule that contributes to the structural integrity of the ribosome [goid 3735] [evidence IEA]
4200605	4200605	3.58865	12.4724	72.8737	2.79551e-14	1.94152e-11	23.5633	Mus musculus	RefSeq	ILMN_223681	ILMN_223681	ATP1B1	NM_009721.4	NM_009721.4	NA	11931	145966745	NM_009721.4	Atp1b1	NP_033851.1	ILMN_2767615	4200605	S	2077	GTGATGGGTTGTGTTGTGCTCCGTGCTGAATGCTGTCTCGCCATCTCTCC				1qH2.2	Mus musculus ATPase, Na+/K+ transporting, beta 1 polypeptide (Atp1b1), mRNA.	Double layer of lipid molecules that encloses all cells, and, in eukaryotes, many organelles; may be a single or double lipid bilayer; also includes associated proteins [goid 16020] [evidence IEA]; Penetrating at least one phospholipid bilayer of a membrane. May also refer to the state of being buried in the bilayer with no exposure outside the bilayer. When used to describe a protein, indicates …	The directed movement of substances (such as macromolecules, small molecules, ions) into, out of, within or between cells, or within a multicellular organism [goid 6810] [evidence IEA]; The directed movement of potassium ions (K+) into, out of, within or between cells [goid 6813] [evidence IEA]; The directed movement of charged atoms or small charged molecules into, out of, within or between cell…	Interacting selectively with any protein or protein complex (a complex of two or more proteins that may include other nonprotein molecules) [goid 5515] [evidence IPI]; Interacting selectively with potassium (K+) ions [goid 30955] [evidence IEA]; Interacting selectively with sodium ions (Na+) [goid 31402] [evidence IEA]; Catalysis of the transfer of a solute or solutes from one side of a membrane …	Atpb; Atpb-1	Atpb; Atpb-1
6420215	6420215	-4.62396	4.86325	-72.1299	3.07858e-14	2.08185e-11	23.4705	Mus musculus	RefSeq	ILMN_220350	ILMN_220350	GSG2	NM_010353.1	NM_010353.1	NA	14841	7106328	NM_010353.1	Gsg2	NP_034483.1	ILMN_1235363	6420215	S	2220	CCTGCAACATTTCCACAGGACTGTACTGAGTTTCAGCTCTGCCACGGACC	11	-	72949527-72949576	11qB4	Mus musculus germ cell-specific gene 2 (Gsg2), mRNA.	A membrane-bounded organelle of eukaryotic cells in which chromosomes are housed and replicated. In most cells, the nucleus contains all of the cell's chromosomes except the organellar chromosomes, and is the site of RNA synthesis and processing. In some species, or in specialized cell types, RNA metabolism or DNA replication may be absent [goid 5634] [evidence IDA]	Any series of molecular signals generated as a consequence of an integrin binding to one of its physiological ligands [goid 7229] [evidence IEA]; The alteration of DNA or protein in chromatin, which may result in changing the chromatin structure [goid 16568] [evidence IEA]; A series of reactions, mediated by protein kinases, which occurs as a result of a single trigger reaction or compound [goid …	Catalysis of the transfer of a phosphate group, usually from ATP, to a substrate molecule [goid 16301] [evidence IEA]; Interacting selectively with magnesium (Mg) ions [goid 287] [evidence IEA]; Interacting selectively with a nucleotide, any compound consisting of a nucleoside that is esterified with (ortho)phosphate or an oligophosphate at any hydroxyl group on the ribose or deoxyribose moiety […	MGC130563; Haspin	MGC130563; Haspin
7160022	7160022	-2.83327	4.26635	-69.6708	4.26547e-14	2.81051e-11	23.1551	Mus musculus	RefSeq	ILMN_212658	ILMN_212658	LMCD1	NM_144799.1	NM_144799.1	NA	30937	21450156	NM_144799.1	Lmcd1	NP_659048.1	ILMN_1247343	7160022	S	1136	TGTGAGCAGCTGCTGAGCGGCCGTGCGTACATCGTCACCAAGGGTCAGCT	6	+	112279881-112279930	6qE3	Mus musculus LIM and cysteine-rich domains 1 (Lmcd1), mRNA.	A membrane-bounded organelle of eukaryotic cells in which chromosomes are housed and replicated. In most cells, the nucleus contains all of the cell's chromosomes except the organellar chromosomes, and is the site of RNA synthesis and processing. In some species, or in specialized cell types, RNA metabolism or DNA replication may be absent [goid 5634] [evidence IDA]	Any process that stops, prevents or reduces the frequency, rate or extent of transcription from an RNA polymerase II promoter [goid 122] [evidence IGI]	Interacting selectively with any protein or protein complex (a complex of two or more proteins that may include other nonprotein molecules) [goid 5515] [evidence IPI]; Interacting selectively with any metal ion [goid 46872] [evidence IEA]; The function of a transcription cofactor that represses transcription from a RNA polymerase II promoter; does not bind DNA itself [goid 3714] [evidence IDA]; I…	MGC29184; AW455500; dyxin; AW553074	MGC29184; AW455500; dyxin; AW553074
4810328	4810328	-2.87457	9.20074	-69.197	4.54799e-14	2.92174e-11	23.0927	Mus musculus	RefSeq	ILMN_209560	ILMN_209560	NRARP	NM_025980.2	NM_025980.2	NA	67122	110815819	NM_025980.2	Nrarp	NP_080256.2	ILMN_2596979	4810328	S	2251	CCGCCTGGCCATATTCTTCGGTCTTCTGCGCTTTTATGAACCAGTGTGGG	2	+	25038528-25038577	2qA3	Mus musculus Notch-regulated ankyrin repeat protein (Nrarp), mRNA.	The part of a cell or its extracellular environment in which a gene product is located. A gene product may be located in one or more parts of a cell and its location may be as specific as a particular macromolecular complex, that is, a stable, persistent association of macromolecules that function together [goid 5575] [evidence ND ]	The biological process whose specific outcome is the progression of a multicellular organism over time from an initial condition (e.g. a zygote or a young adult) to a later condition (e.g. a multicellular animal or an aged adult) [goid 7275] [evidence IEA]		2700054M22Rik	2700054M22Rik
6200367	6200367	-4.80883	8.08262	-68.9965	4.67375e-14	2.9293e-11	23.0662	Mus musculus	RefSeq	ILMN_229155	ILMN_229155	NCAPH	NM_144818.1	NM_144818.1	NA	215387	21450192	NM_144818.1	Ncaph	NP_659067.1	ILMN_2797642	6200367	S	2372	CACCACGCTAGGAAGCTCCATGCTGTTGGAAGGTCTCACGTGGGTAACGT	2	-	126795474-126795523	2qF1	Mus musculus non-SMC condensin I complex, subunit H (Ncaph), mRNA.	All of the contents of a cell excluding the plasma membrane and nucleus, but including other subcellular structures [goid 5737] [evidence IEA]; A membrane-bounded organelle of eukaryotic cells in which chromosomes are housed and replicated. In most cells, the nucleus contains all of the cell's chromosomes except the organellar chromosomes, and is the site of RNA synthesis and processing. In some …	The process resulting in the physical partitioning and separation of a cell into daughter cells [goid 51301] [evidence IEA]; The cell cycle process whereby chromatin structure is compacted prior to mitosis in eukaryotic cells [goid 7076] [evidence IEA]; Progression through mitosis, the division of the eukaryotic cell nucleus to produce two daughter nuclei that, usually, contain the identical chro…		MGC38424; mKIAA0074; HCAP-H; A730011O11Rik; Brrn1	MGC38424; mKIAA0074; HCAP-H; A730011O11Rik; Brrn1
1570424	1570424	4.51242	11.9038	68.6193	4.92091e-14	3.01078e-11	23.016	Mus musculus	RefSeq	ILMN_247413	ILMN_247413	D16H22S680E	NM_138583.1	NM_138583.1	NA	27883	20070387	NM_138583.1	D16H22S680E	NP_613049.1	ILMN_2842999	1570424	S	1289	CGAGGACCCTGTGTGCATTTTCTCAGTCCTGTAGTGTGGACCCTGGGATC	16	-	18302958-18303007	16qA3	Mus musculus DNA segment, Chr 16, human D22S680E, expressed (D16H22S680E), mRNA.				T10	T10
1940020	1940020	-4.93099	4.96559	-68.4204	5.05704e-14	3.02211e-11	22.9894	Mus musculus	RefSeq	ILMN_247617	ILMN_247617	FANCD2	NM_001033244.2	NM_001033244.2	NA	211651	141802416	NM_001033244.2	Fancd2	NP_001028416.1	ILMN_3161617	1940020	S	4578	TTCCCCAGTGGGTTTCACAGGTTGTCTAACCTCCAGGTCCCTGGTTCAGG	6	+	113546080-113546129	6qE3	Mus musculus Fanconi anemia, complementation group D2 (Fancd2), mRNA. XM_899748 XM_899764 XM_899772 XM_899780 XM_899788 XM_917138 XM_924688 XM_924694 XM_924701 XM_924706 XM_924709 XM_924714 XM_924717 XM_924719 XM_924720	A membrane-bounded organelle of eukaryotic cells in which chromosomes are housed and replicated. In most cells, the nucleus contains all of the cell's chromosomes except the organellar chromosomes, and is the site of RNA synthesis and processing. In some species, or in specialized cell types, RNA metabolism or DNA replication may be absent [goid 5634] [evidence IEA]; A highly compacted molecule o…	The process of restoring DNA after damage. Genomes are subject to damage by chemical and physical agents in the environment (e.g. UV and ionizing radiations, chemical mutagens, fungal and bacterial toxins, etc.) and by free radicals or alkylating agents endogenously generated in metabolism. DNA is also damaged because of errors during its replication. A variety of different DNA repair pathways ha…		FACD; FA-D2; FA4; FANCD; FAD; AU015151; 2410150O07Rik; BB137857	FACD; FA-D2; FA4; FANCD; FAD; AU015151; 2410150O07Rik; BB137857
6860544	6860544	2.35182	13.9462	68.1892	5.2205e-14	3.04889e-11	22.9583	Mus musculus	RefSeq	ILMN_223192	ILMN_223192	ARHGEF4	NM_183019.2	NM_183019.2	NA	226970	56699447	NM_183019.2	Arhgef4	NP_898840.2	ILMN_2760548	6860544	S	2602	GAGCCTACAGGACTCAGAAGCATGGAGTCACTCTTGCGCTGCATCTTCTC	1	+	34869487-34869536	1qB	Mus musculus Rho guanine nucleotide exchange factor (GEF) 4 (Arhgef4), mRNA.	All of the contents of a cell excluding the plasma membrane and nucleus, but including other subcellular structures [goid 5737] [evidence IEA]; The living contents of a cell; the matter contained within (but not including) the plasma membrane, usually taken to exclude large vacuoles and masses of secretory or ingested material. In eukaryotes it includes the nucleus and cytoplasm [goid 5622] [evid…	Any process that modulates the frequency, rate or extent of Rho protein signal transduction [goid 35023] [evidence IEA]; A series of reactions within the cell that occur as a result of a single trigger reaction or compound [goid 7242] [evidence IEA]	Stimulates the exchange of guanyl nucleotides by a GTPase. Under normal cellular physiological conditions, the concentration of GTP is higher than that of GDP, favoring the replacement of GDP by GTP in association with the GTPase [goid 5085] [evidence IEA]; Stimulates the exchange of guanyl nucleotides by a GTPase of the Rho family. Under normal cellular physiological conditions, the concentratio…	9330140K16Rik; Asef	9330140K16Rik; Asef
870086	870086	-4.9347	4.96683	-67.9621	5.38677e-14	3.07608e-11	22.9277	Mus musculus	RefSeq	ILMN_222013	ILMN_222013	MYT1	NM_008665.3	NM_008665.3	NA	17932	118130724	NM_008665.3	Myt1	NP_032691.2	ILMN_2798973	870086	S	5384	TGGCCAAGCTGCCCAGGATCTTGATACCCCAATACTGTGACCCTCCTTCC	2	+	181562348-181562397	2qH4	Mus musculus myelin transcription factor 1 (Myt1), mRNA.	A membrane-bounded organelle of eukaryotic cells in which chromosomes are housed and replicated. In most cells, the nucleus contains all of the cell's chromosomes except the organellar chromosomes, and is the site of RNA synthesis and processing. In some species, or in specialized cell types, RNA metabolism or DNA replication may be absent [goid 5634] [evidence IDA]	The process whose specific outcome is the progression of nervous tissue over time, from its formation to its mature state [goid 7399] [evidence IEA]; The process whereby relatively unspecialized cells, e.g. embryonic or regenerative cells, acquire specialized structural and/or functional features that characterize the cells, tissues, or organs of the mature organism or some other relatively stabl…	Interacting selectively with zinc (Zn) ions [goid 8270] [evidence IEA]; Interacting selectively with DNA (deoxyribonucleic acid) [goid 3677] [evidence IEA]; Interacting selectively with any metal ion [goid 46872] [evidence IEA]; The function of binding to a specific DNA sequence in order to modulate transcription. The transcription factor may or may not also interact selectively with a protein or…	NZF-2a; mKIAA0835; Nztf2; NZF-2b; Nzf2	NZF-2a; mKIAA0835; Nztf2; NZF-2b; Nzf2
2370520	2370520	5.05422	6.09622	67.8032	5.50659e-14	3.07615e-11	22.9062	Mus musculus	RefSeq	ILMN_231024	ILMN_231024	AHNAK	NM_009643.1	NM_009643.1	NA	66395	61743960	NM_009643.1	Ahnak	NP_033773.1	ILMN_3079919	2370520	I	17723	TCTGAAGGTTGGACCCGTGAAGCCCTGGCATAGACCTGAAGAGGTGGCAG	19	+	9093309-9093358	19qA	Mus musculus AHNAK nucleoprotein (desmoyokin) (Ahnak), transcript variant 1, mRNA.	A specialized region of connection between two cells including but not limited to gap junctions, desmosomes, and tight junctions, but excluding direct cytoplasmic junctions such as ring canals [goid 5911] [evidence ISS]			2310047C17Rik; AA589382; AV091586; DY6; 1110004P15Rik	2310047C17Rik; AA589382; AV091586; DY6; 1110004P15Rik
630544	630544	5.32164	7.05821	67.4814	5.7584e-14	3.11027e-11	22.8624	Mus musculus	RefSeq	ILMN_217034	ILMN_217034	PSD2	NM_028707.3	NM_028707.3	NA	74002	117676386	NM_028707.3	Psd2	NP_082983.3	ILMN_2678366	630544	S	4023	CGAGCCAATCTTGCCTATTGTTTGGCCAACGGTTTGCAGTCTTGGGTGAC	18	+	36173787-36173836	18qB2	Mus musculus pleckstrin and Sec7 domain containing 2 (Psd2), mRNA.	Penetrating at least one phospholipid bilayer of a membrane. May also refer to the state of being buried in the bilayer with no exposure outside the bilayer. When used to describe a protein, indicates that all or part of the peptide sequence is embedded in the membrane [goid 16021] [evidence IEA]; Double layer of lipid molecules that encloses all cells, and, in eukaryotes, many organelles; may be…	Any process specifically pertinent to the functioning of integrated living units: cells, tissues, organs, and organisms. A process is a collection of molecular events with a defined beginning and end [goid 8150] [evidence ND ]; Any process that modulates the frequency, rate or extent of ARF protein signal transduction [goid 32012] [evidence IEA]	Stimulates the exchange of guanyl nucleotides by the GTPase ARF. Under normal cellular physiological conditions, the concentration of GTP is higher than that of GDP, favoring the replacement of GDP by GTP in association with the GTPase [goid 5086] [evidence IEA]; Elemental activities, such as catalysis or binding, describing the actions of a gene product at the molecular level. A given gene produ…	EFA6C; AW125584; 6330404E20Rik	EFA6C; AW125584; 6330404E20Rik
2320168	2320168	3.00146	11.5177	67.3198	5.88964e-14	3.11027e-11	22.8404	Mus musculus	RefSeq	ILMN_214433	ILMN_214433	CTNNAL1	NM_018761.2	NM_018761.2	NA	54366	31542342	NM_018761.2	Ctnnal1	NP_061231.2	ILMN_1232261	2320168	S	3481	ACTTCACTGGGTTCTCAGTGTTGCTATCTCAGTGACAAAGCAGCTCCCTC	4	-	56823940-56823989	4qB3	Mus musculus catenin (cadherin associated protein), alpha-like 1 (Ctnnal1), mRNA.	All of the contents of a cell excluding the plasma membrane and nucleus, but including other subcellular structures [goid 5737] [evidence IEA]; Double layer of lipid molecules that encloses all cells, and, in eukaryotes, many organelles; may be a single or double lipid bilayer; also includes associated proteins [goid 16020] [evidence IEA]; The membrane surrounding a cell that separates the cell f…	The attachment of a cell, either to another cell or to an underlying substrate such as the extracellular matrix, via cell adhesion molecules [goid 7155] [evidence IEA]; A series of molecular signals within the cell that are mediated by a member of the Rho family of proteins switching to a GTP-bound active state [goid 7266] [evidence ISO]	The action of a molecule that contributes to the structural integrity of a complex or assembly within or outside a cell [goid 5198] [evidence IEA]; Interacting selectively with cadherin, a type I membrane protein involved in cell adhesion [goid 45296] [evidence IEA]; Elemental activities, such as catalysis or binding, describing the actions of a gene product at the molecular level. A given gene p…	C86009; AW545119; AI616177; Catnal1; ACRP	C86009; AW545119; AI616177; Catnal1; ACRP
4640278	4640278	-3.03368	10.2917	-67.27	5.93078e-14	3.11027e-11	22.8335	Mus musculus	RefSeq	ILMN_211189	ILMN_211189	CHST7	NM_021715.1	NM_021715.1	NA	60322	11096335	NM_021715.1	Chst7	NP_068361.1	ILMN_1216374	4640278	S	1946	AGAGATGTGATCTGGTTTCCTTTCACATCAGCAGATGTCTGGACAAAACC	X	+	19674397-19674446	XqA1.3	Mus musculus carbohydrate (N-acetylglucosamino) sulfotransferase 7 (Chst7), mRNA.	A compound membranous cytoplasmic organelle of eukaryotic cells, consisting of flattened, ribosome-free vesicles arranged in a more or less regular stack. The Golgi apparatus differs from the endoplasmic reticulum in often having slightly thicker membranes, appearing in sections as a characteristic shallow semicircle so that the convex side (cis or entry face) abuts the endoplasmic reticulum, sec…	The chemical reactions and pathways involving carbohydrates, any of a group of organic compounds based of the general formula Cx(H2O)y. Includes the formation of carbohydrate derivatives by the addition of a carbohydrate residue to another molecule [goid 5975] [evidence IEA]	Catalysis of the transfer of a group, e.g. a methyl group, glycosyl group, acyl group, phosphorus-containing, or other groups, from one compound (generally regarded as the donor) to another compound (generally regarded as the acceptor). Transferase is the systematic name for any enzyme of EC class 2 [goid 16740] [evidence IEA]; Catalysis of the transfer of a sulfate group from 3'-phosphoadenosine…	GST5; 2600013M07Rik	GST5; 2600013M07Rik
3520221	3520221	4.92422	9.44823	66.5632	6.54972e-14	3.36617e-11	22.7362	Mus musculus	RefSeq	ILMN_218315	ILMN_218315	LXN	NM_016753.4	NM_016753.4	NA	17035	146134454	NM_016753.4	Lxn	NP_058033.2	ILMN_2694275	3520221	S	871	CTAACCCGTAGACAACCGTCAGCATGCTCGCTAACCACGTGTGTGACTGG				3qE1	Mus musculus latexin (Lxn), mRNA.	All of the contents of a cell excluding the plasma membrane and nucleus, but including other subcellular structures [goid 5737] [evidence IEA]	The series of events involved in the perception of pain in which a sensory temperature stimulus is received by a cell and converted into a molecular signal [goid 50965] [evidence IMP]	Stops, prevents or reduces the activity of an enzyme [goid 4857] [evidence IEA]; Stops, prevents or reduces the activity of metalloendopeptidases, enzymes that catalyze the hydrolysis of nonterminal peptide bonds in a polypeptide chain and contain a chelated metal ion at their active sites which is essential to their catalytic activity [goid 8191] [evidence IMP]	MGC144353; MGC144352	MGC144353; MGC144352
4640292	4640292	4.43262	6.45048	66.0642	7.02972e-14	3.54201e-11	22.6667	Mus musculus	RefSeq	ILMN_221058	ILMN_221058	MYCBPAP	NM_170671.1	NM_170671.1	NA	104601	24762233	NM_170671.1	Mycbpap	NP_733771.1	ILMN_2820831	4640292	S	2109	CGCTGAGGTCTATGCGTTGCTGGACAACCTGGTGACAGATGTGATGGTCC	11	-	94362791-94362834:94364440-94364445	11qD	Mus musculus Mycbp associated protein (Mycbpap), mRNA.	Double layer of lipid molecules that encloses all cells, and, in eukaryotes, many organelles; may be a single or double lipid bilayer; also includes associated proteins [goid 16020] [evidence IEA]; All of the contents of a cell excluding the plasma membrane and nucleus, but including other subcellular structures [goid 5737] [evidence ISO]	The process of formation of spermatozoa, including spermatocytogenesis and spermiogenesis [goid 7283] [evidence IEA]; The biological process whose specific outcome is the progression of a multicellular organism over time from an initial condition (e.g. a zygote or a young adult) to a later condition (e.g. a multicellular animal or an aged adult) [goid 7275] [evidence IEA]; The process whereby rel…	Interacting selectively with any protein or protein complex (a complex of two or more proteins that may include other nonprotein molecules) [goid 5515] [evidence ISA]	4932408B01Rik; AW125474; AMAP-1	4932408B01Rik; AW125474; AMAP-1
7200044	7200044	-7.89983	9.22336	-64.9511	8.24689e-14	4.07539e-11	22.5093	Mus musculus	MEEBO	ILMN_210028	ILMN_210028	CCND1	scl0012443.2_180	NM_007631.1	NA	NA	6680867	NM_007631.1	Ccnd1		ILMN_1221503	7200044	S	3522	GGCCATAGACTGGTGGTGGGTCCACGGAATCTGCCCTGTGACATGAAAGG						Cyclin-dependent protein kinases (CDKs) are heterodimeric enzymes that contain a kinase catalytic subunit associated with a regulatory cyclin partner [goid 307] [evidence IPI]; A membrane-bounded organelle of eukaryotic cells in which chromosomes are housed and replicated. In most cells, the nucleus contains all of the cell's chromosomes except the organellar chromosomes, and is the site of RNA s…	The process resulting in the physical partitioning and separation of a cell into daughter cells [goid 51301] [evidence IEA]; The progression of biochemical and morphological phases and events that occur in a cell during successive cell replication or nuclear replication events. Canonically, the cell cycle comprises the replication and segregation of genetic material followed by the division of th…	Interacting selectively with any protein or protein complex (a complex of two or more proteins that may include other nonprotein molecules) [goid 5515] [evidence IPI]; Catalysis of the transfer of a phosphate group, usually from ATP, to a substrate molecule [goid 16301] [evidence IDA]; Catalysis of the phosphorylation of an amino acid residue in a protein, usually according to the reaction: a pro…
630309	630309	6.11575	7.23417	64.6482	8.61725e-14	4.17807e-11	22.4659	Mus musculus	MEEBO	ILMN_222070	ILMN_222070	LRRC8	scl21094.18.34_0	NM_177725.2	NA	NA	31343201	NM_177725.2	Lrrc8		ILMN_2744193	630309	S	3865	ACCATTCCGACCACTCCCGCCAGGCCTACACTGTCCACCTCATGGAGGCT
4290152	4290152	-2.60787	8.8504	-63.4679	1.02463e-13	4.87592e-11	22.2945	Mus musculus	RefSeq	ILMN_222570	ILMN_222570	2310016C08RIK	NM_023516.3	NM_023516.3	NA	69573	32129263	NM_023516.3	2310016C08Rik	NP_076005.1	ILMN_2926198	4290152	S	650	TGGACCTAAGTATCTTCTGTTGGTTTACCATTGAGTCTCTTCCCTGAGAG	6	+	29225158-29225207	6qA3.3	Mus musculus RIKEN cDNA 2310016C08 gene (2310016C08Rik), mRNA.	Double layer of lipid molecules that encloses all cells, and, in eukaryotes, many organelles; may be a single or double lipid bilayer; also includes associated proteins [goid 16020] [evidence IEA]; Penetrating at least one phospholipid bilayer of a membrane. May also refer to the state of being buried in the bilayer with no exposure outside the bilayer. When used to describe a protein, indicates …	A change in state or activity of a cell or an organism (in terms of movement, secretion, enzyme production, gene expression, etc.) as a result of a disturbance in organismal or cellular homeostasis, usually, but not necessarily, exogenous (e.g. temperature, humidity, ionizing radiation) [goid 6950] [evidence IEA]		AW049004; MGC103106	AW049004; MGC103106
3390605	3390605	2.15425	11.1694	63.0691	1.08714e-13	5.07931e-11	22.2357	Mus musculus	RefSeq	ILMN_219255	ILMN_219255	CYHR1	NM_180962.1	NM_180962.1	NA	54151	30725866	NM_180962.1	Cyhr1	NP_851293.1	ILMN_1228937	3390605	S	1008	CTAATGGGCAGAGCTTGGGTGCTATCCCTTCTCTAGTCATGCATGTGTGG	15	-	76488679-76488728	15qD3	Mus musculus cysteine and histidine rich 1 (Cyhr1), transcript variant 2, mRNA.	All of the contents of a cell excluding the plasma membrane and nucleus, but including other subcellular structures [goid 5737] [evidence IDA]; The double lipid bilayer enclosing the nucleus and separating its contents from the rest of the cytoplasm; includes the intermembrane space, a gap of width 20-40 nm (also called the perinuclear space) [goid 5635] [evidence IDA]	Any process specifically pertinent to the functioning of integrated living units: cells, tissues, organs, and organisms. A process is a collection of molecular events with a defined beginning and end [goid 8150] [evidence ND ]	Interacting selectively with any metal ion [goid 46872] [evidence IEA]; Interacting selectively with zinc (Zn) ions [goid 8270] [evidence IEA]; Interacting selectively with any protein or protein complex (a complex of two or more proteins that may include other nonprotein molecules) [goid 5515] [evidence IPI]	AU042374; 1110031M01Rik; Chrp	AU042374; 1110031M01Rik; Chrp
240450	240450	-2.44286	12.9143	-62.9013	1.11471e-13	5.11513e-11	22.2109	Mus musculus	RefSeq	ILMN_209747	ILMN_233024	HIST2H2AC	NM_175662.1	NM_175662.1	NA	319176	30089709	NM_175662.1	Hist2h2ac	NP_783593.1	ILMN_1218380	240450	S	331	AACATCCAGGCCGTGCTGCTGCCCAAGAAGACCGAGAGCCACAAGGCTAA	3	-	96024387-96024436	3qF2.1	Mus musculus histone cluster 2, H2ac (Hist2h2ac), mRNA.	A membrane-bounded organelle of eukaryotic cells in which chromosomes are housed and replicated. In most cells, the nucleus contains all of the cell's chromosomes except the organellar chromosomes, and is the site of RNA synthesis and processing. In some species, or in specialized cell types, RNA metabolism or DNA replication may be absent [goid 5634] [evidence IEA]; A structure composed of a ver…	The aggregation, arrangement and bonding together of a nucleosome, the beadlike structural units of eukaryotic chromatin composed of histones and DNA [goid 6334] [evidence IEA]	Interacting selectively with DNA (deoxyribonucleic acid) [goid 3677] [evidence IEA]	H2a-613b	H2a-613b
7570598	7570598	2.49218	12.5279	62.2431	1.23051e-13	5.54743e-11	22.1125	Mus musculus	RefSeq	ILMN_218025	ILMN_218025	HEY1	NM_010423.2	NM_010423.2	NA	15213	117606331	NM_010423.2	Hey1	NP_034553.2	ILMN_2690596	7570598	S	1891	GTAAGCGATCGGAGTCTGAAAGTAGCTTGGTGCCTGTGAAACACAACCCG	3	-	8663623-8663672	3qA1	Mus musculus hairy/enhancer-of-split related with YRPW motif 1 (Hey1), mRNA.	A membrane-bounded organelle of eukaryotic cells in which chromosomes are housed and replicated. In most cells, the nucleus contains all of the cell's chromosomes except the organellar chromosomes, and is the site of RNA synthesis and processing. In some species, or in specialized cell types, RNA metabolism or DNA replication may be absent [goid 5634] [evidence IDA]; A membrane-bounded organelle …	The series of molecular signals initiated by binding of an extracellular ligand to a Notch receptor on the surface of the target cell [goid 7219] [evidence IEA]; Any process that modulates the frequency, rate or extent of DNA-dependent transcription [goid 6355] [evidence IEA]; The synthesis of either RNA on a template of DNA or DNA on a template of RNA [goid 6350] [evidence IEA]; The biological p…	Interacting selectively with DNA (deoxyribonucleic acid) [goid 3677] [evidence IEA]; Plays a role in regulating transcription; may bind a promoter or enhancer DNA sequence or interact with a DNA-binding transcription factor [goid 30528] [evidence IEA]; Interacting selectively with any protein or protein complex (a complex of two or more proteins that may include other nonprotein molecules) [goid …	AI316788; HRT1; Hesr1; hesr-1; Herp2; AI414254	AI316788; HRT1; Hesr1; hesr-1; Herp2; AI414254
940020	940020	-3.59907	4.52162	-61.5169	1.37394e-13	6.08729e-11	22.0026	Mus musculus	RefSeq	ILMN_192450	ILMN_231176	ST8SIA1	NM_011374.2	NM_011374.2	NA	20449	70980542	NM_011374.2	St8sia1	NP_035504.2	ILMN_1225487	940020	S	1600	ATCAGTCACCACTACTATGACAACGTCTTGCCCTTCTCAGGCTACCATGC	6	-	142777406-142777455	6qG3	Mus musculus ST8 alpha-N-acetyl-neuraminide alpha-2,8-sialyltransferase 1 (St8sia1), mRNA.	A compound membranous cytoplasmic organelle of eukaryotic cells, consisting of flattened, ribosome-free vesicles arranged in a more or less regular stack. The Golgi apparatus differs from the endoplasmic reticulum in often having slightly thicker membranes, appearing in sections as a characteristic shallow semicircle so that the convex side (cis or entry face) abuts the endoplasmic reticulum, sec…	The addition of a sugar unit to a protein amino acid, e.g. the addition of glycan chains to proteins [goid 6486] [evidence IEA]; Any process that activates or increases the rate or extent of cell proliferation [goid 8284] [evidence IDA]	Catalysis of the transfer of a group, e.g. a methyl group, glycosyl group, acyl group, phosphorus-containing, or other groups, from one compound (generally regarded as the donor) to another compound (generally regarded as the acceptor). Transferase is the systematic name for any enzyme of EC class 2 [goid 16740] [evidence IEA]; Catalysis of the transfer of a glycosyl group from one compound (dono…	Sia-T; Siat8; Siat8a; 9330109E03Rik; GD3S	9330109E03Rik; GD3S; Sia-T; Siat8; Siat8a
3290593	3290593	-3.66277	4.54285	-61.3348	1.41276e-13	6.13408e-11	21.9748	Mus musculus	RefSeq	ILMN_218993	ILMN_218993	INSM1	NM_016889.2	NM_016889.2	NA	53626	70778862	NM_016889.2	Insm1	NP_058585.2	ILMN_2859558	3290593	S	2605	CTCTGAGCTTTCCCCCTGCCACTTTTGACATTTCACTGTGCATTTTAGGA	2	+	146050451-146050500	2qG1	Mus musculus insulinoma-associated 1 (Insm1), mRNA.	A membrane-bounded organelle of eukaryotic cells in which chromosomes are housed and replicated. In most cells, the nucleus contains all of the cell's chromosomes except the organellar chromosomes, and is the site of RNA synthesis and processing. In some species, or in specialized cell types, RNA metabolism or DNA replication may be absent [goid 5634] [evidence IDA]; The living contents of a cell…	The process whereby relatively unspecialized cells, e.g. embryonic or regenerative cells, acquire specialized structural and/or functional features that characterize the cells, tissues, or organs of the mature organism or some other relatively stable phase of the organism's life history. Differentiation includes the processes involved in commitment of a cell to a specific fate [goid 30154] [evide…	Interacting selectively with any metal ion [goid 46872] [evidence IEA]; Interacting selectively with zinc (Zn) ions [goid 8270] [evidence IEA]	IA-1	IA-1
7380524	7380524	5.50907	9.72185	61.1422	1.45513e-13	6.13408e-11	21.9453	Mus musculus	RefSeq	ILMN_221743	ILMN_221743	PRELP	NM_054077.3	NM_054077.3	NA	116847	142387274	NM_054077.3	Prelp	NP_473418.2	ILMN_2739760	7380524	S	3492	GACCATGTTAACTCTGATACAGCGTCCGCATTCCAGCAAGCTTCACAGCA	1	-	135806917-135806966	1qE4	Mus musculus proline arginine-rich end leucine-rich repeat (Prelp), mRNA.	The space external to the outermost structure of a cell. For cells without external protective or external encapsulating structures this refers to space outside of the plasma membrane. This term covers the host cell environment outside an intracellular parasite [goid 5576] [evidence IEA]; A layer consisting mainly of proteins (especially collagen) and glycosaminoglycans (mostly as proteoglycans) …	Progression of the cell from its inception to the end of its lifespan [goid 7569] [evidence IDA]	Interacting selectively with any protein or protein complex (a complex of two or more proteins that may include other nonprotein molecules) [goid 5515] [evidence IEA]	7330409J17Rik; SLRR2A	7330409J17Rik; SLRR2A
4220731	4220731	4.51796	6.16942	61.1378	1.45612e-13	6.13408e-11	21.9446	Mus musculus	RefSeq	ILMN_256519	ILMN_256519	DAPK1	NM_134062.1	NM_134062.1	NA	69635	114205407	NM_134062.1	Dapk1	NP_598823.1	ILMN_3155915	4220731	A	4806	GTGTGAACACGCACATGAGACCTACAGACGGTCACGCTCCCTCACTCCCT	13	+	60864054-60864103	13qB2	Mus musculus death associated protein kinase 1 (Dapk1), transcript variant 2, mRNA.	All of the contents of a cell excluding the plasma membrane and nucleus, but including other subcellular structures [goid 5737] [evidence IDA]	A form of programmed cell death induced by external or internal signals that trigger the activity of proteolytic caspases, whose actions dismantle the cell and result in cell death. Apoptosis begins internally with condensation and subsequent fragmentation of the cell nucleus (blebbing) while the plasma membrane remains intact. Other characteristics of apoptosis include DNA fragmentation and the …	Interacting selectively with ATP, adenosine 5'-triphosphate, a universally important coenzyme and enzyme regulator [goid 5524] [evidence IDA]; Catalysis of the transfer of a phosphate group, usually from ATP, to a substrate molecule [goid 16301] [evidence IEA]; Interacting selectively with a nucleotide, any compound consisting of a nucleoside that is esterified with (ortho)phosphate or an oligoph…	AI642003; 2310039H24Rik; DAP-Kinase; 2810425C21Rik; D13Ucla1	AI642003; 2310039H24Rik; DAP-Kinase; 2810425C21Rik; D13Ucla1
1570291	1570291	2.23773	10.4158	60.9753	1.49299e-13	6.18795e-11	21.9196	Mus musculus	RefSeq	ILMN_211693	ILMN_331554	LOC100045343	XR_031575.1	XR_031575.1	NA	100045343	149262147	XR_031575.1	LOC100045343		ILMN_2674281	1570291	S	1729	TGCCCAGAAGTTTACAGTGCTGAAGCTGGACTGCCTAACACCTGACACTC					PREDICTED: Mus musculus similar to CDNA sequence BC046404 (LOC100045343), misc RNA.
6860309	6860309	6.29528	9.08548	60.6265	1.57565e-13	6.42689e-11	21.8657	Mus musculus	RefSeq	ILMN_196689	ILMN_234029	NUAK1	NM_001004363.1	NM_001004363.1	NA	77976	52138543	NM_001004363.1	Nuak1	NP_001004363.1	ILMN_1227458	6860309	S	4849	CCTGGTGCTCTTTACCAAAGGAGCTCGCTGCAGGGTGAAATTCAGGCGTG	10	-	83834183-83834232	10qC1	Mus musculus NUAK family, SNF1-like kinase, 1 (Nuak1), mRNA.		The process of introducing a phosphate group on to a protein [goid 6468] [evidence IEA]	Catalysis of the transfer of a group, e.g. a methyl group, glycosyl group, acyl group, phosphorus-containing, or other groups, from one compound (generally regarded as the donor) to another compound (generally regarded as the acceptor). Transferase is the systematic name for any enzyme of EC class 2 [goid 16740] [evidence IEA]; Catalysis of the transfer of a phosphate group, usually from ATP, to …	B230104P22Rik; MGC90816; AW494241; AU014801	B230104P22Rik; MGC90816; AW494241; AU014801
3520717	3520717	-6.69981	9.00356	-60.3382	1.6478e-13	6.61619e-11	21.8208	Mus musculus	RefSeq	ILMN_196727	ILMN_196727	HIST1H2AD	NM_178188.3	NM_178188.3	NA	319165	67972409	NM_178188.3	Hist1h2ad	NP_835495.1	ILMN_2795040	3520717	S	3	GTCTGGACGCGGCAAACAGGGTGGCAAGGCTCGCGCCAAGGCCAAGACCC	13	+	23666342-23666391	13qA3.1	Mus musculus histone cluster 1, H2ad (Hist1h2ad), mRNA.	A membrane-bounded organelle of eukaryotic cells in which chromosomes are housed and replicated. In most cells, the nucleus contains all of the cell's chromosomes except the organellar chromosomes, and is the site of RNA synthesis and processing. In some species, or in specialized cell types, RNA metabolism or DNA replication may be absent [goid 5634] [evidence IEA]; A structure composed of a ver…	The aggregation, arrangement and bonding together of a nucleosome, the beadlike structural units of eukaryotic chromatin composed of histones and DNA [goid 6334] [evidence IEA]; Any process specifically pertinent to the functioning of integrated living units: cells, tissues, organs, and organisms. A process is a collection of molecular events with a defined beginning and end [goid 8150] [evidence…	Interacting selectively with DNA (deoxyribonucleic acid) [goid 3677] [evidence IEA]; Elemental activities, such as catalysis or binding, describing the actions of a gene product at the molecular level. A given gene product may exhibit one or more molecular functions [goid 3674] [evidence ND ]
4880026	4880026	5.71574	9.34638	60.1046	1.70897e-13	6.7562e-11	21.7843	Mus musculus	RefSeq	ILMN_208788	ILMN_208788	TSPAN17	NM_028841.1	NM_028841.1	NA	74257	21312677	NM_028841.1	Tspan17	NP_083117.1	ILMN_2817714	4880026	S	1359	GACTTTGAGCCTGCCTGGAGCTTGTCTTGGCCTCAGTGTCACAGCCTCTG	13	+	54806256-54806305	13qB1	Mus musculus tetraspanin 17 (Tspan17), mRNA.	Penetrating at least one phospholipid bilayer of a membrane. May also refer to the state of being buried in the bilayer with no exposure outside the bilayer. When used to describe a protein, indicates that all or part of the peptide sequence is embedded in the membrane [goid 16021] [evidence IEA]; Double layer of lipid molecules that encloses all cells, and, in eukaryotes, many organelles; may be…			Tm4sf17; 2210021G21Rik; AI047581; Fbxo23	Tm4sf17; 2210021G21Rik; AI047581; Fbxo23
870743	870743	5.89188	6.99419	59.2922	1.94203e-13	7.56126e-11	21.656	Mus musculus	RefSeq	ILMN_211339	ILMN_211339	BACE2	NM_019517.2	NM_019517.2	NA	56175	31542214	NM_019517.2	Bace2	NP_062390.2	ILMN_2831799	870743	S	3270	TGTGTTCTCAAATGCTCACAGATATGTCCACCATGCTCTGGTTGAGTGTG	16	+	97543490-97543539	16qC4	Mus musculus beta-site APP-cleaving enzyme 2 (Bace2), mRNA.			Catalysis of the hydrolysis of various bonds, e.g. C-O, C-N, C-C, phosphoric anhydride bonds, etc. Hydrolase is the systematic name for any enzyme of EC class 3 [goid 16787] [evidence IEA]; Catalysis of the hydrolysis of a peptide bond. A peptide bond is a covalent bond formed when the carbon atom from the carboxyl group of one amino acid shares electrons with the nitrogen atom from the amino gro…	ALP56; 1110059C24Rik; DRAP; ARP1; AI850424; CEAP1; BAE2; CDA13; ASP21; AEPLC	ALP56; 1110059C24Rik; DRAP; AI850424; CEAP1; BAE2; CDA13; ASP21; AEPLC; ARP1
3830440	3830440	-4.58903	4.85161	-59.1648	1.98165e-13	7.60037e-11	21.6357	Mus musculus	RefSeq	ILMN_210339	ILMN_210339	NPTX1	NM_008730.2	NM_008730.2	NA	18164	119672925	NM_008730.2	Nptx1	NP_032756.1	ILMN_2604570	3830440	S	4492	CCCGACTTATTTTCTAAGACTGCAAAGATCACTTTGTCACCAGCCCTGGG	11	-	119400775-119400824	11qE2	Mus musculus neuronal pentraxin 1 (Nptx1), mRNA.	A vesicle formed of membrane or protein, found in the cytoplasm of a cell [goid 31410] [evidence IEA]		Interacting selectively with any metal ion [goid 46872] [evidence IEA]; Interacting selectively with calcium ions (Ca2+) [goid 5509] [evidence IEA]	Np1; D11Bwg1004e	Np1; D11Bwg1004e
2070152	2070152	3.82539	12.3755	58.718	2.12791e-13	8.0413e-11	21.564	Mus musculus	RefSeq	ILMN_219729	ILMN_219729	TIMP2	NM_011594.3	NM_011594.3	NA	21858	61835847	NM_011594.3	Timp2	NP_035724.2	ILMN_2712867	2070152	S	3335	CGCTGCCTGATGCGTATTAAGACATATCCGTGGGCTTGCTGCATAACTCA	11	-	118162612-118162661	11qE2	Mus musculus tissue inhibitor of metalloproteinase 2 (Timp2), mRNA.	The space external to the outermost structure of a cell. For cells without external protective or external encapsulating structures this refers to space outside of the plasma membrane. This term covers the host cell environment outside an intracellular parasite [goid 5576] [evidence IEA]; A layer consisting mainly of proteins (especially collagen) and glycosaminoglycans (mostly as proteoglycans) …	Any process that stops, prevents or reduces the rate or extent of cell proliferation [goid 8285] [evidence IDA]; Any process that modulates the frequency, rate or extent of neuron differentiation [goid 45664] [evidence IDA]; Any process that modulates the frequency, rate or extent of neuron differentiation [goid 45664] [evidence IMP]; Any process that modulates the frequency, rate or extent of th…	Stops, prevents or reduces the activity of an enzyme [goid 4857] [evidence IEA]; Interacting selectively with any protein or protein complex (a complex of two or more proteins that may include other nonprotein molecules) [goid 5515] [evidence IEA]; Increases the activity of an enzyme [goid 8047] [evidence IMP]; Interacting selectively with an integrin [goid 5178] [evidence IDA]; Stops, prevents o…	Timp-2; D11Bwg1104e	Timp-2; D11Bwg1104e
5870767	5870767	-4.65584	4.87388	-57.9743	2.39854e-13	8.84284e-11	21.4433	Mus musculus	RefSeq	ILMN_215879	ILMN_215879	6720460F02RIK	NM_144526.2	NM_144526.2	NA	109212	27735009	NM_144526.2	6720460F02Rik	NP_653109.2	ILMN_2994354	5870767	S	1211	TTTCACTGCTGCTTCCCACCCCCAGGACCCCACAGGAAGAGAGGAGGTAT	11	+	71863310-71863359	11qB4	Mus musculus RIKEN cDNA 6720460F02 gene (6720460F02Rik), mRNA.				2610008F03Rik; RP23-207N15.1; AI115087	2610008F03Rik; RP23-207N15.1; AI115087
1090576	1090576	4.25166	7.94867	57.9479	2.40884e-13	8.84284e-11	21.439	Mus musculus	RefSeq	ILMN_215027	ILMN_215027	DRP2	NM_010078.2	NM_010078.2	NA	13497	142345112	NM_010078.2	Drp2	NP_034208.1	ILMN_2654700	1090576	S	3668	CAGAGCTTCTCTGGTGAAGGAACAATTCACTGTAGATGTGCTTCCACCCG	X	+	130987854-130987903	XqE3	Mus musculus dystrophin related protein 2 (Drp2), mRNA.	All of the contents of a cell excluding the plasma membrane and nucleus, but including other subcellular structures [goid 5737] [evidence IEA]; Any of the various filamentous elements that form the internal framework of cells, and typically remain after treatment of the cells with mild detergent to remove membrane constituents and soluble components of the cytoplasm. The term embraces intermediat…		Interacting selectively with any protein or protein complex (a complex of two or more proteins that may include other nonprotein molecules) [goid 5515] [evidence IPI]; Interacting selectively with any metal ion [goid 46872] [evidence IEA]; Interacting selectively with zinc (Zn) ions [goid 8270] [evidence IEA]; The action of a molecule that contributes to the structural integrity of a complex or a…	AW495265; MGC159050; MGC159048	AW495265; MGC159050; MGC159048
5690301	5690301	2.49159	10.7712	57.4952	2.59297e-13	9.38474e-11	21.3646	Mus musculus	RefSeq	ILMN_209594	ILMN_209594	GABARAPL1	NM_020590.4	NM_020590.4	NA	57436	141801743	NM_020590.4	Gabarapl1	NP_065615.1	ILMN_1236958	5690301	S	1456	CTTGGGTCTCACACGCACTGCAAATGCTAAGCGATGGCCAGCTGTCTCCC	6	+	129492032-129492081	6qF3	Mus musculus gamma-aminobutyric acid (GABA(A)) receptor-associated protein-like 1 (Gabarapl1), mRNA.	All of the contents of a cell excluding the plasma membrane and nucleus, but including other subcellular structures [goid 5737] [evidence IEA]; A compound membranous cytoplasmic organelle of eukaryotic cells, consisting of flattened, ribosome-free vesicles arranged in a more or less regular stack. The Golgi apparatus differs from the endoplasmic reticulum in often having slightly thicker membrane…		Interacting selectively with any protein component of any cytoskeleton (actin, microtubule, or intermediate filament cytoskeleton) [goid 8092] [evidence ISA]	MNCb-0091; Apg8l; 9130422N19Rik; GECI; 3110025G09Rik; AI196471	MNCb-0091; Apg8l; 9130422N19Rik; GECI; 3110025G09Rik; AI196471
5720521	5720521	-3.22609	10.5608	-56.4496	3.08076e-13	1.09953e-10	21.1902	Mus musculus	RefSeq	ILMN_255379	ILMN_255379	NPM3-PS1	NR_002702.1	NR_002702.1	NA	108176	84794553	NR_002702.1	Npm3-ps1		ILMN_2965417	5720521	S	742	ACCTCTTCTGACCCACCTAACCCAGATTCAGTCCCCAGCACTGCAAAAAA	6	+	85026876-85026925	6qC3	Mus musculus nucleoplasmin 3, pseudogene 1 (Npm3-ps1), non-coding RNA.
5890221	5890221	2.9791	11.053	55.2569	3.76489e-13	1.32529e-10	20.9865	Mus musculus	RefSeq	ILMN_188640	ILMN_188640	FAS	NM_007987.1	NM_007987.1	NA	14102	6679750	NM_007987.1	Fas	NP_032013.1	ILMN_2902979	5890221	S	1099	ATGCCAACTGTATTGACATTGGCAACTCCTGGTGTGTTCTCTTTGCCAGC	19	+	34401880-34401929	19qC1	Mus musculus Fas (TNF receptor superfamily member 6) (Fas), mRNA.	Penetrating at least one phospholipid bilayer of a membrane. May also refer to the state of being buried in the bilayer with no exposure outside the bilayer. When used to describe a protein, indicates that all or part of the peptide sequence is embedded in the membrane [goid 16021] [evidence IEA]; Double layer of lipid molecules that encloses all cells, and, in eukaryotes, many organelles; may be…	The cascade of processes by which a signal interacts with a receptor, causing a change in the level or activity of a second messenger or other downstream target, and ultimately effecting a change in the functioning of the cell [goid 7165] [evidence IEA]; Any immune system process that functions in the calibrated response of an organism to a potential internal or invasive threat [goid 6955] [evide…	Combining with an extracellular or intracellular messenger to initiate a change in cell activity [goid 4872] [evidence IEA]; Combining with an extracellular or intracellular messenger to initiate a change in cell activity, and spanning to the membrane of either the cell or an organelle [goid 4888] [evidence IEA]; Interacting selectively with any protein or protein complex (a complex of two or mor…	CD95; AI196731; TNFR6; Tnfrsf6; APT1; lpr; APO-1	CD95; AI196731; TNFR6; Tnfrsf6; APT1; lpr; APO-1
6550209	6550209	2.02277	11.362	54.7069	4.13565e-13	1.41168e-10	20.8909	Mus musculus	RefSeq	ILMN_211837	ILMN_211837	SDC2	NM_008304.2	NM_008304.2	NA	15529	118130837	NM_008304.2	Sdc2	NP_032330.1	ILMN_2619983	6550209	S	3120	AGCTGCACAATGCCCCTCAATTACGGAGGCTGAGAATGTAGTGGGTATAC	15	+	32964283-32964332	15qB3.1	Mus musculus syndecan 2 (Sdc2), mRNA.	Penetrating at least one phospholipid bilayer of a membrane. May also refer to the state of being buried in the bilayer with no exposure outside the bilayer. When used to describe a protein, indicates that all or part of the peptide sequence is embedded in the membrane [goid 16021] [evidence IEA]; Double layer of lipid molecules that encloses all cells, and, in eukaryotes, many organelles; may be…		Interacting selectively with any protein component of any cytoskeleton (actin, microtubule, or intermediate filament cytoskeleton) [goid 8092] [evidence IEA]	AA960457; Synd2; syndecan-2; 4833414L08Rik; Hspg1	AA960457; Synd2; syndecan-2; 4833414L08Rik; Hspg1
150100	150100	-2.20034	10.552	-54.6641	4.16618e-13	1.41168e-10	20.8834	Mus musculus	RefSeq	ILMN_222966	ILMN_222966	NOLA1	NM_026578.2	NM_026578.2	NA	68147	142366408	NM_026578.2	Nola1	NP_080854.1	ILMN_1226280	150100	S	925	CCGCTTTGTACAGAACCTGGCACTCTGTGGGTGCTTAGAGAAGACAGGAC	3	-	129527886-129527935	3qG3	Mus musculus nucleolar protein family A, member 1 (H/ACA small nucleolar RNPs) (Nola1), mRNA.	A membrane-bounded organelle of eukaryotic cells in which chromosomes are housed and replicated. In most cells, the nucleus contains all of the cell's chromosomes except the organellar chromosomes, and is the site of RNA synthesis and processing. In some species, or in specialized cell types, RNA metabolism or DNA replication may be absent [goid 5634] [evidence IEA]; A macromolecular complex cont…	Any process involved in the conversion of a primary ribosomal RNA (rRNA) transcript into one or more mature rRNA molecules [goid 6364] [evidence IEA]; The process of the formation of the constituents of the ribosome subunits, their assembly, and their transport to the sites of protein synthesis [goid 42254] [evidence IEA]; Any process specifically pertinent to the functioning of integrated living…	Interacting selectively with an RNA molecule or a portion thereof [goid 3723] [evidence IEA]; Interacting selectively with small nucleolar RNA [goid 30515] [evidence ISO]; Interacting selectively with ribosomal RNA [goid 19843] [evidence IEA]	AA409823; GAR1; AI326794; C430047J18Rik	GAR1; AI326794; AA409823; C430047J18Rik
2570440	2570440	3.97538	9.73987	54.6516	4.17511e-13	1.41168e-10	20.8812	Mus musculus	RefSeq	ILMN_211969	ILMN_211969	NEDD9	NM_017464.2	NM_017464.2	NA	18003	31543317	NM_017464.2	Nedd9	NP_059492.2	ILMN_2654186	2570440	S	4221	GGAGAGCAATTCACTGTGTCTGGCGTGTGGAAGAAGAGGGTCCTGAAGCA	13	-	41321149-41321198	13qA3.3-qA4	Mus musculus neural precursor cell expressed, developmentally down-regulated gene 9 (Nedd9), mRNA.	All of the contents of a cell excluding the plasma membrane and nucleus, but including other subcellular structures [goid 5737] [evidence IEA]; Any of the various filamentous elements that form the internal framework of cells, and typically remain after treatment of the cells with mild detergent to remove membrane constituents and soluble components of the cytoplasm. The term embraces intermediat…	Any process that modulates the frequency, rate or extent of cell growth [goid 1558] [evidence IEA]; The progression of biochemical and morphological phases and events that occur in a cell during successive cell replication or nuclear replication events. Canonically, the cell cycle comprises the replication and segregation of genetic material followed by the division of the cell, but in endocycles…	Interacting selectively with any protein or protein complex (a complex of two or more proteins that may include other nonprotein molecules) [goid 5515] [evidence IEA]	E230025G09Rik	E230025G09Rik
3440692	3440692	-5.12802	5.03127	-54.5069	4.28033e-13	1.4131e-10	20.8559	Mus musculus	RefSeq	ILMN_220989	ILMN_220989	SPRY4	NM_011898.2	NM_011898.2	NA	24066	31543766	NM_011898.2	Spry4	NP_036028.2	ILMN_2825817	3440692	S	3813	GGGAAAGGCTGGTTCTCCTGTAAGCACTCTGGGGGCTGAGTTTAGGCTAG	18	-	38746646-38746695	18qB3	Mus musculus sprouty homolog 4 (Drosophila) (Spry4), mRNA.	All of the contents of a cell excluding the plasma membrane and nucleus, but including other subcellular structures [goid 5737] [evidence IEA]; Double layer of lipid molecules that encloses all cells, and, in eukaryotes, many organelles; may be a single or double lipid bilayer; also includes associated proteins [goid 16020] [evidence IEA]	The biological process whose specific outcome is the progression of a multicellular organism over time from an initial condition (e.g. a zygote or a young adult) to a later condition (e.g. a multicellular animal or an aged adult) [goid 7275] [evidence IEA]; Any process that stops, prevents or reduces the frequency, rate or extent of MAP kinase activity [goid 43407] [evidence IDA]; Any process tha…	Interacting selectively with any protein or protein complex (a complex of two or more proteins that may include other nonprotein molecules) [goid 5515] [evidence IPI]	A030006O18Rik; sprouty4	sprouty4; A030006O18Rik
6940255	6940255	-4.32889	4.76489	-54.4948	4.28928e-13	1.4131e-10	20.8537	Mus musculus	RefSeq	ILMN_213741	ILMN_213741	DUSP6	NM_026268.2	NM_026268.2	NA	67603	141803119	NM_026268.2	Dusp6	NP_080544.1	ILMN_2701321	6940255	S	1005	TCTGACCTTGACCGAGACCCCAATAGTGCAACGGACTCTGATGGCAGCCC	10	+	98727321-98727370	10qD1	Mus musculus dual specificity phosphatase 6 (Dusp6), mRNA.	All of the contents of a cell excluding the plasma membrane and nucleus, but including other subcellular structures [goid 5737] [evidence IEA]	The process of removing one or more phosphoric (ester or anhydride) residues from a molecule [goid 16311] [evidence IEA]; The process of removing one or more phosphoric residues from a protein [goid 6470] [evidence IDA]	Catalysis of the hydrolysis of various bonds, e.g. C-O, C-N, C-C, phosphoric anhydride bonds, etc. Hydrolase is the systematic name for any enzyme of EC class 3 [goid 16787] [evidence IEA]; Catalysis of the hydrolysis of phosphoric monoesters, releasing inorganic phosphate [goid 16791] [evidence IEA]; Interacting selectively with any protein or protein complex (a complex of two or more proteins t…	MGC98540; MKP3; PYST1; MKP-3; 1300019I03Rik	MGC98540; MKP3; PYST1; MKP-3; 1300019I03Rik
1690019	1690019	-4.9639	9.24374	-54.234	4.48695e-13	1.45951e-10	20.8078	Mus musculus	RefSeq	ILMN_212378	ILMN_212378	MEST	NM_008590.1	NM_008590.1	NA	17294	6678865	NM_008590.1	Mest	NP_032616.1	ILMN_2642417	1690019	S	2159	GAAAGTCCAAGCTGAATAGTAAATAACAGCCTAGGGGCAGCTCCTCCAGG	6	+	30698073-30698122	6qA3.3	Mus musculus mesoderm specific transcript (Mest), mRNA.	Penetrating at least one phospholipid bilayer of a membrane. May also refer to the state of being buried in the bilayer with no exposure outside the bilayer. When used to describe a protein, indicates that all or part of the peptide sequence is embedded in the membrane [goid 16021] [evidence IEA]; Double layer of lipid molecules that encloses all cells, and, in eukaryotes, many organelles; may be…	A change in state or activity of a cell or an organism (in terms of movement, secretion, enzyme production, gene expression, etc.) as a result of a retinoic acid stimulus [goid 32526] [evidence IDA]	Catalysis of a biochemical reaction at physiological temperatures. In biologically catalyzed reactions, the reactants are known as substrates, and the catalysts are naturally occurring macromolecular substances known as enzymes. Enzymes possess specific binding sites for substrates, and are usually composed wholly or largely of protein, but RNA that has catalytic activity (ribozyme) is often also…	Peg1; AI256745; AA408879	Peg1; AI256745; AA408879
2140753	2140753	1.32959	13.97	54.004	4.66959e-13	1.49993e-10	20.7671	Mus musculus	RefSeq	ILMN_208669	ILMN_208669	GRINA	NM_023168.3	NM_023168.3	NA	66168	118130342	NM_023168.3	Grina	NP_075657.1	ILMN_2588411	2140753	S	1612	GAGCAGAGAGGATGTCATGTTTCAAGGGAGGAGGCTCTCTCGTGCTGCCA	15	+	76080253-76080302	15qD3	Mus musculus glutamate receptor, ionotropic, N-methyl D-aspartate-associated protein 1 (glutamate binding) (Grina), mRNA.	Penetrating at least one phospholipid bilayer of a membrane. May also refer to the state of being buried in the bilayer with no exposure outside the bilayer. When used to describe a protein, indicates that all or part of the peptide sequence is embedded in the membrane [goid 16021] [evidence IEA]; Double layer of lipid molecules that encloses all cells, and, in eukaryotes, many organelles; may be…	Any process that stops, prevents or reduces the frequency, rate or extent of cell death by apoptosis [goid 43066] [evidence IEA]	Combining with an extracellular or intracellular messenger to initiate a change in cell activity [goid 4872] [evidence IEA]	1110025J15Rik; Lag	1110025J15Rik; Lag
5310598	5310598	4.35304	10.8098	53.6956	4.92758e-13	1.55741e-10	20.7122	Mus musculus	RefSeq	ILMN_217805	ILMN_217805	CRYAB	NM_009964.1	NM_009964.1	NA	12955	6753529	NM_009964.1	Cryab	NP_034094.1	ILMN_2840213	5310598	S	777	GGAGGAACTCAAAGTCAAGGTTCTGGGGGACGTGATTGAGGTCCACGGCA	9	+	50506798-50506847	9qA5.3	Mus musculus crystallin, alpha B (Cryab), mRNA.	That fraction of cells, prepared by disruptive biochemical methods, that is not soluble in water [goid 5626] [evidence IDA]; That fraction of cells, prepared by disruptive biochemical methods, that is soluble in water [goid 5625] [evidence IDA]; The membrane surrounding a cell that separates the cell from its external environment. It consists of a phospholipid bilayer and associated proteins [goi…	The series of molecular signals generated as a consequence of a transmembrane receptor tyrosine kinase binding to its physiological ligand [goid 7169] [evidence NAS]; The process whose specific outcome is the progression of the muscle over time, from its formation to the mature structure. The muscle is an organ consisting of a tissue made up of various elongated cells that are specialized to cont…	The action of a molecule that contributes to the structural integrity of the lens of an eye [goid 5212] [evidence TAS]	Crya-2; Crya2	Crya-2; Crya2
1070575	1070575	2.23951	9.9939	53.6468	4.96976e-13	1.55741e-10	20.7034	Mus musculus	RefSeq	ILMN_214342	ILMN_214342	COPZ2	NM_019877.2	NM_019877.2	NA	56358	142388340	NM_019877.2	Copz2	NP_063930.1	ILMN_2647028	1070575	S	430	GGAGAAACGCTGGTTGCTGGAGAACATGGACGGAGCCTTCTTGGTGCTGG	11	+	96716579-96716628	11qD	Mus musculus coatomer protein complex, subunit zeta 2 (Copz2), mRNA.	All of the contents of a cell excluding the plasma membrane and nucleus, but including other subcellular structures [goid 5737] [evidence IEA]; A compound membranous cytoplasmic organelle of eukaryotic cells, consisting of flattened, ribosome-free vesicles arranged in a more or less regular stack. The Golgi apparatus differs from the endoplasmic reticulum in often having slightly thicker membrane…	The directed movement of substances (such as macromolecules, small molecules, ions) into, out of, within or between cells, or within a multicellular organism [goid 6810] [evidence IEA]; The directed movement of substances, either within a vesicle or in the vesicle membrane, into, out of or within a cell [goid 16192] [evidence IEA]; The directed movement of proteins into, out of, within or between…	Interacting selectively with any protein or protein complex (a complex of two or more proteins that may include other nonprotein molecules) [goid 5515] [evidence IEA]	1110012D12Rik; zeta2-COP	1110012D12Rik; zeta2-COP
3850358	3850358	-5.23253	5.13995	-53.3116	5.27102e-13	1.63192e-10	20.6433	Mus musculus	RefSeq	ILMN_216347	ILMN_216347	C79407	NM_172578.2	NM_172578.2	NA	217653	31044420	NM_172578.2	C79407	NP_766166.2	ILMN_2843349	3850358	S	3578	AAACTTTTAGCATCATGCAGCCTGAAATTACAAGCCAGGGTTCCTTCTGT	12	-	66234110-66234159	12qC1	Mus musculus expressed sequence C79407 (C79407), mRNA.				6720403H11; KIAA1903; mKIAA1903	6720403H11; KIAA1903; mKIAA1903
6380255	6380255	1.7847	13.3359	52.7416	5.83072e-13	1.76918e-10	20.54	Mus musculus	RefSeq	ILMN_221348	ILMN_221348	RTN1	NM_153457.6	NM_153457.6	NA	104001	56090142	NM_153457.6	Rtn1	NP_703187.2	ILMN_2758070	6380255	S	3089	CCTGTGGCTAGGCCTTTCTTGCCAAGTGCGCTGACACATAGTGGATCGCT	12	-	73313114-73313163	12qC3	Mus musculus reticulon 1 (Rtn1), transcript variant 1, mRNA.	Penetrating at least one phospholipid bilayer of a membrane. May also refer to the state of being buried in the bilayer with no exposure outside the bilayer. When used to describe a protein, indicates that all or part of the peptide sequence is embedded in the membrane [goid 16021] [evidence IEA]; Double layer of lipid molecules that encloses all cells, and, in eukaryotes, many organelles; may be…	Any process specifically pertinent to the functioning of integrated living units: cells, tissues, organs, and organisms. A process is a collection of molecular events with a defined beginning and end [goid 8150] [evidence ND ]	Elemental activities, such as catalysis or binding, describing the actions of a gene product at the molecular level. A given gene product may exhibit one or more molecular functions [goid 3674] [evidence ND ]	Rtn1-c; Rtn1-a; 0710005K15Rik; 4930441F12Rik; Rtn1-b; R75279; Nsp; MGC40985	Rtn1-c; Rtn1-a; 0710005K15Rik; 4930441F12Rik; Rtn1-b; R75279; Nsp; MGC40985
7400215	7400215	-7.36397	5.94379	-52.721	5.85207e-13	1.76918e-10	20.5362	Mus musculus	MEEBO	ILMN_210249	ILMN_210249	BIRC5	scl0011799.1_42	NM_009689.1	NA	NA	6753089	NM_009689.1	Birc5		ILMN_2681241	7400215	S	143	GTACCTCAAGAACTACCGCATCGCCACCTTCAAGAACTGGCCCTTCCTGG						A membrane-bounded organelle of eukaryotic cells in which chromosomes are housed and replicated. In most cells, the nucleus contains all of the cell's chromosomes except the organellar chromosomes, and is the site of RNA synthesis and processing. In some species, or in specialized cell types, RNA metabolism or DNA replication may be absent [goid 5634] [evidence IEA]; A structure composed of a ver…	A form of programmed cell death induced by external or internal signals that trigger the activity of proteolytic caspases, whose actions dismantle the cell and result in cell death. Apoptosis begins internally with condensation and subsequent fragmentation of the cell nucleus (blebbing) while the plasma membrane remains intact. Other characteristics of apoptosis include DNA fragmentation and the …	Stops, prevents or reduces the activity of an endopeptidase, any enzyme that hydrolyzes nonterminal peptide bonds in polypeptides [goid 4866] [evidence IEA]; [goid 4869] [evidence IEA]; Interacting selectively with any metal ion [goid 46872] [evidence IEA]; Interacting selectively with zinc (Zn) ions [goid 8270] [evidence IEA]
2320368	2320368	-2.33719	11.6843	-52.4907	6.09758e-13	1.81056e-10	20.4941	Mus musculus	RefSeq	ILMN_218428	ILMN_218428	MCM4	NM_008565.2	NM_008565.2	NA	17217	31982196	NM_008565.2	Mcm4	NP_032591.2	ILMN_2936427	2320368	S	3106	TGTCCTTACTGTGTGGAGCATTGTGTGCTTGGTATAACTGGCAGCCGTAC	16	-	15624379-15624428	16qA2	Mus musculus minichromosome maintenance deficient 4 homolog (S. cerevisiae) (Mcm4), mRNA.	A membrane-bounded organelle of eukaryotic cells in which chromosomes are housed and replicated. In most cells, the nucleus contains all of the cell's chromosomes except the organellar chromosomes, and is the site of RNA synthesis and processing. In some species, or in specialized cell types, RNA metabolism or DNA replication may be absent [goid 5634] [evidence IEA]	Any process that modulates the frequency, rate or extent of DNA-dependent transcription [goid 6355] [evidence IEA]; The synthesis of either RNA on a template of DNA or DNA on a template of RNA [goid 6350] [evidence IEA]; The process whereby new strands of DNA are synthesized. The template for replication can either be an existing DNA molecule or RNA [goid 6260] [evidence IEA]; The process by whic…	Interacting selectively with a nucleotide, any compound consisting of a nucleoside that is esterified with (ortho)phosphate or an oligophosphate at any hydroxyl group on the ribose or deoxyribose moiety [goid 166] [evidence IEA]; Interacting selectively with DNA (deoxyribonucleic acid) [goid 3677] [evidence IEA]; Interacting selectively with ATP, adenosine 5'-triphosphate, a universally important…	mcdc21; KIAA4003; AI325074; 19G; Mcmd4; Cdc21; mKIAA4003; AU045576	mcdc21; KIAA4003; AI325074; 19G; Mcmd4; Cdc21; mKIAA4003; AU045576
5690441	5690441	-8.53927	8.77067	-52.4612	6.12984e-13	1.81056e-10	20.4887	Mus musculus	MEEBO	ILMN_210028	ILMN_210028	CCND1	scl0012443.2_180	NM_007631.1	NA	NA	6680867	NM_007631.1	Ccnd1		ILMN_2601471	5690441	S	3523	GCCATAGACTGGTGGTGGGTCCACGGAATCTGCCCTGTGACATGAAAGGC						Cyclin-dependent protein kinases (CDKs) are heterodimeric enzymes that contain a kinase catalytic subunit associated with a regulatory cyclin partner [goid 307] [evidence IPI]; A membrane-bounded organelle of eukaryotic cells in which chromosomes are housed and replicated. In most cells, the nucleus contains all of the cell's chromosomes except the organellar chromosomes, and is the site of RNA s…	The process resulting in the physical partitioning and separation of a cell into daughter cells [goid 51301] [evidence IEA]; The progression of biochemical and morphological phases and events that occur in a cell during successive cell replication or nuclear replication events. Canonically, the cell cycle comprises the replication and segregation of genetic material followed by the division of th…	Interacting selectively with any protein or protein complex (a complex of two or more proteins that may include other nonprotein molecules) [goid 5515] [evidence IPI]; Catalysis of the transfer of a phosphate group, usually from ATP, to a substrate molecule [goid 16301] [evidence IDA]; Catalysis of the phosphorylation of an amino acid residue in a protein, usually according to the reaction: a pro…
4880379	4880379	4.21032	9.79332	52.1037	6.53625e-13	1.90018e-10	20.4228	Mus musculus	RefSeq	ILMN_211513	ILMN_313723	LOC100047214	XM_001477665.1	XM_001477665.1	NA	100047214	149253199	XM_001477665.1	LOC100047214	XP_001477715.1	ILMN_1255556	4880379	S	1515	GGGAAGAACAGCCTTGAACAGCTCAGGAGGGAGAGAGGCACTACCTGTGC					PREDICTED: Mus musculus similar to PTEN induced putative kinase 1 (LOC100047214), mRNA.
5870097	5870097	6.92696	7.80041	52.0657	6.58117e-13	1.90018e-10	20.4158	Mus musculus	RefSeq	ILMN_217064	ILMN_217064	ID4	NM_031166.2	NM_031166.2	NA	15904	118130031	NM_031166.2	Id4	NP_112443.1	ILMN_2678714	5870097	S	914	CGACCAGACTGCTAAGTAGAAGAGCAATCGTGAATCCAACCTTAGAGGCT	13	+	48358659-48358708	13qA5	Mus musculus inhibitor of DNA binding 4 (Id4), mRNA.	A membrane-bounded organelle of eukaryotic cells in which chromosomes are housed and replicated. In most cells, the nucleus contains all of the cell's chromosomes except the organellar chromosomes, and is the site of RNA synthesis and processing. In some species, or in specialized cell types, RNA metabolism or DNA replication may be absent [goid 5634] [evidence IEA]	Any process that activates or increases the rate or extent of cell proliferation [goid 8284] [evidence IMP]; Any process that stops, prevents or reduces the frequency, rate or extent of neuron differentiation [goid 45665] [evidence IMP]; The expansion of a neuroblast population by cell division. A neuroblast is any cell that will divide and give rise to a neuron [goid 7405] [evidence IMP]; Any pr…	Plays a role in regulating transcription; may bind a promoter or enhancer DNA sequence or interact with a DNA-binding transcription factor [goid 30528] [evidence IEA]; Interacting selectively with any protein or protein complex (a complex of two or more proteins that may include other nonprotein molecules) [goid 5515] [evidence IPI]	Idb4	Idb4
5670162	5670162	-3.89469	9.6709	-51.9454	6.7257e-13	1.90999e-10	20.3935	Mus musculus	RefSeq	ILMN_223176	ILMN_223176	CAMK2B	NM_007595.3	NM_007595.3	NA	12323	142349559	NM_007595.3	Camk2b	NP_031621.2	ILMN_1236009	5670162	S	3799	AGGACACTCCTGCTCTAACTGGCTAGGTGTTCGCAGGTGGTGGCGTCGAC	11	-	5869821-5869870	11qA1	Mus musculus calcium/calmodulin-dependent protein kinase II, beta (Camk2b), mRNA.	An enzyme complex which in eukaryotes is composed of four different chains: alpha, beta, gamma, and delta. The different isoforms assemble into homo- or heteromultimeric holoenzymes composed of 8 to 12 subunits. Catalyzes the phosphorylation of proteins to O-phosphoproteins [goid 5954] [evidence TAS]	The process of introducing a phosphate group on to a protein [goid 6468] [evidence IEA]; Progression from G1 phase to S phase of the mitotic cell cycle [goid 82] [evidence IMP]; The directed movement of calcium (Ca) ions into, out of, within or between cells [goid 6816] [evidence IMP]; The phosphorylation by a protein of one or more of its own amino acid residues, or residues on an identical prot…	Catalysis of the transfer of a phosphate group, usually from ATP, to a substrate molecule [goid 16301] [evidence IEA]; Interacting selectively with a nucleotide, any compound consisting of a nucleoside that is esterified with (ortho)phosphate or an oligophosphate at any hydroxyl group on the ribose or deoxyribose moiety [goid 166] [evidence IEA]; Catalysis of the transfer of a group, e.g. a methy…	MGC90738; Camk2d	MGC90738; Camk2d
7150671	7150671	5.54106	7.08909	51.9141	6.76378e-13	1.90999e-10	20.3877	Mus musculus	RefSeq	ILMN_190721	ILMN_240635	DDO	NM_027442.4	NM_027442.4	NA	70503	141801737	NM_027442.4	Ddo	NP_081718.2	ILMN_2693185	7150671	S	2767	GTTTCGTGTGCGATTTTGTTTGAAGAGAGCACTGAGCTGGGGTTTCATAC	10	+	40369528-40369577	10qB1	Mus musculus D-aspartate oxidase (Ddo), mRNA.	A small, membrane-bounded organelle that uses dioxygen (O2) to oxidize organic molecules; contains some enzymes that produce and others that degrade hydrogen peroxide (H2O2) [goid 5777] [evidence IEA]	The process of removal or addition of one or more electrons with or without the concomitant removal or addition of a proton or protons [goid 55114] [evidence IEA]; The chemical reactions and pathways, including anabolism and catabolism, by which living organisms transform chemical substances. Metabolic processes typically transform small molecules, but also include macromolecular processes such a…	Catalysis of an oxidation-reduction (redox) reaction, a reversible chemical reaction in which the oxidation state of an atom or atoms within a molecule is altered. One substrate acts as a hydrogen or electron donor and becomes oxidized, while the other acts as hydrogen or electron acceptor and becomes reduced [goid 16491] [evidence IEA]; Catalysis of a biochemical reaction at physiological temper…	AI467244; 5330420D20Rik; 5730402C02Rik	5330420D20Rik; 5730402C02Rik; AI467244
540020	540020	-2.82391	9.68192	-51.7371	6.98418e-13	1.95079e-10	20.3548	Mus musculus	RefSeq	ILMN_185641	ILMN_256527	CYP51	NM_020010.2	NM_020010.2	NA	13121	71061450	NM_020010.2	Cyp51	NP_064394.2	ILMN_2688075	540020	S	1695	GAAGTTTGCCTATGTGCCATTTGGAGCTGGGCGTCATCGTTGTGTTGGAG	5	-	4083282-4083303:4086460-4086487	5qA1	Mus musculus cytochrome P450, family 51 (Cyp51), mRNA.		The chemical reactions and pathways resulting in the formation of cholesterol, cholest-5-en-3 beta-ol, the principal sterol of vertebrates and the precursor of many steroids, including bile acids and steroid hormones [goid 6695] [evidence TAS]	Catalysis of the transfer of a methyl group to an acceptor molecule [goid 8168] [evidence IEA]; Interacting selectively with iron (Fe) ions [goid 5506] [evidence IEA]; Interacting selectively with any metal ion [goid 46872] [evidence IEA]; Catalysis of the reaction: obtusifoliol + 3 O2 + 3 NADPH + 3 H+ = 4-alpha-methyl-5-alpha-ergosta-8,14,24(28)-trien-3-beta-ol + formate + 3 NADP+ + 3 H2O [goid …	AI426508	AI426508
1820274	1820274	-6.97058	5.7645	-51.6291	7.12245e-13	1.96125e-10	20.3346	Mus musculus	RefSeq	ILMN_212971	ILMN_212971	CDCA2	NM_175384.3	NM_175384.3	NA	108912	32129251	NM_175384.3	Cdca2	NP_780593.2	ILMN_2632153	1820274	S	2536	GCTCTTAGGGAAGAGGACCCAGCTTCCTGTAGGCCGCTTCAGTGCATTGC	14	-	68294812-68294861	14qD1	Mus musculus cell division cycle associated 2 (Cdca2), mRNA.	A membrane-bounded organelle of eukaryotic cells in which chromosomes are housed and replicated. In most cells, the nucleus contains all of the cell's chromosomes except the organellar chromosomes, and is the site of RNA synthesis and processing. In some species, or in specialized cell types, RNA metabolism or DNA replication may be absent [goid 5634] [evidence IEA]; The part of a cell or its ext…	The progression of biochemical and morphological phases and events that occur in a cell during successive cell replication or nuclear replication events. Canonically, the cell cycle comprises the replication and segregation of genetic material followed by the division of the cell, but in endocycles or syncytial cells nuclear replication or nuclear division may not be followed by cell division [go…	Elemental activities, such as catalysis or binding, describing the actions of a gene product at the molecular level. A given gene product may exhibit one or more molecular functions [goid 3674] [evidence ND ]	2610311M19Rik; AI586158	2610311M19Rik; AI586158
240286	240286	-4.52018	4.82865	-51.5893	7.17427e-13	1.96125e-10	20.3272	Mus musculus	RefSeq	ILMN_216759	ILMN_216759	D2ERTD750E	NM_026412.1	NM_026412.1	NA	51944	13385905	NM_026412.1	D2Ertd750e	NP_080688.1	ILMN_2795949	240286	S	1263	GCAGCAGAGAGAGCAGCAGCCCTTAGAACTAGGATACTAAACCAGCTGCC	2	+	118525798-118525847	2qE5	Mus musculus DNA segment, Chr 2, ERATO Doi 750, expressed (D2Ertd750e), mRNA.	The part of a cell or its extracellular environment in which a gene product is located. A gene product may be located in one or more parts of a cell and its location may be as specific as a particular macromolecular complex, that is, a stable, persistent association of macromolecules that function together [goid 5575] [evidence ND ]; A membrane-bounded organelle of eukaryotic cells in which chrom…	Any process specifically pertinent to the functioning of integrated living units: cells, tissues, organs, and organisms. A process is a collection of molecular events with a defined beginning and end [goid 8150] [evidence ND ]	Interacting selectively with any protein or protein complex (a complex of two or more proteins that may include other nonprotein molecules) [goid 5515] [evidence IPI]	1700025D04Rik; C15orf23	1700025D04Rik; C15orf23
2060561	2060561	-3.08715	10.7869	-51.4546	7.35243e-13	1.98879e-10	20.302	Mus musculus	RefSeq	ILMN_217876	ILMN_217876	NPM3	NM_008723.1	NM_008723.1	NA	18150	6679109	NM_008723.1	Npm3	NP_032749.1	ILMN_3020829	2060561	I	697	CACCTCTTCTGACCCACCTAACCCAGATTCAGTCCCCAGCACTGCAAAAA	19	-	45822337-45822386	19qC3	Mus musculus nucleoplasmin 3 (Npm3), mRNA.	A membrane-bounded organelle of eukaryotic cells in which chromosomes are housed and replicated. In most cells, the nucleus contains all of the cell's chromosomes except the organellar chromosomes, and is the site of RNA synthesis and processing. In some species, or in specialized cell types, RNA metabolism or DNA replication may be absent [goid 5634] [evidence IEA]; A small, dense body one or mo…	Any process involved in the conversion of a primary ribosomal RNA (rRNA) transcript into one or more mature rRNA molecules [goid 6364] [evidence IDA]; The synthesis of ribosomal RNA (rRNA), any RNA that forms part of the ribosomal structure, from a DNA template [goid 9303] [evidence IDA]	Interacting selectively with any nucleic acid [goid 3676] [evidence IEA]; Interacting selectively with any protein or protein complex (a complex of two or more proteins that may include other nonprotein molecules) [goid 5515] [evidence IPI]	Nub1	Nub1
20246	20246	-1.74664	11.9415	-50.6514	8.52238e-13	2.28125e-10	20.15	Mus musculus	RefSeq	ILMN_222300	ILMN_222300	HAT1	NM_026115.3	NM_026115.3	NA	107435	142385474	NM_026115.3	Hat1	NP_080391.2	ILMN_2747651	20246	S	1314	CCTGCAGATTTCTGTGCATCGTGCTGTGAACCTCTGATGACCCTAAAGTT	2	+	71279414-71279463	2qC2	Mus musculus histone aminotransferase 1 (Hat1), mRNA.	All of the contents of a cell excluding the plasma membrane and nucleus, but including other subcellular structures [goid 5737] [evidence IEA]; A membrane-bounded organelle of eukaryotic cells in which chromosomes are housed and replicated. In most cells, the nucleus contains all of the cell's chromosomes except the organellar chromosomes, and is the site of RNA synthesis and processing. In some …		Catalysis of the transfer of an amino group to an acceptor, usually a 2-oxo acid [goid 8483] [evidence IEA]; Catalysis of the generalized reaction: acyl-carrier + reactant = acyl-reactant + carrier [goid 8415] [evidence IEA]; Catalysis of the transfer of a group, e.g. a methyl group, glycosyl group, acyl group, phosphorus-containing, or other groups, from one compound (generally regarded as the d…	AA536933; Hat-1; 2410071B14Rik	AA536933; Hat-1; 2410071B14Rik
4920148	4920148	-6.11992	5.45774	-50.5225	8.72874e-13	2.3124e-10	20.1253	Mus musculus	RefSeq	ILMN_222106	ILMN_222106	CDCA3	NM_013538.3	NM_013538.3	NA	14793	32129294	NM_013538.3	Cdca3	NP_038566.1	ILMN_2832219	4920148	S	1182	GGGTTTAGCTATTGCTTACCTGCTTGTAATTTCCAGGTCCCCCTCTCGAC	6	+	124799073-124799122	6qF2	Mus musculus cell division cycle associated 3 (Cdca3), mRNA.	All of the contents of a cell excluding the plasma membrane and nucleus, but including other subcellular structures [goid 5737] [evidence IEA]; The part of a cell or its extracellular environment in which a gene product is located. A gene product may be located in one or more parts of a cell and its location may be as specific as a particular macromolecular complex, that is, a stable, persistent …	Progression through mitosis, the division of the eukaryotic cell nucleus to produce two daughter nuclei that, usually, contain the identical chromosome complement to their mother [goid 7067] [evidence IEA]; Any process specifically pertinent to the functioning of integrated living units: cells, tissues, organs, and organisms. A process is a collection of molecular events with a defined beginning …	Elemental activities, such as catalysis or binding, describing the actions of a gene product at the molecular level. A given gene product may exhibit one or more molecular functions [goid 3674] [evidence ND ]	2410005A12Rik; Grcc8; C8; Tome-1	2410005A12Rik; Grcc8; C8; Tome-1
3130609	3130609	-6.19381	9.19611	-50.2646	9.15818e-13	2.38083e-10	20.0758	Mus musculus	RefSeq	ILMN_196730	ILMN_196730	HIST1H2AK	NM_178183.1	NM_178183.1	NA	319169	30061370	NM_178183.1	Hist1h2ak	NP_835490.1	ILMN_2847144	3130609	S	1	ATGTCAGGAAGAGGCAAGCAGGGTGGCAAGGCTCGCGCCAAGGCCAAGAC	13	-	21845646-21845695	13qA3.1	Mus musculus histone cluster 1, H2ak (Hist1h2ak), mRNA.	A membrane-bounded organelle of eukaryotic cells in which chromosomes are housed and replicated. In most cells, the nucleus contains all of the cell's chromosomes except the organellar chromosomes, and is the site of RNA synthesis and processing. In some species, or in specialized cell types, RNA metabolism or DNA replication may be absent [goid 5634] [evidence IEA]; A structure composed of a ver…	The aggregation, arrangement and bonding together of a nucleosome, the beadlike structural units of eukaryotic chromatin composed of histones and DNA [goid 6334] [evidence IEA]	Interacting selectively with DNA (deoxyribonucleic acid) [goid 3677] [evidence IEA]
7050768	7050768	-5.6679	5.2917	-50.2563	9.17235e-13	2.38083e-10	20.0742	Mus musculus	RefSeq	ILMN_208759	ILMN_208759	ESCO2	NM_028039.1	NM_028039.1	NA	71988	33859705	NM_028039.1	Esco2	NP_082315.2	ILMN_2834065	7050768	S	2148	CCATGGTTGTCTCATGCTCCATCAGTAGACTCTAAACACCGGCTATGAGC	14	-	66438480-66438529	14qD1	Mus musculus establishment of cohesion 1 homolog 2 (S. cerevisiae) (Esco2), mRNA.	A membrane-bounded organelle of eukaryotic cells in which chromosomes are housed and replicated. In most cells, the nucleus contains all of the cell's chromosomes except the organellar chromosomes, and is the site of RNA synthesis and processing. In some species, or in specialized cell types, RNA metabolism or DNA replication may be absent [goid 5634] [evidence IEA]	The progression of biochemical and morphological phases and events that occur in a cell during successive cell replication or nuclear replication events. Canonically, the cell cycle comprises the replication and segregation of genetic material followed by the division of the cell, but in endocycles or syncytial cells nuclear replication or nuclear division may not be followed by cell division [go…	Catalysis of the generalized reaction: acyl-carrier + reactant = acyl-reactant + carrier [goid 8415] [evidence IEA]; Catalysis of the transfer of a group, e.g. a methyl group, glycosyl group, acyl group, phosphorus-containing, or other groups, from one compound (generally regarded as the donor) to another compound (generally regarded as the acceptor). Transferase is the systematic name for any en…	D030072L07Rik; 2410004I17Rik	D030072L07Rik; 2410004I17Rik
360373	360373	5.0341	8.11503	50.0306	9.56801e-13	2.45869e-10	20.0307	Mus musculus	RefSeq	ILMN_222164	ILMN_222164	FAM134B	NM_025459.2	NM_025459.2	NA	66270	31982729	NM_025459.2	Fam134b	NP_079735.2	ILMN_2745614	360373	S	1459	CATATATACATACTGTGGTGTCCTAAGTGCTTAGGGGCTGTTTGTAAAGT	15	+	25902042-25902091	15qB1	Mus musculus family with sequence similarity 134, member B (Fam134b), transcript variant 2, mRNA.	Penetrating at least one phospholipid bilayer of a membrane. May also refer to the state of being buried in the bilayer with no exposure outside the bilayer. When used to describe a protein, indicates that all or part of the peptide sequence is embedded in the membrane [goid 16021] [evidence IEA]; Double layer of lipid molecules that encloses all cells, and, in eukaryotes, many organelles; may be…			AU015349	AU015349
580064	580064	5.02387	6.56565	49.9459	9.72142e-13	2.47338e-10	20.0142	Mus musculus	RefSeq	ILMN_189231	ILMN_189231	TRP63	NM_011641.1	NM_011641.1	NA	22061	6755882	NM_011641.1	Trp63	NP_035771.1	ILMN_1216742	580064	S	4285	GCCTCTCAGTGGAGAATGGGATTCCTTCACTTGGTGGTGAAGCAGATAGG	16	+	25891796-25891845	16qB1	Mus musculus transformation related protein 63 (Trp63), mRNA.	All of the contents of a cell excluding the plasma membrane and nucleus, but including other subcellular structures [goid 5737] [evidence ISO]; A membrane-bounded organelle of eukaryotic cells in which chromosomes are housed and replicated. In most cells, the nucleus contains all of the cell's chromosomes except the organellar chromosomes, and is the site of RNA synthesis and processing. In some …	The process whereby a relatively unspecialized cell acquires specialized features of a polarized epithelial cell. The polarized epithelial cell can be any of the cells within an epithelium where the epithelial sheet is oriented with respect to the planar axis [goid 30859] [evidence IMP]; The process of apoptosis in neurons, the basic cellular unit of nervous tissue. Each neuron consists of a body…	Interacting selectively with DNA of a specific nucleotide composition, e.g. GC-rich DNA binding, or with a specific sequence motif or type of DNA e.g. promotor binding or rDNA binding [goid 43565] [evidence IDA]; Interacting selectively with zinc (Zn) ions [goid 8270] [evidence IEA]; Interacting selectively with any metal ion [goid 46872] [evidence IEA]; Interacting selectively with DNA (deoxyrib…	p51/p63; Ket; TAp63; p63; MGC115972; AI462811; Trp53rp1; Tp63; p73L	p51/p63; Ket; TAp63; p63; MGC115972; AI462811; Trp53rp1; Tp63; p73L
5130059	5130059	5.44519	7.00155	49.8595	9.88073e-13	2.48349e-10	19.9975	Mus musculus	RefSeq	ILMN_222613	ILMN_245311	IFITM6	NM_001033632.1	NM_001033632.1	NA	213002	75812951	NM_001033632.1	Ifitm6	NP_001028804.1	ILMN_1218181	5130059	S	452	GGACTCCATGCACTGTCAAAGTCAATGGACTACTAAATTCTTCCATGCAC	7	-	148201750-148201799	7qF5	Mus musculus interferon induced transmembrane protein 6 (Ifitm6), mRNA.	Penetrating at least one phospholipid bilayer of a membrane. May also refer to the state of being buried in the bilayer with no exposure outside the bilayer. When used to describe a protein, indicates that all or part of the peptide sequence is embedded in the membrane [goid 16021] [evidence IEA]			fragilis5; MGC129399; A330075D07; MGC129398; Fgls5	fragilis5; MGC129399; A330075D07; MGC129398; Fgls5
580767	580767	5.01588	6.54371	49.82	9.95444e-13	2.48349e-10	19.9898	Mus musculus	RefSeq	ILMN_259511	ILMN_259511	IGFBPL1	NM_018741.1	NM_018741.1	NA	75426	9055245	NM_018741.1	Igfbpl1	NP_061211.1	ILMN_2828112	580767	S	2568	ACAACACGTAATTGGGTCTGGCTCACAGAACTGCCCGGATGCAGGAGGCC	4	-	45830706-45830755	4qB1	Mus musculus insulin-like growth factor binding protein-like 1 (Igfbpl1), mRNA.	The space external to the outermost structure of a cell. For cells without external protective or external encapsulating structures this refers to space outside of the plasma membrane. This term covers the host cell environment outside an intracellular parasite [goid 5576] [evidence IEA]	Any process that modulates the frequency, rate or extent of cell growth [goid 1558] [evidence IEA]	Interacting selectively with an insulin-like growth factor, any member of a group of polypeptides that are structurally homologous to insulin and share many of its biological activities, but are immunologically distinct from it [goid 5520] [evidence IEA]	2810011G06Rik; 2810453O06Rik; IGFBPL	2810011G06Rik; 2810453O06Rik; IGFBPL
3390221	3390221	5.03745	10.0579	49.5023	1.05703e-12	2.61178e-10	19.9278	Mus musculus	RefSeq	ILMN_211339	ILMN_211339	BACE2	NM_019517.3	NM_019517.3	NA	56175	141803015	NM_019517.3	Bace2	NP_062390.2	ILMN_2720083	3390221	S	1222	CTCCTCTTCCACAAATGCGCTGGTGATTGGTGCGACCGTGATGGAAGGCT	16	+	97646156-97646205	16qC4	Mus musculus beta-site APP-cleaving enzyme 2 (Bace2), mRNA.			Catalysis of the hydrolysis of various bonds, e.g. C-O, C-N, C-C, phosphoric anhydride bonds, etc. Hydrolase is the systematic name for any enzyme of EC class 3 [goid 16787] [evidence IEA]; Catalysis of the hydrolysis of a peptide bond. A peptide bond is a covalent bond formed when the carbon atom from the carboxyl group of one amino acid shares electrons with the nitrogen atom from the amino gro…	ALP56; 1110059C24Rik; DRAP; AI850424; CEAP1; BAE2; CDA13; ASP21; AEPLC; ARP1	ALP56; 1110059C24Rik; DRAP; AI850424; CEAP1; BAE2; CDA13; ASP21; AEPLC; ARP1
4210196	4210196	2.97193	12.7245	49.3229	1.09367e-12	2.67657e-10	19.8926	Mus musculus	RefSeq	ILMN_208799	ILMN_208799	EDNRB	NM_007904.3	NM_007904.3	NA	13618	141802494	NM_007904.3	Ednrb	NP_031930.1	ILMN_2589640	4210196	S	3910	CTCTGGTCACCTAAAGTGGCAGCTTGTGTCGTTGCTAACTTCTTGTTGAG	14	-	104213872-104213921	14qE2.3	Mus musculus endothelin receptor type B (Ednrb), mRNA.	Penetrating at least one phospholipid bilayer of a membrane. May also refer to the state of being buried in the bilayer with no exposure outside the bilayer. When used to describe a protein, indicates that all or part of the peptide sequence is embedded in the membrane [goid 16021] [evidence IEA]; Double layer of lipid molecules that encloses all cells, and, in eukaryotes, many organelles; may be…	The cascade of processes by which a signal interacts with a receptor, causing a change in the level or activity of a second messenger or other downstream target, and ultimately effecting a change in the functioning of the cell [goid 7165] [evidence IEA]; The process whereby a relatively unspecialized cell acquires specialized features of a melanocyte [goid 30318] [evidence IDA]; The process that …	A receptor that binds an extracellular ligand and transmits the signal to a heterotrimeric G-protein complex. These receptors are characteristically seven-transmembrane receptors and are made up of hetero- or homodimers [goid 4930] [evidence IEA]; Combining with an extracellular or intracellular messenger to initiate a change in cell activity [goid 4872] [evidence IEA]; Combining with endothelin …	ET-B; Sox10m1; ET>B<; AU022549; ETb; s	ET-B; Sox10m1; ET>B<; AU022549; ETb; s
6350132	6350132	4.83526	6.32626	49.2134	1.11671e-12	2.70717e-10	19.871	Mus musculus	RefSeq	ILMN_214853	ILMN_214853	CTSL	NM_009984.2	NM_009984.2	NA	13039	31560603	NM_009984.2	Ctsl	NP_034114.1	ILMN_2904703	6350132	S	1473	GTGGCAGGTGCTCTGGAGCCTTCGGATTTCACCTCAGTGTCCCATCAGAT	13	-	64378393-64378442	13qB3	Mus musculus cathepsin L (Ctsl), mRNA.	A cytoplasmic, membrane-bounded organelle that is found in most animal cells and that contains a variety of hydrolases, most of which have their maximal activities in the pH range 5-6. The contained enzymes display latency if properly isolated. About 40 different lysosomal hydrolases are known and lysosomes have a great variety of morphologies and functions [goid 5764] [evidence IEA]	The hydrolysis of a peptide bond or bonds within a protein [goid 6508] [evidence IEA]	Catalysis of the hydrolysis of various bonds, e.g. C-O, C-N, C-C, phosphoric anhydride bonds, etc. Hydrolase is the systematic name for any enzyme of EC class 3 [goid 16787] [evidence IEA]; Catalysis of the hydrolysis of a peptide bond. A peptide bond is a covalent bond formed when the carbon atom from the carboxyl group of one amino acid shares electrons with the nitrogen atom from the amino gro…	1190035F06Rik; MEP; fs; nkt	1190035F06Rik; MEP; fs; nkt
2970286	2970286	1.57697	14.5415	48.8763	1.19112e-12	2.86058e-10	19.8042	Mus musculus	RefSeq	ILMN_216376	ILMN_216376	ITM2B	NM_008410.2	NM_008410.2	NA	16432	133892559	NM_008410.2	Itm2b	NP_032436.1	ILMN_2670375	2970286	S	781	GGACAACCTGGGCTTCTTCATCTACCGACTGTGTCACGACAAGGAGACCT	14	-	73764378-73764427	14qD3	Mus musculus integral membrane protein 2B (Itm2b), mRNA.	A compound membranous cytoplasmic organelle of eukaryotic cells, consisting of flattened, ribosome-free vesicles arranged in a more or less regular stack. The Golgi apparatus differs from the endoplasmic reticulum in often having slightly thicker membranes, appearing in sections as a characteristic shallow semicircle so that the convex side (cis or entry face) abuts the endoplasmic reticulum, sec…	A form of programmed cell death induced by external or internal signals that trigger the activity of proteolytic caspases, whose actions dismantle the cell and result in cell death. Apoptosis begins internally with condensation and subsequent fragmentation of the cell nucleus (blebbing) while the plasma membrane remains intact. Other characteristics of apoptosis include DNA fragmentation and the …	Interacting selectively with any protein or protein complex (a complex of two or more proteins that may include other nonprotein molecules) [goid 5515] [evidence IPI]; Interacting selectively with ATP, adenosine 5'-triphosphate, a universally important coenzyme and enzyme regulator [goid 5524] [evidence IDA]	E25BMM; D14Sel6; AI256040	E25BMM; D14Sel6; AI256040
5310064	5310064	4.75213	10.3278	48.7461	1.22129e-12	2.90588e-10	19.7784	Mus musculus	RefSeq	ILMN_238711	ILMN_238711	TMEM47	NM_138751.1	NM_138751.1	NA	192216	20270284	NM_138751.1	Tmem47	NP_620090.1	ILMN_3124787	5310064	A	1507	TCCCCTGGGGCAATCAGAAAGAAATGTGCATGAGTTGCTTTTGTACCCTT	X	+	78340706-78340755	XqB	Mus musculus transmembrane protein 47 (Tmem47), mRNA.	Penetrating at least one phospholipid bilayer of a membrane. May also refer to the state of being buried in the bilayer with no exposure outside the bilayer. When used to describe a protein, indicates that all or part of the peptide sequence is embedded in the membrane [goid 16021] [evidence IEA]; Double layer of lipid molecules that encloses all cells, and, in eukaryotes, many organelles; may be…			AI115536; 3010015F07Rik; Tm4sf10; BCMP1	Tm4sf10; BCMP1; AI115536; 3010015F07Rik
4560397	4560397	-6.44868	8.34368	-48.623	1.25061e-12	2.94834e-10	19.7538	Mus musculus	RefSeq	ILMN_193478	ILMN_193478	UHRF1	NM_010931.2	NM_010931.2	NA	18140	31981595	NM_010931.2	Uhrf1	NP_035061.2	ILMN_2517041	4560397	S	3379	CCATTTACTACAGGCAGACTGGACAGCACAGTTCTAAGGGTTGTGTTTTG	17	+	56462798-56462847	17qD	Mus musculus ubiquitin-like, containing PHD and RING finger domains, 1 (Uhrf1), mRNA.	A membrane-bounded organelle of eukaryotic cells in which chromosomes are housed and replicated. In most cells, the nucleus contains all of the cell's chromosomes except the organellar chromosomes, and is the site of RNA synthesis and processing. In some species, or in specialized cell types, RNA metabolism or DNA replication may be absent [goid 5634] [evidence TAS]	The process of restoring DNA after damage. Genomes are subject to damage by chemical and physical agents in the environment (e.g. UV and ionizing radiations, chemical mutagens, fungal and bacterial toxins, etc.) and by free radicals or alkylating agents endogenously generated in metabolism. DNA is also damaged because of errors during its replication. A variety of different DNA repair pathways ha…	Interacting selectively with zinc (Zn) ions [goid 8270] [evidence IEA]; Interacting selectively with DNA (deoxyribonucleic acid) [goid 3677] [evidence IEA]; Interacting selectively with any metal ion [goid 46872] [evidence IEA]; Catalysis of the ligation of two substances with concomitant breaking of a diphosphate linkage, usually in a nucleoside triphosphate. Ligase is the systematic name for an…	AL022808; ICBP90; Np95; RNF106	AL022808; Np95; ICBP90; RNF106
110561	110561	3.84991	10.7127	48.3134	1.32786e-12	3.10201e-10	19.6917	Mus musculus	RefSeq	ILMN_209252	ILMN_209252	NRBP2	NM_144847.1	NM_144847.1	NA	223649	21450054	NM_144847.1	Nrbp2	NP_659096.1	ILMN_2594031	110561	S	2362	GCTTTGGTGCTTGGAGAACAGCCGTGGGCGGTGGGTGTTGTTACTGTGGT	15	-	75916108-75916157	15qD3	Mus musculus nuclear receptor binding protein 2 (Nrbp2), mRNA.		The process of introducing a phosphate group on to a protein [goid 6468] [evidence IEA]	Interacting selectively with ATP, adenosine 5'-triphosphate, a universally important coenzyme and enzyme regulator [goid 5524] [evidence IEA]; Catalysis of the phosphorylation of an amino acid residue in a protein, usually according to the reaction: a protein + ATP = a phosphoprotein + ADP [goid 4672] [evidence IEA]	MGC18994; BC011468; MGC12117	MGC18994; BC011468; MGC12117
7100301	7100301	-4.72611	4.95583	-48.1091	1.38171e-12	3.18002e-10	19.6505	Mus musculus	RefSeq	ILMN_220915	ILMN_220915	2810417H13RIK	NM_026515.2	NM_026515.2	NA	68026	71773931	NM_026515.2	2810417H13Rik	NP_080791.2	ILMN_1223045	7100301	S	1502	CGTGCTGCAAATCAGGTTTTATATGTCAGGTCCTTAGCATTTCCCCGTCA	9	+	65750473-65750522	9qC	Mus musculus RIKEN cDNA 2810417H13 gene (2810417H13Rik), mRNA.	A membrane-bounded organelle of eukaryotic cells in which chromosomes are housed and replicated. In most cells, the nucleus contains all of the cell's chromosomes except the organellar chromosomes, and is the site of RNA synthesis and processing. In some species, or in specialized cell types, RNA metabolism or DNA replication may be absent [goid 5634] [evidence IEA]; A semiautonomous, self replic…			MGC29306; Ns5apt9; p15(PAF); Ns5atp9; mKIAA0101; AA409629	MGC29306; Ns5apt9; p15(PAF); Ns5atp9; mKIAA0101; AA409629
1440192	1440192	-2.00455	11.4162	-48.0932	1.38601e-12	3.18002e-10	19.6472	Mus musculus	RefSeq	ILMN_208732	ILMN_208732	RAB8B	NM_173413.2	NM_173413.2	NA	235442	40254271	NM_173413.2	Rab8b	NP_775589.1	ILMN_1223029	1440192	S	4382	CCTGTGGCCTTACGGATGGGTTTGTCTTGACTGTTTGCAACTGATGCTGC	9	-	66691772-66691821	9qC	Mus musculus RAB8B, member RAS oncogene family (Rab8b), mRNA.	Double layer of lipid molecules that encloses all cells, and, in eukaryotes, many organelles; may be a single or double lipid bilayer; also includes associated proteins [goid 16020] [evidence IEA]; The membrane surrounding a cell that separates the cell from its external environment. It consists of a phospholipid bilayer and associated proteins [goid 5886] [evidence IEA]	The directed movement of substances (such as macromolecules, small molecules, ions) into, out of, within or between cells, or within a multicellular organism [goid 6810] [evidence IEA]; The directed movement of proteins into, out of, within or between cells [goid 15031] [evidence IEA]; Any series of molecular signals in which a small monomeric GTPase relays one or more of the signals [goid 7264] …	Interacting selectively with a nucleotide, any compound consisting of a nucleoside that is esterified with (ortho)phosphate or an oligophosphate at any hydroxyl group on the ribose or deoxyribose moiety [goid 166] [evidence IEA]; Interacting selectively with GTP, guanosine triphosphate [goid 5525] [evidence IEA]	D330025I23Rik; 5930437D16	D330025I23Rik; 5930437D16
3830328	3830328	-4.65537	4.87372	-47.8256	1.4605e-12	3.321e-10	19.5929	Mus musculus	MEEBO	ILMN_213501	ILMN_213501	CDC25C	scl51540.13.1_28	NM_009860.1	NA	NA	6753361	NM_009860.1	Cdc25c		ILMN_2637704	3830328	S	1833	GCAGGGACAGATTGCCCTCCTGGTGAAGGGTGCGAGCCCACAATAGTGAC						All of the contents of a cell excluding the plasma membrane and nucleus, but including other subcellular structures [goid 5737] [evidence IDA]; A membrane-bounded organelle of eukaryotic cells in which chromosomes are housed and replicated. In most cells, the nucleus contains all of the cell's chromosomes except the organellar chromosomes, and is the site of RNA synthesis and processing. In some …	The process resulting in the physical partitioning and separation of a cell into daughter cells [goid 51301] [evidence IEA]; Progression through mitosis, the division of the eukaryotic cell nucleus to produce two daughter nuclei that, usually, contain the identical chromosome complement to their mother [goid 7067] [evidence IEA]; The progression of biochemical and morphological phases and events …	Catalysis of the hydrolysis of various bonds, e.g. C-O, C-N, C-C, phosphoric anhydride bonds, etc. Hydrolase is the systematic name for any enzyme of EC class 3 [goid 16787] [evidence IEA]; Catalysis of the reaction: a phosphoprotein + H2O = a protein + phosphate. Together with protein kinases, these enzymes control the state of phosphorylation of cell proteins and thereby provide an important me…
6200692	6200692	3.78588	9.85267	47.7811	1.4733e-12	3.321e-10	19.5838	Mus musculus	RefSeq	ILMN_216536	ILMN_216536	ID1	NM_010495.2	NM_010495.2	NA	15901	118130032	NM_010495.2	Id1	NP_034625.1	ILMN_2672190	6200692	S	624	GACTCTTGGCGGATCGGTCCAGTGGGTAGAGGGTTTGATCAACAGAGCCT	2	+	152562859-152562908	2qH1	Mus musculus inhibitor of DNA binding 1 (Id1), mRNA.	A membrane-bounded organelle of eukaryotic cells in which chromosomes are housed and replicated. In most cells, the nucleus contains all of the cell's chromosomes except the organellar chromosomes, and is the site of RNA synthesis and processing. In some species, or in specialized cell types, RNA metabolism or DNA replication may be absent [goid 5634] [evidence IEA]	The biological process whose specific outcome is the progression of a multicellular organism over time from an initial condition (e.g. a zygote or a young adult) to a later condition (e.g. a multicellular animal or an aged adult) [goid 7275] [evidence IEA]; Any process that modulates the frequency, rate or extent of the synthesis of either RNA on a template of DNA or DNA on a template of RNA [goi…	Plays a role in regulating transcription; may bind a promoter or enhancer DNA sequence or interact with a DNA-binding transcription factor [goid 30528] [evidence IEA]; Interacting selectively with any protein or protein complex (a complex of two or more proteins that may include other nonprotein molecules) [goid 5515] [evidence IPI]	Idb1; D2Wsu140e; AI323524	Idb1; D2Wsu140e; AI323524
3440646	3440646	-5.67602	8.30027	-47.2932	1.62221e-12	3.59778e-10	19.4838	Mus musculus	RefSeq	ILMN_222035	ILMN_222035	PRKCB	NM_008855.2	NM_008855.2	NA	18751	116734871	NM_008855.2	Prkcb	NP_032881.1	ILMN_1225085	3440646	S	2980	TCCTGGAACCACATGGTCACTCTAGCCAGGTCCCAAAGGACCCTGATTCT	7	+	129772066-129772115	7qF3	Mus musculus protein kinase C, beta (Prkcb), mRNA.	Double layer of lipid molecules that encloses all cells, and, in eukaryotes, many organelles; may be a single or double lipid bilayer; also includes associated proteins [goid 16020] [evidence IEA]; All of the contents of a cell excluding the plasma membrane and nucleus, but including other subcellular structures [goid 5737] [evidence IDA]; A membrane-bounded organelle of eukaryotic cells in which…	The process of introducing a phosphate group on to a protein [goid 6468] [evidence IDA]; The regulation of the levels, transport, and metabolism of calcium ions within a cell or between a cell and its external environment [goid 6874] [evidence IDA]; The directed movement of calcium (Ca) ions into, out of, within or between cells [goid 6816] [evidence IDA]; A series of reactions within the cell th…	Interacting selectively with any metal ion [goid 46872] [evidence IEA]; Catalysis of the transfer of a phosphate group, usually from ATP, to a substrate molecule [goid 16301] [evidence IEA]; Interacting selectively with any protein or protein complex (a complex of two or more proteins that may include other nonprotein molecules) [goid 5515] [evidence IPI]; Interacting selectively with diacylglyce…	A130082F03Rik; PKC-Beta; Pkcb; Prkcb; Prkcb2	A130082F03Rik; PKC-Beta; Pkcb; Prkcb; Prkcb2
7040243	7040243	2.01409	13.2313	47.2874	1.62409e-12	3.59778e-10	19.4826	Mus musculus	RefSeq	ILMN_217188	ILMN_217188	D0H4S114	NM_053078.3	NM_053078.3	NA	27528	33186876	NM_053078.3	D0H4S114	NP_444308.1	ILMN_2680054	7040243	S	1914	GCGCTGCCGAAAATGCAGGCTTTTGTAACGTGGTCCTCTCATAAGTACCC	18	-	33596730-33596779	18qB1	Mus musculus DNA segment, human D4S114 (D0H4S114), mRNA.		Any process that modulates the frequency, rate or extent of activity of any TGF-beta receptor signaling pathway [goid 17015] [evidence IDA]	Interacting selectively with any protein or protein complex (a complex of two or more proteins that may include other nonprotein molecules) [goid 5515] [evidence IPI]	AI325076; PTZ17; SEZ17; P311	AI325076; PTZ17; SEZ17; P311
7150431	7150431	-2.70525	7.36026	-47.0877	1.68986e-12	3.70839e-10	19.4414	Mus musculus	RefSeq	ILMN_199160	ILMN_199160	LOC237877	XM_111221.4	XM_111221.4	NA	NA	38091513	XM_111221.4	LOC237877		ILMN_2534259	7150431	S	4451	CCCGTCTCAAGCTCCTTCAGTACTTACAGGTATTTGCTACCACACTGAGC
5340129	5340129	2.26063	10.5595	47.0491	1.70288e-12	3.70839e-10	19.4334	Mus musculus	RefSeq	ILMN_223114	ILMN_223114	D10JHU81E	NM_138601.1	NM_138601.1	NA	28295	20070419	NM_138601.1	D10Jhu81e	NP_613067.1	ILMN_2991545	5340129	S	1077	CGGGCTTGCCTCACTGCGTGTCCCCATGGAAGATCTAAGCACCTTTCCCA	10	-	77565432-77565481	10qC1	Mus musculus DNA segment, Chr 10, Johns Hopkins University 81 expressed (D10Jhu81e), mRNA.	A semiautonomous, self replicating organelle that occurs in varying numbers, shapes, and sizes in the cytoplasm of virtually all eukaryotic cells. It is notably the site of tissue respiration [goid 5739] [evidence IDA]			C21orf33; ES1	C21orf33; ES1
1050400	1050400	-4.83641	4.93406	-46.7638	1.80288e-12	3.89316e-10	19.374	Mus musculus	RefSeq	ILMN_252564	ILMN_252564	ESPL1	NM_001014976.1	NM_001014976.1	NA	105988	62510073	NM_001014976.1	Espl1	NP_001014976.1	ILMN_2911855	1050400	S	6189	TGCCGTGCATGGAAACCTGGAGGGAGCTGGTATCGTGCTCAAGTACATCA	15	+	102154178-102154227	15qF3	Mus musculus extra spindle poles-like 1 (S. cerevisiae) (Espl1), mRNA.	All of the contents of a cell excluding the plasma membrane and nucleus, but including other subcellular structures [goid 5737] [evidence IEA]; A membrane-bounded organelle of eukaryotic cells in which chromosomes are housed and replicated. In most cells, the nucleus contains all of the cell's chromosomes except the organellar chromosomes, and is the site of RNA synthesis and processing. In some …	The process by which genetic material, in the form of chromosomes, is organized and then physically separated and apportioned to two or more sets [goid 7059] [evidence IEA]; A process that is carried out at the cellular level which results in the formation, arrangement of constituent parts, or disassembly of the microtubule spindle during a meiotic cell cycle [goid 212] [evidence IMP]; Progressio…	Catalysis of the hydrolysis of a peptide bond. A peptide bond is a covalent bond formed when the carbon atom from the carboxyl group of one amino acid shares electrons with the nitrogen atom from the amino group of a second amino acid [goid 8233] [evidence IEA]; Catalysis of the hydrolysis of peptide bonds in a polypeptide chain by a mechanism in which the sulfhydryl group of a cysteine residue a…	AL024103; ESP1; PRCE; AU045071; SSE	AL024103; ESP1; PRCE; AU045071; SSE
1470341	1470341	-5.66481	9.19506	-46.5367	1.88712e-12	4.02167e-10	19.3265	Mus musculus	RefSeq	ILMN_196729	ILMN_196729	HIST1H2AH	NM_175659.1	NM_175659.1	NA	319168	30061326	NM_175659.1	Hist1h2ah	NP_783590.1	ILMN_2730329	1470341	S	9	ACGCGGTAAGCAGGGCGGCAAGGCTCGCGCCAAGGCCAAGACCCGCTCCT	13	-	22127363-22127412	13qA3.1	Mus musculus histone cluster 1, H2ah (Hist1h2ah), mRNA.	A membrane-bounded organelle of eukaryotic cells in which chromosomes are housed and replicated. In most cells, the nucleus contains all of the cell's chromosomes except the organellar chromosomes, and is the site of RNA synthesis and processing. In some species, or in specialized cell types, RNA metabolism or DNA replication may be absent [goid 5634] [evidence IEA]; A structure composed of a ver…	The aggregation, arrangement and bonding together of a nucleosome, the beadlike structural units of eukaryotic chromatin composed of histones and DNA [goid 6334] [evidence IEA]	Interacting selectively with DNA (deoxyribonucleic acid) [goid 3677] [evidence IEA]	RP23-9O16.9	RP23-9O16.9
1710687	1710687	9.51581	8.6522	46.5194	1.89369e-12	4.02167e-10	19.3229	Mus musculus	RefSeq	ILMN_260777	ILMN_260777	BC099439	NM_001025564.1	NM_001025564.1	NA	217066	70909328	NM_001025564.1	BC099439	NP_001020735.1	ILMN_2993962	1710687	S	586	TGATGAGGACCCTGCTAATGAACCACTTTCCAATGAGGACCCCGCTAATG	11	-	88780931-88780980	11qC	Mus musculus cDNA sequence BC099439 (BC099439), mRNA.
3460333	3460333	-2.41598	10.9349	-46.4541	1.91883e-12	4.04165e-10	19.3091	Mus musculus	RefSeq	ILMN_187335	ILMN_243618	GOLM1	NM_027307.4	NM_027307.4	NA	105348	93141215	NM_027307.4	Golm1	NP_081583.3	ILMN_2623536	3460333	S	3455	GCACCACTTTCCAACAAGACCTGAAACTCAGCGGCCTACAAACTCCTACC	13	-	59736545-59736594	13qB2	Mus musculus golgi membrane protein 1 (Golm1), transcript variant 1, mRNA.	Penetrating at least one phospholipid bilayer of a membrane. May also refer to the state of being buried in the bilayer with no exposure outside the bilayer. When used to describe a protein, indicates that all or part of the peptide sequence is embedded in the membrane [goid 16021] [evidence IEA]; Double layer of lipid molecules that encloses all cells, and, in eukaryotes, many organelles; may be…	Any process specifically pertinent to the functioning of integrated living units: cells, tissues, organs, and organisms. A process is a collection of molecular events with a defined beginning and end [goid 8150] [evidence ND ]	Elemental activities, such as catalysis or binding, describing the actions of a gene product at the molecular level. A given gene product may exhibit one or more molecular functions [goid 3674] [evidence ND ]	Golph2; AW125446; MGC107447; PSEC0257; GP73; D030064E01Rik; 2310001L02Rik	Golph2; AW125446; MGC107447; PSEC0257; GP73; D030064E01Rik; 2310001L02Rik
2190039	2190039	6.66057	11.2692	46.4043	1.9382e-12	4.04927e-10	19.2987	Mus musculus	RefSeq	ILMN_223373	ILMN_223373	RNASE1	NM_011271.2	NM_011271.2	NA	19752	31981519	NM_011271.2	Rnase1	NP_035401.2	ILMN_1220763	2190039	S	633	GTTAGGACTTCCATATGACAAAACATGCGTTCCTGTCCTGTGTCATGCTC	14	-	51764964-51765013	14qC1	Mus musculus ribonuclease, RNase A family, 1 (pancreatic) (Rnase1), mRNA.	The space external to the outermost structure of a cell. For cells without external protective or external encapsulating structures this refers to space outside of the plasma membrane. This term covers the host cell environment outside an intracellular parasite [goid 5576] [evidence IEA]		Catalysis of the hydrolysis of ester linkages within nucleic acids by creating internal breaks [goid 4519] [evidence IEA]; Catalysis of the endonucleolytic cleavage of RNA to 3'-phosphomononucleotides and 3'-phosphooligonucleotides ending in C-P or U-P with 2',3'-cyclic phosphate intermediates [goid 4522] [evidence IEA]; Catalysis of the hydrolysis of ester linkages within nucleic acids [goid 451…	Rib-1; AI574248; Rib1	Rib-1; Rib1; AI574248
7210687	7210687	4.95427	11.2496	46.3225	1.97057e-12	4.08368e-10	19.2814	Mus musculus	RefSeq	ILMN_217368	ILMN_217368	APOE	NM_009696.2	NM_009696.2	NA	11816	31981894	NM_009696.2	Apoe	NP_033826.1	ILMN_1216042	7210687	S	702	TTTTGGTGACCGCATCCGAGGGCGGCTGGAGGAAGTGGGCAACCAGGCCC	7	-	20281958-20282007	7qA3	Mus musculus apolipoprotein E (Apoe), mRNA.	The space external to the outermost structure of a cell. For cells without external protective or external encapsulating structures this refers to space outside of the plasma membrane. This term covers the host cell environment outside an intracellular parasite [goid 5576] [evidence IEA]; That part of a multicellular organism outside the cells proper, usually taken to be outside the plasma membra…	The directed movement of lipids into, out of, within or between cells. Lipids are compounds soluble in an organic solvent but not, or sparingly, in an aqueous solvent [goid 6869] [evidence IEA]; The directed movement of substances (such as macromolecules, small molecules, ions) into, out of, within or between cells, or within a multicellular organism [goid 6810] [evidence IEA]; A change in state …	Enables the directed movement of lipids into, out of, within or between cells [goid 5319] [evidence IEA]; Interacting selectively with heparin, any member of a group of glycosaminoglycans found mainly as an intracellular component of mast cells and which consist predominantly of alternating alpha1-4-linked D-galactose and N-acetyl-D-glucosamine-6-sulfate residues [goid 8201] [evidence IEA]; Inter…	AI255918	AI255918
2190164	2190164	-8.50395	6.23187	-46.173	2.03122e-12	4.1757e-10	19.2498	Mus musculus	RefSeq	ILMN_215403	ILMN_215403	CCNB1	NM_172301.3	NM_172301.3	NA	268697	118130025	NM_172301.3	Ccnb1	NP_758505.2	ILMN_2753497	2190164	S	1866	TGCCCCCAAGTCTCACTATCAACAGATAAGGGTGTATTCTTGTATATCCT	13	-	101549094-101549143	13qD1	Mus musculus cyclin B1 (Ccnb1), mRNA.	All of the contents of a cell excluding the plasma membrane and nucleus, but including other subcellular structures [goid 5737] [evidence IEA]; That fraction of cells, prepared by disruptive biochemical methods, that includes the plasma and other membranes [goid 5624] [evidence IDA]; That fraction of cells, prepared by disruptive biochemical methods, that is soluble in water [goid 5625] [evidence…	Progression through mitosis, the division of the eukaryotic cell nucleus to produce two daughter nuclei that, usually, contain the identical chromosome complement to their mother [goid 7067] [evidence IEA]; The process resulting in the physical partitioning and separation of a cell into daughter cells [goid 51301] [evidence IEA]; The process of introducing a phosphate group on to a protein [goid …	Catalysis of the transfer of a phosphate group, usually from ATP, to a substrate molecule [goid 16301] [evidence IDA]; Interacting selectively with any protein or protein complex (a complex of two or more proteins that may include other nonprotein molecules) [goid 5515] [evidence IPI]	MGC90915; Ccnb1-rs13; MGC18763; Cycb-4	MGC90915; Ccnb1-rs13; MGC18763; Cycb-4
7200519	7200519	-4.95794	10.1165	-46.0107	2.09943e-12	4.28167e-10	19.2154	Mus musculus	RefSeq	ILMN_223574	ILMN_223574	CENPA	NM_007681.2	NM_007681.2	NA	12615	118131195	NM_007681.2	Cenpa	NP_031707.1	ILMN_1236574	7200519	S	764	CCCTATGGCTGAAGGTTTCAGACACCCGATACCTGCCATGGTATGGTTAT	5	+	30976626-30976675	5qB1	Mus musculus centromere protein A (Cenpa), mRNA.	A membrane-bounded organelle of eukaryotic cells in which chromosomes are housed and replicated. In most cells, the nucleus contains all of the cell's chromosomes except the organellar chromosomes, and is the site of RNA synthesis and processing. In some species, or in specialized cell types, RNA metabolism or DNA replication may be absent [goid 5634] [evidence IEA]; A structure composed of a ver…	The aggregation, arrangement and bonding together of a nucleosome, the beadlike structural units of eukaryotic chromatin composed of histones and DNA [goid 6334] [evidence IEA]	Interacting selectively with DNA (deoxyribonucleic acid) [goid 3677] [evidence IEA]	Cenp-A	Cenp-A
4560619	4560619	1.77161	11.7628	45.9375	2.131e-12	4.31184e-10	19.1998	Mus musculus	RefSeq	ILMN_219577	ILMN_219577	SQSTM1	NM_011018.2	NM_011018.2	NA	18412	118130186	NM_011018.2	Sqstm1	NP_035148.1	ILMN_2710705	4560619	S	1436	GGCCCAGTGTCTTGGCATTCTTGTAGAATCTTCAGGTGGGAATGTGTGAT	11	-	50014168-50014217	11qB1.3	Mus musculus sequestosome 1 (Sqstm1), mRNA.	All of the contents of a cell excluding the plasma membrane and nucleus, but including other subcellular structures [goid 5737] [evidence IEA]; A membrane-bounded organelle of eukaryotic cells in which chromosomes are housed and replicated. In most cells, the nucleus contains all of the cell's chromosomes except the organellar chromosomes, and is the site of RNA synthesis and processing. In some …	A form of programmed cell death induced by external or internal signals that trigger the activity of proteolytic caspases, whose actions dismantle the cell and result in cell death. Apoptosis begins internally with condensation and subsequent fragmentation of the cell nucleus (blebbing) while the plasma membrane remains intact. Other characteristics of apoptosis include DNA fragmentation and the …	Interacting selectively with zinc (Zn) ions [goid 8270] [evidence IEA]; Interacting selectively with any metal ion [goid 46872] [evidence IEA]; Interacting selectively with any protein or protein complex (a complex of two or more proteins that may include other nonprotein molecules) [goid 5515] [evidence IPI]; The function that links a sequence-specific transcription factor to the core RNA polyme…	STAP; OSF-6; p62; A170; Osi	STAP; OSF-6; p62; A170; Osi
5890025	5890025	2.51014	9.6178	45.6868	2.24323e-12	4.50346e-10	19.1463	Mus musculus	RefSeq	ILMN_221249	ILMN_221249	RDH5	NM_134006.4	NM_134006.4	NA	19682	94421441	NM_134006.4	Rdh5	NP_598767.1	ILMN_1221292	5890025	S	1111	TCCCCGGCCCGCCCAGTCAGTCTCCTGATTCCAGCTTTACAGCAAGAGGC	10	-	128350746-128350768:128350769-128350795	10qD3	Mus musculus retinol dehydrogenase 5 (Rdh5), mRNA.	Penetrating at least one phospholipid bilayer of a membrane. May also refer to the state of being buried in the bilayer with no exposure outside the bilayer. When used to describe a protein, indicates that all or part of the peptide sequence is embedded in the membrane [goid 16021] [evidence IEA]	The process of removal or addition of one or more electrons with or without the concomitant removal or addition of a proton or protons [goid 55114] [evidence IEA]	Catalysis of an oxidation-reduction (redox) reaction, a reversible chemical reaction in which the oxidation state of an atom or atoms within a molecule is altered. One substrate acts as a hydrogen or electron donor and becomes oxidized, while the other acts as hydrogen or electron acceptor and becomes reduced [goid 16491] [evidence IEA]; Catalysis of the reaction: retinol + NAD+ = retinal + NADH …	9-cis; RDH4; AI987873; cRDH	9-cis; AI987873; RDH4; cRDH
3420719	3420719	-1.79206	10.7301	-45.4982	2.33193e-12	4.63648e-10	19.1058	Mus musculus	RefSeq	ILMN_211571	ILMN_211571	THOC4	NM_011568.1	NM_011568.1	NA	21681	6755762	NM_011568.1	Thoc4	NP_035698.1	ILMN_2747744	3420719	S	809	TCCACACAAGTAACAGGACCCAGAAGCCTCGCCTGTGATGCCTAGAGGGA	11	-	120456103-120456152	11qE2	Mus musculus THO complex 4 (Thoc4), mRNA.	All of the contents of a cell excluding the plasma membrane and nucleus, but including other subcellular structures [goid 5737] [evidence IEA]; A ribonucleoprotein complex, containing RNA and small nuclear ribonucleoproteins (snRNPs) that is assembled during the splicing of messenger RNA primary transcript to excise an intron [goid 5681] [evidence IEA]; A membrane-bounded organelle of eukaryotic …	The directed movement of substances (such as macromolecules, small molecules, ions) into, out of, within or between cells, or within a multicellular organism [goid 6810] [evidence IEA]; The directed movement of mRNA, messenger ribonucleic acid, into, out of, within or between cells [goid 51028] [evidence IEA]; The process of removing sections of the primary RNA transcript to remove sequences not …	Interacting selectively with an RNA molecule or a portion thereof [goid 3723] [evidence IDA]; Interacting selectively with single-stranded DNA [goid 3697] [evidence IDA]; Interacting selectively with any nucleic acid [goid 3676] [evidence IEA]; Interacting selectively with a nucleotide, any compound consisting of a nucleoside that is esterified with (ortho)phosphate or an oligophosphate at any hy…	ALY; REF1; Refbp1	ALY; REF1; Refbp1
3800670	3800670	3.47359	10.1322	45.4699	2.34558e-12	4.63648e-10	19.0997	Mus musculus	RefSeq	ILMN_210121	ILMN_210121	ANK	NM_020332.3	NM_020332.3	NA	11732	142365627	NM_020332.3	Ank	NP_065065.2	ILMN_1232621	3800670	S	3319	CATTTCCATTTCTAGATACCCAGTGTCCCTCATATGTGCCCACCATGGGA	15	+	27524485-27524534	15qB1	Mus musculus progressive ankylosis (Ank), mRNA.	Penetrating at least one phospholipid bilayer of a membrane. May also refer to the state of being buried in the bilayer with no exposure outside the bilayer. When used to describe a protein, indicates that all or part of the peptide sequence is embedded in the membrane [goid 16021] [evidence IEA]; Double layer of lipid molecules that encloses all cells, and, in eukaryotes, many organelles; may be…	Any process that modulates the frequency, rate or extent of bone mineralization [goid 30500] [evidence IMP]; The directed movement of phosphate into, out of, within or between cells [goid 6817] [evidence IEA]; The directed movement of substances (such as macromolecules, small molecules, ions) into, out of, within or between cells, or within a multicellular organism [goid 6810] [evidence IEA]	Catalysis of the transfer of phosphate (PO4 3-) ions from one side of a membrane to the other [goid 15114] [evidence IEA]; Catalysis of the transfer of inorganic diphosphate across a membrane [goid 30504] [evidence IDA]	mKIAA1581; D15Ertd221e	mKIAA1581; D15Ertd221e
4280608	4280608	1.72629	10.2071	44.6981	2.75403e-12	5.40087e-10	18.932	Mus musculus	RefSeq	ILMN_212669	ILMN_327369	LOC100044298	XM_001471758.1	XM_001471758.1	NA	100044298	149260197	XM_001471758.1	LOC100044298	XP_001471808.1	ILMN_2629030	4280608	S	1176	GTCCTGATACCTGTCTTCCTGCGTGTTCATCTTTGAGCTCCCATTGTCTC					PREDICTED: Mus musculus hypothetical protein LOC100044298 (LOC100044298), mRNA.
5910452	5910452	3.03793	9.20916	44.6363	2.78998e-12	5.40087e-10	18.9184	Mus musculus	RefSeq	ILMN_211435	ILMN_211435	CTSF	NM_019861.1	NM_019861.1	NA	56464	9845245	NM_019861.1	Ctsf	NP_063914.1	ILMN_2615879	5910452	S	1522	GAACTGAGAGTTGCTGGCTCAGGACCTATGTTGTCACAGTGGCCCCTTCC	19	+	4860459-4860465:4860466-4860508	19qA	Mus musculus cathepsin F (Ctsf), mRNA.	A cytoplasmic, membrane-bounded organelle that is found in most animal cells and that contains a variety of hydrolases, most of which have their maximal activities in the pH range 5-6. The contained enzymes display latency if properly isolated. About 40 different lysosomal hydrolases are known and lysosomes have a great variety of morphologies and functions [goid 5764] [evidence IEA]	The hydrolysis of a peptide bond or bonds within a protein [goid 6508] [evidence IEA]	Catalysis of the hydrolysis of various bonds, e.g. C-O, C-N, C-C, phosphoric anhydride bonds, etc. Hydrolase is the systematic name for any enzyme of EC class 3 [goid 16787] [evidence IEA]; Catalysis of the hydrolysis of a peptide bond. A peptide bond is a covalent bond formed when the carbon atom from the carboxyl group of one amino acid shares electrons with the nitrogen atom from the amino gro…	AI481912	AI481912
5220296	5220296	-3.16704	4.38103	-44.6272	2.79533e-12	5.40087e-10	18.9164	Mus musculus	RefSeq	ILMN_249313	ILMN_249313	NUSAP1	NM_001042652.1	NM_001042652.1	NA	108907	111118995	NM_001042652.1	Nusap1	NP_001036117.1	ILMN_3156419	5220296	A	2565	CCACAACTGTTGAGACAGGGCCTCATGTAGGGCAAACTGGTCCCAAACTC	2	+	119475600-119475649	2qE5	Mus musculus nucleolar and spindle associated protein 1 (Nusap1), transcript variant 2, mRNA.	A small, dense body one or more of which are present in the nucleus of eukaryotic cells. It is rich in RNA and protein, is not bounded by a limiting membrane, and is not seen during mitosis. Its prime function is the transcription of the nucleolar DNA into 45S ribosomal-precursor RNA, the processing of this RNA into 5.8S, 18S, and 28S components of ribosomal RNA, and the association of these comp…	The cell cycle process whereby chromatin structure is compacted prior to mitosis in eukaryotic cells [goid 7076] [evidence ISA]; The cell cycle process whereby replicated homologous chromosomes are organized and then physically separated and apportioned to two sets during the mitotic cell cycle. Each replicated chromosome, composed of two sister chromatids, aligns at the cell equator, paired with…	Interacting selectively with microtubules, filaments composed of tubulin monomers [goid 8017] [evidence IDA]; Interacting selectively with DNA (deoxyribonucleic acid) [goid 3677] [evidence IEA]	LNP; SAPL; BB165529; 2610201A12Rik; NuSAP; BM037; AI481307; Q0310; ANKT; AW547774	LNP; SAPL; 2610201A12Rik; NuSAP; BM037; Q0310; ANKT; AW547774; BB165529; AI481307
2320341	2320341	-3.91109	8.94871	-44.4454	2.90439e-12	5.56971e-10	18.8763	Mus musculus	RefSeq	ILMN_212272	ILMN_212272	AKAP12	NM_031185.2	NM_031185.2	NA	83397	118130742	NM_031185.2	Akap12	NP_112462.1	ILMN_2624622	2320341	S	5743	TGTGGGCTCGTAGTCCTCTGAAAGTGGTTGTTTTCCTATGCACAGTGAGC	10	-	5987475-5987524	10qA1	Mus musculus A kinase (PRKA) anchor protein (gravin) 12 (Akap12), mRNA.	All of the contents of a cell excluding the plasma membrane and nucleus, but including other subcellular structures [goid 5737] [evidence IEA]; The part of a cell or its extracellular environment in which a gene product is located. A gene product may be located in one or more parts of a cell and its location may be as specific as a particular macromolecular complex, that is, a stable, persistent …	The cascade of processes by which a signal interacts with a receptor, causing a change in the level or activity of a second messenger or other downstream target, and ultimately effecting a change in the functioning of the cell [goid 7165] [evidence TAS]; The process of targeting specific proteins to particular membrane-bounded subcellular organelles. Usually requires an organelle specific protein…	Functions to provide a physical support for the assembly of a multiprotein receptor signaling complex [goid 30159] [evidence TAS]; Catalysis of the transfer of a phosphate group, usually from ATP, to a substrate molecule [goid 16301] [evidence IEA]; Interacting selectively with any protein or protein complex (a complex of two or more proteins that may include other nonprotein molecules) [goid 551…	Srcs5; Tsga12; AI317366; SSeCKS	Srcs5; Tsga12; AI317366; SSeCKS
4610630	4610630	-3.46884	9.48669	-44.3786	2.94563e-12	5.60696e-10	18.8616	Mus musculus	MEEBO	ILMN_194828	ILMN_194828	LBR	scl000944.1_3		NA	NA	19527033	NM_133815	Lbr		ILMN_2733120	4610630	S	3351	CCTGGTTCTGAAAGGGCGGACAGTGCCACAGTATCTGGACATTAGGTGCA						A membrane-bounded organelle of eukaryotic cells in which chromosomes are housed and replicated. In most cells, the nucleus contains all of the cell's chromosomes except the organellar chromosomes, and is the site of RNA synthesis and processing. In some species, or in specialized cell types, RNA metabolism or DNA replication may be absent [goid 5634] [evidence IEA]; Double layer of lipid molecul…		Interacting selectively with DNA (deoxyribonucleic acid) [goid 3677] [evidence IEA]; Combining with an extracellular or intracellular messenger to initiate a change in cell activity [goid 4872] [evidence IEA]; Interacting selectively with any nucleic acid [goid 3676] [evidence IEA]
6250672	6250672	1.71976	12.9505	44.1302	3.10479e-12	5.86645e-10	18.8065	Mus musculus	RefSeq	ILMN_208909	ILMN_208909	PFKM	NM_021514.3	NM_021514.3	NA	18642	142367127	NM_021514.3	Pfkm	NP_067489.2	ILMN_2628892	6250672	S	2602	GGTCACACAGGCTGGGTCTCTCTAGTGCTACGGCTAGATTTCAGCTACTC	15	+	97962707-97962756	15qF1	Mus musculus phosphofructokinase, muscle (Pfkm), mRNA.	All of the contents of a cell excluding the plasma membrane and nucleus, but including other subcellular structures [goid 5737] [evidence IEA]; A protein complex that possesses 6-phosphofructokinase activity; homodimeric and allosteric homotetrameric forms are known [goid 5945] [evidence IEA]; That part of the cytoplasm that does not contain membranous or particulate subcellular components [goid …	Any process involved in the maintenance of an internal equilibrium of glucose within an organism or cell [goid 42593] [evidence IMP]; The chemical reactions and pathways resulting in the breakdown of a monosaccharide (generally glucose) into pyruvate, with the concomitant production of a small amount of ATP. Pyruvate may be converted to ethanol, lactate, or other small molecules, or fed into the …	Catalysis of the transfer of a phosphate group, usually from ATP, to a substrate molecule [goid 16301] [evidence IEA]; Interacting selectively with magnesium (Mg) ions [goid 287] [evidence IEA]; Interacting selectively with a nucleotide, any compound consisting of a nucleoside that is esterified with (ortho)phosphate or an oligophosphate at any hydroxyl group on the ribose or deoxyribose moiety […	PFK-M; AI131669; Pfka	AI131669; Pfka; PFK-M
5420593	5420593	2.7323	11.9067	43.9602	3.21921e-12	5.99067e-10	18.7686	Mus musculus	RefSeq	ILMN_259664	ILMN_259664	NTRK2	NM_001025074.1	NM_001025074.1	NA	18212	68215969	NM_001025074.1	Ntrk2	NP_001020245.1	ILMN_3138904	5420593	A	1848	GGTGGGATTCTGCCTGCTGGTGATGTTGCTCCTGCTCAAGTTGGCGAGAC	13	+	58979553-58979602	13qB1-qB2	Mus musculus neurotrophic tyrosine kinase, receptor, type 2 (Ntrk2), transcript variant 1, mRNA.	Terminal inflated portion of the axon, containing the specialized apparatus necessary to release neurotransmitters [goid 43195] [evidence IDA]; That part of the cytoplasm that does not contain membranous or particulate subcellular components [goid 5829] [evidence IDA]; Penetrating at least one phospholipid bilayer of a membrane. May also refer to the state of being buried in the bilayer with no e…	The process whereby relatively unspecialized cells, e.g. embryonic or regenerative cells, acquire specialized structural and/or functional features that characterize the cells, tissues, or organs of the mature organism or some other relatively stable phase of the organism's life history. Differentiation includes the processes involved in commitment of a cell to a specific fate [goid 30154] [evide…	Interacting selectively with a nucleotide, any compound consisting of a nucleoside that is esterified with (ortho)phosphate or an oligophosphate at any hydroxyl group on the ribose or deoxyribose moiety [goid 166] [evidence IEA]; Catalysis of the transfer of a group, e.g. a methyl group, glycosyl group, acyl group, phosphorus-containing, or other groups, from one compound (generally regarded as t…	C030027L06Rik; AI848316; trkB; Tkrb	trkB; C030027L06Rik; AI848316; Tkrb
7570600	7570600	3.05487	10.8636	43.9457	3.22918e-12	5.99067e-10	18.7653	Mus musculus	RefSeq	ILMN_216997	ILMN_238314	VASN	NM_139307.2	NM_139307.2	NA	246154	31981692	NM_139307.2	Vasn	NP_647468.2	ILMN_2677921	7570600	S	2512	GGGGAAGGTACTAGGGCACTGGCCTTGGCCTCAAAAGTGCAGGCACACTT	16	+	4650538-4650587	16qA1	Mus musculus vasorin (Vasn), mRNA.	Penetrating at least one phospholipid bilayer of a membrane. May also refer to the state of being buried in the bilayer with no exposure outside the bilayer. When used to describe a protein, indicates that all or part of the peptide sequence is embedded in the membrane [goid 16021] [evidence IEA]; Double layer of lipid molecules that encloses all cells, and, in eukaryotes, many organelles; may be…		Interacting selectively with any protein or protein complex (a complex of two or more proteins that may include other nonprotein molecules) [goid 5515] [evidence IEA]	2610528G05Rik; Slitl2	2610528G05Rik; Slitl2
1400601	1400601	4.97339	7.32652	43.9294	3.24047e-12	5.99067e-10	18.7617	Mus musculus	RefSeq	ILMN_221344	ILMN_221344	STARD8	NM_199018.1	NM_199018.1	NA	236920	39841034	NM_199018.1	Stard8	NP_950183.1	ILMN_1257855	1400601	S	4137	CCTCATGCCTTTTGCCTACAGTGGTGGTCTATAAGAACAGTCCTTTTGGC	X	+	96269325-96269374	XqC3	Mus musculus START domain containing 8 (Stard8), mRNA.	A specialized region of connection between two cells or between a cell and the extracellular matrix [goid 30054] [evidence IEA]; The living contents of a cell; the matter contained within (but not including) the plasma membrane, usually taken to exclude large vacuoles and masses of secretory or ingested material. In eukaryotes it includes the nucleus and cytoplasm [goid 5622] [evidence IEA]	The cascade of processes by which a signal interacts with a receptor, causing a change in the level or activity of a second messenger or other downstream target, and ultimately effecting a change in the functioning of the cell [goid 7165] [evidence IEA]	Increases the activity of a GTPase, an enzyme that catalyzes the hydrolysis of GTP [goid 5096] [evidence IEA]	KIAA0189; mKIAA0189	KIAA0189; mKIAA0189
3170110	3170110	3.37253	11.6839	43.7334	3.37917e-12	6.20247e-10	18.7177	Mus musculus	RefSeq	ILMN_222306	ILMN_222306	PYGB	NM_153781.1	NM_153781.1	NA	110078	24418918	NM_153781.1	Pygb	NP_722476.1	ILMN_2747754	3170110	S	3493	GGGCAGAATCTACATTAAGTGCCGCCCAAAGGAGAGTGCGTTGTCATAGA	2	+	150657139-150657188	2qG3	Mus musculus brain glycogen phosphorylase (Pygb), mRNA.	The long process of a neuron that conducts nerve impulses, usually away from the cell body to the terminals and varicosities, which are sites of storage and release of neurotransmitter [goid 30424] [evidence ISO]	The chemical reactions and pathways involving carbohydrates, any of a group of organic compounds based of the general formula Cx(H2O)y. Includes the formation of carbohydrate derivatives by the addition of a carbohydrate residue to another molecule [goid 5975] [evidence IEA]; The chemical reactions and pathways involving glycogen, a polydisperse, highly branched glucan composed of chains of D-glu…	Catalysis of a biochemical reaction at physiological temperatures. In biologically catalyzed reactions, the reactants are known as substrates, and the catalysts are naturally occurring macromolecular substances known as enzymes. Enzymes possess specific binding sites for substrates, and are usually composed wholly or largely of protein, but RNA that has catalytic activity (ribozyme) is often also…	MGC36329	MGC36329
3390273	3390273	-5.53791	5.25608	-43.4948	3.557e-12	6.46488e-10	18.664	Mus musculus	RefSeq	ILMN_218850	ILMN_218850	NDC80	NM_023294.1	NM_023294.1	NA	67052	12963624	NM_023294.1	Ndc80	NP_075783.1	ILMN_2816754	3390273	S	1825	GGCCATGGATGAGTTGGACGCTGTCCAGCGGGAATACCAGCTAACTGTGA	17	-	71848679-71848709:71849612-71849630	17qE1.3	Mus musculus NDC80 homolog, kinetochore complex component (S. cerevisiae) (Ndc80), mRNA.	A membrane-bounded organelle of eukaryotic cells in which chromosomes are housed and replicated. In most cells, the nucleus contains all of the cell's chromosomes except the organellar chromosomes, and is the site of RNA synthesis and processing. In some species, or in specialized cell types, RNA metabolism or DNA replication may be absent [goid 5634] [evidence ISO]; The region of a chromosome th…	The progression of biochemical and morphological phases and events that occur in a cell during successive cell replication or nuclear replication events. Canonically, the cell cycle comprises the replication and segregation of genetic material followed by the division of the cell, but in endocycles or syncytial cells nuclear replication or nuclear division may not be followed by cell division [go…	Interacting selectively with any protein or protein complex (a complex of two or more proteins that may include other nonprotein molecules) [goid 5515] [evidence ISO]; Interacting selectively with any protein or protein complex (a complex of two or more proteins that may include other nonprotein molecules) [goid 5515] [evidence IPI]	Kntc2; HEC; AV139730; 2610020P18Rik; HEC1	HEC; AV139730; Kntc2; 2610020P18Rik; HEC1
3710050	3710050	-5.4357	5.13383	-43.4747	3.57245e-12	6.46488e-10	18.6594	Mus musculus	RefSeq	ILMN_220985	ILMN_220985	CEP55	NM_028760.1	NM_028760.1	NA	74107	31745190	NM_028760.1	Cep55	NP_083036.1	ILMN_1243679	3710050	S	2318	TTGAAGAATGCCTTTAAGTGGCTGTATATTTTTACTCCTATTACCTGGCC	19	+	38148546-38148595	19qC2	Mus musculus centrosomal protein 55 (Cep55), mRNA.		Progression through mitosis, the division of the eukaryotic cell nucleus to produce two daughter nuclei that, usually, contain the identical chromosome complement to their mother [goid 7067] [evidence IEA]; The progression of biochemical and morphological phases and events that occur in a cell during successive cell replication or nuclear replication events. Canonically, the cell cycle comprises …		2700032M20Rik; 1200008O12Rik	2700032M20Rik; 1200008O12Rik
110048	110048	-3.09189	4.35256	-43.3437	3.67496e-12	6.60388e-10	18.6297	Mus musculus	MEEBO	ILMN_215175	ILMN_215175	FBN1	scl18732.66_476		NA	NA	6679758	NM_007993	Fbn1		ILMN_1223552	110048	S	9763	GTTCTTGTGTGGATTAAGGCTGGAGGGGCCTTTCTGGAGGTGAAATAAAG						The space external to the outermost structure of a cell. For cells without external protective or external encapsulating structures this refers to space outside of the plasma membrane. This term covers the host cell environment outside an intracellular parasite [goid 5576] [evidence IEA]; A layer consisting mainly of proteins (especially collagen) and glycosaminoglycans (mostly as proteoglycans) …		Interacting selectively with calcium ions (Ca2+) [goid 5509] [evidence IEA]; The selective, often stoichiometric, interaction of a molecule with one or more specific sites on another molecule [goid 5488] [evidence IEA]; The action of a molecule that contributes to the structural integrity of the extracellular matrix [goid 5201] [evidence IEA]
2480075	2480075	2.55092	11.182	43.1487	3.83355e-12	6.84102e-10	18.5854	Mus musculus	RefSeq	ILMN_193898	ILMN_249105	CLIP4	NM_030179.2	NM_030179.2	NA	78785	27754154	NM_030179.2	Clip4	NP_084455.2	ILMN_2606470	2480075	S	2138	CTGTGGGTGACAAGCGCTATTTCACCTGTAAGCCGAACTACGGAGTGCTG	17	+	72205774-72205823	17qE1.3	Mus musculus CAP-GLY domain containing linker protein family, member 4 (Clip4), mRNA.				Rsnl2; 1700024K14Rik; 5830409B12Rik; 4833417L20Rik; 1700074B05Rik	1700074B05Rik; Rsnl2; 1700024K14Rik; 5830409B12Rik; 4833417L20Rik
4220246	4220246	4.44823	9.58228	42.9817	3.9755e-12	7.0454e-10	18.5472	Mus musculus	RefSeq	ILMN_215330	ILMN_316777	GPR123	NM_177469.3	NM_177469.3	NA	52389	144446129	NM_177469.3	Gpr123	NP_803420.2	ILMN_2658198	4220246	S	4407	GACCACCAGGCTGTTTCAGCTCCTTTCACTAACGGACTTTTTTACCTGCT	7	+	147063636-147063685	7qF4	Mus musculus G protein-coupled receptor 123 (Gpr123), mRNA.			Combining with an extracellular or intracellular messenger to initiate a change in cell activity [goid 4872] [evidence IEA]	D7Ertd680e; 2900059M17Rik	D7Ertd680e; 2900059M17Rik
6060379	6060379	-4.46391	7.69616	-42.9051	4.04251e-12	7.11509e-10	18.5297	Mus musculus	RefSeq	ILMN_215304	ILMN_215304	CDC2A	NM_007659.3	NM_007659.3	NA	12534	141803421	NM_007659.3	Cdc2a	NP_031685.2	ILMN_2657844	6060379	S	541	TTTCGGCCTTGCCAGAGCGTTTGGAATACCGATACGAGTGTACACACACG	10	-	68805289-68805338	10qB5.3	Mus musculus cell division cycle 2 homolog A (S. pombe) (Cdc2a), mRNA.	A membrane-bounded organelle of eukaryotic cells in which chromosomes are housed and replicated. In most cells, the nucleus contains all of the cell's chromosomes except the organellar chromosomes, and is the site of RNA synthesis and processing. In some species, or in specialized cell types, RNA metabolism or DNA replication may be absent [goid 5634] [evidence ISO]	The progression of biochemical and morphological phases and events that occur in a cell during successive cell replication or nuclear replication events. Canonically, the cell cycle comprises the replication and segregation of genetic material followed by the division of the cell, but in endocycles or syncytial cells nuclear replication or nuclear division may not be followed by cell division [go…	Interacting selectively with a nucleotide, any compound consisting of a nucleoside that is esterified with (ortho)phosphate or an oligophosphate at any hydroxyl group on the ribose or deoxyribose moiety [goid 166] [evidence IEA]; Catalysis of the transfer of a group, e.g. a methyl group, glycosyl group, acyl group, phosphorus-containing, or other groups, from one compound (generally regarded as t…	Cdc2; p34<CDC2>; CDK1	Cdc2; CDK1; p34<CDC2>
5670477	5670477	1.74443	9.21783	42.8375	4.10274e-12	7.17198e-10	18.5141	Mus musculus	RefSeq	ILMN_210367	ILMN_210367	CAR11	NM_009800.2	NM_009800.2	NA	12348	31982809	NM_009800.2	Car11	NP_033930.1	ILMN_1248563	5670477	S	1283	ACGGTCGCTGAGACTCCCCAACGAGGATTACGCCCGCCTGTTCTGAGTTT	7	+	45572546-45572556:45572557-45572595	7qB4	Mus musculus carbonic anhydrase 11 (Car11), mRNA.	The space external to the outermost structure of a cell. For cells without external protective or external encapsulating structures this refers to space outside of the plasma membrane. This term covers the host cell environment outside an intracellular parasite [goid 5576] [evidence IEA]	The chemical reactions and pathways involving compounds containing a single carbon atom [goid 6730] [evidence IEA]	Catalysis of the reaction: H2CO3 = CO2 + H2O [goid 4089] [evidence IEA]; Interacting selectively with zinc (Zn) ions [goid 8270] [evidence IEA]
5820224	5820224	-2.19668	9.17778	-42.7528	4.1795e-12	7.20931e-10	18.4946	Mus musculus	RefSeq	ILMN_212252	ILMN_212252	CDKN2AIPNL	NM_029976.2	NM_029976.2	NA	52626	31542452	NM_029976.2	Cdkn2aipnl	NP_084252.1	ILMN_1236906	5820224	S	1709	GGCCTTCATCCATTCTAATCATCTGCAGACTCGTGAGGCTTAAAAACAAA	11	+	51790715-51790764	11qB1.3	Mus musculus CDKN2A interacting protein N-terminal like (Cdkn2aipnl), mRNA.				A430101B06Rik; MNCb-1520; AA409260	A430101B06Rik; MNCb-1520; AA409260
1690719	1690719	2.01765	11.5459	42.7521	4.1802e-12	7.20931e-10	18.4945	Mus musculus	RefSeq	ILMN_209652	ILMN_209652	LGMN	NM_011175.2	NM_011175.2	NA	19141	118130389	NM_011175.2	Lgmn	NP_035305.1	ILMN_2597868	1690719	S	1221	CAGCACATGACTGCTACCAGGAGGCTGTAACCCACTTCCGCACACACTGC	12	-	103633874-103633923	12qE	Mus musculus legumain (Lgmn), mRNA.	A prelysosomal endocytic organelle differentiated from early endosomes by lower lumenal pH and different protein composition. Late endosomes are more spherical than early endosomes and are mostly juxtanuclear, being concentrated near the microtubule organizing center [goid 5770] [evidence IDA]; The region of a polarized cell that forms a tip or is distal to a base. For example, in a polarized epi…	Any process that stops, prevents or reduces the frequency, rate or extent of growth of an organism to reach its usual body size [goid 40015] [evidence IMP]; The hydrolysis of a peptide bond or bonds within a protein [goid 6508] [evidence IDA]	Catalysis of the hydrolysis of various bonds, e.g. C-O, C-N, C-C, phosphoric anhydride bonds, etc. Hydrolase is the systematic name for any enzyme of EC class 3 [goid 16787] [evidence IEA]; Catalysis of the hydrolysis of peptide bonds in a polypeptide chain by a mechanism in which the sulfhydryl group of a cysteine residue at the active center acts as a nucleophile [goid 8234] [evidence IEA]; Cat…	Prsc1; AEP; AI746452; AU022324	Prsc1; AEP; AI746452; AU022324
4830220	4830220	-2.32352	9.32778	-42.6889	4.23854e-12	7.26118e-10	18.4799	Mus musculus	MEEBO	ILMN_184371	ILMN_184371	EPN2	scl40125.1.1_246		NA	NA	33468892	NM_010148	Epn2		ILMN_1244006	4830220	S	4060	GCACACGTGCCACCATGCCCTTCTTGATGAATACCCTGAAGGAAGTCACC						All of the contents of a cell excluding the plasma membrane and nucleus, but including other subcellular structures [goid 5737] [evidence IEA]	A type of vesicle-mediated transport in which cells take up external materials or membrane constituents by the invagination of small region of the plasma membrane to form a new membrane-bounded vesicle [goid 6897] [evidence IEA]	Interacting selectively with a lipid [goid 8289] [evidence IEA]
6650612	6650612	1.99493	9.63927	42.5523	4.36783e-12	7.43091e-10	18.4483	Mus musculus	RefSeq	ILMN_220870	ILMN_220870	LRIG3	NM_177152.4	NM_177152.4	NA	320398	42475967	NM_177152.4	Lrig3	NP_796126.3	ILMN_1213273	6650612	S	3576	GCTTCCACACGCTACCTCAGCTGGGCTTCTATTTAAAGGAGACAGAATCC	10	+	125451998-125452047	10qD3	Mus musculus leucine-rich repeats and immunoglobulin-like domains 3 (Lrig3), mRNA.	Penetrating at least one phospholipid bilayer of a membrane. May also refer to the state of being buried in the bilayer with no exposure outside the bilayer. When used to describe a protein, indicates that all or part of the peptide sequence is embedded in the membrane [goid 16021] [evidence IEA]; Double layer of lipid molecules that encloses all cells, and, in eukaryotes, many organelles; may be…		Interacting selectively with any protein or protein complex (a complex of two or more proteins that may include other nonprotein molecules) [goid 5515] [evidence IEA]	9030421L11Rik; 9430095K15Rik; 9130004I02Rik; mKIAA3016	9030421L11Rik; 9430095K15Rik; 9130004I02Rik; mKIAA3016
7160441	7160441	1.58118	9.18561	42.5236	4.39545e-12	7.43091e-10	18.4417	Mus musculus	RefSeq	ILMN_259434	ILMN_259434	DYNC2LI1	NM_172256.1	NM_172256.1	NA	213575	26986540	NM_172256.1	Dync2li1	NP_758460.1	ILMN_3090123	7160441	A	1094	AGAAGCTCCTCTAAGACCTGGAAGCAAATCGAGCTGGACTCCTGACCCGC	17	+	85054669-85054703:85054704-85054718	17qE4	Mus musculus dynein cytoplasmic 2 light intermediate chain 1 (Dync2li1), mRNA.	All of the contents of a cell excluding the plasma membrane and nucleus, but including other subcellular structures [goid 5737] [evidence IEA]; The part of a cell or its extracellular environment in which a gene product is located. A gene product may be located in one or more parts of a cell and its location may be as specific as a particular macromolecular complex, that is, a stable, persistent …	The establishment of an organism's body plan or part of an organism with respect to the left and right halves. The pattern can either be symmetric, such that the halves are mirror images, or asymmetric where the pattern deviates from this symmetry [goid 7368] [evidence IMP]; The assembly of a cilium, a specialized eukaryotic locomotor organelle that consists of a filiform extrusion of the cell su…	Elemental activities, such as catalysis or binding, describing the actions of a gene product at the molecular level. A given gene product may exhibit one or more molecular functions [goid 3674] [evidence ND ]; Catalysis of movement along a polymeric molecule such as a microfilament or microtubule, coupled to the hydrolysis of a nucleoside triphosphate [goid 3774] [evidence IEA]	mD2LIC; CGI-60; 4933404O11Rik; MGC7211; LIC3; MGC40646; D2lic	CGI-60; MGC7211; LIC3; MGC40646; mD2LIC; 4933404O11Rik; D2lic
6590343	6590343	-3.64681	4.561	-42.4832	4.43481e-12	7.44805e-10	18.4323	Mus musculus	RefSeq	ILMN_218127	ILMN_218127	RAB15	NM_134050.3	NM_134050.3	NA	104886	142348473	NM_134050.3	Rab15	NP_598811.2	ILMN_1217009	6590343	S	3001	CTCCCTGTGATGGGTGACCTTTGTGTACTGTGTCTTGGGTCCATTATATG	12	-	77899017-77899066	12qC3	Mus musculus RAB15, member RAS oncogene family (Rab15), mRNA.	Double layer of lipid molecules that encloses all cells, and, in eukaryotes, many organelles; may be a single or double lipid bilayer; also includes associated proteins [goid 16020] [evidence IEA]; The membrane surrounding a cell that separates the cell from its external environment. It consists of a phospholipid bilayer and associated proteins [goid 5886] [evidence IEA]	The directed movement of substances (such as macromolecules, small molecules, ions) into, out of, within or between cells, or within a multicellular organism [goid 6810] [evidence IEA]; The directed movement of proteins into, out of, within or between cells [goid 15031] [evidence IEA]; Any series of molecular signals in which a small monomeric GTPase relays one or more of the signals [goid 7264] …	Interacting selectively with a nucleotide, any compound consisting of a nucleoside that is esterified with (ortho)phosphate or an oligophosphate at any hydroxyl group on the ribose or deoxyribose moiety [goid 166] [evidence IEA]; Interacting selectively with any protein or protein complex (a complex of two or more proteins that may include other nonprotein molecules) [goid 5515] [evidence IPI]; I…	AI840042; 2310012G06Rik	2310012G06Rik; AI840042
3400202	3400202	-3.51835	8.88983	-42.4539	4.46356e-12	7.44805e-10	18.4255	Mus musculus	RefSeq	ILMN_188933	ILMN_188933	WNT7B	NM_009528.2	NM_009528.2	NA	22422	34328152	NM_009528.2	Wnt7b	NP_033554.2	ILMN_2789692	3400202	S	2961	AGAGAGGTGGTTAGTGGACCCAGGCAGGGCACTGGCTGTCCCAATGCTGT	15	-	85365990-85366039	15qE2	Mus musculus wingless-related MMTV integration site 7B (Wnt7b), mRNA.	The space external to the outermost structure of a cell. For cells without external protective or external encapsulating structures this refers to space outside of the plasma membrane. This term covers the host cell environment outside an intracellular parasite [goid 5576] [evidence IEA]; A layer consisting mainly of proteins (especially collagen) and glycosaminoglycans (mostly as proteoglycans) …	Any process that mediates the transfer of information from one cell to another [goid 7267] [evidence TAS]; The cascade of processes by which a signal interacts with a receptor, causing a change in the level or activity of a second messenger or other downstream target, and ultimately effecting a change in the functioning of the cell [goid 7165] [evidence TAS]; The series of molecular signals initi…	Mediates the transfer of a signal from the outside to the inside of a cell by means other than the introduction of the signal molecule itself into the cell [goid 4871] [evidence IEA]; Interacting selectively with any protein or protein complex (a complex of two or more proteins that may include other nonprotein molecules) [goid 5515] [evidence IPI]; Interacting selectively with one or more specif…	Wnt-7b	Wnt-7b
3390326	3390326	2.18045	9.61653	42.2703	4.64858e-12	7.68973e-10	18.3828	Mus musculus	RefSeq	ILMN_211693	ILMN_211693	BC046404	NM_198861.1	NM_198861.1	NA	192976	38524603	NM_198861.1	BC046404	NP_942561.1	ILMN_3158698	3390326	A	1899	GCTGAGACTGCCCAGAAGTTTACAGTGCTGAAGCTGGACTGCCTAACACC	11	-	62418421-62418470	11qB2	Mus musculus cDNA sequence BC046404 (BC046404), mRNA.				MGC59632	MGC59632
7400142	7400142	-7.46256	5.88842	-42.2513	4.66824e-12	7.68973e-10	18.3784	Mus musculus	RefSeq	ILMN_210465	ILMN_210465	TK1	NM_009387.1	NM_009387.1	NA	21877	6678356	NM_009387.1	Tk1	NP_033413.1	ILMN_2605890	7400142	S	935	GGGCCTGCCATTCCTAATGGACAATGTACCTTGAACAGGCTGCCACTCGC	11	-	117677156-117677205	11qE2	Mus musculus thymidine kinase 1 (Tk1), mRNA.	All of the contents of a cell excluding the plasma membrane and nucleus, but including other subcellular structures [goid 5737] [evidence IEA]	The process whereby new strands of DNA are synthesized. The template for replication can either be an existing DNA molecule or RNA [goid 6260] [evidence IEA]	Catalysis of the transfer of a phosphate group, usually from ATP, to a substrate molecule [goid 16301] [evidence IEA]; Catalysis of the transfer of a group, e.g. a methyl group, glycosyl group, acyl group, phosphorus-containing, or other groups, from one compound (generally regarded as the donor) to another compound (generally regarded as the acceptor). Transferase is the systematic name for any …	D530002A18Rik; Tk1a; Tk-1; Tk1b	D530002A18Rik; Tk1a; Tk-1; Tk1b
1940482	1940482	-2.86147	9.37338	-42.1891	4.73319e-12	7.74706e-10	18.3638	Mus musculus	RefSeq	ILMN_210441	ILMN_210441	HPRT1	NM_013556.2	NM_013556.2	NA	15452	96975137	NM_013556.2	Hprt1	NP_038584.2	ILMN_2704499	1940482	S	955	TTGCTGCGTCCCCAGACTTTTGATTTGCACTATGAGCCTATAGGCCAGCC	X	+	50374443-50374492	XqA5	Mus musculus hypoxanthine guanine phosphoribosyl transferase 1 (Hprt1), mRNA.	All of the contents of a cell excluding the plasma membrane and nucleus, but including other subcellular structures [goid 5737] [evidence IDA]	The specific actions or reactions of an organism relating to grooming, cleaning and brushing to remove dirt and parasites [goid 7625] [evidence IGI]; The chemical reactions and pathways involving hypoxanthine, 6-hydroxy purine, an intermediate in the degradation of adenylate. Its ribonucleoside is known as inosine and its ribonucleotide as inosinate [goid 46100] [evidence IC ]; The chemical react…	Interacting selectively with magnesium (Mg) ions [goid 287] [evidence IEA]; Catalysis of the transfer of a group, e.g. a methyl group, glycosyl group, acyl group, phosphorus-containing, or other groups, from one compound (generally regarded as the donor) to another compound (generally regarded as the acceptor). Transferase is the systematic name for any enzyme of EC class 2 [goid 16740] [evidence…	C81579; MGC103149; Hprt; HPGRT	C81579; HPGRT; MGC103149; Hprt
510327	510327	4.41755	8.59286	41.9391	5.00422e-12	8.13882e-10	18.3052	Mus musculus	RefSeq	ILMN_214597	ILMN_214597	GDPD2	NM_023608.2	NM_023608.2	NA	71584	31980660	NM_023608.2	Gdpd2	NP_076097.1	ILMN_1257924	510327	S	1758	GGGTGATCACCGACTGTGCCTCCATTCTGCTGCTTTTGAGTATCTTCCTC	X	+	97933124-97933172:97933456-97933456	XqC3	Mus musculus glycerophosphodiester phosphodiesterase domain containing 2 (Gdpd2), mRNA.	All of the contents of a cell excluding the plasma membrane and nucleus, but including other subcellular structures [goid 5737] [evidence IEA]; Any of the various filamentous elements that form the internal framework of cells, and typically remain after treatment of the cells with mild detergent to remove membrane constituents and soluble components of the cytoplasm. The term embraces intermediat…	The chemical reactions and pathways involving glycerol, 1,2,3-propanetriol, a sweet, hygroscopic, viscous liquid, widely distributed in nature as a constituent of many lipids [goid 6071] [evidence IEA]	Catalysis of the hydrolysis of various bonds, e.g. C-O, C-N, C-C, phosphoric anhydride bonds, etc. Hydrolase is the systematic name for any enzyme of EC class 3 [goid 16787] [evidence IEA]; Catalysis of the reaction: a glycerophosphodiester + H2O = an alcohol + sn-glycerol 3-phosphate [goid 8889] [evidence IEA]	9130017L10Rik; Gde3; Obdpf	9130017L10Rik; Gde3; Obdpf
6250193	6250193	3.15373	10.1791	41.8445	5.11128e-12	8.25357e-10	18.283	Mus musculus	RefSeq	ILMN_233907	ILMN_233907	TXNIP	NM_001009935.2	NM_001009935.2	NA	56338	118131130	NM_001009935.2	Txnip	NP_001009935.1	ILMN_3112873	6250193	A	2503	GGGCACAGAAGCCCCCAGACCCCATTTCCTGTCCAGTGTTGGGAGAAAGT	3	+	96364250-96364282:96364148-96364164	3qF2.1	Mus musculus thioredoxin interacting protein (Txnip), transcript variant 1, mRNA.	All of the contents of a cell excluding the plasma membrane and nucleus, but including other subcellular structures [goid 5737] [evidence IDA]	Any process that modulates the frequency, rate or extent of DNA-dependent transcription [goid 6355] [evidence IEA]; The synthesis of either RNA on a template of DNA or DNA on a template of RNA [goid 6350] [evidence IEA]; The progression of biochemical and morphological phases and events that occur in a cell during successive cell replication or nuclear replication events. Canonically, the cell cy…	Stops, prevents or reduces the activity of an enzyme [goid 4857] [evidence IDA]; Interacting selectively with any protein or protein complex (a complex of two or more proteins that may include other nonprotein molecules) [goid 5515] [evidence IPI]	THIF; 1200008J08Rik; Hyplip1; AA682105; VDUP1	Hyplip1; VDUP1; THIF; 1200008J08Rik; AA682105
3610440	3610440	1.96221	14.4232	41.8131	5.14736e-12	8.25357e-10	18.2755	Mus musculus	RefSeq	ILMN_238722	ILMN_238722	PSAP	NM_011179.2	NM_011179.2	NA	19156	34328184	NM_011179.2	Psap	NP_035309.2	ILMN_2845080	3610440	S	2313	CTGGACTGTTTGGGGTCCTGCACGGCTTTCCCACCACCTGTAGCTCTTGT	10	+	59765111-59765160	10qB4	Mus musculus prosaposin (Psap), mRNA.	The space external to the outermost structure of a cell. For cells without external protective or external encapsulating structures this refers to space outside of the plasma membrane. This term covers the host cell environment outside an intracellular parasite [goid 5576] [evidence IEA]; A cytoplasmic, membrane-bounded organelle that is found in most animal cells and that contains a variety of h…	The chemical reactions and pathways involving lipids, compounds soluble in an organic solvent but not, or sparingly, in an aqueous solvent. Includes fatty acids; neutral fats, other fatty-acid esters, and soaps; long-chain (fatty) alcohols and waxes; sphingoids and other long-chain bases; glycolipids, phospholipids and sphingolipids; and carotenes, polyprenols, sterols, terpenes and other isopren…		SGP-1; AI037048	SGP-1; AI037048
1500148	1500148	-2.9965	8.96334	-41.7925	5.17113e-12	8.25357e-10	18.2707	Mus musculus	RefSeq	ILMN_215955	ILMN_215955	GTSE1	NM_013882.1	NM_013882.1	NA	29870	7305118	NM_013882.1	Gtse1	NP_038910.1	ILMN_2908070	1500148	S	2487	CCCTGATCCCTGCCTTTCATCAGGCTGAAACACAGCTCTCTAGAAATTTT	15	+	85706828-85706877	15qE2	Mus musculus G two S phase expressed protein 1 (Gtse1), mRNA.	All of the contents of a cell excluding the plasma membrane and nucleus, but including other subcellular structures [goid 5737] [evidence IEA]; Any of the long, generally straight, hollow tubes of internal diameter 12-15 nm and external diameter 24 nm found in a wide variety of eukaryotic cells; each consists (usually) of 13 protofilaments of polymeric tubulin, staggered in such a manner that the…			Gtse-1; B99	Gtse-1; B99
290576	290576	2.42442	11.286	41.7338	5.23977e-12	8.31151e-10	18.2568	Mus musculus	RefSeq	ILMN_213662	ILMN_213662	DHRS1	NM_026819.2	NM_026819.2	NA	52585	31980843	NM_026819.2	Dhrs1	NP_081095.2	ILMN_2639397	290576	S	1102	CAAGTGGGTCGTCACCCTCTACAACAGCAAATTCTAACCTCCTGACCTGC	14	-	56358084-56358120:56358121-56358133	14qC3	Mus musculus dehydrogenase/reductase (SDR family) member 1 (Dhrs1), mRNA.	The inner, i.e. lumen-facing, lipid bilayer of the mitochondrial envelope. It is highly folded to form cristae [goid 5743] [evidence IDA]	The process of removal or addition of one or more electrons with or without the concomitant removal or addition of a proton or protons [goid 55114] [evidence IEA]; The chemical reactions and pathways, including anabolism and catabolism, by which living organisms transform chemical substances. Metabolic processes typically transform small molecules, but also include macromolecular processes such a…	Catalysis of an oxidation-reduction (redox) reaction, a reversible chemical reaction in which the oxidation state of an atom or atoms within a molecule is altered. One substrate acts as a hydrogen or electron donor and becomes oxidized, while the other acts as hydrogen or electron acceptor and becomes reduced [goid 16491] [evidence IEA]; Catalysis of a biochemical reaction at physiological temper…	D14Ertd484e; 1110029G07Rik; AW112170	D14Ertd484e; 1110029G07Rik; AW112170
4180088	4180088	2.60734	10.8915	41.6231	5.37176e-12	8.46859e-10	18.2306	Mus musculus	RefSeq	ILMN_223224	ILMN_223224	SLC25A33	NM_027460.2	NM_027460.2	NA	70556	117647274	NM_027460.2	Slc25a33	NP_081736.2	ILMN_2761046	4180088	S	923	GGCAGCTGCTGCTGTTTCTAAGGGATGTGCCTCCTGCATCGCTTACCCAC	4	-	149123160-149123209	4qE2	Mus musculus solute carrier family 25, member 33 (Slc25a33), mRNA.	The inner, i.e. lumen-facing, lipid bilayer of the mitochondrial envelope. It is highly folded to form cristae [goid 5743] [evidence IEA]; Penetrating at least one phospholipid bilayer of a membrane. May also refer to the state of being buried in the bilayer with no exposure outside the bilayer. When used to describe a protein, indicates that all or part of the peptide sequence is embedded in the…	The directed movement of substances (such as macromolecules, small molecules, ions) into, out of, within or between cells, or within a multicellular organism [goid 6810] [evidence IEA]	The selective, often stoichiometric, interaction of a molecule with one or more specific sites on another molecule [goid 5488] [evidence IEA]	5730438N18Rik; MGC4399	5730438N18Rik; MGC4399
2070242	2070242	-4.88305	4.99666	-41.5701	5.43633e-12	8.51813e-10	18.218	Mus musculus	RefSeq	ILMN_196572	ILMN_196572	BRIP1	NM_178309.1	NM_178309.1	NA	237911	30795234	NM_178309.1	Brip1	NP_840094.1	ILMN_2643883	2070242	S	6732	CTGTCCCTGGTTGTACCTCTGACTTGCTATTTATATCACAGTACCATGCC	11	-	85871789-85871838	11qC	Mus musculus BRCA1 interacting protein C-terminal helicase 1 (Brip1), mRNA.	All of the contents of a cell excluding the plasma membrane and nucleus, but including other subcellular structures [goid 5737] [evidence ISO]; A membrane-bounded organelle of eukaryotic cells in which chromosomes are housed and replicated. In most cells, the nucleus contains all of the cell's chromosomes except the organellar chromosomes, and is the site of RNA synthesis and processing. In some …	The process of restoring DNA after damage. Genomes are subject to damage by chemical and physical agents in the environment (e.g. UV and ionizing radiations, chemical mutagens, fungal and bacterial toxins, etc.) and by free radicals or alkylating agents endogenously generated in metabolism. DNA is also damaged because of errors during its replication. A variety of different DNA repair pathways ha…	Interacting selectively with a nucleotide, any compound consisting of a nucleoside that is esterified with (ortho)phosphate or an oligophosphate at any hydroxyl group on the ribose or deoxyribose moiety [goid 166] [evidence IEA]; Interacting selectively with ATP, adenosine 5'-triphosphate, a universally important coenzyme and enzyme regulator [goid 5524] [evidence IEA]; Catalysis of the hydrolysi…	3110009N10Rik; 8030460J03Rik; Bach1; OF	3110009N10Rik; 8030460J03Rik; Bach1; OF
2100286	2100286	-2.47378	10.4446	-41.4201	5.62361e-12	8.75817e-10	18.1823	Mus musculus	RefSeq	ILMN_243482	ILMN_243482	GOLM1	NM_001035122.2	NM_001035122.2	NA	105348	93141216	NM_001035122.2	Golm1	NP_001030294.1	ILMN_3148550	2100286	A	3275	CCTACACCTCAGGGCACTTGGGACTTCAGCTGGAACAAAGGGATGCACCA	13	-	59736589-59736638	13qB2	Mus musculus golgi membrane protein 1 (Golm1), transcript variant 2, mRNA.	Penetrating at least one phospholipid bilayer of a membrane. May also refer to the state of being buried in the bilayer with no exposure outside the bilayer. When used to describe a protein, indicates that all or part of the peptide sequence is embedded in the membrane [goid 16021] [evidence IEA]; Double layer of lipid molecules that encloses all cells, and, in eukaryotes, many organelles; may be…	Any process specifically pertinent to the functioning of integrated living units: cells, tissues, organs, and organisms. A process is a collection of molecular events with a defined beginning and end [goid 8150] [evidence ND ]	Elemental activities, such as catalysis or binding, describing the actions of a gene product at the molecular level. A given gene product may exhibit one or more molecular functions [goid 3674] [evidence ND ]	Golph2; AW125446; MGC107447; PSEC0257; GP73; D030064E01Rik; 2310001L02Rik	Golph2; AW125446; MGC107447; PSEC0257; GP73; D030064E01Rik; 2310001L02Rik
6250131	6250131	2.05767	10.32	41.3644	5.69489e-12	8.78011e-10	18.169	Mus musculus	RefSeq	ILMN_191490	ILMN_191490	ZHX1	NM_009572.3	NM_009572.3	NA	22770	109627661	NM_009572.3	Zhx1	NP_033598.2	ILMN_2510714	6250131	S	4946	TCCATCTCACTGGTAGGCTGGATGAAAGTCTGCTCTGATGTTTGCTAGCT	15	-	57878648-57878697	15qD1	Mus musculus zinc fingers and homeoboxes 1 (Zhx1), transcript variant 1, mRNA.	A membrane-bounded organelle of eukaryotic cells in which chromosomes are housed and replicated. In most cells, the nucleus contains all of the cell's chromosomes except the organellar chromosomes, and is the site of RNA synthesis and processing. In some species, or in specialized cell types, RNA metabolism or DNA replication may be absent [goid 5634] [evidence IEA]; The living contents of a cell…	Any process that modulates the frequency, rate or extent of DNA-dependent transcription [goid 6355] [evidence IEA]; The synthesis of either RNA on a template of DNA or DNA on a template of RNA [goid 6350] [evidence IEA]; Any process that modulates the frequency, rate or extent of the synthesis of either RNA on a template of DNA or DNA on a template of RNA [goid 45449] [evidence IEA]; Any process …	Interacting selectively with zinc (Zn) ions [goid 8270] [evidence IEA]; Interacting selectively with DNA (deoxyribonucleic acid) [goid 3677] [evidence IEA]; Interacting selectively with any metal ion [goid 46872] [evidence IEA]; Interacting selectively with DNA of a specific nucleotide composition, e.g. GC-rich DNA binding, or with a specific sequence motif or type of DNA e.g. promotor binding or…	mKIAA4149; KIAA4149	mKIAA4149; KIAA4149
7400377	7400377	3.43857	9.99918	41.3558	5.70603e-12	8.78011e-10	18.167	Mus musculus	RefSeq	ILMN_186854	ILMN_231308	HIST1H4H	NM_153173.2	NM_153173.2	NA	69386	141802886	NM_153173.2	Hist1h4h	NP_694813.1	ILMN_2664129	7400377	S	47	TTTCTTCAGCAAGTACACCATGTCTGGTCGTGGCAAGGGCGGTAAAGGTC	13	+	23622965-23622983:23622984-23623014	13qA3.1	Mus musculus histone cluster 1, H4h (Hist1h4h), mRNA.	A membrane-bounded organelle of eukaryotic cells in which chromosomes are housed and replicated. In most cells, the nucleus contains all of the cell's chromosomes except the organellar chromosomes, and is the site of RNA synthesis and processing. In some species, or in specialized cell types, RNA metabolism or DNA replication may be absent [goid 5634] [evidence IEA]; A structure composed of a ver…	The aggregation, arrangement and bonding together of a nucleosome, the beadlike structural units of eukaryotic chromatin composed of histones and DNA [goid 6334] [evidence IEA]	Interacting selectively with DNA (deoxyribonucleic acid) [goid 3677] [evidence IEA]	1700024H08Rik; MGC41466	1700024H08Rik; MGC41466
2450347	2450347	4.18034	8.12423	41.2367	5.86237e-12	8.93158e-10	18.1385	Mus musculus	RefSeq	ILMN_222516	ILMN_222516	SERPINA3N	NM_009252.2	NM_009252.2	NA	20716	130503300	NM_009252.2	Serpina3n	NP_033278.2	ILMN_1246800	2450347	S	1955	CCCCTGGCACTCCTACTTAGAACAAAGTAGCCTTTCTTTTAGTTCCCAGC	12	+	105652409-105652458	12qE	Mus musculus serine (or cysteine) peptidase inhibitor, clade A, member 3N (Serpina3n), mRNA.	The space external to the outermost structure of a cell. For cells without external protective or external encapsulating structures this refers to space outside of the plasma membrane. This term covers the host cell environment outside an intracellular parasite [goid 5576] [evidence IDA]	Process involving non-antibody proteins whose concentrations in the plasma increase in response to infection or injury of homeothermic animals [goid 6953] [evidence IEA]; A change in state or activity of a cell or an organism (in terms of movement, secretion, enzyme production, gene expression, etc.) as a result of a peptide hormone stimulus. A peptide hormone is any of a class of peptides that a…	Stops, prevents or reduces the activity of an endopeptidase, any enzyme that hydrolyzes nonterminal peptide bonds in polypeptides [goid 4866] [evidence IEA]; Stops, prevents or reduces the activity of serine-type endopeptidases, enzymes that catalyze the hydrolysis of nonterminal peptide bonds in a polypeptide chain; a serine residue (and a histidine residue) are at the active center of the enzym…	Spi2/eb.4; Spi2-2; Spi2.2	Spi2/eb.4; Spi2-2; Spi2.2
2680202	2680202	-1.86461	9.45412	-41.228	5.87398e-12	8.93158e-10	18.1364	Mus musculus	RefSeq	ILMN_232487	ILMN_232487	2610039C10RIK	NM_025642.1	NM_025642.1	NA	66578	70909368	NM_025642.1	2610039C10Rik	NP_079918.1	ILMN_2913326	2680202	S	1109	GAGACCCCCATTTTGCTGTGTGCTACTTCATGCTTAAAGAGTCTGGAGGC	16	-	90719698-90719747	16qC3.3	Mus musculus RIKEN cDNA 2610039C10 gene (2610039C10Rik), mRNA.				2810018N07Rik; MGC100039	2810018N07Rik; MGC100039
7380048	7380048	-2.59389	4.18656	-41.1099	6.03398e-12	9.12089e-10	18.1081	Mus musculus	RefSeq	ILMN_212906	ILMN_234140	BC017612	NM_133214.2	NM_133214.2	NA	170748	113865950	NM_133214.2	BC017612	NP_573477.2	ILMN_2631514	7380048	S	479	GCCGTCACCGAGTGAGCACGTCCATTCTGCTTTCCTCTGCAGAGATGTCC	9	+	15349229-15349243:15349244-15349278	9qA2	Mus musculus cDNA sequence BC017612 (BC017612), mRNA.				Fn5	Fn5
430181	430181	3.05731	8.41295	41.0394	6.13172e-12	9.21444e-10	18.0911	Mus musculus	RefSeq	ILMN_215476	ILMN_215476	RHOU	NM_133955.3	NM_133955.3	NA	69581	146149256	NM_133955.3	Rhou	NP_598716.1	ILMN_1237773	430181	S	2936	GAATTCTAAACGCATGTGCCTGGGTGGGACGTCAAGTCAGGGTTCTCATC				8qE2	Mus musculus ras homolog gene family, member U (Rhou), mRNA.	A compound membranous cytoplasmic organelle of eukaryotic cells, consisting of flattened, ribosome-free vesicles arranged in a more or less regular stack. The Golgi apparatus differs from the endoplasmic reticulum in often having slightly thicker membranes, appearing in sections as a characteristic shallow semicircle so that the convex side (cis or entry face) abuts the endoplasmic reticulum, sec…	Any process that modulates the surface configuration of a cell [goid 8360] [evidence IDA]; Progression from G1 phase to S phase of the mitotic cell cycle [goid 82] [evidence IDA]; A series of molecular signals within the cell that are mediated by a member of the Rac family of proteins switching to a GTP-bound active state [goid 16601] [evidence IDA]; A process that is carried out at the cellular …	Interacting selectively with magnesium (Mg) ions [goid 287] [evidence IEA]; Interacting selectively with a nucleotide, any compound consisting of a nucleoside that is esterified with (ortho)phosphate or an oligophosphate at any hydroxyl group on the ribose or deoxyribose moiety [goid 166] [evidence IEA]; Catalysis of the reaction: GTP + H2O = GDP + phosphate [goid 3924] [evidence IMP]; Interactin…	Arhu; AI182090; G28K; WRCH1; WRCH-1; CDC42L1; mG28K; 2310026M05Rik	Arhu; AI182090; G28K; WRCH1; WRCH-1; CDC42L1; mG28K; 2310026M05Rik
2750092	2750092	-1.89721	10.1672	-41.0112	6.17132e-12	9.22002e-10	18.0843	Mus musculus	RefSeq	ILMN_217640	ILMN_233534	BANF1	NM_001038231.1	NM_001038231.1	NA	23825	84042520	NM_001038231.1	Banf1	NP_001033320.1	ILMN_2698392	2750092	S	491	TGTACTCCAGGGTCTATGGGGAGTTCTCTCCCCTCAGCGTTTCAATCTTT	19	-	5364842-5364891	19qA	Mus musculus barrier to autointegration factor 1 (Banf1), transcript variant 2, mRNA.	All of the contents of a cell excluding the plasma membrane and nucleus, but including other subcellular structures [goid 5737] [evidence IEA]; A membrane-bounded organelle of eukaryotic cells in which chromosomes are housed and replicated. In most cells, the nucleus contains all of the cell's chromosomes except the organellar chromosomes, and is the site of RNA synthesis and processing. In some …	The molecular events that lead to the integration of a viral genome into the host genome [goid 19047] [evidence TAS]; The process by which a segment of DNA is incorporated into another, usually larger, DNA molecule such as a chromosome [goid 15074] [evidence IDA]	Interacting selectively with DNA (deoxyribonucleic acid) [goid 3677] [evidence IDA]; Interacting selectively with DNA (deoxyribonucleic acid) [goid 3677] [evidence TAS]	Bcrp1; Baf; L2bp1/Baf; C78287	Bcrp1; Baf; L2bp1/Baf; C78287
4210538	4210538	2.54735	14.5525	40.9716	6.22747e-12	9.25013e-10	18.0748	Mus musculus	MEEBO	ILMN_212305	ILMN_212305	PEA15	scl15925.5_61	NM_008556.1	NA	NA	6678811	NM_008556.1	Pea15		ILMN_2624938	4210538	S	1473	CTGGGGTGTTCCATGGGAGCAGGAGTGAGACGGCGCTTCCCTTATGGAAG
6940324	6940324	2.77039	4.26503	40.8828	6.35532e-12	9.38578e-10	18.0533	Mus musculus	RefSeq	ILMN_213302	ILMN_213302	RASSF4	NM_178045.3	NM_178045.3	NA	213391	40254291	NM_178045.3	Rassf4	NP_835146.2	ILMN_2956092	6940324	S	6200	TGCATTTTTTCCTAGTCCACCAGTGCCCACCACCATTGCTCACCGCTGGC	6	-	116583075-116583124	6qE3	Mus musculus Ras association (RalGDS/AF-6) domain family member 4 (Rassf4), mRNA.		Any process that stops, prevents or reduces the rate or extent of progression through the cell cycle [goid 45786] [evidence IEA]; The progression of biochemical and morphological phases and events that occur in a cell during successive cell replication or nuclear replication events. Canonically, the cell cycle comprises the replication and segregation of genetic material followed by the division …	Interacting selectively with any protein or protein complex (a complex of two or more proteins that may include other nonprotein molecules) [goid 5515] [evidence IEA]	AI586137; AD037; 3830411C14Rik	AI586137; AD037; 3830411C14Rik
4610722	4610722	-5.87742	8.20396	-40.8494	6.40424e-12	9.40399e-10	18.0452	Mus musculus	RefSeq	ILMN_211070	ILMN_211070	CDC20	NM_023223.1	NM_023223.1	NA	107995	12963586	NM_023223.1	Cdc20	NP_075712.1	ILMN_2867899	4610722	S	1512	AGCTGATGAGACTCTACGGTTGTGGCGCTGCTTTGAGATGGACCCTGCCC	4	-	118105634-118105683	4qD2.1	Mus musculus cell division cycle 20 homolog (S. cerevisiae) (Cdc20), mRNA.		Progression through mitosis, the division of the eukaryotic cell nucleus to produce two daughter nuclei that, usually, contain the identical chromosome complement to their mother [goid 7067] [evidence IEA]; The chemical reactions and pathways resulting in the breakdown of a protein or peptide by hydrolysis of its peptide bonds, initiated by the covalent attachment of a ubiquitin moiety, or multip…	Interacting selectively with any protein or protein complex (a complex of two or more proteins that may include other nonprotein molecules) [goid 5515] [evidence IPI]	C87100; p55CDC; 2310042N09Rik	C87100; p55CDC; 2310042N09Rik
50519	50519	2.53583	9.06882	40.7052	6.61988e-12	9.6654e-10	18.0103	Mus musculus	RefSeq	ILMN_251763	ILMN_251763	PORCN	NM_145908.1	NM_145908.1	NA	53627	22094144	NM_145908.1	Porcn	NP_665915.1	ILMN_3093626	50519	A	1679	GGAACACACACAACTTTCTATGCCTGTCAATCCTCACCCCGCCACCAGGC	X	-	7350943-7350992	XqA1.1	Mus musculus porcupine homolog (Drosophila) (Porcn), transcript variant Mporc-b, mRNA.	The irregular network of unit membranes, visible only by electron microscopy, that occurs in the cytoplasm of many eukaryotic cells. The membranes form a complex meshwork of tubular channels, which are often expanded into slitlike cavities called cisternae. The ER takes two forms, rough (or granular), with ribosomes adhering to the outer surface, and smooth (with no ribosomes attached) [goid 5783…	The series of molecular signals initiated by binding of Wnt protein to a frizzled family receptor on the surface of the target cell and ending with a change in cell state [goid 16055] [evidence IEA]; The chemical reactions and pathways involving glycoproteins, any protein that contains covalently bound glycose (i.e. monosaccharide) residues other than as a moiety of nucleic acid; the glycose occu…	Catalysis of the generalized reaction: acyl-carrier + reactant = acyl-reactant + carrier [goid 8415] [evidence IEA]; Catalysis of the transfer of a group, e.g. a methyl group, glycosyl group, acyl group, phosphorus-containing, or other groups, from one compound (generally regarded as the donor) to another compound (generally regarded as the acceptor). Transferase is the systematic name for any en…	Mporc; DXHXS7465e; porc; Ppn; Mporc-b; Mporc-a; Mporc-d; Mporc-c; 2410004O13Rik; mMg61; AW045557	Mporc; DXHXS7465e; porc; Ppn; Mporc-b; Mporc-a; Mporc-d; Mporc-c; 2410004O13Rik; mMg61; AW045557
2480475	2480475	2.33279	10.7162	40.6288	6.73754e-12	9.78161e-10	17.9917	Mus musculus	RefSeq	ILMN_253855	ILMN_253855	SESN1	NM_001013370.1	NM_001013370.1	NA	140742	71480143	NM_001013370.1	Sesn1	NP_001013388.1	ILMN_3136744	2480475	A	2281	GGTTCCGGTGCCAACAATGTGGAAAATGTGGTTGCAGTCTGCTGCACAGG	10	+	41627921-41627970	10qB2	Mus musculus sestrin 1 (Sesn1), mRNA.	A membrane-bounded organelle of eukaryotic cells in which chromosomes are housed and replicated. In most cells, the nucleus contains all of the cell's chromosomes except the organellar chromosomes, and is the site of RNA synthesis and processing. In some species, or in specialized cell types, RNA metabolism or DNA replication may be absent [goid 5634] [evidence IEA]	The process by which the cell cycle is halted during one of the normal phases (G1, S, G2, M) [goid 7050] [evidence IEA]		SEST1; AU044290; MGC118148; 1110002G11Rik; PA26	SEST1; AU044290; MGC118148; 1110002G11Rik; PA26
3610619	3610619	-3.33462	8.75405	-40.472	6.98602e-12	1.00768e-09	17.9535	Mus musculus	RefSeq	ILMN_213360	ILMN_213360	NT5E	NM_011851.2	NM_011851.2	NA	23959	31543352	NM_011851.2	Nt5e	NP_035981.1	ILMN_2813830	3610619	S	3166	CAGCAGCTAGATGTCTGGACAGGGAACATGTTGGTTTCCTAGTGTTTACG	9	+	88169599-88169648	9qE3.1	Mus musculus 5' nucleotidase, ecto (Nt5e), mRNA.	Double layer of lipid molecules that encloses all cells, and, in eukaryotes, many organelles; may be a single or double lipid bilayer; also includes associated proteins [goid 16020] [evidence IEA]; The membrane surrounding a cell that separates the cell from its external environment. It consists of a phospholipid bilayer and associated proteins [goid 5886] [evidence IEA]; Tethered to a membrane b…	The chemical reactions and pathways resulting in the breakdown of nucleotides, any nucleoside that is esterified with (ortho)phosphate or an oligophosphate at any hydroxyl group on the glycose moiety; may be mono-, di- or triphosphate; this definition includes cyclic-nucleotides (nucleoside cyclic phosphates) [goid 9166] [evidence IEA]	Catalysis of the hydrolysis of various bonds, e.g. C-O, C-N, C-C, phosphoric anhydride bonds, etc. Hydrolase is the systematic name for any enzyme of EC class 3 [goid 16787] [evidence IEA]; Interacting selectively with a nucleotide, any compound consisting of a nucleoside that is esterified with (ortho)phosphate or an oligophosphate at any hydroxyl group on the ribose or deoxyribose moiety [goid …	Nt5; eNT; NT; CD73; AI447961; 2210401F01Rik	Nt5; eNT; NT; CD73; AI447961; 2210401F01Rik
7570278	7570278	-5.01741	7.48683	-40.4514	7.01931e-12	1.00768e-09	17.9484	Mus musculus	RefSeq	ILMN_212127	ILMN_212127	CLSPN	NM_175554.3	NM_175554.3	NA	269582	34330171	NM_175554.3	Clspn	NP_780763.2	ILMN_2858359	7570278	S	4665	CAGTGTCGAAAGCTGAGCGTGAGAAGTTGGATGAGGTTGTGTCCGTCCTT	4	+	126270875-126270924	4qD2.2	Mus musculus claspin homolog (Xenopus laevis) (Clspn), mRNA.	A structure composed of a very long molecule of DNA and associated proteins (e.g. histones) that carries hereditary information [goid 5694] [evidence IEA]; A membrane-bounded organelle of eukaryotic cells in which chromosomes are housed and replicated. In most cells, the nucleus contains all of the cell's chromosomes except the organellar chromosomes, and is the site of RNA synthesis and processi…	The process of restoring DNA after damage. Genomes are subject to damage by chemical and physical agents in the environment (e.g. UV and ionizing radiations, chemical mutagens, fungal and bacterial toxins, etc.) and by free radicals or alkylating agents endogenously generated in metabolism. DNA is also damaged because of errors during its replication. A variety of different DNA repair pathways ha…	Interacting selectively with DNA (deoxyribonucleic acid) [goid 3677] [evidence IEA]; Interacting selectively with DNA containing secondary structure elements such as four-way junctions, bubbles, loops, Y-form DNA, or double-strand/single-strand junctions [goid 217] [evidence ISO]; Interacting selectively with any protein or protein complex (a complex of two or more proteins that may include other…	E130314M08Rik; C85083; CLASPIN; B130025E01	E130314M08Rik; C85083; CLASPIN; B130025E01
5290671	5290671	-3.49466	11.2173	-40.3944	7.11266e-12	1.01541e-09	17.9345	Mus musculus	RefSeq	ILMN_189898	ILMN_260757	FDPS	NM_134469.3	NM_134469.3	NA	110196	118129959	NM_134469.3	Fdps	NP_608219.1	ILMN_1225730	5290671	S	911	TGGCTGGTGGTTCAGTGTCTGCTACGAGCCTCTCCTCAACAGCGCCAGAT	3	-	88898159-88898208	3qF1	Mus musculus farnesyl diphosphate synthetase (Fdps), mRNA.	All of the contents of a cell excluding the plasma membrane and nucleus, but including other subcellular structures [goid 5737] [evidence IEA]	The chemical reactions and pathways resulting in the formation of sterols, steroids with one or more hydroxyl groups and a hydrocarbon side-chain in the molecule [goid 16126] [evidence IEA]; The chemical reactions and pathways resulting in the formation of any isoprenoid compound, isoprene (2-methylbuta-1,3-diene) or compounds containing or derived from linked isoprene (3-methyl-2-butenylene) res…	Catalysis of the transfer of a group, e.g. a methyl group, glycosyl group, acyl group, phosphorus-containing, or other groups, from one compound (generally regarded as the donor) to another compound (generally regarded as the acceptor). Transferase is the systematic name for any enzyme of EC class 2 [goid 16740] [evidence IEA]; Catalysis of the reaction: dimethylallyl diphosphate + isopentenyl di…	6030492I17Rik; AI256750; mKIAA1293; MGC107162; Fdpsl1	6030492I17Rik; AI256750; mKIAA1293; MGC107162; Fdpsl1
7380671	7380671	3.03455	9.78573	40.2902	7.28688e-12	1.03454e-09	17.9089	Mus musculus	RefSeq	ILMN_221685	ILMN_221685	CML1	NM_023160.1	NM_023160.1	NA	66116	12963542	NM_023160.1	Cml1	NP_075649.1	ILMN_2739027	7380671	S	801	GGCAGGCCAGTACTTCATGAGTATATTCTGGAGGTTAGCAGGTATTTGTA	6	-	85860292-85860341	6qC3	Mus musculus camello-like 1 (Cml1), mRNA.	Double layer of lipid molecules that encloses all cells, and, in eukaryotes, many organelles; may be a single or double lipid bilayer; also includes associated proteins [goid 16020] [evidence IEA]; That part of a multicellular organism outside the cells proper, usually taken to be outside the plasma membranes, and occupied by fluid [goid 5615] [evidence ISA]; The irregular network of unit membran…	A complex and coordinated series of cellular movements that occurs at the end of cleavage during embryonic development of most animals. The details of gastrulation vary from species to species, but usually result in the formation of the three primary germ layers, ectoderm, mesoderm and endoderm [goid 7369] [evidence IEA]; The biological process whose specific outcome is the progression of a multi…	Catalysis of the transfer of an acetyl group to a nitrogen atom on the acceptor molecule [goid 8080] [evidence NAS]; Catalysis of the generalized reaction: acyl-carrier + reactant = acyl-reactant + carrier [goid 8415] [evidence IEA]; Catalysis of the transfer of a group, e.g. a methyl group, glycosyl group, acyl group, phosphorus-containing, or other groups, from one compound (generally regarded …	AI266962; 1110002I11Rik	AI266962; 1110002I11Rik
6100494	6100494	-2.74364	9.475	-40.0016	7.79447e-12	1.09725e-09	17.8377	Mus musculus	RefSeq	ILMN_196407	ILMN_236103	CENPL	NM_027429.2	NM_027429.2	NA	70454	142354931	NM_027429.2	Cenpl	NP_081705.1	ILMN_2676726	6100494	S	4159	GCTTGTGTATCCAGCATATCACTGTGGCTGTGTCCTGTTATAAAAGATGC	1	+	163016355-163016404	1qH2.1	Mus musculus centromere protein L (Cenpl), mRNA.	A membrane-bounded organelle of eukaryotic cells in which chromosomes are housed and replicated. In most cells, the nucleus contains all of the cell's chromosomes except the organellar chromosomes, and is the site of RNA synthesis and processing. In some species, or in specialized cell types, RNA metabolism or DNA replication may be absent [goid 5634] [evidence IEA]; A structure composed of a ver…			2610300B10Rik; AW550697; AW121806	2610300B10Rik; AW550697; AW121806
4900438	4900438	2.95908	12.2515	39.9909	7.81402e-12	1.09725e-09	17.8351	Mus musculus	RefSeq	ILMN_216078	ILMN_216078	PPP1R3C	NM_016854.2	NM_016854.2	NA	53412	148540121	NM_016854.2	Ppp1r3c	NP_058550.1	ILMN_2667091	4900438	S	2467	GATTGTCCGGTGTGCATGTACTTTGAGGTGAGTTGGGAAAGTGCAGTGGA				19qC2	Mus musculus protein phosphatase 1, regulatory (inhibitor) subunit 3C (Ppp1r3c), mRNA.	The part of a cell or its extracellular environment in which a gene product is located. A gene product may be located in one or more parts of a cell and its location may be as specific as a particular macromolecular complex, that is, a stable, persistent association of macromolecules that function together [goid 5575] [evidence ND ]	The chemical reactions and pathways involving carbohydrates, any of a group of organic compounds based of the general formula Cx(H2O)y. Includes the formation of carbohydrate derivatives by the addition of a carbohydrate residue to another molecule [goid 5975] [evidence IEA]; The process of targeting specific proteins to particular membrane-bounded subcellular organelles. Usually requires an orga…	Interacting selectively with any protein or protein complex (a complex of two or more proteins that may include other nonprotein molecules) [goid 5515] [evidence TAS]	PTG; Ppp1r5	PTG; Ppp1r5
2120195	2120195	2.09331	11.2959	39.857	8.06333e-12	1.12611e-09	17.8019	Mus musculus	RefSeq	ILMN_210050	ILMN_210050	ST5	NM_029811.2	NM_029811.2	NA	76954	47716509	NM_029811.2	St5	NP_084087.2	ILMN_3154820	2120195	A	2922	GGCCATGATGCGGTACAGGGCATTTCTCCTTCCACCATCCACAGATGTTC	7	-	116674625-116674674	7qE3	Mus musculus suppression of tumorigenicity 5 (St5), transcript variant 2, mRNA.				2010004M01Rik; 2610305K15Rik	2010004M01Rik; 2610305K15Rik
7160193	7160193	8.48576	9.66946	39.8338	8.10743e-12	1.12614e-09	17.7961	Mus musculus	RefSeq	ILMN_193069	ILMN_247494	AQP4	NM_009700.1	NM_009700.1	NA	11829	33563243	NM_009700.1	Aqp4	NP_033830.1	ILMN_2757232	7160193	S	1338	GTGCAGAGCATATGGACACCTCTGTGAGGAAGCTGGCATTGTCCATCGTC	18	-	15551566-15551615	18qA1	Mus musculus aquaporin 4 (Aqp4), mRNA.	Penetrating at least one phospholipid bilayer of a membrane. May also refer to the state of being buried in the bilayer with no exposure outside the bilayer. When used to describe a protein, indicates that all or part of the peptide sequence is embedded in the membrane [goid 16021] [evidence IEA]; Double layer of lipid molecules that encloses all cells, and, in eukaryotes, many organelles; may be…	The directed movement of substances (such as macromolecules, small molecules, ions) into, out of, within or between cells, or within a multicellular organism [goid 6810] [evidence IEA]; The directed movement of water (H2O) into, out of, within or between cells [goid 6833] [evidence TAS]; Any process involved in the maintenance of an internal equilibrium of water within an organism or cell [goid 3…	Enables the directed movement of substances (such as macromolecules, small molecules, ions) into, out of, within or between cells [goid 5215] [evidence IEA]; Transport systems of this type catalyze facilitated diffusion of water (by an energy-independent process) by passage through a transmembrane aqueous pore or channel without evidence for a carrier-mediated mechanism [goid 15250] [evidence IDA]	MIWC; aquaporin-4; mMIWC	MIWC; aquaporin-4; mMIWC
5080204	5080204	-2.47377	8.68282	-39.7372	8.29397e-12	1.14586e-09	17.7721	Mus musculus	RefSeq	ILMN_211754	ILMN_211754	SRM	NM_009272.4	NM_009272.4	NA	20810	145966698	NM_009272.4	Srm	NP_033298.1	ILMN_1225880	5080204	S	932	GCTGAAATACTATAACTCGGACATGCACCGTGCCGCCTTCGTACTGCCCG				4qE2	Mus musculus spermidine synthase (Srm), mRNA.		The chemical reactions and pathways resulting in the formation of spermidine, N-(3-aminopropyl)-1,4-diaminobutane [goid 8295] [evidence IEA]	Catalysis of the transfer of a group, e.g. a methyl group, glycosyl group, acyl group, phosphorus-containing, or other groups, from one compound (generally regarded as the donor) to another compound (generally regarded as the acceptor). Transferase is the systematic name for any enzyme of EC class 2 [goid 16740] [evidence IEA]; Catalysis of a biochemical reaction at physiological temperatures. In…	SpdSy; AA407669	SpdSy; AA407669
4010554	4010554	-0.702972	10.6482	-39.6737	8.41918e-12	1.15694e-09	17.7562	Mus musculus	RefSeq	ILMN_184277	ILMN_311642	LOC100044322	XM_001471968.1	XM_001471968.1	NA	100044322	149233935	XM_001471968.1	LOC100044322	XP_001472018.1	ILMN_2417316	4010554	S	721	GTCTTCAGGGTTGGCTCAGTGCAGTTGCTAAGCAAATCAGTCTTCAGGAG					PREDICTED: Mus musculus similar to UDP-glucose ceramide glucosyltransferase-like 1 (LOC100044322), mRNA.
990100	990100	2.91176	9.95428	39.5438	8.68168e-12	1.18667e-09	17.7237	Mus musculus	RefSeq	ILMN_219007	ILMN_219007	RFX2	NM_009056.1	NM_009056.1	NA	19725	6677730	NM_009056.1	Rfx2	NP_033082.1	ILMN_1217353	990100	S	3019	GGGCCCTGAGTTCTAGAGGCCCTAACATGTTACACCTTGCTGCTGTCGTC	17	-	56915484-56915533	17qD	Mus musculus regulatory factor X, 2 (influences HLA class II expression) (Rfx2), mRNA.	A membrane-bounded organelle of eukaryotic cells in which chromosomes are housed and replicated. In most cells, the nucleus contains all of the cell's chromosomes except the organellar chromosomes, and is the site of RNA synthesis and processing. In some species, or in specialized cell types, RNA metabolism or DNA replication may be absent [goid 5634] [evidence IEA]	Any process that modulates the frequency, rate or extent of DNA-dependent transcription [goid 6355] [evidence IEA]; Any process that modulates the frequency, rate or extent of the synthesis of either RNA on a template of DNA or DNA on a template of RNA [goid 45449] [evidence IEA]; The synthesis of either RNA on a template of DNA or DNA on a template of RNA [goid 6350] [evidence IEA]	Interacting selectively with DNA (deoxyribonucleic acid) [goid 3677] [evidence IEA]; Plays a role in regulating transcription; may bind a promoter or enhancer DNA sequence or interact with a DNA-binding transcription factor [goid 30528] [evidence IEA]	5430432H19Rik	5430432H19Rik
5570132	5570132	1.79597	10.4988	39.4192	8.94216e-12	1.2158e-09	17.6924	Mus musculus	RefSeq	ILMN_184575	ILMN_242032	PPM1L	NM_178726.3	NM_178726.3	NA	242083	118130622	NM_178726.3	Ppm1l	NP_848841.2	ILMN_2698757	5570132	S	3563	GTGATGGGATGAGCTTGTTGGCTTAGGATGCTCTTACCAGAGAGTACCCA	3	+	69358927-69358976	3qE1	Mus musculus protein phosphatase 1 (formerly 2C)-like (Ppm1l), mRNA.	Penetrating at least one phospholipid bilayer of a membrane. May also refer to the state of being buried in the bilayer with no exposure outside the bilayer. When used to describe a protein, indicates that all or part of the peptide sequence is embedded in the membrane [goid 16021] [evidence IEA]; Double layer of lipid molecules that encloses all cells, and, in eukaryotes, many organelles; may be…	The series of molecular signals generated as a consequence of a transmembrane receptor serine/threonine kinase binding to its physiological ligand [goid 7178] [evidence IDA]; Cascade of at least three protein kinase activities culminating in the phosphorylation and activation of a MAP kinase. MAPKKK cascades lie downstream of numerous signaling pathways [goid 165] [evidence IPI]; The process of r…	Catalysis of the hydrolysis of various bonds, e.g. C-O, C-N, C-C, phosphoric anhydride bonds, etc. Hydrolase is the systematic name for any enzyme of EC class 3 [goid 16787] [evidence IEA]; Interacting selectively with magnesium (Mg) ions [goid 287] [evidence IEA]; Interacting selectively with manganese (Mn) ions [goid 30145] [evidence IEA]; Catalysis of the reaction: a phosphoprotein + H2O = a p…	PP2C; AI481720; Ppp2ce; 3222401G13; PP2Cepsilon; 5930404J21Rik; KIAA4175; AW045850; Pp2ce; mKIAA4175	PP2C; AI481720; Ppp2ce; 3222401G13; PP2Cepsilon; 5930404J21Rik; KIAA4175; AW045850; Pp2ce; mKIAA4175
6020398	6020398	-3.19044	8.94171	-39.3143	9.16802e-12	1.23995e-09	17.666	Mus musculus	RefSeq	ILMN_233668	ILMN_233668	ETS1	NM_001038642.1	NM_001038642.1	NA	23871	84579949	NM_001038642.1	Ets1	NP_001033731.1	ILMN_3157483	6020398	A	4218	CTCTCTCCTAGCCATGCTGTGCATGCGGCCTTCTCTGTTGGGGTCTATAT	9	+	32564824-32564873	9qA4	Mus musculus E26 avian leukemia oncogene 1, 5' domain (Ets1), transcript variant 2, mRNA.	Any complex, distinct from RNA polymerase, including one or more polypeptides capable of binding DNA at promoters or at cis-acting regulatory sequences, and regulating transcription [goid 5667] [evidence IDA]; A membrane-bounded organelle of eukaryotic cells in which chromosomes are housed and replicated. In most cells, the nucleus contains all of the cell's chromosomes except the organellar chro…	Any process that modulates the frequency, rate or extent of DNA-dependent transcription [goid 6355] [evidence IEA]; The synthesis of either RNA on a template of DNA or DNA on a template of RNA [goid 6350] [evidence IEA]; Any process that activates or increases the frequency, rate or extent of transcription from the RNA polymerase II promoter [goid 45944] [evidence IDA]; Any process that activates…	Interacting selectively with any protein or protein complex (a complex of two or more proteins that may include other nonprotein molecules) [goid 5515] [evidence IPI]; The function of binding to a specific DNA sequence in order to modulate transcription. The transcription factor may or may not also interact selectively with a protein or macromolecular complex [goid 3700] [evidence IDA]; Interacti…	MGC130355; AI448617; AI196000; MGC18571; D230050P06; Tpl1; Ets-1	MGC130355; AI448617; AI196000; MGC18571; D230050P06; Tpl1; Ets-1
5050059	5050059	6.44601	7.81934	39.1828	9.4604e-12	1.2728e-09	17.6328	Mus musculus	RefSeq	ILMN_213794	ILMN_213794	GLYCAM1	NM_008134.2	NM_008134.2	NA	14663	142370881	NM_008134.2	Glycam1	NP_032160.1	ILMN_2640849	5050059	S	445	GATTTGTAACTGGTGCAGAAGACATAATCTCTGGTGCCAGTCGTATCACG	15	-	103393323-103393372	15qF3	Mus musculus glycosylation dependent cell adhesion molecule 1 (Glycam1), mRNA.	Double layer of lipid molecules that encloses all cells, and, in eukaryotes, many organelles; may be a single or double lipid bilayer; also includes associated proteins [goid 16020] [evidence IEA]; The membrane surrounding a cell that separates the cell from its external environment. It consists of a phospholipid bilayer and associated proteins [goid 5886] [evidence IEA]	The attachment of a cell, either to another cell or to an underlying substrate such as the extracellular matrix, via cell adhesion molecules [goid 7155] [evidence IEA]	Interacting selectively with any protein or protein complex (a complex of two or more proteins that may include other nonprotein molecules) [goid 5515] [evidence IEA]	Sgp50	Sgp50
2850112	2850112	-2.37811	10.2116	-39.0279	9.8178e-12	1.314e-09	17.5935	Mus musculus	RefSeq	ILMN_216343	ILMN_216343	1700025G04RIK	NM_197990.2	NM_197990.2	NA	69399	118130775	NM_197990.2	1700025G04Rik	NP_932107.1	ILMN_2669982	2850112	S	1353	TGTAGCATTGGCTTTTGCTCAGATGCAAATGGAAGTGTGACCACGTGACC	1	-	153739784-153739833	1qG2	Mus musculus RIKEN cDNA 1700025G04 gene (1700025G04Rik), mRNA.				2900042O04Rik; AV212693	AV212693; 2900042O04Rik
1230703	1230703	-3.99095	10.1518	-38.7969	1.0379e-11	1.38192e-09	17.5346	Mus musculus	RefSeq	ILMN_211743	ILMN_211743	NUP210	NM_018815.1	NM_018815.1	NA	54563	9055313	NM_018815.1	Nup210	NP_061285.1	ILMN_1257579	1230703	S	6926	CACTCAATCTCCCCCGAGAGCTGTTAATGGAGTCTTCCCTGCATTTGTTT	6	-	90963088-90963137	6qD1	Mus musculus nucleoporin 210 (Nup210), mRNA.	The irregular network of unit membranes, visible only by electron microscopy, that occurs in the cytoplasm of many eukaryotic cells. The membranes form a complex meshwork of tubular channels, which are often expanded into slitlike cavities called cisternae. The ER takes two forms, rough (or granular), with ribosomes adhering to the outer surface, and smooth (with no ribosomes attached) [goid 5783…	The directed movement of substances (such as macromolecules, small molecules, ions) into, out of, within or between cells, or within a multicellular organism [goid 6810] [evidence IEA]; The directed movement of proteins in a cell, from one side of a membrane to another [goid 65002] [evidence IEA]; The directed movement of proteins into, out of, within or between cells [goid 15031] [evidence IEA];…		Pom210; 9830001L10; gp210; AI836801; gp190	Pom210; 9830001L10; gp210; AI836801; gp190
630286	630286	3.48887	9.92735	38.7383	1.05269e-11	1.39437e-09	17.5196	Mus musculus	RefSeq	ILMN_244158	ILMN_244158	ACSL6	NM_001033597.1	NM_001033597.1	NA	216739	75992912	NM_001033597.1	Acsl6	NP_001028769.1	ILMN_3125814	630286	A	2244	CGTGTGAAGCTCCAGGAGGGCCCGTCTCAGTCCGATGAACTTTGCAGCAA	11	+	54174693-54174699:54174700-54174742	11qB1.3	Mus musculus acyl-CoA synthetase long-chain family member 6 (Acsl6), transcript variant 2, mRNA.	The irregular network of unit membranes, visible only by electron microscopy, that occurs in the cytoplasm of many eukaryotic cells. The membranes form a complex meshwork of tubular channels, which are often expanded into slitlike cavities called cisternae. The ER takes two forms, rough (or granular), with ribosomes adhering to the outer surface, and smooth (with no ribosomes attached) [goid 5783…	The chemical reactions and pathways involving fatty acids, aliphatic monocarboxylic acids liberated from naturally occurring fats and oils by hydrolysis [goid 6631] [evidence IEA]; The chemical reactions and pathways involving lipids, compounds soluble in an organic solvent but not, or sparingly, in an aqueous solvent. Includes fatty acids; neutral fats, other fatty-acid esters, and soaps; long-c…	Interacting selectively with magnesium (Mg) ions [goid 287] [evidence IEA]; Catalysis of the ligation of two substances with concomitant breaking of a diphosphate linkage, usually in a nucleoside triphosphate. Ligase is the systematic name for any enzyme of EC class 6 [goid 16874] [evidence IEA]; Interacting selectively with any protein or protein complex (a complex of two or more proteins that m…	MGC36650; AW050338; LACS; mKIAA0837; A330035H04Rik; Facl6; Lacsl	MGC36650; AW050338; LACS; mKIAA0837; A330035H04Rik; Facl6; Lacsl
3450600	3450600	-4.69399	4.88659	-38.62	1.08327e-11	1.42753e-09	17.4892	Mus musculus	MEEBO	ILMN_209871	ILMN_209871	PLK4	scl0002053.1_260	NM_011495.1	NA	NA	27501453	NM_011495.1	Plk4		ILMN_2600004	3450600	S	3124	AGTGGTCATAAGGCTAGGACATCTAATTTTGCTCCAAGCATGTAATCCTT							The process of introducing a phosphate group on to a protein [goid 6468] [evidence IEA]	Catalysis of the reaction: ATP + a protein serine/threonine = ADP + protein serine/threonine phosphate [goid 4674] [evidence IEA]; Catalysis of the transfer of a group, e.g. a methyl group, glycosyl group, acyl group, phosphorus-containing, or other groups, from one compound (generally regarded as the donor) to another compound (generally regarded as the acceptor). Transferase is the systematic n…
6290689	6290689	-1.38369	8.14134	-38.5677	1.09711e-11	1.43635e-09	17.4758	Mus musculus	RefSeq	ILMN_217201	ILMN_217201	ENC1	NM_007930.3	NM_007930.3	NA	13803	40254358	NM_007930.3	Enc1	NP_031956.3	ILMN_1237886	6290689	S	4247	CTAGGCATTTGGGCTTGCTACTTGACCATTCTCGCCCTGTGAAATGTCCC	13	+	98022564-98022613	13qD1	Mus musculus ectodermal-neural cortex 1 (Enc1), mRNA.	All of the contents of a cell excluding the plasma membrane and nucleus, but including other subcellular structures [goid 5737] [evidence IEA]; Any of the various filamentous elements that form the internal framework of cells, and typically remain after treatment of the cells with mild detergent to remove membrane constituents and soluble components of the cytoplasm. The term embraces intermediat…	The biological process whose specific outcome is the progression of a multicellular organism over time from an initial condition (e.g. a zygote or a young adult) to a later condition (e.g. a multicellular animal or an aged adult) [goid 7275] [evidence IEA]; The chemical reactions and pathways resulting in the breakdown of a protein or peptide by hydrolysis of its peptide bonds, initiated by the c…	Interacting selectively with monomeric or multimeric forms of actin, including actin filaments [goid 3779] [evidence IEA]; Interacting selectively with any protein or protein complex (a complex of two or more proteins that may include other nonprotein molecules) [goid 5515] [evidence IEA]	PIG10; Nrpb	PIG10; Nrpb
1240019	1240019	-3.63102	4.53227	-38.5526	1.10114e-11	1.43635e-09	17.4719	Mus musculus	RefSeq	ILMN_210359	ILMN_210359	FGF22	NM_023304.1	NM_023304.1	NA	67112	12963626	NM_023304.1	Fgf22	NP_075793.1	ILMN_2604814	1240019	S	115	TCCACTCACTTTTTCCTGCGTGTGGACCTTGGTGGTCGGGTGCAGGGGAC	10	+	79217978-79218027	10qC1	Mus musculus fibroblast growth factor 22 (Fgf22), mRNA.	A small, dense body one or more of which are present in the nucleus of eukaryotic cells. It is rich in RNA and protein, is not bounded by a limiting membrane, and is not seen during mitosis. Its prime function is the transcription of the nucleolar DNA into 45S ribosomal-precursor RNA, the processing of this RNA into 5.8S, 18S, and 28S components of ribosomal RNA, and the association of these comp…		The function that stimulates a cell to grow or proliferate. Most growth factors have other actions besides the induction of cell growth or proliferation [goid 8083] [evidence IEA]	2210414E06Rik; FGF-22	2210414E06Rik; FGF-22
4180369	4180369	1.49434	11.0779	38.4204	1.13711e-11	1.47244e-09	17.4378	Mus musculus	RefSeq	ILMN_223133	ILMN_223133	SYAP1	NM_025932.1	NM_025932.1	NA	67043	13385423	NM_025932.1	Syap1	NP_080208.1	ILMN_2941840	4180369	S	1829	GCTCCAGGTTCCATTTCCACTATCTCAGCTAAAAGTGCAAGCCAGATTTG	X	-	159295181-159295230	XqF4	Mus musculus synapse associated protein 1 (Syap1), mRNA.	A membrane-bounded organelle of eukaryotic cells in which chromosomes are housed and replicated. In most cells, the nucleus contains all of the cell's chromosomes except the organellar chromosomes, and is the site of RNA synthesis and processing. In some species, or in specialized cell types, RNA metabolism or DNA replication may be absent [goid 5634] [evidence IDA]			2010110O17Rik; AW011796	2010110O17Rik; AW011796
7510020	7510020	4.04784	8.15284	38.409	1.14027e-11	1.47244e-09	17.4349	Mus musculus	RefSeq	ILMN_214979	ILMN_214979	IFIT3	NM_010501.1	NM_010501.1	NA	15959	6754287	NM_010501.1	Ifit3	NP_034631.1	ILMN_2944666	7510020	S	1458	CTGTGAGACAGATGTGCTGTGGAGTGCTGCTTATGGGGAGAATGTGCTGA	19	+	34662957-34663006	19qC1	Mus musculus interferon-induced protein with tetratricopeptide repeats 3 (Ifit3), mRNA.			The selective, often stoichiometric, interaction of a molecule with one or more specific sites on another molecule [goid 5488] [evidence IEA]	Ifi49; MGC107331	Ifi49; MGC107331
5130176	5130176	-5.33952	8.08162	-38.387	1.14642e-11	1.47298e-09	17.4292	Mus musculus	RefSeq	ILMN_219958	ILMN_219958	POU3F1	NM_011141.2	NM_011141.2	NA	18991	145279231	NM_011141.2	Pou3f1	NP_035271.1	ILMN_1233172	5130176	S	1438	GCAGCGGTGCCTCCGGCGCGCAGTTAGCGCGCGCGGCCTGGACTCTTTTT				4qD2.2	Mus musculus POU domain, class 3, transcription factor 1 (Pou3f1), mRNA.	Any complex, distinct from RNA polymerase, including one or more polypeptides capable of binding DNA at promoters or at cis-acting regulatory sequences, and regulating transcription [goid 5667] [evidence IDA]; A membrane-bounded organelle of eukaryotic cells in which chromosomes are housed and replicated. In most cells, the nucleus contains all of the cell's chromosomes except the organellar chro…	Any process that modulates the frequency, rate or extent of DNA-dependent transcription [goid 6355] [evidence IEA]; The synthesis of either RNA on a template of DNA or DNA on a template of RNA [goid 6350] [evidence IEA]; The process whose specific outcome is the progression of the epidermis over time, from its formation to the mature structure. The epidermis is the outer epithelial layer of a pla…	Any transcription regulator activity required for initiation or upregulation of transcription [goid 16563] [evidence ISO]; Functions to initiate or regulate RNA polymerase II transcription by binding an enhancer region of DNA [goid 3705] [evidence ISO]; The function of binding to a specific DNA sequence in order to modulate transcription. The transcription factor may or may not also interact sele…	Oct-6; Otf6; Scip; Tst1; Tst-1; Test1	Tst-1; Test1; Oct-6; Otf6; Scip; Tst1
3990326	3990326	-1.93096	9.46816	-38.3506	1.15665e-11	1.47873e-09	17.4197	Mus musculus	RefSeq	ILMN_236940	ILMN_236940	TIPIN	NM_025372.1	NM_025372.1	NA	66131	21313607	NM_025372.1	Tipin	NP_079648.1	ILMN_2968907	3990326	S	791	CACTGCTGATGGTCCACATGATGTTCCTTTCGCCAGTACACATGAAGAGG	9	+	64102378-64102427	9qC	Mus musculus timeless interacting protein (Tipin), mRNA.	All of the contents of a cell excluding the plasma membrane and nucleus, but including other subcellular structures [goid 5737] [evidence IDA]; A membrane-bounded organelle of eukaryotic cells in which chromosomes are housed and replicated. In most cells, the nucleus contains all of the cell's chromosomes except the organellar chromosomes, and is the site of RNA synthesis and processing. In some …	A change in state or activity of a cell or an organism (in terms of movement, secretion, enzyme production, gene expression, etc.) as a result of a stimulus indicating damage to its DNA from environmental insults or errors during metabolism [goid 6974] [evidence IEA]; The process resulting in the physical partitioning and separation of a cell into daughter cells [goid 51301] [evidence IEA]; Progr…	Interacting selectively with any protein or protein complex (a complex of two or more proteins that may include other nonprotein molecules) [goid 5515] [evidence IPI]	1110018P21Rik; 1110005A05Rik	1110018P21Rik; 1110005A05Rik
5890600	5890600	-2.67285	8.75812	-38.2829	1.17594e-11	1.48595e-09	17.4022	Mus musculus	RefSeq	ILMN_221251	ILMN_221251	HIRIP3	NM_172746.2	NM_172746.2	NA	233876	34328383	NM_172746.2	Hirip3	NP_766334.1	ILMN_1215898	5890600	S	2302	GTGGACCTTACCCTGTTATACAAGAGCCTGGTCAGTGGAAGCAACTTCCA	7	+	134008427-134008476	7qF3	Mus musculus HIRA interacting protein 3 (Hirip3), mRNA.				C86302; B130036O03	C86302; B130036O03
4610288	4610288	3.75017	9.37249	38.277	1.17764e-11	1.48595e-09	17.4007	Mus musculus	RefSeq	ILMN_217308	ILMN_217308	GARNL3	NM_178888.4	NM_178888.4	NA	99326	142385742	NM_178888.4	Garnl3	NP_849219.2	ILMN_1235488	4610288	S	3258	GTGCCATCTTTCTCGACCCTGTTTCTTTCCATTCAAGAACCGTCGGTCCC	2	-	32841965-32842014	2qB	Mus musculus GTPase activating RANGAP domain-like 3 (Garnl3), mRNA.	The living contents of a cell; the matter contained within (but not including) the plasma membrane, usually taken to exclude large vacuoles and masses of secretory or ingested material. In eukaryotes it includes the nucleus and cytoplasm [goid 5622] [evidence IEA]	Any process that modulates the frequency, rate or extent of small GTPase mediated signal transduction [goid 51056] [evidence IEA]	Increases the activity of a GTPase, an enzyme that catalyzes the hydrolysis of GTP [goid 5096] [evidence IEA]; Modulates the rate of GTP hydrolysis by a small monomeric GTPase [goid 5083] [evidence IEA]	AW120551	AW120551
5550309	5550309	2.20355	12.4081	38.27	1.17965e-11	1.48595e-09	17.3988	Mus musculus	RefSeq	ILMN_219757	ILMN_240873	FHL1	NM_001077361.1	NM_001077361.1	NA	14199	116517339	NM_001077361.1	Fhl1	NP_001070829.1	ILMN_2713285	5550309	S	2456	GGTTTTCACCCCCTTCTCTGAAACGCAGGATTGCCTCCTTAACTGTACTC	X	+	54046293-54046342	XqA5	Mus musculus four and a half LIM domains 1 (Fhl1), transcript variant 1, mRNA.	All of the contents of a cell excluding the plasma membrane and nucleus, but including other subcellular structures [goid 5737] [evidence IEA]; A membrane-bounded organelle of eukaryotic cells in which chromosomes are housed and replicated. In most cells, the nucleus contains all of the cell's chromosomes except the organellar chromosomes, and is the site of RNA synthesis and processing. In some …	The process whereby relatively unspecialized cells, e.g. embryonic or regenerative cells, acquire specialized structural and/or functional features that characterize the cells, tissues, or organs of the mature organism or some other relatively stable phase of the organism's life history. Differentiation includes the processes involved in commitment of a cell to a specific fate [goid 30154] [evide…	Interacting selectively with zinc (Zn) ions [goid 8270] [evidence IEA]; Interacting selectively with any metal ion [goid 46872] [evidence IEA]	KyoT	KyoT
5910220	5910220	4.48983	8.95695	38.1863	1.20408e-11	1.50933e-09	17.3771	Mus musculus	RefSeq	ILMN_212149	ILMN_212149	OSMR	NM_011019.1	NM_011019.1	NA	18414	6754955	NM_011019.1	Osmr	NP_035149.1	ILMN_2623280	5910220	S	4341	CCTTCCTCTTAATGCTTGTCACATTGCAGACCAAGGTGGAGAGGTTCTCC	15	-	6761206-6761255	15qA1	Mus musculus oncostatin M receptor (Osmr), mRNA.	Penetrating at least one phospholipid bilayer of a membrane. May also refer to the state of being buried in the bilayer with no exposure outside the bilayer. When used to describe a protein, indicates that all or part of the peptide sequence is embedded in the membrane [goid 16021] [evidence IEA]; Double layer of lipid molecules that encloses all cells, and, in eukaryotes, many organelles; may be…	Any series of molecular signals initiated by the binding of an extracellular ligand to a receptor on the surface of the target cell [goid 7166] [evidence TAS]	Combining with an extracellular or intracellular messenger to initiate a change in cell activity [goid 4872] [evidence IEA]; Combining with oncostatin-M to initiate a change in cell activity [goid 4924] [evidence IDA]; [goid 4896] [evidence IEA]	OSMRB	OSMRB
6280209	6280209	8.77301	9.84518	38.0698	1.23902e-11	1.54558e-09	17.3467	Mus musculus	RefSeq	ILMN_223232	ILMN_223232	HSPB8	NM_030704.1	NM_030704.1	NA	80888	13507645	NM_030704.1	Hspb8	NP_109629.1	ILMN_2944366	6280209	S	1505	GCATGACCCCATGGCTCTCAAACCATCACCACCAAGAACTCTGGGAGCCC	5	-	116669751-116669800	5qF	Mus musculus heat shock protein 8 (Hspb8), mRNA.		A change in state or activity of a cell or an organism (in terms of movement, secretion, enzyme production, gene expression, etc.) as a result of a disturbance in organismal or cellular homeostasis, usually, but not necessarily, exogenous (e.g. temperature, humidity, ionizing radiation) [goid 6950] [evidence IEA]; The process of introducing a phosphate group on to a protein [goid 6468] [evidence …	Interacting selectively with any protein or protein complex (a complex of two or more proteins that may include other nonprotein molecules) [goid 5515] [evidence IPI]; Catalysis of the reaction: ATP + a protein serine/threonine = ADP + protein serine/threonine phosphate [goid 4674] [evidence IEA]; Interacting selectively with ATP, adenosine 5'-triphosphate, a universally important coenzyme and en…	HSP20-like; E2IG1; H11; AW413033; D5Ucla4; AU018630; Cryac; HSP22; H11K	HSP20-like; E2IG1; H11; AW413033; D5Ucla4; AU018630; Cryac; HSP22; H11K
60347	60347	3.58553	8.83683	37.7977	1.32507e-11	1.64494e-09	17.2754	Mus musculus	RefSeq	ILMN_234218	ILMN_234218	TRPC3	NM_019510.1	NM_019510.1	NA	22065	9507206	NM_019510.1	Trpc3	NP_062383.1	ILMN_3001313	60347	S	2873	GTAGGTGCTTGGTGAATGTGAAACCAAATGGCCGTCCAGCCAGTTGCATC	3	-	36543189-36543238	3qB	Mus musculus transient receptor potential cation channel, subfamily C, member 3 (Trpc3), mRNA.	Penetrating at least one phospholipid bilayer of a membrane. May also refer to the state of being buried in the bilayer with no exposure outside the bilayer. When used to describe a protein, indicates that all or part of the peptide sequence is embedded in the membrane [goid 16021] [evidence IEA]; Double layer of lipid molecules that encloses all cells, and, in eukaryotes, many organelles; may be…	The directed movement of substances (such as macromolecules, small molecules, ions) into, out of, within or between cells, or within a multicellular organism [goid 6810] [evidence IEA]; The directed movement of calcium (Ca) ions into, out of, within or between cells [goid 6816] [evidence IEA]; The directed movement of charged atoms or small charged molecules into, out of, within or between cells …	Catalysis of facilitated diffusion of a calcium (by an energy-independent process) involving passage through a transmembrane aqueous pore or channel without evidence for a carrier-mediated mechanism [goid 5262] [evidence IEA]; Catalysis of facilitated diffusion of an ion (by an energy-independent process) by passage through a transmembrane aqueous pore or channel without evidence for a carrier-me…	MGC124333; Trp3; Trrp3	MGC124333; Trp3; Trrp3
6620255	6620255	1.61923	12.3383	37.6968	1.35865e-11	1.66348e-09	17.2489	Mus musculus	RefSeq	ILMN_259110	ILMN_259110	NACC2	NM_001037098.1	NM_001037098.1	NA	67991	80861476	NM_001037098.1	Nacc2	NP_001032175.1	ILMN_3153982	6620255	A	6734	CACAGCTATGTCCGCAAGCCGACCAGGGAAACCCTAGAGCTTTGAGCCTG	2	-	25911165-25911214	2qA3	Mus musculus nucleus accumbens associated 2, BEN and BTB (POZ) domain containing (Nacc2), transcript variant 2, mRNA.			Interacting selectively with any protein or protein complex (a complex of two or more proteins that may include other nonprotein molecules) [goid 5515] [evidence IEA]	0610020I02Rik; AI448087; C030048H19Rik	0610020I02Rik; AI448087; C030048H19Rik
7560373	7560373	-3.1294	7.92154	-37.6752	1.36594e-11	1.66348e-09	17.2432	Mus musculus	RefSeq	ILMN_221915	ILMN_221915	RAD54L	NM_009015.2	NM_009015.2	NA	19366	31982067	NM_009015.2	Rad54l	NP_033041.2	ILMN_2741985	7560373	S	2800	ACCTTCGTCTTCCACCAGCGTTCTCATGAGGAGCAGCGCGGTCTTCACTG	4	-	115769755-115769765:115769766-115769804	4qD1	Mus musculus RAD54 like (S. cerevisiae) (Rad54l), mRNA.	A membrane-bounded organelle of eukaryotic cells in which chromosomes are housed and replicated. In most cells, the nucleus contains all of the cell's chromosomes except the organellar chromosomes, and is the site of RNA synthesis and processing. In some species, or in specialized cell types, RNA metabolism or DNA replication may be absent [goid 5634] [evidence IEA]	The process of restoring DNA after damage. Genomes are subject to damage by chemical and physical agents in the environment (e.g. UV and ionizing radiations, chemical mutagens, fungal and bacterial toxins, etc.) and by free radicals or alkylating agents endogenously generated in metabolism. DNA is also damaged because of errors during its replication. A variety of different DNA repair pathways ha…	Catalysis of the hydrolysis of various bonds, e.g. C-O, C-N, C-C, phosphoric anhydride bonds, etc. Hydrolase is the systematic name for any enzyme of EC class 3 [goid 16787] [evidence IEA]; Catalysis of the reaction: NTP + H2O = NDP + phosphate to drive the unwinding of a DNA or RNA helix [goid 4386] [evidence IEA]; Interacting selectively with DNA (deoxyribonucleic acid) [goid 3677] [evidence IE…	RAD54	RAD54
6960605	6960605	3.31753	9.44857	37.6535	1.37334e-11	1.66348e-09	17.2374	Mus musculus	RefSeq	ILMN_222477	ILMN_222477	CMTM5	NM_026066.2	NM_026066.2	NA	67272	142365114	NM_026066.2	Cmtm5	NP_080342.1	ILMN_1231274	6960605	S	575	CCTGGTCTCCGTCTTTGCCTATGATGCATTCAAGATCTACCGAACTGAGC	14	+	55557703-55557752	14qC3	Mus musculus CKLF-like MARVEL transmembrane domain containing 5 (Cmtm5), mRNA.	Penetrating at least one phospholipid bilayer of a membrane. May also refer to the state of being buried in the bilayer with no exposure outside the bilayer. When used to describe a protein, indicates that all or part of the peptide sequence is embedded in the membrane [goid 16021] [evidence IEA]; Double layer of lipid molecules that encloses all cells, and, in eukaryotes, many organelles; may be…	The directed movement of a motile cell or organism, or the directed growth of a cell guided by a specific chemical concentration gradient. Movement may be towards a higher concentration (positive chemotaxis) or towards a lower concentration (negative chemotaxis) [goid 6935] [evidence IEA]	Functions to control the survival, growth, differentiation and effector function of tissues and cells [goid 5125] [evidence IEA]	2900052H21Rik; Cklfsf5; 1500005P16Rik	2900052H21Rik; Cklfsf5; 1500005P16Rik
6280176	6280176	-3.71833	4.56137	-37.6527	1.3736e-11	1.66348e-09	17.2372	Mus musculus	MEEBO	ILMN_212527	ILMN_212527	MCM7	scl017220.2_24	NM_008568.1	NA	NA	10242372	NM_008568.1	Mcm7		ILMN_2673889	6280176	S	58	GAGAGATTTTTGAGCCCTTCAAGTCCTGCCACACCGTCCCCGGCAGCGAT						A membrane-bounded organelle of eukaryotic cells in which chromosomes are housed and replicated. In most cells, the nucleus contains all of the cell's chromosomes except the organellar chromosomes, and is the site of RNA synthesis and processing. In some species, or in specialized cell types, RNA metabolism or DNA replication may be absent [goid 5634] [evidence IDA]	Any process that modulates the frequency, rate or extent of DNA-dependent transcription [goid 6355] [evidence IEA]; The process whereby new strands of DNA are synthesized. The template for replication can either be an existing DNA molecule or RNA [goid 6260] [evidence IEA]; The progression of biochemical and morphological phases and events that occur in a cell during successive cell replication o…	Interacting selectively with a nucleotide, any compound consisting of a nucleoside that is esterified with (ortho)phosphate or an oligophosphate at any hydroxyl group on the ribose or deoxyribose moiety [goid 166] [evidence IEA]; Interacting selectively with DNA (deoxyribonucleic acid) [goid 3677] [evidence IEA]; Interacting selectively with ATP, adenosine 5'-triphosphate, a universally important…
5130577	5130577	1.84082	9.90159	37.6393	1.37819e-11	1.66348e-09	17.2337	Mus musculus	RefSeq	ILMN_215186	ILMN_215186	BBS7	NM_027810.2	NM_027810.2	NA	71492	142352247	NM_027810.2	Bbs7	NP_082086.1	ILMN_2656511	5130577	S	2345	GAAGAGTGACGGCCTCTAAGCATCCCCCTACGAGTACCCATGAAAGTCCT	3	-	36491635-36491657:36492593-36492619	3qB	Mus musculus Bardet-Biedl syndrome 7 (Bbs7), mRNA.	The part of a cell or its extracellular environment in which a gene product is located. A gene product may be located in one or more parts of a cell and its location may be as specific as a particular macromolecular complex, that is, a stable, persistent association of macromolecules that function together [goid 5575] [evidence ND ]	Any process specifically pertinent to the functioning of integrated living units: cells, tissues, organs, and organisms. A process is a collection of molecular events with a defined beginning and end [goid 8150] [evidence ND ]; The process whereby a relatively unspecialized cell acquires specialized features of an adipocyte, an animal connective tissue cell specialized for the synthesis and stora…	Elemental activities, such as catalysis or binding, describing the actions of a gene product at the molecular level. A given gene product may exhibit one or more molecular functions [goid 3674] [evidence ND ]	8430406N16Rik	8430406N16Rik
460220	460220	2.4881	10.3026	37.6374	1.37884e-11	1.66348e-09	17.2332	Mus musculus	RefSeq	ILMN_209422	ILMN_209422	SLC22A5	NM_011396.2	NM_011396.2	NA	20520	31981489	NM_011396.2	Slc22a5	NP_035526.1	ILMN_2834915	460220	S	2848	CTCAGAGTAGCTGGCTGCAGTCGTGTCACATCGGTGGGTGTTTTGTGTTC	11	-	53678208-53678257	11qB1.3	Mus musculus solute carrier family 22 (organic cation transporter), member 5 (Slc22a5), mRNA.	The membrane surrounding a cell that separates the cell from its external environment. It consists of a phospholipid bilayer and associated proteins [goid 5886] [evidence IEA]; Penetrating at least one phospholipid bilayer of a membrane. May also refer to the state of being buried in the bilayer with no exposure outside the bilayer. When used to describe a protein, indicates that all or part of t…	The directed movement of substances (such as macromolecules, small molecules, ions) into, out of, within or between cells, or within a multicellular organism [goid 6810] [evidence IEA]; The directed movement of charged atoms or small charged molecules into, out of, within or between cells [goid 6811] [evidence IEA]; The directed movement of sodium ions (Na+) into, out of, within or between cells …	Enables the active transport of a solute across a membrane by a mechanism whereby two or more species are transported together in the same direction in a tightly coupled process not directly linked to a form of energy other than chemiosmotic energy [goid 15293] [evidence IEA]; Interacting selectively with sodium ions (Na+) [goid 31402] [evidence IEA]; Interacting selectively with ATP, adenosine 5…	Octn2; jvs; Lstpl	Octn2; jvs; Lstpl
6770356	6770356	-4.34697	10.8605	-37.6132	1.38718e-11	1.66572e-09	17.2268	Mus musculus	RefSeq	ILMN_212378	ILMN_212378	MEST	NM_008590.1	NM_008590.1	NA	17294	6678865	NM_008590.1	Mest	NP_032616.1	ILMN_2846904	6770356	S	2092	GCAGAATTTCCTAAAACTGCCAGGCATTAAGAACTGCATCTGTGCCAGAG	6	+	30698006-30698055	6qA3.3	Mus musculus mesoderm specific transcript (Mest), mRNA.	Penetrating at least one phospholipid bilayer of a membrane. May also refer to the state of being buried in the bilayer with no exposure outside the bilayer. When used to describe a protein, indicates that all or part of the peptide sequence is embedded in the membrane [goid 16021] [evidence IEA]; Double layer of lipid molecules that encloses all cells, and, in eukaryotes, many organelles; may be…	A change in state or activity of a cell or an organism (in terms of movement, secretion, enzyme production, gene expression, etc.) as a result of a retinoic acid stimulus [goid 32526] [evidence IDA]	Catalysis of a biochemical reaction at physiological temperatures. In biologically catalyzed reactions, the reactants are known as substrates, and the catalysts are naturally occurring macromolecular substances known as enzymes. Enzymes possess specific binding sites for substrates, and are usually composed wholly or largely of protein, but RNA that has catalytic activity (ribozyme) is often also…	Peg1; AI256745; AA408879	Peg1; AI256745; AA408879
7100577	7100577	3.12818	10.732	37.5465	1.41042e-11	1.68479e-09	17.2091	Mus musculus	RefSeq	ILMN_214769	ILMN_214769	AXL	NM_009465.3	NM_009465.3	NA	26362	133892528	NM_009465.3	Axl	NP_033491.2	ILMN_2651715	7100577	S	4031	CTTGAGCCAGTCCCCTATGCCTGTTCTGAAGTGTGGACTCTGGTGCCTCC	7	-	26542330-26542379	7qA3	Mus musculus AXL receptor tyrosine kinase (Axl), mRNA.	Penetrating at least one phospholipid bilayer of a membrane. May also refer to the state of being buried in the bilayer with no exposure outside the bilayer. When used to describe a protein, indicates that all or part of the peptide sequence is embedded in the membrane [goid 16021] [evidence IEA]; Double layer of lipid molecules that encloses all cells, and, in eukaryotes, many organelles; may be…	The process of introducing a phosphate group on to a protein [goid 6468] [evidence IEA]	Interacting selectively with ATP, adenosine 5'-triphosphate, a universally important coenzyme and enzyme regulator [goid 5524] [evidence IEA]; Catalysis of the reaction: ATP + a protein tyrosine = ADP + protein tyrosine phosphate [goid 4713] [evidence IEA]; Catalysis of the reaction: ATP + a protein-L-tyrosine = ADP + a protein-L-tyrosine phosphate, to initiate a change in cell activity [goid 471…	AI323647; Ufo; Ark; Tyro7	Ark; AI323647; Ufo; Tyro7
2000139	2000139	-2.58615	9.29802	-37.5301	1.41617e-11	1.68479e-09	17.2048	Mus musculus	RefSeq	ILMN_236103	ILMN_236103	CENPL	NM_027429.1	NM_027429.1	NA	70454	74959803	NM_027429.1	Cenpl	NP_081705.1	ILMN_2883414	2000139	S	4063	GGGACAGTGGAAGAAATGGAGCACTTGTCTCAGGGTGCCTCTGGAGTTGC	1	+	162922805-162922854	1qH2.1	Mus musculus centromere protein L (Cenpl), mRNA.	A membrane-bounded organelle of eukaryotic cells in which chromosomes are housed and replicated. In most cells, the nucleus contains all of the cell's chromosomes except the organellar chromosomes, and is the site of RNA synthesis and processing. In some species, or in specialized cell types, RNA metabolism or DNA replication may be absent [goid 5634] [evidence IEA]; A structure composed of a ver…			2610300B10Rik; AW550697; AW121806	2610300B10Rik; AW550697; AW121806
6860543	6860543	1.36651	10.3129	37.4914	1.42993e-11	1.69331e-09	17.1945	Mus musculus	RefSeq	ILMN_217280	ILMN_217280	MAPRE2	NM_153058.3	NM_153058.3	NA	212307	142353377	NM_153058.3	Mapre2	NP_694698.2	ILMN_1229743	6860543	S	3899	GCTTCATGTCCATTTTACATTACCCATCTACTGTCGCATGGTAGGATAGC	18	+	24052231-24052280	18qA2	Mus musculus microtubule-associated protein, RP/EB family, member 2 (Mapre2), mRNA.	All of the contents of a cell excluding the plasma membrane and nucleus, but including other subcellular structures [goid 5737] [evidence IEA]; Any of the various filamentous elements that form the internal framework of cells, and typically remain after treatment of the cells with mild detergent to remove membrane constituents and soluble components of the cytoplasm. The term embraces intermediat…	The progression of biochemical and morphological phases and events that occur in a cell during successive cell replication or nuclear replication events. Canonically, the cell cycle comprises the replication and segregation of genetic material followed by the division of the cell, but in endocycles or syncytial cells nuclear replication or nuclear division may not be followed by cell division [go…	Interacting selectively with any protein or protein complex (a complex of two or more proteins that may include other nonprotein molecules) [goid 5515] [evidence ISO]; Interacting selectively with microtubules, filaments composed of tubulin monomers [goid 8017] [evidence IEA]	RP1; EB1; C820009F03Rik; AI314113; D18Abb1e; EB2	RP1; EB1; C820009F03Rik; D18Abb1e; AI314113; EB2
1230543	1230543	1.21484	10.7648	37.4383	1.44903e-11	1.70566e-09	17.1804	Mus musculus	RefSeq	ILMN_195524	ILMN_195524	VAMP4	NM_016796.2	NM_016796.2	NA	53330	31543937	NM_016796.2	Vamp4	NP_058076.2	ILMN_2516348	1230543	S	8	GCAAATGTAGTGCCACACCCCGTTTCCCGGCTTCTCAATGCCTCGTGATG	1	+	164407510-164407554:164410973-164410977	1qH2.1	Mus musculus vesicle-associated membrane protein 4 (Vamp4), mRNA.	A compound membranous cytoplasmic organelle of eukaryotic cells, consisting of flattened, ribosome-free vesicles arranged in a more or less regular stack. The Golgi apparatus differs from the endoplasmic reticulum in often having slightly thicker membranes, appearing in sections as a characteristic shallow semicircle so that the convex side (cis or entry face) abuts the endoplasmic reticulum, sec…	Any process specifically pertinent to the functioning of integrated living units: cells, tissues, organs, and organisms. A process is a collection of molecular events with a defined beginning and end [goid 8150] [evidence ND ]; The directed movement of substances, either within a vesicle or in the vesicle membrane, into, out of or within a cell [goid 16192] [evidence IEA]	Elemental activities, such as catalysis or binding, describing the actions of a gene product at the molecular level. A given gene product may exhibit one or more molecular functions [goid 3674] [evidence ND ]	D1Ertd147e	D1Ertd147e
4830102	4830102	3.70242	10.0411	37.4256	1.45363e-11	1.70566e-09	17.1771	Mus musculus	RefSeq	ILMN_193077	ILMN_235968	4930402H24RIK	NM_029432.1	NM_029432.1	NA	228602	33695156	NM_029432.1	4930402H24Rik	NP_083708.1	ILMN_1218703	4830102	S	4600	GAGAAAGGGCCCTGGCACAGAGGAGAGGTAAGATGGAGCATATGGGTCTG	2	-	130533890-130533939	2qF1	Mus musculus RIKEN cDNA 4930402H24 gene (4930402H24Rik), mRNA.				C78926; 2810487F15Rik; AI413763	C78926; 2810487F15Rik; AI413763
6060113	6060113	-4.7074	7.54844	-37.3418	1.48443e-11	1.73388e-09	17.1548	Mus musculus	RefSeq	ILMN_215573	ILMN_215573	SCML4	NM_172938.2	NM_172938.2	NA	268297	34328393	NM_172938.2	Scml4	NP_766526.2	ILMN_2661185	6060113	S	3760	GGCTGCCACATCACAGAAGGCCCAGCGGAACCAATTCTTCTTGCCTGTTT	10	+	42679808-42679857	10qB2	Mus musculus sex comb on midleg-like 4 (Drosophila) (Scml4), mRNA.	A membrane-bounded organelle of eukaryotic cells in which chromosomes are housed and replicated. In most cells, the nucleus contains all of the cell's chromosomes except the organellar chromosomes, and is the site of RNA synthesis and processing. In some species, or in specialized cell types, RNA metabolism or DNA replication may be absent [goid 5634] [evidence IEA]	Any process that modulates the frequency, rate or extent of DNA-dependent transcription [goid 6355] [evidence IEA]; The synthesis of either RNA on a template of DNA or DNA on a template of RNA [goid 6350] [evidence IEA]		mFLJ00197; MGC49264; 9330161D17	mFLJ00197; MGC49264; 9330161D17
2370494	2370494	1.50974	12.0416	37.2958	1.50169e-11	1.7461e-09	17.1425	Mus musculus	RefSeq	ILMN_215884	ILMN_309883	LOC100045005	XR_031422.1	XR_031422.1	NA	100045005	149261557	XR_031422.1	LOC100045005		ILMN_1238838	2370494	S	1731	GTCCTACCTTAACGGACCCTTTCTCTCCCGTGTCTGTCTTTGTCAGTCTG					PREDICTED: Mus musculus similar to Deltex3 (LOC100045005), misc RNA.
1500491	1500491	-4.29159	9.20184	-37.2703	1.51131e-11	1.74937e-09	17.1357	Mus musculus	RefSeq	ILMN_186584	ILMN_249313	NUSAP1	NM_001042652.1	NM_001042652.1	NA	108907	111118995	NM_001042652.1	Nusap1	NP_001036117.1	ILMN_2653765	1500491	S	2359	TACAAGTAGTAAAGAGAGGAAAGCTGCAAGGGGTGACCTTCTGATCTTTG	2	+	119475394-119475443	2qE5	Mus musculus nucleolar and spindle associated protein 1 (Nusap1), transcript variant 2, mRNA.	A small, dense body one or more of which are present in the nucleus of eukaryotic cells. It is rich in RNA and protein, is not bounded by a limiting membrane, and is not seen during mitosis. Its prime function is the transcription of the nucleolar DNA into 45S ribosomal-precursor RNA, the processing of this RNA into 5.8S, 18S, and 28S components of ribosomal RNA, and the association of these comp…	The cell cycle process whereby chromatin structure is compacted prior to mitosis in eukaryotic cells [goid 7076] [evidence ISA]; The cell cycle process whereby replicated homologous chromosomes are organized and then physically separated and apportioned to two sets during the mitotic cell cycle. Each replicated chromosome, composed of two sister chromatids, aligns at the cell equator, paired with…	Interacting selectively with microtubules, filaments composed of tubulin monomers [goid 8017] [evidence IDA]; Interacting selectively with DNA (deoxyribonucleic acid) [goid 3677] [evidence IEA]	LNP; SAPL; BB165529; 2610201A12Rik; NuSAP; BM037; AI481307; Q0310; ANKT; AW547774	LNP; SAPL; 2610201A12Rik; NuSAP; BM037; Q0310; ANKT; AW547774; BB165529; AI481307
4390228	4390228	-7.25641	5.9324	-37.2075	1.53534e-11	1.76922e-09	17.1189	Mus musculus	RefSeq	ILMN_211070	ILMN_211070	CDC20	NM_023223.1	NM_023223.1	NA	107995	12963586	NM_023223.1	Cdc20	NP_075712.1	ILMN_2612206	4390228	S	1346	GTCTCCCCACTATAAGGAGCTGATCTCAGGTCACGGCTTTGCCCAGAACC	4	-	118106139-118106188	4qD2.1	Mus musculus cell division cycle 20 homolog (S. cerevisiae) (Cdc20), mRNA.		Progression through mitosis, the division of the eukaryotic cell nucleus to produce two daughter nuclei that, usually, contain the identical chromosome complement to their mother [goid 7067] [evidence IEA]; The chemical reactions and pathways resulting in the breakdown of a protein or peptide by hydrolysis of its peptide bonds, initiated by the covalent attachment of a ubiquitin moiety, or multip…	Interacting selectively with any protein or protein complex (a complex of two or more proteins that may include other nonprotein molecules) [goid 5515] [evidence IPI]	C87100; p55CDC; 2310042N09Rik	C87100; p55CDC; 2310042N09Rik
5270717	5270717	-4.02267	4.66282	-37.0805	1.58526e-11	1.81859e-09	17.0849	Mus musculus	RefSeq	ILMN_250781	ILMN_250781	IQGAP3	NM_001033484.1	NM_001033484.1	NA	404710	118344445	NM_001033484.1	Iqgap3	NP_001028656.1	ILMN_2971999	5270717	S	5376	CCATGACAGCTGAGTGCACACCTCAAATCTCCTTTCCCCACTTGTGGTGG	3	+	87924670-87924719	3qF1	Mus musculus IQ motif containing GTPase activating protein 3 (Iqgap3), mRNA. XM_980709 XM_987883 XM_987929 XM_987972 XM_988004 XM_988041 XM_988104				D030034H08	D030034H08
1300747	1300747	8.04699	9.76951	36.993	1.62072e-11	1.85101e-09	17.0614	Mus musculus	RefSeq	ILMN_220805	ILMN_321854	LOC100046120	XM_001475611.1	XM_001475611.1	NA	100046120	149266011	XM_001475611.1	LOC100046120	XP_001475661.1	ILMN_2727153	1300747	S	1418	AGACCCCTAGAGAACTCCACATGTCTCCAGGCGAGTAGGCCTCACCCAAG					PREDICTED: Mus musculus similar to clusterin (LOC100046120), mRNA.
3180750	3180750	1.95943	12.1632	36.8568	1.67763e-11	1.90274e-09	17.0246	Mus musculus	RefSeq	ILMN_211471	ILMN_211471	DBP	NM_016974.1	NM_016974.1	NA	13170	8393239	NM_016974.1	Dbp	NP_058670.1	ILMN_2616226	3180750	S	1443	CCAGTGGTCTGGCCAGCTAGGTGCCCGAAGAACGTCATGATGCAGACAAA	7	+	52965323-52965372	7qB4	Mus musculus D site albumin promoter binding protein (Dbp), mRNA.	A membrane-bounded organelle of eukaryotic cells in which chromosomes are housed and replicated. In most cells, the nucleus contains all of the cell's chromosomes except the organellar chromosomes, and is the site of RNA synthesis and processing. In some species, or in specialized cell types, RNA metabolism or DNA replication may be absent [goid 5634] [evidence IEA]	Any process pertinent to the generation and maintenance of rhythms in the physiology of an organism [goid 48511] [evidence IEA]; The synthesis of either RNA on a template of DNA or DNA on a template of RNA [goid 6350] [evidence IEA]; Any biological process in an organism that recur with a regularity of approximately 24 hours [goid 7623] [evidence TAS]; Any process that modulates the frequency, ra…	Interacting selectively with DNA (deoxyribonucleic acid) [goid 3677] [evidence IEA]; The function of binding to a specific DNA sequence in order to modulate transcription. The transcription factor may or may not also interact selectively with a protein or macromolecular complex [goid 3700] [evidence IEA]; Interacting selectively with DNA of a specific nucleotide composition, e.g. GC-rich DNA bind…
4250463	4250463	-3.74272	4.65157	-36.8263	1.69069e-11	1.90274e-09	17.0164	Mus musculus	RefSeq	ILMN_189116	ILMN_232666	OLIG2	NM_016967.2	NM_016967.2	NA	50913	59858556	NM_016967.2	Olig2	NP_058663.2	ILMN_2724709	4250463	S	902	TGTCCTCGGTCGGATCCATCCGGCCTCCGCACGGCCTGCTCAAGTCACCG	16	+	91227387-91227436	16qC3.3	Mus musculus oligodendrocyte transcription factor 2 (Olig2), mRNA.	All of the contents of a cell excluding the plasma membrane and nucleus, but including other subcellular structures [goid 5737] [evidence IDA]; A membrane-bounded organelle of eukaryotic cells in which chromosomes are housed and replicated. In most cells, the nucleus contains all of the cell's chromosomes except the organellar chromosomes, and is the site of RNA synthesis and processing. In some …	The process whereby a relatively unspecialized cell acquires the specialized features of an oligodendrocyte. An oligodendrocyte is a type of glial cell involved in myelinating the axons of neurons in the central nervous system [goid 48709] [evidence IMP]; The process whereby neuroepithelial cells in the neural tube acquire specialized structural and/or functional features of oligodendrocytes. Oli…	Interacting selectively with an identical protein to form a homodimer [goid 42803] [evidence IPI]; Interacting selectively with DNA (deoxyribonucleic acid) [goid 3677] [evidence IEA]; Plays a role in regulating transcription; may bind a promoter or enhancer DNA sequence or interact with a DNA-binding transcription factor [goid 30528] [evidence IEA]; Interacting selectively with any protein or pro…	Olg-2; Bhlhb1; AI604895; RK17; Oligo2	Olg-2; Bhlhb1; AI604895; RK17; Oligo2
2760161	2760161	2.77212	8.67243	36.8214	1.69278e-11	1.90274e-09	17.0151	Mus musculus	RefSeq	ILMN_232955	ILMN_232955	SLC1A2	NM_001077515.1	NM_001077515.1	NA	20511	117606274	NM_001077515.1	Slc1a2	NP_001070983.1	ILMN_3076439	2760161	I	1868	GAGGCATAGAGGAGCTGTGTACACCCGTGATGATAGGCACCGTGCTGTGT	2	+	102621822-102621871	2qE2	Mus musculus solute carrier family 1 (glial high affinity glutamate transporter), member 2 (Slc1a2), transcript variant 2, mRNA.	Penetrating at least one phospholipid bilayer of a membrane. May also refer to the state of being buried in the bilayer with no exposure outside the bilayer. When used to describe a protein, indicates that all or part of the peptide sequence is embedded in the membrane [goid 16021] [evidence IEA]; Penetrating at least one phospholipid bilayer of a plasma membrane. May also refer to the state of b…	The directed movement of substances (such as macromolecules, small molecules, ions) into, out of, within or between cells, or within a multicellular organism [goid 6810] [evidence IEA]; The directed movement of dicarboxylic acids into, out of, within or between cells [goid 6835] [evidence IEA]; The inherent decline of a multicellular organism over time, from the optimal fertility and viability of…	Enables the active transport of a solute across a membrane by a mechanism whereby two or more species are transported together in the same direction in a tightly coupled process not directly linked to a form of energy other than chemiosmotic energy [goid 15293] [evidence IEA]; Catalysis of the transfer of a solute or solutes from one side of a membrane to the other according to the reaction: dica…	GLT-1; Eaat2; MGLT1; 1700091C19Rik; GLT1	Eaat2; MGLT1; 1700091C19Rik; GLT-1; GLT1
1740288	1740288	4.24484	9.7509	36.8148	1.69564e-11	1.90274e-09	17.0133	Mus musculus	RefSeq	ILMN_197100	ILMN_231776	1700084C01RIK	NM_001033185.2	NM_001033185.2	NA	78465	142373100	NM_001033185.2	1700084C01Rik	NP_001028357.1	ILMN_1229202	1740288	S	1137	CCTCGGGGACCCTGCCCTTTTGTTTGGTCTTCCTCCTAATAAACAAGGCC	1	+	171864481-171864530	1qH3	Mus musculus RIKEN cDNA 1700084C01 gene (1700084C01Rik), mRNA.
1050706	1050706	-4.49075	7.28267	-36.7055	1.74347e-11	1.94791e-09	16.9837	Mus musculus	RefSeq	ILMN_221053	ILMN_221053	CDT1	NM_026014.3	NM_026014.3	NA	67177	31982545	NM_026014.3	Cdt1	NP_080290.3	ILMN_2730463	1050706	S	1986	GCCTTGCTTCCCCATGAGACTTAAGAATCACACAGACCTTGGACTTTCCT	8	+	125096825-125096874	8qE1	Mus musculus chromatin licensing and DNA replication factor 1 (Cdt1), mRNA.	A membrane-bounded organelle of eukaryotic cells in which chromosomes are housed and replicated. In most cells, the nucleus contains all of the cell's chromosomes except the organellar chromosomes, and is the site of RNA synthesis and processing. In some species, or in specialized cell types, RNA metabolism or DNA replication may be absent [goid 5634] [evidence IDA]	The process whereby new strands of DNA are synthesized. The template for replication can either be an existing DNA molecule or RNA [goid 6260] [evidence IEA]; The progression of biochemical and morphological phases and events that occur in a cell during successive cell replication or nuclear replication events. Canonically, the cell cycle comprises the replication and segregation of genetic mater…	Interacting selectively with DNA (deoxyribonucleic acid) [goid 3677] [evidence IDA]; Interacting selectively with any protein or protein complex (a complex of two or more proteins that may include other nonprotein molecules) [goid 5515] [evidence IPI]	AW545653; 2610318F11Rik; Ris2; C76791	AW545653; 2610318F11Rik; Ris2; C76791
2260280	2260280	-2.285	9.88807	-36.6498	1.76843e-11	1.96725e-09	16.9685	Mus musculus	RefSeq	ILMN_184371	ILMN_235437	EPN2	NM_010148.2	NM_010148.2	NA	13855	118129929	NM_010148.2	Epn2	NP_034278.1	ILMN_2659617	2260280	S	4061	CACACGTGCCACCATGCCCTTCTTGATGAATACCCTGAAGGAAGTCACCC	11	-	61330849-61330898	11qB2	Mus musculus epsin 2 (Epn2), mRNA.	All of the contents of a cell excluding the plasma membrane and nucleus, but including other subcellular structures [goid 5737] [evidence IEA]	A type of vesicle-mediated transport in which cells take up external materials or membrane constituents by the invagination of small region of the plasma membrane to form a new membrane-bounded vesicle [goid 6897] [evidence IEA]	Interacting selectively with a lipid [goid 8289] [evidence IEA]	AA536924; 9530051D10Rik; Ibp2	AA536924; 9530051D10Rik; Ibp2
4860692	4860692	-1.29221	12.661	-36.5397	1.81891e-11	2.01468e-09	16.9386	Mus musculus	RefSeq	ILMN_216489	ILMN_216489	CBFB	NM_022309.3	NM_022309.3	NA	12400	142362453	NM_022309.3	Cbfb	NP_071704.2	ILMN_2757743	4860692	S	2544	CAGTCCGGCAGTCAGTAAGATCACATGGTGTTAATGTGGCCGTCCCTCTG	8	+	107741550-107741599	8qD3	Mus musculus core binding factor beta (Cbfb), mRNA.	A membrane-bounded organelle of eukaryotic cells in which chromosomes are housed and replicated. In most cells, the nucleus contains all of the cell's chromosomes except the organellar chromosomes, and is the site of RNA synthesis and processing. In some species, or in specialized cell types, RNA metabolism or DNA replication may be absent [goid 5634] [evidence IDA]	The process whereby a relatively unspecialized precursor cell acquires specialized features of B cells, T cells, or natural killer cells [goid 30098] [evidence IMP]; The process whereby a relatively unspecialized myeloid precursor cell acquires the specialized features of any cell of the myeloid leukocyte, megakaryocyte, thrombocyte, or erythrocyte lineages [goid 30099] [evidence IMP]; The proces…	The function of a transcription cofactor that activates transcription from a RNA polymerase II promoter; does not bind DNA itself [goid 3713] [evidence IEA]; Interacting selectively with any protein or protein complex (a complex of two or more proteins that may include other nonprotein molecules) [goid 5515] [evidence IPI]	PEBP2b; Pebp2; PEA2; Pebpb2; AI893578	PEBP2b; Pebp2; PEA2; Pebpb2; AI893578
6510500	6510500	-3.80881	9.90723	-36.5191	1.82854e-11	2.01665e-09	16.933	Mus musculus	RefSeq	ILMN_216604	ILMN_216604	CDCA7	NM_025866.3	NM_025866.3	NA	66953	146134935	NM_025866.3	Cdca7	NP_080142.1	ILMN_1221568	6510500	S	2073	TGATGGGAAGTGGCCTTTTAGAGATGGGTAGCTTTGAACCTCTCTGCCAG				2qC3	Mus musculus cell division cycle associated 7 (Cdca7), mRNA.	A membrane-bounded organelle of eukaryotic cells in which chromosomes are housed and replicated. In most cells, the nucleus contains all of the cell's chromosomes except the organellar chromosomes, and is the site of RNA synthesis and processing. In some species, or in specialized cell types, RNA metabolism or DNA replication may be absent [goid 5634] [evidence ISO]	Any process that modulates the frequency, rate or extent of DNA-dependent transcription [goid 6355] [evidence IEA]; The synthesis of either RNA on a template of DNA or DNA on a template of RNA [goid 6350] [evidence IEA]; The process resulting in the physical partitioning and separation of a cell into daughter cells [goid 51301] [evidence IEA]; Any process that modulates the frequency, rate or ext…	Elemental activities, such as catalysis or binding, describing the actions of a gene product at the molecular level. A given gene product may exhibit one or more molecular functions [goid 3674] [evidence ND ]	JPO1; 2310021G01Rik; AU044109	JPO1; 2310021G01Rik; AU044109
1940348	1940348	-1.8148	11.6228	-36.4894	1.84252e-11	2.02339e-09	16.9248	Mus musculus	RefSeq	ILMN_209750	ILMN_209750	RANBP1	NM_011239.2	NM_011239.2	NA	19385	153792000	NM_011239.2	Ranbp1	NP_035369.2	ILMN_2598852	1940348	S	686	CCCTTTCAGTGAGGGAGGCCAGAGAGGAGGCTGAAGAGAAGTCTGAGGAG				16qA3	Mus musculus RAN binding protein 1 (Ranbp1), mRNA.	A structure comprised of a core structure (in most organisms, a pair of centrioles) and peripheral material from which a microtubule-based structure, such as a spindle apparatus, is organized. Centrosomes occur close to the nucleus during interphase in many eukaryotic cells, though in animal cells it changes continually during the cell-division cycle [goid 5813] [evidence IDA]; All of the content…	The directed movement of substances within a cell [goid 46907] [evidence IEA]; A process that is carried out at the cellular level which results in the formation, arrangement of constituent parts, or disassembly of the spindle, the array of microtubules and associated molecules that forms between opposite poles of a eukaryotic cell during DNA segregation and serves to move the duplicated chromoso…	Increases the activity of a GTPase, an enzyme that catalyzes the hydrolysis of GTP [goid 5096] [evidence IEA]	Htf9a	Htf9a
6060082	6060082	4.2218	5.75177	36.4497	1.86138e-11	2.0354e-09	16.914	Mus musculus	RefSeq	ILMN_224057	ILMN_230029	LOC670044	XM_978692.1	XM_978692.1	NA	670044	94387313	XM_978692.1	LOC670044	XP_983786.1	ILMN_2773835	6060082	S	1737	CAGCTTCGCCAAGGGCTGGGGACCCTGCTACTCGCGACAGTTCATCACCT					PREDICTED: Mus musculus similar to Mothers against decapentaplegic homolog 6 (SMAD 6) (Mothers against DPP homolog 6) (Smad6) (Mad homolog 7) (LOC670044), mRNA.
6270753	6270753	2.3938	12.0569	36.3973	1.88657e-11	2.0542e-09	16.8997	Mus musculus	RefSeq	ILMN_217100	ILMN_217100	MAP3K7IP2	NM_138667.2	NM_138667.2	NA	68652	133892382	NM_138667.2	Map3k7ip2	NP_619608.1	ILMN_2679094	6270753	S	3245	CCCGGGAAGAAGTGTGGCTGTCGGACTGTTGGCACAGTCATGTGTATTTA	10	-	7626096-7626145	10qA1	Mus musculus mitogen-activated protein kinase kinase kinase 7 interacting protein 2 (Map3k7ip2), mRNA.	All of the contents of a cell excluding the plasma membrane and nucleus, but including other subcellular structures [goid 5737] [evidence IEA]; A membrane-bounded organelle of eukaryotic cells in which chromosomes are housed and replicated. In most cells, the nucleus contains all of the cell's chromosomes except the organellar chromosomes, and is the site of RNA synthesis and processing. In some …		Interacting selectively with any metal ion [goid 46872] [evidence IEA]; Interacting selectively with zinc (Zn) ions [goid 8270] [evidence IEA]; Interacting selectively with any protein or protein complex (a complex of two or more proteins that may include other nonprotein molecules) [goid 5515] [evidence IPI]	mKIAA0733; Tab2; 1110030N06Rik; A530078N03Rik	mKIAA0733; Tab2; 1110030N06Rik; A530078N03Rik
3190048	3190048	-3.39453	8.25185	-36.3795	1.89523e-11	2.05493e-09	16.8948	Mus musculus	RefSeq	ILMN_219335	ILMN_219335	DCTD	NM_178788.3	NM_178788.3	NA	320685	142368337	NM_178788.3	Dctd	NP_848903.1	ILMN_1241225	3190048	S	1747	AGAGGGCTGTGGGAAACTGTGTACCTGGAGGTGGTCCATGCCAGATCCTC	8	+	49226709-49226758	8qB1.2	Mus musculus dCMP deaminase (Dctd), mRNA.		The chemical reactions and pathways resulting in the formation of nucleotides, any nucleoside that is esterified with (ortho)phosphate or an oligophosphate at any hydroxyl group on the glycose moiety; may be mono-, di- or triphosphate; this definition includes cyclic-nucleotides (nucleoside cyclic phosphates) [goid 9165] [evidence IEA]	Catalysis of the hydrolysis of various bonds, e.g. C-O, C-N, C-C, phosphoric anhydride bonds, etc. Hydrolase is the systematic name for any enzyme of EC class 3 [goid 16787] [evidence IEA]; Interacting selectively with zinc (Zn) ions [goid 8270] [evidence IEA]; Interacting selectively with any metal ion [goid 46872] [evidence IEA]; Catalysis of the reaction: dCMP + H2O = dUMP + NH3 [goid 4132] [e…	6030466N05Rik	6030466N05Rik
830397	830397	-3.16178	12.4806	-36.1179	2.02765e-11	2.18576e-09	16.8228	Mus musculus	RefSeq	ILMN_195924	ILMN_226950	PTN	NM_008973.2	NM_008973.2	NA	19242	118130571	NM_008973.2	Ptn	NP_032999.1	ILMN_2638114	830397	S	1811	CCTTGAAGACCAGAACTGGCAGCCTGAAGCGAGCTCTGCACAATGCTGAC	6	-	36691338-36691387	6qB1	Mus musculus pleiotrophin (Ptn), mRNA.	The space external to the outermost structure of a cell. For cells without external protective or external encapsulating structures this refers to space outside of the plasma membrane. This term covers the host cell environment outside an intracellular parasite [goid 5576] [evidence IEA]; A layer consisting mainly of proteins (especially collagen) and glycosaminoglycans (mostly as proteoglycans) …	The multiplication or reproduction of cells, resulting in the expansion of a cell population [goid 8283] [evidence IEA]; Any process in an organism in which a relatively long-lasting adaptive behavioral change occurs as the result of experience [goid 7612] [evidence IMP]; The formation of bone or of a bony substance, or the conversion of fibrous tissue or of cartilage into bone or a bony substanc…	The function that stimulates a cell to grow or proliferate. Most growth factors have other actions besides the induction of cell growth or proliferation [goid 8083] [evidence IEA]; Interacting selectively with heparin, any member of a group of glycosaminoglycans found mainly as an intracellular component of mast cells and which consist predominantly of alternating alpha1-4-linked D-galactose and …	Osf-1; Osf1; OSF; HBGF-8; HBNF; HARP; HB-GAM; HBBN	Osf-1; Osf1; OSF; HBGF-8; HBNF; HARP; HB-GAM; HBBN
6280541	6280541	-1.52553	13.2621	-36.1078	2.03291e-11	2.18576e-09	16.8201	Mus musculus	RefSeq	ILMN_236087	ILMN_236087	RPS19	NM_023133.1	NM_023133.1	NA	20085	12963510	NM_023133.1	Rps19	NP_075622.1	ILMN_2862280	6280541	S	412	GGTGTCAGACCCAGCCATTTCAGCAGAGGCTCTAAGAGTGTGGCCCGCCG	7	+	25673384-25673433	7qA3	Mus musculus ribosomal protein S19 (Rps19), mRNA.	An intracellular organelle, about 200 A in diameter, consisting of RNA and protein. It is the site of protein biosynthesis resulting from translation of messenger RNA (mRNA). It consists of two subunits, one large and one small, each containing only protein and RNA. Both the ribosome and its subunits are characterized by their sedimentation coefficients, expressed in Svedberg units (symbol: S). H…	The chemical reactions and pathways resulting in the formation of a protein. This is a ribosome-mediated process in which the information in messenger RNA (mRNA) is used to specify the sequence of amino acids in the protein [goid 6412] [evidence IEA]	Interacting selectively with any protein or protein complex (a complex of two or more proteins that may include other nonprotein molecules) [goid 5515] [evidence ISO]; The action of a molecule that contributes to the structural integrity of the ribosome [goid 3735] [evidence IEA]	MGC107694	MGC107694
4570669	4570669	-2.01849	8.7677	-36.0458	2.06589e-11	2.21197e-09	16.8029	Mus musculus	RefSeq	ILMN_221173	ILMN_221173	TMEM48	NM_028355.3	NM_028355.3	NA	72787	142345807	NM_028355.3	Tmem48	NP_082631.1	ILMN_1231705	4570669	S	2495	CTCAGCAGAATAACCGAAAACTGCCTTTTCTGTACCCAGTGCTTTTTGTG	4	+	107086862-107086911	4qC7	Mus musculus transmembrane protein 48 (Tmem48), mRNA.	Any of the numerous similar discrete openings in the nuclear envelope of a eukaryotic cell, where the inner and outer nuclear membranes are joined [goid 5643] [evidence IEA]; A membrane-bounded organelle of eukaryotic cells in which chromosomes are housed and replicated. In most cells, the nucleus contains all of the cell's chromosomes except the organellar chromosomes, and is the site of RNA syn…	The directed movement of substances (such as macromolecules, small molecules, ions) into, out of, within or between cells, or within a multicellular organism [goid 6810] [evidence IEA]; The directed movement of proteins into, out of, within or between cells [goid 15031] [evidence IEA]; The directed movement of proteins in a cell, from one side of a membrane to another [goid 65002] [evidence IEA];…		2810475A17Rik; NDC1; RP23-392J14.4; AI450313	2810475A17Rik; NDC1; RP23-392J14.4; AI450313
290161	290161	1.55894	11.0308	35.9664	2.10896e-11	2.24871e-09	16.7809	Mus musculus	MEEBO	ILMN_220103	ILMN_220103	PIM3	scl47630.6_103	NM_145478.1	NA	NA	21703943	NM_145478.1	Pim3		ILMN_2717667	290161	S	2189	GCTGGGGAGGGGTTTAAATTATTGACCTTGTACAGTCTGCTTGCTGGCTC							The process of introducing a phosphate group on to a protein [goid 6468] [evidence IEA]	Catalysis of the reaction: ATP + a protein serine/threonine = ADP + protein serine/threonine phosphate [goid 4674] [evidence IEA]; Catalysis of the transfer of a group, e.g. a methyl group, glycosyl group, acyl group, phosphorus-containing, or other groups, from one compound (generally regarded as the donor) to another compound (generally regarded as the acceptor). Transferase is the systematic n…
6960441	6960441	-1.89192	10.9925	-35.9504	2.11776e-11	2.24876e-09	16.7765	Mus musculus	RefSeq	ILMN_210755	ILMN_210755	CBR3	NM_173047.2	NM_173047.2	NA	109857	31982073	NM_173047.2	Cbr3	NP_766635.1	ILMN_2896768	6960441	S	919	TAGTCCGTGACAAAGTTGTGCAAACTTGGTGAACGTCTGCTCTGGGGCTT	16	+	93690988-93691009:93691010-93691037	16qC4	Mus musculus carbonyl reductase 3 (Cbr3), mRNA.		The process of removal or addition of one or more electrons with or without the concomitant removal or addition of a proton or protons [goid 55114] [evidence IEA]	Catalysis of an oxidation-reduction (redox) reaction, a reversible chemical reaction in which the oxidation state of an atom or atoms within a molecule is altered. One substrate acts as a hydrogen or electron donor and becomes oxidized, while the other acts as hydrogen or electron acceptor and becomes reduced [goid 16491] [evidence IEA]; Catalysis of the reaction: R-CHOH-R' + NADP+ = R-CO-R' + NA…	1110001J05Rik; C81353; MGC99956	1110001J05Rik; C81353; MGC99956
6960035	6960035	4.0319	5.98907	35.8609	2.16772e-11	2.27256e-09	16.7516	Mus musculus	RefSeq	ILMN_220504	ILMN_220504	MVP	NM_080638.1	NM_080638.1	NA	78388	18079350	NM_080638.1	Mvp	NP_542369.1	ILMN_2887065	6960035	S	2599	CACAGATGGCTCGTCCCCCATCAACCTCTTCAACACAGCCTTCGGCTTGC	7	-	126778169-126778218	7qF3	Mus musculus major vault protein (Mvp), mRNA.	All of the contents of a cell excluding the plasma membrane and nucleus, but including other subcellular structures [goid 5737] [evidence IEA]; A macromolecular complex containing both protein and RNA molecules [goid 30529] [evidence IEA]			LRP; VAULT1; 2310009M24Rik	LRP; VAULT1; 2310009M24Rik
5910139	5910139	-2.25806	10.7391	-35.8511	2.17324e-11	2.27256e-09	16.7489	Mus musculus	RefSeq	ILMN_210878	ILMN_210878	SNRPD1	NM_009226.4	NM_009226.4	NA	20641	145966689	NM_009226.4	Snrpd1	NP_033252.1	ILMN_1225361	5910139	S	25	CGCTTTTCCGGCCATTCATAACCCCAGTCCGTGGATCTCTGGAGCCTGAA				18qA1	Mus musculus small nuclear ribonucleoprotein D1 (Snrpd1), mRNA.	A ribonucleoprotein complex, containing RNA and small nuclear ribonucleoproteins (snRNPs) that is assembled during the splicing of messenger RNA primary transcript to excise an intron [goid 5681] [evidence IEA]; A macromolecular complex containing both protein and RNA molecules [goid 30529] [evidence IEA]; All of the contents of a cell excluding the plasma membrane and nucleus, but including othe…	Any process involved in the conversion of a primary mRNA transcript into one or more mature mRNA(s) prior to translation into polypeptide [goid 6397] [evidence IEA]; The process of removing sections of the primary RNA transcript to remove sequences not present in the mature form of the RNA and joining the remaining sections to form the mature form of the RNA [goid 8380] [evidence IEA]		SMD1; AA407109; AL023031	SMD1; AA407109; AL023031
1190201	1190201	-4.8928	8.1494	-35.8475	2.1753e-11	2.27256e-09	16.7479	Mus musculus	RefSeq	ILMN_209418	ILMN_209418	ANLN	NM_028390.2	NM_028390.2	NA	68743	142380043	NM_028390.2	Anln	NP_082666.1	ILMN_2595597	1190201	S	4280	TTGCTTCCCAGAGTTCCTGTCTGAGGTCCTTTCATGTTTATCTATGACAC	9	-	22136731-22136780	9qA3	Mus musculus anillin, actin binding protein (Anln), mRNA.	All of the contents of a cell excluding the plasma membrane and nucleus, but including other subcellular structures [goid 5737] [evidence IEA]; Any of the various filamentous elements that form the internal framework of cells, and typically remain after treatment of the cells with mild detergent to remove membrane constituents and soluble components of the cytoplasm. The term embraces intermediat…	The process resulting in the physical partitioning and separation of a cell into daughter cells [goid 51301] [evidence IEA]; Progression through mitosis, the division of the eukaryotic cell nucleus to produce two daughter nuclei that, usually, contain the identical chromosome complement to their mother [goid 7067] [evidence IEA]; The progression of biochemical and morphological phases and events …	Interacting selectively with monomeric or multimeric forms of actin, including actin filaments [goid 3779] [evidence ISO]	2900037I21Rik; Scraps; ANILLIN; C78101; 1110037A17Rik	2900037I21Rik; Scraps; ANILLIN; C78101; 1110037A17Rik
4850082	4850082	1.88934	9.98819	35.8471	2.17554e-11	2.27256e-09	16.7478	Mus musculus	RefSeq	ILMN_221027	ILMN_221027	ENPP5	NM_032003.1	NM_032003.1	NA	83965	14030778	NM_032003.1	Enpp5	NP_114392.1	ILMN_1217118	4850082	S	2314	CATTAGTATTGTTCCCTGTGGATGAGTCTAGTCCTGACTCCGTGATGAGG	17	+	44223312-44223361	17qB3	Mus musculus ectonucleotide pyrophosphatase/phosphodiesterase 5 (Enpp5), mRNA.	Double layer of lipid molecules that encloses all cells, and, in eukaryotes, many organelles; may be a single or double lipid bilayer; also includes associated proteins [goid 16020] [evidence IEA]; The space external to the outermost structure of a cell. For cells without external protective or external encapsulating structures this refers to space outside of the plasma membrane. This term covers…	The chemical reactions and pathways, including anabolism and catabolism, by which living organisms transform chemical substances. Metabolic processes typically transform small molecules, but also include macromolecular processes such as DNA repair and replication, and protein synthesis and degradation [goid 8152] [evidence IEA]; The chemical reactions and pathways resulting in the breakdown of nu…	Catalysis of the hydrolysis of various bonds, e.g. C-O, C-N, C-C, phosphoric anhydride bonds, etc. Hydrolase is the systematic name for any enzyme of EC class 3 [goid 16787] [evidence IEA]; Catalysis of a biochemical reaction at physiological temperatures. In biologically catalyzed reactions, the reactants are known as substrates, and the catalysts are naturally occurring macromolecular substance…	mKIAA4152; KIAA4152; D17Abb1e; AW061004	mKIAA4152; KIAA4152; D17Abb1e; AW061004
7100669	7100669	5.60617	7.13598	35.8044	2.1999e-11	2.28869e-09	16.7359	Mus musculus	RefSeq	ILMN_210048	ILMN_210048	PHKG1	NM_011079.2	NM_011079.2	NA	18682	77404187	NM_011079.2	Phkg1	NP_035209.1	ILMN_2769795	7100669	S	1766	TCTGGGAGCTATAAGCCTTCTGGCTTCTCTACTGTGCACCTTTGTTGATG	5	-	130339855-130339904	5qG1.3	Mus musculus phosphorylase kinase gamma 1 (Phkg1), mRNA.	An enzyme complex that catalyzes the phosphorylation of phosphorylase b to form phosphorylase a [goid 5964] [evidence IEA]	The chemical reactions and pathways involving carbohydrates, any of a group of organic compounds based of the general formula Cx(H2O)y. Includes the formation of carbohydrate derivatives by the addition of a carbohydrate residue to another molecule [goid 5975] [evidence IEA]; The chemical reactions and pathways involving glycogen, a polydisperse, highly branched glucan composed of chains of D-glu…	Catalysis of the transfer of a phosphate group, usually from ATP, to a substrate molecule [goid 16301] [evidence IEA]; Interacting selectively with a nucleotide, any compound consisting of a nucleoside that is esterified with (ortho)phosphate or an oligophosphate at any hydroxyl group on the ribose or deoxyribose moiety [goid 166] [evidence IEA]; Catalysis of the reaction: ATP + a protein serine/…	Phkg	Phkg
50037	50037	1.51634	8.80321	35.6929	2.26502e-11	2.34695e-09	16.7048	Mus musculus	RefSeq	ILMN_220759	ILMN_220759	BBS4	NM_175325.2	NM_175325.2	NA	102774	31341606	NM_175325.2	Bbs4	NP_780534.1	ILMN_2726448	50037	S	2181	CAGTTTAAGTAGTAGAGTCAAGGGCTGGTCTGGAATCGGCACCAAGAACT	9	-	59170036-59170085	9qB	Mus musculus Bardet-Biedl syndrome 4 (human) (Bbs4), mRNA.	All of the contents of a cell excluding the plasma membrane and nucleus, but including other subcellular structures [goid 5737] [evidence IEA]; Any of the various filamentous elements that form the internal framework of cells, and typically remain after treatment of the cells with mild detergent to remove membrane constituents and soluble components of the cytoplasm. The term embraces intermediat…	A process that is carried out at the cellular level and by which the structure of a cilium is organized. Morphogenesis pertains to the creation of form [goid 60271] [evidence IMP]; A process by which a protein is transported to, or maintained in, a location within an organelle [goid 33365] [evidence IDA]; Development of a rod cell, one of the sensory cells in the eye that reacts to the presence o…	Elemental activities, such as catalysis or binding, describing the actions of a gene product at the molecular level. A given gene product may exhibit one or more molecular functions [goid 3674] [evidence ND ]; The selective, often stoichiometric, interaction of a molecule with one or more specific sites on another molecule [goid 5488] [evidence IEA]	AW537059; AW742241; D9Ertd464e	AW537059; AW742241; D9Ertd464e
510673	510673	-2.16223	4.04267	-35.6507	2.29023e-11	2.35959e-09	16.693	Mus musculus	RefSeq	ILMN_186793	ILMN_240899	VRK1	NM_011705.3	NM_011705.3	NA	22367	71067123	NM_011705.3	Vrk1	NP_035835.1	ILMN_2488125	510673	S	1265	TGTGGAGTCCCAAGGAGCAATACATGGAAGCATGTCTCAGCCAGCGGCGG	12	+	107309784-107309833	12qF1	Mus musculus vaccinia related kinase 1 (Vrk1), transcript variant 1, mRNA.	A membrane-bounded organelle of eukaryotic cells in which chromosomes are housed and replicated. In most cells, the nucleus contains all of the cell's chromosomes except the organellar chromosomes, and is the site of RNA synthesis and processing. In some species, or in specialized cell types, RNA metabolism or DNA replication may be absent [goid 5634] [evidence IDA]	The process of introducing a phosphate group on to a protein [goid 6468] [evidence IDA]; The phosphorylation by a protein of one or more of its own amino acid residues, or residues on an identical protein [goid 46777] [evidence IDA]	Catalysis of the transfer of a phosphate group, usually from ATP, to a substrate molecule [goid 16301] [evidence IEA]; Interacting selectively with a nucleotide, any compound consisting of a nucleoside that is esterified with (ortho)phosphate or an oligophosphate at any hydroxyl group on the ribose or deoxyribose moiety [goid 166] [evidence IEA]; Catalysis of the transfer of a group, e.g. a methy…	51PK	51PK
2490035	2490035	-4.47995	4.81857	-35.6302	2.30258e-11	2.35959e-09	16.6873	Mus musculus	RefSeq	ILMN_194357	ILMN_194357	UBE2C	NM_026785.2	NM_026785.2	NA	68612	142350135	NM_026785.2	Ube2c	NP_081061.1	ILMN_1229321	2490035	S	632	TTCTTAGACTATCTGTCCTTTCTCCTTGATTTCTAAACTATGTTATTTTT	2	+	164598103-164598152	2qH3	Mus musculus ubiquitin-conjugating enzyme E2C (Ube2c), mRNA.		The progression of biochemical and morphological phases and events that occur in a cell during successive cell replication or nuclear replication events. Canonically, the cell cycle comprises the replication and segregation of genetic material followed by the division of the cell, but in endocycles or syncytial cells nuclear replication or nuclear division may not be followed by cell division [go…	Catalysis of the ligation of two substances with concomitant breaking of a diphosphate linkage, usually in a nucleoside triphosphate. Ligase is the systematic name for any enzyme of EC class 6 [goid 16874] [evidence IEA]; Catalysis of ATP-dependent isopeptide bond formation between the carboxy-terminal residues of a small conjugating protein such as ubiquitin or a ubiquitin-like protein, and a su…	D2Ertd695e; 1110015A16Rik	D2Ertd695e; 1110015A16Rik
7050717	7050717	2.30033	9.2301	35.618	2.30996e-11	2.35959e-09	16.6839	Mus musculus	RefSeq	ILMN_211556	ILMN_211556	VWA5A	NM_172767.2	NM_172767.2	NA	67776	40254243	NM_172767.2	Vwa5a	NP_766355.2	ILMN_2850792	7050717	S	3604	CCTTCGTAAGTGCAAATTGCTGCCTGAGAGTAAGAGGAGCTGGCTGAGAA	9	+	38550399-38550448	9qA5.1	Mus musculus von Willebrand factor A domain containing 5A (Vwa5a), mRNA.		Any process that stops, prevents or reduces the rate or extent of progression through the cell cycle [goid 45786] [evidence IEA]; The progression of biochemical and morphological phases and events that occur in a cell during successive cell replication or nuclear replication events. Canonically, the cell cycle comprises the replication and segregation of genetic material followed by the division …		E130119J22; AW552491; 5830475I06Rik; BCSC-1	E130119J22; AW552491; 5830475I06Rik; BCSC-1
50129	50129	1.68188	10.5428	35.6115	2.31395e-11	2.35959e-09	16.682	Mus musculus	RefSeq	ILMN_210351	ILMN_210351	HERPUD1	NM_022331.1	NM_022331.1	NA	64209	11612514	NM_022331.1	Herpud1	NP_071726.1	ILMN_2790246	50129	S	1599	GTGTGCATGTGTGCTCTACATGGAAGTCATAGATGCAGAAACGGTTCTGC	8	+	96918986-96919035	8qC5	Mus musculus homocysteine-inducible, endoplasmic reticulum stress-inducible, ubiquitin-like domain member 1 (Herpud1), mRNA.	Double layer of lipid molecules that encloses all cells, and, in eukaryotes, many organelles; may be a single or double lipid bilayer; also includes associated proteins [goid 16020] [evidence IEA]; The irregular network of unit membranes, visible only by electron microscopy, that occurs in the cytoplasm of many eukaryotic cells. The membranes form a complex meshwork of tubular channels, which are…	The covalent alteration of one or more amino acids occurring in proteins, peptides and nascent polypeptides (co-translational, post-translational modifications). Includes the modification of charged tRNAs that are destined to occur in a protein (pre-translation modification) [goid 6464] [evidence IEA]; A change in state or activity of a cell or an organism (in terms of movement, secretion, enzyme…		Herp; SUP	Herp; SUP
4040491	4040491	-2.06057	9.91176	-35.558	2.34669e-11	2.37433e-09	16.667	Mus musculus	RefSeq	ILMN_217704	ILMN_217704	ARD1A	NM_019870.2	NM_019870.2	NA	56292	57528431	NM_019870.2	Ard1a	NP_063923.1	ILMN_2724191	4040491	S	865	CAACCTTGCCCCATGTGCTTTTACAATAAATGTCACCCAGTGGCCTTGGG	X	-	71164309-71164338:71164432-71164451	XqA7.3	Mus musculus ARD1 homolog A, N-acetyltransferase (S. cerevisiae) (Ard1a), mRNA.	All of the contents of a cell excluding the plasma membrane and nucleus, but including other subcellular structures [goid 5737] [evidence IDA]	The chemical reactions and pathways, including anabolism and catabolism, by which living organisms transform chemical substances. Metabolic processes typically transform small molecules, but also include macromolecular processes such as DNA repair and replication, and protein synthesis and degradation [goid 8152] [evidence IEA]	Catalysis of the transfer of a group, e.g. a methyl group, glycosyl group, acyl group, phosphorus-containing, or other groups, from one compound (generally regarded as the donor) to another compound (generally regarded as the acceptor). Transferase is the systematic name for any enzyme of EC class 2 [goid 16740] [evidence IEA]; Catalysis of the generalized reaction: acyl-carrier + reactant = acyl…	Te2; 2310039H09Rik	Te2; 2310039H09Rik
2490561	2490561	3.93558	5.66426	35.5577	2.34688e-11	2.37433e-09	16.667	Mus musculus	RefSeq	ILMN_196009	ILMN_196009	WFDC12	NM_138684.2	NM_138684.2	NA	192200	31981675	NM_138684.2	Wfdc12	NP_619625.1	ILMN_2948296	2490561	S	391	GGATCTCTGGGCACCTTGATCTTGGACTCCCCAACCTCCAGAACTCTGAG	2	-	164015251-164015300	2qH3	Mus musculus WAP four-disulfide core domain 12 (Wfdc12), mRNA.	The space external to the outermost structure of a cell. For cells without external protective or external encapsulating structures this refers to space outside of the plasma membrane. This term covers the host cell environment outside an intracellular parasite [goid 5576] [evidence IEA]	Reactions triggered in response to the presence of a bacterium that act to protect the cell or organism [goid 42742] [evidence IDA]	Stops, prevents or reduces the activity of an endopeptidase, any enzyme that hydrolyzes nonterminal peptide bonds in polypeptides [goid 4866] [evidence IEA]; Stops, prevents or reduces the activity of serine-type endopeptidases, enzymes that catalyze the hydrolysis of nonterminal peptide bonds in a polypeptide chain; a serine residue (and a histidine residue) are at the active center of the enzym…	WAP2; MGC32134; Swam2	WAP2; Swam2; MGC32134
5090356	5090356	3.68733	7.07622	35.499	2.38342e-11	2.40183e-09	16.6505	Mus musculus	RefSeq	ILMN_199364	ILMN_199364	MPV17L	NM_033564.2	NM_033564.2	NA	93734	141802470	NM_033564.2	Mpv17l	NP_291042.2	ILMN_1220761	5090356	S	2714	GTCACTTTGTGGGTGGACTTTGAGGTCCTATGCTCACTCAAGCTCTGCCC	16	+	13949128-13949177	16qA1	Mus musculus Mpv17 transgene, kidney disease mutant-like (Mpv17l), mRNA.	All of the contents of a cell excluding the plasma membrane and nucleus, but including other subcellular structures [goid 5737] [evidence IEA]; Penetrating at least one phospholipid bilayer of a membrane. May also refer to the state of being buried in the bilayer with no exposure outside the bilayer. When used to describe a protein, indicates that all or part of the peptide sequence is embedded i…	Any process specifically pertinent to the functioning of integrated living units: cells, tissues, organs, and organisms. A process is a collection of molecular events with a defined beginning and end [goid 8150] [evidence ND ]	Elemental activities, such as catalysis or binding, describing the actions of a gene product at the molecular level. A given gene product may exhibit one or more molecular functions [goid 3674] [evidence ND ]	M-LP	M-LP
4860494	4860494	-5.27445	7.36377	-35.4458	2.41709e-11	2.42625e-09	16.6355	Mus musculus	RefSeq	ILMN_246163	ILMN_246163	ETV5	NM_023794.2	NM_023794.2	NA	104156	24528549	NM_023794.2	Etv5	NP_076283.2	ILMN_2938047	4860494	S	3122	GGAATTTGCTGTCCTTGACACTCCACACATTGTGTTCCTCACGTGTGGGA	16	-	22382036-22382085	16qB1	Mus musculus ets variant gene 5 (Etv5), mRNA.	A membrane-bounded organelle of eukaryotic cells in which chromosomes are housed and replicated. In most cells, the nucleus contains all of the cell's chromosomes except the organellar chromosomes, and is the site of RNA synthesis and processing. In some species, or in specialized cell types, RNA metabolism or DNA replication may be absent [goid 5634] [evidence IC ]	Any process that modulates the frequency, rate or extent of DNA-dependent transcription [goid 6355] [evidence IEA]; Morphogenesis of an organ. An organ is defined as a tissue or set of tissues that work together to perform a specific function or functions. Morphogenesis is the process by which anatomical structures are generated and organized. Organs are commonly observed as visibly distinct stru…	Interacting selectively with DNA (deoxyribonucleic acid) [goid 3677] [evidence IEA]; The function of binding to a specific DNA sequence in order to modulate transcription. The transcription factor may or may not also interact selectively with a protein or macromolecular complex [goid 3700] [evidence IEA]; Interacting selectively with DNA of a specific nucleotide composition, e.g. GC-rich DNA bind…	ERM; 1110005E01Rik; 8430401F14Rik	ERM; 1110005E01Rik; 8430401F14Rik
5810367	5810367	1.95614	8.7118	35.3907	2.45253e-11	2.44624e-09	16.62	Mus musculus	RefSeq	ILMN_222938	ILMN_222938	ALDH1L2	NM_153543.1	NM_153543.1	NA	216188	23956315	NM_153543.1	Aldh1l2	NP_705771.1	ILMN_2757008	5810367	S	5361	CACCAATGCCCCTCCCGTATCTGCTGGTTGCCTTGATATTTGGTATTTGG	10	-	82950733-82950782	10qC1	Mus musculus aldehyde dehydrogenase 1 family, member L2 (Aldh1l2), mRNA.	All of the contents of a cell excluding the plasma membrane and nucleus, but including other subcellular structures [goid 5737] [evidence IEA]	The chemical reactions and pathways involving compounds containing a single carbon atom [goid 6730] [evidence IEA]; The process of removal or addition of one or more electrons with or without the concomitant removal or addition of a proton or protons [goid 55114] [evidence IEA]; The chemical reactions and pathways resulting in the formation of substances; typically the energy-requiring part of me…	Catalysis of an oxidation-reduction (redox) reaction, a reversible chemical reaction in which the oxidation state of an atom or atoms within a molecule is altered. One substrate acts as a hydrogen or electron donor and becomes oxidized, while the other acts as hydrogen or electron acceptor and becomes reduced [goid 16491] [evidence IEA]; Catalysis of the reaction: 10-formyltetrahydrofolate + NADP…	D330038I09Rik; MGC19039	D330038I09Rik; MGC19039
4920468	4920468	-1.72609	9.39867	-35.3831	2.45743e-11	2.44624e-09	16.6178	Mus musculus	RefSeq	ILMN_212592	ILMN_212592	CDCA4	NM_028023.3	NM_028023.3	NA	71963	34328499	NM_028023.3	Cdca4	NP_082299.1	ILMN_1214671	4920468	S	2277	CGGCACTGTCAGACTCCACCCCATGTATCCTTTTTGTTTCTCTTGTGCTT	12	-	114058538-114058587	12qF1	Mus musculus cell division cycle associated 4 (Cdca4), mRNA.	A membrane-bounded organelle of eukaryotic cells in which chromosomes are housed and replicated. In most cells, the nucleus contains all of the cell's chromosomes except the organellar chromosomes, and is the site of RNA synthesis and processing. In some species, or in specialized cell types, RNA metabolism or DNA replication may be absent [goid 5634] [evidence IDA]	The process resulting in the physical partitioning and separation of a cell into daughter cells [goid 51301] [evidence IEA]; Any process specifically pertinent to the functioning of integrated living units: cells, tissues, organs, and organisms. A process is a collection of molecular events with a defined beginning and end [goid 8150] [evidence ND ]	Elemental activities, such as catalysis or binding, describing the actions of a gene product at the molecular level. A given gene product may exhibit one or more molecular functions [goid 3674] [evidence ND ]	SEI-3; 2410018C03Rik; HEPP	SEI-3; 2410018C03Rik; HEPP
380520	380520	-5.9935	6.89045	-35.3706	2.46556e-11	2.44624e-09	16.6143	Mus musculus	RefSeq	ILMN_211570	ILMN_211570	AURKA	NM_011497.3	NM_011497.3	NA	20878	118130130	NM_011497.3	Aurka	NP_035627.1	ILMN_2617228	380520	S	1710	GTGACACCCATTCAGGGTCTTGTTTCCAGTCGTCTGAAGCCCGTGCGGGA	2	-	172181841-172181890	2qH3	Mus musculus aurora kinase A (Aurka), mRNA.		The progression of biochemical and morphological phases and events that occur in a cell during successive cell replication or nuclear replication events. Canonically, the cell cycle comprises the replication and segregation of genetic material followed by the division of the cell, but in endocycles or syncytial cells nuclear replication or nuclear division may not be followed by cell division [go…	Catalysis of the transfer of a phosphate group, usually from ATP, to a substrate molecule [goid 16301] [evidence IEA]; Interacting selectively with a nucleotide, any compound consisting of a nucleoside that is esterified with (ortho)phosphate or an oligophosphate at any hydroxyl group on the ribose or deoxyribose moiety [goid 166] [evidence IEA]; Catalysis of the reaction: ATP + a protein serine/…	Aurora-A; AU019385; Stk6; AW539821; Ark1; Ayk1; IAK; AIRK1	Aurora-A; AU019385; Stk6; AW539821; Ark1; Ayk1; IAK; AIRK1
4810255	4810255	-1.74702	11.4517	-35.2951	2.51538e-11	2.48606e-09	16.593	Mus musculus	RefSeq	ILMN_210042	ILMN_250637	GNL3	NM_178846.2	NM_178846.2	NA	30877	142363446	NM_178846.2	Gnl3	NP_849174.1	ILMN_2601639	4810255	S	1489	CATCTGACGGGTCGTCTGCCTTGGATAGAGCGAGTCAAGAGGATGAAACC	14	-	31825764-31825813	14qB	Mus musculus guanine nucleotide binding protein-like 3 (nucleolar) (Gnl3), transcript variant 2, mRNA.	A membrane-bounded organelle of eukaryotic cells in which chromosomes are housed and replicated. In most cells, the nucleus contains all of the cell's chromosomes except the organellar chromosomes, and is the site of RNA synthesis and processing. In some species, or in specialized cell types, RNA metabolism or DNA replication may be absent [goid 5634] [evidence IEA]; The living contents of a cell…	Any process specifically pertinent to the functioning of integrated living units: cells, tissues, organs, and organisms. A process is a collection of molecular events with a defined beginning and end [goid 8150] [evidence ND ]	Interacting selectively with GTP, guanosine triphosphate [goid 5525] [evidence IEA]; Interacting selectively with a nucleotide, any compound consisting of a nucleoside that is esterified with (ortho)phosphate or an oligophosphate at any hydroxyl group on the ribose or deoxyribose moiety [goid 166] [evidence IEA]; Elemental activities, such as catalysis or binding, describing the actions of a gene…	MGC46970; C77032; Ns; BC037996	MGC46970; C77032; Ns; BC037996
6760762	6760762	-2.52396	9.48758	-35.1284	2.62919e-11	2.58859e-09	16.5457	Mus musculus	RefSeq	ILMN_219906	ILMN_219906	SDC3	NM_011520.3	NM_011520.3	NA	20970	110349994	NM_011520.3	Sdc3	NP_035650.2	ILMN_2715042	6760762	S	4812	AAGATACCAAGGCCTGGTCCATCCTTACCATGGGCGCTCGTACACCCCTG	4	+	130382073-130382122	4qD2.3	Mus musculus syndecan 3 (Sdc3), mRNA.	Penetrating at least one phospholipid bilayer of a membrane. May also refer to the state of being buried in the bilayer with no exposure outside the bilayer. When used to describe a protein, indicates that all or part of the peptide sequence is embedded in the membrane [goid 16021] [evidence IEA]; Double layer of lipid molecules that encloses all cells, and, in eukaryotes, many organelles; may be…		Interacting selectively with any protein component of any cytoskeleton (actin, microtubule, or intermediate filament cytoskeleton) [goid 8092] [evidence IEA]	MGC65603; syn-3; Synd3; mKIAA0468; MGC69616	MGC65603; syn-3; Synd3; mKIAA0468; MGC69616
4250711	4250711	-5.46913	9.61345	-35.1061	2.64487e-11	2.5941e-09	16.5394	Mus musculus	RefSeq	ILMN_196733	ILMN_196733	HIST1H2AF	NM_175661.1	NM_175661.1	NA	319173	30061378	NM_175661.1	Hist1h2af	NP_783592.1	ILMN_1219574	4250711	S	342	CGTGCTGCTGCCCAAGAAGACCGAGAGCCACCATAAGCCCAAGGGAAAGT	13	+	23626121-23626170	13qA3.1	Mus musculus histone cluster 1, H2af (Hist1h2af), mRNA.	A membrane-bounded organelle of eukaryotic cells in which chromosomes are housed and replicated. In most cells, the nucleus contains all of the cell's chromosomes except the organellar chromosomes, and is the site of RNA synthesis and processing. In some species, or in specialized cell types, RNA metabolism or DNA replication may be absent [goid 5634] [evidence IEA]; A structure composed of a ver…	The aggregation, arrangement and bonding together of a nucleosome, the beadlike structural units of eukaryotic chromatin composed of histones and DNA [goid 6334] [evidence IEA]	Interacting selectively with DNA (deoxyribonucleic acid) [goid 3677] [evidence IEA]	H2a-221	H2a-221
3140209	3140209	4.36732	6.02488	35.022	2.70484e-11	2.64282e-09	16.5154	Mus musculus	RefSeq	ILMN_253583	ILMN_253583	CXCL10	NM_021274.1	NM_021274.1	NA	15945	10946575	NM_021274.1	Cxcl10	NP_067249.1	ILMN_3142803	3140209	A	177	GGAAGCTTGAAATCATCCCTGCGAGCCTATCCTGCCCACGTGTTGAGATC	5	-	92777116-92777165	5qE2	Mus musculus chemokine (C-X-C motif) ligand 10 (Cxcl10), mRNA.	The space external to the outermost structure of a cell. For cells without external protective or external encapsulating structures this refers to space outside of the plasma membrane. This term covers the host cell environment outside an intracellular parasite [goid 5576] [evidence IEA]; That part of a multicellular organism outside the cells proper, usually taken to be outside the plasma membra…	The immediate defensive reaction (by vertebrate tissue) to infection or injury caused by chemical or physical agents. The process is characterized by local vasodilation, extravasation of plasma into intercellular spaces and accumulation of white blood cells and macrophages [goid 6954] [evidence IEA]; Any immune system process that functions in the calibrated response of an organism to a potential…	Functions to control the survival, growth, differentiation and effector function of tissues and cells [goid 5125] [evidence IEA]; The function of a family of chemotactic pro-inflammatory activation-inducible cytokines acting primarily upon hemopoietic cells in immunoregulatory processes; all chemokines possess a number of conserved cysteine residues involved in intramolecular disulfide bond forma…	Scyb10; IP10; mob-1; INP10; CRG-2; gIP-10; C7; IP-10; Ifi10	Scyb10; IP10; mob-1; INP10; CRG-2; gIP-10; C7; IP-10; Ifi10
7330152	7330152	-5.73463	5.45532	-34.9264	2.7749e-11	2.70101e-09	16.4881	Mus musculus	RefSeq	ILMN_248051	ILMN_248051	EG432879	NM_001034882.2	NM_001034882.2	NA	432879	141802323	NM_001034882.2	EG432879	NP_001030054.1	ILMN_3161906	7330152	S	2803	GGCTTGCGTCAGAACTGACCACCTGACAGCACTTCCTTCACCTGCATATG	14	+	79854444-79854493	14qD3	Mus musculus predicted gene, EG432879 (EG432879), mRNA.
2120601	2120601	3.55725	8.82189	34.7851	2.88213e-11	2.79062e-09	16.4476	Mus musculus	RefSeq	ILMN_221025	ILMN_221025	ABAT	NM_172961.2	NM_172961.2	NA	268860	37202120	NM_172961.2	Abat	NP_766549.2	ILMN_2925947	2120601	S	4171	GTCTCTAGCCAGGCTTGTCAGTTGTGCAGGAAACAAGGCCTGGTCCTAGC	16	+	8621256-8621305	16qA1	Mus musculus 4-aminobutyrate aminotransferase (Abat), nuclear gene encoding mitochondrial protein, mRNA.	A semiautonomous, self replicating organelle that occurs in varying numbers, shapes, and sizes in the cytoplasm of virtually all eukaryotic cells. It is notably the site of tissue respiration [goid 5739] [evidence IDA]	The chemical reactions and pathways resulting in the breakdown of any of a group of substances that are released on excitation from the axon terminal of a presynaptic neuron of the central or peripheral nervous system and travel across the synaptic cleft to either excite or inhibit the target cell [goid 42135] [evidence IEA]; The chemical reactions and pathways involving gamma-aminobutyric acid (…	Catalysis of the transfer of an amino group to an acceptor, usually a 2-oxo acid [goid 8483] [evidence IEA]; Catalysis of the transfer of a group, e.g. a methyl group, glycosyl group, acyl group, phosphorus-containing, or other groups, from one compound (generally regarded as the donor) to another compound (generally regarded as the acceptor). Transferase is the systematic name for any enzyme of …	X61497; 9630038C02Rik; I54; AI255750; GABA-T	X61497; 9630038C02Rik; I54; AI255750; GABA-T
1030133	1030133	-1.45879	13.9009	-34.7657	2.89721e-11	2.79062e-09	16.4421	Mus musculus	RefSeq	2410129E14Rik	ILMN_207558	TUBB2B	NM_023716.2	NM_023716.2	NA	73710	142378376	NM_023716.2	Tubb2b	NP_076205.1	ILMN_1377919	1030133	S	1564	AGGTTTGTGCTGGGTCTCTGGTGCTCTTCACTGTTGCCTGTCACTTTTTT	13	-	34219185-34219234	13qA3.3	Mus musculus tubulin, beta 2b (Tubb2b), mRNA.	Any of the long, generally straight, hollow tubes of internal diameter 12-15 nm and external diameter 24 nm found in a wide variety of eukaryotic cells; each consists (usually) of 13 protofilaments of polymeric tubulin, staggered in such a manner that the tubulin monomers are arranged in a helical pattern on the microtubular surface, and with the alpha/beta axes of the tubulin subunits parallel t…	The process of creating protein polymers, compounds composed of a large number of component monomers; polymeric proteins may be made up of different or identical monomers. Polymerization occurs by the addition of extra monomers to an existing poly- or oligomeric protein [goid 51258] [evidence IEA]; Any cellular process that depends upon or alters the microtubule cytoskeleton, that part of the cyt…	Interacting selectively with GTP, guanosine triphosphate [goid 5525] [evidence IEA]; Interacting selectively with a nucleotide, any compound consisting of a nucleoside that is esterified with (ortho)phosphate or an oligophosphate at any hydroxyl group on the ribose or deoxyribose moiety [goid 166] [evidence IEA]; Catalysis of the reaction: GTP + H2O = GDP + phosphate [goid 3924] [evidence IEA]; T…	2410129E14Rik	2410129E14Rik
5360228	5360228	-3.91159	4.70557	-34.7627	2.89955e-11	2.79062e-09	16.4412	Mus musculus	RefSeq	ILMN_218790	ILMN_218790	LOR	NM_008508.2	NM_008508.2	NA	16939	112293270	NM_008508.2	Lor	NP_032534.2	ILMN_1241825	5360228	S	1686	GTATCCTGTTCTGCAGATTTTTCATCTTGGTTTCTGAATGACTACCTCCC	3	-	91884236-91884285	3qF1	Mus musculus loricrin (Lor), mRNA.	An insoluble protein structure formed under the plasma membrane of cornifying epithelial cells [goid 1533] [evidence IDA]; The side of the plasma membrane that faces the cytoplasm [goid 9898] [evidence IDA]	The process in which the cytoplasm of the outermost cells of the vertebrate epidermis is replaced by keratin. Keratinization occurs in the stratum corneum, feathers, hair, claws, nails, hooves, and horns [goid 31424] [evidence IEA]	The action of a molecule that contributes to the structural integrity of a cytoskeletal structure [goid 5200] [evidence IDA]; The action of a molecule that contributes to the structural integrity of an epidermal cutaneous structure [goid 30280] [evidence IDA]; The action of a molecule that contributes to the structural integrity of a complex or assembly within or outside a cell [goid 5198] [evide…	S77319; AI036317	AI036317; S77319
2650113	2650113	1.45892	11.356	34.7019	2.94739e-11	2.82609e-09	16.4237	Mus musculus	RefSeq	ILMN_214391	ILMN_214391	SMPD1	NM_011421.1	NM_011421.1	NA	20597	6755581	NM_011421.1	Smpd1	NP_035551.1	ILMN_2868987	2650113	S	2212	GTCTGACCTGGGCTTTGTCGAGGGCTCAGTGCTCTGGATAGTCAGACAGG	7	+	112706758-112706807	7qE3	Mus musculus sphingomyelin phosphodiesterase 1, acid lysosomal (Smpd1), mRNA.	A cytoplasmic, membrane-bounded organelle that is found in most animal cells and that contains a variety of hydrolases, most of which have their maximal activities in the pH range 5-6. The contained enzymes display latency if properly isolated. About 40 different lysosomal hydrolases are known and lysosomes have a great variety of morphologies and functions [goid 5764] [evidence IEA]	The chemical reactions and pathways, including anabolism and catabolism, by which living organisms transform chemical substances. Metabolic processes typically transform small molecules, but also include macromolecular processes such as DNA repair and replication, and protein synthesis and degradation [goid 8152] [evidence IEA]; The chemical reactions and pathways resulting in the breakdown of sp…	Catalysis of the hydrolysis of various bonds, e.g. C-O, C-N, C-C, phosphoric anhydride bonds, etc. Hydrolase is the systematic name for any enzyme of EC class 3 [goid 16787] [evidence IEA]; Catalysis of the hydrolysis of any glycosyl bond [goid 16798] [evidence IEA]; Catalysis of the reaction: sphingomyelin + H2O = N-acylsphingosine + choline phosphate [goid 4767] [evidence IEA]	aSMase; A-SMase; ASM	aSMase; A-SMase; ASM
1980411	1980411	3.39438	9.11747	34.5047	3.10864e-11	2.96353e-09	16.3668	Mus musculus	MEEBO	ILMN_216006	ILMN_216006	ARRDC3	scl00105171.1_137	NM_178917.2	NA	NA	31342769	NM_178917.2	Arrdc3		ILMN_2666279	1980411	S	3869	TGAGGGCCACAGTCATGCTCTAGTATTCAAGATAGCTTCCTAATTTTTCA						The part of a cell or its extracellular environment in which a gene product is located. A gene product may be located in one or more parts of a cell and its location may be as specific as a particular macromolecular complex, that is, a stable, persistent association of macromolecules that function together [goid 5575] [evidence ND ]	Any process specifically pertinent to the functioning of integrated living units: cells, tissues, organs, and organisms. A process is a collection of molecular events with a defined beginning and end [goid 8150] [evidence ND ]	Elemental activities, such as catalysis or binding, describing the actions of a gene product at the molecular level. A given gene product may exhibit one or more molecular functions [goid 3674] [evidence ND ]
20364	20364	-8.39206	7.2793	-34.4915	3.11984e-11	2.96353e-09	16.3629	Mus musculus	RefSeq	ILMN_210028	ILMN_210028	CCND1	NM_007631.2	NM_007631.2	NA	12443	119672895	NM_007631.2	Ccnd1	NP_031657.1	ILMN_2669793	20364	S	2463	AACGCACACCTCTGCCCTGCTGGAGAAGGTTTAGGGCCATGTCTGAGAGA	7	-	152117119-152117168	7qF5	Mus musculus cyclin D1 (Ccnd1), mRNA.	Cyclin-dependent protein kinases (CDKs) are heterodimeric enzymes that contain a kinase catalytic subunit associated with a regulatory cyclin partner [goid 307] [evidence IPI]; A membrane-bounded organelle of eukaryotic cells in which chromosomes are housed and replicated. In most cells, the nucleus contains all of the cell's chromosomes except the organellar chromosomes, and is the site of RNA s…	The process resulting in the physical partitioning and separation of a cell into daughter cells [goid 51301] [evidence IEA]; The progression of biochemical and morphological phases and events that occur in a cell during successive cell replication or nuclear replication events. Canonically, the cell cycle comprises the replication and segregation of genetic material followed by the division of th…	Interacting selectively with any protein or protein complex (a complex of two or more proteins that may include other nonprotein molecules) [goid 5515] [evidence IPI]; Catalysis of the transfer of a phosphate group, usually from ATP, to a substrate molecule [goid 16301] [evidence IDA]; Catalysis of the phosphorylation of an amino acid residue in a protein, usually according to the reaction: a pro…	AI327039; PRAD1; bcl-1; Cyl-1	AI327039; PRAD1; bcl-1; Cyl-1
4610669	4610669	-2.44553	8.86019	-34.485	3.12533e-11	2.96353e-09	16.3611	Mus musculus	RefSeq	ILMN_218009	ILMN_218009	ARHGAP18	NM_176837.2	NM_176837.2	NA	73910	118130381	NM_176837.2	Arhgap18	NP_789807.1	ILMN_1248002	4610669	S	3217	AAGGGTAGAGTGTCACTGACGAAAGATGGCATGTGTGGATGAGCCACTGG	10	+	26638055-26638104	10qA4	Mus musculus Rho GTPase activating protein 18 (Arhgap18), mRNA.	The part of a cell or its extracellular environment in which a gene product is located. A gene product may be located in one or more parts of a cell and its location may be as specific as a particular macromolecular complex, that is, a stable, persistent association of macromolecules that function together [goid 5575] [evidence ND ]; The living contents of a cell; the matter contained within (but…	Any process specifically pertinent to the functioning of integrated living units: cells, tissues, organs, and organisms. A process is a collection of molecular events with a defined beginning and end [goid 8150] [evidence ND ]; The cascade of processes by which a signal interacts with a receptor, causing a change in the level or activity of a second messenger or other downstream target, and ultim…	Increases the activity of a GTPase, an enzyme that catalyzes the hydrolysis of GTP [goid 5096] [evidence IEA]; Elemental activities, such as catalysis or binding, describing the actions of a gene product at the molecular level. A given gene product may exhibit one or more molecular functions [goid 3674] [evidence ND ]	AI314906; 4833419J07Rik; AI843501	AI314906; 4833419J07Rik; AI843501
6380634	6380634	2.43204	7.08242	34.4555	3.15041e-11	2.97633e-09	16.3525	Mus musculus	RefSeq	ILMN_225109	ILMN_225109	ZFHX2	NM_001039198.1	NM_001039198.1	NA	239102	85986588	NM_001039198.1	Zfhx2	NP_001034287.1	ILMN_2964785	6380634	S	8500	CTAAGGGCAGTCCAGCCTCCGGGGATCAGCGTTGCCCACCAATGGCAAAT	14	-	55680670-55680719	14qC3	Mus musculus zinc finger homeobox 2 (Zfhx2), mRNA.	The part of a cell or its extracellular environment in which a gene product is located. A gene product may be located in one or more parts of a cell and its location may be as specific as a particular macromolecular complex, that is, a stable, persistent association of macromolecules that function together [goid 5575] [evidence ND ]; A membrane-bounded organelle of eukaryotic cells in which chrom…	Any process specifically pertinent to the functioning of integrated living units: cells, tissues, organs, and organisms. A process is a collection of molecular events with a defined beginning and end [goid 8150] [evidence ND ]	Elemental activities, such as catalysis or binding, describing the actions of a gene product at the molecular level. A given gene product may exhibit one or more molecular functions [goid 3674] [evidence ND ]; Interacting selectively with any metal ion [goid 46872] [evidence IEA]; Interacting selectively with zinc (Zn) ions [goid 8270] [evidence IEA]; Interacting selectively with DNA (deoxyribonu…	ZFH-5	ZFH-5
4570088	4570088	-5.53943	6.93983	-34.4325	3.17014e-11	2.98399e-09	16.3458	Mus musculus	RefSeq	ILMN_211070	ILMN_211070	CDC20	NM_023223.1	NM_023223.1	NA	107995	12963586	NM_023223.1	Cdc20	NP_075712.1	ILMN_2867901	4570088	S	1265	GGCACATTCGCATTTGGAACGTCTGCTCAGGGGCCTGTCTGAGTGCTGTG	4	-	118107372-118107421	4qD2.1	Mus musculus cell division cycle 20 homolog (S. cerevisiae) (Cdc20), mRNA.		Progression through mitosis, the division of the eukaryotic cell nucleus to produce two daughter nuclei that, usually, contain the identical chromosome complement to their mother [goid 7067] [evidence IEA]; The chemical reactions and pathways resulting in the breakdown of a protein or peptide by hydrolysis of its peptide bonds, initiated by the covalent attachment of a ubiquitin moiety, or multip…	Interacting selectively with any protein or protein complex (a complex of two or more proteins that may include other nonprotein molecules) [goid 5515] [evidence IPI]	C87100; p55CDC; 2310042N09Rik	C87100; p55CDC; 2310042N09Rik
5690246	5690246	5.07502	6.63236	34.2611	3.32153e-11	3.11508e-09	16.296	Mus musculus	RefSeq	ILMN_216856	ILMN_216856	GBP1	NM_010259.2	NM_010259.2	NA	14468	134031981	NM_010259.2	Gbp1	NP_034389.2	ILMN_1233293	5690246	S	2526	CTTTCATGCTCCAGCCTACTGTGTTTCCTTTCTAATCTCTCTTTTTATTT	3	+	142281846-142281895	3qH1	Mus musculus guanylate binding protein 1 (Gbp1), mRNA.	Double layer of lipid molecules that encloses all cells, and, in eukaryotes, many organelles; may be a single or double lipid bilayer; also includes associated proteins [goid 16020] [evidence IEA]; The membrane surrounding a cell that separates the cell from its external environment. It consists of a phospholipid bilayer and associated proteins [goid 5886] [evidence IEA]	Any immune system process that functions in the calibrated response of an organism to a potential internal or invasive threat [goid 6955] [evidence IEA]	Interacting selectively with GTP, guanosine triphosphate [goid 5525] [evidence IEA]; Interacting selectively with a nucleotide, any compound consisting of a nucleoside that is esterified with (ortho)phosphate or an oligophosphate at any hydroxyl group on the ribose or deoxyribose moiety [goid 166] [evidence IEA]; Catalysis of the reaction: GTP + H2O = GDP + phosphate [goid 3924] [evidence IEA]; I…	MGC124334; Gbp-1; Mpa-1; 5830475C06; Mpa1; Mag-1	MGC124334; Gbp-1; Mpa-1; 5830475C06; Mpa1; Mag-1
4640600	4640600	1.39534	13.3039	34.2102	3.36803e-11	3.14721e-09	16.2811	Mus musculus	RefSeq	ILMN_221823	ILMN_221823	ISCU	NM_025526.3	NM_025526.3	NA	66383	146134889	NM_025526.3	Iscu	NP_079802.1	ILMN_1234425	4640600	S	623	GTGCCGTTGATTACACCTGATCCCGTGTTCCTTTCAGCTCACGTGTGTCC				5qF	Mus musculus IscU iron-sulfur cluster scaffold homolog (E. coli) (Iscu), mRNA.	A semiautonomous, self replicating organelle that occurs in varying numbers, shapes, and sizes in the cytoplasm of virtually all eukaryotic cells. It is notably the site of tissue respiration [goid 5739] [evidence IDA]	The incorporation of iron and exogenous sulfur into a metallo-sulfur cluster [goid 16226] [evidence IEA]	Interacting selectively with iron (Fe) ions [goid 5506] [evidence IEA]; Interacting selectively with any metal ion [goid 46872] [evidence IEA]; Interacting selectively with an iron-sulfur cluster, a combination of iron and sulfur atoms [goid 51536] [evidence IEA]; Interacting selectively with any protein or protein complex (a complex of two or more proteins that may include other nonprotein molec…	2310020H20Rik; Nifu; AA407971; Nifun	2310020H20Rik; Nifu; AA407971; Nifun
650373	650373	-1.93511	8.99294	-34.1485	3.4253e-11	3.1794e-09	16.2631	Mus musculus	RefSeq	ILMN_217640	ILMN_217640	BANF1	NM_011793.2	NM_011793.2	NA	23825	31981404	NM_011793.2	Banf1	NP_035923.1	ILMN_2745971	650373	S	17	TTGAGGTCTGGGCGGGAGCGGCCGAGTGGCGCGAGGAGCCGTTACCAGAG	19	-	5366579-5366628	19qA	Mus musculus barrier to autointegration factor 1 (Banf1), transcript variant 1, mRNA.	All of the contents of a cell excluding the plasma membrane and nucleus, but including other subcellular structures [goid 5737] [evidence IEA]; A membrane-bounded organelle of eukaryotic cells in which chromosomes are housed and replicated. In most cells, the nucleus contains all of the cell's chromosomes except the organellar chromosomes, and is the site of RNA synthesis and processing. In some …	The molecular events that lead to the integration of a viral genome into the host genome [goid 19047] [evidence TAS]; The process by which a segment of DNA is incorporated into another, usually larger, DNA molecule such as a chromosome [goid 15074] [evidence IDA]	Interacting selectively with DNA (deoxyribonucleic acid) [goid 3677] [evidence IDA]; Interacting selectively with DNA (deoxyribonucleic acid) [goid 3677] [evidence TAS]	Bcrp1; Baf; L2bp1/Baf; C78287	Bcrp1; Baf; L2bp1/Baf; C78287
2120554	2120554	2.18971	11.4504	34.1465	3.42722e-11	3.1794e-09	16.2625	Mus musculus	MEEBO	ILMN_193217	ILMN_193217	D9ERTD392E	scl36713.8_79		NA	NA	33859709	NM_028181	D9Ertd392e		ILMN_1227277	2120554	S	2584	GCTGGGCTGGCTTGTCTTGTGAACTCTCTTGCACACCTGAATGCTATGGA
1410242	1410242	1.27091	12.178	34.0624	3.50711e-11	3.23045e-09	16.2378	Mus musculus	RefSeq	ILMN_222661	ILMN_222661	ZFAND3	NM_148926.2	NM_148926.2	NA	21769	54020733	NM_148926.2	Zfand3	NP_683728.1	ILMN_2753096	1410242	S	2483	CCTTTGTGTCCTAGATTGACTTACACACATAGCCTAGAGCTCAGTTTTAG	17	+	30346831-30346880	17qA3.3	Mus musculus zinc finger, AN1-type domain 3 (Zfand3), mRNA.			Interacting selectively with any metal ion [goid 46872] [evidence IEA]; Interacting selectively with zinc (Zn) ions [goid 8270] [evidence IEA]; Interacting selectively with DNA (deoxyribonucleic acid) [goid 3677] [evidence IEA]	MGC103362; TEG-27; MGC118625; AW539211; Tex27	MGC103362; TEG-27; MGC118625; AW539211; Tex27
2340167	2340167	-1.04815	9.66087	-34.0621	3.5074e-11	3.23045e-09	16.2377	Mus musculus	RefSeq	ILMN_215276	ILMN_215276	RDM1	NM_025654.2	NM_025654.2	NA	66599	142370751	NM_025654.2	Rdm1	NP_079930.1	ILMN_1218934	2340167	S	892	GACCTGCCTTCTGACTTTGACAGGAAGTTCTGCGTGTCCAATCAGTGGGT	11	+	101497189-101497238	11qD	Mus musculus RAD52 motif 1 (Rdm1), mRNA.	All of the contents of a cell excluding the plasma membrane and nucleus, but including other subcellular structures [goid 5737] [evidence IEA]; A membrane-bounded organelle of eukaryotic cells in which chromosomes are housed and replicated. In most cells, the nucleus contains all of the cell's chromosomes except the organellar chromosomes, and is the site of RNA synthesis and processing. In some …		Interacting selectively with an RNA molecule or a portion thereof [goid 3723] [evidence IEA]; Interacting selectively with DNA (deoxyribonucleic acid) [goid 3677] [evidence IEA]; Interacting selectively with any nucleic acid [goid 3676] [evidence IEA]; Interacting selectively with a nucleotide, any compound consisting of a nucleoside that is esterified with (ortho)phosphate or an oligophosphate a…	2410008M22Rik; Rad52b; AW212028	2410008M22Rik; Rad52b; AW212028
730754	730754	-3.04459	8.69512	-34.0259	3.54246e-11	3.25109e-09	16.2271	Mus musculus	MEEBO	ILMN_212397	ILMN_212397	NEURL	scl0018011.1_315		NA	NA	40254531	NM_021360	Neurl		ILMN_2625940	730754	S	3918	GCACTGCCTCCCTTGTGAACTGGGCCACTGTGTTTGTGAATAAAGGTGAT						All of the contents of a cell excluding the plasma membrane and nucleus, but including other subcellular structures [goid 5737] [evidence IDA]; All of the contents of a cell excluding the plasma membrane and nucleus, but including other subcellular structures [goid 5737] [evidence ISO]; A membrane-bounded organelle of eukaryotic cells in which chromosomes are housed and replicated. In most cells,…	A change in state or activity of a cell or an organism (in terms of movement, secretion, enzyme production, gene expression, etc.) as a result of an external stimulus [goid 9605] [evidence IMP]; The secretion of milk by the mammary gland [goid 7595] [evidence IMP]; Any process involved in the controlled movement of a sperm cell [goid 30317] [evidence IMP]; The assembly and organization of the spe…	Interacting selectively with any protein or protein complex (a complex of two or more proteins that may include other nonprotein molecules) [goid 5515] [evidence IPI]; Interacting selectively with any metal ion [goid 46872] [evidence IEA]; Interacting selectively with zinc (Zn) ions [goid 8270] [evidence IEA]
3460064	3460064	2.83293	9.03926	33.9706	3.59677e-11	3.28919e-09	16.2108	Mus musculus	RefSeq	ILMN_187599	ILMN_187599	TRIM2	NM_030706.1	NM_030706.1	NA	80890	14010848	NM_030706.1	Trim2	NP_109631.1	ILMN_2511355	3460064	S	3646	GCTGAGTCCTTGGTGTGCGGGAATAGGCAGCACTCTGAAAGACAGAAGCA	3	-	83967839-83967888	3qF1	Mus musculus tripartite motif protein 2 (Trim2), mRNA. XM_984114 XM_984144 XM_984172 XM_984200 XM_984238 XM_984275 XM_984313	All of the contents of a cell excluding the plasma membrane and nucleus, but including other subcellular structures [goid 5737] [evidence NAS]; The living contents of a cell; the matter contained within (but not including) the plasma membrane, usually taken to exclude large vacuoles and masses of secretory or ingested material. In eukaryotes it includes the nucleus and cytoplasm [goid 5622] [evid…	Any process specifically pertinent to the functioning of integrated living units: cells, tissues, organs, and organisms. A process is a collection of molecular events with a defined beginning and end [goid 8150] [evidence ND ]	Interacting selectively with any protein or protein complex (a complex of two or more proteins that may include other nonprotein molecules) [goid 5515] [evidence IPI]; Interacting selectively with any metal ion [goid 46872] [evidence IEA]; Interacting selectively with any part of a myosin complex; myosins are any of a superfamily of molecular motor proteins that bind to actin and use the energy o…	narf; KIAA0517; mKIAA0517	narf; KIAA0517; mKIAA0517
5860347	5860347	8.88045	8.99129	33.915	3.6522e-11	3.32804e-09	16.1944	Mus musculus	MEEBO	ILMN_223109	ILMN_223109	C3	scl49743.39.1_15	NM_009778.1	NA	NA	23956043	NM_009778.1	C3		ILMN_2759484	5860347	S	5003	GGGGCATTCACAGAATCTATGGTGGTTTATGGTTGTCCCAACTGACTACA						The space external to the outermost structure of a cell. For cells without external protective or external encapsulating structures this refers to space outside of the plasma membrane. This term covers the host cell environment outside an intracellular parasite [goid 5576] [evidence IEA]	Innate immune responses are defense responses mediated by germline encoded components that directly recognize components of potential pathogens [goid 45087] [evidence IEA]; Any process involved in the activation of any of the steps of the alternative pathway of the complement cascade which allows for the direct killing of microbes and the regulation of other immune processes [goid 6957] [evidence…	Stops, prevents or reduces the activity of an endopeptidase, any enzyme that hydrolyzes nonterminal peptide bonds in polypeptides [goid 4866] [evidence IEA]; Interacting selectively with any protein or protein complex (a complex of two or more proteins that may include other nonprotein molecules) [goid 5515] [evidence IPI]
3840292	3840292	2.82241	9.63844	33.7311	3.84265e-11	3.4892e-09	16.14	Mus musculus	RefSeq	ILMN_196777	ILMN_196777	IFITM3	NM_025378.2	NM_025378.2	NA	66141	142365531	NM_025378.2	Ifitm3	NP_079654.1	ILMN_2658501	3840292	S	502	CTTCACACTTAATAGAGGATTCCGACTTCCGGTCCTGAAGTGCTTCACCC	7	-	148195585-148195623:148195624-148195634	7qF5	Mus musculus interferon induced transmembrane protein 3 (Ifitm3), mRNA.	Penetrating at least one phospholipid bilayer of a membrane. May also refer to the state of being buried in the bilayer with no exposure outside the bilayer. When used to describe a protein, indicates that all or part of the peptide sequence is embedded in the membrane [goid 16021] [evidence IEA]; A membrane-bounded vesicle found in the cytoplasm of the cell [goid 16023] [evidence IDA]	Any process that stops, prevents or reduces the rate or extent of cell proliferation [goid 8285] [evidence IDA]		mil-1; 1110004C05Rik; Cdw217; Fgls; IP15; Cd225	mil-1; 1110004C05Rik; Cdw217; Fgls; IP15; Cd225
7150356	7150356	3.10115	9.56702	33.7024	3.8733e-11	3.50465e-09	16.1315	Mus musculus	MEEBO	ILMN_185446	ILMN_185446	HIST2H2AA1	scl22866.1_233		NA	NA	20799906	NM_013549	Hist2h2aa1		ILMN_2751948	7150356	S	524	ATAAAGAGTTGTGTCACGGTAGCCGGTCTTGGTGGCCTTTCCTGGCCCTG						A membrane-bounded organelle of eukaryotic cells in which chromosomes are housed and replicated. In most cells, the nucleus contains all of the cell's chromosomes except the organellar chromosomes, and is the site of RNA synthesis and processing. In some species, or in specialized cell types, RNA metabolism or DNA replication may be absent [goid 5634] [evidence IEA]; A structure composed of a ver…	The aggregation, arrangement and bonding together of a nucleosome, the beadlike structural units of eukaryotic chromatin composed of histones and DNA [goid 6334] [evidence IEA]	Interacting selectively with DNA (deoxyribonucleic acid) [goid 3677] [evidence IEA]
4730349	4730349	4.5539	5.63927	33.6803	3.89708e-11	3.5138e-09	16.125	Mus musculus	RefSeq	ILMN_234029	ILMN_234029	NUAK1	NM_001004363.1	NM_001004363.1	NA	77976	52138543	NM_001004363.1	Nuak1	NP_001004363.1	ILMN_2928720	4730349	S	4536	CCAATGGAGCCCTGTTATCCCTGCCAGTCAGTCCCCAGCCAAAGAAGGGA	10	-	83834496-83834545	10qC1	Mus musculus NUAK family, SNF1-like kinase, 1 (Nuak1), mRNA.		The process of introducing a phosphate group on to a protein [goid 6468] [evidence IEA]	Catalysis of the transfer of a group, e.g. a methyl group, glycosyl group, acyl group, phosphorus-containing, or other groups, from one compound (generally regarded as the donor) to another compound (generally regarded as the acceptor). Transferase is the systematic name for any enzyme of EC class 2 [goid 16740] [evidence IEA]; Catalysis of the transfer of a phosphate group, usually from ATP, to …	B230104P22Rik; MGC90816; AW494241; AU014801	B230104P22Rik; MGC90816; AW494241; AU014801
6370474	6370474	3.97281	6.07444	33.5721	4.01607e-11	3.60843e-09	16.0928	Mus musculus	RefSeq	ILMN_196608	ILMN_196608	GRIA1	NM_008165.2	NM_008165.2	NA	14799	34328127	NM_008165.2	Gria1	NP_032191.2	ILMN_1248802	6370474	S	2535	GGCCATGCTGGTTGCCTTAATCGAGTTCTGCTACAAATCCCGTAGCGAGT	11	+	57131239-57131288	11qB1.3	Mus musculus glutamate receptor, ionotropic, AMPA1 (alpha 1) (Gria1), mRNA.	An assembly of four or five subunits which form a structure with an extracellular N-terminus and a large loop that together form the ligand binding domain. The C-terminus is intracellular. The ionotropic glutamate receptor complex itself acts as a ligand gated ion channel; on binding glutamate, charged ions pass through a channel in the center of the receptor complex. The AMPA receptors mediate f…	The directed movement of substances (such as macromolecules, small molecules, ions) into, out of, within or between cells, or within a multicellular organism [goid 6810] [evidence IEA]; The directed movement of charged atoms or small charged molecules into, out of, within or between cells [goid 6811] [evidence IEA]; The process by which cell surface receptors are monoubiquitinated following ligan…	Catalysis of facilitated diffusion of an ion (by an energy-independent process) by passage through a transmembrane aqueous pore or channel without evidence for a carrier-mediated mechanism [goid 5216] [evidence IEA]; Combining with an extracellular or intracellular messenger to initiate a change in cell activity [goid 4872] [evidence IEA]; Interacting selectively with any protein or protein compl…	2900051M01Rik; GluR-A; GluRA; Glur1; Glr-1; Glr1; HIPA1; AI853806; Glur-1	2900051M01Rik; GluR-A; GluRA; Glur1; Glr-1; Glr1; HIPA1; AI853806; Glur-1
4010133	4010133	3.34133	9.93651	33.5371	4.05539e-11	3.63106e-09	16.0823	Mus musculus	RefSeq	ILMN_220907	ILMN_220907	CDC42EP4	NM_020006.1	NM_020006.1	NA	56699	9910141	NM_020006.1	Cdc42ep4	NP_064390.1	ILMN_2728431	4010133	S	3182	CTAGATTCAGACCCTGAAGTGCTCACTGGGCCCCTGACAGGTGCTCCTAC	11	-	113588337-113588386	11qE2	Mus musculus CDC42 effector protein (Rho GTPase binding) 4 (Cdc42ep4), mRNA.	Any of the various filamentous elements that form the internal framework of cells, and typically remain after treatment of the cells with mild detergent to remove membrane constituents and soluble components of the cytoplasm. The term embraces intermediate filaments, microfilaments, microtubules, the microtrabecular lattice, and other structures characterized by a polymeric filamentous nature and…	Any process that modulates the surface configuration of a cell [goid 8360] [evidence IEA]; A series of molecular signals within the cell that are mediated by a member of the Rho family of proteins switching to a GTP-bound active state [goid 7266] [evidence IDA]	Interacting selectively with any protein or protein complex (a complex of two or more proteins that may include other nonprotein molecules) [goid 5515] [evidence IPI]	Borg4; 1500041M20Rik; CEP4	Borg4; 1500041M20Rik; CEP4
1260022	1260022	-3.54097	6.60027	-33.5018	4.09557e-11	3.6543e-09	16.0718	Mus musculus	RefSeq	ILMN_222121	ILMN_222121	CHTF18	NM_145409.1	NM_145409.1	NA	214901	21703815	NM_145409.1	Chtf18	NP_663384.1	ILMN_1232175	1260022	S	2907	TGGTTCCGGTTCAACGAGGGCGTCTCAAATGCTGTTCGGCGCAGCCTGTA	17	-	25856111-25856160	17qA3.3	Mus musculus CTF18, chromosome transmission fidelity factor 18 homolog (S. cerevisiae) (Chtf18), mRNA.	A membrane-bounded organelle of eukaryotic cells in which chromosomes are housed and replicated. In most cells, the nucleus contains all of the cell's chromosomes except the organellar chromosomes, and is the site of RNA synthesis and processing. In some species, or in specialized cell types, RNA metabolism or DNA replication may be absent [goid 5634] [evidence IEA]	The process whereby new strands of DNA are synthesized. The template for replication can either be an existing DNA molecule or RNA [goid 6260] [evidence IEA]; The progression of biochemical and morphological phases and events that occur in a cell during successive cell replication or nuclear replication events. Canonically, the cell cycle comprises the replication and segregation of genetic mater…	Interacting selectively with a nucleotide, any compound consisting of a nucleoside that is esterified with (ortho)phosphate or an oligophosphate at any hydroxyl group on the ribose or deoxyribose moiety [goid 166] [evidence IEA]; Interacting selectively with ATP, adenosine 5'-triphosphate, a universally important coenzyme and enzyme regulator [goid 5524] [evidence IEA]; Interacting selectively wi…	Chl12; 6030457M03Rik; MGC38008	Chl12; 6030457M03Rik; MGC38008
650121	650121	-3.59758	4.52112	-33.4178	4.19272e-11	3.72804e-09	16.0467	Mus musculus	RefSeq	ILMN_217134	ILMN_217134	MCM10	NM_027290.2	NM_027290.2	NA	70024	142369377	NM_027290.2	Mcm10	NP_081566.1	ILMN_2679464	650121	S	2886	TGGTGCCTACCCGCTTTCCTCCATGTGCTGGCCTGACACCATATTTGACA	2	-	4912272-4912321	2qA1	Mus musculus minichromosome maintenance deficient 10 (S. cerevisiae) (Mcm10), mRNA.	A membrane-bounded organelle of eukaryotic cells in which chromosomes are housed and replicated. In most cells, the nucleus contains all of the cell's chromosomes except the organellar chromosomes, and is the site of RNA synthesis and processing. In some species, or in specialized cell types, RNA metabolism or DNA replication may be absent [goid 5634] [evidence IEA]	The process whereby new strands of DNA are synthesized. The template for replication can either be an existing DNA molecule or RNA [goid 6260] [evidence IEA]	Interacting selectively with any metal ion [goid 46872] [evidence IEA]; Interacting selectively with zinc (Zn) ions [goid 8270] [evidence IEA]	C79164; AU018508; C330019M07Rik; 2410041F14Rik	C79164; AU018508; C330019M07Rik; 2410041F14Rik
2230154	2230154	-3.28816	5.25992	-33.3848	4.23163e-11	3.74966e-09	16.0368	Mus musculus	RefSeq	ILMN_239701	ILMN_239701	ZCWPW1	NM_001005426.1	NM_001005426.1	NA	381678	53749215	NM_001005426.1	Zcwpw1	NP_001005426.1	ILMN_2982316	2230154	S	1908	GACATTGGAGAGCCAGAAGAGAGAGGGGAGATGCAGCAGAGAGGCAGCTC	5	+	138252059-138252108	5qG2	Mus musculus zinc finger, CW type with PWWP domain 1 (Zcwpw1), mRNA.			Interacting selectively with any metal ion [goid 46872] [evidence IEA]; Interacting selectively with zinc (Zn) ions [goid 8270] [evidence IEA]	Gm1053; MGC76794	Gm1053; MGC76794
3130685	3130685	2.35716	12.4574	33.362	4.25873e-11	3.7607e-09	16.0299	Mus musculus	RefSeq	ILMN_211898	ILMN_211898	GPR37L1	NM_134438.1	NM_134438.1	NA	171469	30794241	NM_134438.1	Gpr37l1	NP_602320.1	ILMN_2620545	3130685	S	1537	CTACAAACAATGCTGTTCTTATCCTCCGAGGGGCCTGCCAGATCTCCACC	1	-	137057236-137057285	1qE4	Mus musculus G protein-coupled receptor 37-like 1 (Gpr37l1), mRNA.	Penetrating at least one phospholipid bilayer of a membrane. May also refer to the state of being buried in the bilayer with no exposure outside the bilayer. When used to describe a protein, indicates that all or part of the peptide sequence is embedded in the membrane [goid 16021] [evidence IEA]; Double layer of lipid molecules that encloses all cells, and, in eukaryotes, many organelles; may be…	The series of molecular signals generated as a consequence of a G-protein coupled receptor binding to its physiological ligand [goid 7186] [evidence IEA]; The cascade of processes by which a signal interacts with a receptor, causing a change in the level or activity of a second messenger or other downstream target, and ultimately effecting a change in the functioning of the cell [goid 7165] [evid…	A receptor that binds an extracellular ligand and transmits the signal to a heterotrimeric G-protein complex. These receptors are characteristically seven-transmembrane receptors and are made up of hetero- or homodimers [goid 4930] [evidence IEA]; Combining with an extracellular or intracellular messenger to initiate a change in cell activity [goid 4872] [evidence IEA]; Mediates the transfer of a…	D0Kist8; CAG-18; AW047233	D0Kist8; CAG-18; AW047233
6290368	6290368	2.09566	9.95993	33.306	4.32614e-11	3.80715e-09	16.0131	Mus musculus	RefSeq	ILMN_259668	ILMN_259668	TMOD2	NM_001038710.1	NM_001038710.1	NA	50876	84697030	NM_001038710.1	Tmod2	NP_001033799.1	ILMN_3114546	6290368	A	9770	GGGTGCGATTTTTGGGCCCTTTGGAATTAGCACCCAGAGCTAATGTTAAG	9	-	75413565-75413614	9qD	Mus musculus tropomodulin 2 (Tmod2), transcript variant 1, mRNA. XM_001004496 XM_001004498	All of the contents of a cell excluding the plasma membrane and nucleus, but including other subcellular structures [goid 5737] [evidence IEA]; Any of the various filamentous elements that form the internal framework of cells, and typically remain after treatment of the cells with mild detergent to remove membrane constituents and soluble components of the cytoplasm. The term embraces intermediat…	The acquisition and processing of information and/or the storage and retrieval of this information over time [goid 7611] [evidence IMP]; The process of communication from a neuron to another neuron across a synapse [goid 7270] [evidence IMP]; Any process that activates or increases the frequency, rate or extent of G-protein coupled receptor protein signaling pathway activity [goid 45745] [evidenc…	Interacting selectively with monomeric or multimeric forms of actin, including actin filaments [goid 3779] [evidence IEA]; Interacting selectively with tropomyosin, a protein associated with actin filaments both in cytoplasm and, in association with troponin, in the thin filament of striated muscle [goid 5523] [evidence ISO]	NTMOD; N-Tmod	NTMOD; N-Tmod
3310546	3310546	-2.50024	4.15534	-33.2916	4.34361e-11	3.80948e-09	16.0088	Mus musculus	RefSeq	ILMN_212854	ILMN_212854	MYBL2	NM_008652.2	NM_008652.2	NA	17865	31543275	NM_008652.2	Mybl2	NP_032678.1	ILMN_1249829	3310546	S	3091	GGCCCATAGCTGGTGATCAGTCTCAAACTTGAAAAGGGAGATGCTGAGCC	2	+	162909812-162909861	2qH2	Mus musculus myeloblastosis oncogene-like 2 (Mybl2), mRNA.	A membrane-bounded organelle of eukaryotic cells in which chromosomes are housed and replicated. In most cells, the nucleus contains all of the cell's chromosomes except the organellar chromosomes, and is the site of RNA synthesis and processing. In some species, or in specialized cell types, RNA metabolism or DNA replication may be absent [goid 5634] [evidence IDA]	Any process that modulates the frequency, rate or extent of DNA-dependent transcription [goid 6355] [evidence IEA]; The synthesis of either RNA on a template of DNA or DNA on a template of RNA [goid 6350] [evidence IEA]; Any process that modulates the frequency, rate or extent of the synthesis of either RNA on a template of DNA or DNA on a template of RNA [goid 45449] [evidence IEA]	Interacting selectively with DNA (deoxyribonucleic acid) [goid 3677] [evidence IEA]	Bmyb	Bmyb
5720609	5720609	3.12048	5.50884	33.2755	4.36339e-11	3.81381e-09	16.0039	Mus musculus	RefSeq	ILMN_218930	ILMN_218930	LYZ	NM_013590.2	NM_013590.2	NA	17110	40254571	NM_013590.2	Lyz	NP_038618.1	ILMN_2878071	5720609	S	1087	GTTCCCAGTGTCATGAGGCATTCAGGAGGACTAGTGAGCTGTGCCTGTCC	10	-	116692033-116692082	10qD2	Mus musculus lysozyme (Lyz), mRNA.				Lzp-s	Lzp-s
4560309	4560309	1.96565	13.7299	33.255	4.38853e-11	3.82278e-09	15.9978	Mus musculus	RefSeq	ILMN_209755	ILMN_209755	OAT	NM_016978.1	NM_016978.1	NA	18242	8393865	NM_016978.1	Oat	NP_058674.1	ILMN_2933112	4560309	S	1660	CTGCGTACAGCCTGCAGATGGAGGCCTGCAGTCATTTACGTGCGTCTTTA	7	-	132396157-132396206	7qF3	Mus musculus ornithine aminotransferase (Oat), mRNA.	A semiautonomous, self replicating organelle that occurs in varying numbers, shapes, and sizes in the cytoplasm of virtually all eukaryotic cells. It is notably the site of tissue respiration [goid 5739] [evidence IDA]		Catalysis of the transfer of an amino group to an acceptor, usually a 2-oxo acid [goid 8483] [evidence IEA]; Catalysis of the transfer of a group, e.g. a methyl group, glycosyl group, acyl group, phosphorus-containing, or other groups, from one compound (generally regarded as the donor) to another compound (generally regarded as the acceptor). Transferase is the systematic name for any enzyme of …	AI194874	AI194874
3870685	3870685	1.32583	10.2937	33.2406	4.40627e-11	3.82527e-09	15.9935	Mus musculus	RefSeq	ILMN_253743	ILMN_253743	CAPZB	NM_001037761.1	NM_001037761.1	NA	12345	83649736	NM_001037761.1	Capzb	NP_001032850.1	ILMN_3104349	3870685	A	1154	TCCTCTGGCTCCAAGGCCTGCTTCCCACGACGTTTCCATAGAGACCGTGT	4	+	138847180-138847229	4qD3	Mus musculus capping protein (actin filament) muscle Z-line, beta (Capzb), transcript variant 1, mRNA.	Specialised type of cell-cell junction in cardiac muscle, which mediates mechanical and electrochemical integration between the individual cardiomyocytes. Consist of three different kinds of substructures: adherens junctions, desmosomes and gap junctions [goid 14704] [evidence ISA]; All of the contents of a cell excluding the plasma membrane and nucleus, but including other subcellular structures…	The binding of a protein or protein complex to the barbed (or plus) end of an actin filament, thus preventing the addition, exchange or removal of further actin subunits [goid 51016] [evidence IEA]; A process that is carried out at the cellular level which results in the formation, arrangement of constituent parts, or disassembly of cytoskeletal structures comprising actin filaments and their ass…	Interacting selectively with monomeric or multimeric forms of actin, including actin filaments [goid 3779] [evidence IEA]	Cappb1; AI325129; 1700120C01Rik; CPbeat2; CPB2; CPbeta2; CPbeta1; CPB1	1700120C01Rik; CPB2; CPbeta2; Cappb1; AI325129; CPbeat2; CPbeta1; CPB1
780168	780168	2.05249	12.4224	33.2057	4.44979e-11	3.83522e-09	15.9829	Mus musculus	RefSeq	ILMN_223394	ILMN_223394	TBCEL	NM_173038.3	NM_173038.3	NA	272589	146198715	NM_173038.3	Tbcel	NP_766626.1	ILMN_2763459	780168	S	4787	ACCGAGAGGGGACTGGACTCTCAGGCCCTTTACAGTTGTCTCCTGCAGTT				9qA5.1	Mus musculus tubulin folding cofactor E-like (Tbcel), mRNA.	All of the contents of a cell excluding the plasma membrane and nucleus, but including other subcellular structures [goid 5737] [evidence IEA]; Any of the various filamentous elements that form the internal framework of cells, and typically remain after treatment of the cells with mild detergent to remove membrane constituents and soluble components of the cytoplasm. The term embraces intermediat…	The covalent alteration of one or more amino acids occurring in proteins, peptides and nascent polypeptides (co-translational, post-translational modifications). Includes the modification of charged tRNAs that are destined to occur in a protein (pre-translation modification) [goid 6464] [evidence IEA]	Interacting selectively with any protein or protein complex (a complex of two or more proteins that may include other nonprotein molecules) [goid 5515] [evidence IEA]	Lrrc35; D330014K23; E130107N23Rik	Lrrc35; D330014K23; E130107N23Rik
6580403	6580403	2.63431	5.80466	33.2043	4.45157e-11	3.83522e-09	15.9825	Mus musculus	RefSeq	ILMN_209127	ILMN_209127	THRSP	NM_009381.2	NM_009381.2	NA	21835	31560631	NM_009381.2	Thrsp	NP_033407.1	ILMN_1256775	6580403	S	531	AGACCTGGACAGAGGGCCTGGCCCCAGGTGGACGCGAAGGCGGCTTCCGT	7	-	104561924-104561973	7qE1	Mus musculus thyroid hormone responsive SPOT14 homolog (Rattus) (Thrsp), mRNA.	A membrane-bounded organelle of eukaryotic cells in which chromosomes are housed and replicated. In most cells, the nucleus contains all of the cell's chromosomes except the organellar chromosomes, and is the site of RNA synthesis and processing. In some species, or in specialized cell types, RNA metabolism or DNA replication may be absent [goid 5634] [evidence IEA]			S14	S14
4180021	4180021	5.0184	6.56886	33.1956	4.46251e-11	3.83522e-09	15.9799	Mus musculus	RefSeq	ILMN_240635	ILMN_240635	DDO	NM_027442.3	NM_027442.3	NA	70503	31981943	NM_027442.3	Ddo	NP_081718.2	ILMN_2808191	4180021	S	2579	GTGCCCATGAAGTGCCTACAACCTCCTGTAACTACAGCTTCAGGGTTTCC	10	+	40337997-40338046	10qB1	Mus musculus D-aspartate oxidase (Ddo), mRNA.	A small, membrane-bounded organelle that uses dioxygen (O2) to oxidize organic molecules; contains some enzymes that produce and others that degrade hydrogen peroxide (H2O2) [goid 5777] [evidence IEA]	The process of removal or addition of one or more electrons with or without the concomitant removal or addition of a proton or protons [goid 55114] [evidence IEA]; The chemical reactions and pathways, including anabolism and catabolism, by which living organisms transform chemical substances. Metabolic processes typically transform small molecules, but also include macromolecular processes such a…	Catalysis of an oxidation-reduction (redox) reaction, a reversible chemical reaction in which the oxidation state of an atom or atoms within a molecule is altered. One substrate acts as a hydrogen or electron donor and becomes oxidized, while the other acts as hydrogen or electron acceptor and becomes reduced [goid 16491] [evidence IEA]; Catalysis of a biochemical reaction at physiological temper…	AI467244; 5330420D20Rik; 5730402C02Rik	5330420D20Rik; 5730402C02Rik; AI467244
4610095	4610095	2.09217	8.99937	33.1011	4.58287e-11	3.92286e-09	15.9514	Mus musculus	RefSeq	ILMN_219750	ILMN_219750	DNAJC3	NM_008929.2	NM_008929.2	NA	100037258	31542562	NM_008929.2	Dnajc3	NP_032955.2	ILMN_2870549	4610095	S	3233	GTTTGAGCCAGCTTGGTTTACATAGTGAGTTCCGTGCCAGGGCCTCCACC	14	+	119379022-119379071	14qE4	Mus musculus DnaJ (Hsp40) homolog, subfamily C, member 3 (Dnajc3), mRNA.	The irregular network of unit membranes, visible only by electron microscopy, that occurs in the cytoplasm of many eukaryotic cells. The membranes form a complex meshwork of tubular channels, which are often expanded into slitlike cavities called cisternae. The ER takes two forms, rough (or granular), with ribosomes adhering to the outer surface, and smooth (with no ribosomes attached) [goid 5783…	A change in state or activity of a cell or an organism (in terms of movement, secretion, enzyme production, gene expression, etc.) as a result of an unfolded protein stimulus [goid 6986] [evidence IEA]; Any process that stops, prevents or reduces the frequency, rate or extent of protein kinase activity [goid 6469] [evidence ISS]	The selective, often stoichiometric, interaction of a molecule with one or more specific sites on another molecule [goid 5488] [evidence IEA]; Stops, prevents or reduces the activity of a protein kinase, an enzyme which phosphorylates a protein [goid 4860] [evidence ISS]; Interacting selectvely with a heat shock protein, any protein synthesized or activated in response to heat shock [goid 31072] …	MGC6474; mp58; AU067833; Dnajc3b; Prkri; p58; p58IPK; Dnajc3; AA408985	MGC6474; mp58; AU067833; Dnajc3b; Prkri; p58; p58IPK; Dnajc3; AA408985
2600463	2600463	-4.28359	7.6324	-33.0918	4.59502e-11	3.92286e-09	15.9485	Mus musculus	RefSeq	ILMN_185093	ILMN_244467	GFPT2	NM_013529.2	NM_013529.2	NA	14584	142386698	NM_013529.2	Gfpt2	NP_038557.1	ILMN_1214822	2600463	S	2799	CACTTTGGTCCCGGCTCCCAGCCTGAGATGCCCCACACAAGAGGGTGGTT	11	+	49651969-49652018	11qB1.2	Mus musculus glutamine fructose-6-phosphate transaminase 2 (Gfpt2), mRNA.	All of the contents of a cell excluding the plasma membrane and nucleus, but including other subcellular structures [goid 5737] [evidence IEA]	The chemical reactions and pathways involving glutamine, 2-amino-4-carbamoylbutanoic acid [goid 6541] [evidence TAS]; The chemical reactions and pathways involving carbohydrates, any of a group of organic compounds based of the general formula Cx(H2O)y. Includes the formation of carbohydrate derivatives by the addition of a carbohydrate residue to another molecule [goid 5975] [evidence IEA]; The …	Catalysis of the transfer of an amino group to an acceptor, usually a 2-oxo acid [goid 8483] [evidence IEA]; Catalysis of the transfer of a group, e.g. a methyl group, glycosyl group, acyl group, phosphorus-containing, or other groups, from one compound (generally regarded as the donor) to another compound (generally regarded as the acceptor). Transferase is the systematic name for any enzyme of …	GFAT2; AI480523	GFAT2; AI480523
4220546	4220546	-1.20154	10.7533	-32.9705	4.75536e-11	4.04631e-09	15.9118	Mus musculus	RefSeq	ILMN_224168	ILMN_241570	ILF2	NM_026374.3	NM_026374.3	NA	67781	118129818	NM_026374.3	Ilf2	NP_080650.1	ILMN_2775891	4220546	S	1395	GCCCTCTGTCCGTCTGTGAGGAAGCAGAATGCCACACATTCCCAATATTT	3	+	90291723-90291772	3qF1	Mus musculus interleukin enhancer binding factor 2 (Ilf2), mRNA.	A membrane-bounded organelle of eukaryotic cells in which chromosomes are housed and replicated. In most cells, the nucleus contains all of the cell's chromosomes except the organellar chromosomes, and is the site of RNA synthesis and processing. In some species, or in specialized cell types, RNA metabolism or DNA replication may be absent [goid 5634] [evidence IDA]; A small, dense body one or mo…	Any process specifically pertinent to the functioning of integrated living units: cells, tissues, organs, and organisms. A process is a collection of molecular events with a defined beginning and end [goid 8150] [evidence ND ]; Any process that modulates the frequency, rate or extent of DNA-dependent transcription [goid 6355] [evidence IEA]; The synthesis of either RNA on a template of DNA or DNA…	Interacting selectively with any protein or protein complex (a complex of two or more proteins that may include other nonprotein molecules) [goid 5515] [evidence ISA]; Interacting selectively with DNA (deoxyribonucleic acid) [goid 3677] [evidence ISA]	Tex261; 6230405A16Rik; Tex267; TEG-267	Tex261; 6230405A16Rik; Tex267; TEG-267
2810612	2810612	-6.93803	5.72198	-32.9471	4.78701e-11	4.05163e-09	15.9046	Mus musculus	RefSeq	ILMN_210249	ILMN_210249	BIRC5	NM_009689.2	NM_009689.2	NA	11799	59859886	NM_009689.2	Birc5	NP_033819.1	ILMN_2603699	2810612	S	223	CGAATGGCGGAGGCTGGCTTCATCCACTGCCCTACCGAGAACGAGCCTGA	11	+	117710773-117710775:117711068-117711114	11qE2	Mus musculus baculoviral IAP repeat-containing 5 (Birc5), transcript variant 1, mRNA.	A membrane-bounded organelle of eukaryotic cells in which chromosomes are housed and replicated. In most cells, the nucleus contains all of the cell's chromosomes except the organellar chromosomes, and is the site of RNA synthesis and processing. In some species, or in specialized cell types, RNA metabolism or DNA replication may be absent [goid 5634] [evidence IEA]; A structure composed of a ver…	A form of programmed cell death induced by external or internal signals that trigger the activity of proteolytic caspases, whose actions dismantle the cell and result in cell death. Apoptosis begins internally with condensation and subsequent fragmentation of the cell nucleus (blebbing) while the plasma membrane remains intact. Other characteristics of apoptosis include DNA fragmentation and the …	Stops, prevents or reduces the activity of an endopeptidase, any enzyme that hydrolyzes nonterminal peptide bonds in polypeptides [goid 4866] [evidence IEA]; [goid 4869] [evidence IEA]; Interacting selectively with any metal ion [goid 46872] [evidence IEA]; Interacting selectively with zinc (Zn) ions [goid 8270] [evidence IEA]	survivin40; AAC-11; TIAP; Api4	survivin40; AAC-11; TIAP; Api4
1070709	1070709	3.91148	9.22812	32.9385	4.79876e-11	4.05163e-09	15.902	Mus musculus	RefSeq	ILMN_211969	ILMN_211969	NEDD9	NM_017464.2	NM_017464.2	NA	18003	31543317	NM_017464.2	Nedd9	NP_059492.2	ILMN_1223678	1070709	S	4219	TGGAGAGCAATTCACTGTGTCTGGCGTGTGGAAGAAGAGGGTCCTGAAGC	13	-	41321151-41321200	13qA3.3-qA4	Mus musculus neural precursor cell expressed, developmentally down-regulated gene 9 (Nedd9), mRNA.	All of the contents of a cell excluding the plasma membrane and nucleus, but including other subcellular structures [goid 5737] [evidence IEA]; Any of the various filamentous elements that form the internal framework of cells, and typically remain after treatment of the cells with mild detergent to remove membrane constituents and soluble components of the cytoplasm. The term embraces intermediat…	Any process that modulates the frequency, rate or extent of cell growth [goid 1558] [evidence IEA]; The progression of biochemical and morphological phases and events that occur in a cell during successive cell replication or nuclear replication events. Canonically, the cell cycle comprises the replication and segregation of genetic material followed by the division of the cell, but in endocycles…	Interacting selectively with any protein or protein complex (a complex of two or more proteins that may include other nonprotein molecules) [goid 5515] [evidence IEA]	E230025G09Rik	E230025G09Rik
430068	430068	3.98376	7.08023	32.931	4.80892e-11	4.05163e-09	15.8997	Mus musculus	RefSeq	ILMN_218281	ILMN_261122	ACTA2	NM_007392.2	NM_007392.2	NA	11475	31982518	NM_007392.2	Acta2	NP_031418.1	ILMN_2693895	430068	S	1245	TTGTGGATCAGCGCCTCCAGTTCCTTTCCAAATCATTCCTGCCCAAAGCT	19	-	34316066-34316115	19qC1	Mus musculus actin, alpha 2, smooth muscle, aorta (Acta2), mRNA.	All of the contents of a cell excluding the plasma membrane and nucleus, but including other subcellular structures [goid 5737] [evidence IEA]; Any of the various filamentous elements that form the internal framework of cells, and typically remain after treatment of the cells with mild detergent to remove membrane constituents and soluble components of the cytoplasm. The term embraces intermediat…	The process that modulates the force with which blood travels through the circulatory system. The process is controlled by a balance of processes that increase pressure and decrease pressure [goid 8217] [evidence IMP]; A process, occurring in the vascular tissue, whereby actin/myosin complex activity generates force through ATP hydrolysis resulting in a change in smooth muscle geometry. This proc…	Interacting selectively with a nucleotide, any compound consisting of a nucleoside that is esterified with (ortho)phosphate or an oligophosphate at any hydroxyl group on the ribose or deoxyribose moiety [goid 166] [evidence IEA]; Interacting selectively with ATP, adenosine 5'-triphosphate, a universally important coenzyme and enzyme regulator [goid 5524] [evidence IEA]; The action of a molecule t…	0610041G09Rik; SMalphaA; a-SMA; Actvs	0610041G09Rik; SMalphaA; a-SMA; Actvs
10639	10639	2.42614	12.2029	32.8746	4.8866e-11	4.10363e-09	15.8826	Mus musculus	RefSeq	ILMN_245416	ILMN_245416	FHL1	NM_001077362.1	NM_001077362.1	NA	14199	116517335	NM_001077362.1	Fhl1	NP_001070830.1	ILMN_3117381	10639	A	2059	TCGGAGGTGGTCGTCATCCTTCACAGGCAGGACTGGGTTTTCACCCCCTT	X	+	54046258-54046307	XqA5	Mus musculus four and a half LIM domains 1 (Fhl1), transcript variant 2, mRNA.	All of the contents of a cell excluding the plasma membrane and nucleus, but including other subcellular structures [goid 5737] [evidence IEA]; A membrane-bounded organelle of eukaryotic cells in which chromosomes are housed and replicated. In most cells, the nucleus contains all of the cell's chromosomes except the organellar chromosomes, and is the site of RNA synthesis and processing. In some …	The process whereby relatively unspecialized cells, e.g. embryonic or regenerative cells, acquire specialized structural and/or functional features that characterize the cells, tissues, or organs of the mature organism or some other relatively stable phase of the organism's life history. Differentiation includes the processes involved in commitment of a cell to a specific fate [goid 30154] [evide…	Interacting selectively with zinc (Zn) ions [goid 8270] [evidence IEA]; Interacting selectively with any metal ion [goid 46872] [evidence IEA]	KyoT	KyoT
5960189	5960189	-2.94479	8.20254	-32.851	4.91939e-11	4.11668e-09	15.8754	Mus musculus	RefSeq	ILMN_226979	ILMN_226979	BLM	NM_001042527.1	NM_001042527.1	NA	12144	110225359	NM_001042527.1	Blm	NP_001035992.1	ILMN_3150996	5960189	A	4202	GATCCCGCTCGGCCTCATGTGCTTCTCAGGCAACATCATCAGCCAGTAGA	7	-	87600216-87600265	7qD3	Mus musculus Bloom syndrome homolog (human) (Blm), transcript variant 2, mRNA.	The Y-shaped region of a replicating DNA molecule, resulting from the separation of the DNA strands and in which the synthesis of new strands takes place. Also includes associated protein complexes [goid 5657] [evidence IDA]; The nucleus of either the ovum or the spermatozoon following fertilization. Thus, in the fertilized ovum, there are two pronuclei, one originating from the ovum, the other f…	The process whereby new strands of DNA are synthesized. The template for replication can either be an existing DNA molecule or RNA [goid 6260] [evidence IEA]; Any process by which a new genotype is formed by reassortment of genes resulting in gene combinations different from those that were present in the parents. In eukaryotes genetic recombination can occur by chromosome assortment, intrachromo…	Catalysis of the hydrolysis of various bonds, e.g. C-O, C-N, C-C, phosphoric anhydride bonds, etc. Hydrolase is the systematic name for any enzyme of EC class 3 [goid 16787] [evidence IEA]; Catalysis of the reaction: NTP + H2O = NDP + phosphate to drive the unwinding of a DNA or RNA helix [goid 4386] [evidence IEA]; Interacting selectively with DNA (deoxyribonucleic acid) [goid 3677] [evidence IE…
1170121	1170121	3.29038	5.30228	32.8338	4.94351e-11	4.11668e-09	15.8702	Mus musculus	RefSeq	ILMN_184565	ILMN_256278	NME5	NM_080637.3	NM_080637.3	NA	75533	142359743	NM_080637.3	Nme5	NP_542368.2	ILMN_2696232	1170121	S	609	GCCAACCCTACTTCAAGGACTCACAGAGCTTTGTAAGGAAAAGCCACCAG	18	-	34726697-34726746	18qB1	Mus musculus non-metastatic cells 5, protein expressed in (nucleoside-diphosphate kinase) (Nme5), mRNA.		The process of formation of spermatozoa, including spermatocytogenesis and spermiogenesis [goid 7283] [evidence IEA]; The process whereby relatively unspecialized cells, e.g. embryonic or regenerative cells, acquire specialized structural and/or functional features that characterize the cells, tissues, or organs of the mature organism or some other relatively stable phase of the organism's life h…	Interacting selectively with ATP, adenosine 5'-triphosphate, a universally important coenzyme and enzyme regulator [goid 5524] [evidence IEA]; Catalysis of the reaction: ATP + nucleoside diphosphate = ADP + nucleoside triphosphate [goid 4550] [evidence IEA]	1700019D05Rik	1700019D05Rik
4810520	4810520	-2.19117	9.42883	-32.8291	4.95021e-11	4.11668e-09	15.8687	Mus musculus	RefSeq	ILMN_211383	ILMN_211383	LIMD1	NM_013860.1	NM_013860.1	NA	29806	7305236	NM_013860.1	Limd1	NP_038888.1	ILMN_2615259	4810520	S	4522	GACCAGCGCTGTTTTCTCTCTTTGGTTTCCCGGGCTGGCTTTGGCAAGGG	9	+	123430344-123430393	9qF4	Mus musculus LIM domains containing 1 (Limd1), mRNA.	The part of a cell or its extracellular environment in which a gene product is located. A gene product may be located in one or more parts of a cell and its location may be as specific as a particular macromolecular complex, that is, a stable, persistent association of macromolecules that function together [goid 5575] [evidence ND ]	Any process specifically pertinent to the functioning of integrated living units: cells, tissues, organs, and organisms. A process is a collection of molecular events with a defined beginning and end [goid 8150] [evidence ND ]	Interacting selectively with any metal ion [goid 46872] [evidence IEA]; Interacting selectively with zinc (Zn) ions [goid 8270] [evidence IEA]; Interacting selectively with any protein or protein complex (a complex of two or more proteins that may include other nonprotein molecules) [goid 5515] [evidence IPI]; Elemental activities, such as catalysis or binding, describing the actions of a gene pr…	D9Ertd192e; AW822033	D9Ertd192e; AW822033
510368	510368	3.29662	12.5273	32.7457	5.06923e-11	4.20207e-09	15.8432	Mus musculus	RefSeq	ILMN_222500	ILMN_222500	FOS	NM_010234.2	NM_010234.2	NA	14281	31560587	NM_010234.2	Fos	NP_034364.1	ILMN_2750515	510368	S	1825	GTCCTTCAGCGTCAATGTTCATTGTCATGTTACTGATCATGCATTGTCGA	12	+	86817951-86818000	12qD2	Mus musculus FBJ osteosarcoma oncogene (Fos), mRNA.	A membrane-bounded organelle of eukaryotic cells in which chromosomes are housed and replicated. In most cells, the nucleus contains all of the cell's chromosomes except the organellar chromosomes, and is the site of RNA synthesis and processing. In some species, or in specialized cell types, RNA metabolism or DNA replication may be absent [goid 5634] [evidence IDA]; A membrane-bounded organelle …	The process whose specific outcome is the progression of nervous tissue over time, from its formation to its mature state [goid 7399] [evidence IMP]; Any process that modulates the frequency, rate or extent of DNA-dependent transcription [goid 6355] [evidence IDA]; Any process that modulates the frequency, rate or extent of DNA-dependent transcription [goid 6355] [evidence IMP]; A change in state…	The function of binding to a specific DNA sequence in order to modulate transcription. The transcription factor may or may not also interact selectively with a protein or macromolecular complex [goid 3700] [evidence IDA]; The function of binding to a specific DNA sequence in order to modulate transcription. The transcription factor may or may not also interact selectively with a protein or macrom…	c-fos; D12Rfj1	c-fos; D12Rfj1
3120500	3120500	1.72549	9.67538	32.6711	5.17834e-11	4.2787e-09	15.8204	Mus musculus	RefSeq	ILMN_234692	ILMN_234692	TCF3	NM_001079822.1	NM_001079822.1	NA	21415	119703757	NM_001079822.1	Tcf3	NP_001073290.1	ILMN_3109289	3120500	A	2532	CTCTGCTGCCCAGTCACGTTTTCTTTCCCGCCTCGCAGTATCAGAGTGGC	6	-	72576576-72576625	6qC1	Mus musculus transcription factor 3 (Tcf3), transcript variant 1, mRNA.	A membrane-bounded organelle of eukaryotic cells in which chromosomes are housed and replicated. In most cells, the nucleus contains all of the cell's chromosomes except the organellar chromosomes, and is the site of RNA synthesis and processing. In some species, or in specialized cell types, RNA metabolism or DNA replication may be absent [goid 5634] [evidence IDA]	Any process that modulates the frequency, rate or extent of DNA-dependent transcription [goid 6355] [evidence IEA]; The series of molecular signals initiated by binding of Wnt protein to a frizzled family receptor on the surface of the target cell and ending with a change in cell state [goid 16055] [evidence IEA]; The specification of the anterior/posterior axis of the embryo by the products of g…	Interacting selectively with the beta subunit of the catenin complex [goid 8013] [evidence IPI]; Interacting selectively with DNA (deoxyribonucleic acid) [goid 3677] [evidence IDA]; The function of binding to a specific DNA sequence in order to modulate transcription. The transcription factor may or may not also interact selectively with a protein or macromolecular complex [goid 3700] [evidence I…	Tcf7l1; Tcf-3	Tcf7l1; Tcf-3
4760630	4760630	2.01911	11.2229	32.6315	5.23746e-11	4.31369e-09	15.8082	Mus musculus	RefSeq	ILMN_218368	ILMN_218368	REEP1	NM_178608.2	NM_178608.2	NA	52250	31340809	NM_178608.2	Reep1	NP_848723.1	ILMN_2791644	4760630	S	3401	CTCTGACAGTGGACGCTCGAAGAGCTCATGTTCCAGATTGTGACTGTGCG	6	+	71739995-71740044	6qC1	Mus musculus receptor accessory protein 1 (Reep1), mRNA.	Penetrating at least one phospholipid bilayer of a membrane. May also refer to the state of being buried in the bilayer with no exposure outside the bilayer. When used to describe a protein, indicates that all or part of the peptide sequence is embedded in the membrane [goid 16021] [evidence IEA]; Double layer of lipid molecules that encloses all cells, and, in eukaryotes, many organelles; may be…			AW558420; D6Ertd253e; C87808	AW558420; D6Ertd253e; C87808
1400603	1400603	8.53925	10.1698	32.6025	5.28107e-11	4.33571e-09	15.7993	Mus musculus	RefSeq	ILMN_196067	ILMN_234675	GFAP	NM_010277.2	NM_010277.2	NA	14580	84000447	NM_010277.2	Gfap	NP_034407.2	ILMN_1214715	1400603	S	1214	CCTCAAGAGGAACATCGTGGTAAAGACTGTGGAGATGCGGGATGGTGAGG	11	-	102750034-102750035:102750749-102750796	11qE1	Mus musculus glial fibrillary acidic protein (Gfap), mRNA.	All of the contents of a cell excluding the plasma membrane and nucleus, but including other subcellular structures [goid 5737] [evidence IDA]; That fraction of cells, prepared by disruptive biochemical methods, that includes the plasma and other membranes [goid 5624] [evidence IDA]; The living contents of a cell; the matter contained within (but not including) the plasma membrane, usually taken …	Any cellular process that depends upon or alters the intermediate filament cytoskeleton, that part of the cytoskeleton comprising intermediate filaments and their associated proteins [goid 45103] [evidence IMP]	The action of a molecule that contributes to the structural integrity of a complex or assembly within or outside a cell [goid 5198] [evidence IMP]; Interacting selectively with any protein or protein complex (a complex of two or more proteins that may include other nonprotein molecules) [goid 5515] [evidence IPI]	AI836096	AI836096
7000634	7000634	-1.5077	10.3048	-32.5699	5.33062e-11	4.36245e-09	15.7893	Mus musculus	RefSeq	ILMN_210674	ILMN_210674	HES6	NM_019479.2	NM_019479.2	NA	55927	31980933	NM_019479.2	Hes6	NP_062352.1	ILMN_2791952	7000634	S	1091	ATCTTGAGACTGAGCATTAGGGTCCTGGGCAGGGACACACAGGCCACAGC	1	-	93242083-93242132	1qD	Mus musculus hairy and enhancer of split 6 (Drosophila) (Hes6), mRNA.	A membrane-bounded organelle of eukaryotic cells in which chromosomes are housed and replicated. In most cells, the nucleus contains all of the cell's chromosomes except the organellar chromosomes, and is the site of RNA synthesis and processing. In some species, or in specialized cell types, RNA metabolism or DNA replication may be absent [goid 5634] [evidence IEA]; Any complex, distinct from RN…	Any process that modulates the frequency, rate or extent of DNA-dependent transcription [goid 6355] [evidence IEA]; The synthesis of either RNA on a template of DNA or DNA on a template of RNA [goid 6350] [evidence IEA]; The biological process whose specific outcome is the progression of a multicellular organism over time from an initial condition (e.g. a zygote or a young adult) to a later condi…	Plays a role in regulating transcription; may bind a promoter or enhancer DNA sequence or interact with a DNA-binding transcription factor [goid 30528] [evidence IEA]; Interacting selectively with DNA (deoxyribonucleic acid) [goid 3677] [evidence IEA]; The function that links a sequence-specific transcription factor to the core RNA polymerase II complex but does not bind DNA itself [goid 3712] [e…	AI326893	AI326893
2100026	2100026	-4.49989	8.67287	-32.5578	5.34927e-11	4.36381e-09	15.7856	Mus musculus	RefSeq	ILMN_186319	ILMN_186319	TYMS	NM_021288.3	NM_021288.3	NA	22171	142347432	NM_021288.3	Tyms	NP_067263.1	ILMN_2484707	2100026	S	231	CTCTGCTCACAACCAAACGAGTGTTCTGGAAGGGTGTTTTGGAGGAGTTG	5	-	30398188-30398237	5qB1	Mus musculus thymidylate synthase (Tyms), mRNA.		The chemical reactions and pathways resulting in the formation of nucleotides, any nucleoside that is esterified with (ortho)phosphate or an oligophosphate at any hydroxyl group on the glycose moiety; may be mono-, di- or triphosphate; this definition includes cyclic-nucleotides (nucleoside cyclic phosphates) [goid 9165] [evidence IEA]; The chemical reactions and pathways resulting in the formati…	Catalysis of the transfer of a methyl group to an acceptor molecule [goid 8168] [evidence IEA]; Catalysis of the transfer of a group, e.g. a methyl group, glycosyl group, acyl group, phosphorus-containing, or other groups, from one compound (generally regarded as the donor) to another compound (generally regarded as the acceptor). Transferase is the systematic name for any enzyme of EC class 2 [g…	TS	TS
1470465	1470465	-7.78255	8.79379	-32.5368	5.38146e-11	4.37619e-09	15.7791	Mus musculus	MEEBO	ILMN_192774	ILMN_192774	CALCA	scl30784.6.1_78		NA	NA	33468844	NM_007587	Calca		ILMN_2744927	1470465	S	699	CAGGAAGATGGCAGAGAGCAAGGGCAGTCATCTGGCTTCCTAGTAGAGCT						The space external to the outermost structure of a cell. For cells without external protective or external encapsulating structures this refers to space outside of the plasma membrane. This term covers the host cell environment outside an intracellular parasite [goid 5576] [evidence IDA]; The space external to the outermost structure of a cell. For cells without external protective or external en…	Any process that stops, prevents or reduces the frequency, rate or extent of a neurophysiological process [goid 31645] [evidence IMP]; Any process that modulates the frequency or rate of heart contraction [goid 2027] [evidence IMP]; The regulation of blood pressure mediated by detection of stimuli and a neurological response [goid 1976] [evidence ISA]; An increase in the internal diameter of an a…	Interacting selectively with a calcitonin receptor [goid 31716] [evidence IDA]; The action characteristic of a hormone, any substance formed in very small amounts in one specialized organ or group of cells and carried (sometimes in the bloodstream) to another organ or group of cells in the same organism, upon which it has a specific regulatory action. The term was originally applied to agents wit…
6560687	6560687	-0.908795	9.19901	-32.4517	5.51476e-11	4.47044e-09	15.7529	Mus musculus	RefSeq	ILMN_260620	ILMN_260620	NPEPL1	NM_213733.1	NM_213733.1	NA	228961	47523980	NM_213733.1	Npepl1	NP_998898.1	ILMN_2896049	6560687	S	2009	CCATTCTGTGAAGCAGGAGACCCTCACAGCTCCCACCAACCCCCAGTTCA	2	+	173948129-173948178	2qH4	Mus musculus aminopeptidase-like 1 (Npepl1), mRNA.	The living contents of a cell; the matter contained within (but not including) the plasma membrane, usually taken to exclude large vacuoles and masses of secretory or ingested material. In eukaryotes it includes the nucleus and cytoplasm [goid 5622] [evidence IEA]	The hydrolysis of a peptide bond or bonds within a protein [goid 6508] [evidence IEA]	Catalysis of the hydrolysis of N-terminal amino acid residues from in a polypeptide chain [goid 4177] [evidence IEA]; Catalysis of the hydrolysis of various bonds, e.g. C-O, C-N, C-C, phosphoric anhydride bonds, etc. Hydrolase is the systematic name for any enzyme of EC class 3 [goid 16787] [evidence IEA]; Interacting selectively with manganese (Mn) ions [goid 30145] [evidence IEA]; Interacting s…	BC023239; C85514; mKIAA1974	BC023239; C85514; mKIAA1974
2450187	2450187	3.80053	8.66586	32.4397	5.53391e-11	4.47185e-09	15.7492	Mus musculus	RefSeq	ILMN_213000	ILMN_213000	ATXN1	NM_009124.4	NM_009124.4	NA	20238	145966747	NM_009124.4	Atxn1	NP_033150.2	ILMN_1254409	2450187	S	5037	CACCAGAAGCCAGGTCTGAGGGTCTTCTTCAGCGCCATTGAGAGTTTCCC				13qA5	Mus musculus ataxin 1 (Atxn1), mRNA.	A membrane-bounded organelle of eukaryotic cells in which chromosomes are housed and replicated. In most cells, the nucleus contains all of the cell's chromosomes except the organellar chromosomes, and is the site of RNA synthesis and processing. In some species, or in specialized cell types, RNA metabolism or DNA replication may be absent [goid 5634] [evidence ISO]; All of the contents of a cell…	Locomotory behavior in a fully developed and mature organism [goid 8344] [evidence IMP]; Any process in an organism in which a change in behavior of an individual in response to repeated exposure to a visual cue [goid 8542] [evidence IMP]; Any process that activates or increases the frequency, rate or extent of transcription from the RNA polymerase II promoter [goid 45944] [evidence IMP]; Any pro…	The selective, often stoichiometric, interaction of a molecule with one or more specific sites on another molecule [goid 5488] [evidence IEA]; Interacting selectively with an RNA molecule or a portion thereof [goid 3723] [evidence IDA]	C85907; Sca1; Atx1; Ataxin-1	C85907; Sca1; Atx1; Ataxin-1
4480402	4480402	-1.10456	11.4988	-32.4216	5.56276e-11	4.48107e-09	15.7436	Mus musculus	RefSeq	ILMN_192424	ILMN_192424	TRAM1	NM_028173.1	NM_028173.1	NA	72265	30794385	NM_028173.1	Tram1	NP_082449.1	ILMN_2781938	4480402	S	2609	CAAGCCTCAGGCCTGTGGTTAAGTTGCCATGCTGCTAGAAAGTCATGCTT	1	-	13550145-13550194	1qA3	Mus musculus translocating chain-associating membrane protein 1 (Tram1), mRNA.	The irregular network of unit membranes, visible only by electron microscopy, that occurs in the cytoplasm of many eukaryotic cells. The membranes form a complex meshwork of tubular channels, which are often expanded into slitlike cavities called cisternae. The ER takes two forms, rough (or granular), with ribosomes adhering to the outer surface, and smooth (with no ribosomes attached) [goid 5783…	The directed movement of substances (such as macromolecules, small molecules, ions) into, out of, within or between cells, or within a multicellular organism [goid 6810] [evidence IEA]; The directed movement of proteins in a cell, from one side of a membrane to another [goid 65002] [evidence IEA]; The directed movement of proteins into, out of, within or between cells [goid 15031] [evidence IEA]		1810049E02Rik; MGC1174; TRAMP	1810049E02Rik; MGC1174; TRAMP
1710332	1710332	-2.32557	9.95303	-32.409	5.58299e-11	4.48332e-09	15.7397	Mus musculus	RefSeq	ILMN_247161	ILMN_247161	6430706D22RIK	NM_198652.1	NM_198652.1	NA	381280	38348539	NM_198652.1	6430706D22Rik	NP_941054.1	ILMN_3011719	1710332	I	4056	CCAGGGCAGCTGGTACCGTGGAAAGTGCCTGGGGTGGTTTTGCAAATAAA	1	-	90159705-90159754	1qD	Mus musculus RIKEN cDNA 6430706D22 gene (6430706D22Rik), mRNA.				Gm975; mfleg1; MGC66590	mfleg1; Gm975; MGC66590
3120278	3120278	-1.73894	11.1841	-32.3439	5.68895e-11	4.55391e-09	15.7195	Mus musculus	RefSeq	ILMN_213914	ILMN_213914	ANGPT2	NM_007426.3	NM_007426.3	NA	11601	118131014	NM_007426.3	Angpt2	NP_031452.2	ILMN_1234487	3120278	S	2383	GCGCCATGTTGGTGAATGCGGAGACTGTACTATTTTGTTTTCTTCCTGGC	8	-	18691379-18691428	8qA1.3	Mus musculus angiopoietin 2 (Angpt2), mRNA.	The space external to the outermost structure of a cell. For cells without external protective or external encapsulating structures this refers to space outside of the plasma membrane. This term covers the host cell environment outside an intracellular parasite [goid 5576] [evidence IEA]	The process whereby relatively unspecialized cells, e.g. embryonic or regenerative cells, acquire specialized structural and/or functional features that characterize the cells, tissues, or organs of the mature organism or some other relatively stable phase of the organism's life history. Differentiation includes the processes involved in commitment of a cell to a specific fate [goid 30154] [evide…	Interacting selectively with one or more specific sites on a receptor molecule, a macromolecule that undergoes combination with a hormone, neurotransmitter, drug or intracellular messenger to initiate a change in cell function [goid 5102] [evidence IEA]; Interacting selectively with any protein or protein complex (a complex of two or more proteins that may include other nonprotein molecules) [goi…	Agpt2; Ang-2; Ang2	Agpt2; Ang-2; Ang2
2100598	2100598	1.24347	11.6212	32.3291	5.71323e-11	4.55391e-09	15.7149	Mus musculus	RefSeq	ILMN_216256	ILMN_247386	BTBD1	NM_146193.2	NM_146193.2	NA	83962	83649718	NM_146193.2	Btbd1	NP_666305.2	ILMN_1257078	2100598	S	2693	GGGAACTGTTTTCAGTCTGCTCTGGTACTATGATCTTATGGGTCTAAGCC	7	-	88937218-88937267	7qD3	Mus musculus BTB (POZ) domain containing 1 (Btbd1), mRNA.	All of the contents of a cell excluding the plasma membrane and nucleus, but including other subcellular structures [goid 5737] [evidence IEA]	The chemical reactions and pathways resulting in the breakdown of a protein or peptide by hydrolysis of its peptide bonds, initiated by the covalent attachment of a ubiquitin moiety, or multiple ubiquitin moieties, to the protein [goid 6511] [evidence IEA]	Interacting selectively with any protein or protein complex (a complex of two or more proteins that may include other nonprotein molecules) [goid 5515] [evidence IEA]	1190005H08Rik; MGC37676	1190005H08Rik; MGC37676
5130148	5130148	2.68785	12.5259	32.3226	5.72407e-11	4.55391e-09	15.7129	Mus musculus	RefSeq	ILMN_257785	ILMN_257785	SPARC	NM_009242.1	NM_009242.1	NA	20692	6678076	NM_009242.1	Sparc	NP_033268.1	ILMN_3136561	5130148	A	1570	ACATGACAGACTCCCAGCAGCCCGGGACCTTGCTGTCTTCTCGACTCTTC	11	-	55238389-55238438	11qB1.3	Mus musculus secreted acidic cysteine rich glycoprotein (Sparc), mRNA.	The space external to the outermost structure of a cell. For cells without external protective or external encapsulating structures this refers to space outside of the plasma membrane. This term covers the host cell environment outside an intracellular parasite [goid 5576] [evidence IEA]; A layer consisting mainly of proteins (especially collagen) and glycosaminoglycans (mostly as proteoglycans) …	The series of molecular signals generated as a consequence of a transmembrane receptor tyrosine kinase binding to its physiological ligand [goid 7169] [evidence NAS]	Interacting selectively with copper (Cu) ions [goid 5507] [evidence IEA]; Interacting selectively with calcium ions (Ca2+) [goid 5509] [evidence IEA]	BM-40; AA517111	BM-40; AA517111
6110102	6110102	1.73139	9.20385	32.3097	5.74541e-11	4.55678e-09	15.7089	Mus musculus	RefSeq	ILMN_189905	ILMN_189905	WDR45	NM_172372.1	NM_172372.1	NA	54636	27363471	NM_172372.1	Wdr45	NP_758960.1	ILMN_2836924	6110102	S	1359	CAGCTCGCTTCCACGAGCACTTTTTGTGACTGGAGTGCTAAAGGCCAGAG	X	+	7305118-7305167	XqA1.1	Mus musculus WD repeat domain 45 (Wdr45), mRNA.				JM5; C79260; Wdrx1; Sfc19; DXImx38e	JM5; C79260; Wdrx1; Sfc19; DXImx38e
4390564	4390564	1.73267	10.9724	32.2379	5.86606e-11	4.63816e-09	15.6866	Mus musculus	RefSeq	ILMN_219693	ILMN_219693	ORMDL3	NM_025661.3	NM_025661.3	NA	66612	146135062	NM_025661.3	Ormdl3	NP_079937.1	ILMN_2712280	4390564	S	1810	TGTCTCTCCACTCGCTGGGTCGACTGGGGCATGTTCCTTTGGAAACGCGT				11qD	Mus musculus ORM1-like 3 (S. cerevisiae) (Ormdl3), mRNA.	Penetrating at least one phospholipid bilayer of a membrane. May also refer to the state of being buried in the bilayer with no exposure outside the bilayer. When used to describe a protein, indicates that all or part of the peptide sequence is embedded in the membrane [goid 16021] [evidence IEA]; Double layer of lipid molecules that encloses all cells, and, in eukaryotes, many organelles; may be…			2810011N17Rik; AI315223	2810011N17Rik; AI315223
6580113	6580113	-1.98727	3.98435	-32.1138	6.08117e-11	4.79034e-09	15.6479	Mus musculus	RefSeq	ILMN_210635	ILMN_210635	ENPP1	NM_008813.3	NM_008813.3	NA	18605	153792210	NM_008813.3	Enpp1	NP_032839.3	ILMN_1231851	6580113	S	2589	GGAGTGCTCCGCCTTAGAGTCCTCAGCTTACATACTGCCTCATAGGCCTG				10qA4	Mus musculus ectonucleotide pyrophosphatase/phosphodiesterase 1 (Enpp1), mRNA.	Penetrating at least one phospholipid bilayer of a membrane. May also refer to the state of being buried in the bilayer with no exposure outside the bilayer. When used to describe a protein, indicates that all or part of the peptide sequence is embedded in the membrane [goid 16021] [evidence IEA]; Double layer of lipid molecules that encloses all cells, and, in eukaryotes, many organelles; may be…	The formation of bone or of a bony substance, or the conversion of fibrous tissue or of cartilage into bone or a bony substance [goid 1503] [evidence IEA]; The chemical reactions and pathways, including anabolism and catabolism, by which living organisms transform chemical substances. Metabolic processes typically transform small molecules, but also include macromolecular processes such as DNA re…	Catalysis of the hydrolysis of various bonds, e.g. C-O, C-N, C-C, phosphoric anhydride bonds, etc. Hydrolase is the systematic name for any enzyme of EC class 3 [goid 16787] [evidence IEA]; Catalysis of a biochemical reaction at physiological temperatures. In biologically catalyzed reactions, the reactants are known as substrates, and the catalysts are naturally occurring macromolecular substance…	E-NPP1; Pca; CD203c; C76301; ttw; Ly-41; M6S1; Pdnp1; Npps; twy; PC-1; NPP1; Pca-1	E-NPP1; Pca; CD203c; C76301; ttw; Ly-41; M6S1; Pdnp1; Npps; twy; PC-1; NPP1; Pca-1
3990243	3990243	-2.26982	10.6139	-32.1055	6.09581e-11	4.79034e-09	15.6454	Mus musculus	RefSeq	ILMN_218086	ILMN_218086	MCM6	NM_008567.1	NM_008567.1	NA	17219	6678831	NM_008567.1	Mcm6	NP_032593.1	ILMN_1217331	3990243	S	2788	TCTTCATGTATAGGAAAAGCCTGCTGCATTTGTCATACATGTGTCTGTGG	1	-	130228231-130228280	1qE4	Mus musculus minichromosome maintenance deficient 6 (MIS5 homolog, S. pombe) (S. cerevisiae) (Mcm6), mRNA.	A membrane-bounded organelle of eukaryotic cells in which chromosomes are housed and replicated. In most cells, the nucleus contains all of the cell's chromosomes except the organellar chromosomes, and is the site of RNA synthesis and processing. In some species, or in specialized cell types, RNA metabolism or DNA replication may be absent [goid 5634] [evidence IDA]	Any process that modulates the frequency, rate or extent of DNA-dependent transcription [goid 6355] [evidence IEA]; The process whereby new strands of DNA are synthesized. The template for replication can either be an existing DNA molecule or RNA [goid 6260] [evidence IEA]; The progression of biochemical and morphological phases and events that occur in a cell during successive cell replication o…	Interacting selectively with a nucleotide, any compound consisting of a nucleoside that is esterified with (ortho)phosphate or an oligophosphate at any hydroxyl group on the ribose or deoxyribose moiety [goid 166] [evidence IEA]; Interacting selectively with DNA (deoxyribonucleic acid) [goid 3677] [evidence IEA]; Interacting selectively with ATP, adenosine 5'-triphosphate, a universally important…	ASP-l1; Mcmd6; D1Wsu22e	ASP-l1; Mcmd6; D1Wsu22e
6330605	6330605	1.78651	12.25	32.0632	6.17127e-11	4.82034e-09	15.6322	Mus musculus	RefSeq	ILMN_218559	ILMN_218559	HR	NM_021877.2	NM_021877.2	NA	15460	31544071	NM_021877.2	Hr	NP_068677.2	ILMN_2800687	6330605	S	5398	CACGTGCGCCAGCTCTTGTTATACTTAACAGTTCCTGCTGTGGTTTGGGG	14	+	70973266-70973315	14qD2	Mus musculus hairless (Hr), mRNA.	A membrane-bounded organelle of eukaryotic cells in which chromosomes are housed and replicated. In most cells, the nucleus contains all of the cell's chromosomes except the organellar chromosomes, and is the site of RNA synthesis and processing. In some species, or in specialized cell types, RNA metabolism or DNA replication may be absent [goid 5634] [evidence IEA]; Extra-nucleolar nuclear domai…	Any process that modulates the frequency, rate or extent of DNA-dependent transcription [goid 6355] [evidence IEA]; The synthesis of either RNA on a template of DNA or DNA on a template of RNA [goid 6350] [evidence IEA]; Any process that stops, prevents or reduces the frequency, rate or extent of transcription [goid 16481] [evidence IDA]	The function of a transcription cofactor that represses transcription from a RNA polymerase II promoter; does not bind DNA itself [goid 3714] [evidence IDA]; Interacting selectively with any metal ion [goid 46872] [evidence IEA]; Interacting selectively with zinc (Zn) ions [goid 8270] [evidence IEA]; Interacting selectively with DNA (deoxyribonucleic acid) [goid 3677] [evidence IEA]; Interacting …	rh-bmh; AU; bldy; ba; N; rh; rhino; ALUNC	rh-bmh; AU; bldy; ba; N; rh; rhino; ALUNC
630093	630093	-1.62017	8.03261	-32.0631	6.17151e-11	4.82034e-09	15.6321	Mus musculus	RefSeq	ILMN_211616	ILMN_211616	GMPR2	NM_177992.2	NM_177992.2	NA	105446	117553609	NM_177992.2	Gmpr2	NP_818773.1	ILMN_2846317	630093	S	1458	GGCAGCCCTTGGTCTGGAAAGGGAAGGCTGCGGGAATCATGTTAAGCAGC	14	+	56297502-56297551	14qC3	Mus musculus guanosine monophosphate reductase 2 (Gmpr2), mRNA.	The part of a cell or its extracellular environment in which a gene product is located. A gene product may be located in one or more parts of a cell and its location may be as specific as a particular macromolecular complex, that is, a stable, persistent association of macromolecules that function together [goid 5575] [evidence ND ]	The process of removal or addition of one or more electrons with or without the concomitant removal or addition of a proton or protons [goid 55114] [evidence IEA]; The chemical reactions and pathways involving a nucleotide, a nucleoside that is esterified with (ortho)phosphate or an oligophosphate at any hydroxyl group on the glycose moiety; may be mono-, di- or triphosphate; this definition incl…	Interacting selectively with potassium (K+) ions [goid 30955] [evidence IEA]; Interacting selectively with any metal ion [goid 46872] [evidence IEA]; Catalysis of an oxidation-reduction (redox) reaction, a reversible chemical reaction in which the oxidation state of an atom or atoms within a molecule is altered. One substrate acts as a hydrogen or electron donor and becomes oxidized, while the ot…	1810008P16Rik; AA959850; 5730544D12Rik	1810008P16Rik; AA959850; 5730544D12Rik
[truncated: 7,647 more rows]

## Sheet: bmp4_v_ctx12_0.05
	ID	logFC	AveExpr	t	P.Value	adj.P.Val	B	Species	Source	Search_Key	Transcript	ILMN_Gene	Source_Reference_ID	RefSeq_ID	Unigene_ID	Entrez_Gene_ID	GI	Accession	Symbol	Protein_Product	Probe_Id	Array_Address_Id	Probe_Type	Probe_Start	Probe_Sequence	Chromosome	Probe_Chr_Orientation	Probe_Coordinates	Cytoband	Definition	Ontology_Component	Ontology_Process	Ontology_Function	Synonyms	Obsolete_Probe_Id
[truncated: 7,825 more rows]

[truncated: 1 more sheets: Key]
