# Supplementary material for: The Neurogenic Potential of Astrocytes Is Regulated by Inflammatory Signals
Source: Mol Neurobiol. 2015 Jul 4;53(6):3724–39. doi: 10.1007/s12035-015-9296-x (PMC4937102; doi:10.1007/s12035-015-9296-x)
Supplement: Supplementary file 4 — (XLS 1,683 kb) [file 12035_2015_9296_MOESM4_ESM.xls]

## Sheet: bmp4_v_ctx12_FUNCTION
Category	Functions Annotation	p-Value	Predicted Activation State	Activation z-score	Molecules	# Molecules
Cell Cycle	cell cycle progression	9.98E-19		-1.297	AATF,ABTB1,ACLY,ACTL6A,ADAM12,ADARB1,ADCY2,ADM,ADORA2B,AGT,AK1,AKAP9,AKR1B1,ANAPC2,ANAPC4,ANKRD54,ANLN,ANP32A,APAF1,APBB1,APBB3,APOE,APP,AREG/AREGB,ARF1,ARHGAP18,ARHGAP32,ASNS,ASUN,ATE1,ATF3,ATG7,ATM,ATMIN,AURKA,AXL,BAD,BAP1,BCAR1,BCCIP,BCL2,BCL2L11,BCL2L12,BCL6,BEX2,BHLHE40,BIRC2,BIRC5,BLM,BMP7,BMPR1A,BMPR1B,BOP1,BORA,BRCA1,BRCA2,BRD4,BTG1,BTG3,BTRC,BUB1B,BUB3,C1QBP,C2orf40,C5,CALCA,Cald1,Calm1 …	564
Cancer	mammary tumor	1.49E-13		-0.366	ABAT,ABCC5,ACAA1,ACADVL,ACTA2,ADAM12,ADAM15,ADAM17,ADAM9,ADAMTS1,ADAMTS4,ADCY2,ADK,ADRM1,AGPAT6,AIDA,AKAP12,AKR1B1,AKR7A2,AKT3,ALDH1A1,ALDOA,ALDOC,ALYREF,AMBRA1,ANAPC13,AP3M2,APOE,ARAF,AREG/AREGB,ARHGEF2,ARMCX5,ASF1B,ATF2,ATF3,ATM,ATP5J2,ATRAID,AURKA,AXIN2,BAD,BAG1,BAG4,BARD1,BCAR1,BCL2,BCL2L2,BCL6,BECN1,BEX2,BHLHE40,BIN1,BIRC5,BLVRA,BMP7,BRCA1,BRCA2,BRIP1,BTRC,C1QBP,C2orf40,C6orf203,C6orf211,C8o…	558
Cell Death and Survival	cell death of tumor cell lines	2.06E-13		1.437	AATF,AATK,ABCB4,ADAM17,ADI1,ADM,ADNP,ADORA1,ADRM1,AGT,AHSA1,AIMP1,AKAP1,AKAP12,AKR1B1,AKT1S1,AKT3,ALKBH3,ALS2,ANGPT2,ANXA2,AP2A2,APAF1,APEX1,APOE,APP,AREG/AREGB,ARNT,ASAH1,ASNS,ATF2,ATF3,ATG10,ATG12,ATG7,ATM,ATMIN,ATP13A2,ATP2A2,ATXN1,ATXN3,AURKA,AXL,B2M,BACH2,BAD,BAG1,BAG6,BAP1,BARD1,Bbc3,BBS4,BCAR1,BCAS2,BCL10,BCL2,BCL2L11,BCL2L2,BCL6,BCLAF1,BDNF,BECN1,BEX2,BHLHE40,BID,BIRC2,BIRC5,BLM,BMF,BMP7,…	660
Organismal Survival	organismal death	1.48E-12		-1.798	ABCA1,ABCA2,ABCA3,Abcb1b,ABCB4,ABCB6,ABCC10,ABHD5,ABI1,ABR,ACADL,ACADM,ACADVL,ACD,ACLY,ACTB,ACTL6A,ACTL6B,ACTN4,ADAM12,ADAM15,ADAM17,ADAM22,ADAM9,ADAMTS1,ADAMTS4,ADAR,ADARB1,ADCYAP1R1,ADD1,ADK,ADM,ADNP,ADORA1,ADORA2B,ADRA2A,ADRB1,AEBP1,AES,AFF1,AFF4,AGRN,AGT,AHI1,AIP,AKAP12,AKAP6,AKT3,ALDH1A1,ALDH5A1,ALKBH3,AMPH,ANAPC2,ANGPT2,ANGPTL4,Ank2,ANKH,ANP32A,ANP32E,AP1M1,AP2M1,APAF1,APBA2,APBA3,APBB1,APE…	1169
Cancer	Breast Cancer and Tumors	8.12E-12		-0.122	ABAT,ABCC5,ACAA1,ACADVL,ACTA2,ADAM12,ADAM15,ADAM17,ADAM9,ADAMTS1,ADAMTS4,ADCY2,ADK,ADRM1,AGPAT6,AIDA,AKAP12,AKR1B1,AKR7A2,AKT3,ALDH1A1,ALDOA,ALDOC,AMBRA1,ANAPC13,AP3M2,APOE,ARAF,AREG/AREGB,ARHGEF2,ARMCX5,ASF1B,ATF2,ATF3,ATM,ATP5J2,ATRAID,AURKA,AXIN2,BAD,BAG1,BAG4,BARD1,BCAR1,BCL2,BCL2L2,BCL6,BECN1,BEX2,BHLHE40,BIRC5,BLVRA,BMP7,BRCA1,BRCA2,BRIP1,BTRC,C1QBP,C2orf40,C6orf203,C6orf211,C8orf44-SGK3/SG…	523
Cancer	breast cancer	1.10E-11		0.322	ABAT,ABCC5,ACAA1,ACADVL,ACTA2,ADAM12,ADAM15,ADAM17,ADAM9,ADAMTS1,ADAMTS4,ADCY2,ADK,ADRM1,AGPAT6,AIDA,AKAP12,AKR1B1,AKR7A2,AKT3,ALDH1A1,ALDOA,ALDOC,AMBRA1,ANAPC13,AP3M2,APOE,ARAF,AREG/AREGB,ARHGEF2,ARMCX5,ASF1B,ATF2,ATF3,ATM,ATP5J2,ATRAID,AURKA,AXIN2,BAD,BAG1,BAG4,BARD1,BCAR1,BCL2,BCL2L2,BCL6,BECN1,BEX2,BHLHE40,BIRC5,BLVRA,BMP7,BRCA1,BRCA2,BRIP1,BTRC,C1QBP,C2orf40,C6orf203,C6orf211,C8orf44-SGK3/SG…	519
Cell Cycle	M phase	1.55E-11		-1.300	ACTN4,AHCTF1,AKAP12,AKAP9,ANAPC10,ANAPC4,ANAPC5,ANLN,APP,ARF6,ARL3,ATM,AURKA,BBS4,BCL2,BECN1,BIRC5,BRCA2,BRD4,BUB1B,BUB3,Cald1,CAP1,CAPN2,CCNE1,CCNG1,CCP110,CDC20,CDC23,CDC25B,CDCA8,CDK1,CDK2,CDKN1A,CDT1,CENPB,CEP55,CETN2,CHMP1B,CUL3,DCTN3,DIAPH3,DLGAP5,DSTN,EGR1,EPS15,FADD,FGF1,FLNA,FSD1,GADD45A,GNAI2,GOLGA2,GORASP1,HIPK2,HSF1,IGF1R,INCENP,INF2,IST1,ITGB1,IVNS1ABP,KIF13A,KIF23,KIF4A,KLHL13,KLHL2…	122
Infectious Disease	infection of cells	3.81E-11		-1.052	ABTB1,ACADSB,AES,AFG3L2,AGO3,AHCTF1,ALG14,ALKBH3,AMPH,ANAPC2,ANXA2,AP1B1,AP2A1,AP2B1,AP2M1,APP,AREG/AREGB,ARF1,ARHGAP23,ARHGAP32,ARHGEF19,ARPC1B,ARPC3,ATG12,ATG7,ATMIN,ATOX1,ATP5B,ATP6AP2,ATP6V0A1,ATP6V0B,ATP6V0D1,ATPIF1,ATRAID,ATXN2,AXL,BAG6,BAHD1,BCL2L2,BCLAF1,BMP1,BMP2K,BRCA1,C1QBP,C3,CA2,CAD,CALCOCO1,CAMK1,CAMKK2,CANT1,CASP1,CASP4,CBLB,CCDC134,CCL5,CCNT1,CD44,CD93,CDC42EP3,CFI,CHAF1A,CHORDC1,…	405
Cell Cycle	interphase	4.02E-11		-0.849	AATF,AGT,AKAP12,ANAPC10,ANAPC4,ANAPC5,ANXA2,AP2A2,APBB1,APOE,APP,ARAF,ARNT,ATF2,ATF3,ATF5,ATM,AURKA,BABAM1,BAD,BAP1,BARD1,BCAT1,BCL2,BHLHE40,BID,BIRC5,BLM,BMP7,BOP1,BRCA1,BRCC3,BRE,BTG1,BTRC,BUB1B,C1orf86,Cald1,CAMK1,CAMK2A,Camk2b,CAMK2G,CAMK2N1,CAMKK2,CAPNS1,CAT,CBX2,CCNA2,CCND1,CCND2,CCNE1,CCNE2,CCNG1,CCNG2,CD44,CDC123,CDC14B,CDC20,CDC23,CDC25A,CDC25B,CDC25C,CDC5L,CDC6,CDC7,CDC73,CDCA2,CDCA5,CD…	334
Neurological Disease	Movement Disorders	5.18E-11	Decreased	-4.121	ABCA1,ABCA2,ABCD1,ABHD12,ACADM,ACOT11,ACTB,ADAM22,ADCY2,ADORA1,ADORA2B,ADRA2A,ADRB1,AEBP1,AFF1,AFG3L2,AK1,ALAS1,ALDH2,ALDH5A1,ALDH6A1,ANKH,ANO10,ANXA2,AP1S1,APBA2,APLP2,APOE,APP,AQP4,ARAF,ARHGAP32,ARIH2,ARL3,ARL6IP5,ARMCX3,ARPP21,ARSA,ATF2,ATM,ATP13A2,ATP1B2,ATP2A2,ATP5J,ATP6AP2,ATP6V1A,ATP6V1B2,ATP6V1E1,ATXN1,ATXN10,ATXN2,ATXN3,B2M,B3GNT1,BAHCC1,BBOX1,BCAS1,BCL2,BCL6,BCL7A,BDNF,BHLHE40,BID,BIRC2…	551
DNA Replication, Recombination, and Repair	repair of DNA	5.53E-11	Decreased	-2.299	ALKBH3,APBB1,APEX1,APP,ARHGAP1,ATM,ATMIN,ATXN3,BABAM1,BCL2,BLM,BRCA1,BRCA2,BRCC3,BRE,CCND1,CCNO,CDC14B,CDCA5,CDK2,CDKN1A,CDKN2D,CETN2,CHEK2,CIB1,CSNK1D,CSNK1E,CUL4A,DCLRE1B,DCLRE1C,DDB1,DDB2,DDX1,DEK,E2F1,EGFR,ERCC1,ERCC4,ERCC8,EXOG,FANCC,FANCI,FANCL,FBXO6,FEN1,FOS,FTO,GADD45A,GADD45G,H2AFX,HMGB2,Hmgn1,HMOX1,HNRNPU,HRAS,HSPA1A/HSPA1B,HUS1,IRF1,KPNA2,LIG1,LIG3,MAD2L2,MPG,MRE11A,MSH6,MUS81,MUTYH,NA…	141
Cell Death and Survival	apoptosis of tumor cell lines	1.17E-10		1.404	AATF,AATK,ADAM17,ADI1,ADM,ADORA1,AGT,AHSA1,AIMP1,AKAP1,AKAP12,AKR1B1,AKT1S1,AKT3,ALKBH3,ALS2,ANGPT2,ANXA2,AP2A2,APAF1,APOE,APP,AREG/AREGB,ARNT,ASNS,ATF2,ATF3,ATG10,ATG7,ATM,ATMIN,AURKA,B2M,BACH2,BAD,BAG1,BAP1,BARD1,Bbc3,BBS4,BCAR1,BCAS2,BCL10,BCL2,BCL2L11,BCL2L2,BCL6,BCLAF1,BDNF,BECN1,BEX2,BHLHE40,BID,BIRC2,BIRC5,BLM,BMF,BMP7,BMPR1B,BNIP2,BNIP3L,BOK,BRCA1,BRCA2,BTRC,C5,CALCA,CALR,CAMK2G,CAPN1,CAP…	540
Cell Death and Survival	cell death of cervical cancer cell lines	1.45E-10		1.332	ADRM1,APP,ATG7,ATP2A2,BAD,BAG1,BBS4,BCL2,BCL2L11,BECN1,BID,BIRC2,BIRC5,BNIP2,BNIP3L,BOK,BUB1B,CALR,CASP1,CASP2,CASP4,CAT,CDC20,CDC6,CDC7,CDCA2,CDK1,CDK8,CDKN1A,CDKN2C,CHMP5,CIB1,CIDEB,COX5A,CSNK2A2,CTSB,DAP3,DAPK1,DCLRE1B,DCTN3,DDIT3,DNAJA3,DNM1L,E2F1,EGFR,EIF2AK2,EIF4G2,ELAVL1,ESR1,EXOG,FADD,FAS,FER,FHIT,FKBP8,FOS,G0S2,GADD45A,GADD45B,GADD45G,GORASP1,GRINA,HAUS8,HDAC4,HNRNPK,HRAS,HSF1,HSPA1A/HSP…	167
Cellular Growth and Proliferation	proliferation of cells	1.53E-10	Decreased	-3.540	AAGAB,AATF,Abcb1b,ABCB4,ABCB6,ABCC5,ABI1,Abi2,ABTB1,ACLY,ACSL4,ACSL6,ACTB,ACTN4,ADAM12,ADAM15,ADAM17,ADAMTS1,ADAR,ADARB1,ADC,ADCYAP1R1,ADIPOR1,ADIPOR2,ADK,ADM,ADORA1,ADORA2B,ADRA2A,AEBP1,AES,AFAP1,AFF1,AGGF1,AGO3,AGRN,AGT,AGTRAP,AHNAK,AHSA1,AIFM2,AIMP1,AIMP2,AK2,AK4,AKAP12,AKR1B1,AKT1S1,AKT3,AKTIP,ALDH1A1,ALKBH3,AMBRA1,AMD1,AMFR,ANAPC5,ANGPT2,ANGPTL4,ANP32A,ANTXR1,ANXA2,APAF1,APBA3,APBB1,APCDD1,A…	1548
Neurological Disease	disorder of basal ganglia	1.75E-10		-0.847	ABCD1,ACADM,ACOT11,ACTB,ADAR,ADCY2,ADORA1,ADORA2B,ADRA2A,ADRB1,AEBP1,AK1,ALAS1,ALDH2,ALDH6A1,ANXA2,AP1S1,APOE,APP,AQP4,ARHGAP32,ARIH2,ARL3,ARL6IP5,ARMCX3,ARPP21,ATP13A2,ATP2A2,ATP5J,ATP6AP2,ATP6V1A,ATP6V1B2,ATP6V1E1,B2M,B3GNT1,BBOX1,BCAS1,BCL2,BCL6,BCL7A,BDNF,BHLHE40,BIRC2,C2orf40,C3,C4A/C4B,CA11,CA2,CACNA2D3,CACNB3,CAMK2A,CAMKK2,CAPN3,CAPNS1,CAPZB,CASP1,CASP2,CASP6,CASP7,CASP9,CASQ2,CCL5,CD44,CD…	403
Psychological Disorders	disorder of basal ganglia	1.75E-10		-0.847	ABCD1,ACADM,ACOT11,ACTB,ADAR,ADCY2,ADORA1,ADORA2B,ADRA2A,ADRB1,AEBP1,AK1,ALAS1,ALDH2,ALDH6A1,ANXA2,AP1S1,APOE,APP,AQP4,ARHGAP32,ARIH2,ARL3,ARL6IP5,ARMCX3,ARPP21,ATP13A2,ATP2A2,ATP5J,ATP6AP2,ATP6V1A,ATP6V1B2,ATP6V1E1,B2M,B3GNT1,BBOX1,BCAS1,BCL2,BCL6,BCL7A,BDNF,BHLHE40,BIRC2,C2orf40,C3,C4A/C4B,CA11,CA2,CACNA2D3,CACNB3,CAMK2A,CAMKK2,CAPN3,CAPNS1,CAPZB,CASP1,CASP2,CASP6,CASP7,CASP9,CASQ2,CCL5,CD44,CD…	403
DNA Replication, Recombination, and Repair	DNA replication	4.58E-10	Decreased	-2.511	AAGAB,ABCB6,AKAP8L,AKT3,AP1AR,APP,AREG/AREGB,ATM,BCL2,BECN1,BRCA1,BRCA2,CACYBP,CALR,CAMK2G,CCNA2,CCNE1,CCNE2,CDC25A,CDC6,CDC7,CDK1,CDK2,CDKN1A,CDT1,CST3,CTC1,CUL1,CUL4A,DBF4,DDB1,DNAJA3,DNAJC2,DSCC1,DUT,E2F1,E2F2,EGFR,ERCC1,ESCO2,ESRRA,FEN1,FHIT,FOXM1,FYN,GADD45G,GMNN,GTPBP4,HBEGF,HELB,HMGB2,HMGN2,HRAS,HUS1,ID1,ID3,IGF1R,ING4,ING5,INPPL1,INSR,KAT7,KIAA0101,LIG1,LIG3,MAP2K4,MAPK1,MAPK9,MCM2,MCM7,M…	138
Cell Death and Survival	apoptosis	4.74E-10		1.390	AARS,AATF,AATK,ABCA1,ACAA2,ACSL4,ACTN4,ADAM12,ADAM15,ADAM17,ADAMTS1,ADAMTSL4,ADAR,ADCYAP1R1,ADI1,ADM,ADNP,ADORA1,ADORA2B,ADRB1,AES,AGGF1,AGO3,AGRN,AGT,AHCTF1,AHI1,AHSA1,AIFM2,AIMP1,AKAP1,AKAP12,AKR1B1,AKT1S1,AKT3,AKTIP,ALDH1A1,ALDH2,ALDOA,ALDOC,ALKBH3,ALS2,AMBRA1,AMFR,ANGPT2,ANGPTL4,ANP32A,ANTXR1,ANXA2,AP2A2,APAF1,APBB1,APBB3,APEX1,APH1A,APH1B,APIP,APOE,APP,AQP11,ARAF,ARC,AREG/AREGB,ARF6,ARHGAP1,…	1220
DNA Replication, Recombination, and Repair	metabolism of DNA	7.18E-10	Decreased	-3.204	AAGAB,ABCB6,ADM,ADRB1,AKAP8L,AKT3,ANTXR1,AP1AR,APAF1,APEX1,APOE,APP,AREG/AREGB,ASAH1,ATM,BARD1,BCL2,BECN1,BIN1,BIRC5,BRCA1,BRCA2,C5,CACYBP,CALCA,CALR,CAMK2G,CAPN2,CASP2,CASP6,CASP7,CASP9,CCNA2,CCNE1,CCNE2,CD47,CDC25A,CDC6,CDC7,CDK1,CDK2,CDKN1A,CDT1,CRYAB,CSF1,CST3,CTC1,CUL1,CUL4A,DAPK1,DBF4,DCLRE1C,DDB1,DDIT3,DHX9,DNAJA3,DNAJC2,DSCC1,DUT,E2F1,E2F2,EGFR,EIF2AK2,ENO1,ERCC1,ESCO2,ESRRA,FADD,FAS,FEN1…	219
Post-Translational Modification	ubiquitination	1.09E-09		-0.537	AIMP2,AMFR,ARIH1,ARIH2,ATG7,BAG5,BCL10,BCL2,BIRC2,BRCA1,BTRC,CAPN1,CDK5,CNOT4,COMMD1,CRYAB,CUL1,CUL3,DDB1,DDB2,DNAJA3,DNAJB2,DZIP3,ENC1,ERCC8,FANCI,FANCL,FBXL6,FBXO2,FBXO25,FBXO3,FBXO4,FBXO6,FBXW5,FBXW7,FGFR3,FKBP1A,GCLC,GTPBP4,HERC4,HEXIM1,HPRT1,HSPBP1,JKAMP,KLHL13,KLHL21,KLHL7,KLHL9,LRSAM1,MAPK9,MAPT,MARCH2,MARCH5,MGRN1,MIB2,MUL1,NDFIP2,NEDD4,NEDD4L,NFKBIA,NUB1,OS9,PDZRN3,PELI1,PIAS1,PJA1,PLK1,…	136
Cell Cycle	cytokinesis	1.24E-09		-1.145	ACTN4,AHCTF1,AKAP9,ANLN,APP,ARF6,ARL3,AURKA,BBS4,BECN1,BIRC5,BRCA2,BRD4,Cald1,CAP1,CCNG1,CCP110,CDC20,CDKN1A,CENPB,CEP55,CETN2,CHMP1B,CUL3,DCTN3,DIAPH3,DSTN,EPS15,FADD,FGF1,FSD1,GADD45A,GNAI2,HIPK2,IGF1R,INCENP,INF2,IST1,ITGB1,IVNS1ABP,KIF13A,KIF23,KIF4A,KLHL13,KLHL21,KLHL9,LATS2,LMNA,LZTS2,MAPRE1,MSN,MYH10,MYH9,NEDD4L,NME1,NPM1,NUSAP1,PDXP,PFN1,PIK3C3,PLK1,PLK3,PPP1CC,PRC1,RAB35,RALB,RASSF1,RHOB…	85
Cellular Movement	cytokinesis	1.24E-09		-1.145	ACTN4,AHCTF1,AKAP9,ANLN,APP,ARF6,ARL3,AURKA,BBS4,BECN1,BIRC5,BRCA2,BRD4,Cald1,CAP1,CCNG1,CCP110,CDC20,CDKN1A,CENPB,CEP55,CETN2,CHMP1B,CUL3,DCTN3,DIAPH3,DSTN,EPS15,FADD,FGF1,FSD1,GADD45A,GNAI2,HIPK2,IGF1R,INCENP,INF2,IST1,ITGB1,IVNS1ABP,KIF13A,KIF23,KIF4A,KLHL13,KLHL21,KLHL9,LATS2,LMNA,LZTS2,MAPRE1,MSN,MYH10,MYH9,NEDD4L,NME1,NPM1,NUSAP1,PDXP,PFN1,PIK3C3,PLK1,PLK3,PPP1CC,PRC1,RAB35,RALB,RASSF1,RHOB…	85
Infectious Disease	Viral Infection	1.45E-09	Decreased	-2.394	ABTB1,ACADSB,ACSL1,ACTB,ACTL6B,ADAR,ADARB1,ADK,ADORA1,ADRA2A,AES,AFG3L2,AGFG1,AGO3,AGTRAP,AHCTF1,AIMP1,AKTIP,ALG14,ALKBH3,AMPH,ANAPC2,ANXA2,ANXA6,AP1B1,AP1M1,AP1S1,AP2A1,AP2B1,AP2M1,AP3D1,APOC1,APOE,APP,ARAF,AREG/AREGB,ARF1,ARF6,ARHGAP23,ARHGAP32,ARHGEF19,ARPC1B,ARPC3,ATF2,ATG12,ATG7,ATM,ATMIN,ATOX1,ATP1A2,ATP5B,ATP6AP1,ATP6AP2,ATP6V0A1,ATP6V0B,ATP6V0D1,ATP6V0E1,ATP6V1A,ATP6V1B2,ATPIF1,ATRAID,ATX…	755
Post-Translational Modification	ubiquitination of protein	2.02E-09		-0.417	AIMP2,AMFR,ARIH1,ARIH2,ATG7,BAG5,BCL10,BCL2,BIRC2,BRCA1,BTRC,CAPN1,CDK5,CNOT4,COMMD1,CRYAB,CUL1,CUL3,DDB1,DDB2,DNAJA3,DNAJB2,DZIP3,ENC1,ERCC8,FANCI,FANCL,FBXL6,FBXO2,FBXO25,FBXO3,FBXO4,FBXO6,FBXW5,FBXW7,FGFR3,FKBP1A,GCLC,GTPBP4,HERC4,HSPBP1,KLHL13,KLHL21,KLHL7,KLHL9,LRSAM1,MAPK9,MAPT,MARCH2,MARCH5,MGRN1,MIB2,MUL1,NDFIP2,NEDD4,NEDD4L,NFKBIA,NUB1,OS9,PDZRN3,PELI1,PIAS1,PJA1,PLK1,PPIL2,PRICKLE1,PRPF…	132
RNA Post-Transcriptional Modification	processing of RNA	3.06E-09		0.565	AARS,ADARB1,ADAT1,AGGF1,APOBEC1,APP,ARL6IP4,ATXN3,BARD1,BCAS2,BOP1,BUD13,C1QBP,CDC5L,CDK11A/CDK11B,CDK12,CELF1,CELF2,CLK3,CLK4,CPSF6,CRNKL1,CSTF1,CSTF3,DBR1,DDX17,DDX20,DDX39A,DDX39B,DDX47,DDX52,DUSP11,EBNA1BP2,EFTUD2,ELAVL4,EPB41,EXOSC7,FARS2,FASTK,GEMIN2,GEMIN4,GEMIN5,GEMIN6,GEMIN7,GRSF1,HCFC1,HEATR1,HNRNPA1,HNRNPA2B1,HNRNPF,HNRNPH1,HNRNPK,HNRNPL,HNRNPM,HNRNPU,HNRNPUL1,IMP3,IMP4,INTS4,INTS7,IVN…	142
Infectious Disease	infection by HIV-1	4.61E-09		-0.851	ABTB1,ACADSB,AES,AFG3L2,AGO3,AHCTF1,ALG14,ALKBH3,ANAPC2,AP2M1,APP,ARF1,ARHGAP32,ARHGEF19,ATG12,ATG7,ATMIN,ATOX1,ATP5B,ATP6V0A1,ATXN2,BAG6,BAHD1,BCLAF1,BMP1,BMP2K,BRCA1,CA2,CACNA2D1,CACNA2D3,CAD,CALCOCO1,CAMKK2,CANT1,CCDC134,CCL5,CCNT1,CD44,CDC42EP3,CHAF1A,CHORDC1,CIB2,CLDND1,CLN3,CLNS1A,CLTA,CNST,COASY,COG2,COL5A1,CRTC3,CRYAB,CXCR4,DAZAP2,DCBLD1,DDO,DDOST,DHX15,DHX33,DHX9,DLGAP4,DLST,DPM1,DPYSL5,…	306
Cell Death and Survival	cell death	5.11E-09	Increased	2.301	AARS,AATF,AATK,ABCA1,ABCA3,ABCB4,ABCB8,ABCC10,ABCC5,ACAA2,ACLY,ACSL4,ACTB,ACTN4,ADAM12,ADAM15,ADAM17,ADAMTS1,ADAMTSL4,ADAR,ADARB1,ADCYAP1R1,ADD3,ADI1,ADM,ADNP,ADORA1,ADORA2B,ADRB1,ADRM1,AES,AFG3L2,AGGF1,AGO3,AGRN,AGT,AHCTF1,AHI1,AHSA1,AIFM2,AIMP1,AKAP1,AKAP12,AKR1B1,AKT1S1,AKT3,AKTIP,ALDH1A1,ALDH2,ALDH3B1,ALDOA,ALDOC,ALKBH3,ALS2,AMBRA1,AMFR,ANGPT2,ANGPTL4,ANP32A,ANTXR1,ANXA2,AP2A2,AP2B1,APAF1,APB…	1476
Protein Synthesis	translation	5.74E-09		-1.134	APEX1,APP,BPNT1,CALR,CIRBP,CKAP5,DAPK1,DARS,DDX25,DHPS,DHX9,EEF1B2,EEF2,EEF2K,EGFR,EIF2A,EIF2AK1,EIF2AK2,EIF2B1,EIF3B,EIF3C/EIF3CL,EIF3D,EIF3F,EIF3G,EIF3I,EIF3L,EIF4A1,EIF4A2,EIF4A3,EIF4B,EIF4EBP1,EIF4EBP2,EIF4G1,EIF4G2,EIF4H,EIF5,EIF5A,ELAVL1,ELAVL4,ENC1,EPRS,ETF1,FARSB,GNB2L1,GTF2H2,HBS1L,HELZ,HNRNPK,HRSP12,HSPA1A/HSPA1B,IGFBP5,ILF3,IMPACT,ITGB1,KRAS,LCK,MAP3K8,MARS,METAP1,MKNK1,MRP63,MRPL12,MR…	121
Cell Cycle	arrest in cell cycle progression	6.16E-09			ADAM12,AK1,AKAP9,ANAPC2,APBB1,ATF3,ATM,AURKA,BAD,BCL2,BCL6,BIRC5,BOP1,BRCA1,BTRC,C1QBP,CALR,CCNA2,CCND1,CCND2,CCNE1,CCNE2,CCNG1,CCNG2,CD274,CD44,CDC123,CDC25A,CDC25B,CDK14,CDK2,CDK6,CDKN1A,CDKN1C,CDKN2C,CDKN2D,CEBPB,CHEK2,CHN2,CLSPN,CUL1,CUL3,CUL4A,DDX17,DGKZ,DMTF1,E2F1,E2F2,E2F3,E2F4,E2F5,EGFR,EIF2AK2,EIF4G2,EZH2,FADD,FANCC,FANCD2,FKBP1A,FOXM1,FOXO1,FRS2,FZR1,GADD45A,GAS7,HEXIM1,HIF1A,HIPK2,HRAS…	164
DNA Replication, Recombination, and Repair	DNA damage response of cells	7.91E-09		1.476	AEN,APBB1,ATM,Bbc3,BCL2,BCL6,BLM,BRCA1,BRCA2,CASP9,CCND1,CDK1,CDKN1A,CHEK2,CIB1,DDIT3,ERCC1,ERCC8,FANCD2,FANCL,FBXO31,FBXW7,FZR1,GADD45A,GNL1,H2AFX,HIPK2,HRAS,HUS1,IKBKG,ING4,IRF3,MAPK1,MAPK3,MBD4,MCM7,MIF,MRE11A,MUS81,MYC,MYO6,NABP2,NUDT1,NUPR1,PARP1,PHLDA3,PLK3,PLRG1,PML,PMS2,POLD1,POLH,PPP1R15A,PSEN1,Ptprv,RAD1,RAD18,RAD23A,RAD23B,RAD50,RAD51,RAD54B,RAD54L,RASSF1,RBBP5,REV1,REV3L,RPA1,RPS27L,S…	90
Cell Cycle	senescence of cells	9.20E-09		-0.466	ACLY,AGT,AKR1B1,APOE,APP,ARF1,ARHGAP18,ATG7,ATM,ATMIN,BCL2L12,BCL6,BHLHE40,BLM,BRCA1,BRCA2,BTG3,BUB3,C2orf40,CAT,CBX2,CBX7,CCNE1,CDC14B,CDK2,CDKN1A,CDKN1C,CEBPB,CENPA,CHEK2,CIRBP,COMMD3-BMI1,COPS2,COX4I1,CSNK2A2,DDB2,DEK,DMTF1,DOT1L,E2F1,E2F6,EGFR,EGR1,EIF4EBP1,ERCC1,ESR1,FLT1,FOXM1,GADD45A,HDAC2,HIF1A,HJURP,HRAS,HSPA1A/HSPA1B,ID1,JUNB,JUND,KDM2B,KRAS,LIG1,MAP2K3,MAP2K4,MAP2K6,MAP2K7,MAPK1,MAPK12…	113
Cell Cycle	mitosis	9.79E-09		-0.972	AATF,ADM,ADORA2B,AGT,ANAPC4,ANLN,APAF1,APOE,AREG/AREGB,ASUN,ATE1,ATM,AURKA,AXL,BCL2,BIRC5,BLM,BMP7,BMPR1B,BORA,BRCA1,BRCA2,BTG3,BTRC,BUB1B,BUB3,C5,Cald1,CAMK2G,CAPN2,CCNA2,CCND1,CCNE1,CDC123,CDC16,CDC20,CDC23,CDC25A,CDC25B,CDC25C,CDC7,CDCA5,CDCA8,CDK1,CDK11A/CDK11B,CDK19,CDK2,CDKN1A,CEBPB,CENPA,CENPH,CENPI,CHEK2,CHN2,CKAP5,CLIP1,CSE1L,CSF1,CSNK1D,CUL4A,CUX1,CXCL10,CYLD,CYR61,DBF4,DBI,DCLK1,DCTN2,…	240
Embryonic Development	size of embryo	1.06E-08	Decreased	-3.366	APH1A,ARAP3,ARHGAP1,ARNT,BECN1,BLM,BMPR1A,BRCA1,BRCA2,C3,CCNE1,CCNE2,CCNF,CDK2,CDK5R1,CDK6,CHMP5,COMMD1,CSE1L,CSK,CUL1,CUL3,Cycs,DAD1,DAG1,DCLRE1B,DISP1,DNM1L,DOT1L,DPH3,ECSIT,EGFR,EPN2,ERF,ESPL1,ETS2,EXT1,EZH2,F2R,FADD,FBXW7,FGFR2,FOXP1,FRS2,FURIN,FXN,G6PD,GPX4,GSC,HAP1,HES5,HGS,HIF1A,HIRA,HIST1H1C,HMGCL,HSD17B7,HSP90B1,HSPG2,HTR2B,HUS1,ICMT,IGF2R,IL11RA,IL6ST,IPMK,KAT2A,KIF3A,KIF3B,KRAS,LATS2,L…	180
Protein Synthesis	translation of protein	1.06E-08		-0.924	APEX1,APP,BPNT1,CALR,CIRBP,CKAP5,DAPK1,DARS,DDX25,DHPS,DHX9,EGFR,EIF2A,EIF2AK1,EIF2AK2,EIF2B1,EIF3B,EIF3C/EIF3CL,EIF3D,EIF3F,EIF3G,EIF3I,EIF3L,EIF4A1,EIF4A2,EIF4A3,EIF4B,EIF4EBP1,EIF4EBP2,EIF4G1,EIF4G2,EIF4H,EIF5,EIF5A,ELAVL1,ELAVL4,ENC1,EPRS,ETF1,FARSB,GNB2L1,GTF2H2,HBS1L,HELZ,HNRNPK,HRSP12,HSPA1A/HSPA1B,IGFBP5,ILF3,IMPACT,ITGB1,KRAS,LCK,MAP3K8,MARS,METAP1,MKNK1,MRP63,MRPL12,MRPL17,MRPS7,MTERFD2…	117
Cell Death and Survival	cell viability of tumor cell lines	1.21E-08		-0.830	ABCB6,ADAM17,ADAMTS1,ADK,ADNP,AEN,AGTRAP,AIMP1,AK5,AKAP7,AKAP8L,ALKBH3,ALS2,ANGPT2,ANLN,ANTXR1,APEX1,APP,ASAH1,ATF2,ATM,AURKA,AXL,BAD,BAG1,BARD1,BCL2,BCL2L11,BCL6,BDNF,BECN1,BEX2,BHLHE40,BIRC5,BLM,BNIP2,BRCA1,BRCA2,BRIP1,BTRC,BUB1B,C11orf31,C1orf86,CA2,CADM1,Calm1 (includes others),CAMK2N1,CAPN2,CASK,CASP1,CASP2,CASP9,CAT,CCNA2,CCND1,CCNG1,CD44,CDK11A/CDK11B,CDK2,CDK20,CDK6,CDK8,CDKN1A,CDKN1C,CDK…	337
Cell Cycle	interphase of fibroblasts	1.45E-08		-1.644	ATF2,ATF3,ATM,BAD,BLM,CBX2,CCND1,CCNE2,CDC25C,CDC7,CDK2,CDKN1A,CHEK2,CUL3,E2F1,E2F2,E2F3,E2F4,E2F5,EP400,GAB1,GADD45A,Hmgn1,HRAS,ID2,ID3,JUNB,KRAS,MAP2K6,MAPK1,MAPK3,MBD4,MYBL2,MYC,PARP1,PLK2,RAC1,RB1,RELA,SKP2,SMARCA2,SRSF2,TFDP1,TFE3,TP53,TSG101	46
Cell Cycle	G2 phase	1.66E-08		1.556	ANAPC10,ANAPC4,ANAPC5,ANXA2,AP2A2,ATF2,ATF5,ATM,AURKA,BABAM1,BCL2,BIRC5,BLM,BMP7,BRCA1,BRCC3,BRE,C1orf86,Cald1,CAMK2A,CAT,CCNA2,CCND1,CCNE1,CCNG1,CCNG2,CDC14B,CDC25A,CDC25B,CDC25C,CDC5L,CDH13,CDK1,CDK2,CDKN1A,CHEK2,CLSPN,CSE1L,E2F1,E2F4,E2F5,EGFR,EGR1,EIF2AK2,EP400,ERCC1,FADD,FANCC,FANCD2,FHIT,FLNA,FOXM1,FOXN3,FZR1,GADD45A,GADD45B,GADD45G,GMNN,GORASP2,HDAC4,Hmgn1,HRAS,IGF2,IGFBP5,IKBKB,JUNB,KPNA2…	127
DNA Replication, Recombination, and Repair	excision repair	3.52E-08		-0.942	APEX1,ATMIN,ATXN3,BRCA2,CCNO,CDKN1A,CDKN2D,CETN2,DCLRE1B,DDB1,DDB2,ERCC1,ERCC4,ERCC8,FANCC,FEN1,FOS,GADD45A,HMGB2,Hmgn1,HNRNPU,LIG1,LIG3,MPG,NEIL1,NFE2L1,PARP1,PARP2,PCNA,POLD1,POLE,POLG,PRMT6,RAD23A,RAD23B,RAD51,RPA1,SLC30A9,SLX4,SMUG1,THOC1,TP53,UNG,WRN,XPA,XPC,XRCC1	47
Connective Tissue Disorders	craniofacial abnormality	3.90E-08		0.739	ACTB,APAF1,ATMIN,B3GAT3,BAG6,BCL10,BMP7,BMPER,BMPR1A,BRCA1,BRCA2,CALR,CASK,CASP7,CASP9,CDC6,CDK5RAP2,CDT1,CELSR1,CHST3,CRKL,DHODH,DISP1,EFTUD2,EMG1,ESCO2,FAM20C,FAM58A,FGFR2,FGFR3,FKBP1A,FKBP8,FTO,FURIN,GADD45A,HDAC4,HDAC8,HIPK2,HSPG2,IER3IP1,IFT122,IFT172,IL11RA,INPP5E,INSIG1,INSIG2,ITGAV,JMJD6,KAT2A,KDM6A,KIF11,KIF3B,KRAS,LAMC1,LMNB1,LMNB2,LMO4,LRP6,MAN1B1,MAPK9,MARCKS,MARCKSL1,MCPH1,MED12,MIB2…	134
Developmental Disorder	craniofacial abnormality	3.90E-08		0.739	ACTB,APAF1,ATMIN,B3GAT3,BAG6,BCL10,BMP7,BMPER,BMPR1A,BRCA1,BRCA2,CALR,CASK,CASP7,CASP9,CDC6,CDK5RAP2,CDT1,CELSR1,CHST3,CRKL,DHODH,DISP1,EFTUD2,EMG1,ESCO2,FAM20C,FAM58A,FGFR2,FGFR3,FKBP1A,FKBP8,FTO,FURIN,GADD45A,HDAC4,HDAC8,HIPK2,HSPG2,IER3IP1,IFT122,IFT172,IL11RA,INPP5E,INSIG1,INSIG2,ITGAV,JMJD6,KAT2A,KDM6A,KIF11,KIF3B,KRAS,LAMC1,LMNB1,LMNB2,LMO4,LRP6,MAN1B1,MAPK9,MARCKS,MARCKSL1,MCPH1,MED12,MIB2…	134
Skeletal and Muscular Disorders	craniofacial abnormality	3.90E-08		0.739	ACTB,APAF1,ATMIN,B3GAT3,BAG6,BCL10,BMP7,BMPER,BMPR1A,BRCA1,BRCA2,CALR,CASK,CASP7,CASP9,CDC6,CDK5RAP2,CDT1,CELSR1,CHST3,CRKL,DHODH,DISP1,EFTUD2,EMG1,ESCO2,FAM20C,FAM58A,FGFR2,FGFR3,FKBP1A,FKBP8,FTO,FURIN,GADD45A,HDAC4,HDAC8,HIPK2,HSPG2,IER3IP1,IFT122,IFT172,IL11RA,INPP5E,INSIG1,INSIG2,ITGAV,JMJD6,KAT2A,KDM6A,KIF11,KIF3B,KRAS,LAMC1,LMNB1,LMNB2,LMO4,LRP6,MAN1B1,MAPK9,MARCKS,MARCKSL1,MCPH1,MED12,MIB2…	134
Neurological Disease	neuromuscular disease	5.39E-08		-0.022	ACADM,ACOT11,ACTB,ADAM17,ADCY2,ADORA1,ADORA2B,ADRA2A,ADRB1,AEBP1,AGRN,AGT,AK1,AK5,ALAS1,ALDH2,ALDH6A1,ANXA2,AP1S1,APOE,APP,AQP4,ARHGAP32,ARIH2,ARL3,ARL6IP5,ARMCX3,ARPP21,ATP13A2,ATP2A2,ATP5J,ATP6AP2,ATP6V1A,ATP6V1B2,ATP6V1E1,AXL,B2M,B3GNT1,BAG6,BBOX1,BCAS1,BCL2,BCL6,BCL7A,BDNF,BHLHE40,BIRC2,C2orf40,C3,C4A/C4B,CA11,CA2,CACNA2D3,CACNB3,CAMK2A,CAMKK2,CAPN3,CAPNS1,CAPZB,CASP1,CASP2,CASP6,CASP7,CASP9,…	430
Skeletal and Muscular Disorders	neuromuscular disease	5.39E-08		-0.022	ACADM,ACOT11,ACTB,ADAM17,ADCY2,ADORA1,ADORA2B,ADRA2A,ADRB1,AEBP1,AGRN,AGT,AK1,AK5,ALAS1,ALDH2,ALDH6A1,ANXA2,AP1S1,APOE,APP,AQP4,ARHGAP32,ARIH2,ARL3,ARL6IP5,ARMCX3,ARPP21,ATP13A2,ATP2A2,ATP5J,ATP6AP2,ATP6V1A,ATP6V1B2,ATP6V1E1,AXL,B2M,B3GNT1,BAG6,BBOX1,BCAS1,BCL2,BCL6,BCL7A,BDNF,BHLHE40,BIRC2,C2orf40,C3,C4A/C4B,CA11,CA2,CACNA2D3,CACNB3,CAMK2A,CAMKK2,CAPN3,CAPNS1,CAPZB,CASP1,CASP2,CASP6,CASP7,CASP9,…	430
Cell Cycle	cell cycle progression of fibroblasts	5.87E-08		0.676	ATM,BCL2,CCND1,CCNF,CDC25C,CDKN1A,CHEK2,E2F3,E2F4,E2F5,FANCC,FANCD2,GADD45A,HIF1A,HRAS,ID2,IGF1R,IGF2,INSR,JUNB,MYC,NFYA,NPM1,PARP2,PLRG1,RAF1,RB1,RBL1,RIPK1,SKIL,SKP2,TFCP2,TP53,XRCC6	34
Connective Tissue Development and Function	cell cycle progression of fibroblasts	5.87E-08		0.676	ATM,BCL2,CCND1,CCNF,CDC25C,CDKN1A,CHEK2,E2F3,E2F4,E2F5,FANCC,FANCD2,GADD45A,HIF1A,HRAS,ID2,IGF1R,IGF2,INSR,JUNB,MYC,NFYA,NPM1,PARP2,PLRG1,RAF1,RB1,RBL1,RIPK1,SKIL,SKP2,TFCP2,TP53,XRCC6	34
Cellular Growth and Proliferation	proliferation of tumor cell lines	6.83E-08	Decreased	-2.472	AAGAB,AATF,ABCB6,ABTB1,ACSL4,ACTB,ACTN4,ADAM15,ADAM17,ADAMTS1,ADC,ADM,ADORA2B,AFAP1,AFF1,AGT,AHSA1,AKAP12,AKT1S1,AKT3,ALDH1A1,ALKBH3,ANGPT2,ANGPTL4,ANTXR1,ANXA2,APAF1,APEX1,APP,ARAF,AREG/AREGB,ARF1,ARHGDIG,ARHGEF2,ARIH2,ARL2BP,ARNT,ASAH1,ATF2,ATF3,ATF5,ATG7,ATM,AURKA,AXL,BAD,BAG1,BAP1,BARD1,BCAR1,BCAR3,BCCIP,BCDIN3D,BCL10,BCL2,BCL6,BDNF,BECN1,BEX2,BID,BIN1,BIRC2,BIRC5,BMP7,BMPR1A,BMPR1B,BOP1,BRCA…	639
Cellular Development	proliferation of tumor cell lines	6.83E-08	Decreased	-2.472	AAGAB,AATF,ABCB6,ABTB1,ACSL4,ACTB,ACTN4,ADAM15,ADAM17,ADAMTS1,ADC,ADM,ADORA2B,AFAP1,AFF1,AGT,AHSA1,AKAP12,AKT1S1,AKT3,ALDH1A1,ALKBH3,ANGPT2,ANGPTL4,ANTXR1,ANXA2,APAF1,APEX1,APP,ARAF,AREG/AREGB,ARF1,ARHGDIG,ARHGEF2,ARIH2,ARL2BP,ARNT,ASAH1,ATF2,ATF3,ATF5,ATG7,ATM,AURKA,AXL,BAD,BAG1,BAP1,BARD1,BCAR1,BCAR3,BCCIP,BCDIN3D,BCL10,BCL2,BCL6,BDNF,BECN1,BEX2,BID,BIN1,BIRC2,BIRC5,BMP7,BMPR1A,BMPR1B,BOP1,BRCA…	639
Cell Cycle	checkpoint control	1.09E-07	Decreased	-3.270	ATM,BRCA1,BUB1B,BUB3,CCNE2,CCNG2,CDC20,CDC25A,CDC25C,CDC6,CDC7,CDK2,CDKN1A,CHEK2,CUL4A,DBF4,DCLRE1B,DDB1,E2F1,E2F2,FANCC,FANCD2,HELB,Hmgn1,HRAS,HSPA1A/HSPA1B,HUS1,IFT122,KNTC1,MAD2L1,MAD2L1BP,MBD4,MCM7,MCPH1,MRE11A,MTBP,MYC,NABP2,NDC80,PARP1,PARP2,PLK2,PLK3,PMS2,POLH,PSME3,PTTG1,RAD18,RAD50,RAD51C,RAE1,RB1,RPL24,Rps6/Rps6-ps4,SMC1A,SMC3,TIPIN,TP53,TP53BP2,UIMC1,XPC,ZAK,ZW10,ZWILCH	64
DNA Replication, Recombination, and Repair	checkpoint control	1.09E-07	Decreased	-3.270	ATM,BRCA1,BUB1B,BUB3,CCNE2,CCNG2,CDC20,CDC25A,CDC25C,CDC6,CDC7,CDK2,CDKN1A,CHEK2,CUL4A,DBF4,DCLRE1B,DDB1,E2F1,E2F2,FANCC,FANCD2,HELB,Hmgn1,HRAS,HSPA1A/HSPA1B,HUS1,IFT122,KNTC1,MAD2L1,MAD2L1BP,MBD4,MCM7,MCPH1,MRE11A,MTBP,MYC,NABP2,NDC80,PARP1,PARP2,PLK2,PLK3,PMS2,POLH,PSME3,PTTG1,RAD18,RAD50,RAD51C,RAE1,RB1,RPL24,Rps6/Rps6-ps4,SMC1A,SMC3,TIPIN,TP53,TP53BP2,UIMC1,XPC,ZAK,ZW10,ZWILCH	64
Cell Cycle	G2/M phase transition	1.11E-07		0.180	ANAPC10,ANAPC4,ANAPC5,ATF2,ATF5,BCL2,BIRC5,BLM,BRCA1,Cald1,CCNA2,CCND1,CCNE1,CDC25B,CDC25C,CDC5L,CDK1,CDK2,CDKN1A,CHEK2,EIF2AK2,FANCC,FANCD2,FOXM1,GADD45A,GADD45B,GADD45G,GORASP2,HRAS,IGF2,IKBKB,JUNB,KRAS,LATS2,LGALS1,MAD2L1,MAP2K6,MAP3K8,MBD4,MELK,MYC,NES,NFKBIA,PARP1,PLAU,PLK1,PLK3,PPM1D,PTTG1,RAC1,RB1,RELA,RPL7A,RRM2B,SKP2,TGFBR2,THOC1,TP53,TP53BP2	59
Protein Synthesis	metabolism of protein	1.26E-07		-0.683	ABCA1,ACY1,ADAM12,ADAM15,ADAM17,ADAM9,ADAMTS4,ADAMTS7,ADM,ADRM1,AGT,AMFR,ANAPC10,ANAPC2,ANAPC4,ANAPC5,ANGPT2,Ank2,APEX1,APH1A,APOBEC1,APOC1,APOE,APP,ARHGEF2,ARIH1,ARIH2,ASPH,ATG7,ATP13A2,ATXN3,AURKA,BACE1,BACE2,BAD,BAG1,BAG2,BAG6,BCL2,BDNF,BMP1,BPNT1,BTRC,C3,CALR,CAPN1,CAPN2,CAPN3,CAPNS1,CASP1,CASP2,CASP4,CASP6,CASP7,CASP9,CAT,CBLB,CCND1,CDC23,CDK11A/CDK11B,CHEK2,CIRBP,CKAP5,CLN3,CNTF,CPQ,CRTC1,C…	398
Infectious Disease	infection of embryonic cell lines	1.27E-07		-1.270	AES,AFG3L2,AHCTF1,ALKBH3,ANAPC2,ATMIN,ATXN2,AXL,BMP1,CAD,CALCOCO1,CANT1,CDC42EP3,CHAF1A,CHORDC1,CLTA,CNST,COASY,COL5A1,CRYAB,DAG1,DAZAP2,DHX15,DLGAP4,DNAJB2,DPYSL5,DUSP16,ENC1,EPAS1,ERCC1,ERI3,ETS2,EXOSC10,FOXJ2,FPGS,GANAB,GINS4,GPT2,GTF2H2,HID1,HIST1H2BH/HIST1H2BO,HNRNPH1,HNRPDL,IDH1,IFITM2,IRF3,KARS,KHDRBS1,KIF3A,KPNB1,LIMK2,LMAN2,MANBA,MAT2A,MED15,MED6,MID1IP1,MPDZ,MRE11A,MRPL10,MRPS12,MUS81,M…	139
Organismal Injury and Abnormalities	infection of embryonic cell lines	1.27E-07		-1.270	AES,AFG3L2,AHCTF1,ALKBH3,ANAPC2,ATMIN,ATXN2,AXL,BMP1,CAD,CALCOCO1,CANT1,CDC42EP3,CHAF1A,CHORDC1,CLTA,CNST,COASY,COL5A1,CRYAB,DAG1,DAZAP2,DHX15,DLGAP4,DNAJB2,DPYSL5,DUSP16,ENC1,EPAS1,ERCC1,ERI3,ETS2,EXOSC10,FOXJ2,FPGS,GANAB,GINS4,GPT2,GTF2H2,HID1,HIST1H2BH/HIST1H2BO,HNRNPH1,HNRPDL,IDH1,IFITM2,IRF3,KARS,KHDRBS1,KIF3A,KPNB1,LIMK2,LMAN2,MANBA,MAT2A,MED15,MED6,MID1IP1,MPDZ,MRE11A,MRPL10,MRPS12,MUS81,M…	139
Cell Cycle	arrest in interphase	1.96E-07			AATF,AKAP12,ANXA2,AP2A2,ARNT,ATF2,ATF5,ATM,AURKA,BAD,BARD1,BCL2,BHLHE40,BID,BIRC5,BLM,BMP7,BOP1,BRCA1,BTG1,BTRC,C1orf86,CAMK1,CAMK2N1,CAMKK2,CAT,CCNA2,CCND1,CCND2,CCNE1,CCNG1,CD44,CDC25A,CDC25B,CDC25C,CDC6,CDC7,CDCA2,CDH13,CDK1,CDK2,CDK5RAP3,CDKN1A,CDKN1C,CDKN2D,CEBPB,CHAF1A,CHEK2,CHKA,COMMD3-BMI1,CSE1L,CSF1,CYR61,DDIT3,DEGS1,DGKZ,DOT1L,DYRK1B,E2F1,E2F2,E2F3,E2F4,E2F5,E2F6,EGFR,EGR1,EIF2AK2,EP400…	201
Cell Death and Survival	apoptosis of cervical cancer cell lines	2.05E-07		1.374	BAD,BAG1,BBS4,BCL2,BCL2L11,BECN1,BID,BIRC2,BIRC5,BNIP2,BNIP3L,BOK,CASP1,CASP2,CASP4,CAT,CDC20,CDC6,CDC7,CDCA2,CDK1,CDK8,CDKN1A,CDKN2C,CHMP5,CIDEB,COX5A,CSNK2A2,CTSB,DAPK1,DDIT3,DNAJA3,E2F1,EGFR,EIF2AK2,EIF4G2,ELAVL1,ESR1,EXOG,FADD,FAS,FER,FHIT,FKBP8,FOS,G0S2,GADD45A,GADD45B,GADD45G,HDAC4,HNRNPK,HRAS,HSF1,HSPB2,HTRA2,HYPK,IKBKB,IL18,IMMT,IRF1,ITPK1,KHDRBS1,LATS2,LCMT1,MAP2K4,MAPK1,MCL1,MCM10,MCOLN…	124
Neurological Disease	Huntington's Disease	2.08E-07		-0.703	ACADM,ACOT11,ACTB,ADCY2,ADRB1,AEBP1,AK1,ALAS1,ALDH2,ALDH6A1,AP1S1,APOE,AQP4,ARHGAP32,ARIH2,ARL3,ARMCX3,ARPP21,ATP2A2,ATP5J,ATP6AP2,ATP6V1A,ATP6V1B2,B2M,B3GNT1,BBOX1,BCL2,BCL6,BCL7A,BDNF,BHLHE40,BIRC2,C2orf40,C3,C4A/C4B,CA11,CA2,CACNA2D3,CACNB3,CAMK2A,CAMKK2,CAPNS1,CASP1,CASP2,CASP6,CASP7,CASP9,CASQ2,CCL5,CD44,CDK5,CDK5R1,CDKN1C,CETN2,CHAF1B,CHGB,CHI3L1,CHRM3,CIRBP,CNTF,CORO2B,COX5B,CP,CPLX2,CPT1B…	313
Psychological Disorders	Huntington's Disease	2.08E-07		-0.703	ACADM,ACOT11,ACTB,ADCY2,ADRB1,AEBP1,AK1,ALAS1,ALDH2,ALDH6A1,AP1S1,APOE,AQP4,ARHGAP32,ARIH2,ARL3,ARMCX3,ARPP21,ATP2A2,ATP5J,ATP6AP2,ATP6V1A,ATP6V1B2,B2M,B3GNT1,BBOX1,BCL2,BCL6,BCL7A,BDNF,BHLHE40,BIRC2,C2orf40,C3,C4A/C4B,CA11,CA2,CACNA2D3,CACNB3,CAMK2A,CAMKK2,CAPNS1,CASP1,CASP2,CASP6,CASP7,CASP9,CASQ2,CCL5,CD44,CDK5,CDK5R1,CDKN1C,CETN2,CHAF1B,CHGB,CHI3L1,CHRM3,CIRBP,CNTF,CORO2B,COX5B,CP,CPLX2,CPT1B…	313
Skeletal and Muscular Disorders	Huntington's Disease	2.08E-07		-0.703	ACADM,ACOT11,ACTB,ADCY2,ADRB1,AEBP1,AK1,ALAS1,ALDH2,ALDH6A1,AP1S1,APOE,AQP4,ARHGAP32,ARIH2,ARL3,ARMCX3,ARPP21,ATP2A2,ATP5J,ATP6AP2,ATP6V1A,ATP6V1B2,B2M,B3GNT1,BBOX1,BCL2,BCL6,BCL7A,BDNF,BHLHE40,BIRC2,C2orf40,C3,C4A/C4B,CA11,CA2,CACNA2D3,CACNB3,CAMK2A,CAMKK2,CAPNS1,CASP1,CASP2,CASP6,CASP7,CASP9,CASQ2,CCL5,CD44,CDK5,CDK5R1,CDKN1C,CETN2,CHAF1B,CHGB,CHI3L1,CHRM3,CIRBP,CNTF,CORO2B,COX5B,CP,CPLX2,CPT1B…	313
Hereditary Disorder	Huntington's Disease	2.08E-07		-0.703	ACADM,ACOT11,ACTB,ADCY2,ADRB1,AEBP1,AK1,ALAS1,ALDH2,ALDH6A1,AP1S1,APOE,AQP4,ARHGAP32,ARIH2,ARL3,ARMCX3,ARPP21,ATP2A2,ATP5J,ATP6AP2,ATP6V1A,ATP6V1B2,B2M,B3GNT1,BBOX1,BCL2,BCL6,BCL7A,BDNF,BHLHE40,BIRC2,C2orf40,C3,C4A/C4B,CA11,CA2,CACNA2D3,CACNB3,CAMK2A,CAMKK2,CAPNS1,CASP1,CASP2,CASP6,CASP7,CASP9,CASQ2,CCL5,CD44,CDK5,CDK5R1,CDKN1C,CETN2,CHAF1B,CHGB,CHI3L1,CHRM3,CIRBP,CNTF,CORO2B,COX5B,CP,CPLX2,CPT1B…	313
RNA Post-Transcriptional Modification	splicing of RNA	2.25E-07		0.459	ARL6IP4,ATXN3,BCAS2,BUD13,C1QBP,CDC5L,CDK12,CELF1,CLK3,CLK4,CRNKL1,DBR1,DDX20,DDX39A,DDX39B,DDX47,EFTUD2,EPB41,FASTK,GEMIN2,GEMIN5,GEMIN6,GEMIN7,HCFC1,HNRNPA1,HNRNPA2B1,HNRNPF,HNRNPH1,HNRNPM,IVNS1ABP,KHSRP,MBNL1,MBNL2,NPM1,PHF5A,PLRG1,PPAN,PPARGC1A,PPP1R8,PRPF19,PRPF3,PRPF8,PTBP1,RBFOX2,RBM5,RBMX,RP9,RSRC1,SCNM1,SF3A1,SLU7,SMN1/SMN2,SNRNP200,SNRPD1,SNRPD2,SNRPG,SOX9,SRSF1,SRSF10,SRSF2,SRSF3,SRSF4…	74
Infectious Disease	infection of kidney cell lines	2.43E-07		-1.212	AES,AFG3L2,AHCTF1,ALKBH3,ANAPC2,ATMIN,ATXN2,AXL,BMP1,CAD,CALCOCO1,CANT1,CCL5,CDC42EP3,CHAF1A,CHORDC1,CLTA,CNST,COASY,COL5A1,CRYAB,CTSB,DAZAP2,DHX15,DLGAP4,DNAJB2,DPYSL5,DUSP16,ENC1,EPAS1,EPS15,ERCC1,ERI3,ETS2,EXOSC10,FOXJ2,FPGS,GANAB,GINS4,GPT2,GTF2H2,HID1,HIST1H2BH/HIST1H2BO,HNRNPH1,HNRPDL,IDH1,IFITM2,IRF3,KARS,KHDRBS1,KIF3A,KPNB1,LIMK2,LMAN2,MANBA,MAT2A,MED15,MED6,MID1IP1,MPDZ,MRE11A,MRPL10,MRP…	142
Renal and Urological Disease	infection of kidney cell lines	2.43E-07		-1.212	AES,AFG3L2,AHCTF1,ALKBH3,ANAPC2,ATMIN,ATXN2,AXL,BMP1,CAD,CALCOCO1,CANT1,CCL5,CDC42EP3,CHAF1A,CHORDC1,CLTA,CNST,COASY,COL5A1,CRYAB,CTSB,DAZAP2,DHX15,DLGAP4,DNAJB2,DPYSL5,DUSP16,ENC1,EPAS1,EPS15,ERCC1,ERI3,ETS2,EXOSC10,FOXJ2,FPGS,GANAB,GINS4,GPT2,GTF2H2,HID1,HIST1H2BH/HIST1H2BO,HNRNPH1,HNRPDL,IDH1,IFITM2,IRF3,KARS,KHDRBS1,KIF3A,KPNB1,LIMK2,LMAN2,MANBA,MAT2A,MED15,MED6,MID1IP1,MPDZ,MRE11A,MRPL10,MRP…	142
Infectious Disease	infection of epithelial cell lines	2.46E-07		-1.361	AES,AFG3L2,AHCTF1,ALKBH3,ANAPC2,ATMIN,ATXN2,AXL,BMP1,CAD,CALCOCO1,CANT1,CDC42EP3,CHAF1A,CHORDC1,CLTA,CNST,COASY,COL5A1,CRYAB,DAZAP2,DHX15,DLGAP4,DNAJB2,DPYSL5,DUSP16,ENC1,EPAS1,ERCC1,ERI3,ETS2,EXOSC10,FOXJ2,FPGS,GANAB,GINS4,GPT2,GTF2H2,HID1,HIST1H2BH/HIST1H2BO,HNRNPH1,HNRPDL,IDH1,IFITM2,IRF3,KARS,KHDRBS1,KIF3A,KPNB1,LIMK2,LMAN2,MANBA,MAT2A,MED15,MED6,MID1IP1,MPDZ,MRE11A,MRPL10,MRPS12,MUS81,MYEF2,…	138
Dermatological Diseases and Conditions	infection of epithelial cell lines	2.46E-07		-1.361	AES,AFG3L2,AHCTF1,ALKBH3,ANAPC2,ATMIN,ATXN2,AXL,BMP1,CAD,CALCOCO1,CANT1,CDC42EP3,CHAF1A,CHORDC1,CLTA,CNST,COASY,COL5A1,CRYAB,DAZAP2,DHX15,DLGAP4,DNAJB2,DPYSL5,DUSP16,ENC1,EPAS1,ERCC1,ERI3,ETS2,EXOSC10,FOXJ2,FPGS,GANAB,GINS4,GPT2,GTF2H2,HID1,HIST1H2BH/HIST1H2BO,HNRNPH1,HNRPDL,IDH1,IFITM2,IRF3,KARS,KHDRBS1,KIF3A,KPNB1,LIMK2,LMAN2,MANBA,MAT2A,MED15,MED6,MID1IP1,MPDZ,MRE11A,MRPL10,MRPS12,MUS81,MYEF2,…	138
Cell Cycle	G1 phase	2.46E-07		-0.488	AATF,AGT,AKAP12,AP2A2,APOE,ARNT,ATF3,ATM,BAD,BAP1,BARD1,BCAT1,BCL2,BHLHE40,BIRC5,BMP7,BOP1,BRCA1,BTRC,CAMK1,CAMK2A,Camk2b,CAMK2G,CAMKK2,CAPNS1,CCNA2,CCND1,CCND2,CCNE1,CCNE2,CCNG1,CCNG2,CDC123,CDC23,CDC25A,CDC25B,CDC25C,CDC6,CDCA2,CDCA5,CDK1,CDK11A/CDK11B,CDK2,CDK5RAP3,CDK6,CDKN1A,CDKN1C,CDKN2C,CDKN2D,CEBPB,CHEK2,COPS2,CSF1,CUL3,CUL4A,CUX1,CYLD,CYR61,DARS,DDIT3,DGKZ,DOT1L,DYRK1B,E2F1,E2F2,E2F3,E2F…	192
Cancer	lymphohematopoietic cancer	2.88E-07		0.642	ABCA7,ADAM9,ADORA1,AHI1,AIMP1,AKT3,AMPH,ANKLE2,ANXA2,ANXA6,APBA3,ARHGAP1,ATG7,ATM,ATP6V1B2,AURKA,AXL,B2M,BAD,BCAT1,BCL10,BCL2,BCL2L11,BCL6,BCLAF1,BCOR,BECN1,BIN3,BIRC5,BLM,BMF,BRCA1,BRCA2,BTG1,C5,CASP2,CASP7,CBFB,CBX2,CCL7,CCND1,CCNDBP1,CD14,CD274,CD44,CD59,CDC20,CDC25A,CDK1,CDK2,CDKN1A,CDKN2C,CEBPB,CHAF1A,CHEK2,CHIC2,CNTFR,COL4A1,COMMD3-BMI1,CPT1B,CPT2,CRAT,CRBN,CRYAB,CSE1L,CSTF3,CUL1,CUX1,CXCL1…	397
Cell Cycle	G2/M phase	3.14E-07		0.797	ANAPC10,ANAPC4,ANAPC5,ATF2,ATF5,ATM,AURKA,BABAM1,BCL2,BIRC5,BLM,BMP7,BRCA1,BRCC3,BRE,C1orf86,Cald1,CAT,CCNA2,CCND1,CCNE1,CCNG1,CDC14B,CDC25A,CDC25B,CDC25C,CDC5L,CDH13,CDK1,CDK2,CDKN1A,CHEK2,CLSPN,CSE1L,EIF2AK2,EP400,FADD,FANCC,FANCD2,FOXM1,FZR1,GADD45A,GADD45B,GADD45G,GMNN,GORASP2,Hmgn1,HRAS,IGF2,IGFBP5,IKBKB,JUNB,KRAS,LATS2,LGALS1,LMNA,MAD2L1,MAP2K6,MAP2K7,MAP3K8,MBD4,MCPH1,MELK,MTDH,MXI1,MYBL2,…	98
Cell Death and Survival	necrosis	3.17E-07	Increased	2.343	AARS,AATF,AATK,ABCB4,ABCB8,ACLY,ACTB,ADAM12,ADAM15,ADAM17,ADAMTS1,ADAR,ADARB1,ADCYAP1R1,ADI1,ADM,ADNP,ADORA1,ADORA2B,ADRB1,ADRM1,AGGF1,AGRN,AGT,AHSA1,AIMP1,AKAP1,AKAP12,AKR1B1,AKT1S1,AKT3,AKTIP,ALDH1A1,ALDH2,ALDH3B1,ALDOA,ALKBH3,ALS2,ANGPT2,ANP32A,ANTXR1,ANXA2,AP2A2,AP2B1,APAF1,APEX1,APIP,APOE,APP,APRT,AQP11,AREG/AREGB,ARF6,ARHGAP1,ARHGAP18,ARNT,ASAH1,ASAH2,ASNS,ASS1,ASTN1,ATF2,ATF3,ATF5,ATF7,ATG…	1117
Cancer	Cancer	3.37E-07		-0.675	AATF,AATK,ABAT,ABCA7,ABCA8,ABCA9,ABCB4,ABCB9,ABCC5,ABCC6,ABCD3,ABCG4,ABHD17A,ABHD17B,ACAA1,ACADL,ACADM,ACADS,ACADVL,ACBD3,ACBD4,ACLY,ACOT7,ACOX1,ACOX2,ACSL1,ACSL6,ACTA2,ACTB,ACTL6B,ACTR3,ACY1,ADAM12,ADAM15,ADAM17,ADAM9,ADAMTS1,ADAMTS19,ADAMTS4,ADAMTS7,ADARB1,ADC,ADCY2,ADCY8,ADD3,ADK,ADM,ADORA1,ADORA2B,ADRA2A,ADRB1,ADRM1,ADSL,AEBP1,AFAP1,AFF1,AFF4,AGFG2,AGO3,AGPAT6,AGRN,AGT,AHCTF1,AHDC1,AHI1,AHNAK…	2589
Cell Death and Survival	cell viability of cervical cancer cell lines	3.75E-07		-0.156	ADK,AK5,AKAP7,AKAP8L,ATM,AURKA,BAG1,BCL2,BCL6,BIRC5,BNIP2,BRCA1,BRCA2,BUB1B,C1orf86,CAMK2N1,CASK,CASP1,CCNA2,CDK11A/CDK11B,CDK2,CDK20,CDK6,CDK8,CDKN1A,CHEK2,CHKA,CLK3,DGKA,DGKB,DUSP22,DUSP6,DUSP7,DYRK1B,DYRK3,EGFR,FAS,FER,FN3K,FTH1,GRK4,HNRNPUL1,Igtp,INPP5A,INPP5K,IP6K3,JAK1,KHK,LATS2,LCK,MCL1,MCOLN1,MINPP1,MMS22L,MPG,MTMR12,NFKBIA,NLK,NUP210,PARP1,PDP1,PFKFB2,PFKM,PLK2,POLH,PPAP2A,PPFIA3,PPM1B,P…	106
Cell Cycle	arrest in G2/M phase transition	3.81E-07			ATF2,ATF5,BCL2,BLM,BRCA1,CCNA2,CCND1,CDC25B,CDC25C,CDK1,CDK2,CDKN1A,EIF2AK2,FANCC,FANCD2,GADD45A,IGF2,IKBKB,LATS2,LGALS1,MAD2L1,MAP2K6,MBD4,MYC,NFKBIA,PARP1,PLAU,PLK3,RB1,RELA,RPL7A,RRM2B,THOC1,TP53	34
Cell Cycle	G1/S phase	3.95E-07		-1.370	ATF3,BAD,BAP1,BCAT1,BCL2,BIRC5,CAMK2A,Camk2b,CAMK2G,CAPNS1,CCND1,CCND2,CCNE1,CCNE2,CCNG1,CDC25A,CDC25C,CDC6,CDCA5,CDK2,CDK6,CDKN1A,CDKN2C,CDKN2D,CHEK2,COPS2,CUL3,CUL4A,CYLD,DARS,DDIT3,E2F1,E2F3,E2F5,EIF2AK2,EIF4EBP1,ELAVL1,ESR1,ESRRA,ETS1,FADD,FLT1,FOXM1,FZR1,GADD45A,GADD45B,GADD45G,GJA1,GMNN,GNA12,GNL3,GSPT1,HRAS,ID2,ID4,IGF1R,INSR,IQGAP3,ITGAV,ITGB1,KLF4,KRAS,LATS2,MAP2K3,MAP2K6,MTOR,MYBL2,MYC,…	100
Cell Death and Survival	cell death of fibroblast cell lines	4.21E-07		-0.052	AATF,ACTB,ADAM12,AGT,APAF1,APP,ARNT,ASAH1,ATF2,ATF3,ATG7,ATM,ATP6AP2,ATP6V1G2,BACH2,BAD,Bbc3,BCL2,BCL2L11,BCL6,BECN1,BID,BIRC2,BIRC5,BLM,BMF,BNIP3L,BRCA1,BRCA2,C1orf159,CAPNS1,CASP2,CASP9,CCND1,CCNE1,CCNG1,CDC20,CDC73,CDK1,CDK11A/CDK11B,CDK6,CDKN1A,CDKN1C,CEBPB,CLIC4,COX5A,CREBL2,CTSB,CTSD,CTSL2,CYLD,CYR61,DAPK1,DDIT3,DDIT4,Defb1,DNAJA3,DNMT1,DUSP4,E2F1,E2F2,EGFR,EGR1,EGR2,EIF2A,EIF2AK1,EIF2AK2,E…	225
Cell Cycle	cell cycle progression of tumor cell lines	4.27E-07		-1.043	APBB1,APBB3,APP,AURKA,BCAR1,BCL2,BCL6,BIRC5,BRCA1,CALCA,CAMK2N1,CASP2,CCNA2,CCND1,CCNE1,CCNG1,CCNG2,CD44,CDC25B,CDC25C,CDK1,CDK14,CDK2,CDK6,CDKN1A,CDKN2C,CEBPB,CHN2,CLSPN,CSE1L,CSNK2A2,DNAJB4,E2F1,E2F2,EGFR,EGR1,ESR1,EZH2,FHIT,FOXM1,FOXO1,FRMD6,FZR1,HBEGF,HERC2,HEXIM1,HIF1A,HMOX1,HRAS,HYPK,ID3,IGFBP3,KDM8,KIF2A,KRAS,LGALS3,LIG1,LRIG1,MAPK9,MELK,MIF,MLF1,MLLT3,MMS22L,MTOR,MUS81,MYC,NEDD9,NF1,NPM1,…	109
Cellular Assembly and Organization	organization of cytoplasm	4.85E-07		1.341	AATK,ABCA1,ABCD1,ABCD3,ABI1,Abi2,ABR,ACP2,ACTB,ACTR3,ADAM12,ADAM22,ADD1,ADM,ADNP,ADRA2A,AFAP1,AFG3L2,AGFG1,AGRN,AGT,AHI1,AKAP12,AKAP9,AKTIP,ALDOA,ALS2,AMIGO1,ANAPC2,ANGPT2,ANGPTL4,ANP32A,ANTXR1,APOE,APP,AQP5,ARAP3,AREG/AREGB,ARF6,ARHGAP1,ARHGAP20,ARHGAP24,ARHGAP32,ARHGAP44,ARHGEF18,ARHGEF2,ARHGEF25,ARHGEF4,ARL2,ARPC5,ARSA,ARSB,ATF2,ATF3,ATG7,ATL2,ATL3,ATXN1,ATXN10,ATXN2,AXL,B3GNT1,B9D2,BACE1,BAG4…	613
Cellular Function and Maintenance	organization of cytoplasm	4.85E-07		1.341	AATK,ABCA1,ABCD1,ABCD3,ABI1,Abi2,ABR,ACP2,ACTB,ACTR3,ADAM12,ADAM22,ADD1,ADM,ADNP,ADRA2A,AFAP1,AFG3L2,AGFG1,AGRN,AGT,AHI1,AKAP12,AKAP9,AKTIP,ALDOA,ALS2,AMIGO1,ANAPC2,ANGPT2,ANGPTL4,ANP32A,ANTXR1,APOE,APP,AQP5,ARAP3,AREG/AREGB,ARF6,ARHGAP1,ARHGAP20,ARHGAP24,ARHGAP32,ARHGAP44,ARHGEF18,ARHGEF2,ARHGEF25,ARHGEF4,ARL2,ARPC5,ARSA,ARSB,ATF2,ATF3,ATG7,ATL2,ATL3,ATXN1,ATXN10,ATXN2,AXL,B3GNT1,B9D2,BACE1,BAG4…	613
Cell Death and Survival	cell death of connective tissue cells	4.85E-07		0.639	AATF,ACTB,ADAM12,ADM,AGT,APAF1,APP,ARNT,ASAH1,ATF2,ATF3,ATF5,ATG7,ATM,ATP6AP2,ATP6V1G2,BACH2,BAD,Bbc3,BCL2,BCL2L11,BCL6,BECN1,BID,BIRC2,BIRC5,BLM,BMF,BMPR1A,BMPR1B,BNIP3L,BRCA1,BRCA2,C1orf159,CAPNS1,CASP1,CASP2,CASP4,CASP7,CASP9,CAT,CCND1,CCNE1,CCNG1,CD1D,CD44,CDC20,CDC73,CDK1,CDK11A/CDK11B,CDK6,CDKN1A,CDKN1C,CDKN2C,CEBPB,CLIC4,COX5A,CREB3L2,CREBL2,CSF1,CTSB,CTSD,CTSL2,Cycs,CYLD,CYR61,DAPK1,DDIT3…	306
Developmental Disorder	malformation	5.18E-07		0.440	ADAMTS1,AHI1,AKT3,APAF1,ATMIN,BAG6,BCL10,BMP7,BMPER,BMPR1A,BRCA1,BRCA2,CALR,CASK,CASP7,CASP9,CDC6,CDK5RAP2,CDT1,COMMD3-BMI1,CSK,CSTB,DISP1,DOCK1,DPCD,E2F5,E2F6,EFTUD2,EMG1,FAM20C,FGFR3,FKBP1A,FKBP8,FKRP,FOXC1,FOXO1,FURIN,GADD45A,HDAC4,HDAC8,HIPK2,HRAS,HSPG2,IER3IP1,IFT122,IFT172,INPP5E,ITGAV,JMJD6,KAT2A,KDM6A,KIAA1279,KIF11,KIF3B,KRAS,LAMC1,LMNB1,LMNB2,LMO4,LRP6,MAPK9,MARCKS,MARCKSL1,MCPH1,MEF2C,…	143
Cell Cycle	interphase of connective tissue cells	5.46E-07		-1.682	ATF2,ATF3,ATM,BAD,BIRC5,BLM,CBX2,CCND1,CCNE2,CDC25C,CDC7,CDK2,CDKN1A,CHEK2,CUL3,E2F1,E2F2,E2F3,E2F4,E2F5,EP400,GAB1,GADD45A,Hmgn1,HRAS,ID2,ID3,JUNB,KRAS,MAP2K6,MAPK1,MAPK3,MBD4,MYBL2,MYC,PARP1,PLK2,RAC1,RB1,RELA,SKP2,SMARCA2,SRSF2,TFDP1,TFE3,TP53,TSG101	47
Cell Cycle	entry into S phase of fibroblasts	5.46E-07	Decreased	-3.191	ATM,CBX2,CCND1,CDK2,CDKN1A,CHEK2,E2F1,E2F2,E2F3,E2F4,E2F5,ID3,JUNB,MYC,PLK2,RB1,TFDP1,TFE3,TP53	19
Connective Tissue Development and Function	entry into S phase of fibroblasts	5.46E-07	Decreased	-3.191	ATM,CBX2,CCND1,CDK2,CDKN1A,CHEK2,E2F1,E2F2,E2F3,E2F4,E2F5,ID3,JUNB,MYC,PLK2,RB1,TFDP1,TFE3,TP53	19
Neurological Disease	neural tube defect	5.54E-07		0.679	ALDH1A1,APAF1,ATMIN,BAG6,BCL10,BMP7,BMPER,BRCA1,BRCA2,CALR,CASP7,CASP9,DHFR,F2R,FKBP1A,FKBP8,FURIN,GADD45A,HDAC4,HDAC8,HIPK2,HSPG2,IFT122,IFT172,INPP5E,JMJD6,KAT2A,KDM6A,KIF3B,LAMC1,LMO4,LRP6,MAPK9,MARCKS,MARCKSL1,MIB2,MTRR,NF1,NUAK2,Palld,PARP1,PDGFA,PDGFC,PDGFRA,PIGA,PKD1,POR,PRKACA,PRKACB,PTPN9,PTPRF,PTPRS,PYGO2,RALB,RGMA,ROR2,RPGRIP1L,SALL2,SCRIB,SLC25A19,SMAD5,SMARCC1,SMO,SNX1,SNX2,SPHK2,TCO…	82
Developmental Disorder	neural tube defect	5.54E-07		0.679	ALDH1A1,APAF1,ATMIN,BAG6,BCL10,BMP7,BMPER,BRCA1,BRCA2,CALR,CASP7,CASP9,DHFR,F2R,FKBP1A,FKBP8,FURIN,GADD45A,HDAC4,HDAC8,HIPK2,HSPG2,IFT122,IFT172,INPP5E,JMJD6,KAT2A,KDM6A,KIF3B,LAMC1,LMO4,LRP6,MAPK9,MARCKS,MARCKSL1,MIB2,MTRR,NF1,NUAK2,Palld,PARP1,PDGFA,PDGFC,PDGFRA,PIGA,PKD1,POR,PRKACA,PRKACB,PTPN9,PTPRF,PTPRS,PYGO2,RALB,RGMA,ROR2,RPGRIP1L,SALL2,SCRIB,SLC25A19,SMAD5,SMARCC1,SMO,SNX1,SNX2,SPHK2,TCO…	82
Neurological Disease	congenital anomaly of central nervous system	5.86E-07		0.396	AHI1,AKT3,APAF1,ATMIN,BAG6,BCL10,BMP7,BMPER,BMPR1A,BRCA1,BRCA2,CALR,CASK,CASP7,CASP9,CDC6,CDK5RAP2,CDT1,COMMD3-BMI1,CSK,CSTB,DISP1,DPCD,E2F5,E2F6,EFTUD2,EMG1,FAM20C,FGFR3,FKBP1A,FKBP8,FKRP,FLNA,FOXC1,FURIN,GADD45A,HDAC4,HDAC8,HIPK2,HSPG2,IER3IP1,IFT122,IFT172,INPP5E,ITGAV,JMJD6,KAT2A,KDM6A,KIAA1279,KIF11,KIF3B,LAMC1,LMNB1,LMNB2,LMO4,LRP6,MAPK9,MARCKS,MARCKSL1,MCPH1,MEF2C,MIB2,MRPS16,NDE1,NDST1,NF…	134
Developmental Disorder	congenital anomaly of central nervous system	5.86E-07		0.396	AHI1,AKT3,APAF1,ATMIN,BAG6,BCL10,BMP7,BMPER,BMPR1A,BRCA1,BRCA2,CALR,CASK,CASP7,CASP9,CDC6,CDK5RAP2,CDT1,COMMD3-BMI1,CSK,CSTB,DISP1,DPCD,E2F5,E2F6,EFTUD2,EMG1,FAM20C,FGFR3,FKBP1A,FKBP8,FKRP,FLNA,FOXC1,FURIN,GADD45A,HDAC4,HDAC8,HIPK2,HSPG2,IER3IP1,IFT122,IFT172,INPP5E,ITGAV,JMJD6,KAT2A,KDM6A,KIAA1279,KIF11,KIF3B,LAMC1,LMNB1,LMNB2,LMO4,LRP6,MAPK9,MARCKS,MARCKSL1,MCPH1,MEF2C,MIB2,MRPS16,NDE1,NDST1,NF…	134
Cell Cycle	S phase	6.03E-07		-1.829	AGT,APBB1,APP,ARAF,ATM,BAD,BCL2,BHLHE40,BID,BIRC5,BLM,BMP7,BRCA1,CAMK2N1,CBX2,CCNA2,CCND1,CCND2,CCNE1,CCNG1,CCNG2,CDC25A,CDC25C,CDC6,CDC7,CDC73,CDK1,CDK2,CDK6,CDKN1A,CDKN1C,CDKN2C,CDKN2D,CDT1,CEBPB,CHAF1A,CHEK2,COMMD3-BMI1,CSF1,CUL3,DBF4,DCUN1D3,DMTF1,E2F1,E2F2,E2F3,E2F4,E2F5,E2F6,EGFR,EP400,FANCD2,FEN1,FGF1,FOS,FOXM1,FZR1,GAB1,GADD45A,HBEGF,HIRA,HMOX1,HRAS,ID1,ID2,ID3,ING4,ING5,ITGB1,JUNB,KLF4,K…	141
Cancer	infection of tumor cell lines	7.93E-07		-0.064	ABTB1,ACADSB,AGO3,ALG14,AMPH,ANAPC2,AP1B1,AP2A1,AP2B1,AP2M1,ARF1,ARHGAP23,ARHGAP32,ARHGEF19,ARPC1B,ARPC3,ATG12,ATG7,ATOX1,ATP5B,ATP6AP2,ATP6V0A1,ATP6V0B,ATP6V0D1,ATPIF1,ATRAID,AXL,BAG6,BAHD1,BCL2L2,BCLAF1,BMP2K,BRCA1,CA2,CAMK1,CAMKK2,CBLB,CCDC134,CCNT1,CIB2,CLDND1,CLN3,CLNS1A,CLTB,COG2,COPG1,COPZ1,CROCC,CRTC3,CXCR4,DCAF13,DCBLD1,DDO,DDOST,DDX58,DHX33,DLST,DPM1,DTX4,EDNRA,EGFR,EIF2AK2,EIF3A,EIF3G,…	248
Infectious Disease	infection of tumor cell lines	7.93E-07		-0.064	ABTB1,ACADSB,AGO3,ALG14,AMPH,ANAPC2,AP1B1,AP2A1,AP2B1,AP2M1,ARF1,ARHGAP23,ARHGAP32,ARHGEF19,ARPC1B,ARPC3,ATG12,ATG7,ATOX1,ATP5B,ATP6AP2,ATP6V0A1,ATP6V0B,ATP6V0D1,ATPIF1,ATRAID,AXL,BAG6,BAHD1,BCL2L2,BCLAF1,BMP2K,BRCA1,CA2,CAMK1,CAMKK2,CBLB,CCDC134,CCNT1,CIB2,CLDND1,CLN3,CLNS1A,CLTB,COG2,COPG1,COPZ1,CROCC,CRTC3,CXCR4,DCAF13,DCBLD1,DDO,DDOST,DDX58,DHX33,DLST,DPM1,DTX4,EDNRA,EGFR,EIF2AK2,EIF3A,EIF3G,…	248
Cellular Assembly and Organization	organization of mitotic spindle	8.34E-07			BORA,CEP72,CKAP5,DCTN2,KIF11,KIF2A,KIF3B,NDC80,PCNT,PLK1S1,PLK2,PSRC1,RALBP1,RAN,RANBP1,RCC1,SBDS,SMC1A,SPC25,SSRP1,STMN1,SUN2,TPX2,TTK,TUBG1	25
Cellular Function and Maintenance	organization of mitotic spindle	8.34E-07			BORA,CEP72,CKAP5,DCTN2,KIF11,KIF2A,KIF3B,NDC80,PCNT,PLK1S1,PLK2,PSRC1,RALBP1,RAN,RANBP1,RCC1,SBDS,SMC1A,SPC25,SSRP1,STMN1,SUN2,TPX2,TTK,TUBG1	25
Neurological Disease	malformation of brain	8.35E-07		0.396	AHI1,AKT3,APAF1,ATMIN,BAG6,BCL10,BMP7,BMPER,BMPR1A,BRCA1,BRCA2,CALR,CASK,CASP7,CASP9,CDC6,CDK5RAP2,CDT1,COMMD3-BMI1,CSK,CSTB,DISP1,DPCD,E2F5,E2F6,EFTUD2,EMG1,FAM20C,FGFR3,FKBP1A,FKBP8,FKRP,FOXC1,FURIN,GADD45A,HDAC4,HDAC8,HIPK2,HSPG2,IER3IP1,IFT122,IFT172,INPP5E,ITGAV,JMJD6,KAT2A,KDM6A,KIAA1279,KIF11,KIF3B,LAMC1,LMNB1,LMNB2,LMO4,LRP6,MAPK9,MARCKS,MARCKSL1,MCPH1,MEF2C,MIB2,MRPS16,NDE1,NDST1,NF1,NFI…	133
Developmental Disorder	malformation of brain	8.35E-07		0.396	AHI1,AKT3,APAF1,ATMIN,BAG6,BCL10,BMP7,BMPER,BMPR1A,BRCA1,BRCA2,CALR,CASK,CASP7,CASP9,CDC6,CDK5RAP2,CDT1,COMMD3-BMI1,CSK,CSTB,DISP1,DPCD,E2F5,E2F6,EFTUD2,EMG1,FAM20C,FGFR3,FKBP1A,FKBP8,FKRP,FOXC1,FURIN,GADD45A,HDAC4,HDAC8,HIPK2,HSPG2,IER3IP1,IFT122,IFT172,INPP5E,ITGAV,JMJD6,KAT2A,KDM6A,KIAA1279,KIF11,KIF3B,LAMC1,LMNB1,LMNB2,LMO4,LRP6,MAPK9,MARCKS,MARCKSL1,MCPH1,MEF2C,MIB2,MRPS16,NDE1,NDST1,NF1,NFI…	133
Organismal Injury and Abnormalities	malformation of brain	8.35E-07		0.396	AHI1,AKT3,APAF1,ATMIN,BAG6,BCL10,BMP7,BMPER,BMPR1A,BRCA1,BRCA2,CALR,CASK,CASP7,CASP9,CDC6,CDK5RAP2,CDT1,COMMD3-BMI1,CSK,CSTB,DISP1,DPCD,E2F5,E2F6,EFTUD2,EMG1,FAM20C,FGFR3,FKBP1A,FKBP8,FKRP,FOXC1,FURIN,GADD45A,HDAC4,HDAC8,HIPK2,HSPG2,IER3IP1,IFT122,IFT172,INPP5E,ITGAV,JMJD6,KAT2A,KDM6A,KIAA1279,KIF11,KIF3B,LAMC1,LMNB1,LMNB2,LMO4,LRP6,MAPK9,MARCKS,MARCKSL1,MCPH1,MEF2C,MIB2,MRPS16,NDE1,NDST1,NF1,NFI…	133
Cell Cycle	interphase of tumor cell lines	8.88E-07		-0.819	AATF,ANXA2,ATF2,ATF5,ATM,BAD,BAP1,BCL2,BHLHE40,BMP7,BRCA1,BTRC,C1orf86,CAMK1,CAMK2A,CAMK2N1,CAMKK2,CAT,CCNA2,CCND1,CCND2,CCNE1,CCNG1,CCNG2,CDC25A,CDC25B,CDC25C,CDC7,CDCA2,CDH13,CDK1,CDK2,CDK5RAP3,CDK6,CDKN1A,CDKN1C,CEBPB,CHEK2,CHKA,COPS2,CSE1L,CYR61,DARS,DDIT3,DEGS1,DOT1L,DYRK1B,E2F1,E2F5,EGFR,EIF2AK2,ELAVL1,EPB41L1,ESR1,ESRRA,ETS1,EZH2,FADD,FHIT,FOXM1,FOXO1,FZR1,GADD45A,GJA1,GMNN,GNL3,GORASP2,GP…	166
Cancer	digestive organ tumor	9.02E-07		-1.543	AATK,ABCB4,ABCC5,ABCC6,ABCD3,ACADS,ACLY,ACOT7,ACOX1,ACOX2,ACTA2,ACY1,ADAM12,ADAM15,ADAM17,ADAM9,ADAMTS1,ADRA2A,ADSL,AIMP1,AKAP1,AKR1B1,ALAS1,ALDH2,ALYREF,AMPH,ANGPT2,ANGPTL4,ANLN,ANTXR1,ANXA2,APBA2,APOC1,APOE,ARAF,ARAP3,AREG/AREGB,ARF1,ARID2,ARL2,ARPC5,ASF1B,ASPG,ASRGL1,ATAD5,ATF3,ATF5,ATF7IP,ATIC,ATP1A1,ATP1A2,ATP1B3,ATP2A2,ATP5J,AURKA,AXIN2,AXL,BAG1,BAG2,BCAS1,BCL10,BCL2,BCL6,BCL7A,BECN1,BEX4,B…	736
Gastrointestinal Disease	digestive organ tumor	9.02E-07		-1.543	AATK,ABCB4,ABCC5,ABCC6,ABCD3,ACADS,ACLY,ACOT7,ACOX1,ACOX2,ACTA2,ACY1,ADAM12,ADAM15,ADAM17,ADAM9,ADAMTS1,ADRA2A,ADSL,AIMP1,AKAP1,AKR1B1,ALAS1,ALDH2,ALYREF,AMPH,ANGPT2,ANGPTL4,ANLN,ANTXR1,ANXA2,APBA2,APOC1,APOE,ARAF,ARAP3,AREG/AREGB,ARF1,ARID2,ARL2,ARPC5,ASF1B,ASPG,ASRGL1,ATAD5,ATF3,ATF5,ATF7IP,ATIC,ATP1A1,ATP1A2,ATP1B3,ATP2A2,ATP5J,AURKA,AXIN2,AXL,BAG1,BAG2,BCAS1,BCL10,BCL2,BCL6,BCL7A,BECN1,BEX4,B…	736
Cell Death and Survival	cell survival	9.46E-07		0.484	Abcb1b,ABCB4,ABCB6,ABCC6,ACLY,ADAM17,ADAMTS1,ADAR,ADIPOR1,ADK,ADNP,ADORA1,ADORA2B,AEN,AGRN,AGTRAP,AIMP1,AK5,AKAP7,AKAP8L,ALKBH3,ALS2,ANGPT2,ANLN,ANTXR1,AP2B1,APAF1,APEX1,APOE,APP,ARAP3,AREG/AREGB,ASAH1,ASS1,ATF2,ATF5,ATG12,ATG7,ATM,ATXN1,AURKA,AXL,BAD,BAG1,BANF1,BARD1,Bbc3,BCAP31,BCAR1,BCL10,BCL2,BCL2L11,BCL2L2,BCL6,BDNF,BECN1,BEX2,BHLHE40,BIRC5,BLM,BMP7,BNIP2,BRCA1,BRCA2,BRD4,BRIP1,BTRC,BUB1B,C1…	617
Cell Cycle	cell cycle progression of connective tissue cells	1.01E-06		0.645	AGT,ATM,BCL2,CCND1,CCNF,CDC25C,CDKN1A,CHEK2,E2F3,E2F4,E2F5,FANCC,FANCD2,GADD45A,HIF1A,HRAS,ID2,IGF1R,IGF2,INSR,JUNB,MYC,NFYA,NPM1,PARP2,PLRG1,RAF1,RB1,RBL1,RIPK1,SKIL,SKP2,TFCP2,TP53,XRCC6	35
Cell Death and Survival	cell death of breast cancer cell lines	1.15E-06	Decreased	-2.415	ADM,ANGPT2,APAF1,ATF2,ATG7,B2M,BAD,BAG1,BARD1,BCAR1,BCAS2,BCL10,BCL2,BCL2L11,BCL2L2,BECN1,BEX2,BHLHE40,BID,BIRC2,BIRC5,BNIP3L,BRCA1,BTRC,CASP1,CASP2,CASP6,CASP7,CASP9,CCDC80,CCND1,CD44,CD47,CDK1,CDK2,CDKN1A,CERS5,CHMP5,CSE1L,CTCF,CYLD,CYR61,DDIT4,DNAJC15,DUSP4,E2F1,EGFR,ELANE,ESR1,ETS2,FADD,FAS,FBXO32,FER,FGFR2,FHIT,FRMD6,FTH1,GADD45A,HIF1A,HINT1,HK2,HOXA5,HSPA1A/HSPA1B,HSPB8,HSPD1,HTRA2,IGFBP3,I…	153
Molecular Transport	transport of protein	1.28E-06		-1.024	ABCB9,ACD,ADAR,AKTIP,AP1B1,AP1M1,AP2A1,AP2A2,AP2M1,AP3B2,AP3D1,AP3S2,AP4B1,AP4M1,AP4S1,ARF1,ARF3,ARF6,ASPSCR1,BCL6,CALR,CASK,CASP9,CDK5,CEP57,CHIC2,CHMP5,COG2,CRY2,CSNK1D,CTSA,Dst,EGR2,EHD1,EIF2D,EIF5A,EPS15,ERP29,EXOC4,FAM160A2,GABARAP,GDI2,GRASP,GRIP1,HGS,HSPA9,HYAL2,IGF2R,IPO13,KCNIP3,KDELR2,KIF13A,KIF1B,KLC1,KPNA2,KPNB1,LMAN2L,LRP1,MAPT,MGRN1,MON1A,MYH9,NDE1,NDEL1,NDFIP2,NEDD4,NFKBIA,NME2,NPM…	145
Protein Trafficking	transport of protein	1.28E-06		-1.024	ABCB9,ACD,ADAR,AKTIP,AP1B1,AP1M1,AP2A1,AP2A2,AP2M1,AP3B2,AP3D1,AP3S2,AP4B1,AP4M1,AP4S1,ARF1,ARF3,ARF6,ASPSCR1,BCL6,CALR,CASK,CASP9,CDK5,CEP57,CHIC2,CHMP5,COG2,CRY2,CSNK1D,CTSA,Dst,EGR2,EHD1,EIF2D,EIF5A,EPS15,ERP29,EXOC4,FAM160A2,GABARAP,GDI2,GRASP,GRIP1,HGS,HSPA9,HYAL2,IGF2R,IPO13,KCNIP3,KDELR2,KIF13A,KIF1B,KLC1,KPNA2,KPNB1,LMAN2L,LRP1,MAPT,MGRN1,MON1A,MYH9,NDE1,NDEL1,NDFIP2,NEDD4,NFKBIA,NME2,NPM…	145
Infectious Disease	HIV infection	1.60E-06		-0.812	ABTB1,ACADSB,AES,AFG3L2,AGO3,AHCTF1,ALG14,ALKBH3,ANAPC2,ANXA2,AP2M1,APP,ARF1,ARHGAP32,ARHGEF19,ATG12,ATG7,ATMIN,ATOX1,ATP5B,ATP6V0A1,ATXN2,B2M,BAG6,BAHD1,BCLAF1,BMP1,BMP2K,BRCA1,C1orf174,C3,CA2,CACNA2D1,CACNA2D3,CAD,CALCOCO1,CAMKK2,CANT1,CCDC134,CCL5,CCL7,CCNT1,CD44,CDC42EP3,CFI,CHAF1A,CHORDC1,CIB2,CLDND1,CLN3,CLNS1A,CLTA,CNST,COASY,COG2,COL5A1,CRTC3,CRYAB,CX3CL1,CXCL10,CXCR4,DAZAP2,DCBLD1,DDO,DD…	328
Neurological Disease	exencephaly	1.71E-06		0.205	APAF1,ATMIN,BAG6,BCL10,BMP7,BMPER,BRCA1,BRCA2,CALR,CASP7,CASP9,FKBP1A,FKBP8,FURIN,GADD45A,HDAC4,HDAC8,HIPK2,HSPG2,IFT122,IFT172,INPP5E,JMJD6,KAT2A,KDM6A,KIF3B,LAMC1,LMO4,LRP6,MAPK9,MARCKS,MARCKSL1,MIB2,NF1,NUAK2,Palld,PARP1,PIGA,POR,PRKACA,PRKACB,PTPN9,PTPRF,PTPRS,PYGO2,RALB,RGMA,ROR2,RPGRIP1L,SALL2,SLC25A19,SMAD5,SMARCC1,SMO,SNX1,SNX2,SPHK2,TCOF1,TCTN2,TEAD2,TFAP2A,TFDP1,TP53,TRAF6,TRPM6,TWSG1,X…	68
Connective Tissue Disorders	exencephaly	1.71E-06		0.205	APAF1,ATMIN,BAG6,BCL10,BMP7,BMPER,BRCA1,BRCA2,CALR,CASP7,CASP9,FKBP1A,FKBP8,FURIN,GADD45A,HDAC4,HDAC8,HIPK2,HSPG2,IFT122,IFT172,INPP5E,JMJD6,KAT2A,KDM6A,KIF3B,LAMC1,LMO4,LRP6,MAPK9,MARCKS,MARCKSL1,MIB2,NF1,NUAK2,Palld,PARP1,PIGA,POR,PRKACA,PRKACB,PTPN9,PTPRF,PTPRS,PYGO2,RALB,RGMA,ROR2,RPGRIP1L,SALL2,SLC25A19,SMAD5,SMARCC1,SMO,SNX1,SNX2,SPHK2,TCOF1,TCTN2,TEAD2,TFAP2A,TFDP1,TP53,TRAF6,TRPM6,TWSG1,X…	68
Developmental Disorder	exencephaly	1.71E-06		0.205	APAF1,ATMIN,BAG6,BCL10,BMP7,BMPER,BRCA1,BRCA2,CALR,CASP7,CASP9,FKBP1A,FKBP8,FURIN,GADD45A,HDAC4,HDAC8,HIPK2,HSPG2,IFT122,IFT172,INPP5E,JMJD6,KAT2A,KDM6A,KIF3B,LAMC1,LMO4,LRP6,MAPK9,MARCKS,MARCKSL1,MIB2,NF1,NUAK2,Palld,PARP1,PIGA,POR,PRKACA,PRKACB,PTPN9,PTPRF,PTPRS,PYGO2,RALB,RGMA,ROR2,RPGRIP1L,SALL2,SLC25A19,SMAD5,SMARCC1,SMO,SNX1,SNX2,SPHK2,TCOF1,TCTN2,TEAD2,TFAP2A,TFDP1,TP53,TRAF6,TRPM6,TWSG1,X…	68
Skeletal and Muscular Disorders	exencephaly	1.71E-06		0.205	APAF1,ATMIN,BAG6,BCL10,BMP7,BMPER,BRCA1,BRCA2,CALR,CASP7,CASP9,FKBP1A,FKBP8,FURIN,GADD45A,HDAC4,HDAC8,HIPK2,HSPG2,IFT122,IFT172,INPP5E,JMJD6,KAT2A,KDM6A,KIF3B,LAMC1,LMO4,LRP6,MAPK9,MARCKS,MARCKSL1,MIB2,NF1,NUAK2,Palld,PARP1,PIGA,POR,PRKACA,PRKACB,PTPN9,PTPRF,PTPRS,PYGO2,RALB,RGMA,ROR2,RPGRIP1L,SALL2,SLC25A19,SMAD5,SMARCC1,SMO,SNX1,SNX2,SPHK2,TCOF1,TCTN2,TEAD2,TFAP2A,TFDP1,TP53,TRAF6,TRPM6,TWSG1,X…	68
Organismal Injury and Abnormalities	exencephaly	1.71E-06		0.205	APAF1,ATMIN,BAG6,BCL10,BMP7,BMPER,BRCA1,BRCA2,CALR,CASP7,CASP9,FKBP1A,FKBP8,FURIN,GADD45A,HDAC4,HDAC8,HIPK2,HSPG2,IFT122,IFT172,INPP5E,JMJD6,KAT2A,KDM6A,KIF3B,LAMC1,LMO4,LRP6,MAPK9,MARCKS,MARCKSL1,MIB2,NF1,NUAK2,Palld,PARP1,PIGA,POR,PRKACA,PRKACB,PTPN9,PTPRF,PTPRS,PYGO2,RALB,RGMA,ROR2,RPGRIP1L,SALL2,SLC25A19,SMAD5,SMARCC1,SMO,SNX1,SNX2,SPHK2,TCOF1,TCTN2,TEAD2,TFAP2A,TFDP1,TP53,TRAF6,TRPM6,TWSG1,X…	68
Cell Cycle	segregation of chromosomes	1.79E-06	Decreased	-2.240	ARL8A,ARL8B,BRCA1,BRCA2,BRD4,BUB3,CCNA2,CDK5RAP2,CENPH,CUL1,EBNA1BP2,ESPL1,GPSM2,HCFC1,HDAC4,HJURP,INCENP,KIF2C,LMNA,MAD2L1,NCAPD2,NCAPD3,NCAPG2,NCAPH,NCAPH2,NDC80,NDEL1,NEK9,NUDCD3,NUSAP1,PLK1,PMF1,PPP2R5A,PTTG1,RAN,RCC1,RIOK3,SGOL1,SKA2,SKA3,SMARCB1,SMC1A,SMC2,SPC25,SRPK1,SUDS3,TAP2,TEX11,TOP2A,TOP3B,TPX2,ZW10	52
DNA Replication, Recombination, and Repair	segregation of chromosomes	1.79E-06	Decreased	-2.240	ARL8A,ARL8B,BRCA1,BRCA2,BRD4,BUB3,CCNA2,CDK5RAP2,CENPH,CUL1,EBNA1BP2,ESPL1,GPSM2,HCFC1,HDAC4,HJURP,INCENP,KIF2C,LMNA,MAD2L1,NCAPD2,NCAPD3,NCAPG2,NCAPH,NCAPH2,NDC80,NDEL1,NEK9,NUDCD3,NUSAP1,PLK1,PMF1,PPP2R5A,PTTG1,RAN,RCC1,RIOK3,SGOL1,SKA2,SKA3,SMARCB1,SMC1A,SMC2,SPC25,SRPK1,SUDS3,TAP2,TEX11,TOP2A,TOP3B,TPX2,ZW10	52
Cellular Assembly and Organization	segregation of chromosomes	1.79E-06	Decreased	-2.240	ARL8A,ARL8B,BRCA1,BRCA2,BRD4,BUB3,CCNA2,CDK5RAP2,CENPH,CUL1,EBNA1BP2,ESPL1,GPSM2,HCFC1,HDAC4,HJURP,INCENP,KIF2C,LMNA,MAD2L1,NCAPD2,NCAPD3,NCAPG2,NCAPH,NCAPH2,NDC80,NDEL1,NEK9,NUDCD3,NUSAP1,PLK1,PMF1,PPP2R5A,PTTG1,RAN,RCC1,RIOK3,SGOL1,SKA2,SKA3,SMARCB1,SMC1A,SMC2,SPC25,SRPK1,SUDS3,TAP2,TEX11,TOP2A,TOP3B,TPX2,ZW10	52
Protein Synthesis	translation of RNA	1.81E-06		0.639	APP,CALR,CIRBP,DAPK1,DARS,DDX25,DHPS,EGFR,EIF2A,EIF2AK1,EIF2AK2,EIF2B1,EIF3B,EIF3C/EIF3CL,EIF3D,EIF3F,EIF3G,EIF3I,EIF3L,EIF4A2,EIF4A3,EIF4B,EIF4EBP1,EIF4EBP2,EIF4G1,EIF4G2,EIF4H,EIF5,ENC1,EPRS,ETF1,FARSB,GNB2L1,GTF2H2,HBS1L,HRSP12,IGFBP5,IMPACT,METAP1,MRP63,MRPL12,MRPL17,MRPS7,MTIF3,NDUFA13,PABPC4,PAIP1,PAIP2B,PET112,PPP1CA,PRKCA,RPL13A,RPL19,RPL23,RPL24,RPL27A,RPL29,RPL30,RPL37,RPL39,RPL41,RPS14…	75
Gene Expression	translation of RNA	1.81E-06		0.639	APP,CALR,CIRBP,DAPK1,DARS,DDX25,DHPS,EGFR,EIF2A,EIF2AK1,EIF2AK2,EIF2B1,EIF3B,EIF3C/EIF3CL,EIF3D,EIF3F,EIF3G,EIF3I,EIF3L,EIF4A2,EIF4A3,EIF4B,EIF4EBP1,EIF4EBP2,EIF4G1,EIF4G2,EIF4H,EIF5,ENC1,EPRS,ETF1,FARSB,GNB2L1,GTF2H2,HBS1L,HRSP12,IGFBP5,IMPACT,METAP1,MRP63,MRPL12,MRPL17,MRPS7,MTIF3,NDUFA13,PABPC4,PAIP1,PAIP2B,PET112,PPP1CA,PRKCA,RPL13A,RPL19,RPL23,RPL24,RPL27A,RPL29,RPL30,RPL37,RPL39,RPL41,RPS14…	75
Protein Synthesis	translation of mRNA	2.02E-06		0.639	APP,CALR,CIRBP,DAPK1,DARS,DDX25,DHPS,EGFR,EIF2A,EIF2AK1,EIF2AK2,EIF2B1,EIF3B,EIF3C/EIF3CL,EIF3D,EIF3F,EIF3G,EIF3I,EIF3L,EIF4A2,EIF4A3,EIF4B,EIF4EBP1,EIF4EBP2,EIF4G1,EIF4G2,EIF4H,EIF5,ENC1,EPRS,FARSB,GNB2L1,GTF2H2,HBS1L,IGFBP5,IMPACT,METAP1,MRP63,MRPL12,MRPL17,MRPS7,MTIF3,NDUFA13,PABPC4,PAIP1,PAIP2B,PET112,PPP1CA,PRKCA,RPL13A,RPL19,RPL23,RPL24,RPL27A,RPL29,RPL30,RPL37,RPL39,RPL41,RPS14,RPS24,RPS27…	73
Gene Expression	translation of mRNA	2.02E-06		0.639	APP,CALR,CIRBP,DAPK1,DARS,DDX25,DHPS,EGFR,EIF2A,EIF2AK1,EIF2AK2,EIF2B1,EIF3B,EIF3C/EIF3CL,EIF3D,EIF3F,EIF3G,EIF3I,EIF3L,EIF4A2,EIF4A3,EIF4B,EIF4EBP1,EIF4EBP2,EIF4G1,EIF4G2,EIF4H,EIF5,ENC1,EPRS,FARSB,GNB2L1,GTF2H2,HBS1L,IGFBP5,IMPACT,METAP1,MRP63,MRPL12,MRPL17,MRPS7,MTIF3,NDUFA13,PABPC4,PAIP1,PAIP2B,PET112,PPP1CA,PRKCA,RPL13A,RPL19,RPL23,RPL24,RPL27A,RPL29,RPL30,RPL37,RPL39,RPL41,RPS14,RPS24,RPS27…	73
Gene Expression	expression of RNA	2.23E-06		1.377	AATF,ABCA2,ABLIM2,ACTR3,ADRB1,AEBP1,AES,AFF1,AFF4,AGRN,AGT,AHCTF1,AKAP8L,ALS2CR8,ALYREF,AMPH,Ank2,ANKRD49,ANP32A,AP2A2,APBB1,APP,ARID2,ARMCX3,ARNT,ARNT2,ASPM,ATF2,ATF3,ATF5,ATF7,ATF7IP,ATM,ATP2B4,ATXN1,ATXN3,AZI2,BACH1,BACH2,BAD,BAG1,BAHD1,BAZ2A,BCL10,BCL2,BCL6,BCL9L,BCLAF1,BCOR,BDNF,BHLHE40,BID,BIRC2,BIRC5,BLM,BMP7,BMPR1A,BMPR1B,BRCA1,BRCA2,BRD8,BRIP1,BRPF1,BRWD1,BTF3,BTG1,BTG3,BTRC,C14orf166,C1…	937
Cellular Assembly and Organization	organization of organelle	2.24E-06	Increased	2.818	ABCA1,ABCD1,ABCD3,ACP2,ADAM12,ADNP,AFAP1,AGFG1,AGRN,AKAP9,AKTIP,ALDOA,ALS2,Ank2,ANXA2,ARF6,ARHGEF2,ARL2,ARSB,ATG7,ATL2,ATL3,BBS4,BCAR1,BCL2,BCS1L,BECN1,BLM,BNIP1,BNIP2,BOC,BRCA1,BRCA2,C11orf73,CADPS,CAPZB,CD44,CDC25B,CDCA8,CDK5RAP2,CENPH,CHAF1A,CHMP5,CKAP5,CLN3,CNP,COG2,COL5A1,CROCC,CSK,CST3,Cstad,CTCF,CTNNA1,CXADR,DBN1,DCLRE1C,DNAJA3,DRP2,Dst,DTNBP1,EMD,EPAS1,EPB41,EPS15,ERCC1,ETV5,EVL,EZH2,FAM1…	216
Cell Cycle	arrest in G2 phase	2.25E-06			ANXA2,AP2A2,ATF2,ATF5,ATM,AURKA,BCL2,BLM,BRCA1,C1orf86,CAT,CCNA2,CCND1,CDC25B,CDC25C,CDH13,CDK1,CDK2,CDKN1A,CHEK2,CSE1L,E2F4,E2F5,EGFR,EIF2AK2,ERCC1,FADD,FANCC,FANCD2,FHIT,FLNA,FOXM1,GADD45A,GADD45B,HRAS,IGF2,IGFBP5,IKBKB,LATS2,LGALS1,MAD2L1,MAP2K6,MAP2K7,MAPK12,MBD4,MIA,MMS22L,MTDH,MXI1,MYBL2,MYC,NFKBIA,NFYA,PARP1,PLAU,PLK1,PLK3,PPM1A,PPP2CB,RAF1,RASSF1,RB1,RELA,REV1,RPA1,RPL7A,RPRM,RRM2B,SPHK2,…	78
Cell Cycle	cycling of centrosome	2.34E-06	Decreased	-2.703	AKAP9,AURKA,BRCA1,BRCA2,CCP110,CDK1,CDK2,CDKN1A,CEP135,CEP57,CETN2,CETN3,CUL1,GADD45A,KIF11,KIF3B,LATS2,MOB2,NDE1,NEDD1,NPM1,PCNT,PLK1,PLK2,PLK4,RANBP1,ROCK2,SAC3D1,SASS6,STAT3,TOP1,TP53,TTK,TUBE1,VDAC3,WWC1	36
Cellular Growth and Proliferation	proliferation of fibroblast cell lines	2.37E-06		-1.083	AKAP12,AKR1B1,AMD1,ANP32A,APEX1,AREG/AREGB,ARHGAP32,ATIC,ATM,BACH2,BCAR1,BLM,BOP1,BRCA1,BRD4,BTG1,BTG3,BTRC,CAPRIN1,CAT,CCND1,CCNE1,CDC14B,CDC73,CDCA5,CDH13,CDK6,CDKN1A,CEBPB,CIRBP,CNOT6L,COMMD3-BMI1,COPS2,CSF1,CTSD,CUL1,CXCL10,CXCR7,DMTF1,E2F1,E2F2,E2F3,E2F4,EBNA1BP2,EEF1D,EGFR,EGR1,EGR2,EIF2AK1,EIF2AK2,EIF3B,EIF3C/EIF3CL,EIF3I,ETV1,EZH2,F2R,FBXW7,FGF1,FGFR3,FOS,FOXM1,FOXO1,GAB1,GADD45B,GADD45G,…	210
Connective Tissue Development and Function	proliferation of fibroblast cell lines	2.37E-06		-1.083	AKAP12,AKR1B1,AMD1,ANP32A,APEX1,AREG/AREGB,ARHGAP32,ATIC,ATM,BACH2,BCAR1,BLM,BOP1,BRCA1,BRD4,BTG1,BTG3,BTRC,CAPRIN1,CAT,CCND1,CCNE1,CDC14B,CDC73,CDCA5,CDH13,CDK6,CDKN1A,CEBPB,CIRBP,CNOT6L,COMMD3-BMI1,COPS2,CSF1,CTSD,CUL1,CXCL10,CXCR7,DMTF1,E2F1,E2F2,E2F3,E2F4,EBNA1BP2,EEF1D,EGFR,EGR1,EGR2,EIF2AK1,EIF2AK2,EIF3B,EIF3C/EIF3CL,EIF3I,ETV1,EZH2,F2R,FBXW7,FGF1,FGFR3,FOS,FOXM1,FOXO1,GAB1,GADD45B,GADD45G,…	210
Cellular Development	proliferation of fibroblast cell lines	2.37E-06		-1.083	AKAP12,AKR1B1,AMD1,ANP32A,APEX1,AREG/AREGB,ARHGAP32,ATIC,ATM,BACH2,BCAR1,BLM,BOP1,BRCA1,BRD4,BTG1,BTG3,BTRC,CAPRIN1,CAT,CCND1,CCNE1,CDC14B,CDC73,CDCA5,CDH13,CDK6,CDKN1A,CEBPB,CIRBP,CNOT6L,COMMD3-BMI1,COPS2,CSF1,CTSD,CUL1,CXCL10,CXCR7,DMTF1,E2F1,E2F2,E2F3,E2F4,EBNA1BP2,EEF1D,EGFR,EGR1,EGR2,EIF2AK1,EIF2AK2,EIF3B,EIF3C/EIF3CL,EIF3I,ETV1,EZH2,F2R,FBXW7,FGF1,FGFR3,FOS,FOXM1,FOXO1,GAB1,GADD45B,GADD45G,…	210
Cell Cycle	S phase of tumor cell lines	2.39E-06	Decreased	-2.455	ATM,BCL2,BHLHE40,BMP7,CAMK2N1,CCNA2,CCND1,CCND2,CCNE1,CCNG1,CCNG2,CDC25A,CDC25C,CDC7,CDK1,CDK2,CDKN1A,E2F1,E2F5,EGFR,FOXM1,FZR1,HMOX1,ITGB1,KRAS,MCIDAS,MCM10,MEIS2,MIA,MPG,MTCH2,MXD3,MXI1,MYBL2,MYC,NAE1,NRIP1,PBX1,PLK1,PML,POLH,PRKAA2,PSAP,RAD18,RAF1,RB1,REV1,REV3L,RPA1,SKP2,SMARCB1,SOX9,STK11,SULF1,TF,TFDP1,TP53,TRIM21,TYMS,VPS18	60
Cell Death and Survival	cell death of neuroblastoma cell lines	2.49E-06	Increased	2.072	ADM,ADNP,AKT3,ALS2,APOE,APP,ATG7,ATM,ATP13A2,ATXN1,BAD,BCL2,BCL2L11,BDNF,BECN1,BIRC5,CAPN1,CAPN2,CASP4,CASP9,CAT,CCT3,CCT4,CCT5,CCT6A,CCT7,CCT8,CDKN1A,CDKN2D,CREB3L2,DDIT3,E2F1,EIF2AK2,ENO1,FADD,FAS,FKBP1A,FKBP8,GLRX,GNAO1,HSF1,HSPA1A/HSPA1B,HSPA8,IGF1R,IGFBP3,IGFBP5,IKBKB,ITGB1,ITPR1,ITSN1,KCNB1,LRP1,MAP2K3,MAP2K4,MAPK9,MAPT,NCAM1,NDN,NFKBIA,NTRK2,PARK7,PARP1,PEBP1,PPT1,PRDX2,PRKCB,PRNP,PSEN1,PS…	93
Cell Death and Survival	cell viability	2.56E-06		0.729	Abcb1b,ABCB4,ABCB6,ACLY,ADAM17,ADAMTS1,ADAR,ADIPOR1,ADK,ADNP,ADORA1,AEN,AGRN,AGTRAP,AIMP1,AK5,AKAP7,AKAP8L,ALKBH3,ALS2,ANGPT2,ANLN,ANTXR1,AP2B1,APAF1,APEX1,APOE,APP,AREG/AREGB,ASAH1,ASS1,ATF2,ATG12,ATG7,ATM,ATXN1,AURKA,AXL,BAD,BAG1,BARD1,Bbc3,BCAP31,BCAR1,BCL10,BCL2,BCL2L11,BCL2L2,BCL6,BDNF,BECN1,BEX2,BHLHE40,BIRC5,BLM,BMP7,BNIP2,BRCA1,BRCA2,BRIP1,BTRC,BUB1B,C11orf31,C1orf86,C5,CA2,CACNB3,CADM1,C…	568
Cell Cycle	cell cycle progression of bone cancer cell lines	2.60E-06		-1.320	BCL6,CCND1,CCNG1,CDC25B,CDKN2C,CLSPN,FZR1,KIF2A,MUS81,MYC,PLK1,POLH,RAF1,RASSF3,RB1,RNF4,TP53,USP1,WEE1	19
DNA Replication, Recombination, and Repair	homologous recombination repair of DNA	2.60E-06		0.055	ATM,BRCA1,BRCA2,CCND1,ERCC4,H2AFX,HMOX1,HUS1,NABP2,PCNA,PRKDC,RAD51,RAD54B,RAD54L,RPA1,SHFM1,XRCC2,XRCC4,XRCC6	19
Cell Cycle	arrest in interphase of fibroblasts	3.16E-06			ATF2,BLM,CCND1,CDC25C,CDKN1A,CHEK2,E2F1,E2F2,E2F3,E2F4,GADD45A,HRAS,MAP2K6,MAPK1,MAPK3,MBD4,MYBL2,MYC,PARP1,RB1,RELA,SMARCA2,SRSF2,TFDP1,TP53,TSG101	26
Post-Translational Modification	tetramerization of protein	3.17E-06			ACADL,ACADM,ACADS,ADSL,ALDH1A1,Aldh1a7,ALDH5A1,ALDOC,CAT,CCL5,CRYZ,CTH,CUTC,DCTPP1,DHPS,DHRS4,DNM1L,GRIA2,HMGCL,HPRT1,IGF1R,IMPDH2,INSR,MTMR2,NRXN1,PCBD2,PDSS1,PEX5,PFKL,PFKM,PFKP,PPAT,RPS19,RRM1,RRM2,SHMT1,SHMT2,SOD2,SRR,TK1,TP53,TP63,TXNRD1,USP16	44
Protein Synthesis	tetramerization of protein	3.17E-06			ACADL,ACADM,ACADS,ADSL,ALDH1A1,Aldh1a7,ALDH5A1,ALDOC,CAT,CCL5,CRYZ,CTH,CUTC,DCTPP1,DHPS,DHRS4,DNM1L,GRIA2,HMGCL,HPRT1,IGF1R,IMPDH2,INSR,MTMR2,NRXN1,PCBD2,PDSS1,PEX5,PFKL,PFKM,PFKP,PPAT,RPS19,RRM1,RRM2,SHMT1,SHMT2,SOD2,SRR,TK1,TP53,TP63,TXNRD1,USP16	44
Cellular Assembly and Organization	binding of chromosome components	3.44E-06		-1.075	BID,BMPR1A,C1orf86,CCNE1,CDC6,CDC7,CDK1,CDKN1A,CDT1,DNMT1,E2F1,ERCC8,FZR1,GMNN,HIST2H2BE (includes others),HMGN2,HMGN5,IRF1,ITGA7,LBR,LRWD1,MAPRE1,MYC,NUP62,PRMT1,RB1,RPA1,SETDB1,SUV39H1,TP53,UHRF1,ZW10	32
Cellular Assembly and Organization	binding of chromatin	3.88E-06		-1.016	BID,BMPR1A,C1orf86,CCNE1,CDC6,CDC7,CDK1,CDKN1A,CDT1,DNMT1,E2F1,ERCC8,GMNN,HMGN2,HMGN5,IRF1,ITGA7,LBR,LRWD1,MYC,NUP62,RB1,RPA1,SETDB1,SUV39H1,TP53,UHRF1	27
Cellular Function and Maintenance	endocytosis	4.01E-06	Increased	2.324	ABCA1,ABI1,ACTN4,ADD1,AMPH,ANK1,ANTXR1,ANXA6,AP1S1,AP2A1,AP2A2,AP2M1,APOC1,APOE,APP,ARAF,ARF6,ATG2A,ATG2B,ATP5B,ATP6AP1,ATP6V1H,AXL,BIN1,C3,C5,CAP1,CCL5,CD44,CD63,CDH13,CDK5,CLN3,CORO1C,CSF1,CTTN,DENND1A,EGFR,EHD1,EHD4,EIF2AK1,EPN2,EPS15,FCHO2,FGD4,FOLR1,GAK,GNB2L1,GPC3,HDAC8,HGS,HIP1,HIP1R,HRAS,HSPA8,HSPA9,IGF2R,INPPL1,ITGB1,ITSN1,KIAA0226,KIF3A,KRAS,LDLR,LRP1,LRPAP1,MAP1S,MFN2,MICALL2,MREG,MYH9…	130
Connective Tissue Disorders	congenital anomaly of skeletal bone	4.39E-06		1.392	ACTB,ADAMTS4,ALDH1A1,ANKH,APAF1,ATF2,ATMIN,ATP6V0A2,B3GAT3,BAG6,BCL10,BMP7,BMPER,BMPR1A,BMPR1B,BRCA1,BRCA2,CALR,CANT1,CASK,CASP7,CASP9,CDC6,CDK5RAP2,CDKN1C,CDT1,CELSR1,CHST3,COL5A1,COL9A2,CREB3L2,CRKL,DHFR,DHODH,DISP1,EBP,EFTUD2,EMG1,ESCO2,EXT1,F2R,FAM20C,FAM58A,FBN1,FGFR2,FGFR3,FKBP14,FKBP1A,FKBP8,FLNA,FTO,FURIN,GABRB3,GABRG1,GADD45A,GNPAT,GRIA1,HDAC4,HDAC8,HIPK2,HSPG2,IER3IP1,IFT122,IFT140,IFT1…	183
Developmental Disorder	congenital anomaly of skeletal bone	4.39E-06		1.392	ACTB,ADAMTS4,ALDH1A1,ANKH,APAF1,ATF2,ATMIN,ATP6V0A2,B3GAT3,BAG6,BCL10,BMP7,BMPER,BMPR1A,BMPR1B,BRCA1,BRCA2,CALR,CANT1,CASK,CASP7,CASP9,CDC6,CDK5RAP2,CDKN1C,CDT1,CELSR1,CHST3,COL5A1,COL9A2,CREB3L2,CRKL,DHFR,DHODH,DISP1,EBP,EFTUD2,EMG1,ESCO2,EXT1,F2R,FAM20C,FAM58A,FBN1,FGFR2,FGFR3,FKBP14,FKBP1A,FKBP8,FLNA,FTO,FURIN,GABRB3,GABRG1,GADD45A,GNPAT,GRIA1,HDAC4,HDAC8,HIPK2,HSPG2,IER3IP1,IFT122,IFT140,IFT1…	183
Skeletal and Muscular Disorders	congenital anomaly of skeletal bone	4.39E-06		1.392	ACTB,ADAMTS4,ALDH1A1,ANKH,APAF1,ATF2,ATMIN,ATP6V0A2,B3GAT3,BAG6,BCL10,BMP7,BMPER,BMPR1A,BMPR1B,BRCA1,BRCA2,CALR,CANT1,CASK,CASP7,CASP9,CDC6,CDK5RAP2,CDKN1C,CDT1,CELSR1,CHST3,COL5A1,COL9A2,CREB3L2,CRKL,DHFR,DHODH,DISP1,EBP,EFTUD2,EMG1,ESCO2,EXT1,F2R,FAM20C,FAM58A,FBN1,FGFR2,FGFR3,FKBP14,FKBP1A,FKBP8,FLNA,FTO,FURIN,GABRB3,GABRG1,GADD45A,GNPAT,GRIA1,HDAC4,HDAC8,HIPK2,HSPG2,IER3IP1,IFT122,IFT140,IFT1…	183
Cancer	Waldenstrom's macroglobulinemia	4.89E-06			ADAM9,AMPH,ANXA2,ANXA6,APBA3,ARHGAP1,BCAT1,BCLAF1,CASP7,CBX2,CCL7,CCNDBP1,CDC20,CDK1,CDK2,CHAF1A,CNTFR,DUSP4,E2F2,ECI2,EGFR,EXOC4,FADD,FEN1,FUBP1,G3BP1,GEMIN2,GFAP,GRIP1,HAT1,HDAC2,HDAC3,HDAC4,HDAC8,HMOX1,IGFBP3,IKBKG,ITGA3,JAK1,KAT7,KPNA2,LAMP1,MAP2K4,MAPK8IP1,MMP2,MPDZ,MXI1,MYC,MYD88,NFKBIE,NME1,NONO,NUTF2,ORC5,PARP1,PCNA,PDE5A,PI4KB,PKP2,PMF1,PPP1R2,PRF1,PRKCA,PRKCB,PSIP1,PSMB1,PSMB2,PSME3,PTP…	88
Hematological Disease	Waldenstrom's macroglobulinemia	4.89E-06			ADAM9,AMPH,ANXA2,ANXA6,APBA3,ARHGAP1,BCAT1,BCLAF1,CASP7,CBX2,CCL7,CCNDBP1,CDC20,CDK1,CDK2,CHAF1A,CNTFR,DUSP4,E2F2,ECI2,EGFR,EXOC4,FADD,FEN1,FUBP1,G3BP1,GEMIN2,GFAP,GRIP1,HAT1,HDAC2,HDAC3,HDAC4,HDAC8,HMOX1,IGFBP3,IKBKG,ITGA3,JAK1,KAT7,KPNA2,LAMP1,MAP2K4,MAPK8IP1,MMP2,MPDZ,MXI1,MYC,MYD88,NFKBIE,NME1,NONO,NUTF2,ORC5,PARP1,PCNA,PDE5A,PI4KB,PKP2,PMF1,PPP1R2,PRF1,PRKCA,PRKCB,PSIP1,PSMB1,PSMB2,PSME3,PTP…	88
Immunological Disease	Waldenstrom's macroglobulinemia	4.89E-06			ADAM9,AMPH,ANXA2,ANXA6,APBA3,ARHGAP1,BCAT1,BCLAF1,CASP7,CBX2,CCL7,CCNDBP1,CDC20,CDK1,CDK2,CHAF1A,CNTFR,DUSP4,E2F2,ECI2,EGFR,EXOC4,FADD,FEN1,FUBP1,G3BP1,GEMIN2,GFAP,GRIP1,HAT1,HDAC2,HDAC3,HDAC4,HDAC8,HMOX1,IGFBP3,IKBKG,ITGA3,JAK1,KAT7,KPNA2,LAMP1,MAP2K4,MAPK8IP1,MMP2,MPDZ,MXI1,MYC,MYD88,NFKBIE,NME1,NONO,NUTF2,ORC5,PARP1,PCNA,PDE5A,PI4KB,PKP2,PMF1,PPP1R2,PRF1,PRKCA,PRKCB,PSIP1,PSMB1,PSMB2,PSME3,PTP…	88
Developmental Disorder	Growth Failure	5.05E-06		0.395	ABCA1,ABI1,ACTB,ACTN4,ADAR,AEBP1,AES,AFF4,APEX1,APLP2,AQP11,AQP4,AQP5,ARC,AREG/AREGB,ARFRP1,ARHGAP1,ARNT,ATF2,ATF7,ATM,ATMIN,B3GAT3,BACE1,BAP1,BCAR1,BCL2,BCL6,BDNF,BLM,BNIP3L,BRCA1,BRCA2,C1GALT1C1,CCND1,CCNE1,CCNE2,CDC25A,CDC6,CDKN1A,CDKN1C,CDT1,CHRM3,CHST3,Ckmt1,CLCN3,COL4A1,COMMD1,COMMD3-BMI1,COPS3,CRTAP,CSF1,CTSB,CTSL2,CUX1,Cycs,DAD1,DAZAP1,DBI,DDR1,DHCR7,DMTF1,DOT1L,DPCD,DPH3,E2F4,E2F6,EDNRB,…	309
Cell Cycle	M phase of cervical cancer cell lines	5.13E-06		-1.499	AKAP12,AKAP9,ARF6,BECN1,BRD4,CDT1,CEP55,DCTN3,DIAPH3,EPS15,FADD,GNAI2,GOLGA2,GORASP1,KIF13A,KIF23,KIF4A,LMNA,MAD2L1,NCAPD2,NDC80,NEDD4L,NPM1,PIK3C3,PLK1,RAB35,RASSF1,SEPT6,SEPT7,SPDL1,SPG20,SSRP1,STX16,TOP2A,TTC19,VAV3,ZFYVE26,ZW10	38
Cell Cycle	interphase of cervical cancer cell lines	5.13E-06		0.000	ANXA2,C1orf86,CCNA2,CDC25A,CDC25B,CDC25C,COPS2,CSE1L,FOXM1,FZR1,GORASP2,LATS2,MAP2K6,MCIDAS,MCM10,MPG,NASP,NFKBIA,NRIP1,PKD1,PKD2,PLK1,PML,POLH,PPP2CB,PSEN1,PSEN2,RAD18,RB1,REV1,REV3L,RPA1,SNX33,STK38L,TCP1,TRIM21,VPS18,XPC	38
Cell Cycle	S phase of fibroblasts	5.33E-06		-1.449	ATM,BAD,BLM,CBX2,CCND1,CDC7,CDK2,CDKN1A,CHEK2,CUL3,E2F1,E2F2,E2F3,E2F4,E2F5,EP400,GAB1,ID2,ID3,JUNB,KRAS,MYC,PARP1,PLK2,RB1,SKP2,TFDP1,TFE3,TP53	29
Connective Tissue Development and Function	S phase of fibroblasts	5.33E-06		-1.449	ATM,BAD,BLM,CBX2,CCND1,CDC7,CDK2,CDKN1A,CHEK2,CUL3,E2F1,E2F2,E2F3,E2F4,E2F5,EP400,GAB1,ID2,ID3,JUNB,KRAS,MYC,PARP1,PLK2,RB1,SKP2,TFDP1,TFE3,TP53	29
Cell Death and Survival	apoptosis of breast cancer cell lines	7.92E-06	Decreased	-2.438	ADM,ANGPT2,APAF1,ATF2,ATG7,B2M,BAD,BAG1,BARD1,BCAR1,BCAS2,BCL10,BCL2,BCL2L11,BCL2L2,BECN1,BEX2,BHLHE40,BID,BIRC2,BIRC5,BNIP3L,BRCA1,BTRC,CASP1,CASP2,CASP6,CASP7,CASP9,CCDC80,CCND1,CD44,CDK1,CDKN1A,CHMP5,CSE1L,CTCF,CYLD,CYR61,DDIT4,DUSP4,E2F1,EGFR,ESR1,ETS2,FADD,FAS,FBXO32,FER,FHIT,FTH1,GADD45A,HIF1A,HINT1,HK2,HOXA5,HSPB8,HSPD1,IGFBP3,IGFBP5,IRF1,ITGB3BP,KLF5,KPNA2,LGALS3,LMO4,MAP2K3,MAP2K6,MAPK1,…	131
RNA Post-Transcriptional Modification	processing of mRNA	8.24E-06		1.794	APP,BARD1,BUD13,C1QBP,CDC5L,CDK11A/CDK11B,CELF1,CPSF6,CRNKL1,CSTF1,CSTF3,DBR1,DDX20,DDX39A,DDX39B,EFTUD2,ELAVL4,GEMIN2,GEMIN5,GEMIN6,GEMIN7,GRSF1,HCFC1,HNRNPA1,HNRNPA2B1,HNRNPM,KHDRBS1,KHDRBS3,LSM3,MBNL1,MBNL2,NPM1,NUDT21,PABPC1,PCBP1,PHF5A,PLRG1,PPARGC1A,PPP1R8,PRPF19,PRPF3,PRPF8,PTBP1,RBFOX2,RBM5,RBMX,RNMT,RSRC1,SF3A1,SF3A3,SF3B3,SLU7,SMN1/SMN2,SNRNP200,SNRPA,SNRPD1,SNRPD2,SOX9,SRPK1,SRSF1,SRSF…	75
Infectious Disease	infection by Retroviridae	8.24E-06		-0.716	ABTB1,ACADSB,ADORA1,AES,AFG3L2,AGO3,AHCTF1,ALG14,ALKBH3,ANAPC2,ANXA2,AP2M1,APP,ARF1,ARHGAP32,ARHGEF19,ATG12,ATG7,ATMIN,ATOX1,ATP5B,ATP6V0A1,ATXN2,AXL,B2M,BAG6,BAHD1,BCLAF1,BMP1,BMP2K,BRCA1,C1orf174,C3,CA2,CACNA2D1,CACNA2D3,CAD,CALCOCO1,CAMKK2,CANT1,CCDC134,CCL5,CCL7,CCNT1,CD44,CDC42EP3,CFI,CHAF1A,CHORDC1,CIB2,CLDND1,CLN3,CLNS1A,CLTA,CNST,COASY,COG2,COL5A1,CRTC3,CRYAB,CX3CL1,CXCL10,CXCR4,DAZAP2,DC…	332
Neurological Disease	Dementia	8.32E-06		1.400	ABAT,ABCA1,ABCA2,ACLY,ACTA2,ACTB,ADAM12,ADRA2A,ADRB1,AGRN,AGT,ALDH2,ALDH5A1,ANP32A,APBB1,APBB3,APLP2,APOBEC1,APOC1,APOE,APP,ARC,ARNT,ARNT2,ATP6V1G2,B3GNT1,BACE1,BCL2,BCL2L11,BDNF,BECN1,BIN1,BLMH,BRCA1,C1orf151-NBL1/NBL1,C3,CAMK2A,CAPN1,CASP1,CASP2,CASP4,CASP6,CASP7,CASP9,CD14,CDK1,CDK2,CDK5,CDK5R1,CHI3L1,CHRM3,CLUH,CNKSR2,CNP,CST3,CTSB,CTSD,CTSS,CXCL10,CXCR4,CYP7B1,DDIT3,DHCR7,DHX9,DLL1,DNM1L,DNM…	233
Psychological Disorders	Dementia	8.32E-06		1.400	ABAT,ABCA1,ABCA2,ACLY,ACTA2,ACTB,ADAM12,ADRA2A,ADRB1,AGRN,AGT,ALDH2,ALDH5A1,ANP32A,APBB1,APBB3,APLP2,APOBEC1,APOC1,APOE,APP,ARC,ARNT,ARNT2,ATP6V1G2,B3GNT1,BACE1,BCL2,BCL2L11,BDNF,BECN1,BIN1,BLMH,BRCA1,C1orf151-NBL1/NBL1,C3,CAMK2A,CAPN1,CASP1,CASP2,CASP4,CASP6,CASP7,CASP9,CD14,CDK1,CDK2,CDK5,CDK5R1,CHI3L1,CHRM3,CLUH,CNKSR2,CNP,CST3,CTSB,CTSD,CTSS,CXCL10,CXCR4,CYP7B1,DDIT3,DHCR7,DHX9,DLL1,DNM1L,DNM…	233
Cellular Growth and Proliferation	proliferation of breast cancer cell lines	8.69E-06		0.036	ACSL4,ADAM17,ADAMTS1,ARF1,ASAH1,ATM,BAD,BAG1,BCAR1,BCAR3,BCCIP,BCL2,BECN1,BEX2,BIN1,BIRC5,BMP7,BRCA1,BRCA2,C1QBP,CAT,CCND1,CCND2,CCNE1,CCNE2,CD151,CD44,CD59,CDC16,CDC25B,CDK1,CDKN1A,CHCHD6,CHKA,CHN2,CLN3,COPS2,COPS3,COPS4,CSE1L,CSF1,CTCF,CTSD,CXCR4,CXCR7,CYR61,DDB2,DEGS1,DLGAP5,E2F1,EEF1B2,EGFR,EIF3A,EIF3C/EIF3CL,ELAVL1,ESR1,ETS2,FBXW7,FGF1,FGFR2,FOS,FOXC1,FOXM1,FOXO1,FOXP1,FRMD6,GHRH,GJA1,GMNN,G…	182
Cellular Development	proliferation of breast cancer cell lines	8.69E-06		0.036	ACSL4,ADAM17,ADAMTS1,ARF1,ASAH1,ATM,BAD,BAG1,BCAR1,BCAR3,BCCIP,BCL2,BECN1,BEX2,BIN1,BIRC5,BMP7,BRCA1,BRCA2,C1QBP,CAT,CCND1,CCND2,CCNE1,CCNE2,CD151,CD44,CD59,CDC16,CDC25B,CDK1,CDKN1A,CHCHD6,CHKA,CHN2,CLN3,COPS2,COPS3,COPS4,CSE1L,CSF1,CTCF,CTSD,CXCR4,CXCR7,CYR61,DDB2,DEGS1,DLGAP5,E2F1,EEF1B2,EGFR,EIF3A,EIF3C/EIF3CL,ELAVL1,ESR1,ETS2,FBXW7,FGF1,FGFR2,FOS,FOXC1,FOXM1,FOXO1,FOXP1,FRMD6,GHRH,GJA1,GMNN,G…	182
Cell Cycle	ploidy	9.02E-06		1.420	AGT,AKAP9,AKT3,AURKA,BCL2,BECN1,BIRC5,BRCA1,BTRC,BUB1B,BUB3,CCNA2,CCNG1,CDC20,CDK8,CDKN1A,CENPH,CHKB,CIB1,CRYAB,CSNK1E,CUL3,DOT1L,E2F1,E2F2,E2F3,EGFR,EP400,ERCC1,ESPL1,FBXW7,GADD45A,HIF1A,HRAS,IRAK4,IRF1,IRF2,JAK1,KIF11,KRAS,LATS2,LRP6,MAD1L1,MAD2L1,MAPK9,MYC,MYH10,NME1,PARP1,PARP2,PDK2,PDK3,PLK1,PLK3,PRMT1,PSMG2,PTTG1,RAE1,RANBP2,RB1,SAC3D1,SIRT2,SKP2,SMARCB1,SOX2,STAT1,STMN1,SUDS3,TACC3,TGFBR1,…	79
RNA Post-Transcriptional Modification	splicing of mRNA	9.46E-06		1.061	BUD13,C1QBP,CDC5L,CRNKL1,DBR1,DDX20,DDX39A,DDX39B,GEMIN5,GEMIN6,GEMIN7,HCFC1,HNRNPA1,HNRNPA2B1,HNRNPM,MBNL1,MBNL2,NPM1,PHF5A,PLRG1,PPP1R8,PRPF19,PTBP1,RBFOX2,RBM5,RBMX,RSRC1,SF3A1,SLU7,SMN1/SMN2,SNRNP200,SNRPD1,SNRPD2,SOX9,SRSF1,SRSF10,SRSF2,SRSF4,SRSF6,SRSF7,SRSF9,TRA2A,TXNL4A,U2AF2,USP39,ZRSR2	46
Post-Translational Modification	folding of protein	9.62E-06		-1.298	AARS,AIP,B2M,BAG2,BAG4,BAG5,CALR,CCT4,CLN3,CRYAB,DNAJA3,DNAJB2,DNAJC7,ERP29,FKBP1A,FKBP4,FKBP5,GLRX2,HSF1,HSP90AB1,HSPA1A/HSPA1B,HSPA4L,HSPA8,HSPBP1,HSPD1,LRPAP1,LTBP4,MKKS,P4HB,PDCL,PDIA5,PDIA6,PFDN2,PFDN4,PIGK,PPIA,RAB7A,RUVBL2,SEP15,SGTB,SH3GLB1,ST13,TBCA,TCP1,TXN	45
Protein Folding	folding of protein	9.62E-06		-1.298	AARS,AIP,B2M,BAG2,BAG4,BAG5,CALR,CCT4,CLN3,CRYAB,DNAJA3,DNAJB2,DNAJC7,ERP29,FKBP1A,FKBP4,FKBP5,GLRX2,HSF1,HSP90AB1,HSPA1A/HSPA1B,HSPA4L,HSPA8,HSPBP1,HSPD1,LRPAP1,LTBP4,MKKS,P4HB,PDCL,PDIA5,PDIA6,PFDN2,PFDN4,PIGK,PPIA,RAB7A,RUVBL2,SEP15,SGTB,SH3GLB1,ST13,TBCA,TCP1,TXN	45
Cancer	infection of cervical cancer cell lines	1.07E-05		-0.255	ABTB1,ACADSB,AGO3,ALG14,ANAPC2,AP2M1,ARF1,ARHGAP23,ARHGAP32,ARHGEF19,ATG12,ATG7,ATOX1,ATP5B,ATP6AP2,ATP6V0A1,ATP6V0B,ATP6V0D1,ATPIF1,ATRAID,AXL,BAG6,BAHD1,BCL2L2,BCLAF1,BMP2K,BRCA1,CA2,CAMKK2,CCDC134,CCNT1,CIB2,CLDND1,CLN3,CLNS1A,COG2,COPG1,COPZ1,CRTC3,CXCR4,DCAF13,DCBLD1,DDO,DDOST,DHX33,DLST,DPM1,DTX4,EDNRA,EGFR,EIF3A,EIF3G,EIF3I,EPS8,ERI2,ETF1,EXOSC5,FAM228B,FAM5B,FAM76B,FBXO18,FBXO21,FCF1,FLII…	210
Infectious Disease	infection of cervical cancer cell lines	1.07E-05		-0.255	ABTB1,ACADSB,AGO3,ALG14,ANAPC2,AP2M1,ARF1,ARHGAP23,ARHGAP32,ARHGEF19,ATG12,ATG7,ATOX1,ATP5B,ATP6AP2,ATP6V0A1,ATP6V0B,ATP6V0D1,ATPIF1,ATRAID,AXL,BAG6,BAHD1,BCL2L2,BCLAF1,BMP2K,BRCA1,CA2,CAMKK2,CCDC134,CCNT1,CIB2,CLDND1,CLN3,CLNS1A,COG2,COPG1,COPZ1,CRTC3,CXCR4,DCAF13,DCBLD1,DDO,DDOST,DHX33,DLST,DPM1,DTX4,EDNRA,EGFR,EIF3A,EIF3G,EIF3I,EPS8,ERI2,ETF1,EXOSC5,FAM228B,FAM5B,FAM76B,FBXO18,FBXO21,FCF1,FLII…	210
Reproductive System Disease	infection of cervical cancer cell lines	1.07E-05		-0.255	ABTB1,ACADSB,AGO3,ALG14,ANAPC2,AP2M1,ARF1,ARHGAP23,ARHGAP32,ARHGEF19,ATG12,ATG7,ATOX1,ATP5B,ATP6AP2,ATP6V0A1,ATP6V0B,ATP6V0D1,ATPIF1,ATRAID,AXL,BAG6,BAHD1,BCL2L2,BCLAF1,BMP2K,BRCA1,CA2,CAMKK2,CCDC134,CCNT1,CIB2,CLDND1,CLN3,CLNS1A,COG2,COPG1,COPZ1,CRTC3,CXCR4,DCAF13,DCBLD1,DDO,DDOST,DHX33,DLST,DPM1,DTX4,EDNRA,EGFR,EIF3A,EIF3G,EIF3I,EPS8,ERI2,ETF1,EXOSC5,FAM228B,FAM5B,FAM76B,FBXO18,FBXO21,FCF1,FLII…	210
Cell Signaling	I-kappaB kinase/NF-kappaB cascade	1.26E-05		1.130	AZI2,BCL10,BTRC,C18orf32,CANT1,CAPN3,CASP1,CC2D1A,DAB2IP,DNAJA3,ECM1,EEF1D,ESR1,FKBP1A,FLNA,GJA1,GOLT1B,GPR89A/GPR89B,GSTP1,HMOX1,IKBKB,IKBKG,IRAK2,IRF1,LGALS1,LIME1,LITAF,MAP3K14,MAVS,MIB2,MIER1,MTDH,MUL1,MYD88,NDFIP2,NFKBID,NLRC3,NOD1,NUP62,PDPK1,PELI1,PLK2,PPM1A,PPP5C,PRKCB,PTPLAD1,RHOC,RIPK1,RIPK2,RNF31,S100A13,S100A4,S100B,SHISA5,SLC35B2,SLC44A2,SNIP1,SQSTM1,STAT1,TFG,TGM2,TICAM1,TIRAP,TLE1,…	74
Cell Cycle	S phase of connective tissue cells	1.29E-05		-1.633	ATM,BAD,BIRC5,BLM,CBX2,CCND1,CDC7,CDK2,CDKN1A,CHEK2,CUL3,E2F1,E2F2,E2F3,E2F4,E2F5,EP400,GAB1,ID2,ID3,JUNB,KRAS,MYC,PARP1,PLK2,RB1,SKP2,TFDP1,TFE3,TP53	30
DNA Replication, Recombination, and Repair	orientation of chromosomes	1.40E-05		-1.982	AURKA,BIRC5,CAPN2,CCNA2,DCTN3,DLGAP5,HCFC1,HOXA7,HRAS,KIF18A,KIF22,KIF2C,NCAPD2,NCAPD3,NCAPG2,NDE1,NEK9,PLK1,SGOL1,TTK	20
Cellular Assembly and Organization	orientation of chromosomes	1.40E-05		-1.982	AURKA,BIRC5,CAPN2,CCNA2,DCTN3,DLGAP5,HCFC1,HOXA7,HRAS,KIF18A,KIF22,KIF2C,NCAPD2,NCAPD3,NCAPG2,NDE1,NEK9,PLK1,SGOL1,TTK	20
Cellular Function and Maintenance	autophagy	1.41E-05	Increased	3.592	AGT,AKT3,AMBRA1,APAF1,APP,ARF6,ARSA,ARSB,ATG10,ATG12,ATG13,ATG16L1,ATG2A,ATG2B,ATG7,ATM,AURKA,BAD,BCKDHA,BCL2,BCL2L11,BECN1,BIRC2,BNIP3L,BRCA1,CAPN1,CAPNS1,CASP1,CASP2,CAT,CDKN1A,CDKN2D,CLN3,COX5A,CTSD,CXCR4,DAPK1,DDIT3,DDIT4,DEPTOR,DNM1L,DRAM1,DUSP4,EEF2K,EIF2AK2,EIF2B1,EIF4EBP1,EIF4G1,FADD,FAS,FKBP1A,FOXO1,FUNDC1,GAB1,GABARAPL1,GABARAPL2,GTF2IRD2,HDAC2,HIF1A,HRAS,HSPB8,ICMT,IFNGR1,Igtp,IKBKB,IK…	136
Cell Morphology	autophagy	1.41E-05	Increased	3.592	AGT,AKT3,AMBRA1,APAF1,APP,ARF6,ARSA,ARSB,ATG10,ATG12,ATG13,ATG16L1,ATG2A,ATG2B,ATG7,ATM,AURKA,BAD,BCKDHA,BCL2,BCL2L11,BECN1,BIRC2,BNIP3L,BRCA1,CAPN1,CAPNS1,CASP1,CASP2,CAT,CDKN1A,CDKN2D,CLN3,COX5A,CTSD,CXCR4,DAPK1,DDIT3,DDIT4,DEPTOR,DNM1L,DRAM1,DUSP4,EEF2K,EIF2AK2,EIF2B1,EIF4EBP1,EIF4G1,FADD,FAS,FKBP1A,FOXO1,FUNDC1,GAB1,GABARAPL1,GABARAPL2,GTF2IRD2,HDAC2,HIF1A,HRAS,HSPB8,ICMT,IFNGR1,Igtp,IKBKB,IK…	136
Nucleic Acid Metabolism	metabolism of nucleoside triphosphate	1.41E-05		-0.113	ABCA2,ABCC6,ABCD1,ABCD3,ACLY,ADK,AK2,AK3,AK4,ALDOA,APP,ATF7IP,ATP1A1,ATP2A2,ATP5B,ATP5D,Atp5e,ATP5I,ATP5J,ATP5J2,ATP6V0D1,ATP6V1G1,ATP6V1G2,ATXN1,BAD,BLM,CDK1,CHCHD6,CLPX,CTNS,CTPS1,DCTPP1,DDX25,DNM1L,DTYMK,ENPP1,ENTPD2,FAS,GJA1,GUK1,HELB,HELQ,HIF1A,HSPA8,HSPD1,IMPDH1,INSR,KIF1B,KRAS,LETM1,MAP1LC3B,MAPT,MCL1,MFN2,MNF1,MSH6,MYH9,NDUFAF1,NDUFS6,NME2,NT5E,NUDT1,OLA1,PARP1,PASK,PDHA1,PEX6,PID1,PKM,PM…	91
Small Molecule Biochemistry	metabolism of nucleoside triphosphate	1.41E-05		-0.113	ABCA2,ABCC6,ABCD1,ABCD3,ACLY,ADK,AK2,AK3,AK4,ALDOA,APP,ATF7IP,ATP1A1,ATP2A2,ATP5B,ATP5D,Atp5e,ATP5I,ATP5J,ATP5J2,ATP6V0D1,ATP6V1G1,ATP6V1G2,ATXN1,BAD,BLM,CDK1,CHCHD6,CLPX,CTNS,CTPS1,DCTPP1,DDX25,DNM1L,DTYMK,ENPP1,ENTPD2,FAS,GJA1,GUK1,HELB,HELQ,HIF1A,HSPA8,HSPD1,IMPDH1,INSR,KIF1B,KRAS,LETM1,MAP1LC3B,MAPT,MCL1,MFN2,MNF1,MSH6,MYH9,NDUFAF1,NDUFS6,NME2,NT5E,NUDT1,OLA1,PARP1,PASK,PDHA1,PEX6,PID1,PKM,PM…	91
Gene Expression	transcription	1.47E-05		1.218	AATF,ABCA2,ABLIM2,ACTR3,ADRB1,AEBP1,AES,AFF1,AFF4,AGRN,AGT,AHCTF1,ALS2CR8,ALYREF,AMPH,ANKRD49,ANP32A,AP2A2,APBB1,APP,ARID2,ARMCX3,ARNT,ARNT2,ASPM,ATF2,ATF3,ATF5,ATF7,ATF7IP,ATM,ATP2B4,ATXN1,ATXN3,AZI2,BACH1,BACH2,BAD,BAG1,BAHD1,BAZ2A,BCL10,BCL2,BCL6,BCL9L,BCLAF1,BCOR,BDNF,BHLHE40,BID,BIRC2,BIRC5,BLM,BMP7,BMPR1A,BMPR1B,BRCA1,BRCA2,BRD8,BRIP1,BRPF1,BRWD1,BTF3,BTG1,BTG3,BTRC,C14orf166,C14orf169,C1or…	843
Cell Cycle	M phase of tumor cell lines	1.53E-05	Decreased	-2.405	AKAP12,AKAP9,ARF6,BCL2,BECN1,BIRC5,BRD4,CCNE1,CDC25B,CDT1,CEP55,DCTN3,DIAPH3,EPS15,FADD,GNAI2,GOLGA2,GORASP1,KIF13A,KIF23,KIF4A,LMNA,LZTS2,MAD2L1,NCAPD2,NDC80,NEDD4L,NEK9,NPM1,PIK3C3,PLK1,PPP1CC,PTTG1,RAB35,RASSF1,SEPT6,SEPT7,SPDL1,SPG20,SSRP1,STX16,TOP2A,TP53,TTC19,VAV3,ZFYVE26,ZW10	47
Cell Cycle	ploidy of cells	1.53E-05		1.709	AKAP9,AKT3,AURKA,BCL2,BECN1,BIRC5,BRCA1,BTRC,BUB3,CCNA2,CDC20,CDK8,CDKN1A,CENPH,CHKB,CIB1,CRYAB,CSNK1E,CUL3,DOT1L,E2F1,E2F2,E2F3,EGFR,ERCC1,ESPL1,FBXW7,GADD45A,HRAS,IRAK4,IRF1,IRF2,JAK1,LRP6,MAD1L1,MAD2L1,MAPK9,MYC,MYH10,NME1,PARP1,PARP2,PDK2,PDK3,PLK1,PRMT1,PTTG1,RAE1,RANBP2,RB1,SAC3D1,SIRT2,SKP2,SMARCB1,STAT1,SUDS3,TACC3,TGFBR1,TGFBR2,TOP3B,TP53,TP63,TSG101,UBE2B,XRCC2	65
Cancer	hematological neoplasia	1.57E-05		0.557	ABCA7,ADAM9,ADORA1,AHI1,AIMP1,AKT3,AMPH,ANKLE2,ANXA2,ANXA6,APBA3,ARHGAP1,ATM,ATP1A1,ATP1A2,ATP6V1B2,AURKA,AXL,B2M,BAD,BCAT1,BCL10,BCL2,BCL2L11,BCL6,BCLAF1,BCOR,BECN1,BIN3,BIRC5,BLM,BMF,BRCA1,BRCA2,BTG1,C5,CASP1,CASP2,CASP7,CBFB,CBX2,CCL7,CCND1,CCNDBP1,CD14,CD274,CD44,CD59,CDC20,CDC25A,CDK1,CDK2,CDKN1A,CDKN2C,CEBPB,CHAF1A,CHEK2,CHIC2,CNTFR,COL4A1,COMMD3-BMI1,CPT1B,CRBN,CRYAB,CSE1L,CSTF3,CUL1,CUX1,…	384
Hematological Disease	hematological neoplasia	1.57E-05		0.557	ABCA7,ADAM9,ADORA1,AHI1,AIMP1,AKT3,AMPH,ANKLE2,ANXA2,ANXA6,APBA3,ARHGAP1,ATM,ATP1A1,ATP1A2,ATP6V1B2,AURKA,AXL,B2M,BAD,BCAT1,BCL10,BCL2,BCL2L11,BCL6,BCLAF1,BCOR,BECN1,BIN3,BIRC5,BLM,BMF,BRCA1,BRCA2,BTG1,C5,CASP1,CASP2,CASP7,CBFB,CBX2,CCL7,CCND1,CCNDBP1,CD14,CD274,CD44,CD59,CDC20,CDC25A,CDK1,CDK2,CDKN1A,CDKN2C,CEBPB,CHAF1A,CHEK2,CHIC2,CNTFR,COL4A1,COMMD3-BMI1,CPT1B,CRBN,CRYAB,CSE1L,CSTF3,CUL1,CUX1,…	384
Post-Translational Modification	conformational modification of protein	1.57E-05		-1.543	AARS,AIP,B2M,BAG2,BAG4,BAG5,CALR,CCT4,CLN3,CRYAB,DNAJA3,DNAJB2,DNAJC7,ERP29,FKBP1A,FKBP4,FKBP5,GLRX2,HSF1,HSP90AB1,HSPA1A/HSPA1B,HSPA4L,HSPA8,HSPBP1,HSPD1,LRPAP1,LTBP4,MKKS,P4HB,PDCL,PDIA5,PDIA6,PFDN2,PFDN4,PIGK,PPIA,RAB7A,RUVBL2,SEP15,SGTB,SH3GLB1,ST13,TBCA,TCP1,TP53,TXN	46
Neurological Disease	dyskinesia	1.68E-05		-0.131	ABCD1,ACADM,ACOT11,ACTB,ADCY2,ADRA2A,ADRB1,AEBP1,AK1,ALAS1,ALDH2,ALDH6A1,AP1S1,APOE,AQP4,ARHGAP32,ARIH2,ARL3,ARMCX3,ARPP21,ATP2A2,ATP5J,ATP6AP2,ATP6V1A,ATP6V1B2,B2M,B3GNT1,BBOX1,BCL2,BCL6,BCL7A,BDNF,BHLHE40,BIRC2,C2orf40,C3,C4A/C4B,CA11,CA2,CACNA2D3,CACNB3,CAMK2A,CAMKK2,CAPNS1,CASP1,CASP2,CASP6,CASP7,CASP9,CASQ2,CCL5,CD44,CDK5,CDK5R1,CDKN1C,CETN2,CHAF1B,CHGB,CHI3L1,CHRM3,CIRBP,CNTF,CORO2B,COX5B,C…	319
Neurological Disease	hereditary motor and sensory neuropathy	1.70E-05			AARS,AFG3L2,ALS2,AP4B1,AP4M1,AP4S1,BSCL2,CYP7B1,DDHD1,EGR2,ERLIN2,FGD4,FIG4,GARS,GJC2,HK1,HSPB8,HSPD1,INF2,KARS,KIF1A,KIF1B,KIF5A,LITAF,LMNA,LRSAM1,MED25,MFN2,MTMR2,MTPAP,PLP1,PMP22,PNPLA6,PRPS1,RAB7A,REEP1,SLC12A6,SPAST,SPG21,TFG,ZFYVE26,ZFYVE27	42
Hereditary Disorder	hereditary motor and sensory neuropathy	1.70E-05			AARS,AFG3L2,ALS2,AP4B1,AP4M1,AP4S1,BSCL2,CYP7B1,DDHD1,EGR2,ERLIN2,FGD4,FIG4,GARS,GJC2,HK1,HSPB8,HSPD1,INF2,KARS,KIF1A,KIF1B,KIF5A,LITAF,LMNA,LRSAM1,MED25,MFN2,MTMR2,MTPAP,PLP1,PMP22,PNPLA6,PRPS1,RAB7A,REEP1,SLC12A6,SPAST,SPG21,TFG,ZFYVE26,ZFYVE27	42
Neurological Disease	gliosis	1.72E-05		-1.747	ABCD1,ABR,ACP2,ADAMTS4,ADK,ALDH5A1,ALS2,APOE,APP,ARSA,ARSG,BAD,BCL2L11,BID,CDK5R1,CERS2,CLCN3,CLCN7,CLN3,CNTF,COMMD3-BMI1,CTSB,CTSF,CTSL2,DNAI1,ERCC8,GJA1,GJC2,GRK5,GRN,IFNGR1,IRAK4,ITM2B,LAMP1,LHX2,LRPAP1,MAPT,MT1E,MT1H,MYC,NDUFS4,NF1,NR1H2,PLP1,POU3F1,PPARGC1A,PPT1,PRNP,PSAP,PSEN1,PSEN2,QPCT,RGS10,RNF2,S100B,SMPD1,SOD1,SOD2,SPARCL1,STMN1,TARDBP,TLR3,VEGFA	63
Organismal Injury and Abnormalities	gliosis	1.72E-05		-1.747	ABCD1,ABR,ACP2,ADAMTS4,ADK,ALDH5A1,ALS2,APOE,APP,ARSA,ARSG,BAD,BCL2L11,BID,CDK5R1,CERS2,CLCN3,CLCN7,CLN3,CNTF,COMMD3-BMI1,CTSB,CTSF,CTSL2,DNAI1,ERCC8,GJA1,GJC2,GRK5,GRN,IFNGR1,IRAK4,ITM2B,LAMP1,LHX2,LRPAP1,MAPT,MT1E,MT1H,MYC,NDUFS4,NF1,NR1H2,PLP1,POU3F1,PPARGC1A,PPT1,PRNP,PSAP,PSEN1,PSEN2,QPCT,RGS10,RNF2,S100B,SMPD1,SOD1,SOD2,SPARCL1,STMN1,TARDBP,TLR3,VEGFA	63
Neurological Disease	neurological signs	1.98E-05		0.975	ABCD1,ACADM,ACOT11,ACTB,ADCY2,ADCY8,ADRA2A,ADRB1,AEBP1,AK1,ALAS1,ALDH2,ALDH6A1,AP1S1,APOE,APP,AQP4,ARHGAP32,ARIH2,ARL3,ARMCX3,ARPP21,ATM,ATP2A2,ATP5J,ATP6AP2,ATP6V1A,ATP6V1B2,B2M,B3GNT1,BBOX1,BCL2,BCL6,BCL7A,BDNF,BHLHE40,BIRC2,C2orf40,C3,C4A/C4B,CA11,CA2,CACNA2D3,CACNB3,CAMK2A,CAMKK2,CAPNS1,CASP1,CASP2,CASP6,CASP7,CASP9,CASQ2,CCL5,CD44,CDK5,CDK5R1,CDKN1C,CETN2,CHAF1B,CHGB,CHI3L1,CHRM3,CIRBP,CNTF,…	327
Nervous System Development and Function	morphology of cerebral cortex	2.01E-05			Abi2,AP3M2,APAF1,APBB1,APOE,APP,ARL6,ATAT1,AXL,BAD,BBS2,BBS4,BCL2L11,BDNF,BID,CASP6,CASP9,CDK5,CDK5R1,CELSR3,Ckmt1,CLCN3,CLN3,CPLX2,CTSB,CTSL2,CXCR4,DAB1,DPCD,E2F5,EGFR,FGF1,FYN,GM2A,GRIA2,HAP1,HDAC2,HSD11B1,ITGA3,ITGA6,KIF1B,KIF2A,LAMC1,LDLR,LHX2,LLGL1,LMNB1,LMNB2,MAN2B1,MANBA,Map2,MAP3K12,MARCKS,MARCKSL1,MCPH1,MKKS,NAGLU,NCAM1,NDE1,NDEL1,NFIB,NFIX,NR1H2,OPHN1,OTX1,PAFAH1B1,PCMT1,PEX11B,PEX13,PE…	98
Organ Morphology	morphology of cerebral cortex	2.01E-05			Abi2,AP3M2,APAF1,APBB1,APOE,APP,ARL6,ATAT1,AXL,BAD,BBS2,BBS4,BCL2L11,BDNF,BID,CASP6,CASP9,CDK5,CDK5R1,CELSR3,Ckmt1,CLCN3,CLN3,CPLX2,CTSB,CTSL2,CXCR4,DAB1,DPCD,E2F5,EGFR,FGF1,FYN,GM2A,GRIA2,HAP1,HDAC2,HSD11B1,ITGA3,ITGA6,KIF1B,KIF2A,LAMC1,LDLR,LHX2,LLGL1,LMNB1,LMNB2,MAN2B1,MANBA,Map2,MAP3K12,MARCKS,MARCKSL1,MCPH1,MKKS,NAGLU,NCAM1,NDE1,NDEL1,NFIB,NFIX,NR1H2,OPHN1,OTX1,PAFAH1B1,PCMT1,PEX11B,PEX13,PE…	98
Cancer	liver tumor	2.11E-05	Decreased	-2.052	ABCB4,ABCC5,ABCC6,ACOX1,ACY1,ADAM12,ADAM17,ADAM9,ADAMTS1,AMPH,ANLN,ANXA2,AREG/AREGB,ARF1,ARID2,ARL2,ARPC5,ASF1B,ASRGL1,ATAD5,ATF5,ATP1B3,AURKA,AXIN2,BAG2,BCL2,BECN1,BICC1,BIRC2,BIRC5,BRCA1,BRCA2,BTRC,BZW1,CA2,CASP2,CBX7,CCND1,CCNDBP1,CCNG1,CD14,CD44,CDC25B,CDK14,CDK5,CDK5RAP3,CDKN1A,CDKN1C,CEBPB,CELF1,CENPA,CENPH,CNTF,COPG1,CP,CRELD2,CSE1L,CSF1,CST3,CTSD,Cyp2b13/Cyp2b9,DGAT2,DPP3,DYNLL1,E2F1,E2F5…	234
Gastrointestinal Disease	liver tumor	2.11E-05	Decreased	-2.052	ABCB4,ABCC5,ABCC6,ACOX1,ACY1,ADAM12,ADAM17,ADAM9,ADAMTS1,AMPH,ANLN,ANXA2,AREG/AREGB,ARF1,ARID2,ARL2,ARPC5,ASF1B,ASRGL1,ATAD5,ATF5,ATP1B3,AURKA,AXIN2,BAG2,BCL2,BECN1,BICC1,BIRC2,BIRC5,BRCA1,BRCA2,BTRC,BZW1,CA2,CASP2,CBX7,CCND1,CCNDBP1,CCNG1,CD14,CD44,CDC25B,CDK14,CDK5,CDK5RAP3,CDKN1A,CDKN1C,CEBPB,CELF1,CENPA,CENPH,CNTF,COPG1,CP,CRELD2,CSE1L,CSF1,CST3,CTSD,Cyp2b13/Cyp2b9,DGAT2,DPP3,DYNLL1,E2F1,E2F5…	234
Hepatic System Disease	liver tumor	2.11E-05	Decreased	-2.052	ABCB4,ABCC5,ABCC6,ACOX1,ACY1,ADAM12,ADAM17,ADAM9,ADAMTS1,AMPH,ANLN,ANXA2,AREG/AREGB,ARF1,ARID2,ARL2,ARPC5,ASF1B,ASRGL1,ATAD5,ATF5,ATP1B3,AURKA,AXIN2,BAG2,BCL2,BECN1,BICC1,BIRC2,BIRC5,BRCA1,BRCA2,BTRC,BZW1,CA2,CASP2,CBX7,CCND1,CCNDBP1,CCNG1,CD14,CD44,CDC25B,CDK14,CDK5,CDK5RAP3,CDKN1A,CDKN1C,CEBPB,CELF1,CENPA,CENPH,CNTF,COPG1,CP,CRELD2,CSE1L,CSF1,CST3,CTSD,Cyp2b13/Cyp2b9,DGAT2,DPP3,DYNLL1,E2F1,E2F5…	234
Cell Death and Survival	cell death of bone cancer cell lines	2.18E-05		-1.465	ATG10,ATG7,ATMIN,BAG1,BAG6,BCL2,BCL6,BCLAF1,BHLHE40,BID,BIRC5,BMPR1B,BRCA1,CAPNS1,CASP9,CDC7,CDK2,CDK6,CDKN1A,CHEK2,DCTN3,DNAJA3,DPP8,DRAM1,E2F1,E2F3,ETS1,FAS,GNB2L1,GPS2,IGF1R,IGFBP5,IRF1,LAMP1,LAMP2,MAD1L1,MAP2K4,MAP3K14,MCL1,MFN2,MIF,MOB2,MYC,NCL,NDN,NFKBIA,NUAK1,NUPR1,OGT,PIAS1,PLK1,PML,PRKAA2,PRKCA,PRKCB,PTTG1,RAD51,RB1,RBBP6,RELA,SDC2,SIRT7,SND1,STAT2,SUMO1,THOC1,TMBIM4,TNFRSF10A,TP53,TP53B…	76
Cell Cycle	homologous recombination of DNA	2.19E-05	Decreased	-2.055	BLM,BRCA1,BRCA2,CDK2,EVL,HJURP,MMS22L,PARP1,PRKDC,PSMC3IP,RAD51,RAD51C,RAD54L,TONSL,TP53,WRN,XRCC2,XRCC3	18
DNA Replication, Recombination, and Repair	homologous recombination of DNA	2.19E-05	Decreased	-2.055	BLM,BRCA1,BRCA2,CDK2,EVL,HJURP,MMS22L,PARP1,PRKDC,PSMC3IP,RAD51,RAD51C,RAD54L,TONSL,TP53,WRN,XRCC2,XRCC3	18
Molecular Transport	export of mRNA	2.28E-05	Decreased	-2.755	AGFG1,ALYREF,BUD13,DDX25,DDX39A,DDX39B,EIF5A,GLE1,HHEX,KHDRBS1,NUP107,NUP133,NUP155,NUP160,NXF1,NXT1,RAE1,RANBP2,SMG1,SMG6,SRSF3,SRSF7,THOC1,THOC3,THOC5,THOC6,U2AF2,UPF2	28
RNA Trafficking	export of mRNA	2.28E-05	Decreased	-2.755	AGFG1,ALYREF,BUD13,DDX25,DDX39A,DDX39B,EIF5A,GLE1,HHEX,KHDRBS1,NUP107,NUP133,NUP155,NUP160,NXF1,NXT1,RAE1,RANBP2,SMG1,SMG6,SRSF3,SRSF7,THOC1,THOC3,THOC5,THOC6,U2AF2,UPF2	28
Cell Death and Survival	neuronal cell death	2.34E-05		-0.516	AARS,AATK,ADAM12,ADARB1,ADCYAP1R1,ADNP,ADORA1,AGRN,AGT,AKT1S1,AKT3,ALS2,AP2B1,APAF1,APOE,APP,AREG/AREGB,ARHGAP1,ASAH1,ASTN1,ATF2,ATF3,ATG12,ATG7,ATM,ATP13A2,ATP1A2,ATXN3,AXL,BACE1,BAD,BAG1,BAG5,BAG6,Bbc3,BCL2,BCL2L11,BCL2L2,BDNF,BECN1,BID,BIRC5,BMPR1B,BOK,C5,CAPN1,CAPNS1,CAPRIN1,CASP1,CASP2,CASP6,CASP7,CASP9,CAT,CC2D1A,CCL5,CDC25A,CDK1,CDK2,CDK5,CDK5R1,CDK6,CDKN1A,CDKN2D,CHEK2,CLCF1,CLCN7,CLN3,CN…	316
Cellular Assembly and Organization	accumulation of vesicles	2.79E-05		1.975	APOE,APP,ARF6,ATG2A,ATG2B,ATXN3,KIAA0226,KIF1A,KLC1,MAP1S,MAPT,MFGE8,MFN2,MREG,MYO5A,PIP5K1A,PLCD1,RAB33A,RAB8A,SH3GL1,SH3GL2,STX17,VTI1B	23
Cell Cycle	interphase of bone cancer cell lines	2.85E-05	Decreased	-2.518	BHLHE40,CCNA2,CCND1,CCNE1,CDC25A,CDC25B,CDK2,CDK5RAP3,CDK6,CDKN1A,E2F1,FOXM1,FZR1,GJA1,GNL3,GPS2,MAP2K3,MAP2K6,MAPK12,MTBP,MTOR,MYBL2,MYC,ORC3,PLK1,RASSF3,RB1,RBL1,RPL23,TFDP1,TP53,WEE1	32
Cancer	myelodysplastic syndrome	2.98E-05			BIRC5,CCND1,CPT1B,CPT2,CRAT,DHFR,DNMT1,EIF2AK2,FGFR2,FNTA,FNTB,GATA2,HSPA1A/HSPA1B,HTR3A,IDH1,JAK2,LARS2,MYC,NF1,NPM1,RPL13A,RPL28,RPL3,RPL35,RPL4,RPL7L1,RPLP0,RPLP1,RPS14,RPS15A,RPS16,RPS19,RPS4X,RUNX1,SLC22A5,SRSF2,TET2,TP53,VEGFA,ZRSR2	40
Hematological Disease	myelodysplastic syndrome	2.98E-05			BIRC5,CCND1,CPT1B,CPT2,CRAT,DHFR,DNMT1,EIF2AK2,FGFR2,FNTA,FNTB,GATA2,HSPA1A/HSPA1B,HTR3A,IDH1,JAK2,LARS2,MYC,NF1,NPM1,RPL13A,RPL28,RPL3,RPL35,RPL4,RPL7L1,RPLP0,RPLP1,RPS14,RPS15A,RPS16,RPS19,RPS4X,RUNX1,SLC22A5,SRSF2,TET2,TP53,VEGFA,ZRSR2	40
DNA Replication, Recombination, and Repair	alignment of chromosomes	3.04E-05		-1.982	AURKA,BIRC5,CAPN2,CCNA2,DCTN3,DLGAP5,HCFC1,HOXA7,HRAS,KIF18A,KIF22,KIF2C,NCAPD2,NCAPD3,NCAPG2,NEK9,PLK1,SGOL1,TTK	19
Cellular Assembly and Organization	alignment of chromosomes	3.04E-05		-1.982	AURKA,BIRC5,CAPN2,CCNA2,DCTN3,DLGAP5,HCFC1,HOXA7,HRAS,KIF18A,KIF22,KIF2C,NCAPD2,NCAPD3,NCAPG2,NEK9,PLK1,SGOL1,TTK	19
Cell Cycle	arrest in S phase	3.06E-05			ATM,BCL2,BID,BLM,BRCA1,CAMK2N1,CCND1,CDC25A,CDC25C,CDC7,CDK1,CDK2,CHAF1A,COMMD3-BMI1,E2F1,E2F6,HIRA,HRAS,LGALS1,MTCH2,PLK1,POLH,PRKAA2,PSEN2,RAD18,RB1,RBL1,REV1,REV3L,SMC1A,STK11,SUN1,SUN2,TFDP1,TP53,TYMS	36
Cancer	benign neoplasia	3.14E-05		-1.508	ABCA8,ACTA2,ADAM12,ADARB1,ADCYAP1R1,ADM,ADRA2A,ADRB1,AEBP1,AFF1,AGRN,AIP,AK2,AKAP8L,ALDH1A1,ALDH2,ALDOA,ALDOC,ANAPC10,ANGPT2,ANTXR1,ANXA2,APOBEC1,ARAF,ARHGEF2,ARIH2,ARNT,ASS1,ATF2,ATM,ATP1A1,ATP1A2,ATP2A2,Bbc3,BCL10,BCL2,BDH1,BDNF,BECN1,BIRC5,BTRC,BUB1B,C3,CACNB2,CAD,CALR,Camk2b,CBX7,CCNC,CCND1,CCND2,CCNDBP1,CCNE1,CCNE2,CD44,CDC7,CDKN1A,CDKN2C,CETN3,CGRRF1,CHKA,CLDN2,CLEC16A,CLUH,CNP,CRY2,CTSB,CT…	326
Cancer	plasma cell dyscrasia	3.24E-05			ADAM9,AMPH,ANXA2,ANXA6,APBA3,ARHGAP1,BCAT1,BCLAF1,CASP7,CBX2,CCL7,CCND1,CCNDBP1,CD274,CDC20,CDK1,CDK2,CHAF1A,CHEK2,CNTFR,CRBN,CRYAB,CXCR4,DUSP4,E2F2,ECI2,EGFR,EXOC4,FADD,FAS,FDPS,FEN1,FGFR2,FGFR3,FLNA,FUBP1,G3BP1,GEMIN2,GFAP,GPR146,GRIP1,HAT1,HDAC2,HDAC3,HDAC4,HDAC8,HMOX1,HTR3A,IFIT2,IFIT3,IGFBP3,IKBKG,ITGA3,JAK1,KAT7,KDM6A,KIF2C,KPNA2,KRAS,LAMP1,MAP2K4,MAPK8IP1,MMP2,MPDZ,MXI1,MYC,MYD88,NCAM1,NDC…	122
Hematological Disease	plasma cell dyscrasia	3.24E-05			ADAM9,AMPH,ANXA2,ANXA6,APBA3,ARHGAP1,BCAT1,BCLAF1,CASP7,CBX2,CCL7,CCND1,CCNDBP1,CD274,CDC20,CDK1,CDK2,CHAF1A,CHEK2,CNTFR,CRBN,CRYAB,CXCR4,DUSP4,E2F2,ECI2,EGFR,EXOC4,FADD,FAS,FDPS,FEN1,FGFR2,FGFR3,FLNA,FUBP1,G3BP1,GEMIN2,GFAP,GPR146,GRIP1,HAT1,HDAC2,HDAC3,HDAC4,HDAC8,HMOX1,HTR3A,IFIT2,IFIT3,IGFBP3,IKBKG,ITGA3,JAK1,KAT7,KDM6A,KIF2C,KPNA2,KRAS,LAMP1,MAP2K4,MAPK8IP1,MMP2,MPDZ,MXI1,MYC,MYD88,NCAM1,NDC…	122
Immunological Disease	plasma cell dyscrasia	3.24E-05			ADAM9,AMPH,ANXA2,ANXA6,APBA3,ARHGAP1,BCAT1,BCLAF1,CASP7,CBX2,CCL7,CCND1,CCNDBP1,CD274,CDC20,CDK1,CDK2,CHAF1A,CHEK2,CNTFR,CRBN,CRYAB,CXCR4,DUSP4,E2F2,ECI2,EGFR,EXOC4,FADD,FAS,FDPS,FEN1,FGFR2,FGFR3,FLNA,FUBP1,G3BP1,GEMIN2,GFAP,GPR146,GRIP1,HAT1,HDAC2,HDAC3,HDAC4,HDAC8,HMOX1,HTR3A,IFIT2,IFIT3,IGFBP3,IKBKG,ITGA3,JAK1,KAT7,KDM6A,KIF2C,KPNA2,KRAS,LAMP1,MAP2K4,MAPK8IP1,MMP2,MPDZ,MXI1,MYC,MYD88,NCAM1,NDC…	122
Neurological Disease	Alzheimer's disease	3.87E-05		0.943	ABAT,ABCA1,ABCA2,ACLY,ACTA2,ACTB,ADAM12,ADRA2A,ADRB1,AGRN,AGT,ALDH2,ALDH5A1,ANP32A,APBB1,APBB3,APLP2,APOBEC1,APOC1,APOE,APP,ARC,ARNT,ARNT2,ATP6V1G2,B3GNT1,BACE1,BCL2,BCL2L11,BDNF,BECN1,BIN1,BLMH,BRCA1,C1orf151-NBL1/NBL1,C3,CAMK2A,CAPN1,CASP1,CASP2,CASP4,CASP6,CASP7,CASP9,CD14,CDK1,CDK2,CDK5,CDK5R1,CHI3L1,CHRM3,CLUH,CNKSR2,CNP,CST3,CTSB,CTSD,CTSS,CXCL10,CXCR4,CYP7B1,DDIT3,DHCR7,DHX9,DLL1,DNM1L,DOK…	223
Psychological Disorders	Alzheimer's disease	3.87E-05		0.943	ABAT,ABCA1,ABCA2,ACLY,ACTA2,ACTB,ADAM12,ADRA2A,ADRB1,AGRN,AGT,ALDH2,ALDH5A1,ANP32A,APBB1,APBB3,APLP2,APOBEC1,APOC1,APOE,APP,ARC,ARNT,ARNT2,ATP6V1G2,B3GNT1,BACE1,BCL2,BCL2L11,BDNF,BECN1,BIN1,BLMH,BRCA1,C1orf151-NBL1/NBL1,C3,CAMK2A,CAPN1,CASP1,CASP2,CASP4,CASP6,CASP7,CASP9,CD14,CDK1,CDK2,CDK5,CDK5R1,CHI3L1,CHRM3,CLUH,CNKSR2,CNP,CST3,CTSB,CTSD,CTSS,CXCL10,CXCR4,CYP7B1,DDIT3,DHCR7,DHX9,DLL1,DNM1L,DOK…	223
Gene Expression	transcription of RNA	4.24E-05		1.273	AATF,ABCA2,ABLIM2,ACTR3,ADRB1,AEBP1,AES,AFF1,AFF4,AGRN,AGT,AHCTF1,ALS2CR8,ALYREF,AMPH,ANKRD49,ANP32A,AP2A2,APBB1,APP,ARID2,ARMCX3,ARNT,ARNT2,ASPM,ATF2,ATF3,ATF5,ATF7,ATF7IP,ATM,ATP2B4,ATXN1,ATXN3,AZI2,BACH1,BACH2,BAD,BAG1,BAHD1,BAZ2A,BCL10,BCL2,BCL6,BCL9L,BCLAF1,BCOR,BDNF,BHLHE40,BID,BIRC2,BIRC5,BLM,BMP7,BMPR1A,BMPR1B,BRCA1,BRCA2,BRD8,BRIP1,BRPF1,BRWD1,BTF3,BTG1,BTG3,BTRC,C14orf166,C14orf169,C1or…	826
Cancer	hemangioma	4.27E-05		0.559	ADCYAP1R1,ADRB1,AGRN,ANGPT2,ANTXR1,BDNF,CACNB2,CCNE1,CX3CL1,CXCR7,DBN1,DCLK1,E2F1,EDNRA,EDNRB,FBXO4,FLT1,GPM6B,Hmgn1,IDH1,IGF1R,IGF2,IGFBP3,IGFBP5,IQGAP2,JAG1,KIF1B,KRAS,KRIT1,LIG1,LPHN1,MUTYH,NOTCH4,NPR1,NTRK2,PDGFC,PDGFRA,PLXDC1,RB1,S100A4,SERPINE2,SLC9A3R2,SNPH,STK11,TGFBR3,TNFSF13B,TP53,TSC1,TSC2,TUSC2,VCAM1,VEGFA,VHL,ZEB2	54
Cellular Assembly and Organization	organization of cytoskeleton	4.55E-05		1.257	AATK,ABI1,Abi2,ABR,ACTB,ACTR3,ADAM12,ADAM22,ADD1,ADM,ADNP,ADRA2A,AFAP1,AFG3L2,AGFG1,AGRN,AGT,AHI1,AKAP12,AKAP9,ALDOA,ALS2,AMIGO1,ANAPC2,ANGPT2,ANGPTL4,ANP32A,ANTXR1,APOE,APP,AQP5,ARAP3,AREG/AREGB,ARF6,ARHGAP1,ARHGAP20,ARHGAP24,ARHGAP32,ARHGAP44,ARHGEF18,ARHGEF2,ARHGEF25,ARHGEF4,ARL2,ARPC5,ARSA,ATF2,ATF3,ATG7,ATXN1,ATXN10,ATXN2,AXL,B3GNT1,B9D2,BACE1,BAG4,BBS2,BBS4,BBS5,BCAR1,BCL2,BCL6,BDNF,BECN1,B…	550
Cellular Function and Maintenance	organization of cytoskeleton	4.55E-05		1.257	AATK,ABI1,Abi2,ABR,ACTB,ACTR3,ADAM12,ADAM22,ADD1,ADM,ADNP,ADRA2A,AFAP1,AFG3L2,AGFG1,AGRN,AGT,AHI1,AKAP12,AKAP9,ALDOA,ALS2,AMIGO1,ANAPC2,ANGPT2,ANGPTL4,ANP32A,ANTXR1,APOE,APP,AQP5,ARAP3,AREG/AREGB,ARF6,ARHGAP1,ARHGAP20,ARHGAP24,ARHGAP32,ARHGAP44,ARHGEF18,ARHGEF2,ARHGEF25,ARHGEF4,ARL2,ARPC5,ARSA,ATF2,ATF3,ATG7,ATXN1,ATXN10,ATXN2,AXL,B3GNT1,B9D2,BACE1,BAG4,BBS2,BBS4,BBS5,BCAR1,BCL2,BCL6,BDNF,BECN1,B…	550
Hematological Disease	blood protein disorder	4.58E-05		0.971	ADAM9,AMPH,ANXA2,ANXA6,APBA3,ARHGAP1,B2M,BCAT1,BCLAF1,BPNT1,CASP7,CBX2,CCL7,CCND1,CCNDBP1,CD274,CDC20,CDK1,CDK2,CDKN1A,CHAF1A,CHEK2,CNTFR,CRBN,CRYAB,CXCR4,DUSP4,E2F2,ECI2,EGFR,ENTPD5,EXOC4,FADD,FAS,FCGRT,FDPS,FEN1,FGFR2,FGFR3,FLNA,FUBP1,G3BP1,GEMIN2,GFAP,GPR146,GRIP1,HAT1,HDAC2,HDAC3,HDAC4,HDAC8,HLX,HMOX1,HTR3A,IFIT2,IFIT3,IGFBP3,IKBKG,ITGA3,JAK1,KAT7,KDM6A,KIF2C,KPNA2,KRAS,LAMP1,LRRC8A,MAP2K4,MA…	138
Neurological Disease	gliosis of cerebral cortex	4.62E-05		1.877	ALS2,APOE,APP,CERS2,CLCN7,GRK5,IFNGR1,IRAK4,ITM2B,MAPT,PRNP,PSEN1,S100B,SOD2	14
Organismal Injury and Abnormalities	gliosis of cerebral cortex	4.62E-05		1.877	ALS2,APOE,APP,CERS2,CLCN7,GRK5,IFNGR1,IRAK4,ITM2B,MAPT,PRNP,PSEN1,S100B,SOD2	14
Cellular Assembly and Organization	quantity of microtubule organizing centers	4.88E-05		1.183	AKAP9,AURKA,BCL2,BECN1,BRCA2,CCNA2,CDC25B,CDK2,CDKN1A,CHMP1B,CHMP5,CUL1,DHX9,DOT1L,GADD45A,HOXA7,ID1,KIF23,LATS2,LMO4,NPM1,PLK1,RASSF1,SKP2,TACC3,TFDP1,TP53,TSG101,UBE2B	29
Cell Cycle	G2 phase of fibroblasts	4.89E-05			ATF2,CDC25C,CDKN1A,EP400,GADD45A,Hmgn1,HRAS,JUNB,KRAS,MAP2K6,MBD4,MYBL2,MYC,PARP1,RELA,SRSF2,TP53	17
Connective Tissue Development and Function	G2 phase of fibroblasts	4.89E-05			ATF2,CDC25C,CDKN1A,EP400,GADD45A,Hmgn1,HRAS,JUNB,KRAS,MAP2K6,MBD4,MYBL2,MYC,PARP1,RELA,SRSF2,TP53	17
Cell Cycle	arrest in cell cycle progression of fibroblasts	4.89E-05			CDKN1A,CHEK2,E2F4,E2F5,FANCC,FANCD2,GADD45A,HRAS,MYC,NPM1,PARP2,RAF1,RB1,SKIL,SKP2,TP53,XRCC6	17
Connective Tissue Development and Function	arrest in cell cycle progression of fibroblasts	4.89E-05			CDKN1A,CHEK2,E2F4,E2F5,FANCC,FANCD2,GADD45A,HRAS,MYC,NPM1,PARP2,RAF1,RB1,SKIL,SKP2,TP53,XRCC6	17
Organ Morphology	size of brain	5.02E-05		0.458	AATK,AHI1,AKT3,APAF1,ATF2,BDNF,CASP9,Ckmt1,CLCN3,DHCR7,E2F1,E2F3,EGFR,EIF4E2,EPB41L1,EPB41L2,FLNA,GPR85,HAP1,HTRA2,ID1,ID3,IGF1R,IGF2R,ITPR1,KIF1B,LAMC1,MARCKS,MARCKSL1,MCOLN1,MCPH1,NCAM1,NDE1,OPHN1,PCMT1,PEX2,PPP1R9B,PPT1,PTPN9,PTPRS,PYGO2,RB1,SEMA3A,SMPD1,SOD2,VCL,VLDLR,VTI1A,VTI1B,WASF1,ZNF423	51
Cell Cycle	replicative senescence of cells	5.07E-05		-0.569	AGT,APOE,ATMIN,BCL2L12,BRCA2,CBX7,CDC14B,CDKN1A,CIRBP,COMMD3-BMI1,E2F6,ERCC1,ESR1,HSPA1A/HSPA1B,KRAS,MAPK1,MAPK3,MTF2,PBRM1,PHC2,SIRT2,SMARCB1,SUV420H1,SUV420H2,TBX2,TCEB3,TP53,TP63,UIMC1,XRCC6	30
Molecular Transport	export of RNA	5.21E-05	Decreased	-2.922	AGFG1,ALYREF,BUD13,DDX25,DDX39A,DDX39B,EIF5A,GLE1,HHEX,KHDRBS1,NUDT4,NUP107,NUP133,NUP155,NUP160,NXF1,NXT1,RAE1,RAN,RANBP2,SMG1,SMG6,SRSF3,SRSF7,THOC1,THOC3,THOC5,THOC6,TPR,U2AF2,UPF2	31
RNA Trafficking	export of RNA	5.21E-05	Decreased	-2.922	AGFG1,ALYREF,BUD13,DDX25,DDX39A,DDX39B,EIF5A,GLE1,HHEX,KHDRBS1,NUDT4,NUP107,NUP133,NUP155,NUP160,NXF1,NXT1,RAE1,RAN,RANBP2,SMG1,SMG6,SRSF3,SRSF7,THOC1,THOC3,THOC5,THOC6,TPR,U2AF2,UPF2	31
Cell Cycle	G2 phase of tumor cell lines	5.32E-05		0.959	ANXA2,ATF2,ATF5,ATM,BCL2,BMP7,BRCA1,C1orf86,CAMK2A,CAT,CCNA2,CCND1,CDC25A,CDC25B,CDC25C,CDH13,CDK1,CDKN1A,CHEK2,CSE1L,EGFR,FADD,FHIT,FOXM1,GADD45A,GMNN,GORASP2,IGF2,IGFBP5,LATS2,MAD2L1,MAP2K6,MAPK12,MIA,MTDH,MXI1,NFKBIA,NFYA,NPM1,PKD1,PKD2,PLAU,PLK1,POLD4,PPP2CB,RASSF1,RB1,RPA1,RPL7A,RRM2B,SPHK2,SULF1,TCP1,TP53,TRAF2,WEE1,XPC	57
Cellular Function and Maintenance	autophagy of cells	5.34E-05	Increased	3.123	AGT,AKT3,AMBRA1,APAF1,APP,ATG12,ATG13,ATG16L1,ATG7,AURKA,BCL2,BCL2L11,BECN1,BIRC2,BNIP3L,BRCA1,CAPN1,CAPNS1,CASP1,CASP2,CAT,CDKN1A,CDKN2D,CLN3,COX5A,CXCR4,DAPK1,DDIT3,DDIT4,DEPTOR,DNM1L,DRAM1,EEF2K,EIF2AK2,EIF2B1,EIF4EBP1,EIF4G1,FADD,FAS,FKBP1A,FOXO1,FUNDC1,GAB1,GABARAPL1,GABARAPL2,GTF2IRD2,HIF1A,HSPB8,ICMT,IFNGR1,Igtp,IKBKB,IKBKG,IRGM,KIAA0226,KRAS,MAP1LC3A,MAP1LC3B,MCOLN1,MEGF10,MFN2,MTOR,MYC,N…	106
Cell Morphology	autophagy of cells	5.34E-05	Increased	3.123	AGT,AKT3,AMBRA1,APAF1,APP,ATG12,ATG13,ATG16L1,ATG7,AURKA,BCL2,BCL2L11,BECN1,BIRC2,BNIP3L,BRCA1,CAPN1,CAPNS1,CASP1,CASP2,CAT,CDKN1A,CDKN2D,CLN3,COX5A,CXCR4,DAPK1,DDIT3,DDIT4,DEPTOR,DNM1L,DRAM1,EEF2K,EIF2AK2,EIF2B1,EIF4EBP1,EIF4G1,FADD,FAS,FKBP1A,FOXO1,FUNDC1,GAB1,GABARAPL1,GABARAPL2,GTF2IRD2,HIF1A,HSPB8,ICMT,IFNGR1,Igtp,IKBKB,IKBKG,IRGM,KIAA0226,KRAS,MAP1LC3A,MAP1LC3B,MCOLN1,MEGF10,MFN2,MTOR,MYC,N…	106
Cellular Assembly and Organization	maintenance of telomeres	5.37E-05		-0.352	ACD,ATM,BLM,BRCA1,CTC1,DCLRE1C,DOT1L,ERCC4,FANCC,FBXO4,HIF1A,HNRNPA1,HSPA1A/HSPA1B,ID1,MRE11A,MYC,OBFC1,PARP1,PIF1,PMS2,PRKDC,PTTG1,RAD50,RB1,RBL1,RTEL1,SMG6,SUV39H1,TERF2IP,TP53,WRN,XPC,XRCC6	33
Cellular Function and Maintenance	maintenance of telomeres	5.37E-05		-0.352	ACD,ATM,BLM,BRCA1,CTC1,DCLRE1C,DOT1L,ERCC4,FANCC,FBXO4,HIF1A,HNRNPA1,HSPA1A/HSPA1B,ID1,MRE11A,MYC,OBFC1,PARP1,PIF1,PMS2,PRKDC,PTTG1,RAD50,RB1,RBL1,RTEL1,SMG6,SUV39H1,TERF2IP,TP53,WRN,XPC,XRCC6	33
Gene Expression	expression of mRNA	5.50E-05		0.530	APP,ATM,BACH2,CALR,CD47,CIRBP,COPZ1,DAPK1,DARS,DDX25,DHPS,EGFR,EIF2A,EIF2AK1,EIF2AK2,EIF2B1,EIF3B,EIF3C/EIF3CL,EIF3D,EIF3F,EIF3G,EIF3I,EIF3L,EIF4A2,EIF4A3,EIF4B,EIF4EBP1,EIF4EBP2,EIF4G1,EIF4G2,EIF4H,EIF5,ENC1,EPRS,FARSB,GCDH,GNB2L1,GTF2H2,HBS1L,IGFBP5,IMPACT,IRF1,IRF3,JAK1,KHDRBS1,LDLR,LRP6,MAP2K3,MAP2K4,MAP2K6,METAP1,MRP63,MRPL12,MRPL17,MRPS7,MTIF3,MYC,NDUFA13,NFKBIA,PABPC4,PAIP1,PAIP2B,PET112,P…	92
Nervous System Development and Function	morphology of brain	5.52E-05		-0.033	Abi2,ABR,ADAMTS4,AGT,AHI1,AKAP12,AKT3,AKTIP,ALS2,Ank2,AP3M2,APAF1,APBB1,APOE,APP,ARL6,ARNT2,ARSA,ARSG,ASTN1,ATAT1,ATF2,ATM,ATP1A2,ATP1B2,AXL,B2M,BAD,BAG6,BBS2,BBS4,BCL2L11,BDNF,BID,CASP6,CASP9,CCND1,CCND2,CDK5,CDK5R1,CDKN1C,CDKN2C,CELSR2,CELSR3,Ckmt1,CLCN2,CLCN3,CLN3,CNTN1,COMMD3-BMI1,CP,CPLX2,CSTB,CTSB,CTSL2,CXCR4,DAB1,DCLK1,DISP1,DNAI1,DNER,DPCD,E2F5,EFNB1,EGFR,EGR1,EPB41L1,EPB41L2,ESR1,FGF1,FG…	227
Organ Morphology	morphology of brain	5.52E-05		-0.033	Abi2,ABR,ADAMTS4,AGT,AHI1,AKAP12,AKT3,AKTIP,ALS2,Ank2,AP3M2,APAF1,APBB1,APOE,APP,ARL6,ARNT2,ARSA,ARSG,ASTN1,ATAT1,ATF2,ATM,ATP1A2,ATP1B2,AXL,B2M,BAD,BAG6,BBS2,BBS4,BCL2L11,BDNF,BID,CASP6,CASP9,CCND1,CCND2,CDK5,CDK5R1,CDKN1C,CDKN2C,CELSR2,CELSR3,Ckmt1,CLCN2,CLCN3,CLN3,CNTN1,COMMD3-BMI1,CP,CPLX2,CSTB,CTSB,CTSL2,CXCR4,DAB1,DCLK1,DISP1,DNAI1,DNER,DPCD,E2F5,EFNB1,EGFR,EGR1,EPB41L1,EPB41L2,ESR1,FGF1,FG…	227
Nervous System Development and Function	morphology of white matter	5.62E-05			ARSA,GFAP,HSF1,MAP3K12,MYC,PEX2,PITPNA,PLP1,POU3F1,PSAP,PTPN9,UPP1	12
Organ Morphology	morphology of white matter	5.62E-05			ARSA,GFAP,HSF1,MAP3K12,MYC,PEX2,PITPNA,PLP1,POU3F1,PSAP,PTPN9,UPP1	12
Tissue Morphology	morphology of white matter	5.62E-05			ARSA,GFAP,HSF1,MAP3K12,MYC,PEX2,PITPNA,PLP1,POU3F1,PSAP,PTPN9,UPP1	12
Nucleic Acid Metabolism	phosphorylation of nucleotide	5.62E-05		-0.467	ADK,AK1,AK3,CMPK1,CMPK2,DTYMK,GUK1,MPP5,MPP6,NADK,NME1,NME2	12
Small Molecule Biochemistry	phosphorylation of nucleotide	5.62E-05		-0.467	ADK,AK1,AK3,CMPK1,CMPK2,DTYMK,GUK1,MPP5,MPP6,NADK,NME1,NME2	12
Cancer	hepatocellular carcinoma	5.92E-05		-1.739	ABCB4,ACOX1,ACY1,ADAM12,ADAM17,ADAM9,ADAMTS1,AMPH,ANLN,ANXA2,AREG/AREGB,ARF1,ARID2,ARL2,ARPC5,ASF1B,ASRGL1,ATAD5,ATP1B3,AURKA,BAG2,BCL2,BECN1,BIRC2,BIRC5,BRCA2,CA2,CASP2,CBX7,CCND1,CCNDBP1,CD14,CDC25B,CDK14,CDK5RAP3,CDKN1A,CDKN1C,CENPA,CENPH,CNTF,COPG1,CRELD2,CSE1L,CSF1,CTSD,Cyp2b13/Cyp2b9,DPP3,DYNLL1,E2F1,E2F5,EGFR,EIF2AK2,ELMO1,ENPP4,ENTPD5,ERCC1,ESR1,FBXO4,FGFR2,FGL1,FHIT,FLT1,FOXM1,GDPD1,GLUD…	169
Gastrointestinal Disease	hepatocellular carcinoma	5.92E-05		-1.739	ABCB4,ACOX1,ACY1,ADAM12,ADAM17,ADAM9,ADAMTS1,AMPH,ANLN,ANXA2,AREG/AREGB,ARF1,ARID2,ARL2,ARPC5,ASF1B,ASRGL1,ATAD5,ATP1B3,AURKA,BAG2,BCL2,BECN1,BIRC2,BIRC5,BRCA2,CA2,CASP2,CBX7,CCND1,CCNDBP1,CD14,CDC25B,CDK14,CDK5RAP3,CDKN1A,CDKN1C,CENPA,CENPH,CNTF,COPG1,CRELD2,CSE1L,CSF1,CTSD,Cyp2b13/Cyp2b9,DPP3,DYNLL1,E2F1,E2F5,EGFR,EIF2AK2,ELMO1,ENPP4,ENTPD5,ERCC1,ESR1,FBXO4,FGFR2,FGL1,FHIT,FLT1,FOXM1,GDPD1,GLUD…	169
Hepatic System Disease	hepatocellular carcinoma	5.92E-05		-1.739	ABCB4,ACOX1,ACY1,ADAM12,ADAM17,ADAM9,ADAMTS1,AMPH,ANLN,ANXA2,AREG/AREGB,ARF1,ARID2,ARL2,ARPC5,ASF1B,ASRGL1,ATAD5,ATP1B3,AURKA,BAG2,BCL2,BECN1,BIRC2,BIRC5,BRCA2,CA2,CASP2,CBX7,CCND1,CCNDBP1,CD14,CDC25B,CDK14,CDK5RAP3,CDKN1A,CDKN1C,CENPA,CENPH,CNTF,COPG1,CRELD2,CSE1L,CSF1,CTSD,Cyp2b13/Cyp2b9,DPP3,DYNLL1,E2F1,E2F5,EGFR,EIF2AK2,ELMO1,ENPP4,ENTPD5,ERCC1,ESR1,FBXO4,FGFR2,FGL1,FHIT,FLT1,FOXM1,GDPD1,GLUD…	169
Cell Cycle	arrest in interphase of tumor cell lines	5.98E-05			AATF,ANXA2,ATF2,ATF5,ATM,BCL2,BHLHE40,BMP7,BRCA1,BTRC,C1orf86,CAMK1,CAMK2N1,CAMKK2,CAT,CCNA2,CCND1,CCNE1,CCNG1,CDC25A,CDC25B,CDC25C,CDC7,CDCA2,CDH13,CDK1,CDK2,CDK5RAP3,CDKN1A,CDKN1C,CEBPB,CHEK2,CHKA,CSE1L,CYR61,DDIT3,DEGS1,DOT1L,E2F1,EGFR,EPB41L1,EZH2,FADD,FHIT,FOXM1,FOXO1,GADD45A,GNL3,GPS2,GSPT1,HRAS,ID3,IGF2,IGFBP5,ITGA5,ITGAV,ITGB1,JAK2,KLF4,LATS2,LGALS1,LGALS3,MAD2L1,MAP2K3,MAP2K6,MAPK12,MIA,…	114
Molecular Transport	nuclear export of mRNA	6.44E-05			AGFG1,ALYREF,BUD13,DDX25,DDX39A,DDX39B,EIF5A,GLE1,HHEX,NUP107,NUP133,NUP155,NUP160,NXF1,NXT1,RAE1,SMG1,SMG6,THOC1,THOC3,THOC5,THOC6,UPF2	23
RNA Trafficking	nuclear export of mRNA	6.44E-05			AGFG1,ALYREF,BUD13,DDX25,DDX39A,DDX39B,EIF5A,GLE1,HHEX,NUP107,NUP133,NUP155,NUP160,NXF1,NXT1,RAE1,SMG1,SMG6,THOC1,THOC3,THOC5,THOC6,UPF2	23
Cell Cycle	cell cycle progression of cervical cancer cell lines	6.58E-05		-0.218	AURKA,BIRC5,CCNA2,CDC25B,CDC25C,CDK1,CSE1L,CSNK2A2,HYPK,MMS22L,NPM1,PLK1,PSEN2,RASSF1,RB1,RPA1,SMARCA2,TCP1	18
Protein Synthesis	catabolism of protein	6.66E-05		0.632	ACY1,ADAMTS4,AMFR,ANAPC10,ANAPC2,ANAPC4,ANAPC5,ARIH1,ARIH2,ATG7,ATXN3,BTRC,CBLB,CDC23,CHEK2,CSF1,CUL4A,DERL2,EGFR,FAF1,FBXL12,FBXO2,FBXO32,FBXO4,FBXO6,FLNA,FURIN,FYN,FZR1,GJA1,GPC3,HGS,LRSAM1,MAD2L1,MAD2L2,MAN1B1,MANBA,MTOR,NAGLU,NEDD4,NEDD4L,NEDD8,NUB1,PCYOX1,PJA1,PSMB3,PSMC2,Rbx1,RELA,RHBDD1,RNF11,RNF40,RNF6,SERPINE2,SGSM3,SKP2,SNX1,SOX9,SQSTM1,SYVN1,TOPORS,TRAF2,TRIM32,UBE2B,UBE2C,UBE2D2,UBE2D…	82
Protein Degradation	catabolism of protein	6.66E-05		0.632	ACY1,ADAMTS4,AMFR,ANAPC10,ANAPC2,ANAPC4,ANAPC5,ARIH1,ARIH2,ATG7,ATXN3,BTRC,CBLB,CDC23,CHEK2,CSF1,CUL4A,DERL2,EGFR,FAF1,FBXL12,FBXO2,FBXO32,FBXO4,FBXO6,FLNA,FURIN,FYN,FZR1,GJA1,GPC3,HGS,LRSAM1,MAD2L1,MAD2L2,MAN1B1,MANBA,MTOR,NAGLU,NEDD4,NEDD4L,NEDD8,NUB1,PCYOX1,PJA1,PSMB3,PSMC2,Rbx1,RELA,RHBDD1,RNF11,RNF40,RNF6,SERPINE2,SGSM3,SKP2,SNX1,SOX9,SQSTM1,SYVN1,TOPORS,TRAF2,TRIM32,UBE2B,UBE2C,UBE2D2,UBE2D…	82
Cellular Assembly and Organization	development of cytoplasm	7.11E-05		-0.464	AATF,ABCD1,ABCD3,ACTB,ACTR3,ADD1,ADORA1,AGT,AKAP1,APOE,APP,AQP5,ARF1,ARF6,ARHGAP18,ARHGAP32,ARHGEF2,ARL2,ATG12,ATG13,ATG16L1,ATXN2,BAG4,BCAR1,BECN1,BIRC5,BOP1,BRK1,C14orf169,Cald1,CAPN1,CAPZB,CBFB,CD44,CDC25B,CDC42BPB,CDC42EP2,CDK5,CDKN1A,CLEC2D,CLIP1,CNP,CORO1C,CRTC3,CRYAB,CTSD,CTTN,CUL3,CYB5R3,DIAPH3,DLGAP5,DPYSL2,DSTN,DYNLL1,EDNRA,EGFR,EHD4,EIF2A,EIF2B1,ELN,F2R,FER,FGF1,FHIT,FHOD1,FIS1,FKBP4,F…	198
Cellular Assembly and Organization	formation of nucleus	7.15E-05		-0.401	ATXN1,BRCA1,BRCA2,CCND1,CCNG2,CDK1,CDK2,CDKN1A,CENPA,ESPL1,FLNA,GNAI2,LBR,LMNA,LMNB1,NUP107,PARP1,PCNT,RAN,RPS19,SERTAD1,TMEM48,TOP1,TP53	24
Cell Cycle	formation of centriole	7.57E-05		-1.854	AKAP9,CCP110,CDK2,CDKN1A,CEP135,CEP57,CETN2,CUL1,NEDD1,PCNT,PLK2,PLK4,SASS6,TP53,VDAC3	15
DNA Replication, Recombination, and Repair	formation of centriole	7.57E-05		-1.854	AKAP9,CCP110,CDK2,CDKN1A,CEP135,CEP57,CETN2,CUL1,NEDD1,PCNT,PLK2,PLK4,SASS6,TP53,VDAC3	15
Cellular Assembly and Organization	formation of centriole	7.57E-05		-1.854	AKAP9,CCP110,CDK2,CDKN1A,CEP135,CEP57,CETN2,CUL1,NEDD1,PCNT,PLK2,PLK4,SASS6,TP53,VDAC3	15
Cancer	Liver Cancer and Tumors	7.63E-05	Decreased	-2.636	ABCB4,ABCC5,ABCC6,ACOX1,ACY1,ADAM12,ADAM17,ADAM9,ADAMTS1,AMPH,ANLN,ANXA2,AREG/AREGB,ARF1,ARID2,ARL2,ARPC5,ASF1B,ASRGL1,ATAD5,ATF5,ATP1B3,AURKA,AXIN2,BAG2,BCL2,BECN1,BIRC2,BIRC5,BRCA1,BRCA2,BZW1,CA2,CASP2,CBX7,CCND1,CCNDBP1,CD14,CD44,CDC25B,CDK14,CDK5,CDK5RAP3,CDKN1A,CDKN1C,CENPA,CENPH,CNTF,COPG1,CP,CRELD2,CSE1L,CSF1,CST3,CTSD,Cyp2b13/Cyp2b9,DGAT2,DPP3,DYNLL1,E2F1,E2F5,EGFR,EIF2AK2,ELMO1,ENPP4,ENT…	220
Gastrointestinal Disease	Liver Cancer and Tumors	7.63E-05	Decreased	-2.636	ABCB4,ABCC5,ABCC6,ACOX1,ACY1,ADAM12,ADAM17,ADAM9,ADAMTS1,AMPH,ANLN,ANXA2,AREG/AREGB,ARF1,ARID2,ARL2,ARPC5,ASF1B,ASRGL1,ATAD5,ATF5,ATP1B3,AURKA,AXIN2,BAG2,BCL2,BECN1,BIRC2,BIRC5,BRCA1,BRCA2,BZW1,CA2,CASP2,CBX7,CCND1,CCNDBP1,CD14,CD44,CDC25B,CDK14,CDK5,CDK5RAP3,CDKN1A,CDKN1C,CENPA,CENPH,CNTF,COPG1,CP,CRELD2,CSE1L,CSF1,CST3,CTSD,Cyp2b13/Cyp2b9,DGAT2,DPP3,DYNLL1,E2F1,E2F5,EGFR,EIF2AK2,ELMO1,ENPP4,ENT…	220
Hepatic System Disease	Liver Cancer and Tumors	7.63E-05	Decreased	-2.636	ABCB4,ABCC5,ABCC6,ACOX1,ACY1,ADAM12,ADAM17,ADAM9,ADAMTS1,AMPH,ANLN,ANXA2,AREG/AREGB,ARF1,ARID2,ARL2,ARPC5,ASF1B,ASRGL1,ATAD5,ATF5,ATP1B3,AURKA,AXIN2,BAG2,BCL2,BECN1,BIRC2,BIRC5,BRCA1,BRCA2,BZW1,CA2,CASP2,CBX7,CCND1,CCNDBP1,CD14,CD44,CDC25B,CDK14,CDK5,CDK5RAP3,CDKN1A,CDKN1C,CENPA,CENPH,CNTF,COPG1,CP,CRELD2,CSE1L,CSF1,CST3,CTSD,Cyp2b13/Cyp2b9,DGAT2,DPP3,DYNLL1,E2F1,E2F5,EGFR,EIF2AK2,ELMO1,ENPP4,ENT…	220
Nervous System Development and Function	morphology of central nervous system	8.04E-05		0.160	ABCD1,Abi2,ABR,ADAMTS4,AGT,AHI1,AKAP12,AKT3,AKTIP,ALS2,Ank2,AP3M2,APAF1,APBB1,APOE,APP,AQP4,ARL6,ARNT2,ARSA,ARSG,ASTN1,ATAT1,ATF2,ATM,ATP1A2,ATP1B2,AXL,B2M,BAD,BAG6,BBS2,BBS4,BCL2L11,BDNF,BID,CASP6,CASP9,CCND1,CCND2,CDK5,CDK5R1,CDKN1C,CDKN2C,CELSR2,CELSR3,Ckmt1,CLCN2,CLCN3,CLN3,CNTN1,COMMD3-BMI1,CP,CPLX2,CSTB,CTSB,CTSL2,CXCR4,DAB1,DCLK1,DISP1,DNAI1,DNER,DPCD,E2F5,EFNB1,EGFR,EGR1,EPB41L1,EPB41L2,E…	248
Molecular Transport	nuclear export	8.16E-05		-1.961	ADAR,AGFG1,ALYREF,ATXN1,BUD13,CALR,DDX25,DDX39A,DDX39B,DUSP16,EGR2,EIF5A,GLE1,HHEX,HNRNPA1,HSPA9,KHDRBS1,NEMF,NPM1,NUDT4,NUP107,NUP133,NUP155,NUP160,NUTF2,NXF1,NXT1,RAE1,RAN,SMG1,SMG6,STRADB,THOC1,THOC3,THOC5,THOC6,TPR,UPF2,XPO6,XPO7	40
Cell Cycle	G1 phase of fibroblasts	8.27E-05		0.186	ATF3,CCND1,CCNE2,CDKN1A,CHEK2,E2F1,E2F2,E2F3,E2F4,HRAS,MAPK1,MAPK3,MYC,RAC1,RB1,SMARCA2,TFDP1,TP53,TSG101	19
Connective Tissue Development and Function	G1 phase of fibroblasts	8.27E-05		0.186	ATF3,CCND1,CCNE2,CDKN1A,CHEK2,E2F1,E2F2,E2F3,E2F4,HRAS,MAPK1,MAPK3,MYC,RAC1,RB1,SMARCA2,TFDP1,TP53,TSG101	19
Cell Cycle	cytokinesis of cervical cancer cell lines	8.27E-05		-0.718	AKAP9,ARF6,BECN1,BRD4,CEP55,DIAPH3,EPS15,FADD,GNAI2,KIF13A,KIF23,KIF4A,LMNA,NEDD4L,NPM1,PIK3C3,RAB35,RASSF1,SEPT6,SEPT7,SPG20,SSRP1,STX16,TTC19,VAV3,ZFYVE26	26
Cellular Movement	cytokinesis of cervical cancer cell lines	8.27E-05		-0.718	AKAP9,ARF6,BECN1,BRD4,CEP55,DIAPH3,EPS15,FADD,GNAI2,KIF13A,KIF23,KIF4A,LMNA,NEDD4L,NPM1,PIK3C3,RAB35,RASSF1,SEPT6,SEPT7,SPG20,SSRP1,STX16,TTC19,VAV3,ZFYVE26	26
Molecular Transport	nuclear export of RNA	8.27E-05			AGFG1,ALYREF,BUD13,DDX25,DDX39A,DDX39B,EIF5A,GLE1,HHEX,KHDRBS1,NUDT4,NUP107,NUP133,NUP155,NUP160,NXF1,NXT1,RAE1,SMG1,SMG6,THOC1,THOC3,THOC5,THOC6,TPR,UPF2	26
RNA Trafficking	nuclear export of RNA	8.27E-05			AGFG1,ALYREF,BUD13,DDX25,DDX39A,DDX39B,EIF5A,GLE1,HHEX,KHDRBS1,NUDT4,NUP107,NUP133,NUP155,NUP160,NXF1,NXT1,RAE1,SMG1,SMG6,THOC1,THOC3,THOC5,THOC6,TPR,UPF2	26
Cancer	tumorigenesis of malignant tumor	8.31E-05		-0.360	ABCB4,ACOX1,AFF1,ATM,ATP2A2,B2M,BACH2,BAD,BCL2,BECN1,BIN3,BIRC2,BIRC5,BLM,BMF,BRCA1,BRCA2,BTRC,CASK,CBX7,CCND1,CCNDBP1,CDK2,CDKN1A,CDKN2C,CLEC11A,COMMD3-BMI1,CYLD,CYTIP,DCLRE1C,DDB2,DMTF1,DNMT1,DTNA,E2F1,E2F2,EGFR,EGR1,ENTPD5,ESR1,ETV1,FANCD2,FBXO4,FEN1,FHIT,FNDC3B,FOS,FOXM1,FZR1,GADD45A,GNAI2,H2AFX,HACE1,HINT1,HIP1,Hmga1,Hmgn1,HRAS,ID1,IGFBP3,IKZF2,IL18,INHA,IQGAP2,KIF11,KRAS,LRCH1,LTBR,MAD1L1,M…	149
Cell Death and Survival	apoptosis of fibroblast cell lines	8.52E-05		0.194	AATF,ADAM12,AGT,APAF1,APP,ASAH1,ATF2,ATF3,ATM,ATP6AP2,ATP6V1G2,BACH2,BAD,Bbc3,BCL2,BCL2L11,BCL6,BECN1,BID,BIRC2,BLM,BNIP3L,BRCA1,CAPNS1,CASP2,CASP9,CCNE1,CCNG1,CDC20,CDC73,CDK1,CDK11A/CDK11B,CDKN1A,CDKN1C,CEBPB,CLIC4,COX5A,CREBL2,CYLD,CYR61,DAPK1,DDIT3,DDIT4,DNMT1,DUSP4,E2F1,E2F2,EGFR,EGR1,EIF2A,EIF2AK2,EIF3B,EIF3C/EIF3CL,EIF3I,EIF4EBP1,ENTPD5,EP400,EPHX1,ESR1,ETS1,FADD,FAF1,FAS,FTH1,FYN,GNA13,GN…	164
Developmental Disorder	lysosomal storage disease	8.91E-05	Decreased	-2.092	ABHD5,ACADL,ACP2,AIMP1,ALDH3A2,APOE,ARSA,ARSB,ASAH1,BDNF,CD14,CD1D,CD47,CLCN7,CLN3,CTSA,CTSD,FLOT2,GBA,GJC2,GLB1,GM2A,GNPTG,GNS,GRN,GUSB,HDAC4,HEXA,HEXB,HYAL1,IDS,LIPA,LRP1,MANBA,MCOLN1,NAGLU,NEU1,PLP1,PNPLA2,PPT1,PSAP,SGSH,SIRT7,SLC17A5,SMPD1,SUMF1,TPP1,UGCG	48
Hereditary Disorder	lysosomal storage disease	8.91E-05	Decreased	-2.092	ABHD5,ACADL,ACP2,AIMP1,ALDH3A2,APOE,ARSA,ARSB,ASAH1,BDNF,CD14,CD1D,CD47,CLCN7,CLN3,CTSA,CTSD,FLOT2,GBA,GJC2,GLB1,GM2A,GNPTG,GNS,GRN,GUSB,HDAC4,HEXA,HEXB,HYAL1,IDS,LIPA,LRP1,MANBA,MCOLN1,NAGLU,NEU1,PLP1,PNPLA2,PPT1,PSAP,SGSH,SIRT7,SLC17A5,SMPD1,SUMF1,TPP1,UGCG	48
Metabolic Disease	lysosomal storage disease	8.91E-05	Decreased	-2.092	ABHD5,ACADL,ACP2,AIMP1,ALDH3A2,APOE,ARSA,ARSB,ASAH1,BDNF,CD14,CD1D,CD47,CLCN7,CLN3,CTSA,CTSD,FLOT2,GBA,GJC2,GLB1,GM2A,GNPTG,GNS,GRN,GUSB,HDAC4,HEXA,HEXB,HYAL1,IDS,LIPA,LRP1,MANBA,MCOLN1,NAGLU,NEU1,PLP1,PNPLA2,PPT1,PSAP,SGSH,SIRT7,SLC17A5,SMPD1,SUMF1,TPP1,UGCG	48
Cell Cycle	arrest in M phase	9.03E-05			AKAP12,ATM,BCL2,BECN1,BUB3,CAPN2,CCNE1,CDC20,CDC25B,CDT1,GOLGA2,GORASP1,KIF13A,MAD2L1,MAP1S,NDC80,NEK9,PIK3C3,PIWIL2,PLK1,PTTG1,RASSF1,SPDL1,TP53,TTC19,UBE2C,ZFYVE26,ZW10	28
Infectious Disease	infection by Dengue virus 2	9.03E-05		0.506	AMPH,AP1B1,AP2A1,AP2B1,ARPC1B,ARPC3,ATP6V0A1,CAMK1,CBLB,CIB2,CLTB,EPN2,EPS15,GORASP1,HIP1,HIP1R,IFITM2,ITSN2,MAPK8IP2,PACSIN3,PIP5K1A,RAB11B,RAB3A,RAB7L1,RAB8B,RSAD2,STAT1,STAU1	28
DNA Replication, Recombination, and Repair	quantity of centrosome	9.03E-05		1.023	AKAP9,AURKA,BCL2,BECN1,BRCA2,CCNA2,CDC25B,CDK2,CDKN1A,CHMP1B,CHMP5,CUL1,DHX9,DOT1L,GADD45A,HOXA7,ID1,KIF23,LATS2,LMO4,NPM1,PLK1,RASSF1,SKP2,TACC3,TFDP1,TP53,UBE2B	28
Cellular Assembly and Organization	quantity of centrosome	9.03E-05		1.023	AKAP9,AURKA,BCL2,BECN1,BRCA2,CCNA2,CDC25B,CDK2,CDKN1A,CHMP1B,CHMP5,CUL1,DHX9,DOT1L,GADD45A,HOXA7,ID1,KIF23,LATS2,LMO4,NPM1,PLK1,RASSF1,SKP2,TACC3,TFDP1,TP53,UBE2B	28
Cell Cycle	senescence of tumor cell lines	9.03E-05		-0.132	ARF1,BHLHE40,CDKN1A,CDKN1C,CHEK2,DDB2,DEK,DOT1L,E2F1,EGFR,EIF4EBP1,ESR1,HDAC2,HIF1A,HJURP,HRAS,HSPA1A/HSPA1B,ID1,MYBL2,PARP1,RAF1,RASSF1,RB1,SMARCB1,SRSF2,TBX2,TP53,TP63	28
Cell Death and Survival	apoptosis of bone cancer cell lines	9.10E-05		-0.963	ATG10,ATG7,ATMIN,BAG1,BCL2,BCL6,BCLAF1,BHLHE40,BIRC5,BMPR1B,BRCA1,CAPNS1,CASP9,CDK2,CDK6,CDKN1A,CHEK2,DNAJA3,E2F1,E2F3,ETS1,FAS,GNB2L1,GPS2,IGF1R,IGFBP5,IRF1,MAD1L1,MAP2K4,MAP3K14,MCL1,MFN2,MIF,MOB2,MYC,NCL,NDN,NFKBIA,NUAK1,NUPR1,OGT,PIAS1,PLK1,PML,PRKAA2,PRKCA,PRKCB,PTTG1,RB1,RBBP6,RELA,SDC2,SIRT7,SND1,STAT2,THOC1,TMBIM4,TNFRSF10A,TP53,TP53BP2,TP63,TRAF4,TRIM28,UIMC1,VDAC2	65
Cell Cycle	arrest in G2 phase of tumor cell lines	9.39E-05			ANXA2,ATF2,ATF5,ATM,BCL2,BRCA1,C1orf86,CAT,CCNA2,CCND1,CDC25B,CDC25C,CDH13,CDK1,CDKN1A,CHEK2,CSE1L,EGFR,FADD,FHIT,FOXM1,GADD45A,IGF2,IGFBP5,LATS2,MAD2L1,MAP2K6,MAPK12,MIA,MTDH,MXI1,NFKBIA,NFYA,PLAU,PLK1,PPP2CB,RASSF1,RB1,RPA1,RPL7A,RRM2B,SPHK2,TCP1,TP53,TRAF2,WEE1,XPC	47
DNA Replication, Recombination, and Repair	breakage of chromosomes	9.43E-05	Increased	3.834	ATM,BLM,BRCA1,BRIP1,C1orf86,CDKN1A,DCLRE1C,ESR1,FANCC,H2AFX,HRAS,HSPA1A/HSPA1B,HUS1,MAD2L1,MCPH1,MUS81,MYC,NPM1,PARP1,PARP2,POLH,PTTG1,RAD51C,RECQL4,REV3L,RTEL1,SOD1,TP53,USP1,XRCC4	30
Cellular Compromise	breakage of chromosomes	9.43E-05	Increased	3.834	ATM,BLM,BRCA1,BRIP1,C1orf86,CDKN1A,DCLRE1C,ESR1,FANCC,H2AFX,HRAS,HSPA1A/HSPA1B,HUS1,MAD2L1,MCPH1,MUS81,MYC,NPM1,PARP1,PARP2,POLH,PTTG1,RAD51C,RECQL4,REV3L,RTEL1,SOD1,TP53,USP1,XRCC4	30
Cellular Assembly and Organization	function of mitochondria	9.54E-05		-0.817	ABCB6,APP,ATF3,BCL2,BID,CAT,CD47,CRYAB,FAS,FXN,GPX1,HERPUD1,HRAS,ITGA5,MFN1,MFN2,NOA1,NTRK2,PNPLA8,POLM,PPARGC1A,PPIF,PRKAA2,PSEN1,RELB,SLC25A19,SNPH,SOD1,SOD2,SQSTM1,TOP1MT,TP63	32
Cellular Function and Maintenance	function of mitochondria	9.54E-05		-0.817	ABCB6,APP,ATF3,BCL2,BID,CAT,CD47,CRYAB,FAS,FXN,GPX1,HERPUD1,HRAS,ITGA5,MFN1,MFN2,NOA1,NTRK2,PNPLA8,POLM,PPARGC1A,PPIF,PRKAA2,PSEN1,RELB,SLC25A19,SNPH,SOD1,SOD2,SQSTM1,TOP1MT,TP63	32
Neurological Disease	tauopathy	9.74E-05		1.360	ABAT,ABCA1,ABCA2,ACLY,ACTA2,ACTB,ADAM12,ADRA2A,ADRB1,AGRN,AGT,ALDH2,ALDH5A1,ANP32A,APBB1,APBB3,APLP2,APOBEC1,APOC1,APOE,APP,ARC,ARNT,ARNT2,ATP6V1G2,B3GNT1,BACE1,BCL2,BCL2L11,BDNF,BECN1,BIN1,BLMH,BRCA1,C1orf151-NBL1/NBL1,C3,CAMK2A,CAPN1,CASP1,CASP2,CASP4,CASP6,CASP7,CASP9,CD14,CDK1,CDK2,CDK5,CDK5R1,CHI3L1,CHRM3,CLUH,CNKSR2,CNP,CST3,CTSB,CTSD,CTSS,CXCL10,CXCR4,CYP7B1,DDB2,DDIT3,DHCR7,DHX9,DLL1,DNM1…	232
Psychological Disorders	tauopathy	9.74E-05		1.360	ABAT,ABCA1,ABCA2,ACLY,ACTA2,ACTB,ADAM12,ADRA2A,ADRB1,AGRN,AGT,ALDH2,ALDH5A1,ANP32A,APBB1,APBB3,APLP2,APOBEC1,APOC1,APOE,APP,ARC,ARNT,ARNT2,ATP6V1G2,B3GNT1,BACE1,BCL2,BCL2L11,BDNF,BECN1,BIN1,BLMH,BRCA1,C1orf151-NBL1/NBL1,C3,CAMK2A,CAPN1,CASP1,CASP2,CASP4,CASP6,CASP7,CASP9,CD14,CDK1,CDK2,CDK5,CDK5R1,CHI3L1,CHRM3,CLUH,CNKSR2,CNP,CST3,CTSB,CTSD,CTSS,CXCL10,CXCR4,CYP7B1,DDB2,DDIT3,DHCR7,DHX9,DLL1,DNM1…	232
Cancer	head and neck cancer	9.92E-05		-1.303	ACTA2,ACY1,ADAM12,ADAM9,ADAMTS1,ADAMTS4,ADSL,AEBP1,AIP,AKAP1,AKAP12,AKT3,ALAD,ALDH2,ALDOC,ANGPT2,ANXA2,APOBEC1,ARAF,ARHGEF2,ASS1,ATIC,ATM,ATP5J,AURKA,AXL,BAD,BAG1,Bbc3,BCCIP,BCL2,BCOR,BDNF,BRCA1,BRCA2,C3,CAD,CALCA,Camk2b,CASP2,CASP4,CBX7,CCDC41,CCND1,CCND2,CD44,CDC20,CDC7,CDK1,CDK6,CDKN1A,CDKN2C,CELSR1,CENPB,CHI3L1,CHKA,CHRM3,CLEC2D,CLK4,CLTB,COL4A1,CRYAB,CTSC,CTTN,CXCR4,DAP3,DAPK1,DHRS4,DLL1,DMW…	285
Cell Signaling	protein kinase cascade	1.07E-04		0.572	ADAM9,ADORA1,ADORA2B,AGT,AIDA,ARAF,ATP6AP2,AZI2,BCL10,BNIP2,BTRC,C18orf32,C1QTNF1,CAMKK2,CANT1,CAPN3,CASP1,CC2D1A,CDC42SE1,CLCF1,CNTF,CRKL,DAB1,DAB2IP,DAG1,DAPK1,DIXDC1,DNAJA3,DOK5,DUSP16,DUSP22,DUSP4,ECM1,EDA2R,EEF1D,EGFR,ELP2,EPHB1,ESR1,F2R,FGFR2,FGFR3,FKBP1A,FLNA,FLT1,FYN,GAB1,GADD45B,GADD45G,GJA1,GNA12,GNA13,GNAI2,GOLT1B,GPR89A/GPR89B,GPS1,GPS2,GSG2,GSTP1,HDAC3,HGS,HIPK2,HMOX1,HRAS,ICK,ID1,IG…	206
Cancer	hematologic cancer	1.15E-04		0.959	ADAM9,ADORA1,AHI1,AMPH,ANXA2,ANXA6,APBA3,ARHGAP1,ATM,AURKA,AXL,BCAT1,BCL10,BCL2,BCL6,BCLAF1,BCOR,C5,CASP7,CBFB,CBX2,CCL7,CCND1,CCNDBP1,CD14,CD274,CD59,CDC20,CDC25A,CDK1,CDK2,CDKN1A,CHAF1A,CHEK2,CHIC2,CNTFR,CPT1B,CRBN,CRYAB,CUX1,CXCR4,DAAM1,DCK,DDX51,DDX58,DHFR,DNM1L,DNMT1,DUSP4,E2F1,E2F2,E2F3,E2F4,ECI2,EGFR,EIF2AK2,ENC1,EPHX1,ESR1,EXOC4,EZH2,FADD,FAS,FBXW7,FDPS,FEN1,FGFR2,FGFR3,FLNA,FNTA,FNTB,FOX…	266
Hematological Disease	hematologic cancer	1.15E-04		0.959	ADAM9,ADORA1,AHI1,AMPH,ANXA2,ANXA6,APBA3,ARHGAP1,ATM,AURKA,AXL,BCAT1,BCL10,BCL2,BCL6,BCLAF1,BCOR,C5,CASP7,CBFB,CBX2,CCL7,CCND1,CCNDBP1,CD14,CD274,CD59,CDC20,CDC25A,CDK1,CDK2,CDKN1A,CHAF1A,CHEK2,CHIC2,CNTFR,CPT1B,CRBN,CRYAB,CUX1,CXCR4,DAAM1,DCK,DDX51,DDX58,DHFR,DNM1L,DNMT1,DUSP4,E2F1,E2F2,E2F3,E2F4,ECI2,EGFR,EIF2AK2,ENC1,EPHX1,ESR1,EXOC4,EZH2,FADD,FAS,FBXW7,FDPS,FEN1,FGFR2,FGFR3,FLNA,FNTA,FNTB,FOX…	266
DNA Replication, Recombination, and Repair	synthesis of DNA	1.18E-04		-1.278	ADCY2,ADK,ADM,ADORA2B,ADRM1,AGT,AIMP1,ANGPT2,APOE,APP,AREG/AREGB,ATE1,ATF3,ATM,BAD,BCAR1,BDNF,BIRC5,BMP7,BMPR1B,BRCA1,BRCA2,BRD4,CALCA,CAT,CCL5,CCNA2,CCND1,CCND2,CCNE1,CCNE2,CCNG1,CDC25A,CDC25C,CDC7,CDCA4,CDK2,CDK6,CDKN1A,CDKN1C,CDKN2C,CDKN2D,CDT1,CHEK2,CHRM3,CNTF,CSF1,CTH,CXCL10,CYR61,DNMT1,E2F1,E2F3,E2F5,EGFR,ESR1,F2R,FEN1,FGF1,FLT1,FOS,FOXO1,FURIN,FYN,GAB1,GFER,GJA1,GNA12,GNAI2,GNAO1,GRN,GUCY1…	200
Developmental Disorder	congenital anomaly of musculoskeletal system	1.24E-04		1.334	ACTB,ADAMTS4,ADRB1,AGGF1,ALDH1A1,ALS2,ANKH,APAF1,ASPH,ATF2,ATMIN,ATP6V0A2,B3GAT3,BAG6,BCL10,BCLAF1,BIN1,BMP7,BMPER,BMPR1A,BMPR1B,BRCA1,BRCA2,CALR,CANT1,CASK,CASP7,CASP9,CDC6,CDK5RAP2,CDKN1C,CDT1,CELSR1,CHKB,CHRM3,CHST3,CNTN1,COL5A1,COL9A2,CREB3L2,CRKL,CRYAB,CYP51A1,DAD1,DHFR,DHODH,DISP1,EBP,EFNB1,EFTUD2,EMD,EMG1,ESCO2,ETV5,EXT1,F2R,FAM20C,FAM58A,FBN1,FGFR2,FGFR3,FHL1,FKBP14,FKBP1A,FKBP8,FKRP,FLNA…	250
Skeletal and Muscular Disorders	congenital anomaly of musculoskeletal system	1.24E-04		1.334	ACTB,ADAMTS4,ADRB1,AGGF1,ALDH1A1,ALS2,ANKH,APAF1,ASPH,ATF2,ATMIN,ATP6V0A2,B3GAT3,BAG6,BCL10,BCLAF1,BIN1,BMP7,BMPER,BMPR1A,BMPR1B,BRCA1,BRCA2,CALR,CANT1,CASK,CASP7,CASP9,CDC6,CDK5RAP2,CDKN1C,CDT1,CELSR1,CHKB,CHRM3,CHST3,CNTN1,COL5A1,COL9A2,CREB3L2,CRKL,CRYAB,CYP51A1,DAD1,DHFR,DHODH,DISP1,EBP,EFNB1,EFTUD2,EMD,EMG1,ESCO2,ETV5,EXT1,F2R,FAM20C,FAM58A,FBN1,FGFR2,FGFR3,FHL1,FKBP14,FKBP1A,FKBP8,FKRP,FLNA…	250
Cancer	liver cancer	1.27E-04	Decreased	-2.208	ABCB4,ABCC5,ABCC6,ACOX1,ACY1,ADAM12,ADAM17,ADAM9,ADAMTS1,AMPH,ANLN,ANXA2,AREG/AREGB,ARF1,ARID2,ARL2,ARPC5,ASF1B,ASRGL1,ATAD5,ATF5,ATP1B3,AURKA,AXIN2,BAG2,BCL2,BECN1,BIRC2,BIRC5,BRCA1,BRCA2,BZW1,CA2,CASP2,CBX7,CCND1,CCNDBP1,CD14,CD44,CDC25B,CDK14,CDK5,CDK5RAP3,CDKN1A,CDKN1C,CENPA,CENPH,CNTF,COPG1,CP,CRELD2,CSE1L,CSF1,CST3,CTSD,Cyp2b13/Cyp2b9,DGAT2,DPP3,DYNLL1,E2F1,E2F5,EGFR,EIF2AK2,ELMO1,ENPP4,ENT…	217
Gastrointestinal Disease	liver cancer	1.27E-04	Decreased	-2.208	ABCB4,ABCC5,ABCC6,ACOX1,ACY1,ADAM12,ADAM17,ADAM9,ADAMTS1,AMPH,ANLN,ANXA2,AREG/AREGB,ARF1,ARID2,ARL2,ARPC5,ASF1B,ASRGL1,ATAD5,ATF5,ATP1B3,AURKA,AXIN2,BAG2,BCL2,BECN1,BIRC2,BIRC5,BRCA1,BRCA2,BZW1,CA2,CASP2,CBX7,CCND1,CCNDBP1,CD14,CD44,CDC25B,CDK14,CDK5,CDK5RAP3,CDKN1A,CDKN1C,CENPA,CENPH,CNTF,COPG1,CP,CRELD2,CSE1L,CSF1,CST3,CTSD,Cyp2b13/Cyp2b9,DGAT2,DPP3,DYNLL1,E2F1,E2F5,EGFR,EIF2AK2,ELMO1,ENPP4,ENT…	217
Hepatic System Disease	liver cancer	1.27E-04	Decreased	-2.208	ABCB4,ABCC5,ABCC6,ACOX1,ACY1,ADAM12,ADAM17,ADAM9,ADAMTS1,AMPH,ANLN,ANXA2,AREG/AREGB,ARF1,ARID2,ARL2,ARPC5,ASF1B,ASRGL1,ATAD5,ATF5,ATP1B3,AURKA,AXIN2,BAG2,BCL2,BECN1,BIRC2,BIRC5,BRCA1,BRCA2,BZW1,CA2,CASP2,CBX7,CCND1,CCNDBP1,CD14,CD44,CDC25B,CDK14,CDK5,CDK5RAP3,CDKN1A,CDKN1C,CENPA,CENPH,CNTF,COPG1,CP,CRELD2,CSE1L,CSF1,CST3,CTSD,Cyp2b13/Cyp2b9,DGAT2,DPP3,DYNLL1,E2F1,E2F5,EGFR,EIF2AK2,ELMO1,ENPP4,ENT…	217
Cellular Growth and Proliferation	colony formation of cells	1.29E-04		-0.887	ADAM17,AKAP12,ALDH1A1,ATF2,ATF3,ATG7,ATIC,BACH2,BAG1,BCL2,BCL2L11,BCL6,BECN1,BIRC5,BNIP3L,C1QBP,CADM1,CASP1,CASP9,CAT,CBLB,CCL25,CCND1,CCNE1,CCNG2,CD44,CDKN1A,CLEC11A,CRTC1,CSF1,CTCF,CTSB,CTSD,CYR61,DCK,DDIT3,DHFR,DYRK1B,DYRK3,E2F1,E2F5,EGFR,EGR1,EI24,EIF2AK2,EIF4EBP1,ENO1,EP400,EPAS1,ESR1,FADD,FANCC,FAS,FEN1,FGFR2,FIP1L1,FLT1,FOLR1,FOS,FRMD6,FRS2,FXN,GADD45A,GADD45B,GADD45G,GJA1,GNAI2,GPC3,GRN,H…	219
Cellular Response to Therapeutics	sensitivity of cells	1.40E-04		1.059	Abcb1b,ABCB4,APBB1,APEX1,ATM,ATMIN,BAD,Bbc3,BRCA1,CASP9,CC2D1A,CCNG1,CCS,CDKN1A,CHEK2,CP,DCLRE1C,DDB2,EIF2AK2,ELAVL1,ERCC1,ERCC8,FANCC,FEN1,GADD45A,GCLM,GLRX,GPX1,HINT1,HIPK2,HIST1H1C,Hmgn1,HSPA1A/HSPA1B,HUS1,KRAS,MAP2K6,MCPH1,MPG,MXD3,MYBL2,NF1,NFE2L1,OMA1,PARP2,PCNA,PPIF,PRDX2,PRKDC,RAD50,RAD51,RAD51D,RAD54B,RAD54L,SIRT7,SLC1A1,SLC1A3,STIM1,SUV420H1,SUV420H2,SWAP70,TNFRSF10A,TOP1,TP53,TP63,TROV…	72
RNA Post-Transcriptional Modification	formation of spliceosomes	1.41E-04			CRNKL1,DDX20,DDX39B,PPP1R8,PRPF19,RBM5,SMN1/SMN2,SNRPD1,SNRPD2,TXNL4A,USP39	11
Cellular Assembly and Organization	formation of spliceosomes	1.41E-04			CRNKL1,DDX20,DDX39B,PPP1R8,PRPF19,RBM5,SMN1/SMN2,SNRPD1,SNRPD2,TXNL4A,USP39	11
Cell-To-Cell Signaling and Interaction	loss of intercellular junctions	1.41E-04		0.531	APP,ARF6,BACE1,BDNF,GFAP,ITGA5,ITGB1,MAPT,NPTX1,SMN1/SMN2,VIM	11
Cellular Assembly and Organization	quantity of chromosome components	1.41E-04		1.650	BRCA2,LMNA,MAD2L1,MCM4,MMS22L,RAD51,SGOL1,SUN1,SUN2,TONSL,TP53	11
Nervous System Development and Function	abnormal morphology of cerebral cortex	1.44E-04			Abi2,APAF1,APBB1,APOE,ARL6,AXL,BBS2,BBS4,CASP6,CASP9,CDK5,CDK5R1,CELSR3,CLN3,CXCR4,DAB1,DPCD,E2F5,EGFR,HAP1,ITGA6,LAMC1,LHX2,LLGL1,LMNB1,LMNB2,MAN2B1,Map2,MAP3K12,MARCKS,MARCKSL1,MCPH1,MKKS,NAGLU,NDE1,NFIX,OPHN1,OTX1,PAFAH1B1,PEX11B,PEX13,PEX5,PPARGC1A,PPT1,PSEN1,SEMA3A,SMPD1,SOD2,SS18L1,STAMBP,TP53BP2,VLDLR,XRCC4	53
Organ Morphology	abnormal morphology of cerebral cortex	1.44E-04			Abi2,APAF1,APBB1,APOE,ARL6,AXL,BBS2,BBS4,CASP6,CASP9,CDK5,CDK5R1,CELSR3,CLN3,CXCR4,DAB1,DPCD,E2F5,EGFR,HAP1,ITGA6,LAMC1,LHX2,LLGL1,LMNB1,LMNB2,MAN2B1,Map2,MAP3K12,MARCKS,MARCKSL1,MCPH1,MKKS,NAGLU,NDE1,NFIX,OPHN1,OTX1,PAFAH1B1,PEX11B,PEX13,PEX5,PPARGC1A,PPT1,PSEN1,SEMA3A,SMPD1,SOD2,SS18L1,STAMBP,TP53BP2,VLDLR,XRCC4	53
DNA Replication, Recombination, and Repair	formation of spindle fibers	1.51E-04		0.053	AURKA,BIRC5,CAMK2G,CDKN1A,CKAP5,CSNK1D,DCLK1,DOT1L,GOLGA2,HAUS1,HAUS6,HAUS8,HDAC3,KIF11,KIF2A,KIF2C,KIF4A,KPNB1,LZTS2,Mapk1ip1,MCIDAS,NDE1,NEDD1,NEK9,NUBP1,PAFAH1B1,PLK1,RAN,RCC1,SAC3D1,SASS6,STMN1,TP53,TPX2,TUBB,WWC1	36
Cellular Assembly and Organization	formation of spindle fibers	1.51E-04		0.053	AURKA,BIRC5,CAMK2G,CDKN1A,CKAP5,CSNK1D,DCLK1,DOT1L,GOLGA2,HAUS1,HAUS6,HAUS8,HDAC3,KIF11,KIF2A,KIF2C,KIF4A,KPNB1,LZTS2,Mapk1ip1,MCIDAS,NDE1,NEDD1,NEK9,NUBP1,PAFAH1B1,PLK1,RAN,RCC1,SAC3D1,SASS6,STMN1,TP53,TPX2,TUBB,WWC1	36
Protein Synthesis	expression of protein	1.55E-04		-0.812	ADM,AGT,ANGPT2,APEX1,APP,ARHGEF2,BPNT1,CALR,CIRBP,CKAP5,CNTF,CSF1,DAPK1,DARS,DDX25,DHPS,DHX9,EGFR,EIF2A,EIF2AK1,EIF2AK2,EIF2B1,EIF3B,EIF3C/EIF3CL,EIF3D,EIF3F,EIF3G,EIF3I,EIF3L,EIF4A1,EIF4A2,EIF4A3,EIF4B,EIF4EBP1,EIF4EBP2,EIF4G1,EIF4G2,EIF4H,EIF5,EIF5A,ELAVL1,ELAVL4,ENC1,EPRS,ETF1,FARSB,FAS,FOS,GNB2L1,GTF2H2,HBS1L,HELZ,HNRNPK,HRSP12,HSPA1A/HSPA1B,IGFBP5,ILF3,IMPACT,ITGB1,JUNB,KHDRBS1,KRAS,LCK,MAP2…	138
Cancer	head and neck tumor	1.57E-04		-1.149	ACTA2,ACY1,ADAM12,ADAM9,ADAMTS1,ADAMTS4,ADSL,AEBP1,AIP,AKAP1,AKAP12,AKR1B1,AKT3,ALAD,ALDH2,ALDOC,ALYREF,ANGPT2,ANXA2,APOBEC1,ARAF,ARHGEF2,ASS1,ATIC,ATM,ATP5J,AURKA,AXL,BAD,BAG1,Bbc3,BCCIP,BCL2,BCOR,BDNF,BIRC5,BRCA1,BRCA2,C3,CAD,CALCA,Camk2b,CASP2,CASP4,CBX7,CCDC41,CCND1,CCND2,CD44,CDC20,CDC7,CDK1,CDK6,CDKN1A,CDKN2C,CELSR1,CENPB,CHI3L1,CHKA,CHRM3,CLEC2D,CLK4,CLTB,COL4A1,COPS2,CRYAB,CTSC,CTTN,CXCR4…	296
Cell Cycle	formation of mitotic spindle	1.59E-04		0.053	AURKA,BIRC5,CAMK2G,CDKN1A,CKAP5,CSNK1D,DCLK1,DOT1L,GOLGA2,HAUS1,HAUS6,HAUS8,HDAC3,KIF11,KIF2A,KIF2C,KIF4A,KPNB1,MCIDAS,NDE1,NEDD1,NEK9,NUBP1,PAFAH1B1,PLK1,RAN,RCC1,SAC3D1,SASS6,STMN1,TP53,TPX2,TUBB,WWC1	34
DNA Replication, Recombination, and Repair	formation of mitotic spindle	1.59E-04		0.053	AURKA,BIRC5,CAMK2G,CDKN1A,CKAP5,CSNK1D,DCLK1,DOT1L,GOLGA2,HAUS1,HAUS6,HAUS8,HDAC3,KIF11,KIF2A,KIF2C,KIF4A,KPNB1,MCIDAS,NDE1,NEDD1,NEK9,NUBP1,PAFAH1B1,PLK1,RAN,RCC1,SAC3D1,SASS6,STMN1,TP53,TPX2,TUBB,WWC1	34
Cellular Assembly and Organization	formation of mitotic spindle	1.59E-04		0.053	AURKA,BIRC5,CAMK2G,CDKN1A,CKAP5,CSNK1D,DCLK1,DOT1L,GOLGA2,HAUS1,HAUS6,HAUS8,HDAC3,KIF11,KIF2A,KIF2C,KIF4A,KPNB1,MCIDAS,NDE1,NEDD1,NEK9,NUBP1,PAFAH1B1,PLK1,RAN,RCC1,SAC3D1,SASS6,STMN1,TP53,TPX2,TUBB,WWC1	34
DNA Replication, Recombination, and Repair	damage of chromosomes	1.68E-04	Increased	3.960	APEX1,ATM,BLM,BRCA1,BRIP1,C1orf86,CDKN1A,DCLRE1C,ESR1,FANCC,H2AFX,HRAS,HSPA1A/HSPA1B,HUS1,MAD2L1,MCPH1,MUS81,MYC,NPM1,PARP1,PARP2,POLH,PTTG1,RAD51C,RECQL4,REV3L,RTEL1,SOD1,TP53,USP1,XRCC4	31
Cellular Compromise	damage of chromosomes	1.68E-04	Increased	3.960	APEX1,ATM,BLM,BRCA1,BRIP1,C1orf86,CDKN1A,DCLRE1C,ESR1,FANCC,H2AFX,HRAS,HSPA1A/HSPA1B,HUS1,MAD2L1,MCPH1,MUS81,MYC,NPM1,PARP1,PARP2,POLH,PTTG1,RAD51C,RECQL4,REV3L,RTEL1,SOD1,TP53,USP1,XRCC4	31
Cell Cycle	arrest in G1 phase of fibroblasts	1.72E-04			CCND1,CHEK2,E2F1,E2F2,E2F3,E2F4,HRAS,MAPK1,MAPK3,RB1,SMARCA2,TFDP1,TP53,TSG101	14
Connective Tissue Development and Function	arrest in G1 phase of fibroblasts	1.72E-04			CCND1,CHEK2,E2F1,E2F2,E2F3,E2F4,HRAS,MAPK1,MAPK3,RB1,SMARCA2,TFDP1,TP53,TSG101	14
Cell Cycle	replication of centriole	1.72E-04		-1.584	AKAP9,CCP110,CDK2,CDKN1A,CEP135,CEP57,CETN2,CUL1,NEDD1,PCNT,PLK2,PLK4,SASS6,TP53	14
DNA Replication, Recombination, and Repair	replication of centriole	1.72E-04		-1.584	AKAP9,CCP110,CDK2,CDKN1A,CEP135,CEP57,CETN2,CUL1,NEDD1,PCNT,PLK2,PLK4,SASS6,TP53	14
Cellular Assembly and Organization	replication of centriole	1.72E-04		-1.584	AKAP9,CCP110,CDK2,CDKN1A,CEP135,CEP57,CETN2,CUL1,NEDD1,PCNT,PLK2,PLK4,SASS6,TP53	14
Protein Synthesis	synthesis of protein	1.76E-04		-1.362	ADM,AGT,ANGPT2,APEX1,APP,ARHGEF2,BDNF,BPNT1,C3,CALR,CCND1,CDK11A/CDK11B,CIRBP,CKAP5,CNTF,CRTC1,CSF1,DAPK1,DARS,DCTN2,DDX25,DHPS,DHX9,DNMT1,EEF1B2,EEF2,EEF2K,EGFR,EIF2A,EIF2AK1,EIF2AK2,EIF2B1,EIF3A,EIF3B,EIF3C/EIF3CL,EIF3D,EIF3F,EIF3G,EIF3I,EIF3L,EIF4A1,EIF4A2,EIF4A3,EIF4B,EIF4EBP1,EIF4EBP2,EIF4G1,EIF4G2,EIF4H,EIF5,EIF5A,ELAVL1,ELAVL4,ENC1,EPRS,ETF1,FARSB,FAS,FOS,FOXO1,GNB2L1,GTF2H2,H2AFZ,HBS1L,HE…	185
Cellular Assembly and Organization	microtubule dynamics	1.82E-04		0.830	AATK,ABI1,Abi2,ACTB,ACTR3,ADAM22,ADM,ADNP,AFG3L2,AGRN,AGT,AHI1,AKAP12,AKAP9,ALS2,AMIGO1,ANAPC2,ANGPT2,ANGPTL4,ANP32A,APOE,APP,AQP5,AREG/AREGB,ARF6,ARHGAP20,ARHGAP24,ARHGAP32,ARHGAP44,ARHGEF2,ARHGEF25,ARHGEF4,ARL2,ARSA,ATF2,ATF3,ATG7,ATXN1,ATXN10,ATXN2,AXL,B3GNT1,B9D2,BACE1,BAG4,BBS2,BBS4,BBS5,BCAR1,BCL2,BDNF,BECN1,BIRC5,BMP2K,BMP7,BTG3,C1orf151-NBL1/NBL1,C1QBP,C5,CACNA1H,CAMK2A,CAPN2,CAPNS1,CAPZB…	469
Cellular Function and Maintenance	microtubule dynamics	1.82E-04		0.830	AATK,ABI1,Abi2,ACTB,ACTR3,ADAM22,ADM,ADNP,AFG3L2,AGRN,AGT,AHI1,AKAP12,AKAP9,ALS2,AMIGO1,ANAPC2,ANGPT2,ANGPTL4,ANP32A,APOE,APP,AQP5,AREG/AREGB,ARF6,ARHGAP20,ARHGAP24,ARHGAP32,ARHGAP44,ARHGEF2,ARHGEF25,ARHGEF4,ARL2,ARSA,ATF2,ATF3,ATG7,ATXN1,ATXN10,ATXN2,AXL,B3GNT1,B9D2,BACE1,BAG4,BBS2,BBS4,BBS5,BCAR1,BCL2,BDNF,BECN1,BIRC5,BMP2K,BMP7,BTG3,C1orf151-NBL1/NBL1,C1QBP,C5,CACNA1H,CAMK2A,CAPN2,CAPNS1,CAPZB…	469
Tissue Morphology	abnormal morphology of extraembryonic tissue	1.89E-04			ABI1,ADAR,ADRA2A,APEX1,ARAP3,ARC,ARNT,BECN1,BMP1,BRCA1,BRCA2,CBFB,CCNE1,CCNE2,CCNF,CHMP5,COL4A1,COL5A1,COMMD1,CSK,CUL3,Cycs,DAD1,DAG1,DNMT1,ELAVL1,ERF,ETS2,EZH2,FBXW7,FGFR2,FOXO1,FURIN,FXN,G6PD,GAB1,GATA2,GNA13,HGS,HIRA,HIST1H1C,HSD17B7,HSF1,HSP90B1,HUS1,INCENP,ITGA5,ITGAV,JAG1,KDM8,KLF6,KRAS,LDB1,LMO2,MAPK1,MED1,MTOR,MYC,NCSTN,NF1,NOTCH4,NR6A1,NSD1,PAK4,PDPK1,PIGA,PLCB3,PPAP2B,PPP1R8,PRKAR1A,PSE…	105
Cell Death and Survival	cell death of fibroblasts	1.99E-04		1.256	APAF1,APP,ATF2,ATF3,ATG7,ATM,BAD,BCL2,BCL2L11,BECN1,BID,BIRC2,BLM,BRCA1,CAPNS1,CASP1,CASP2,CASP4,CASP7,CASP9,CAT,CCND1,CD1D,CDKN1A,CDKN2C,CLIC4,CTSD,Cycs,DAPK1,DDIT3,DDX58,E2F1,E2F2,EGFR,EIF2AK2,EMD,EPHX1,FADD,FAS,FLNA,FOXO1,GAB1,GPX1,GPX4,HIPK2,HMOX1,HRAS,HSF1,HTRA2,IGF1R,IGF2,IGF2R,IGFBP3,IKBKB,IKBKG,IL18,INSR,IRF3,ITGB1,JUND,KHDRBS1,KRAS,LMNA,MAP2K3,MAP2K4,MAPK9,MAVS,MBD4,MCL1,MT1E,MT1H,MYBL2,…	124
Cell Cycle	senescence of fibroblast cell lines	2.10E-04		0.100	AKR1B1,ATM,BCL2L12,BCL6,BTG3,BUB3,CDC14B,CDK2,CDKN1A,CEBPB,CENPA,CIRBP,COPS2,COX4I1,DDB2,DMTF1,DOT1L,EGR1,ESR1,FOXM1,HRAS,ID1,KDM2B,KRAS,LIG1,MAP2K7,MAPK1,MAPK12,ME2,MYBL2,MYC,NUDT1,PBRM1,PTTG1,RAC1,RAE1,RAF1,RB1,RBL1,RELA,RHEB,SOX9,STAT5A,TAB1,TP53,TP53BP2,VHL	47
Connective Tissue Development and Function	senescence of fibroblast cell lines	2.10E-04		0.100	AKR1B1,ATM,BCL2L12,BCL6,BTG3,BUB3,CDC14B,CDK2,CDKN1A,CEBPB,CENPA,CIRBP,COPS2,COX4I1,DDB2,DMTF1,DOT1L,EGR1,ESR1,FOXM1,HRAS,ID1,KDM2B,KRAS,LIG1,MAP2K7,MAPK1,MAPK12,ME2,MYBL2,MYC,NUDT1,PBRM1,PTTG1,RAC1,RAE1,RAF1,RB1,RBL1,RELA,RHEB,SOX9,STAT5A,TAB1,TP53,TP53BP2,VHL	47
Cellular Development	senescence of fibroblast cell lines	2.10E-04		0.100	AKR1B1,ATM,BCL2L12,BCL6,BTG3,BUB3,CDC14B,CDK2,CDKN1A,CEBPB,CENPA,CIRBP,COPS2,COX4I1,DDB2,DMTF1,DOT1L,EGR1,ESR1,FOXM1,HRAS,ID1,KDM2B,KRAS,LIG1,MAP2K7,MAPK1,MAPK12,ME2,MYBL2,MYC,NUDT1,PBRM1,PTTG1,RAC1,RAE1,RAF1,RB1,RBL1,RELA,RHEB,SOX9,STAT5A,TAB1,TP53,TP53BP2,VHL	47
Cell Death and Survival	cell death of brain	2.10E-04		-0.589	AATK,ADAM12,ADNP,ADORA1,AKT3,ANP32A,APAF1,APOE,APP,ATF2,ATG7,ATP13A2,ATXN1,ATXN2,ATXN3,BAD,BAG1,Bbc3,BCL2,BCL2L11,BCL2L2,BDNF,BID,CAPN1,CAPNS1,CASP2,CASP6,CASP7,CASP9,CAT,CDC25A,CDK1,CDK2,CDK5,CDK5R1,CDK6,CDKN1A,CDKN2D,CNTF,CTSD,Cycs,DAPK1,DDIT3,DNAJB2,DNM1L,E2F1,EGR1,ETS2,FADD,FAS,FLT1,FOS,FOXO1,GBA,GCLC,GCLM,GLRX,GNAO1,GPT,GRIA2,GTF2F2,HAP1,HDAC3,HDAC4,HIP1,HK2,HMGB2,HSPD1,HTRA2,IGF1R,INPP5A,IT…	139
Infectious Disease	replication of virus	2.12E-04	Decreased	-2.941	ACTL6B,ADAR,AGFG1,AGO3,AGTRAP,AKTIP,AMPH,AP1M1,AP2M1,ARAF,AREG/AREGB,ATG12,ATG7,ATP1A2,ATP5B,ATP6AP1,ATP6AP2,ATP6V0B,ATP6V0D1,ATP6V1A,ATP6V1B2,B2M,BCL2,BCL2L11,BECN1,BNIP2,BTF3,C14orf166,CACNG4,CAD,CANT1,CAPN3,CASP2,CAT,CCL5,CCNA2,CCNT1,CDC42BPB,CLIC4,CLUH,COPG1,COX6A1,CREB3,CSE1L,CST3,CXCL10,CXCR4,DCLK1,DDB1,DDX58,DEK,DHX9,E2F2,EGR1,EIF2AK2,EIF3A,EIF3C/EIF3CL,EIF3G,EIF3L,EIF4A3,EIF4EBP1,EIF4EBP2…	248
Cell Death and Survival	cell viability of fibroblasts	2.23E-04	Decreased	-2.309	Abcb1b,ABCB4,ABCB6,AEN,APEX1,ATM,BCAR1,BLM,BRCA1,CASP7,CASP9,CCNG1,CDKN1A,CUL3,E2F1,E2F4,FANCC,FANCD2,FAS,FOS,GAB1,HDAC2,HIPK2,HRAS,HSPA1A/HSPA1B,IGF1R,INSR,LMNA,MAPK1,MAPK9,MBD4,MIF,MVP,PARP1,PLRG1,PMS2,PRKDC,PSEN1,PTK2,RAC1,RELA,STAT3,STX8,TP53,TP63,TSC2	46
Connective Tissue Development and Function	cell viability of fibroblasts	2.23E-04	Decreased	-2.309	Abcb1b,ABCB4,ABCB6,AEN,APEX1,ATM,BCAR1,BLM,BRCA1,CASP7,CASP9,CCNG1,CDKN1A,CUL3,E2F1,E2F4,FANCC,FANCD2,FAS,FOS,GAB1,HDAC2,HIPK2,HRAS,HSPA1A/HSPA1B,IGF1R,INSR,LMNA,MAPK1,MAPK9,MBD4,MIF,MVP,PARP1,PLRG1,PMS2,PRKDC,PSEN1,PTK2,RAC1,RELA,STAT3,STX8,TP53,TP63,TSC2	46
Cell Cycle	arrest in interphase of cervical cancer cell lines	2.25E-04			ANXA2,C1orf86,CCNA2,CDC25B,CSE1L,LATS2,MAP2K6,PLK1,POLH,PPP2CB,PSEN1,PSEN2,RAD18,RB1,REV1,REV3L,RPA1,STK38L,TCP1,XPC	20
Cellular Assembly and Organization	organization of nucleus	2.34E-04			BLM,BRCA1,BRCA2,CDCA8,CENPH,CHAF1A,CTCF,DCLRE1C,ERCC1,EZH2,GOLM1,GPX4,Hmgn1,KDM3A,KIF4A,LMNA,MAP7,MRE11A,MYC,NPM1,NUP133,NUP155,Pom121,RAD54L,RPA1,RPS19,SATB1,SEH1L,SMARCA2,SUN1,SUN2,SUV39H1,TOP1,TP53,TPR,TSG101,ZMPSTE24	37
Cellular Function and Maintenance	organization of nucleus	2.34E-04			BLM,BRCA1,BRCA2,CDCA8,CENPH,CHAF1A,CTCF,DCLRE1C,ERCC1,EZH2,GOLM1,GPX4,Hmgn1,KDM3A,KIF4A,LMNA,MAP7,MRE11A,MYC,NPM1,NUP133,NUP155,Pom121,RAD54L,RPA1,RPS19,SATB1,SEH1L,SMARCA2,SUN1,SUN2,SUV39H1,TOP1,TP53,TPR,TSG101,ZMPSTE24	37
Cellular Growth and Proliferation	proliferation of fibroblasts	2.37E-04	Decreased	-2.236	ACTB,AEBP1,AGT,AIMP1,ANXA2,ARHGAP1,ATF3,ATM,BCAR1,BRCA2,CBX2,CBX7,CCNA2,CCND1,CCND2,CCNE1,CCNF,CCNG1,CD44,CDC73,CDK2,CDK6,CDKN1A,CEBPB,CIRBP,CSF1,CTC1,CTSD,DNM1L,EDNRA,EGFR,ELN,EMD,EP400,ERF,ESPL1,ESR1,FADD,FANCD2,FAS,FBXO4,FEN1,FGF1,FLII,FLT1,FNDC3B,FNTB,FOS,FOSB,FOXC1,FRS2,FTH1,GADD45A,GJA1,GPER,GRN,GSTP1,HBEGF,HDGF,HGS,HIF1A,Hmgn1,HMOX1,HRAS,ICMT,IGF1R,IGF2,IGFBP3,IGFBP4,IKBKB,IL6ST,IP6K2,ITGA…	162
Connective Tissue Development and Function	proliferation of fibroblasts	2.37E-04	Decreased	-2.236	ACTB,AEBP1,AGT,AIMP1,ANXA2,ARHGAP1,ATF3,ATM,BCAR1,BRCA2,CBX2,CBX7,CCNA2,CCND1,CCND2,CCNE1,CCNF,CCNG1,CD44,CDC73,CDK2,CDK6,CDKN1A,CEBPB,CIRBP,CSF1,CTC1,CTSD,DNM1L,EDNRA,EGFR,ELN,EMD,EP400,ERF,ESPL1,ESR1,FADD,FANCD2,FAS,FBXO4,FEN1,FGF1,FLII,FLT1,FNDC3B,FNTB,FOS,FOSB,FOXC1,FRS2,FTH1,GADD45A,GJA1,GPER,GRN,GSTP1,HBEGF,HDGF,HGS,HIF1A,Hmgn1,HMOX1,HRAS,ICMT,IGF1R,IGF2,IGFBP3,IGFBP4,IKBKB,IL6ST,IP6K2,ITGA…	162
Cellular Development	proliferation of fibroblasts	2.37E-04	Decreased	-2.236	ACTB,AEBP1,AGT,AIMP1,ANXA2,ARHGAP1,ATF3,ATM,BCAR1,BRCA2,CBX2,CBX7,CCNA2,CCND1,CCND2,CCNE1,CCNF,CCNG1,CD44,CDC73,CDK2,CDK6,CDKN1A,CEBPB,CIRBP,CSF1,CTC1,CTSD,DNM1L,EDNRA,EGFR,ELN,EMD,EP400,ERF,ESPL1,ESR1,FADD,FANCD2,FAS,FBXO4,FEN1,FGF1,FLII,FLT1,FNDC3B,FNTB,FOS,FOSB,FOXC1,FRS2,FTH1,GADD45A,GJA1,GPER,GRN,GSTP1,HBEGF,HDGF,HGS,HIF1A,Hmgn1,HMOX1,HRAS,ICMT,IGF1R,IGF2,IGFBP3,IGFBP4,IKBKB,IL6ST,IP6K2,ITGA…	162
Embryonic Development	growth of embryo	2.42E-04		-1.342	ABCA1,AMD1,APH1A,ARAP3,ARC,ATE1,ATF2,ATF7,BECN1,CDK11A/CDK11B,CHAF1A,COMMD3-BMI1,COPS2,CUL1,DAG1,DNMT1,EP400,EPN2,EZH2,FLII,FLT1,FXN,G6PD,GCLC,GNA12,GNA13,GSC,HBEGF,HIF1A,HIRA,HSP90B1,HUS1,KAT2A,KAT7,KRAS,LAMTOR1,LIAS,MCL1,MCM10,MEST,METAP2,MTOR,NASP,NF1,NRF1,PARP1,PARP2,PCSK4,PDCD2,PIK3C3,PLK4,PNO1,POMT1,PSMC4,RAC1,RAD50,RAD51,RAF1,RNASEH1,RNF2,RPS6KB1,SLC25A19,SNX1,SNX2,SRRT,SS18,TBP,TDG,TGS1,T…	83
Organismal Development	growth of embryo	2.42E-04		-1.342	ABCA1,AMD1,APH1A,ARAP3,ARC,ATE1,ATF2,ATF7,BECN1,CDK11A/CDK11B,CHAF1A,COMMD3-BMI1,COPS2,CUL1,DAG1,DNMT1,EP400,EPN2,EZH2,FLII,FLT1,FXN,G6PD,GCLC,GNA12,GNA13,GSC,HBEGF,HIF1A,HIRA,HSP90B1,HUS1,KAT2A,KAT7,KRAS,LAMTOR1,LIAS,MCL1,MCM10,MEST,METAP2,MTOR,NASP,NF1,NRF1,PARP1,PARP2,PCSK4,PDCD2,PIK3C3,PLK4,PNO1,POMT1,PSMC4,RAC1,RAD50,RAD51,RAF1,RNASEH1,RNF2,RPS6KB1,SLC25A19,SNX1,SNX2,SRRT,SS18,TBP,TDG,TGS1,T…	83
Molecular Transport	nuclear export of molecule	2.43E-04			ADAR,AGFG1,ALYREF,BUD13,CALR,DDX25,DDX39A,DDX39B,DUSP16,EGR2,EIF5A,GLE1,HHEX,HSPA9,KHDRBS1,NUDT4,NUP107,NUP133,NUP155,NUP160,NUTF2,NXF1,NXT1,RAE1,RAN,SMG1,SMG6,STRADB,THOC1,THOC3,THOC5,THOC6,TPR,UPF2,XPO6,XPO7	36
Nervous System Development and Function	abnormal morphology of cerebral ventricles	2.56E-04			AKT3,Ank2,APAF1,ARNT2,ATF2,ATP1B2,B2M,BBS2,BBS4,CASP9,CDK5R1,CELSR2,CLCN3,CP,DNAI1,DPCD,E2F5,FGFRL1,FOXJ1,HES5,HSF1,ITGA3,ITGA6,KIF2A,LATS2,LIPA,LLGL1,MANBA,MARCKS,MARCKSL1,MKKS,MYH10,NFIB,NFIX,NR1H2,OPHN1,OTX1,PAFAH1B1,PKD1,PSAP,PSEN1,PTPN9,RB1,RPGRIP1L,RPS6KA5,SLC25A19,SMARCC1,SMPD1,TAP1,TP53BP2,VCL,VLDLR,VTI1A,VTI1B,ZNF423	55
Organ Morphology	abnormal morphology of cerebral ventricles	2.56E-04			AKT3,Ank2,APAF1,ARNT2,ATF2,ATP1B2,B2M,BBS2,BBS4,CASP9,CDK5R1,CELSR2,CLCN3,CP,DNAI1,DPCD,E2F5,FGFRL1,FOXJ1,HES5,HSF1,ITGA3,ITGA6,KIF2A,LATS2,LIPA,LLGL1,MANBA,MARCKS,MARCKSL1,MKKS,MYH10,NFIB,NFIX,NR1H2,OPHN1,OTX1,PAFAH1B1,PKD1,PSAP,PSEN1,PTPN9,RB1,RPGRIP1L,RPS6KA5,SLC25A19,SMARCC1,SMPD1,TAP1,TP53BP2,VCL,VLDLR,VTI1A,VTI1B,ZNF423	55
Molecular Transport	export of molecule	2.56E-04		-0.782	ABCA1,ABCB8,ABCC5,ADAR,AGFG1,ALYREF,ANXA6,APP,BUD13,CALR,CP,CRAT,DDX25,DDX39A,DDX39B,DUSP16,EGR2,EIF5A,GLE1,HHEX,HSPA9,KHDRBS1,LMAN2L,MAPT,NME2,NUDT4,NUP107,NUP133,NUP155,NUP160,NUTF2,NXF1,NXT1,PCYT1A,RAE1,RAN,RANBP2,SAR1A,SEC13,SLC11A1,SMG1,SMG6,SRSF3,SRSF7,STRADB,THOC1,THOC3,THOC5,THOC6,TP53,TPR,U2AF2,UPF2,XPO6,XPO7	55
Cell Cycle	arrest in G2 phase of fibroblasts	2.60E-04			ATF2,CDC25C,CDKN1A,GADD45A,MAP2K6,MBD4,MYBL2,MYC,PARP1,RELA,SRSF2,TP53	12
Connective Tissue Development and Function	arrest in G2 phase of fibroblasts	2.60E-04			ATF2,CDC25C,CDKN1A,GADD45A,MAP2K6,MBD4,MYBL2,MYC,PARP1,RELA,SRSF2,TP53	12
Cancer	gingival fibromatosis	2.60E-04			CCNC,CCND1,CCND2,CCNE1,CCNE2,E2F1,E2F2,EGR1,FAM20A,PCNA,RB1,TFDP1	12
Connective Tissue Disorders	gingival fibromatosis	2.60E-04			CCNC,CCND1,CCND2,CCNE1,CCNE2,E2F1,E2F2,EGR1,FAM20A,PCNA,RB1,TFDP1	12
Skeletal and Muscular Disorders	gingival fibromatosis	2.60E-04			CCNC,CCND1,CCND2,CCNE1,CCNE2,E2F1,E2F2,EGR1,FAM20A,PCNA,RB1,TFDP1	12
Gastrointestinal Disease	gingival fibromatosis	2.60E-04			CCNC,CCND1,CCND2,CCNE1,CCNE2,E2F1,E2F2,EGR1,FAM20A,PCNA,RB1,TFDP1	12
Cellular Assembly and Organization	quantity of lysosome	2.60E-04		-0.113	AEN,APOE,APP,ARSA,ATG16L1,ATM,HEXA,HEXB,MAP1LC3A,MAP1LC3B,PSEN1,TMBIM6	12
Cellular Growth and Proliferation	proliferation of lung cancer cell lines	2.77E-04		-1.487	ADAM17,AKT3,ANXA2,APAF1,AXL,BAD,BID,BIRC5,BOP1,C1QBP,CASP2,CDC25B,CDCA4,CDCA5,CDCA8,CDK2,CDKN1A,CHRM3,CRKL,CYR61,DEGS1,DNAJB4,E2F1,EGFR,EMP1,ERCC1,FANCC,FHIT,FNTA,FOXM1,FUT8,GHRH,GLDC,GMNN,GRN,H2AFY,HDAC4,HK1,HK2,HMOX1,HNRNPA2B1,HRAS,ID1,IGF1R,IGF2,IGFBP3,IKBKG,IL18,ITGB1,ITPR1,LCN2,MAP2K7,MAPK1,MAPK9,MIA,MTOR,MYC,NASP,NEIL1,NOTCH3,PDGFC,PDGFRA,PIK3CB,PKM,PLK1,POLD4,PPP1CC,PRKCB,PTPRO,RAC1,RAF1,R…	100
Cellular Development	proliferation of lung cancer cell lines	2.77E-04		-1.487	ADAM17,AKT3,ANXA2,APAF1,AXL,BAD,BID,BIRC5,BOP1,C1QBP,CASP2,CDC25B,CDCA4,CDCA5,CDCA8,CDK2,CDKN1A,CHRM3,CRKL,CYR61,DEGS1,DNAJB4,E2F1,EGFR,EMP1,ERCC1,FANCC,FHIT,FNTA,FOXM1,FUT8,GHRH,GLDC,GMNN,GRN,H2AFY,HDAC4,HK1,HK2,HMOX1,HNRNPA2B1,HRAS,ID1,IGF1R,IGF2,IGFBP3,IKBKG,IL18,ITGB1,ITPR1,LCN2,MAP2K7,MAPK1,MAPK9,MIA,MTOR,MYC,NASP,NEIL1,NOTCH3,PDGFC,PDGFRA,PIK3CB,PKM,PLK1,POLD4,PPP1CC,PRKCB,PTPRO,RAC1,RAF1,R…	100
Cell Death and Survival	cell death of lung cancer cell lines	2.77E-04		0.061	ADAM17,AKT3,AP2A2,APEX1,AREG/AREGB,AXL,BAP1,BCL2,BCL2L11,BIRC5,BOK,BRCA2,CASP1,CASP2,CASP9,CDKN1A,CDKN1C,CDKN2C,CEBPB,COL4A1,COX5A,DDIT3,E2F1,EGFR,ELL,EXOG,FADD,FANCL,FAS,FHIT,FOXO1,G0S2,GAB1,GADD45A,GADD45B,GPX1,HIF1A,HIPK2,HK1,Hmga1,HRAS,HSF1,ID3,IGF1R,IGF2,IGFBP3,IL6ST,JAG1,KLF6,KRAS,LCN2,LGALS3,LGALS8,MAP2K4,MAPK9,MCL1,MTOR,MYC,NFKBIA,NQO1,OGT,ORAI1,PARP1,PIDD,PLK1,PML,POLH,PRODH,PTPRO,RABGGT…	97
Cancer	bladder cancer	2.88E-04			APAF1,BCL2,BCL2L2,BIRC5,BRCA1,BRCA2,CALCA,CALR,CASP2,CASP9,CCND2,CCT6A,CD44,CDKN1A,E2F1,EGFR,ERCC1,EZH2,FAS,FGFR3,FOS,FOXO1,GSTP1,H2AFY,HRAS,HSP90AB1,HSP90B1,HSPA1A/HSPA1B,KDM2B,KRAS,MAP2K6,MIEN1,NEDD4,NQO1,ODC1,PKM,PLK1,POLE,POLE3,POLE4,POR,PRC1,PSIP1,RARB,RASSF1,RB1,RRM1,RRM2,SPP1,STAT3,TACC3,TNFRSF10A,Tnfrsf22/Tnfrsf23,TOP2A,UBE2C,UCHL1,VHL,XPC	58
Renal and Urological Disease	bladder cancer	2.88E-04			APAF1,BCL2,BCL2L2,BIRC5,BRCA1,BRCA2,CALCA,CALR,CASP2,CASP9,CCND2,CCT6A,CD44,CDKN1A,E2F1,EGFR,ERCC1,EZH2,FAS,FGFR3,FOS,FOXO1,GSTP1,H2AFY,HRAS,HSP90AB1,HSP90B1,HSPA1A/HSPA1B,KDM2B,KRAS,MAP2K6,MIEN1,NEDD4,NQO1,ODC1,PKM,PLK1,POLE,POLE3,POLE4,POR,PRC1,PSIP1,RARB,RASSF1,RB1,RRM1,RRM2,SPP1,STAT3,TACC3,TNFRSF10A,Tnfrsf22/Tnfrsf23,TOP2A,UBE2C,UCHL1,VHL,XPC	58
RNA Post-Transcriptional Modification	processing of rRNA	2.88E-04			BOP1,DDX47,DDX52,EBNA1BP2,EXOSC7,GEMIN4,HEATR1,IMP3,IMP4,NOP56,NOP58,NPM1,NPM3,POP5,RCL1,RPS15,RPS16,RPS19,RPS24,Rps6/Rps6-ps4,RPS7,SBDS,WDR55,WDR75	24
Cell Cycle	cytokinesis of tumor cell lines	2.91E-04		-1.229	AKAP9,ARF6,BECN1,BIRC5,BRD4,CEP55,DIAPH3,EPS15,FADD,GNAI2,KIF13A,KIF23,KIF4A,LMNA,LZTS2,NEDD4L,NPM1,PIK3C3,PPP1CC,RAB35,RASSF1,SEPT6,SEPT7,SPG20,SSRP1,STX16,TOP2A,TTC19,VAV3,ZFYVE26	30
Cellular Movement	cytokinesis of tumor cell lines	2.91E-04		-1.229	AKAP9,ARF6,BECN1,BIRC5,BRD4,CEP55,DIAPH3,EPS15,FADD,GNAI2,KIF13A,KIF23,KIF4A,LMNA,LZTS2,NEDD4L,NPM1,PIK3C3,PPP1CC,RAB35,RASSF1,SEPT6,SEPT7,SPG20,SSRP1,STX16,TOP2A,TTC19,VAV3,ZFYVE26	30
Cell Death and Survival	cell death of kidney cell lines	2.93E-04		-0.206	AATF,AGT,ALDH3B1,APP,AREG/AREGB,ATG7,ATP13A2,BAD,BAG4,BCL10,BCL2,BCL2L11,BCL6,BECN1,BID,BIRC2,BIRC5,BNIP3L,BOK,BRCA2,CASP1,CASP2,CASP7,CASP9,CAT,CCBL1,CD44,CDK1,CHMP5,CRYAB,Cycs,DAP3,DCTN2,DDIT3,DDX17,DLST,DUSP4,E2F6,EGFR,EIF2AK2,ELOVL4,EMP1,ESR1,FADD,FAS,FGF1,FLT1,FOS,FOXO1,GNA12,GNA13,GNB2,GSTM5,GSTP1,HIPK2,HK1,HK2,HRAS,HSPA1A/HSPA1B,HTRA2,IGF1R,IGFBP3,IKBKG,IL17RD,IP6K2,IPPK,IRF1,ITGAV,ITGB1,I…	142
Cellular Growth and Proliferation	colony formation of lung cancer cell lines	2.94E-04		0.370	ADAM17,CADM1,CASP9,CDKN1A,CYR61,GADD45A,GADD45B,GADD45G,HNRNPA2B1,IGFBP3,KLF6,MTBP,PSRC1,RASSF1,RNF34,S100A10,SEMA3F,SH3GLB2,SOD1,SOD2,TP53,TRAF4,TRIT1,TUSC2,ZEB1	25
Cell Cycle	cell cycle progression of fibroblast cell lines	2.97E-04		0.304	ACTL6A,ADCY2,AK1,APBB1,APP,ARHGAP32,ATM,BRD4,CCND1,CCND2,CCNE1,CDKN1A,CRYAB,DGKZ,DMTF1,E2F1,FBXO4,GADD45A,HRAS,ID1,ID2,ID3,IKBKB,IRF1,MITF,MYC,PITPNA,PRMT1,PTTG1,RAF1,RASSF1,RB1,RBL1,SKP2,SMARCB1,SSRP1,SUV420H1,SUV420H2,TP53,TP63,WRN	41
Connective Tissue Development and Function	cell cycle progression of fibroblast cell lines	2.97E-04		0.304	ACTL6A,ADCY2,AK1,APBB1,APP,ARHGAP32,ATM,BRD4,CCND1,CCND2,CCNE1,CDKN1A,CRYAB,DGKZ,DMTF1,E2F1,FBXO4,GADD45A,HRAS,ID1,ID2,ID3,IKBKB,IRF1,MITF,MYC,PITPNA,PRMT1,PTTG1,RAF1,RASSF1,RB1,RBL1,SKP2,SMARCB1,SSRP1,SUV420H1,SUV420H2,TP53,TP63,WRN	41
Cell-To-Cell Signaling and Interaction	adhesion of cervical cancer cell lines	2.97E-04		0.577	CSK,DBF4,FOS,GRK6,INPPL1,ITGB1,LGALS8,MAP3K8,PARVA,PTK2,PTPN14,PXN,RASSF1,SLC12A6,TP63,UCHL1	16
Tissue Development	adhesion of cervical cancer cell lines	2.97E-04		0.577	CSK,DBF4,FOS,GRK6,INPPL1,ITGB1,LGALS8,MAP3K8,PARVA,PTK2,PTPN14,PXN,RASSF1,SLC12A6,TP63,UCHL1	16
Cell Death and Survival	apoptosis of neurons	3.07E-04		-1.845	AARS,AATK,ADCYAP1R1,ADNP,ADORA1,AGRN,AGT,AKT1S1,AKT3,APAF1,APOE,APP,ARHGAP1,ASAH1,ASTN1,ATF2,ATF3,ATM,ATP1A2,AXL,BAD,BAG6,Bbc3,BCL2,BCL2L11,BCL2L2,BDNF,BID,BIRC5,BMPR1B,BOK,CAPN1,CAPRIN1,CASP1,CASP2,CASP6,CASP7,CASP9,CAT,CCL5,CDK1,CDK2,CDK5,CDK5R1,CDKN1A,CDKN2D,CLCF1,CLN3,CNTF,CNTFR,CTSB,CTSL2,Cycs,DAPK1,DDIT3,DLX1,E2F1,EGR1,ELAVL4,ESR1,F2R,FADD,FAM134B,FAS,FBXW7,FLT1,FOS,FOXO1,G6PD,GCLC,GCLM,GLR…	195
Cancer	neuroectodermal tumor	3.17E-04		-0.168	ARMCX3,ATM,BCL2,BCOR,BRCA1,BRCA2,CCDC41,CCND1,CD44,CDK6,CDKN1A,CDKN2C,CELSR1,CLTB,CXCR4,CYP51A1,DDX1,DHRS4,E2F1,EP400,FYN,GEMIN5,GSTP1,H3F3A/H3F3B,HACE1,HRAS,IDH1,IMPDH2,ING4,KHDRBS3,KIF1B,KRAS,LOC100287163/ZNF717,LURAP1L,MYBL2,MYC,NF1,NME1,NPTX1,OLIG1,OLIG2,PARP1,POR,PPM1D,RB1,SFRP1,SMARCB1,SMO,STAT2,TOP2A,TP53,TSC2,TUBA1A,TUBB,TUBB4B,TUBD1,TUBE1,TUBG1,VEGFA,XRCC2,ZBTB17	61
Reproductive System Disease	neuroectodermal tumor	3.17E-04		-0.168	ARMCX3,ATM,BCL2,BCOR,BRCA1,BRCA2,CCDC41,CCND1,CD44,CDK6,CDKN1A,CDKN2C,CELSR1,CLTB,CXCR4,CYP51A1,DDX1,DHRS4,E2F1,EP400,FYN,GEMIN5,GSTP1,H3F3A/H3F3B,HACE1,HRAS,IDH1,IMPDH2,ING4,KHDRBS3,KIF1B,KRAS,LOC100287163/ZNF717,LURAP1L,MYBL2,MYC,NF1,NME1,NPTX1,OLIG1,OLIG2,PARP1,POR,PPM1D,RB1,SFRP1,SMARCB1,SMO,STAT2,TOP2A,TP53,TSC2,TUBA1A,TUBB,TUBB4B,TUBD1,TUBE1,TUBG1,VEGFA,XRCC2,ZBTB17	61
Cellular Growth and Proliferation	colony formation	3.20E-04		-0.988	ADAM17,AKAP12,ALDH1A1,ATF2,ATF3,ATG7,ATIC,BACH2,BAG1,BCL2,BCL2L11,BCL6,BECN1,BIRC5,BNIP3L,C1QBP,CADM1,CASP1,CASP9,CAT,CBLB,CCL25,CCND1,CCNE1,CCNG2,CD44,CDC25B,CDH4,CDKN1A,CLEC11A,CRTC1,CSF1,CTCF,CTSB,CTSD,CXCL10,CYR61,DCK,DDIT3,DHFR,DYRK1B,DYRK3,E2F1,E2F5,EGFR,EGR1,EI24,EIF2AK2,EIF4EBP1,ENO1,EP400,EPAS1,ESR1,FADD,FANCC,FAS,FEN1,FGFR2,FIP1L1,FLT1,FOLR1,FOS,FOXM1,FRMD6,FRS2,FXN,GADD45A,GADD45B,GADD…	231
Cancer	transformation of fibroblast cell lines	3.24E-04	Decreased	-2.723	ACOX1,ADCY2,ADM,AKAP9,AKT3,AMD1,ANP32A,ARAF,ARHGAP32,ASPH,ATF3,ATIC,AURKA,AXL,BCKDHA,BCL2,BCL6,BIN1,CCNA2,CCND1,CCNE1,CDC25A,CDK6,CDKN1A,CHRM3,CSF1,DMTF1,DNMT1,DNPH1,DYNLL1,E2F1,EEF1D,EFNB1,EGFR,EGR1,EIF2AK2,EIF3I,EIF4G1,EPS8,ESR1,ETS1,F2R,FGF1,FGFR2,FGFR3,FLT1,FOS,FOSB,FTH1,G6PD,GAB1,GNA12,GNA13,GNAI2,GNAO1,HBP1,HEY1,HRAS,IGF1R,IGFBP2,INCENP,IRF1,ITSN1,JUNB,KIFAP3,KLF6,KRAS,LCK,LDHA,LETMD1,LRIG1…	128
Cancer	sarcoma	3.27E-04		-1.336	ADM,ANGPTL4,ASPSCR1,ASS1,ATM,BC018242,BCL2,BECN1,BLM,BRCA1,BRCA2,CD44,CDK12,CDKN1A,CDKN2C,CDKN2D,CELA1,CHEK2,CLK4,CYTIP,DDB2,DDIT3,DHFR,DIAPH3,E2F1,EXT1,F2R,FAS,FBXO4,FDPS,FGFR3,FLT1,FOS,FOXM1,FOXO1,GALK1,GSTM3,H2AFX,HINT1,HIPK2,HRAS,HSP90AB1,HSP90B1,HSPA4,ID2,IDH1,IFITM2,IGF1R,IGF2R,IGFBP5,IKBKB,IL18,IMPDH2,IRF1,KIF11,KRAS,LCK,LGALS3BP,MAD1L1,Map4k4,MCL1,MED12,MELK,MIF,MXI1,MYC,NCAM1,NF1,NT5E,PB…	133
Cell Morphology	morphology of hepatocytes	3.27E-04			ABCB4,ARSG,BIN3,BRD4,CDKN1A,CLN3,CP,EGFR,ENTPD5,ESR1,FOXM1,GRN,HEXA,HEXB,HHEX,HMGCL,IKBKB,INHA,IQGAP2,KRAS,LIPA,MAN2B1,MANBA,MGAT3,MT1E,MT1H,MYC,NAGLU,OSMR,PEMT,PEX11A,PITPNA,PKD1,PSAP,RAF1,RB1,RELA,SCP2,SKP2,SOD2,STK11,TAB2,TK2,TLR2,TP53,VTI1B	46
Organ Morphology	morphology of hepatocytes	3.27E-04			ABCB4,ARSG,BIN3,BRD4,CDKN1A,CLN3,CP,EGFR,ENTPD5,ESR1,FOXM1,GRN,HEXA,HEXB,HHEX,HMGCL,IKBKB,INHA,IQGAP2,KRAS,LIPA,MAN2B1,MANBA,MGAT3,MT1E,MT1H,MYC,NAGLU,OSMR,PEMT,PEX11A,PITPNA,PKD1,PSAP,RAF1,RB1,RELA,SCP2,SKP2,SOD2,STK11,TAB2,TK2,TLR2,TP53,VTI1B	46
Tissue Morphology	morphology of hepatocytes	3.27E-04			ABCB4,ARSG,BIN3,BRD4,CDKN1A,CLN3,CP,EGFR,ENTPD5,ESR1,FOXM1,GRN,HEXA,HEXB,HHEX,HMGCL,IKBKB,INHA,IQGAP2,KRAS,LIPA,MAN2B1,MANBA,MGAT3,MT1E,MT1H,MYC,NAGLU,OSMR,PEMT,PEX11A,PITPNA,PKD1,PSAP,RAF1,RB1,RELA,SCP2,SKP2,SOD2,STK11,TAB2,TK2,TLR2,TP53,VTI1B	46
Digestive System Development and Function	morphology of hepatocytes	3.27E-04			ABCB4,ARSG,BIN3,BRD4,CDKN1A,CLN3,CP,EGFR,ENTPD5,ESR1,FOXM1,GRN,HEXA,HEXB,HHEX,HMGCL,IKBKB,INHA,IQGAP2,KRAS,LIPA,MAN2B1,MANBA,MGAT3,MT1E,MT1H,MYC,NAGLU,OSMR,PEMT,PEX11A,PITPNA,PKD1,PSAP,RAF1,RB1,RELA,SCP2,SKP2,SOD2,STK11,TAB2,TK2,TLR2,TP53,VTI1B	46
Hepatic System Development and Function	morphology of hepatocytes	3.27E-04			ABCB4,ARSG,BIN3,BRD4,CDKN1A,CLN3,CP,EGFR,ENTPD5,ESR1,FOXM1,GRN,HEXA,HEXB,HHEX,HMGCL,IKBKB,INHA,IQGAP2,KRAS,LIPA,MAN2B1,MANBA,MGAT3,MT1E,MT1H,MYC,NAGLU,OSMR,PEMT,PEX11A,PITPNA,PKD1,PSAP,RAF1,RB1,RELA,SCP2,SKP2,SOD2,STK11,TAB2,TK2,TLR2,TP53,VTI1B	46
Cancer	bladder tumor	3.41E-04			APAF1,BCL2,BCL2L2,BIRC5,BRCA1,BRCA2,CALCA,CALR,CASP2,CASP9,CCND2,CCT6A,CD44,CDKN1A,E2F1,EGFR,ERCC1,EZH2,FAS,FGFR3,FOS,FOXO1,GSTP1,H2AFY,HRAS,HSP90AB1,HSP90B1,HSPA1A/HSPA1B,KDM2B,KRAS,MAP2K6,MIEN1,NEDD4,NQO1,ODC1,PKM,PLK1,POLE,POLE3,POLE4,POR,PRC1,PSIP1,RARB,RASSF1,RB1,RRM1,RRM2,SPP1,STAT3,TACC3,TNFRSF10A,Tnfrsf22/Tnfrsf23,TOP2A,TP53,TSC1,UBE2C,UCHL1,VHL,XPC	60
Renal and Urological Disease	bladder tumor	3.41E-04			APAF1,BCL2,BCL2L2,BIRC5,BRCA1,BRCA2,CALCA,CALR,CASP2,CASP9,CCND2,CCT6A,CD44,CDKN1A,E2F1,EGFR,ERCC1,EZH2,FAS,FGFR3,FOS,FOXO1,GSTP1,H2AFY,HRAS,HSP90AB1,HSP90B1,HSPA1A/HSPA1B,KDM2B,KRAS,MAP2K6,MIEN1,NEDD4,NQO1,ODC1,PKM,PLK1,POLE,POLE3,POLE4,POR,PRC1,PSIP1,RARB,RASSF1,RB1,RRM1,RRM2,SPP1,STAT3,TACC3,TNFRSF10A,Tnfrsf22/Tnfrsf23,TOP2A,TP53,TSC1,UBE2C,UCHL1,VHL,XPC	60
Cancer	primitive neuroectodermal tumor	3.41E-04		-0.168	ARMCX3,ATM,BCL2,BCOR,BRCA1,BRCA2,CCDC41,CCND1,CD44,CDK6,CDKN1A,CDKN2C,CELSR1,CLTB,CXCR4,CYP51A1,DDX1,DHRS4,E2F1,EP400,FYN,GEMIN5,GSTP1,H3F3A/H3F3B,HACE1,HRAS,IDH1,IMPDH2,ING4,KHDRBS3,KIF1B,KRAS,LOC100287163/ZNF717,LURAP1L,MYBL2,MYC,NF1,NME1,NPTX1,OLIG1,OLIG2,PARP1,POR,PPM1D,RB1,SFRP1,SMARCB1,SMO,STAT2,TOP2A,TP53,TSC2,TUBA1A,TUBB,TUBB4B,TUBD1,TUBE1,TUBG1,XRCC2,ZBTB17	60
Reproductive System Disease	primitive neuroectodermal tumor	3.41E-04		-0.168	ARMCX3,ATM,BCL2,BCOR,BRCA1,BRCA2,CCDC41,CCND1,CD44,CDK6,CDKN1A,CDKN2C,CELSR1,CLTB,CXCR4,CYP51A1,DDX1,DHRS4,E2F1,EP400,FYN,GEMIN5,GSTP1,H3F3A/H3F3B,HACE1,HRAS,IDH1,IMPDH2,ING4,KHDRBS3,KIF1B,KRAS,LOC100287163/ZNF717,LURAP1L,MYBL2,MYC,NF1,NME1,NPTX1,OLIG1,OLIG2,PARP1,POR,PPM1D,RB1,SFRP1,SMARCB1,SMO,STAT2,TOP2A,TP53,TSC2,TUBA1A,TUBB,TUBB4B,TUBD1,TUBE1,TUBG1,XRCC2,ZBTB17	60
Cell Cycle	G2/M phase transition of fibroblasts	3.51E-04			ATF2,CDC25C,GADD45A,HRAS,JUNB,KRAS,MBD4,PARP1,RELA,TP53	10
Connective Tissue Development and Function	G2/M phase transition of fibroblasts	3.51E-04			ATF2,CDC25C,GADD45A,HRAS,JUNB,KRAS,MBD4,PARP1,RELA,TP53	10
Nervous System Development and Function	abnormal morphology of white matter	3.51E-04			ARSA,GFAP,HSF1,MAP3K12,PEX2,PITPNA,PLP1,PSAP,PTPN9,UPP1	10
Organ Morphology	abnormal morphology of white matter	3.51E-04			ARSA,GFAP,HSF1,MAP3K12,PEX2,PITPNA,PLP1,PSAP,PTPN9,UPP1	10
Tissue Morphology	abnormal morphology of white matter	3.51E-04			ARSA,GFAP,HSF1,MAP3K12,PEX2,PITPNA,PLP1,PSAP,PTPN9,UPP1	10
Cell-To-Cell Signaling and Interaction	loss of gap junctions	3.51E-04		0.531	APP,BACE1,BDNF,GFAP,ITGA5,ITGB1,MAPT,NPTX1,SMN1/SMN2,VIM	10
Nucleic Acid Metabolism	synthesis of deoxyribonucleotide	3.51E-04			ADK,AK5,CMPK2,DTYMK,DUT,RRM1,RRM2,RRM2B,SHMT1,TYMS	10
Small Molecule Biochemistry	synthesis of deoxyribonucleotide	3.51E-04			ADK,AK5,CMPK2,DTYMK,DUT,RRM1,RRM2,RRM2B,SHMT1,TYMS	10
Cell Death and Survival	apoptosis of mucosa cells	3.51E-04	Decreased	-2.138	E2F1,EGFR,ESR1,FAS,HMOX1,HSF1,IKBKB,TP53	8
Small Molecule Biochemistry	internalization of fatty acid	3.51E-04		1.188	ABCD1,ABCD3,ACSL1,ACSL6,APOE,FAAH,SCP2,SLC6A1	8
Lipid Metabolism	internalization of fatty acid	3.51E-04		1.188	ABCD1,ABCD3,ACSL1,ACSL6,APOE,FAAH,SCP2,SLC6A1	8
DNA Replication, Recombination, and Repair	morphology of mitotic spindle	3.53E-04			AURKA,BTRC,CCND1,ESPL1,FOXM1,MCPH1,MYH10,NEDD1,NUSAP1,ORC6,PLK1,PTTG1,RAN,RASSF1,RCC1,TACC3,TUBG1	17
Cardiovascular Disease	ventricular septal defect	3.61E-04		0.738	ADAM17,AIP,ATP2A2,BICC1,BMP1,CCNE1,CCNE2,CDK2,CRKL,CXCR4,CXCR7,CYP51A1,DOCK1,ECE2,EDNRA,EFTUD2,FGFRL1,FKBP1A,FLNA,FOXP1,GJA5,GPC3,HEG1,HHEX,JAG1,JMJD6,LTBP1,MYH10,MYH9,NF1,NFATC1,PBX1,PBX2,PDGFRA,PDS5B,PHC1,PKD1,PKD2,PSEN1,RARB,RGS19,ROR2,SRSF10,TCTN2,TEAD2,TFAP2A,TGFB2,TGFBR3,VEGFA,ZFPM2	50
Nucleic Acid Metabolism	biosynthesis of purine ribonucleotide	3.71E-04		-0.172	ADSL,ADSS,AK2,AK3,AK5,ALDOA,APP,ATP5B,ATP5D,Atp5e,ATXN1,CDK1,CHCHD6,DNM1L,FAS,GJA1,HIF1A,HSPD1,INSR,KRAS,LETM1,MAP1LC3B,MAPT,MCL1,MFN2,MNF1,NDUFAF1,NDUFS6,NT5E,PARP1,PASK,PDHA1,PID1,PKM,PML,PPA1,PRKAG2,PRPS1,SOCS3,SOD1,STAT3,TFAM,TP53,TXNIP	44
Small Molecule Biochemistry	biosynthesis of purine ribonucleotide	3.71E-04		-0.172	ADSL,ADSS,AK2,AK3,AK5,ALDOA,APP,ATP5B,ATP5D,Atp5e,ATXN1,CDK1,CHCHD6,DNM1L,FAS,GJA1,HIF1A,HSPD1,INSR,KRAS,LETM1,MAP1LC3B,MAPT,MCL1,MFN2,MNF1,NDUFAF1,NDUFS6,NT5E,PARP1,PASK,PDHA1,PID1,PKM,PML,PPA1,PRKAG2,PRPS1,SOCS3,SOD1,STAT3,TFAM,TP53,TXNIP	44
Protein Synthesis	polymerization of protein	3.77E-04		0.000	ACADL,ACADM,ACADS,ADSL,AK3,ALAD,ALDH1A1,Aldh1a7,ALDH5A1,ALDOC,AMFR,ANGPTL4,APAF1,AQP11,AQP4,ATL2,ATL3,BAG4,BCL10,BID,BIRC2,BLM,BRK1,C1QTNF1,CAT,CCL5,CD47,CEP57,CLPP,CNTF,CRYAB,CRYZ,CSF1,CTH,CTNNA1,CUTA,CUTC,DCTPP1,DHPS,DHRS4,DNM1L,DPYSL3,DSTN,EHD1,EHD3,EHD4,EVL,FADD,FAS,FIS1,FNBP1L,GCH1,GCHFR,GJA1,GJA5,GLRB,GPHN,GRHPR,GRIA2,HMGCL,HMOX1,HPRT1,HR,HRAS,IGF1R,IMPDH2,INSR,IVD,KCNA2,KCNAB2,KCNB1,LZTS3,…	141
Embryonic Development	fusion of chorioallantoic membrane	3.87E-04			CHMP5,DAD1,FURIN,PSEN1,PSEN2,SMAD1,SMAD5,SNX1,SNX2,SS18,STK11,VCAM1,WNT7B	13
Tissue Morphology	fusion of chorioallantoic membrane	3.87E-04			CHMP5,DAD1,FURIN,PSEN1,PSEN2,SMAD1,SMAD5,SNX1,SNX2,SS18,STK11,VCAM1,WNT7B	13
Organismal Development	fusion of chorioallantoic membrane	3.87E-04			CHMP5,DAD1,FURIN,PSEN1,PSEN2,SMAD1,SMAD5,SNX1,SNX2,SS18,STK11,VCAM1,WNT7B	13
Cell Death and Survival	cell death of epithelial cell lines	3.93E-04		-0.584	ALDH3B1,APP,ATF3,ATG7,ATP13A2,BAD,BAG4,BCL10,BCL2,BCL2L11,BCL6,BECN1,BID,BIRC2,BIRC5,BNIP3L,BOK,CASP1,CASP2,CASP7,CASP9,CAT,CD44,CDK6,CHMP5,CLIC4,CRYAB,DAP3,DCTN2,DDIT3,DDX17,DLST,DYNLL1,E2F6,EGFR,EIF2AK2,ELOVL4,EMP1,ESR1,FADD,FAS,FGF1,FOS,FOXO1,HIPK2,HK1,HK2,HRAS,HSPB8,HSPD1,HTRA2,IGF1R,IGFBP3,IGFBP5,IKBKG,IL17RD,INSR,IP6K2,IPPK,IRF1,ITGA5,ITGAV,ITGB1,JAK2,KRAS,LDHA,MAP2K4,MAP2K6,MAP2K7,MAP3K8,M…	133
Cell Cycle	arrest in M phase of tumor cell lines	4.01E-04			AKAP12,BCL2,BECN1,CCNE1,CDT1,GOLGA2,GORASP1,KIF13A,NDC80,NEK9,PIK3C3,PLK1,RASSF1,SPDL1,TP53,TTC19,ZFYVE26,ZW10	18
Cell Cycle	mitosis of cervical cancer cell lines	4.02E-04		-1.776	AURKA,BIRC5,BRCA2,CDC20,CDC25A,CDC25B,CDC25C,CDCA8,CDK1,CENPI,CSE1L,CYLD,DLGAP5,GORASP1,HDAC4,KIF22,KIF4A,MAD2L1,MAD2L1BP,MCIDAS,MYT1,NUDCD3,PKD1,PKD2,PKMYT1,PLK1,PTTG1,RASSF1,SPC25,TCP1,TOP2A,TTK,WEE1,ZC3HC1,ZNF365	35
Cancer	gastrointestinal tumor	4.07E-04		0.100	AATK,ABCD3,ACADS,ACLY,ACOT7,ACOX1,ACOX2,ACTA2,ADAM12,ADAM15,ADAM17,ADAM9,ADAMTS1,ADRA2A,ADSL,AIMP1,AKR1B1,ALAS1,ALYREF,ANGPT2,ANGPTL4,ANTXR1,APBA2,APOC1,APOE,ARAF,ARAP3,AREG/AREGB,ASPG,ATF3,ATF7IP,ATP2A2,AURKA,AXIN2,AXL,BCAS1,BCL10,BCL2,BCL6,BCL7A,BECN1,BEX4,BIRC5,BMP7,BMPR1B,BNIP3L,BRCA1,BRCA2,BRIP1,BUB1B,C12orf4,C16orf45,C18orf8,C20orf27,C6orf170,C7orf63,CA2,CACHD1,CACNA2D1,CACNA2D3,CACNB2,CACY…	558
Gastrointestinal Disease	gastrointestinal tumor	4.07E-04		0.100	AATK,ABCD3,ACADS,ACLY,ACOT7,ACOX1,ACOX2,ACTA2,ADAM12,ADAM15,ADAM17,ADAM9,ADAMTS1,ADRA2A,ADSL,AIMP1,AKR1B1,ALAS1,ALYREF,ANGPT2,ANGPTL4,ANTXR1,APBA2,APOC1,APOE,ARAF,ARAP3,AREG/AREGB,ASPG,ATF3,ATF7IP,ATP2A2,AURKA,AXIN2,AXL,BCAS1,BCL10,BCL2,BCL6,BCL7A,BECN1,BEX4,BIRC5,BMP7,BMPR1B,BNIP3L,BRCA1,BRCA2,BRIP1,BUB1B,C12orf4,C16orf45,C18orf8,C20orf27,C6orf170,C7orf63,CA2,CACHD1,CACNA2D1,CACNA2D3,CACNB2,CACY…	558
Cell Cycle	arrest in G1 phase	4.10E-04			AATF,AKAP12,AP2A2,ARNT,BARD1,BCL2,BHLHE40,BIRC5,BMP7,BOP1,BRCA1,BTRC,CAMK1,CAMKK2,CCNA2,CCND1,CCND2,CCNE1,CCNG1,CDC25A,CDC25B,CDC6,CDCA2,CDK2,CDK5RAP3,CDKN1A,CDKN1C,CDKN2D,CEBPB,CHEK2,CSF1,CYR61,DDIT3,DGKZ,DOT1L,E2F1,E2F2,E2F3,E2F4,EGFR,EP400,EPB41L1,EZH2,FKBP1A,FOXM1,FOXO1,FZR1,GADD45A,GMNN,GNL3,GPN3,GPS2,GSG2,GSPT1,HRAS,ID3,IGFBP3,ITGA5,ITGAV,ITGB1,JAK2,JAK3,KLF4,KLF6,LGALS1,LGALS3,LMNA,LRWD1,M…	117
Cancer	uterine leiomyoma	4.17E-04			ABCA8,ADAM12,ADARB1,AK2,AKAP8L,ALDH1A1,ALDOA,ANAPC10,ARIH2,ARNT,BCL10,BDH1,CDC7,CETN3,CGRRF1,CLEC16A,CLUH,CNP,CRY2,CTSC,CYR61,DDX24,DLGAP4,ECM2,EDNRB,EGFR,EIF4EBP1,ERAL1,FAS,FBN1,FMOD,FOS,GPM6A,GRIA2,HSP90AB1,HYAL1,IFIT3,IGF2,IGFBP5,LIFR,LRCH4,LTBP1,MAPK3,MDH1,MED12,MEGF9,MEST,MFAP3L,MGST1,MMP2,MTHFD2,MYC,MYL6,NDUFS7,NEGR1,NOL7,OLFM1,PCCA,PCNA,PDE5A,PDS5B,PHLDA2,PI4KA,PKIA,PLD3,PLP1,PPAP2A,PPP3CB…	106
Embryonic Development	closure of neural tube	4.25E-04	Increased	2.764	ADM,AKTIP,APAF1,BBS4,BCL10,BRCA1,CASP9,CCNF,CELSR1,FBXW7,FTO,FURIN,FZD3,IFT122,IKBKB,IRX3,ITGA3,ITGA6,KAT2A,KDM6A,KIF3A,LAMC1,LHX2,LIAS,LMO4,LRP6,MARCKSL1,NR6A1,PFN1,PSEN1,PSEN2,PTK7,RGMA,ROCK2,RPGRIP1L,SFRP1,SHMT1,SHROOM3,SMAD5,SNX1,SNX2,STK11,TCOF1,TEAD2,TFAP2A,TP53,TRAF6,TRPM6,TSC1,TSC2,TULP3,UHRF1,VANGL2,VCL,XRCC2,ZEB2,ZIC2	57
Tissue Morphology	closure of neural tube	4.25E-04	Increased	2.764	ADM,AKTIP,APAF1,BBS4,BCL10,BRCA1,CASP9,CCNF,CELSR1,FBXW7,FTO,FURIN,FZD3,IFT122,IKBKB,IRX3,ITGA3,ITGA6,KAT2A,KDM6A,KIF3A,LAMC1,LHX2,LIAS,LMO4,LRP6,MARCKSL1,NR6A1,PFN1,PSEN1,PSEN2,PTK7,RGMA,ROCK2,RPGRIP1L,SFRP1,SHMT1,SHROOM3,SMAD5,SNX1,SNX2,STK11,TCOF1,TEAD2,TFAP2A,TP53,TRAF6,TRPM6,TSC1,TSC2,TULP3,UHRF1,VANGL2,VCL,XRCC2,ZEB2,ZIC2	57
Organismal Development	closure of neural tube	4.25E-04	Increased	2.764	ADM,AKTIP,APAF1,BBS4,BCL10,BRCA1,CASP9,CCNF,CELSR1,FBXW7,FTO,FURIN,FZD3,IFT122,IKBKB,IRX3,ITGA3,ITGA6,KAT2A,KDM6A,KIF3A,LAMC1,LHX2,LIAS,LMO4,LRP6,MARCKSL1,NR6A1,PFN1,PSEN1,PSEN2,PTK7,RGMA,ROCK2,RPGRIP1L,SFRP1,SHMT1,SHROOM3,SMAD5,SNX1,SNX2,STK11,TCOF1,TEAD2,TFAP2A,TP53,TRAF6,TRPM6,TSC1,TSC2,TULP3,UHRF1,VANGL2,VCL,XRCC2,ZEB2,ZIC2	57
Tissue Development	closure of neural tube	4.25E-04	Increased	2.764	ADM,AKTIP,APAF1,BBS4,BCL10,BRCA1,CASP9,CCNF,CELSR1,FBXW7,FTO,FURIN,FZD3,IFT122,IKBKB,IRX3,ITGA3,ITGA6,KAT2A,KDM6A,KIF3A,LAMC1,LHX2,LIAS,LMO4,LRP6,MARCKSL1,NR6A1,PFN1,PSEN1,PSEN2,PTK7,RGMA,ROCK2,RPGRIP1L,SFRP1,SHMT1,SHROOM3,SMAD5,SNX1,SNX2,STK11,TCOF1,TEAD2,TFAP2A,TP53,TRAF6,TRPM6,TSC1,TSC2,TULP3,UHRF1,VANGL2,VCL,XRCC2,ZEB2,ZIC2	57
Cellular Growth and Proliferation	proliferation of cervical cancer cell lines	4.33E-04		0.586	ACTB,APEX1,BECN1,BIRC2,BIRC5,BRCA2,CDC25B,CDCA4,CDKN1A,CIRBP,CTCF,DDX21,ELAVL1,EPS15,ETS1,FOLR1,FOS,FOXC1,FTH1,GADD45A,GTPBP4,H2AFY,HDAC4,HGS,HSPB8,IGF2,IMMT,IRF1,ITGA1,KIAA1524,KRT10,LLGL1,MAPK1,MAPK9,MYC,NASP,NCL,NDUFA13,NFS1,NRIP1,NUBP1,NUDCD3,PAK4,PLK1,PLXNB1,PRR5,PTPN14,RANBP9,RB1,RBL1,RELA,SKP2,SMARCE1,SMPD2,SPP1,STAT3,STK24,STK38L,TAF9B,TBC1D7,TCP1,TFAP2A,THOC1,TLR2,TP53,TP63,TSPYL2,TUBB,T…	72
Cellular Development	proliferation of cervical cancer cell lines	4.33E-04		0.586	ACTB,APEX1,BECN1,BIRC2,BIRC5,BRCA2,CDC25B,CDCA4,CDKN1A,CIRBP,CTCF,DDX21,ELAVL1,EPS15,ETS1,FOLR1,FOS,FOXC1,FTH1,GADD45A,GTPBP4,H2AFY,HDAC4,HGS,HSPB8,IGF2,IMMT,IRF1,ITGA1,KIAA1524,KRT10,LLGL1,MAPK1,MAPK9,MYC,NASP,NCL,NDUFA13,NFS1,NRIP1,NUBP1,NUDCD3,PAK4,PLK1,PLXNB1,PRR5,PTPN14,RANBP9,RB1,RBL1,RELA,SKP2,SMARCE1,SMPD2,SPP1,STAT3,STK24,STK38L,TAF9B,TBC1D7,TCP1,TFAP2A,THOC1,TLR2,TP53,TP63,TSPYL2,TUBB,T…	72
Molecular Transport	transport of RNA	4.37E-04	Decreased	-2.922	AGFG1,ALYREF,BUD13,CKAP5,DDX25,DDX39A,DDX39B,EIF5A,GLE1,HHEX,HNRNPA2B1,KHDRBS1,NUDT4,NUP107,NUP133,NUP155,NUP160,NXF1,NXT1,RAE1,RAN,RANBP2,SMG1,SMG6,SRSF3,SRSF7,THOC1,THOC3,THOC5,THOC6,TPR,U2AF2,UPF2	33
RNA Trafficking	transport of RNA	4.37E-04	Decreased	-2.922	AGFG1,ALYREF,BUD13,CKAP5,DDX25,DDX39A,DDX39B,EIF5A,GLE1,HHEX,HNRNPA2B1,KHDRBS1,NUDT4,NUP107,NUP133,NUP155,NUP160,NXF1,NXT1,RAE1,RAN,RANBP2,SMG1,SMG6,SRSF3,SRSF7,THOC1,THOC3,THOC5,THOC6,TPR,U2AF2,UPF2	33
Developmental Disorder	abnormal turning of embryo	4.45E-04			CCNF,CDKN1A,COMMD1,CSK,DAD1,DISP1,DPH3,DYNC2LI1,EPN2,FLT1,FOLR1,G6PD,HIRA,HUS1,IFT122,IPMK,ITGA5,KAT7,KDM8,KIF3A,KIF3B,LMO2,MYC,NF1,NOTCH4,PDGFRA,PDPK1,PPAP2B,RAD51D,SMAD1,SMAD5,SMO,SNX1,SNX2,SS18,STK11,STK4,TCOF1,TEAD2,YAP1,ZEB2	41
Cell Death and Survival	cell death of kidney cells	4.58E-04		0.432	AATF,ADORA1,AGT,ALDH3B1,APOE,APP,AQP11,AREG/AREGB,ATF3,ATG7,ATP13A2,ATP1A1,BAD,BAG4,BCL10,BCL2,BCL2L11,BCL6,BECN1,BID,BIRC2,BIRC5,BNIP3L,BOK,BRCA2,CALCA,CASP1,CASP2,CASP7,CASP9,CAT,CCBL1,CD44,CDK1,CDK2,CDKN1A,CHMP5,CRYAB,CSF1,Cycs,DAP3,DCTN2,DDIT3,DDX17,DLST,DUSP4,E2F6,EGFR,EIF2AK2,ELOVL4,EMP1,ESR1,FADD,FAS,FGF1,FLT1,FOS,FOXO1,GNA12,GNA13,GNB2,GSTM5,GSTP1,HIF1A,HIPK2,HK1,HK2,HRAS,HSPA1A/HSPA1B,HT…	162
Cancer	germ cell and embryonal neoplasm	4.66E-04		-0.330	ARMCX3,ATM,BCL10,BCL2,BCOR,BRCA1,BRCA2,CCDC41,CCND1,CD44,CDK6,CDKN1A,CDKN2C,CELSR1,CLTB,CXCR4,CYP51A1,DDX1,DHFR,DHRS4,DNMT1,E2F1,EIF3C/EIF3CL,EP400,FGFR3,FYN,GEMIN5,GLDC,GMNN,GSTP1,H2AFX,H3F3A/H3F3B,HACE1,HRAS,IDH1,IMPDH2,ING4,IRF1,KHDRBS3,KIF11,KIF1B,KRAS,LOC100287163/ZNF717,LURAP1L,MIF,MYBL2,MYC,NANOG,NF1,NME1,NPTX1,OLIG1,OLIG2,PARP1,POR,PPM1D,RAF1,RB1,SF1,SFRP1,SMARCB1,SMO,SOX2,ST7,STAT2,STAT3…	81
Reproductive System Disease	germ cell and embryonal neoplasm	4.66E-04		-0.330	ARMCX3,ATM,BCL10,BCL2,BCOR,BRCA1,BRCA2,CCDC41,CCND1,CD44,CDK6,CDKN1A,CDKN2C,CELSR1,CLTB,CXCR4,CYP51A1,DDX1,DHFR,DHRS4,DNMT1,E2F1,EIF3C/EIF3CL,EP400,FGFR3,FYN,GEMIN5,GLDC,GMNN,GSTP1,H2AFX,H3F3A/H3F3B,HACE1,HRAS,IDH1,IMPDH2,ING4,IRF1,KHDRBS3,KIF11,KIF1B,KRAS,LOC100287163/ZNF717,LURAP1L,MIF,MYBL2,MYC,NANOG,NF1,NME1,NPTX1,OLIG1,OLIG2,PARP1,POR,PPM1D,RAF1,RB1,SF1,SFRP1,SMARCB1,SMO,SOX2,ST7,STAT2,STAT3…	81
Nervous System Development and Function	adhesion of neuronal cells	4.71E-04		1.342	AFG3L2,AGRN,ALS2,ASTN1,ATP1B1,BDNF,CACNB2,CACNB4,CDK5R1,COL4A1,COL4A5,CP,DNAJA3,FGFR2,FNTA,ITGA3,ITGAV,KY,LAMB2,LAMC1,NCAN,NEDD4,NLGN2,NRD1,NRXN1,NTRK2,PDZRN3,SNTA1,TNC,TNR,UNC13B	31
Cell-To-Cell Signaling and Interaction	adhesion of neuronal cells	4.71E-04		1.342	AFG3L2,AGRN,ALS2,ASTN1,ATP1B1,BDNF,CACNB2,CACNB4,CDK5R1,COL4A1,COL4A5,CP,DNAJA3,FGFR2,FNTA,ITGA3,ITGAV,KY,LAMB2,LAMC1,NCAN,NEDD4,NLGN2,NRD1,NRXN1,NTRK2,PDZRN3,SNTA1,TNC,TNR,UNC13B	31
Tissue Development	adhesion of neuronal cells	4.71E-04		1.342	AFG3L2,AGRN,ALS2,ASTN1,ATP1B1,BDNF,CACNB2,CACNB4,CDK5R1,COL4A1,COL4A5,CP,DNAJA3,FGFR2,FNTA,ITGA3,ITGAV,KY,LAMB2,LAMC1,NCAN,NEDD4,NLGN2,NRD1,NRXN1,NTRK2,PDZRN3,SNTA1,TNC,TNR,UNC13B	31
Cell Cycle	aneuploidy of cells	4.71E-04		1.089	AURKA,BCL2,BECN1,BRCA1,BUB3,CDC20,CENPH,DOT1L,ERCC1,ESPL1,FBXW7,GADD45A,MAD1L1,MAD2L1,MAPK9,PARP1,PARP2,PRMT1,PTTG1,RAE1,RANBP2,RB1,SIRT2,SMARCB1,SUDS3,TOP3B,TP53,TP63,TSG101,UBE2B,XRCC2	31
DNA Replication, Recombination, and Repair	amplification of centrosome	4.74E-04		-0.733	AURKA,BRCA1,CCND1,CCNE1,CDC25C,CDK2,CHEK2,GADD45A,HRAS,KLF4,KRAS,MTA1,NPM1,NUBP1,PARP1,PLK1,RCC1,TP53,TTK,USP33	20
Cellular Assembly and Organization	amplification of centrosome	4.74E-04		-0.733	AURKA,BRCA1,CCND1,CCNE1,CDC25C,CDK2,CHEK2,GADD45A,HRAS,KLF4,KRAS,MTA1,NPM1,NUBP1,PARP1,PLK1,RCC1,TP53,TTK,USP33	20
Cell Cycle	delay in cell cycle progression	4.74E-04	Increased	2.377	AURKA,BCL2,BIRC5,CASP2,CDC7,CDK1,CDKN1A,CENPB,CLIP1,HRAS,LIG1,MYC,NFYA,PCNA,POLD4,PRMT1,PTPRO,RASSF1,SETD8,TFDP1	20
Cell Death and Survival	cell death of ovarian cancer cell lines	4.92E-04		1.110	AATK,BAD,BARD1,BCL2,BCL2L11,BIRC2,BIRC5,BRCA1,BRCA2,CASP1,CASP9,CDC7,CDKN1A,CSE1L,DDIT3,DNAJC15,EGFR,ELANE,ESR1,EVA1C,FADD,FAS,FER,HRAS,IKBKB,IP6K2,KLF6,MAD2L1,MAPK1,MUC1,MYC,NACC1,NFKBIA,PPM1D,PRKDC,RABGGTA,RABGGTB,RAF1,RAPGEF4,RASSF1,RIPK1,SALL2,SEMA3F,SLC3A2,SLC7A11,SLC9A3R2,SPARC,SSRP1,TF,TP53,TRIP6,TSG101,UGCG,WEE1,XPC	55
Cancer	tumorigenesis of lymphoma	4.92E-04		0.576	ATM,BAD,BCL2,BECN1,BMF,BRCA1,BRCA2,CDK2,CDKN1A,CDKN2C,COMMD3-BMI1,DCLRE1C,DMTF1,E2F1,E2F2,EGR1,FBXO4,FEN1,FHIT,H2AFX,HACE1,Hmga1,ID1,IKZF2,KIF11,MAP3K8,MCL1,MUS81,MYC,NFKBIA,NPM1,NQO1,PARP14,PBX1,PDCD4,PMS2,PPM1D,PRF1,PRKDC,RASSF1,RB1,RUNX1,SIRT2,SKIL,SSBP2,TP53,TP53BP2,TP63,TYK2,UIMC1,UNG,XRCC2,XRCC4,XRCC6,ZEB1	55
Hematological Disease	tumorigenesis of lymphoma	4.92E-04		0.576	ATM,BAD,BCL2,BECN1,BMF,BRCA1,BRCA2,CDK2,CDKN1A,CDKN2C,COMMD3-BMI1,DCLRE1C,DMTF1,E2F1,E2F2,EGR1,FBXO4,FEN1,FHIT,H2AFX,HACE1,Hmga1,ID1,IKZF2,KIF11,MAP3K8,MCL1,MUS81,MYC,NFKBIA,NPM1,NQO1,PARP14,PBX1,PDCD4,PMS2,PPM1D,PRF1,PRKDC,RASSF1,RB1,RUNX1,SIRT2,SKIL,SSBP2,TP53,TP53BP2,TP63,TYK2,UIMC1,UNG,XRCC2,XRCC4,XRCC6,ZEB1	55
Immunological Disease	tumorigenesis of lymphoma	4.92E-04		0.576	ATM,BAD,BCL2,BECN1,BMF,BRCA1,BRCA2,CDK2,CDKN1A,CDKN2C,COMMD3-BMI1,DCLRE1C,DMTF1,E2F1,E2F2,EGR1,FBXO4,FEN1,FHIT,H2AFX,HACE1,Hmga1,ID1,IKZF2,KIF11,MAP3K8,MCL1,MUS81,MYC,NFKBIA,NPM1,NQO1,PARP14,PBX1,PDCD4,PMS2,PPM1D,PRF1,PRKDC,RASSF1,RB1,RUNX1,SIRT2,SKIL,SSBP2,TP53,TP53BP2,TP63,TYK2,UIMC1,UNG,XRCC2,XRCC4,XRCC6,ZEB1	55
Cancer	myosarcoma	5.09E-04		-0.857	ASS1,BC018242,BLM,CDKN1A,CELA1,DIAPH3,F2R,FOS,FOXM1,FOXO1,GALK1,HRAS,KRAS,MAD1L1,Map4k4,MED12,MELK,NCAM1,NF1,PBK,PDGFRA,PFKL,PLK2,PLK3,PLK4,PRC1,RB1,RIPK1,SFRP1,SKP2,SMARCB1,SPP1,ST5,STK24,TK1,TOP2A,TP53,TP53BP2,TP63,TTK,TUBA1A,TUBB,TUBB4B,TUBD1,TUBE1,TUBG1,UBE2C,VRK1,WSCD1,XRCC2	50
Skeletal and Muscular Disorders	myosarcoma	5.09E-04		-0.857	ASS1,BC018242,BLM,CDKN1A,CELA1,DIAPH3,F2R,FOS,FOXM1,FOXO1,GALK1,HRAS,KRAS,MAD1L1,Map4k4,MED12,MELK,NCAM1,NF1,PBK,PDGFRA,PFKL,PLK2,PLK3,PLK4,PRC1,RB1,RIPK1,SFRP1,SKP2,SMARCB1,SPP1,ST5,STK24,TK1,TOP2A,TP53,TP53BP2,TP63,TTK,TUBA1A,TUBB,TUBB4B,TUBD1,TUBE1,TUBG1,UBE2C,VRK1,WSCD1,XRCC2	50
Cell Cycle	arrest in M phase of cervical cancer cell lines	5.09E-04			AKAP12,BECN1,CDT1,GOLGA2,GORASP1,KIF13A,NDC80,PIK3C3,PLK1,RASSF1,SPDL1,TTC19,ZFYVE26,ZW10	14
Connective Tissue Development and Function	binding of fibroblasts	5.09E-04		-0.520	APOE,CD248,IGFBP3,ITGAV,ITGB1,JAM3,LDLR,LGALS3BP,LRP1,MYH9,SDC2,SPARC,THBS2,VCL	14
Cell-To-Cell Signaling and Interaction	binding of fibroblasts	5.09E-04		-0.520	APOE,CD248,IGFBP3,ITGAV,ITGB1,JAM3,LDLR,LGALS3BP,LRP1,MYH9,SDC2,SPARC,THBS2,VCL	14
Cancer	infection of hepatoma cell lines	5.13E-04		1.181	AMPH,AP1B1,AP2A1,AP2B1,ARPC1B,ARPC3,ATP6V0A1,CAMK1,CBLB,CIB2,CLTB,DDX58,EPN2,EPS15,G3BP1,GORASP1,HIP1,HIP1R,ITSN2,MAPK8IP2,PACSIN3,PI4KA,PIP5K1A,RAB11B,RAB3A,RAB7L1,RAB8B,STAU1	28
Infectious Disease	infection of hepatoma cell lines	5.13E-04		1.181	AMPH,AP1B1,AP2A1,AP2B1,ARPC1B,ARPC3,ATP6V0A1,CAMK1,CBLB,CIB2,CLTB,DDX58,EPN2,EPS15,G3BP1,GORASP1,HIP1,HIP1R,ITSN2,MAPK8IP2,PACSIN3,PI4KA,PIP5K1A,RAB11B,RAB3A,RAB7L1,RAB8B,STAU1	28
Hepatic System Disease	infection of hepatoma cell lines	5.13E-04		1.181	AMPH,AP1B1,AP2A1,AP2B1,ARPC1B,ARPC3,ATP6V0A1,CAMK1,CBLB,CIB2,CLTB,DDX58,EPN2,EPS15,G3BP1,GORASP1,HIP1,HIP1R,ITSN2,MAPK8IP2,PACSIN3,PI4KA,PIP5K1A,RAB11B,RAB3A,RAB7L1,RAB8B,STAU1	28
Cell Death and Survival	cell death of central nervous system cells	5.40E-04		0.042	AATK,ADAM12,ADNP,ADORA1,ANP32A,APAF1,APOE,APP,ATF2,ATG7,ATP13A2,ATXN1,ATXN2,ATXN3,BAD,BAG1,Bbc3,BCL2,BCL2L11,BCL2L12,BCL2L2,BDNF,BID,CAPN1,CAPNS1,CASP2,CASP6,CASP9,CAT,CDC25A,CDK1,CDK2,CDK5,CDK5R1,CDK6,CDKN1A,CDKN2D,CRYAB,CTSD,Cycs,DAPK1,DDIT3,DNM1L,E2F1,EGR1,ETS2,F2R,FADD,FAM134B,FAS,FLT1,FOS,FOXO1,GBA,GCLC,GCLM,GLRX,GNAO1,GPT,GRIA2,HAP1,HDAC3,HDAC4,HIP1,HK2,HMGB2,HSPD1,HTRA2,IGF1R,IL6ST,INPP5A,…	136
Cell Morphology	cell spreading	5.65E-04		1.245	ANTXR1,ARF6,ARHGAP24,ARPC3,BCAR1,BCL10,CCL5,CD151,CD44,CD47,CIB1,CLIP1,CRKL,CRYAB,CSK,CYLD,CYR61,DCTN2,DOCK1,DRG2,EDNRB,EFNB1,EGFR,EHD1,ELMO1,ETS1,FAAH,FBN1,FERMT2,FLNA,Gbp2,GNB2L1,HACE1,HOXA4,HRAS,HSPG2,IGF2R,IGFBP5,ING4,INPPL1,ITGA1,ITGA2B,ITGA3,ITGA5,ITGA9,ITGAV,ITGB1,LGALS1,LGALS3,LGALS8,LPXN,MAPK1,MAPK3,MAPT,MARCKS,MPRIP,MTOR,MYD88,MYO10,NEDD9,P2RY1,P2RY12,PACSIN2,PAK4,Palld,PARVA,PDGFA,PFN1…	123
Neurological Disease	gliosis of hippocampus	6.06E-04		1.555	ALS2,APOE,APP,CLCN7,GRK5,IFNGR1,ITM2B,MAPT,PSEN1,S100B,SOD2	11
Organismal Injury and Abnormalities	gliosis of hippocampus	6.06E-04		1.555	ALS2,APOE,APP,CLCN7,GRK5,IFNGR1,ITM2B,MAPT,PSEN1,S100B,SOD2	11
Cancer	hereditary gingival fibromatosis	6.06E-04			CCNC,CCND1,CCND2,CCNE1,CCNE2,E2F1,E2F2,EGR1,PCNA,RB1,TFDP1	11
Connective Tissue Disorders	hereditary gingival fibromatosis	6.06E-04			CCNC,CCND1,CCND2,CCNE1,CCNE2,E2F1,E2F2,EGR1,PCNA,RB1,TFDP1	11
Skeletal and Muscular Disorders	hereditary gingival fibromatosis	6.06E-04			CCNC,CCND1,CCND2,CCNE1,CCNE2,E2F1,E2F2,EGR1,PCNA,RB1,TFDP1	11
Hereditary Disorder	hereditary gingival fibromatosis	6.06E-04			CCNC,CCND1,CCND2,CCNE1,CCNE2,E2F1,E2F2,EGR1,PCNA,RB1,TFDP1	11
Gastrointestinal Disease	hereditary gingival fibromatosis	6.06E-04			CCNC,CCND1,CCND2,CCNE1,CCNE2,E2F1,E2F2,EGR1,PCNA,RB1,TFDP1	11
Connective Tissue Development and Function	curvature of vertebral column	6.20E-04			ARHGAP1,CDKN1A,CDKN1C,FGFR3,FSTL1,HIP1,HIP1R,HSPG2,NFIX,NR6A1,PDGFRA,PRKACA,PRKACB,PSEN1,RYR1	15
Nervous System Development and Function	curvature of vertebral column	6.20E-04			ARHGAP1,CDKN1A,CDKN1C,FGFR3,FSTL1,HIP1,HIP1R,HSPG2,NFIX,NR6A1,PDGFRA,PRKACA,PRKACB,PSEN1,RYR1	15
Skeletal and Muscular System Development and Function	curvature of vertebral column	6.20E-04			ARHGAP1,CDKN1A,CDKN1C,FGFR3,FSTL1,HIP1,HIP1R,HSPG2,NFIX,NR6A1,PDGFRA,PRKACA,PRKACB,PSEN1,RYR1	15
DNA Replication, Recombination, and Repair	hydrolysis of nucleotide	6.22E-04		-1.714	ABCD1,ABCD3,AGT,APAF1,ATP1A1,ATPIF1,BAG1,CALR,CDC6,CDK1,Ckmt1,DDX25,DNM1L,EIF2AK1,EIF5,ENTPD2,GNAI2,GNAO1,GNAT1,GNAZ,GNB1,HSPD1,IPO5,IQGAP2,MAPK1,N4BP2,NF1,NME1,NT5E,NUDT5,NUDT9,P2RY1,PDE1B,PDE4A,PDE5A,PRKAA2,PSMC2,RAB2A,RAB4A,RAB7A,RAC1,RALGAPB,RAN,RANBP1,RANBP2,RANGAP1,RAP1GAP,RERG,RGS10,RGS19,RGS4,RND3,RUVBL1,RUVBL2,SNRNP200,SNX13,STMN1,TGM2,TOP2A,UBA1	60
Nucleic Acid Metabolism	hydrolysis of nucleotide	6.22E-04		-1.714	ABCD1,ABCD3,AGT,APAF1,ATP1A1,ATPIF1,BAG1,CALR,CDC6,CDK1,Ckmt1,DDX25,DNM1L,EIF2AK1,EIF5,ENTPD2,GNAI2,GNAO1,GNAT1,GNAZ,GNB1,HSPD1,IPO5,IQGAP2,MAPK1,N4BP2,NF1,NME1,NT5E,NUDT5,NUDT9,P2RY1,PDE1B,PDE4A,PDE5A,PRKAA2,PSMC2,RAB2A,RAB4A,RAB7A,RAC1,RALGAPB,RAN,RANBP1,RANBP2,RANGAP1,RAP1GAP,RERG,RGS10,RGS19,RGS4,RND3,RUVBL1,RUVBL2,SNRNP200,SNX13,STMN1,TGM2,TOP2A,UBA1	60
Small Molecule Biochemistry	hydrolysis of nucleotide	6.22E-04		-1.714	ABCD1,ABCD3,AGT,APAF1,ATP1A1,ATPIF1,BAG1,CALR,CDC6,CDK1,Ckmt1,DDX25,DNM1L,EIF2AK1,EIF5,ENTPD2,GNAI2,GNAO1,GNAT1,GNAZ,GNB1,HSPD1,IPO5,IQGAP2,MAPK1,N4BP2,NF1,NME1,NT5E,NUDT5,NUDT9,P2RY1,PDE1B,PDE4A,PDE5A,PRKAA2,PSMC2,RAB2A,RAB4A,RAB7A,RAC1,RALGAPB,RAN,RANBP1,RANBP2,RANGAP1,RAP1GAP,RERG,RGS10,RGS19,RGS4,RND3,RUVBL1,RUVBL2,SNRNP200,SNX13,STMN1,TGM2,TOP2A,UBA1	60
Tissue Morphology	morphology of extraembryonic tissue	6.28E-04		1.664	ABI1,ADAR,ADRA2A,APEX1,ARAP3,ARC,ARNT,BECN1,BMP1,BRCA1,BRCA2,CBFB,CCNE1,CCNE2,CCNF,CHMP5,COL4A1,COL5A1,COMMD1,CSK,CUL3,Cycs,DAD1,DAG1,DHX9,DNMT1,ELAVL1,ERF,ETS2,EZH2,FBXW7,FGFR2,FOXO1,FURIN,FXN,G6PD,GAB1,GATA2,GNA13,HGS,HIRA,HIST1H1C,HSD17B7,HSF1,HSP90B1,HUS1,INCENP,ITGA5,ITGAV,JAG1,KDM8,KLF6,KRAS,LDB1,LMO2,MAPK1,MED1,MTOR,MYC,NCSTN,NF1,NOTCH4,NR6A1,NSD1,PAK4,PDPK1,PIGA,PLCB3,PPAP2B,PPP1R8,PRKAR1…	106
Cancer	cell transformation	6.48E-04	Decreased	-3.281	ACOX1,ADCY2,ADM,AFF4,AKAP9,AKT3,AMD1,ANP32A,ARAF,ARHGAP32,ASPH,ATF3,ATIC,ATM,AURKA,AXL,BCAR1,BCKDHA,BCL10,BCL2,BCL6,BCL9L,BIN1,BRCA1,CALCA,CASP2,CAT,CCNA2,CCND1,CCND2,CCNE1,CCNE2,CDC25A,CDC25B,CDK2,CDK6,CDKN1A,CDKN1C,CEBPB,CHRM3,COPG1,CSF1,CSK,CYR61,DAPK1,DHFR,DMTF1,DNAJA3,DNAJC3,DNMT1,DNPH1,DYNLL1,E2F1,E2F4,EEF1D,EFNB1,EGFR,EGR1,EIF2AK2,EIF2B1,EIF3I,EIF4EBP1,EIF4EBP2,EIF4G1,EPS15,EPS8,ESR1,ETS1,…	224
Tissue Morphology	abnormal morphology of embryonic tissue	6.61E-04		1.597	ABCA3,ABI1,ADAM17,ADM,ADNP,AES,AHCTF1,AIP,ALDH1A1,APAF1,APBB1,APEX1,APH1A,ARAP3,ARC,ARFRP1,ARNT,BAG6,BCL2,BCLAF1,BICC1,BMP1,BMP7,BMPER,BMPR1A,BMPR1B,BRCA1,BRCA2,CAPNS1,CBX2,CCNE1,CCNE2,CCNF,CDC25A,CDH4,CDK5,CDK5R1,CDKN1C,CELSR3,CHMP5,CNOT3,COL4A1,COMMD1,COMMD3-BMI1,COPS3,Cr1l,CSE1L,CSK,CUL3,CXADR,CXCR7,CXXC1,CYLD,DAB1,DAD1,DAG1,DHX9,DISP1,DNM1L,DNMT1,DOT1L,DYNC2LI1,ECSIT,EDNRA,EFNB1,EGFR,EGR2,EIF…	274
Protein Synthesis	degradation of protein	6.81E-04		0.695	ACY1,ADAM12,ADAM15,ADAM17,ADAM9,ADAMTS4,ADAMTS7,ADRM1,AGT,AMFR,ANAPC10,ANAPC2,ANAPC4,ANAPC5,Ank2,APH1A,APOE,APP,ARIH1,ARIH2,ASPH,ATG7,ATP13A2,ATXN3,AURKA,BACE1,BACE2,BAD,BAG1,BAG6,BCL2,BMP1,BTRC,CALR,CAPN1,CAPN2,CAPN3,CAPNS1,CASP1,CASP2,CASP4,CASP6,CASP7,CASP9,CAT,CBLB,CDC23,CHEK2,CLN3,CPQ,CRYAB,CSF1,CST3,CTSB,CTSC,CTSD,CTSL2,CTSS,CUL4A,DAG1,DERL2,DIAPH3,DNAJA3,DPP3,DPP7,EGFR,EIF2AK2,ELANE,FADD,F…	217
Protein Degradation	degradation of protein	6.81E-04		0.695	ACY1,ADAM12,ADAM15,ADAM17,ADAM9,ADAMTS4,ADAMTS7,ADRM1,AGT,AMFR,ANAPC10,ANAPC2,ANAPC4,ANAPC5,Ank2,APH1A,APOE,APP,ARIH1,ARIH2,ASPH,ATG7,ATP13A2,ATXN3,AURKA,BACE1,BACE2,BAD,BAG1,BAG6,BCL2,BMP1,BTRC,CALR,CAPN1,CAPN2,CAPN3,CAPNS1,CASP1,CASP2,CASP4,CASP6,CASP7,CASP9,CAT,CBLB,CDC23,CHEK2,CLN3,CPQ,CRYAB,CSF1,CST3,CTSB,CTSC,CTSD,CTSL2,CTSS,CUL4A,DAG1,DERL2,DIAPH3,DNAJA3,DPP3,DPP7,EGFR,EIF2AK2,ELANE,FADD,F…	217
Embryonic Development	arrest in growth of embryo	6.87E-04			ABCA1,AMD1,APH1A,ARAP3,ARC,ATE1,ATF2,ATF7,BECN1,CDK11A/CDK11B,CHAF1A,COMMD3-BMI1,CUL1,DAG1,DNMT1,EP400,EPN2,EZH2,FLII,FLT1,FXN,G6PD,GCLC,GNA12,GNA13,GSC,HIF1A,HIRA,HSP90B1,HUS1,KAT2A,KAT7,KRAS,LAMTOR1,LIAS,MCL1,MCM10,METAP2,MTOR,NASP,NF1,PARP1,PARP2,PDCD2,PIK3C3,PLK4,PNO1,POMT1,PSMC4,RAC1,RAD50,RAD51,RAF1,RNASEH1,RNF2,SLC25A19,SNX1,SNX2,SRRT,SS18,TBP,TDG,TGS1,THBD,TP53,TSG101,TTYH1,TUBG1,TXN,TXNR…	76
Organismal Development	arrest in growth of embryo	6.87E-04			ABCA1,AMD1,APH1A,ARAP3,ARC,ATE1,ATF2,ATF7,BECN1,CDK11A/CDK11B,CHAF1A,COMMD3-BMI1,CUL1,DAG1,DNMT1,EP400,EPN2,EZH2,FLII,FLT1,FXN,G6PD,GCLC,GNA12,GNA13,GSC,HIF1A,HIRA,HSP90B1,HUS1,KAT2A,KAT7,KRAS,LAMTOR1,LIAS,MCL1,MCM10,METAP2,MTOR,NASP,NF1,PARP1,PARP2,PDCD2,PIK3C3,PLK4,PNO1,POMT1,PSMC4,RAC1,RAD50,RAD51,RAF1,RNASEH1,RNF2,SLC25A19,SNX1,SNX2,SRRT,SS18,TBP,TDG,TGS1,THBD,TP53,TSG101,TTYH1,TUBG1,TXN,TXNR…	76
Cancer	gastrointestinal tract cancer	7.03E-04		0.388	AATK,ABCD3,ACADS,ACLY,ACOT7,ACOX1,ACOX2,ACTA2,ADAM12,ADAM15,ADAM17,ADAM9,ADAMTS1,ADRA2A,ADSL,AIMP1,ALAS1,ALYREF,ANGPT2,ANGPTL4,ANTXR1,APBA2,APOC1,APOE,ARAF,ARAP3,AREG/AREGB,ASPG,ATF3,ATF7IP,ATP2A2,AURKA,AXIN2,AXL,BCAS1,BCL10,BCL2,BCL6,BCL7A,BECN1,BEX4,BIRC5,BMP7,BMPR1B,BNIP3L,BRCA1,BRCA2,BRIP1,BUB1B,C12orf4,C16orf45,C18orf8,C20orf27,C6orf170,C7orf63,CA2,CACHD1,CACNA2D1,CACNA2D3,CACNB2,CACYBP,CAMK…	548
Gastrointestinal Disease	gastrointestinal tract cancer	7.03E-04		0.388	AATK,ABCD3,ACADS,ACLY,ACOT7,ACOX1,ACOX2,ACTA2,ADAM12,ADAM15,ADAM17,ADAM9,ADAMTS1,ADRA2A,ADSL,AIMP1,ALAS1,ALYREF,ANGPT2,ANGPTL4,ANTXR1,APBA2,APOC1,APOE,ARAF,ARAP3,AREG/AREGB,ASPG,ATF3,ATF7IP,ATP2A2,AURKA,AXIN2,AXL,BCAS1,BCL10,BCL2,BCL6,BCL7A,BECN1,BEX4,BIRC5,BMP7,BMPR1B,BNIP3L,BRCA1,BRCA2,BRIP1,BUB1B,C12orf4,C16orf45,C18orf8,C20orf27,C6orf170,C7orf63,CA2,CACHD1,CACNA2D1,CACNA2D3,CACNB2,CACYBP,CAMK…	548
Cell Cycle	S phase of cervical cancer cell lines	7.14E-04		-0.194	CDC25C,FOXM1,FZR1,MCIDAS,MCM10,MPG,NRIP1,PLK1,PML,POLH,RAD18,REV1,REV3L,RPA1,TRIM21,VPS18	16
Cell Cycle	G1 phase of tumor cell lines	7.33E-04		0.358	AATF,ATM,BAD,BAP1,BCL2,BHLHE40,BMP7,BRCA1,BTRC,CAMK1,CAMKK2,CCND1,CCNE1,CCNG1,CCNG2,CDC25A,CDC25B,CDC25C,CDCA2,CDK2,CDK5RAP3,CDK6,CDKN1A,CDKN1C,CEBPB,COPS2,CYR61,DARS,DDIT3,DOT1L,DYRK1B,E2F1,EGFR,EIF2AK2,ELAVL1,EPB41L1,ESR1,ESRRA,ETS1,EZH2,FOXM1,FOXO1,FZR1,GJA1,GNL3,GPS2,GSPT1,ID3,IGF1R,IGF2,INSR,ITGA5,ITGAV,ITGB1,JAK2,KLF4,LGALS1,LGALS3,MAP2K3,MTBP,MTOR,MYBL2,MYC,NASP,NFKBIA,NFYA,ORC3,PIAS1,PRNP…	93
Cell Death and Survival	cell viability of breast cancer cell lines	7.43E-04		-0.126	ADAMTS1,ANGPT2,APEX1,ATM,BCL2,BDNF,BEX2,BHLHE40,BRCA1,BRCA2,BTRC,BUB1B,C11orf31,CA2,CAPN2,CCND1,CD44,CDK2,CDKN1A,CHCHD6,CLN3,CXCR7,EGFR,FGFR2,FKBP5,FOXM1,HHEX,HOXA5,ID2,ID4,IGF1R,IGFBP3,KIF1A,KIF5A,KRAS,LGALS3,MAD2L1,MCL1,MED1,MKNK1,MTOR,NCSTN,NDUFA13,NDUFAF4,NFKBIA,NT5C3A,PBK,PBX1,PDHA1,PIWIL2,PPM1D,PTPRE,RELA,RRM1,SMARCB1,SOD2,SOX2,STAT3,THOC1,TNFAIP8,TOP1,TP53,UBE2I,UGCG,XPA	65
Nervous System Development and Function	morphology of nervous system	7.75E-04		0.477	AATK,ABCA2,ABCD1,Abi2,ABR,ACP2,ACTL6B,ADAM22,ADAMTS4,AGRN,AGT,AHI1,AKAP12,AKT3,AKTIP,ALS2,Ank2,AP3M2,APAF1,APBB1,APLP2,APOE,APP,AQP4,ARL6,ARNT2,ARSA,ARSG,ASTN1,ATAT1,ATF2,ATM,ATP1A2,ATP1B2,AXL,B2M,BACE1,BAD,BAG6,BBS2,BBS4,BCL2L11,BDNF,BID,BMPR1B,BRCA1,CACNB3,CADPS,CAMKK2,CAPRIN1,CAPZB,CASP2,CASP6,CASP9,CC2D1A,CCND1,CCND2,CD44,CD47,CDK5,CDK5R1,CDKN1C,CDKN2C,CELSR2,CELSR3,CHN2,Ckmt1,CLCF1,CLCN2,CLC…	379
Cancer	Gastrointestinal Tract Cancer and Tumors	7.76E-04		0.596	AATK,ABCD3,ACADS,ACLY,ACOT7,ACOX1,ACOX2,ACTA2,ADAM12,ADAM15,ADAM17,ADAM9,ADAMTS1,ADRA2A,ADSL,AIMP1,AKR1B1,ALAS1,ALYREF,ANGPT2,ANGPTL4,ANTXR1,APBA2,APOC1,APOE,ARAF,ARAP3,AREG/AREGB,ASPG,ATF3,ATF7IP,ATP2A2,AURKA,AXIN2,AXL,BCAS1,BCL10,BCL2,BCL6,BCL7A,BECN1,BEX4,BIRC5,BMP7,BMPR1B,BNIP3L,BRCA1,BRCA2,BRIP1,BUB1B,C12orf4,C16orf45,C18orf8,C20orf27,C6orf170,C7orf63,CA2,CACHD1,CACNA2D1,CACNA2D3,CACNB2,CACY…	551
Gastrointestinal Disease	Gastrointestinal Tract Cancer and Tumors	7.76E-04		0.596	AATK,ABCD3,ACADS,ACLY,ACOT7,ACOX1,ACOX2,ACTA2,ADAM12,ADAM15,ADAM17,ADAM9,ADAMTS1,ADRA2A,ADSL,AIMP1,AKR1B1,ALAS1,ALYREF,ANGPT2,ANGPTL4,ANTXR1,APBA2,APOC1,APOE,ARAF,ARAP3,AREG/AREGB,ASPG,ATF3,ATF7IP,ATP2A2,AURKA,AXIN2,AXL,BCAS1,BCL10,BCL2,BCL6,BCL7A,BECN1,BEX4,BIRC5,BMP7,BMPR1B,BNIP3L,BRCA1,BRCA2,BRIP1,BUB1B,C12orf4,C16orf45,C18orf8,C20orf27,C6orf170,C7orf63,CA2,CACHD1,CACNA2D1,CACNA2D3,CACNB2,CACY…	551
Cell Cycle	arrest in G2/M phase transition of tumor cell lines	7.92E-04			ATF2,ATF5,CCNA2,CCND1,CDK1,CDKN1A,GADD45A,IGF2,LATS2,MAD2L1,MAP2K6,NFKBIA,PLAU,RB1,RPL7A,RRM2B,TP53	17
Cellular Compromise	fragmentation of mitochondria	7.92E-04		-0.738	APP,ATG7,BCAP31,BCL2,BID,DAP3,DNM1L,FIS1,GABARAPL2,MAPT,MFN1,MFN2,PACS2,PISD,PPP2R2B,SMPD1,SUMO1	17
Nucleic Acid Metabolism	metabolism of purine nucleotide	8.30E-04		-0.293	ABCA2,ABCC6,ABCD1,ABCD3,ACLY,ADK,ADSL,AK2,AK3,AK4,ATF7IP,ATP1A1,ATP2A2,ATP5B,ATP5D,Atp5e,ATP5I,ATP5J,ATP5J2,ATP6V0D1,ATP6V1G1,ATP6V1G2,BAD,BLM,CLPX,CTNS,CYB5R4,DDX25,DLST,DPM1,FHIT,GMDS,GPD2,GUK1,HELB,HELQ,HSPA8,IDH3A,IDH3B,IDH3G,KIF1B,MDH1,MSH6,MYH9,NT5E,NUDT1,NUDT9,OGDH,OLA1,PDE10A,PDE1B,PDE5A,PEX6,PSMC1,PSMC2,PSMC4,PSMC5,RAD54B,RALBP1,RHOBTB3,RORA,RUVBL2,SMARCAL1,SOAT1,TAP1,TOP2A,WRN	67
Small Molecule Biochemistry	metabolism of purine nucleotide	8.30E-04		-0.293	ABCA2,ABCC6,ABCD1,ABCD3,ACLY,ADK,ADSL,AK2,AK3,AK4,ATF7IP,ATP1A1,ATP2A2,ATP5B,ATP5D,Atp5e,ATP5I,ATP5J,ATP5J2,ATP6V0D1,ATP6V1G1,ATP6V1G2,BAD,BLM,CLPX,CTNS,CYB5R4,DDX25,DLST,DPM1,FHIT,GMDS,GPD2,GUK1,HELB,HELQ,HSPA8,IDH3A,IDH3B,IDH3G,KIF1B,MDH1,MSH6,MYH9,NT5E,NUDT1,NUDT9,OGDH,OLA1,PDE10A,PDE1B,PDE5A,PEX6,PSMC1,PSMC2,PSMC4,PSMC5,RAD54B,RALBP1,RHOBTB3,RORA,RUVBL2,SMARCAL1,SOAT1,TAP1,TOP2A,WRN	67
Embryonic Development	fusion of fetal membranes	8.52E-04		1.195	BMP7,CHMP5,CYR61,DAD1,FGFR2,FOXO1,FURIN,PSEN1,PSEN2,SMAD1,SMAD5,SNX1,SNX2,SS18,STK11,VCAM1,WNT7B,YAP1	18
Tissue Morphology	fusion of fetal membranes	8.52E-04		1.195	BMP7,CHMP5,CYR61,DAD1,FGFR2,FOXO1,FURIN,PSEN1,PSEN2,SMAD1,SMAD5,SNX1,SNX2,SS18,STK11,VCAM1,WNT7B,YAP1	18
Organismal Development	fusion of fetal membranes	8.52E-04		1.195	BMP7,CHMP5,CYR61,DAD1,FGFR2,FOXO1,FURIN,PSEN1,PSEN2,SMAD1,SMAD5,SNX1,SNX2,SS18,STK11,VCAM1,WNT7B,YAP1	18
Cell Cycle	interphase of epidermal cells	8.58E-04		0.000	CCNG2,CDC25A,CHEK2,CYLD,E2F1,ID2,MYC,NFKBIA,STAT3,TGFBR2,TSG101,XPC	12
Cell-To-Cell Signaling and Interaction	loss of synapse	8.67E-04		0.531	APP,BACE1,BDNF,GFAP,ITGB1,MAPT,NPTX1,SMN1/SMN2,VIM	9
Cellular Assembly and Organization	quantity of pinocytic vesicles	8.67E-04		-0.570	CSF1,HRAS,KRAS,RAB34,SNX1,SNX18,SNX33,SNX5,SNX9	9
Cancer	non-small cell lung cancer	8.74E-04			ADAM12,ADAM17,ADAMTS1,ANLN,ANXA2,APEX1,ATIC,AURKA,B2M,BAG1,BCL2,BIRC5,BRCA2,BTRC,CCNA2,CCND1,CD44,CDCA8,CDH13,CDK6,CDKN1A,CHI3L1,CLCN3,CSF1,CTSD,DCK,DHFR,DNAJB4,DUSP6,E2F1,EGFR,EIF4A1,ENO1,EPAS1,ESR1,FADD,FAM149B1,FAS,FDPS,FGFR2,FGFR3,FLT1,FNTA,FNTB,FOXM1,FUBP1,FURIN,FUT8,GART,GLDC,GNB2L1,GSTP1,HIF1A,HSPD1,ID1,IGFBP3,INSR,IRF1,ITGA3,ITGA5,ITGAV,ITGB1,ITGB5,JAK2,KRAS,LCK,MCM2,MPO,MTAP,MUC1,NQO1,NT…	122
Respiratory Disease	non-small cell lung cancer	8.74E-04			ADAM12,ADAM17,ADAMTS1,ANLN,ANXA2,APEX1,ATIC,AURKA,B2M,BAG1,BCL2,BIRC5,BRCA2,BTRC,CCNA2,CCND1,CD44,CDCA8,CDH13,CDK6,CDKN1A,CHI3L1,CLCN3,CSF1,CTSD,DCK,DHFR,DNAJB4,DUSP6,E2F1,EGFR,EIF4A1,ENO1,EPAS1,ESR1,FADD,FAM149B1,FAS,FDPS,FGFR2,FGFR3,FLT1,FNTA,FNTB,FOXM1,FUBP1,FURIN,FUT8,GART,GLDC,GNB2L1,GSTP1,HIF1A,HSPD1,ID1,IGFBP3,INSR,IRF1,ITGA3,ITGA5,ITGAV,ITGB1,ITGB5,JAK2,KRAS,LCK,MCM2,MPO,MTAP,MUC1,NQO1,NT…	122
Cell Morphology	abnormal morphology of hepatocytes	8.86E-04			ABCB4,ARSG,BIN3,CDKN1A,CLN3,CP,EGFR,ENTPD5,ESR1,FOXM1,GRN,HEXA,HEXB,HHEX,HMGCL,IKBKB,INHA,IQGAP2,KRAS,LIPA,MAN2B1,MANBA,MT1E,MT1H,NAGLU,PEMT,PEX11A,PITPNA,PKD1,PSAP,RAF1,RB1,RELA,SCP2,SKP2,SOD2,STK11,TAB2,TK2,TLR2,TP53,VTI1B	42
Organ Morphology	abnormal morphology of hepatocytes	8.86E-04			ABCB4,ARSG,BIN3,CDKN1A,CLN3,CP,EGFR,ENTPD5,ESR1,FOXM1,GRN,HEXA,HEXB,HHEX,HMGCL,IKBKB,INHA,IQGAP2,KRAS,LIPA,MAN2B1,MANBA,MT1E,MT1H,NAGLU,PEMT,PEX11A,PITPNA,PKD1,PSAP,RAF1,RB1,RELA,SCP2,SKP2,SOD2,STK11,TAB2,TK2,TLR2,TP53,VTI1B	42
Tissue Morphology	abnormal morphology of hepatocytes	8.86E-04			ABCB4,ARSG,BIN3,CDKN1A,CLN3,CP,EGFR,ENTPD5,ESR1,FOXM1,GRN,HEXA,HEXB,HHEX,HMGCL,IKBKB,INHA,IQGAP2,KRAS,LIPA,MAN2B1,MANBA,MT1E,MT1H,NAGLU,PEMT,PEX11A,PITPNA,PKD1,PSAP,RAF1,RB1,RELA,SCP2,SKP2,SOD2,STK11,TAB2,TK2,TLR2,TP53,VTI1B	42
Digestive System Development and Function	abnormal morphology of hepatocytes	8.86E-04			ABCB4,ARSG,BIN3,CDKN1A,CLN3,CP,EGFR,ENTPD5,ESR1,FOXM1,GRN,HEXA,HEXB,HHEX,HMGCL,IKBKB,INHA,IQGAP2,KRAS,LIPA,MAN2B1,MANBA,MT1E,MT1H,NAGLU,PEMT,PEX11A,PITPNA,PKD1,PSAP,RAF1,RB1,RELA,SCP2,SKP2,SOD2,STK11,TAB2,TK2,TLR2,TP53,VTI1B	42
Hepatic System Development and Function	abnormal morphology of hepatocytes	8.86E-04			ABCB4,ARSG,BIN3,CDKN1A,CLN3,CP,EGFR,ENTPD5,ESR1,FOXM1,GRN,HEXA,HEXB,HHEX,HMGCL,IKBKB,INHA,IQGAP2,KRAS,LIPA,MAN2B1,MANBA,MT1E,MT1H,NAGLU,PEMT,PEX11A,PITPNA,PKD1,PSAP,RAF1,RB1,RELA,SCP2,SKP2,SOD2,STK11,TAB2,TK2,TLR2,TP53,VTI1B	42
Nucleic Acid Metabolism	biosynthesis of nucleoside triphosphate	8.86E-04		-0.116	ADK,ALDOA,APP,ATP5B,ATP5D,ATXN1,CDK1,CHCHD6,CTPS1,DNM1L,DTYMK,FAS,GJA1,HIF1A,HSPD1,IMPDH1,INSR,KRAS,LETM1,MAP1LC3B,MAPT,MCL1,MFN2,MNF1,NDUFAF1,NDUFS6,NME2,NT5E,PARP1,PASK,PDHA1,PID1,PKM,PML,PRKAG2,SOCS3,SOD1,STAT3,TFAM,TP53,TXNIP,TYMS	42
Small Molecule Biochemistry	biosynthesis of nucleoside triphosphate	8.86E-04		-0.116	ADK,ALDOA,APP,ATP5B,ATP5D,ATXN1,CDK1,CHCHD6,CTPS1,DNM1L,DTYMK,FAS,GJA1,HIF1A,HSPD1,IMPDH1,INSR,KRAS,LETM1,MAP1LC3B,MAPT,MCL1,MFN2,MNF1,NDUFAF1,NDUFS6,NME2,NT5E,PARP1,PASK,PDHA1,PID1,PKM,PML,PRKAG2,SOCS3,SOD1,STAT3,TFAM,TP53,TXNIP,TYMS	42
Cell Death and Survival	necrosis of kidney	8.92E-04		0.187	AATF,ADORA1,AGT,ALDH3B1,APOE,APP,APRT,AQP11,AREG/AREGB,ATF3,ATG7,ATP13A2,ATP1A1,BAD,BAG4,BCL10,BCL2,BCL2L11,BCL6,BECN1,BID,BIRC2,BIRC5,BNIP3L,BOK,BRCA2,CALCA,CASP1,CASP2,CASP7,CASP9,CAT,CCBL1,CD44,CDK1,CDK2,CDKN1A,CHMP5,CRYAB,CSF1,Cycs,DAP3,DCTN2,DDIT3,DDX17,DLST,DUSP4,E2F6,EGFR,EIF2AK2,ELOVL4,EMP1,ESR1,FADD,FAS,FGF1,FLT1,FOS,FOXO1,GNA12,GNA13,GNB2,GSTM5,GSTP1,HIF1A,HIPK2,HK1,HK2,HMOX1,HRAS,HSPA1…	168
Cell Cycle	spindle checkpoint of cells	8.97E-04		0.243	ATM,AXIN2,BIRC5,CDK5RAP2,CDT1,CENPI,DLGAP5,ERCC6L,HIF1A,MAD1L1,MAD2L1,MAD2L1BP,MAD2L2,PLK1,PSMG2,TP53,TPR,TTK,USP44	19
DNA Replication, Recombination, and Repair	spindle checkpoint of cells	8.97E-04		0.243	ATM,AXIN2,BIRC5,CDK5RAP2,CDT1,CENPI,DLGAP5,ERCC6L,HIF1A,MAD1L1,MAD2L1,MAD2L1BP,MAD2L2,PLK1,PSMG2,TP53,TPR,TTK,USP44	19
Cancer	metastasis of lung	9.03E-04		-0.433	ADAMTS1,AKAP12,ANGPTL4,ARF6,CD151,CSF1,CYR61,EDNRB,EGFL7,EGFR,EPAS1,HIF1A,IL18,ING4,IRX1,ITGA9,LCN2,LMCD1,MAGI1,MYC,NID2,SND1,SPP1,THBD,TP63,VEGFC	26
Respiratory Disease	metastasis of lung	9.03E-04		-0.433	ADAMTS1,AKAP12,ANGPTL4,ARF6,CD151,CSF1,CYR61,EDNRB,EGFL7,EGFR,EPAS1,HIF1A,IL18,ING4,IRX1,ITGA9,LCN2,LMCD1,MAGI1,MYC,NID2,SND1,SPP1,THBD,TP63,VEGFC	26
Organ Development	metastasis of lung	9.03E-04		-0.433	ADAMTS1,AKAP12,ANGPTL4,ARF6,CD151,CSF1,CYR61,EDNRB,EGFL7,EGFR,EPAS1,HIF1A,IL18,ING4,IRX1,ITGA9,LCN2,LMCD1,MAGI1,MYC,NID2,SND1,SPP1,THBD,TP63,VEGFC	26
Nervous System Development and Function	morphology of hippocampus	9.08E-04			Abi2,AP3M2,APBB1,APOE,ARL6,AXL,BAD,BBS2,BBS4,BCL2L11,BDNF,BID,CDK5,CDK5R1,Ckmt1,CLCN3,CLN3,CPLX2,CTSB,CTSL2,CXCR4,DAB1,FYN,GRIA2,HDAC2,HSD11B1,KIF1B,KIF2A,LDLR,LHX2,MAN2B1,MANBA,Map2,MKKS,NCAM1,NFIB,NFIX,OTX1,PAFAH1B1,PPARGC1A,PPP1R9B,PPT1,PSAP,PSEN1,RELN,RGS2,SLC1A2,SLC2A8,SOD2,SS18L1,SYNCRIP,TLR3,TNR,VLDLR,ZBTB18	55
Organ Morphology	morphology of hippocampus	9.08E-04			Abi2,AP3M2,APBB1,APOE,ARL6,AXL,BAD,BBS2,BBS4,BCL2L11,BDNF,BID,CDK5,CDK5R1,Ckmt1,CLCN3,CLN3,CPLX2,CTSB,CTSL2,CXCR4,DAB1,FYN,GRIA2,HDAC2,HSD11B1,KIF1B,KIF2A,LDLR,LHX2,MAN2B1,MANBA,Map2,MKKS,NCAM1,NFIB,NFIX,OTX1,PAFAH1B1,PPARGC1A,PPP1R9B,PPT1,PSAP,PSEN1,RELN,RGS2,SLC1A2,SLC2A8,SOD2,SS18L1,SYNCRIP,TLR3,TNR,VLDLR,ZBTB18	55
Cell Morphology	modification of tumor cell lines	9.24E-04		-0.478	APP,BRCA1,BRCA2,CHD4,EGFR,KPNA2,LCN2,NAE1,NPM1,PARP1,RAD18,RAD50,RAD51,REV1,REV3L,RNF168,RNF2,RNF4,RPA1,SFR1,TGM2,THOC1,TLR2,TP53,XRCC6	25
Nervous System Development and Function	abnormal morphology of third cerebral ventricle	9.27E-04			APAF1,ARNT2,ATP1B2,BBS2,BBS4,CASP9,CELSR2,DPCD,E2F5,HSF1,MKKS,MYH10,NFIX,NR1H2,OPHN1,OTX1,PKD1,PSEN1,RB1,SMARCC1	20
Organ Morphology	abnormal morphology of third cerebral ventricle	9.27E-04			APAF1,ARNT2,ATP1B2,BBS2,BBS4,CASP9,CELSR2,DPCD,E2F5,HSF1,MKKS,MYH10,NFIX,NR1H2,OPHN1,OTX1,PKD1,PSEN1,RB1,SMARCC1	20
Cell-To-Cell Signaling and Interaction	attachment of tumor cell lines	9.45E-04		0.064	ADAM15,ARAP3,BCAP31,C1QBP,CD44,CDH13,EFNB1,EGR1,ETS1,IGF1R,ITGA3,ITGA5,ITGA6,ITGB1,LRP1,PLD1,PTN,RALB,SDC3,SIRPA,SPARC	21
Tissue Development	attachment of tumor cell lines	9.45E-04		0.064	ADAM15,ARAP3,BCAP31,C1QBP,CD44,CDH13,EFNB1,EGR1,ETS1,IGF1R,ITGA3,ITGA5,ITGA6,ITGB1,LRP1,PLD1,PTN,RALB,SDC3,SIRPA,SPARC	21
Molecular Transport	accumulation of acylglycerol	9.48E-04		0.828	ABHD5,ACADL,ACSL1,AGT,APOC1,APOE,ATM,CALCA,CEBPB,CIDEB,DGKA,ERCC1,ESRRA,FBXW7,FOXO1,GPAM,INSIG1,INSIG2,LPIN1,LPL,MGAT3,MGLL,MID1IP1,Mup1 (includes others),ODC1,PASK,PCYT1A,PEMT,PITPNA,PLIN2,PNPLA2,PON2,PPARGC1A,PRKAA2,RGS4,SCP2,SLC27A1,SMPD1,STAT5A,TAF10,VHL	41
Small Molecule Biochemistry	accumulation of acylglycerol	9.48E-04		0.828	ABHD5,ACADL,ACSL1,AGT,APOC1,APOE,ATM,CALCA,CEBPB,CIDEB,DGKA,ERCC1,ESRRA,FBXW7,FOXO1,GPAM,INSIG1,INSIG2,LPIN1,LPL,MGAT3,MGLL,MID1IP1,Mup1 (includes others),ODC1,PASK,PCYT1A,PEMT,PITPNA,PLIN2,PNPLA2,PON2,PPARGC1A,PRKAA2,RGS4,SCP2,SLC27A1,SMPD1,STAT5A,TAF10,VHL	41
Lipid Metabolism	accumulation of acylglycerol	9.48E-04		0.828	ABHD5,ACADL,ACSL1,AGT,APOC1,APOE,ATM,CALCA,CEBPB,CIDEB,DGKA,ERCC1,ESRRA,FBXW7,FOXO1,GPAM,INSIG1,INSIG2,LPIN1,LPL,MGAT3,MGLL,MID1IP1,Mup1 (includes others),ODC1,PASK,PCYT1A,PEMT,PITPNA,PLIN2,PNPLA2,PON2,PPARGC1A,PRKAA2,RGS4,SCP2,SLC27A1,SMPD1,STAT5A,TAF10,VHL	41
DNA Replication, Recombination, and Repair	DNA damage response of cervical cancer cell lines	9.50E-04	Increased	2.021	CDK1,POLD1,POLH,RAD18,REV1,REV3L,RPA1	7
Tissue Development	accumulation of cervical cancer cell lines	9.50E-04		0.640	CDKN1C,MCM10,MPG,PLK1,PPM1G,SMARCE1,TXNRD1	7
Cell Death and Survival	apoptosis of myoblasts	9.50E-04		0.000	BCL2,CASP9,CDKN1A,CDKN1C,DAG1,NDN,RB1	7
Cell Cycle	arrest in G2/M phase transition of fibroblasts	9.50E-04			ATF2,CDC25C,GADD45A,MBD4,PARP1,RELA,TP53	7
Connective Tissue Development and Function	arrest in G2/M phase transition of fibroblasts	9.50E-04			ATF2,CDC25C,GADD45A,MBD4,PARP1,RELA,TP53	7
Nucleic Acid Metabolism	metabolism of deoxyribonucleotide	9.50E-04			DUT,NT5C,NT5M,NUDT1,RRM2,TK2,TYMS	7
Small Molecule Biochemistry	metabolism of deoxyribonucleotide	9.50E-04			DUT,NT5C,NT5M,NUDT1,RRM2,TK2,TYMS	7
Cell Cycle	G1 phase of bone cancer cell lines	9.50E-04		-1.131	CCND1,CCNE1,CDC25B,CDK2,CDK5RAP3,CDK6,CDKN1A,FOXM1,FZR1,GJA1,GNL3,GPS2,MAP2K3,MTBP,MTOR,MYBL2,MYC,ORC3,RASSF3,RB1,RBL1,RPL23,TP53	23
Cellular Assembly and Organization	quantity of nucleus	9.50E-04		-0.452	ADM,AURKA,BLM,BUB1B,BUB3,CDK1,CSF1,CTSL2,DHX9,FOS,HCFC1,HRAS,IGF2,INPP5K,LATS2,LDLR,MPG,MYC,PLK1,SPG20,TP53,TTYH1,VEGFA	23
Cellular Function and Maintenance	repair of tumor cell lines	9.50E-04		-0.828	APP,BRCA1,BRCA2,CHD4,EGFR,KPNA2,NAE1,NPM1,PARP1,RAD18,RAD50,RAD51,REV1,REV3L,RNF168,RNF2,RNF4,RPA1,SFR1,THOC1,TLR2,TP53,XRCC6	23
Cell Morphology	repair of tumor cell lines	9.50E-04		-0.828	APP,BRCA1,BRCA2,CHD4,EGFR,KPNA2,NAE1,NPM1,PARP1,RAD18,RAD50,RAD51,REV1,REV3L,RNF168,RNF2,RNF4,RPA1,SFR1,THOC1,TLR2,TP53,XRCC6	23
Cancer	incidence of tumor	9.68E-04		-0.610	ABCB4,ACADVL,ACOX1,ATM,ATP2A2,AURKA,BAD,BECN1,BIN3,BLM,BRCA1,BRCA2,BUB3,CASP1,CBX7,CCND1,CCNDBP1,CCNG1,CD151,CD44,CD47,CDKN1A,CDKN2C,CEBPB,CHEK2,CYLD,DDB2,DMTF1,DNMT1,E2F1,E2F4,EGR1,ENTPD5,EPHX1,ERCC8,ESR1,FANCD2,FBXO4,FEN1,FGF22,FHIT,FOLR1,FZR1,GADD45A,GSTP1,H2AFX,HACE1,HCST,HIF1A,HINT1,Hmgn1,HRAS,IKBKB,IKBKG,IL6ST,INHA,IP6K2,IQGAP2,IRF1,KRAS,KRT10,MAD1L1,MAD2L1,MBD4,MGAT3,MIF,MPG,MSH6,MT1E,MT1H…	135
Embryonic Development	closure of embryonic tissue	1.01E-03	Increased	2.200	ADM,AIP,AKTIP,APAF1,BBS4,BCL10,BRCA1,CASP9,CCNF,CELSR1,DNM1L,FBXW7,FTO,FURIN,FZD3,HIPK2,IFT122,IKBKB,IRX3,ITGA3,ITGA6,KAT2A,KDM6A,KIF3A,LAMC1,LHX2,LIAS,LMO4,LRP6,MAPK9,MARCKSL1,NR6A1,PFN1,PSEN1,PSEN2,PTK7,RGMA,ROCK2,RPGRIP1L,SFRP1,SHMT1,SHROOM3,SMAD5,SNX1,SNX2,STK11,TCOF1,TEAD2,TFAP2A,TP53,TRAF6,TRPM6,TSC1,TSC2,TULP3,UHRF1,VANGL2,VCL,XRCC2,ZEB2,ZIC2	61
Organismal Development	closure of embryonic tissue	1.01E-03	Increased	2.200	ADM,AIP,AKTIP,APAF1,BBS4,BCL10,BRCA1,CASP9,CCNF,CELSR1,DNM1L,FBXW7,FTO,FURIN,FZD3,HIPK2,IFT122,IKBKB,IRX3,ITGA3,ITGA6,KAT2A,KDM6A,KIF3A,LAMC1,LHX2,LIAS,LMO4,LRP6,MAPK9,MARCKSL1,NR6A1,PFN1,PSEN1,PSEN2,PTK7,RGMA,ROCK2,RPGRIP1L,SFRP1,SHMT1,SHROOM3,SMAD5,SNX1,SNX2,STK11,TCOF1,TEAD2,TFAP2A,TP53,TRAF6,TRPM6,TSC1,TSC2,TULP3,UHRF1,VANGL2,VCL,XRCC2,ZEB2,ZIC2	61
Tissue Development	closure of embryonic tissue	1.01E-03	Increased	2.200	ADM,AIP,AKTIP,APAF1,BBS4,BCL10,BRCA1,CASP9,CCNF,CELSR1,DNM1L,FBXW7,FTO,FURIN,FZD3,HIPK2,IFT122,IKBKB,IRX3,ITGA3,ITGA6,KAT2A,KDM6A,KIF3A,LAMC1,LHX2,LIAS,LMO4,LRP6,MAPK9,MARCKSL1,NR6A1,PFN1,PSEN1,PSEN2,PTK7,RGMA,ROCK2,RPGRIP1L,SFRP1,SHMT1,SHROOM3,SMAD5,SNX1,SNX2,STK11,TCOF1,TEAD2,TFAP2A,TP53,TRAF6,TRPM6,TSC1,TSC2,TULP3,UHRF1,VANGL2,VCL,XRCC2,ZEB2,ZIC2	61
Cancer	rhabdomyosarcoma	1.01E-03		-0.837	ASS1,BC018242,BLM,CDKN1A,CELA1,F2R,FOS,FOXO1,GALK1,HRAS,KRAS,MAD1L1,Map4k4,MELK,NCAM1,NF1,PBK,PDGFRA,PFKL,PLK2,PLK4,RIPK1,SFRP1,SKP2,SMARCB1,STK24,TK1,TP53,TP53BP2,TP63,TTK,TUBA1A,TUBB,TUBB4B,TUBD1,TUBE1,TUBG1,VRK1,WSCD1,XRCC2	40
Skeletal and Muscular Disorders	rhabdomyosarcoma	1.01E-03		-0.837	ASS1,BC018242,BLM,CDKN1A,CELA1,F2R,FOS,FOXO1,GALK1,HRAS,KRAS,MAD1L1,Map4k4,MELK,NCAM1,NF1,PBK,PDGFRA,PFKL,PLK2,PLK4,RIPK1,SFRP1,SKP2,SMARCB1,STK24,TK1,TP53,TP53BP2,TP63,TTK,TUBA1A,TUBB,TUBB4B,TUBD1,TUBE1,TUBG1,VRK1,WSCD1,XRCC2	40
Organismal Development	arrest in growth of organism	1.03E-03			ABCA1,AMD1,APH1A,ARAP3,ARC,ATE1,ATF2,ATF7,BECN1,CDK11A/CDK11B,CHAF1A,COMMD3-BMI1,CUL1,DAG1,DNMT1,EP400,EPN2,EZH2,FLII,FLT1,FXN,G6PD,GCLC,GNA12,GNA13,GSC,HIF1A,HIRA,HOXA5,HSP90B1,HUS1,KAT2A,KAT7,KRAS,LAMTOR1,LIAS,MCL1,MCM10,METAP2,MTOR,NASP,NF1,PARP1,PARP2,PDCD2,PIK3C3,PLK4,PNO1,POMT1,PSMC4,RAC1,RAD50,RAD51,RAF1,RNASEH1,RNF2,SLC25A19,SNX1,SNX2,SRRT,SS18,TBP,TDG,TGS1,THBD,TP53,TSG101,TTYH1,TUBG1,TX…	77
Cancer	tumorigenesis of carcinoma	1.06E-03		-0.671	ABCB4,ACOX1,ATP2A2,B2M,BCL2,BECN1,BIN3,BIRC2,BIRC5,BRCA1,BRCA2,BTRC,CBX7,CCNDBP1,CDK2,CDKN1A,CDKN2C,CYLD,DDB2,DNMT1,E2F1,EGR1,ENTPD5,ESR1,ETV1,FANCD2,FBXO4,FHIT,FZR1,GADD45A,GNAI2,H2AFX,HINT1,HIP1,HRAS,IGFBP3,INHA,IQGAP2,KIF11,KRAS,LTBR,MAD1L1,MAD2L1,MAPK9,MSH6,MT1E,MT1H,MTA1,MUC1,MUS81,MUTYH,MXI1,MYC,NF1,NFKBIA,NQO1,NUDT1,ODC1,PLCE1,PLK3,PMS2,POLH,PRF1,PRKAR1A,PSME3,PTPRE,RALB,RASSF1,RB1,ROBO1,S…	91
Cellular Assembly and Organization	nucleation of microtubules	1.08E-03		0.728	AKAP9,BIRC5,GRK5,HAUS8,MAPT,NDE1,NDEL1,NEDD1,PCNT,RAF1,TPX2,TUBG1,TUBGCP2	13
Cellular Function and Maintenance	nucleation of microtubules	1.08E-03		0.728	AKAP9,BIRC5,GRK5,HAUS8,MAPT,NDE1,NDEL1,NEDD1,PCNT,RAF1,TPX2,TUBG1,TUBGCP2	13
Organismal Development	size of body	1.09E-03	Increased	2.225	AAAS,ABCA1,ABCA2,ABCC10,ABHD5,ACOX1,ADAM17,ADAM22,ADAMTS1,ADCY8,ADCYAP1R1,ADD1,ADRB1,AEBP1,AFF1,AFG3L2,AGPAT6,AGT,AHI1,AHNAK,AKAP6,AKT3,ALDH5A1,ANGPTL4,Ank2,ANXA2,APBA2,APBB1,APLP2,APOE,APP,APRT,AQP11,AQP5,ARAF,AREG/AREGB,ARHGAP1,ARIH2,ARL6IP5,ARSB,ATF2,ATG7,ATM,ATP2A2,ATXN2,BACE1,BACE2,BBS2,BBS4,BCL2,BCL2L11,BCL6,BCLAF1,BDNF,BIRC2,BLMH,BMF,BMP7,BMPER,BNIP3L,BRCA1,BRCA2,BSCL2,C3,CA14,CACNA1H,CACN…	414
Cellular Assembly and Organization	formation of cellular protrusions	1.12E-03	Increased	2.149	ABI1,Abi2,ACTB,ACTR3,ADAM22,AFG3L2,AGRN,AGT,AHI1,AKAP12,ALS2,AMIGO1,ANAPC2,ANGPTL4,APOE,APP,AREG/AREGB,ARF6,ARHGAP24,ARHGAP32,ARHGEF25,ARHGEF4,ATG7,ATXN1,ATXN10,ATXN2,B3GNT1,B9D2,BACE1,BBS2,BBS4,BBS5,BCL2,BDNF,BECN1,BMP7,BTG3,C1orf151-NBL1/NBL1,C1QBP,C5,CACNA1H,CAMK2A,CAPN2,CAPNS1,CAPZB,CC2D1A,CCL5,CD44,CD47,CDC20,CDC42BPB,CDC42EP2,CDC42EP4,CDH13,CDK5,CDK5R1,CDKN1A,CELSR2,CEP104,CEP164,CNP,CNTF,C…	335
Cellular Function and Maintenance	formation of cellular protrusions	1.12E-03	Increased	2.149	ABI1,Abi2,ACTB,ACTR3,ADAM22,AFG3L2,AGRN,AGT,AHI1,AKAP12,ALS2,AMIGO1,ANAPC2,ANGPTL4,APOE,APP,AREG/AREGB,ARF6,ARHGAP24,ARHGAP32,ARHGEF25,ARHGEF4,ATG7,ATXN1,ATXN10,ATXN2,B3GNT1,B9D2,BACE1,BBS2,BBS4,BBS5,BCL2,BDNF,BECN1,BMP7,BTG3,C1orf151-NBL1/NBL1,C1QBP,C5,CACNA1H,CAMK2A,CAPN2,CAPNS1,CAPZB,CC2D1A,CCL5,CD44,CD47,CDC20,CDC42BPB,CDC42EP2,CDC42EP4,CDH13,CDK5,CDK5R1,CDKN1A,CELSR2,CEP104,CEP164,CNP,CNTF,C…	335
Cell Morphology	formation of cellular protrusions	1.12E-03	Increased	2.149	ABI1,Abi2,ACTB,ACTR3,ADAM22,AFG3L2,AGRN,AGT,AHI1,AKAP12,ALS2,AMIGO1,ANAPC2,ANGPTL4,APOE,APP,AREG/AREGB,ARF6,ARHGAP24,ARHGAP32,ARHGEF25,ARHGEF4,ATG7,ATXN1,ATXN10,ATXN2,B3GNT1,B9D2,BACE1,BBS2,BBS4,BBS5,BCL2,BDNF,BECN1,BMP7,BTG3,C1orf151-NBL1/NBL1,C1QBP,C5,CACNA1H,CAMK2A,CAPN2,CAPNS1,CAPZB,CC2D1A,CCL5,CD44,CD47,CDC20,CDC42BPB,CDC42EP2,CDC42EP4,CDH13,CDK5,CDK5R1,CDKN1A,CELSR2,CEP104,CEP164,CNP,CNTF,C…	335
Cancer	leiomyomatosis	1.16E-03			ABCA8,ADAM12,ADARB1,AK2,AKAP8L,ALDH1A1,ALDOA,ANAPC10,ARIH2,ARNT,BCL10,BDH1,CDC7,CETN3,CGRRF1,CLEC16A,CLUH,CNP,CRY2,CTSC,CYR61,DDX24,DLGAP4,ECM2,EDNRB,EGFR,EIF4EBP1,ERAL1,ESR1,FAS,FBN1,FGFR2,FGFR3,FMOD,FOS,FTH1,GPM6A,GRIA2,HSP90AB1,HYAL1,IFIT3,IGF1R,IGF2,IGFBP5,INSR,KRAS,LIFR,LRCH4,LTBP1,MAPK1,MAPK3,MDH1,MED12,MEGF9,MEST,MFAP3L,MGST1,MMP2,MTHFD2,MYC,MYH10,MYL6,NDUFS7,NEGR1,NOL7,OLFM1,PCCA,PCNA,PDE…	123
Cell Death and Survival	necrosis of brain	1.19E-03		-0.048	AATK,ADAM12,ADNP,ADORA1,ANP32A,APAF1,APOE,APP,ATF2,ATG7,ATP13A2,ATXN1,ATXN2,ATXN3,BAD,BAG1,Bbc3,BCL2,BCL2L11,BCL2L2,BDNF,BID,CAPN1,CAPNS1,CASP2,CASP6,CASP9,CAT,CDC25A,CDK1,CDK2,CDK5,CDK5R1,CDK6,CDKN1A,CDKN2D,CTSD,Cycs,DAPK1,DDIT3,DNM1L,E2F1,EGR1,ETS2,FADD,FAS,FLT1,FOS,FOXO1,GBA,GCLC,GCLM,GLRX,GNAO1,GPT,GRIA2,HAP1,HDAC3,HDAC4,HIP1,HK2,HMGB2,HSPD1,HTRA2,IGF1R,INPP5A,ITSN1,JUNB,KLF6,LCN2,LRPAP1,MAP2…	125
Cancer	colon cancer	1.23E-03		0.403	ABCD3,ACLY,ACOT7,ACOX1,ADAM12,ADAM17,ADAMTS1,ADRA2A,ADSL,ALYREF,ANGPTL4,ANTXR1,APOC1,ASPG,ATF3,ATF7IP,ATP2A2,AXIN2,BCAS1,BCL6,BCL7A,BMP7,BNIP3L,BRIP1,C12orf4,C16orf45,C20orf27,C6orf170,C7orf63,CA2,CACHD1,CACNB2,CACYBP,CAMK2N1,CAT,CCDC117,CCNA2,CCT4,CCT5,CD274,CDC6,CDCA5,CDCA8,CDKN1A,CENPA,CEP55,CHAF1A,CIRBP,CLDN2,CLIC5,CNNM2,CRELD1,CRYL1,CSNK1G2,CTSB,DBI,DDX17,DDX27,DDX39A,DENND2A,DGKA,DHDDS,DHFR…	292
Gastrointestinal Disease	colon cancer	1.23E-03		0.403	ABCD3,ACLY,ACOT7,ACOX1,ADAM12,ADAM17,ADAMTS1,ADRA2A,ADSL,ALYREF,ANGPTL4,ANTXR1,APOC1,ASPG,ATF3,ATF7IP,ATP2A2,AXIN2,BCAS1,BCL6,BCL7A,BMP7,BNIP3L,BRIP1,C12orf4,C16orf45,C20orf27,C6orf170,C7orf63,CA2,CACHD1,CACNB2,CACYBP,CAMK2N1,CAT,CCDC117,CCNA2,CCT4,CCT5,CD274,CDC6,CDCA5,CDCA8,CDKN1A,CENPA,CEP55,CHAF1A,CIRBP,CLDN2,CLIC5,CNNM2,CRELD1,CRYL1,CSNK1G2,CTSB,DBI,DDX17,DDX27,DDX39A,DENND2A,DGKA,DHDDS,DHFR…	292
Cell Death and Survival	apoptosis of fibroblasts	1.24E-03		1.512	APAF1,APP,ATF2,ATF3,ATM,BAD,BCL2,BCL2L11,BID,BIRC2,BLM,CAPNS1,CASP1,CASP2,CASP4,CASP9,CCND1,CD1D,CDKN1A,CDKN2C,CLIC4,CTSD,Cycs,DAPK1,DDIT3,DDX58,E2F1,E2F2,EGFR,EIF2AK2,EMD,FADD,FAS,FOXO1,GAB1,HRAS,IGF1R,IGFBP3,IKBKB,IL18,INSR,IRF3,ITGB1,JUND,KHDRBS1,KRAS,MAP2K3,MAP2K4,MAPK9,MAVS,MBD4,MCL1,MT1E,MT1H,MYBL2,MYC,NFKBIA,NUPR1,PARP1,PIDD,PITPNA,PLRG1,PMS2,PRKDC,PRMT2,PSEN1,RAC1,RAF1,RALBP1,RB1,RELA,RHO…	97
Cell Cycle	arrest in mitosis	1.24E-03			BIRC5,BLM,BRCA1,BUB1B,CCNE1,CDC20,CDK1,CDK19,CDKN1A,CENPI,CLIP1,CSE1L,DCTN2,GADD45A,HDAC4,HOXA7,KIF22,KIF4A,KNTC1,MAD2L1,MYBL2,NUDCD3,PAFAH1B1,PLK1,RASSF1,SGOL1,TCP1,TP53,TTK,ZW10	30
Cell Death and Survival	apoptosis of epithelial cell lines	1.25E-03		-0.375	APP,ATF3,BAD,BCL10,BCL2,BCL2L11,BCL6,BID,BIRC2,BIRC5,BNIP3L,BOK,CASP1,CASP2,CASP9,CD44,CHMP5,CLIC4,CRYAB,DAP3,DDIT3,DDX17,DYNLL1,E2F6,EGFR,EIF2AK2,ELOVL4,ESR1,FADD,FAS,FGF1,FOS,FOXO1,HIPK2,HRAS,HSPB8,HSPD1,IGFBP3,IKBKG,IL17RD,INSR,IPPK,IRF1,ITGA5,ITGAV,ITGB1,JAK2,KRAS,MAP2K4,MAP2K6,MAP2K7,MAP3K8,MAPK1,MAPT,MCL1,MYC,MZB1,NFKBIA,NTRK2,PDE4A,PIAS1,PKN2,PLK3,PPID,PPM1A,PPP1R15A,PRMT2,PSIP1,RAC1,RAF1,…	102
Nervous System Development and Function	morphology of cerebellum	1.26E-03		0.762	ABR,ADAMTS4,AHI1,AKAP12,ALS2,ARSA,ARSG,ASTN1,ATM,AXL,CCND1,CCND2,CDK5,CDK5R1,CDKN2C,CLCN2,CLN3,CNTN1,COMMD3-BMI1,CP,CSTB,CXCR4,EGFR,EPB41L1,EPB41L2,FGF17,FKBP8,GABRB3,GLB1,GM2A,GNPAT,HEXB,KIF2A,LDLR,LYNX1,MANBA,Map2,MAPK8IP1,MAPK8IP2,MYH10,NAGLU,NCAM1,NDUFS4,OTX1,PEX11B,PEX2,PITPNA,PPARGC1A,PRNP,PVALB,RB1,RNF2,RORA,SLC1A3,SMPD1,SOAT1,SOD2,SPARCL1,SS18L1,TPP1,UPP1,VLDLR,XPA,ZIC4,ZNF423	65
Organ Morphology	morphology of cerebellum	1.26E-03		0.762	ABR,ADAMTS4,AHI1,AKAP12,ALS2,ARSA,ARSG,ASTN1,ATM,AXL,CCND1,CCND2,CDK5,CDK5R1,CDKN2C,CLCN2,CLN3,CNTN1,COMMD3-BMI1,CP,CSTB,CXCR4,EGFR,EPB41L1,EPB41L2,FGF17,FKBP8,GABRB3,GLB1,GM2A,GNPAT,HEXB,KIF2A,LDLR,LYNX1,MANBA,Map2,MAPK8IP1,MAPK8IP2,MYH10,NAGLU,NCAM1,NDUFS4,OTX1,PEX11B,PEX2,PITPNA,PPARGC1A,PRNP,PVALB,RB1,RNF2,RORA,SLC1A3,SMPD1,SOAT1,SOD2,SPARCL1,SS18L1,TPP1,UPP1,VLDLR,XPA,ZIC4,ZNF423	65
Cancer	intestinal tumor	1.26E-03		0.065	ABCD3,ACADS,ACLY,ACOT7,ACOX1,ACOX2,ACTA2,ADAM12,ADAM17,ADAMTS1,ADRA2A,ADSL,AIMP1,ALAS1,ALYREF,ANGPT2,ANGPTL4,ANTXR1,APBA2,APOC1,AREG/AREGB,ASPG,ATF3,ATF7IP,ATP2A2,AURKA,AXIN2,AXL,BCAS1,BCL10,BCL2,BCL6,BCL7A,BECN1,BEX4,BIRC5,BMP7,BMPR1B,BNIP3L,BRIP1,BUB1B,C12orf4,C16orf45,C20orf27,C6orf170,C7orf63,CA2,CACHD1,CACNB2,CACYBP,CAMK2N1,CAPN3,CAT,CCDC117,CCL5,CCNA2,CCND1,CCND2,CCT4,CCT5,CD248,CD274,CD44,…	464
Gastrointestinal Disease	intestinal tumor	1.26E-03		0.065	ABCD3,ACADS,ACLY,ACOT7,ACOX1,ACOX2,ACTA2,ADAM12,ADAM17,ADAMTS1,ADRA2A,ADSL,AIMP1,ALAS1,ALYREF,ANGPT2,ANGPTL4,ANTXR1,APBA2,APOC1,AREG/AREGB,ASPG,ATF3,ATF7IP,ATP2A2,AURKA,AXIN2,AXL,BCAS1,BCL10,BCL2,BCL6,BCL7A,BECN1,BEX4,BIRC5,BMP7,BMPR1B,BNIP3L,BRIP1,BUB1B,C12orf4,C16orf45,C20orf27,C6orf170,C7orf63,CA2,CACHD1,CACNB2,CACYBP,CAMK2N1,CAPN3,CAT,CCDC117,CCL5,CCNA2,CCND1,CCND2,CCT4,CCT5,CD248,CD274,CD44,…	464
Cellular Assembly and Organization	growth of plasma membrane projections	1.27E-03		1.372	AATK,ADAM17,ADNP,Aldh1a7,ALS2,ANP32A,APBA2,APBB1,APEX1,APOE,APP,ARF6,ARHGAP32,ARHGEF25,BAG1,BCAN,BCL2,BDNF,BMP7,BMPR1A,BTG3,CAMK1,CAT,CD47,CDK1,CDK2,CDK5,CDK5R1,CDKN1A,CNTF,CORO1B,CSF1,CSNK1D,CSNK1E,CSPG5,CSRP1,CTNND2,DAB2IP,DCLK1,DDR1,DIXDC1,DNAJA3,DNER,DNM1L,DOCK1,DOK5,DPYSL2,DPYSL3,DPYSL5,E2F1,EFNB1,EGFR,EGR1,EGR3,EIF4EBP1,ELAVL4,ELMO2,EXOC4,EXOC7,EXT1,FAS,FECH,FEZ1,FGF1,FGFR3,FKBP4,FKBP5,FLT1…	207
Nervous System Development and Function	abnormal morphology of hippocampus layer	1.27E-03			Abi2,CDK5,CDK5R1,CTSB,CTSL2,DAB1,FYN,KIF2A,Map2,NCAM1,PAFAH1B1,PPP1R9B,TNR,ZBTB18	14
Organ Morphology	abnormal morphology of hippocampus layer	1.27E-03			Abi2,CDK5,CDK5R1,CTSB,CTSL2,DAB1,FYN,KIF2A,Map2,NCAM1,PAFAH1B1,PPP1R9B,TNR,ZBTB18	14
Cell Cycle	entry into interphase	1.29E-03		-1.030	AGT,APP,ARAF,ATM,BHLHE40,BMP7,BUB1B,CBX2,CCND1,CCNE1,CDC20,CDC25A,CDC6,CDK2,CDKN1A,CDKN1C,CDKN2C,CDKN2D,CEBPB,CHEK2,DMTF1,E2F1,E2F2,E2F3,E2F4,E2F5,E2F6,EGR1,FGF1,FOS,FOXM1,FZR1,GORASP2,HBEGF,HMOX1,HRAS,ID2,ID3,IGF1R,ITGB1,JUNB,KLF4,KRAS,LMNA,MAD2L1,MAP3K8,MCM10,MEIS2,MTOR,MYBL2,MYC,NPM1,PBX1,PLK2,PSAP,PSEN1,PTPRA,RAF1,RB1,RGCC,SKP2,SMARCB1,SOD2,ST8SIA1,TFDP1,TFE3,TP53,TRIM21,UHRF1,VPS18,WEE1	71
Cellular Growth and Proliferation	proliferation of bone cancer cell lines	1.31E-03		-1.480	BCL6,BIRC5,BRK1,CDK14,CINP,CSNK2A2,DNAJA3,E2F1,EED,ESR1,EZH2,FGF1,FGFRL1,FLNA,FOXM1,FYN,FZR1,GJA1,GOLGA2,GRN,HSD11B1,IGF2,MAD1L1,MAP2K6,MAPK1,MAPK3,NCL,NDN,NUB1,PDGFC,POLH,PRMT1,RAF1,RB1,RBBP6,RBL1,SIRT7,SND1,SNIP1,SSBP1,SUZ12,TGFBR1,THOC1,TOP1,TP53,USP21	46
Cellular Development	proliferation of bone cancer cell lines	1.31E-03		-1.480	BCL6,BIRC5,BRK1,CDK14,CINP,CSNK2A2,DNAJA3,E2F1,EED,ESR1,EZH2,FGF1,FGFRL1,FLNA,FOXM1,FYN,FZR1,GJA1,GOLGA2,GRN,HSD11B1,IGF2,MAD1L1,MAP2K6,MAPK1,MAPK3,NCL,NDN,NUB1,PDGFC,POLH,PRMT1,RAF1,RB1,RBBP6,RBL1,SIRT7,SND1,SNIP1,SSBP1,SUZ12,TGFBR1,THOC1,TOP1,TP53,USP21	46
Cancer	colon tumor	1.36E-03		0.403	ABCD3,ACLY,ACOT7,ACOX1,ADAM12,ADAM17,ADAMTS1,ADRA2A,ADSL,AKR1B1,ALYREF,ANGPTL4,ANTXR1,APOC1,ASPG,ATF3,ATF7IP,ATP2A2,AXIN2,BCAS1,BCL6,BCL7A,BMP7,BNIP3L,BRIP1,C12orf4,C16orf45,C20orf27,C6orf170,C7orf63,CA2,CACHD1,CACNB2,CACYBP,CAMK2N1,CAT,CCDC117,CCNA2,CCT4,CCT5,CD274,CDC6,CDCA5,CDCA8,CDKN1A,CENPA,CEP55,CHAF1A,CIRBP,CLDN2,CLIC5,CNNM2,COPS2,CRELD1,CRYL1,CSNK1G2,CTSB,DBI,DDX17,DDX27,DDX39A,DENND2A,DG…	294
Gastrointestinal Disease	colon tumor	1.36E-03		0.403	ABCD3,ACLY,ACOT7,ACOX1,ADAM12,ADAM17,ADAMTS1,ADRA2A,ADSL,AKR1B1,ALYREF,ANGPTL4,ANTXR1,APOC1,ASPG,ATF3,ATF7IP,ATP2A2,AXIN2,BCAS1,BCL6,BCL7A,BMP7,BNIP3L,BRIP1,C12orf4,C16orf45,C20orf27,C6orf170,C7orf63,CA2,CACHD1,CACNB2,CACYBP,CAMK2N1,CAT,CCDC117,CCNA2,CCT4,CCT5,CD274,CDC6,CDCA5,CDCA8,CDKN1A,CENPA,CEP55,CHAF1A,CIRBP,CLDN2,CLIC5,CNNM2,COPS2,CRELD1,CRYL1,CSNK1G2,CTSB,DBI,DDX17,DDX27,DDX39A,DENND2A,DG…	294
Neurological Disease	familial Alzheimer's disease	1.40E-03			ACTA2,APOE,APP,BACE1,MAPK10,MAPT,PSEN1,PSEN2,SDC1,TP53	10
Psychological Disorders	familial Alzheimer's disease	1.40E-03			ACTA2,APOE,APP,BACE1,MAPK10,MAPT,PSEN1,PSEN2,SDC1,TP53	10
Hereditary Disorder	familial Alzheimer's disease	1.40E-03			ACTA2,APOE,APP,BACE1,MAPK10,MAPT,PSEN1,PSEN2,SDC1,TP53	10
Cellular Assembly and Organization	proliferation of peroxisomes	1.40E-03		-0.187	ACOT8,ACOX1,DNM1L,FIS1,LPL,MFF,PEX11A,PEX11B,PEX19,SCP2	10
Cell Cycle	spindle checkpoint of tumor cell lines	1.40E-03		1.179	ATM,AXIN2,BIRC5,CDT1,CENPI,DLGAP5,ERCC6L,HIF1A,MAD1L1,PLK1	10
DNA Replication, Recombination, and Repair	spindle checkpoint of tumor cell lines	1.40E-03		1.179	ATM,AXIN2,BIRC5,CDT1,CENPI,DLGAP5,ERCC6L,HIF1A,MAD1L1,PLK1	10
Cell Cycle	arrest in cell cycle progression of tumor cell lines	1.42E-03			AURKA,BCL2,BRCA1,CCNA2,CCND1,CCNG1,CDC25B,CDK14,CDK2,CDKN1A,CDKN2C,CEBPB,CHN2,CLSPN,E2F1,EGFR,EZH2,FOXM1,FOXO1,FZR1,HEXIM1,HIF1A,HYPK,KRAS,LGALS3,MAPK9,MELK,MIF,MLLT3,MTOR,MYC,NPM1,PML,POLD1,RASSF1,RB1,RECK,RNF4,RRM1,S100A4,SMARCA2,SMARCB1,SMARCE1,SSBP2,TCP1,TNC,TP53,TSG101,UBE2D3,USP1,VHL,ZEB1,ZFHX3	53
Cell Cycle	mitosis of fibroblast cell lines	1.43E-03		-1.845	AGT,AURKA,BLM,CCNE1,CDK2,CENPA,CUX1,E2F1,E2F2,E2F3,FOXM1,LATS2,MYC,RASSF1,TP53	15
Connective Tissue Development and Function	mitosis of fibroblast cell lines	1.43E-03		-1.845	AGT,AURKA,BLM,CCNE1,CDK2,CENPA,CUX1,E2F1,E2F2,E2F3,FOXM1,LATS2,MYC,RASSF1,TP53	15
Cancer	bone tumor	1.43E-03		-0.539	BECN1,BRCA2,CACNA2D1,CACNA2D3,CAT,CD44,CDKN1A,CDKN2D,CHEK2,DHFR,EXT1,FDPS,FOS,GSTM3,HINT1,HRAS,HSP90AB1,HSP90B1,ID2,IDH1,IFITM2,IGF2R,IGFBP5,IMPDH2,KIF11,KRAS,LGALS3BP,MAD1L1,MYC,NPM1,PLAU,PRKACA,PRKAR1A,PRKCB,RB1,RPS6KA3,SAV1,SDC2,SMO,SPARC,SPP1,ST7L,STK11,TFG,THBS3,TP53,TP63,TYMS,USP1	49
Connective Tissue Disorders	bone tumor	1.43E-03		-0.539	BECN1,BRCA2,CACNA2D1,CACNA2D3,CAT,CD44,CDKN1A,CDKN2D,CHEK2,DHFR,EXT1,FDPS,FOS,GSTM3,HINT1,HRAS,HSP90AB1,HSP90B1,ID2,IDH1,IFITM2,IGF2R,IGFBP5,IMPDH2,KIF11,KRAS,LGALS3BP,MAD1L1,MYC,NPM1,PLAU,PRKACA,PRKAR1A,PRKCB,RB1,RPS6KA3,SAV1,SDC2,SMO,SPARC,SPP1,ST7L,STK11,TFG,THBS3,TP53,TP63,TYMS,USP1	49
Skeletal and Muscular Disorders	bone tumor	1.43E-03		-0.539	BECN1,BRCA2,CACNA2D1,CACNA2D3,CAT,CD44,CDKN1A,CDKN2D,CHEK2,DHFR,EXT1,FDPS,FOS,GSTM3,HINT1,HRAS,HSP90AB1,HSP90B1,ID2,IDH1,IFITM2,IGF2R,IGFBP5,IMPDH2,KIF11,KRAS,LGALS3BP,MAD1L1,MYC,NPM1,PLAU,PRKACA,PRKAR1A,PRKCB,RB1,RPS6KA3,SAV1,SDC2,SMO,SPARC,SPP1,ST7L,STK11,TFG,THBS3,TP53,TP63,TYMS,USP1	49
Cellular Growth and Proliferation	cytostasis	1.43E-03		0.305	Abcb1b,ABCB4,ABCC5,ADK,ADORA1,ANP32A,BAP1,BCL6,BHLHE40,BIRC5,BMP7,BMPR1A,BMPR1B,BRCA1,CAMK2A,CASP2,CASP6,CBX2,CCND1,CDCA8,CDKN1A,CDKN2C,CDKN2D,CEBPB,CHEK2,CYR61,EGFR,EGR1,EIF2AK2,ESR1,ETS1,FABP7,FANCC,FAS,FGF1,FHIT,FLT1,G3BP1,GBP2,GJA1,HBP1,HDAC4,HRAS,HSPA1A/HSPA1B,ID1,ID2,IGF1R,ING4,IRF1,IRF2,ITGB1,JAG1,JAK2,KLF6,KRAS,LATS2,LCK,LTBP1,LXN,MAD1L1,MAP2K4,MAP2K6,METAP2,MIF,MKNK1,MXI1,MYC,MYH10,NFATC…	120
Cellular Assembly and Organization	growth of neurites	1.44E-03		1.477	AATK,ADAM17,ADNP,Aldh1a7,ALS2,ANP32A,APBA2,APBB1,APEX1,APOE,APP,ARF6,ARHGAP32,ARHGEF25,BAG1,BCAN,BCL2,BDNF,BMP7,BMPR1A,BTG3,CAMK1,CAT,CD47,CDK1,CDK2,CDK5,CDK5R1,CDKN1A,CNTF,CORO1B,CSF1,CSNK1D,CSNK1E,CSPG5,CSRP1,CTNND2,DAB2IP,DCLK1,DDR1,DIXDC1,DNAJA3,DNER,DNM1L,DOCK1,DOK5,DPYSL2,DPYSL3,DPYSL5,E2F1,EFNB1,EGFR,EGR1,EGR3,EIF4EBP1,ELAVL4,ELMO2,EXOC4,EXOC7,EXT1,FAS,FECH,FEZ1,FGF1,FGFR3,FKBP4,FKBP5,FLT1…	205
Nervous System Development and Function	growth of neurites	1.44E-03		1.477	AATK,ADAM17,ADNP,Aldh1a7,ALS2,ANP32A,APBA2,APBB1,APEX1,APOE,APP,ARF6,ARHGAP32,ARHGEF25,BAG1,BCAN,BCL2,BDNF,BMP7,BMPR1A,BTG3,CAMK1,CAT,CD47,CDK1,CDK2,CDK5,CDK5R1,CDKN1A,CNTF,CORO1B,CSF1,CSNK1D,CSNK1E,CSPG5,CSRP1,CTNND2,DAB2IP,DCLK1,DDR1,DIXDC1,DNAJA3,DNER,DNM1L,DOCK1,DOK5,DPYSL2,DPYSL3,DPYSL5,E2F1,EFNB1,EGFR,EGR1,EGR3,EIF4EBP1,ELAVL4,ELMO2,EXOC4,EXOC7,EXT1,FAS,FECH,FEZ1,FGF1,FGFR3,FKBP4,FKBP5,FLT1…	205
Post-Translational Modification	homotetramerization of protein	1.48E-03			ACADL,ACADM,ACADS,ALDH1A1,Aldh1a7,ALDH5A1,ALDOC,CRYZ,CTH,DCTPP1,DHPS,DNM1L,HPRT1,IMPDH2,PCBD2,PFKL,PFKM,PFKP,PPAT,SHMT1,SHMT2,SOD2,SRR,TK1,TP63,USP16	26
Protein Synthesis	homotetramerization of protein	1.48E-03			ACADL,ACADM,ACADS,ALDH1A1,Aldh1a7,ALDH5A1,ALDOC,CRYZ,CTH,DCTPP1,DHPS,DNM1L,HPRT1,IMPDH2,PCBD2,PFKL,PFKM,PFKP,PPAT,SHMT1,SHMT2,SOD2,SRR,TK1,TP63,USP16	26
Cell Death and Survival	cell death of brain cells	1.51E-03		0.027	AATK,ADAM12,ADNP,ADORA1,ANP32A,APAF1,APOE,APP,ATF2,ATG7,ATP13A2,ATXN1,ATXN2,ATXN3,BAD,BAG1,Bbc3,BCL2,BCL2L11,BCL2L2,BDNF,BID,CAPN1,CAPNS1,CASP2,CASP6,CASP9,CAT,CDC25A,CDK1,CDK2,CDK5,CDK5R1,CDK6,CDKN1A,CDKN2D,CTSD,Cycs,DAPK1,DDIT3,DNM1L,E2F1,EGR1,ETS2,FADD,FAS,FLT1,FOS,FOXO1,GBA,GCLC,GCLM,GLRX,GNAO1,GPT,GRIA2,HAP1,HDAC3,HDAC4,HIP1,HK2,HMGB2,HSPD1,HTRA2,IGF1R,INPP5A,ITSN1,JUNB,KLF6,LCN2,LRPAP1,MAP2…	124
Cell-To-Cell Signaling and Interaction	adhesion of colon cancer cell lines	1.54E-03		0.878	CD274,CD44,CSK,CXCL10,EFNB1,GNB2L1,ITGA3,ITGA5,ITGA9,ITGB1,LGALS2,LGALS3,LGALS4,LGALS8,MAD2L1,MAGI1,MMP2,NME1,RAC1,RAP1GAP,SDC2,ST6GAL1,STAT3,TIAM1,VEGFA	25
Tissue Development	adhesion of colon cancer cell lines	1.54E-03		0.878	CD274,CD44,CSK,CXCL10,EFNB1,GNB2L1,ITGA3,ITGA5,ITGA9,ITGB1,LGALS2,LGALS3,LGALS4,LGALS8,MAD2L1,MAGI1,MMP2,NME1,RAC1,RAP1GAP,SDC2,ST6GAL1,STAT3,TIAM1,VEGFA	25
Cell Cycle	entry into interphase of tumor cell lines	1.54E-03		-0.266	BHLHE40,BMP7,CCND1,CDC25A,CDKN1A,E2F1,FOXM1,FZR1,GORASP2,HMOX1,IGF1R,KRAS,MCM10,MEIS2,PBX1,PSAP,PTPRA,RAF1,RB1,SKP2,SMARCB1,TP53,TRIM21,VPS18,WEE1	25
Embryonic Development	abnormal morphology of frontal bone	1.54E-03			APAF1,BMP1,CRKL,EFNB1,GJA1,GSC,HEXA,HEXB,LTBP3,MSX1,PDGFRA,PEX2,RPS6KA3,TCOF1,TFAP2A,TGFB2	16
Connective Tissue Development and Function	abnormal morphology of frontal bone	1.54E-03			APAF1,BMP1,CRKL,EFNB1,GJA1,GSC,HEXA,HEXB,LTBP3,MSX1,PDGFRA,PEX2,RPS6KA3,TCOF1,TFAP2A,TGFB2	16
Organ Morphology	abnormal morphology of frontal bone	1.54E-03			APAF1,BMP1,CRKL,EFNB1,GJA1,GSC,HEXA,HEXB,LTBP3,MSX1,PDGFRA,PEX2,RPS6KA3,TCOF1,TFAP2A,TGFB2	16
Organismal Development	abnormal morphology of frontal bone	1.54E-03			APAF1,BMP1,CRKL,EFNB1,GJA1,GSC,HEXA,HEXB,LTBP3,MSX1,PDGFRA,PEX2,RPS6KA3,TCOF1,TFAP2A,TGFB2	16
Tissue Development	abnormal morphology of frontal bone	1.54E-03			APAF1,BMP1,CRKL,EFNB1,GJA1,GSC,HEXA,HEXB,LTBP3,MSX1,PDGFRA,PEX2,RPS6KA3,TCOF1,TFAP2A,TGFB2	16
Skeletal and Muscular System Development and Function	abnormal morphology of frontal bone	1.54E-03			APAF1,BMP1,CRKL,EFNB1,GJA1,GSC,HEXA,HEXB,LTBP3,MSX1,PDGFRA,PEX2,RPS6KA3,TCOF1,TFAP2A,TGFB2	16
Organ Development	abnormal morphology of frontal bone	1.54E-03			APAF1,BMP1,CRKL,EFNB1,GJA1,GSC,HEXA,HEXB,LTBP3,MSX1,PDGFRA,PEX2,RPS6KA3,TCOF1,TFAP2A,TGFB2	16
Cell Cycle	mitosis of tumor cell lines	1.54E-03		-1.283	ATM,AURKA,BIRC5,BMP7,BRCA1,BRCA2,BUB1B,CCNE1,CDC20,CDC25A,CDC25B,CDC25C,CDC7,CDCA8,CDK1,CDKN1A,CENPI,CSE1L,CYLD,DLGAP5,FOXM1,GORASP1,GRN,HDAC4,KIF22,KIF4A,MAD1L1,MAD2L1,MAD2L1BP,MCIDAS,MYT1,NAE1,NUDCD3,PKD1,PKD2,PKMYT1,PLK1,PRKACA,PTTG1,RASSF1,SPC25,TCP1,TOP2A,TP53,TTK,WEE1,ZC3HC1,ZNF365	48
Cellular Function and Maintenance	homeostasis of transition metal ion	1.59E-03			APLP2,APP,ATOX1,COMMD1,CP,FXN,HFE,HIF1A,HPX,MON1A,MT1E,MT1H,MYC,NUBP1,PRNP,SCARA5,SLC11A1,SLC30A1,SLC39A13,SLC39A6,SOD1,TF,TFRC,TTC7A	24
Small Molecule Biochemistry	homeostasis of transition metal ion	1.59E-03			APLP2,APP,ATOX1,COMMD1,CP,FXN,HFE,HIF1A,HPX,MON1A,MT1E,MT1H,MYC,NUBP1,PRNP,SCARA5,SLC11A1,SLC30A1,SLC39A13,SLC39A6,SOD1,TF,TFRC,TTC7A	24
Nervous System Development and Function	morphology of telencephalon	1.62E-03		-0.753	Abi2,Ank2,APAF1,APBB1,APP,ARL6,ARSA,ATP1A2,ATP1B2,B2M,BAG6,BBS2,BBS4,CASP6,CASP9,CDK5R1,CELSR2,CELSR3,CLCN2,CLCN3,CLN3,COMMD3-BMI1,DAB1,DCLK1,DPCD,E2F5,EFNB1,EGFR,GM2A,HEY1,HSF1,HSPG2,HTRA2,ID2,IFT172,LHX2,LLGL1,LYNX1,MAN2B1,MANBA,Map2,MAP3K12,MARCKS,MARCKSL1,MKKS,MYH10,NAGLU,NCAM1,NDST1,NFIB,NFIX,NR1H2,OPHN1,OTX1,PAFAH1B1,Pfn2,PKD1,PPARGC1A,PPT1,PSAP,PSEN1,PTPN9,PTPRS,ROBO1,RPGRIP1L,SEMA3A,SLC12…	77
Organ Morphology	morphology of telencephalon	1.62E-03		-0.753	Abi2,Ank2,APAF1,APBB1,APP,ARL6,ARSA,ATP1A2,ATP1B2,B2M,BAG6,BBS2,BBS4,CASP6,CASP9,CDK5R1,CELSR2,CELSR3,CLCN2,CLCN3,CLN3,COMMD3-BMI1,DAB1,DCLK1,DPCD,E2F5,EFNB1,EGFR,GM2A,HEY1,HSF1,HSPG2,HTRA2,ID2,IFT172,LHX2,LLGL1,LYNX1,MAN2B1,MANBA,Map2,MAP3K12,MARCKS,MARCKSL1,MKKS,MYH10,NAGLU,NCAM1,NDST1,NFIB,NFIX,NR1H2,OPHN1,OTX1,PAFAH1B1,Pfn2,PKD1,PPARGC1A,PPT1,PSAP,PSEN1,PTPN9,PTPRS,ROBO1,RPGRIP1L,SEMA3A,SLC12…	77
Cell Cycle	G2 phase of cervical cancer cell lines	1.62E-03		0.000	ANXA2,C1orf86,CCNA2,CDC25A,CDC25B,CDC25C,CSE1L,GORASP2,LATS2,MAP2K6,PKD1,PKD2,PLK1,PPP2CB,RPA1,TCP1,XPC	17
Infectious Disease	replication of RNA virus	1.63E-03	Decreased	-3.046	ACTL6B,ADAR,AGFG1,AGO3,AGTRAP,AKTIP,AMPH,AP1M1,AP2M1,ARAF,AREG/AREGB,ATG12,ATG7,ATP1A2,ATP6AP1,ATP6AP2,ATP6V0B,ATP6V0D1,ATP6V1A,ATP6V1B2,B2M,BCL2,BECN1,BNIP2,BTF3,C14orf166,CACNG4,CAD,CANT1,CAPN3,CASP2,CCL5,CCNA2,CCNT1,CDC42BPB,CLIC4,CLUH,COPG1,COX6A1,CREB3,CSE1L,CST3,CXCL10,CXCR4,DCLK1,DDB1,DDX58,DHX9,EIF2AK2,EIF3A,EIF3C/EIF3CL,EIF3G,EIF3L,EIF4A3,EIF4EBP1,EIF4EBP2,EPAS1,ESR1,EXOSC5,FBXO44,FCHO2,…	221
Cellular Assembly and Organization	outgrowth of neurites	1.65E-03		1.889	AATK,ADAM17,ADNP,Aldh1a7,ALS2,ANP32A,APBA2,APBB1,APEX1,APOE,APP,ARF6,ARHGAP32,ARHGEF25,BAG1,BCAN,BCL2,BDNF,BMPR1A,BTG3,CAMK1,CAT,CD47,CDK1,CDK2,CDK5,CDK5R1,CDKN1A,CNTF,CORO1B,CSF1,CSNK1D,CSNK1E,CSPG5,DAB2IP,DDR1,DNAJA3,DNER,DNM1L,DOCK1,DOK5,DPYSL2,DPYSL3,DPYSL5,E2F1,EFNB1,EGFR,EGR3,ELAVL4,ELMO2,EXOC4,EXOC7,EXT1,FECH,FEZ1,FGF1,FGFR3,FKBP4,FKBP5,FZD3,GAB1,GAS7,GFAP,GJA1,GNAO1,GPHN,GPM6A,GRK5,HAP1,H…	180
Cell Morphology	outgrowth of neurites	1.65E-03		1.889	AATK,ADAM17,ADNP,Aldh1a7,ALS2,ANP32A,APBA2,APBB1,APEX1,APOE,APP,ARF6,ARHGAP32,ARHGEF25,BAG1,BCAN,BCL2,BDNF,BMPR1A,BTG3,CAMK1,CAT,CD47,CDK1,CDK2,CDK5,CDK5R1,CDKN1A,CNTF,CORO1B,CSF1,CSNK1D,CSNK1E,CSPG5,DAB2IP,DDR1,DNAJA3,DNER,DNM1L,DOCK1,DOK5,DPYSL2,DPYSL3,DPYSL5,E2F1,EFNB1,EGFR,EGR3,ELAVL4,ELMO2,EXOC4,EXOC7,EXT1,FECH,FEZ1,FGF1,FGFR3,FKBP4,FKBP5,FZD3,GAB1,GAS7,GFAP,GJA1,GNAO1,GPHN,GPM6A,GRK5,HAP1,H…	180
Nervous System Development and Function	outgrowth of neurites	1.65E-03		1.889	AATK,ADAM17,ADNP,Aldh1a7,ALS2,ANP32A,APBA2,APBB1,APEX1,APOE,APP,ARF6,ARHGAP32,ARHGEF25,BAG1,BCAN,BCL2,BDNF,BMPR1A,BTG3,CAMK1,CAT,CD47,CDK1,CDK2,CDK5,CDK5R1,CDKN1A,CNTF,CORO1B,CSF1,CSNK1D,CSNK1E,CSPG5,DAB2IP,DDR1,DNAJA3,DNER,DNM1L,DOCK1,DOK5,DPYSL2,DPYSL3,DPYSL5,E2F1,EFNB1,EGFR,EGR3,ELAVL4,ELMO2,EXOC4,EXOC7,EXT1,FECH,FEZ1,FGF1,FGFR3,FKBP4,FKBP5,FZD3,GAB1,GAS7,GFAP,GJA1,GNAO1,GPHN,GPM6A,GRK5,HAP1,H…	180
Cell Cycle	aneuploidy	1.69E-03		1.416	AURKA,BCL2,BECN1,BRCA1,BUB3,CDC20,CENPH,DOT1L,ERCC1,ESPL1,FBXW7,GADD45A,KRAS,MAD1L1,MAD2L1,MAPK9,PARP1,PARP2,PRMT1,PTTG1,RAE1,RANBP2,RB1,SIRT2,SMARCB1,SUDS3,TOP3B,TP53,TP63,TSG101,UBE2B,XRCC2	32
Embryonic Development	abnormal morphology of skull	1.70E-03			ARL6,CSF1,DPCD,FGFR2,FGFR3,FGFRL1,FOS,HDAC4,HSPG2,LLGL1,LTBP3,MMP16,MYH10,NFIX,NME5,PTH1R,PTPN9,PYGO2,STK36,TCOF1,TP53BP2	21
Connective Tissue Development and Function	abnormal morphology of skull	1.70E-03			ARL6,CSF1,DPCD,FGFR2,FGFR3,FGFRL1,FOS,HDAC4,HSPG2,LLGL1,LTBP3,MMP16,MYH10,NFIX,NME5,PTH1R,PTPN9,PYGO2,STK36,TCOF1,TP53BP2	21
Organ Morphology	abnormal morphology of skull	1.70E-03			ARL6,CSF1,DPCD,FGFR2,FGFR3,FGFRL1,FOS,HDAC4,HSPG2,LLGL1,LTBP3,MMP16,MYH10,NFIX,NME5,PTH1R,PTPN9,PYGO2,STK36,TCOF1,TP53BP2	21
Organismal Development	abnormal morphology of skull	1.70E-03			ARL6,CSF1,DPCD,FGFR2,FGFR3,FGFRL1,FOS,HDAC4,HSPG2,LLGL1,LTBP3,MMP16,MYH10,NFIX,NME5,PTH1R,PTPN9,PYGO2,STK36,TCOF1,TP53BP2	21
Tissue Development	abnormal morphology of skull	1.70E-03			ARL6,CSF1,DPCD,FGFR2,FGFR3,FGFRL1,FOS,HDAC4,HSPG2,LLGL1,LTBP3,MMP16,MYH10,NFIX,NME5,PTH1R,PTPN9,PYGO2,STK36,TCOF1,TP53BP2	21
Skeletal and Muscular System Development and Function	abnormal morphology of skull	1.70E-03			ARL6,CSF1,DPCD,FGFR2,FGFR3,FGFRL1,FOS,HDAC4,HSPG2,LLGL1,LTBP3,MMP16,MYH10,NFIX,NME5,PTH1R,PTPN9,PYGO2,STK36,TCOF1,TP53BP2	21
Organ Development	abnormal morphology of skull	1.70E-03			ARL6,CSF1,DPCD,FGFR2,FGFR3,FGFRL1,FOS,HDAC4,HSPG2,LLGL1,LTBP3,MMP16,MYH10,NFIX,NME5,PTH1R,PTPN9,PYGO2,STK36,TCOF1,TP53BP2	21
Cellular Compromise	stress response of tumor cell lines	1.70E-03		-1.000	ATP2A2,ATXN3,CALR,CAT,CD14,CDKN1A,DDIT3,EIF2A,EIF4EBP1,HFE,HMOX1,HNRNPA1,HSF1,HSP90B1,MAPT,MC4R,NQO1,PIK3IP1,PRDX6,TMBIM6,VHL	21
Hematological Disease	aplastic anemia	1.70E-03			ALDH2,BRCA2,BRIP1,CAT,FANCC,FANCD2,FANCI,FANCL,GPX1,NQO1,PRF1,RAD51C,RPS19,RPS24,RPS26,RPS7,SLX4,SOD1,TXNRD1	19
Neurological Disease	paraplegia	1.71E-03			ALS2,AP4B1,AP4M1,AP4S1,BSCL2,CYP7B1,DDHD1,ERLIN2,GJC2,HSPD1,KIF1A,KIF5A,PLP1,PNPLA6,PSEN1,REEP1,SPAST,SPG21,ZFYVE26,ZFYVE27	20
Cell Cycle	polyploidization	1.71E-03		-0.077	AGT,BIRC5,BUB1B,CCNA2,CCNG1,CDKN1A,E2F1,EP400,ERCC1,ESPL1,KIF11,MYC,PSMG2,RB1,SMARCB1,SOX2,STMN1,TOP2A,TP53,TPX2	20
Cell Death and Survival	apoptosis of ovarian cancer cell lines	1.76E-03		0.823	AATK,BARD1,BCL2,BCL2L11,BIRC2,BIRC5,BRCA1,CASP1,CASP9,CDKN1A,DNAJC15,EGFR,ELANE,EVA1C,FADD,FAS,FER,HRAS,IKBKB,IP6K2,KLF6,MAPK1,MUC1,MYC,NACC1,NFKBIA,PPM1D,PRKDC,RABGGTA,RABGGTB,RAF1,RAPGEF4,SALL2,SEMA3F,SPARC,SSRP1,TF,TP53,TSG101,UGCG,WEE1,XPC	42
Cancer	intestinal cancer	1.84E-03		0.339	ABCD3,ACADS,ACLY,ACOT7,ACOX1,ACOX2,ACTA2,ADAM12,ADAM17,ADAMTS1,ADRA2A,ADSL,AIMP1,ALAS1,ALYREF,ANGPT2,ANGPTL4,ANTXR1,APBA2,APOC1,AREG/AREGB,ASPG,ATF3,ATF7IP,ATP2A2,AURKA,AXIN2,AXL,BCAS1,BCL10,BCL2,BCL6,BCL7A,BECN1,BEX4,BIRC5,BMP7,BMPR1B,BNIP3L,BRIP1,BUB1B,C12orf4,C16orf45,C20orf27,C6orf170,C7orf63,CA2,CACHD1,CACNB2,CACYBP,CAMK2N1,CAPN3,CAT,CCDC117,CCL5,CCNA2,CCND1,CCND2,CCT4,CCT5,CD248,CD274,CD44,…	461
Gastrointestinal Disease	intestinal cancer	1.84E-03		0.339	ABCD3,ACADS,ACLY,ACOT7,ACOX1,ACOX2,ACTA2,ADAM12,ADAM17,ADAMTS1,ADRA2A,ADSL,AIMP1,ALAS1,ALYREF,ANGPT2,ANGPTL4,ANTXR1,APBA2,APOC1,AREG/AREGB,ASPG,ATF3,ATF7IP,ATP2A2,AURKA,AXIN2,AXL,BCAS1,BCL10,BCL2,BCL6,BCL7A,BECN1,BEX4,BIRC5,BMP7,BMPR1B,BNIP3L,BRIP1,BUB1B,C12orf4,C16orf45,C20orf27,C6orf170,C7orf63,CA2,CACHD1,CACNB2,CACYBP,CAMK2N1,CAPN3,CAT,CCDC117,CCL5,CCNA2,CCND1,CCND2,CCT4,CCT5,CD248,CD274,CD44,…	461
Cell Cycle	S phase of bone cancer cell lines	1.88E-03	Decreased	-2.562	BHLHE40,CCNA2,CCNE1,CDC25A,CDK2,E2F1,FZR1,MYBL2,MYC,RB1,TFDP1	11
Organ Morphology	abnormal morphology of pulmonary valve	1.88E-03			ADAM12,ADAM15,ADAM17,ADAM9,CXCR7,GJA1,HBEGF,HSPG2,IGF2,PLCE1,ZFPM2	11
Cardiovascular System Development and Function	abnormal morphology of pulmonary valve	1.88E-03			ADAM12,ADAM15,ADAM17,ADAM9,CXCR7,GJA1,HBEGF,HSPG2,IGF2,PLCE1,ZFPM2	11
Cell Cycle	arrest in prometaphase	1.88E-03			AKAP12,CAPN2,CCNE1,CDT1,MAD2L1,MAP1S,NDC80,NEK9,RASSF1,SPDL1,ZW10	11
Cancer	polycythemia vera	1.88E-03			CDC25A,IDH1,IRAK2,JAK1,JAK2,RRM1,RRM2,RRM2B,RUNX1,SRSF2,STAT5A	11
Organismal Injury and Abnormalities	polycythemia vera	1.88E-03			CDC25A,IDH1,IRAK2,JAK1,JAK2,RRM1,RRM2,RRM2B,RUNX1,SRSF2,STAT5A	11
Hematological Disease	polycythemia vera	1.88E-03			CDC25A,IDH1,IRAK2,JAK1,JAK2,RRM1,RRM2,RRM2B,RUNX1,SRSF2,STAT5A	11
Cell Death and Survival	cell death of embryonic cell lines	1.88E-03		-0.112	ALDH3B1,APP,ATG7,ATP13A2,BAD,BAG4,BCL10,BCL2,BCL2L11,BCL6,BECN1,BID,BIRC2,BIRC5,BNIP3L,BOK,CASP1,CASP2,CASP7,CASP9,CCNE1,CD44,CHMP5,CRYAB,DAP3,DCTN2,DDX17,DLST,E2F1,E2F6,EIF2AK2,EIF4EBP1,ELOVL4,EMP1,FADD,FAS,FGF1,FOXO1,HIPK2,HK1,HK2,HRAS,HTRA2,IGF1R,IGFBP3,IKBKG,IL17RD,IP6K2,IPPK,IRF1,ITGAV,ITGB1,KRAS,LDHA,MAP2K4,MAP2K6,MAP2K7,MAP3K8,MAPT,MCL1,MZB1,NAMPT,NDEL1,NDUFAB1,PIAS1,PKN2,PKP2,PMP22,PPID,P…	109
Embryonic Development	cell death of embryonic cell lines	1.88E-03		-0.112	ALDH3B1,APP,ATG7,ATP13A2,BAD,BAG4,BCL10,BCL2,BCL2L11,BCL6,BECN1,BID,BIRC2,BIRC5,BNIP3L,BOK,CASP1,CASP2,CASP7,CASP9,CCNE1,CD44,CHMP5,CRYAB,DAP3,DCTN2,DDX17,DLST,E2F1,E2F6,EIF2AK2,EIF4EBP1,ELOVL4,EMP1,FADD,FAS,FGF1,FOXO1,HIPK2,HK1,HK2,HRAS,HTRA2,IGF1R,IGFBP3,IKBKG,IL17RD,IP6K2,IPPK,IRF1,ITGAV,ITGB1,KRAS,LDHA,MAP2K4,MAP2K6,MAP2K7,MAP3K8,MAPT,MCL1,MZB1,NAMPT,NDEL1,NDUFAB1,PIAS1,PKN2,PKP2,PMP22,PPID,P…	109
Neurological Disease	astrocytosis	1.91E-03		-1.544	ABCD1,ACP2,ADK,ALS2,APOE,APP,ARSA,ARSG,CDK5R1,CERS2,CLCN3,CLCN7,CTSB,CTSL2,DNAI1,ERCC8,GJA1,GJC2,GRK5,GRN,IRAK4,LAMP1,LRPAP1,MAPT,MT1E,MT1H,NDUFS4,NR1H2,PLP1,PPT1,PSAP,PSEN1,PSEN2,S100B,SOD1,VEGFA	36
Organismal Injury and Abnormalities	astrocytosis	1.91E-03		-1.544	ABCD1,ACP2,ADK,ALS2,APOE,APP,ARSA,ARSG,CDK5R1,CERS2,CLCN3,CLCN7,CTSB,CTSL2,DNAI1,ERCC8,GJA1,GJC2,GRK5,GRN,IRAK4,LAMP1,LRPAP1,MAPT,MT1E,MT1H,NDUFS4,NR1H2,PLP1,PPT1,PSAP,PSEN1,PSEN2,S100B,SOD1,VEGFA	36
Cancer	neuroepithelial tumor	1.94E-03		-1.998	AKAP12,AKT3,ALAD,ATF5,BAG1,BIRC5,BRCA2,CASP2,CCND1,CDKN1A,CDKN2C,CHEK2,CLEC2D,CLK4,CYP51A1,DOCK1,E2F1,EGFR,ELMO1,ENC1,ETV4,EZH2,FGF1,FKBP1A,FLNA,FOXM1,FURIN,GFAP,GSTM5,H3F3A/H3F3B,HBEGF,HES6,HIF1A,HIPK2,HIST1H3A (includes others),HLA-E,HRAS,HSPA8,ID2,IDH1,IGF1R,IGF2,IGFBP2,IMPDH2,ING4,KRAS,LAMB1,LRIG1,MAPK9,MARCKS,MKNK1,MTOR,MYC,NES,NF1,NR2F6,PDGFC,PDGFRA,PF4,PKM,PLAU,PRKCB,PRKDC,PTTG1,RAC1,RB1,R…	83
DNA Replication, Recombination, and Repair	DNA damage	1.98E-03		1.313	AGT,ALDH2,APAF1,APP,ATG7,ATM,BCL2,BECN1,BIRC5,BRCA1,BRCA2,CALR,CASP9,CAT,CDC14B,CDK12,CHAF1A,CHEK2,CRYZ,CTSS,E2F1,E2F2,EIF2AK2,ERCC1,ESR1,EXOG,FANCC,FANCD2,G6PD,GCLC,GMNN,GNAI2,GSTP1,H2AFX,IFNGR1,IL18,LIG1,LRP1,MCM10,MPO,MSH6,MTOR,MUS81,MYC,NEIL1,NFAT5,NME1,NPM1,NQO1,NUDT1,NUPR1,PARP1,PARP2,PBK,PLK1,PML,PRKDC,PRMT1,PRNP,RAC1,RAD50,RB1,RECQL5,REV3L,RNASEH2C,RPA1,RRM2,RRM2B,RUNX1,SETD8,SMG1,SOD1,SO…	80
Post-Translational Modification	phosphorylation of protein	1.99E-03		1.794	AATK,ADAM17,ADK,ADM,AGRN,AGT,AKT3,AKTIP,ALDH18A1,ANXA2,APP,ARAF,AREG/AREGB,ATM,ATXN1,AURKA,B3GNT5,BARD1,BCL10,BMP2K,BMP7,BMPR1A,BMPR1B,BRD4,C3,C8orf44-SGK3/SGK3,CALR,CAMK1,CAMK2A,Camk2b,CAMK2G,CAMKK2,CAT,CBLB,CCL5,Ccnb1/Gm5593,CCND1,CCND2,CCNE1,CCNT1,CD44,CD47,CDC25B,CDC42BPB,CDK1,CDK11A/CDK11B,CDK12,CDK14,CDK2,CDK5,CDK5R1,CDK6,CDKN1A,CDKN1C,CDKN2C,CDKN2D,CHEK2,CHKA,CHKB,CKMT2,CLK3,CLK4,CNTN1,COA…	313
Cell Signaling	small GTPase mediated signal transduction	2.01E-03		0.191	ADRA2A,ADRB1,ALS2,ARAP3,ARF6,ARHGAP1,ARHGAP20,ARHGAP32,ARHGDIG,ARHGEF18,ARHGEF2,ARL6,BCL6,BNIP2,CDC42EP4,CDC42SE1,CDH13,CRKL,CTNNAL1,CUL3,DAB1,DAB2IP,DBNL,DGKZ,DNAJA3,EDNRA,ELMO1,FLOT1,FOXM1,G3BP1,G3BP2,GDI2,GNA12,GNA13,GNB1,HMOX1,HRAS,ICMT,IQGAP3,ITSN1,KANK1,KIFAP3,KRAS,KRIT1,MFN2,MRAS,NF1,NUP62,OGT,PLCE1,PLD1,PPP2CB,PTPLAD1,RABGEF1,RAC1,RAF1,RALBP1,RAP1B,RASSF1,RELN,RGS19,RHOB,RHOU,ROCK1,ROCK2,…	77
Small Molecule Biochemistry	oxidation of fatty acid	2.04E-03		1.602	ABCD1,ABCD3,ABHD5,ACAA1,ACAA2,ACADL,ACADM,ACADS,ACADSB,ACADVL,ACOT11,ACOX1,ACOX2,ACOX3,ACSL1,ACSL3,ACSL4,ACSL6,ADIPOR1,ADIPOR2,APOE,ATG7,BCL2,BDH2,BID,C1QTNF1,C3,CAMKK2,CPT1C,CPT2,ECHS1,ECI1,ECI2,EPAS1,ESRRA,FITM2,FOXO1,GCDH,GOT2,GPAM,HACL1,HADHB,HIF1A,HSD11B1,HSD17B4,IGF1R,IMMT,INSR,LPIN1,LPL,LRPPRC,MC4R,MLYCD,MTOR,NRF1,PASK,PEX13,PEX2,PEX5,PEX7,PNPLA2,PNPLA8,POR,PPARGC1A,PRKAA2,RPS6KB1,SERPINF1…	74
Lipid Metabolism	oxidation of fatty acid	2.04E-03		1.602	ABCD1,ABCD3,ABHD5,ACAA1,ACAA2,ACADL,ACADM,ACADS,ACADSB,ACADVL,ACOT11,ACOX1,ACOX2,ACOX3,ACSL1,ACSL3,ACSL4,ACSL6,ADIPOR1,ADIPOR2,APOE,ATG7,BCL2,BDH2,BID,C1QTNF1,C3,CAMKK2,CPT1C,CPT2,ECHS1,ECI1,ECI2,EPAS1,ESRRA,FITM2,FOXO1,GCDH,GOT2,GPAM,HACL1,HADHB,HIF1A,HSD11B1,HSD17B4,IGF1R,IMMT,INSR,LPIN1,LPL,LRPPRC,MC4R,MLYCD,MTOR,NRF1,PASK,PEX13,PEX2,PEX5,PEX7,PNPLA2,PNPLA8,POR,PPARGC1A,PRKAA2,RPS6KB1,SERPINF1…	74
Energy Production	oxidation of fatty acid	2.04E-03		1.602	ABCD1,ABCD3,ABHD5,ACAA1,ACAA2,ACADL,ACADM,ACADS,ACADSB,ACADVL,ACOT11,ACOX1,ACOX2,ACOX3,ACSL1,ACSL3,ACSL4,ACSL6,ADIPOR1,ADIPOR2,APOE,ATG7,BCL2,BDH2,BID,C1QTNF1,C3,CAMKK2,CPT1C,CPT2,ECHS1,ECI1,ECI2,EPAS1,ESRRA,FITM2,FOXO1,GCDH,GOT2,GPAM,HACL1,HADHB,HIF1A,HSD11B1,HSD17B4,IGF1R,IMMT,INSR,LPIN1,LPL,LRPPRC,MC4R,MLYCD,MTOR,NRF1,PASK,PEX13,PEX2,PEX5,PEX7,PNPLA2,PNPLA8,POR,PPARGC1A,PRKAA2,RPS6KB1,SERPINF1…	74
Cellular Assembly and Organization	formation of microtubules	2.05E-03		-0.116	APP,AQP5,ARL2,BIRC5,CAPZB,CDC25B,CLIP1,CNP,CRYAB,DLGAP5,DPYSL2,DYNLL1,FHIT,FKBP4,FOXM1,GLB1,GNA12,GNA13,INPPL1,KIF2C,MAPRE1,MAPT,NUSAP1,PAFAH1B1,PSRC1,RANBP9,RASSF1,RELN,RGS2,ROCK1,SERPINF1,STMN1,TPPP,TUB,TUBB	35
Cellular Function and Maintenance	formation of microtubules	2.05E-03		-0.116	APP,AQP5,ARL2,BIRC5,CAPZB,CDC25B,CLIP1,CNP,CRYAB,DLGAP5,DPYSL2,DYNLL1,FHIT,FKBP4,FOXM1,GLB1,GNA12,GNA13,INPPL1,KIF2C,MAPRE1,MAPT,NUSAP1,PAFAH1B1,PSRC1,RANBP9,RASSF1,RELN,RGS2,ROCK1,SERPINF1,STMN1,TPPP,TUB,TUBB	35
Tissue Development	formation of microtubules	2.05E-03		-0.116	APP,AQP5,ARL2,BIRC5,CAPZB,CDC25B,CLIP1,CNP,CRYAB,DLGAP5,DPYSL2,DYNLL1,FHIT,FKBP4,FOXM1,GLB1,GNA12,GNA13,INPPL1,KIF2C,MAPRE1,MAPT,NUSAP1,PAFAH1B1,PSRC1,RANBP9,RASSF1,RELN,RGS2,ROCK1,SERPINF1,STMN1,TPPP,TUB,TUBB	35
Cancer	tumorigenesis of non-Hodgkin lymphoma	2.05E-03		0.423	ATM,BAD,BCL2,BECN1,CDK2,CDKN1A,CDKN2C,DCLRE1C,DMTF1,E2F2,FBXO4,FEN1,FHIT,H2AFX,Hmga1,KIF11,MAP3K8,MCL1,MUS81,MYC,NFKBIA,PARP14,PDCD4,PMS2,PPM1D,PRF1,RASSF1,RB1,SIRT2,SKIL,SSBP2,TP53,UIMC1,UNG,XRCC4	35
Hematological Disease	tumorigenesis of non-Hodgkin lymphoma	2.05E-03		0.423	ATM,BAD,BCL2,BECN1,CDK2,CDKN1A,CDKN2C,DCLRE1C,DMTF1,E2F2,FBXO4,FEN1,FHIT,H2AFX,Hmga1,KIF11,MAP3K8,MCL1,MUS81,MYC,NFKBIA,PARP14,PDCD4,PMS2,PPM1D,PRF1,RASSF1,RB1,SIRT2,SKIL,SSBP2,TP53,UIMC1,UNG,XRCC4	35
Immunological Disease	tumorigenesis of non-Hodgkin lymphoma	2.05E-03		0.423	ATM,BAD,BCL2,BECN1,CDK2,CDKN1A,CDKN2C,DCLRE1C,DMTF1,E2F2,FBXO4,FEN1,FHIT,H2AFX,Hmga1,KIF11,MAP3K8,MCL1,MUS81,MYC,NFKBIA,PARP14,PDCD4,PMS2,PPM1D,PRF1,RASSF1,RB1,SIRT2,SKIL,SSBP2,TP53,UIMC1,UNG,XRCC4	35
Cellular Assembly and Organization	accumulation of phagosomes	2.12E-03		0.896	ATG2A,ATG2B,KIAA0226,MAP1S,MFN2,MREG,MYO5A,STX17	8
Cellular Function and Maintenance	accumulation of phagosomes	2.12E-03		0.896	ATG2A,ATG2B,KIAA0226,MAP1S,MFN2,MREG,MYO5A,STX17	8
Inflammatory Response	accumulation of phagosomes	2.12E-03		0.896	ATG2A,ATG2B,KIAA0226,MAP1S,MFN2,MREG,MYO5A,STX17	8
Neurological Disease	astrocytosis of hippocampus	2.12E-03		1.664	ALS2,APOE,APP,CLCN7,GRK5,MAPT,PSEN1,S100B	8
Organismal Injury and Abnormalities	astrocytosis of hippocampus	2.12E-03		1.664	ALS2,APOE,APP,CLCN7,GRK5,MAPT,PSEN1,S100B	8
Cell Death and Survival	cell death of myoblasts	2.12E-03		0.000	BCL2,CASP9,CDKN1A,CDKN1C,DAG1,NDN,RB1,RRAS	8
RNA Post-Transcriptional Modification	conformational modification of RNA	2.12E-03		-0.610	ADAR,DDX17,DDX21,DDX25,DDX58,EIF4A1,EIF4A2,EIF4B	8
Cell Cycle	entry into M phase	2.12E-03		-0.478	ATM,CDC25B,CDK1,GORASP1,MAD2L1,NCAPD2,PPM1D,TP53	8
Cell Morphology	shape change of colon cancer cell lines	2.12E-03		-0.055	ING4,KRAS,MYC,RAP1B,RAP1GAP,RAP2B,RAP2C,SDC2	8
Tissue Morphology	morphology of allantois	2.13E-03			BRCA1,BRCA2,CCNF,CHMP5,COMMD1,CSK,ERF,FGFR2,FOXO1,HGS,HIRA,HUS1,LDB1,LMO2,NF1,NR6A1,PDPK1,PPAP2B,PTK2,PXN,RTEL1,SMAD1,SMAD5,TEAD2,TP53,UHRF1,VCAM1,YAP1	28
Respiratory Disease	abnormal respiration	2.24E-03			ACADVL,AFF4,AK1,ALDH2,BSCL2,CAT,COX7A1,Cycs,EDNRA,FBN1,FUT8,GBA,HMOX2,HSPB8,NDUFS4,NFATC3,NLGN2,PARK7,PLEC,PNPLA8,PPARGC1A,RPS6KB1,SIRT3,SLC25A4,SOD2,TOP1MT,TXNIP	27
Cell Cycle	delay in initiation of interphase	2.24E-03		-0.013	ATM,BAD,BCL2,Cald1,CCND1,CCNE1,CDK2,CDKN1A,CHEK2,CYLD,ELAVL1,FANCD2,FEN1,GADD45A,GNB2L1,HDAC4,HRAS,INSR,JUNB,MPG,NASP,RB1,RBL1,SNX33,SOD2,STAT1,TFDP1	27
Cell Cycle	arrest in G2 phase of cervical cancer cell lines	2.27E-03			ANXA2,C1orf86,CCNA2,CDC25B,CSE1L,LATS2,MAP2K6,PLK1,PPP2CB,RPA1,TCP1,XPC	12
Cellular Assembly and Organization	missegregation of chromosomes	2.27E-03		1.676	BRD4,BUB3,CCNE1,CENPA,CENPH,ERCC6L,KIF11,KIF4A,PARP2,RAE1,TP53,TTK	12
Organ Morphology	morphology of pulmonary valve	2.27E-03			ADAM12,ADAM15,ADAM17,ADAM9,CXCR7,GJA1,HBEGF,HEY1,HSPG2,IGF2,PLCE1,ZFPM2	12
Cardiovascular System Development and Function	morphology of pulmonary valve	2.27E-03			ADAM12,ADAM15,ADAM17,ADAM9,CXCR7,GJA1,HBEGF,HEY1,HSPG2,IGF2,PLCE1,ZFPM2	12
Developmental Disorder	mucopolysaccharidoses	2.27E-03			ARSB,CTSA,GLB1,GNPTG,GNS,GUSB,HYAL1,IDS,MCOLN1,NAGLU,NEU1,SGSH	12
Hereditary Disorder	mucopolysaccharidoses	2.27E-03			ARSB,CTSA,GLB1,GNPTG,GNS,GUSB,HYAL1,IDS,MCOLN1,NAGLU,NEU1,SGSH	12
Metabolic Disease	mucopolysaccharidoses	2.27E-03			ARSB,CTSA,GLB1,GNPTG,GNS,GUSB,HYAL1,IDS,MCOLN1,NAGLU,NEU1,SGSH	12
Cancer	colorectal cancer	2.28E-03		0.339	ABCD3,ACADS,ACLY,ACOT7,ACOX1,ACOX2,ACTA2,ADAM12,ADAM17,ADAMTS1,ADRA2A,ADSL,AIMP1,ALAS1,ALYREF,ANGPT2,ANGPTL4,ANTXR1,APBA2,APOC1,AREG/AREGB,ASPG,ATF3,ATF7IP,ATP2A2,AURKA,AXIN2,AXL,BCAS1,BCL10,BCL2,BCL6,BCL7A,BECN1,BEX4,BIRC5,BMP7,BMPR1B,BNIP3L,BRIP1,BUB1B,C12orf4,C16orf45,C20orf27,C6orf170,C7orf63,CA2,CACHD1,CACNB2,CACYBP,CAMK2N1,CAPN3,CAT,CCDC117,CCL5,CCNA2,CCND1,CCND2,CCT4,CCT5,CD248,CD274,CD44,…	458
Gastrointestinal Disease	colorectal cancer	2.28E-03		0.339	ABCD3,ACADS,ACLY,ACOT7,ACOX1,ACOX2,ACTA2,ADAM12,ADAM17,ADAMTS1,ADRA2A,ADSL,AIMP1,ALAS1,ALYREF,ANGPT2,ANGPTL4,ANTXR1,APBA2,APOC1,AREG/AREGB,ASPG,ATF3,ATF7IP,ATP2A2,AURKA,AXIN2,AXL,BCAS1,BCL10,BCL2,BCL6,BCL7A,BECN1,BEX4,BIRC5,BMP7,BMPR1B,BNIP3L,BRIP1,BUB1B,C12orf4,C16orf45,C20orf27,C6orf170,C7orf63,CA2,CACHD1,CACNB2,CACYBP,CAMK2N1,CAPN3,CAT,CCDC117,CCL5,CCNA2,CCND1,CCND2,CCT4,CCT5,CD248,CD274,CD44,…	458
Neurological Disease	Neurodegeneration	2.35E-03		-0.509	ABCD1,ADORA1,ALS2,Ank2,APOE,APP,ARSA,ATF2,ATG7,ATM,ATP1B1,ATXN1,ATXN3,BACE1,BAG5,BCL2,BDNF,BECN1,CAPN1,CASP1,CASP6,CDK5R1,CLCN2,CLCN7,CNP,CNTF,DCTN2,DNM1L,EDNRB,EGFR,FBXO2,FGF1,FOLR1,GABRB3,GBA,GEMIN2,GFAP,GLB1,GPX1,GRIA2,HAP1,HPRT1,IGF2,IRF9,KIF1A,KIF5A,LAMC1,LYNX1,MAFG,MAFK,MAPT,MYD88,NDUFS4,NTRK2,NUDT1,PANK2,PITPNA,PLP1,PPARGC1A,PPT1,PRNP,PSEN1,PSMC1,RB1,ROM1,SCARB2,SERPINF2,SH3GL1,SH3GL2,SIRT…	91
Molecular Transport	accumulation of triacylglycerol	2.36E-03		0.944	ABHD5,ACADL,ACSL1,APOC1,APOE,ATM,CALCA,CEBPB,CIDEB,ERCC1,ESRRA,FBXW7,FOXO1,GPAM,INSIG1,INSIG2,LPIN1,LPL,MGAT3,MID1IP1,Mup1 (includes others),ODC1,PASK,PCYT1A,PEMT,PITPNA,PLIN2,PNPLA2,PON2,PPARGC1A,PRKAA2,RGS4,SCP2,SLC27A1,SMPD1,STAT5A,TAF10,VHL	38
Small Molecule Biochemistry	accumulation of triacylglycerol	2.36E-03		0.944	ABHD5,ACADL,ACSL1,APOC1,APOE,ATM,CALCA,CEBPB,CIDEB,ERCC1,ESRRA,FBXW7,FOXO1,GPAM,INSIG1,INSIG2,LPIN1,LPL,MGAT3,MID1IP1,Mup1 (includes others),ODC1,PASK,PCYT1A,PEMT,PITPNA,PLIN2,PNPLA2,PON2,PPARGC1A,PRKAA2,RGS4,SCP2,SLC27A1,SMPD1,STAT5A,TAF10,VHL	38
Lipid Metabolism	accumulation of triacylglycerol	2.36E-03		0.944	ABHD5,ACADL,ACSL1,APOC1,APOE,ATM,CALCA,CEBPB,CIDEB,ERCC1,ESRRA,FBXW7,FOXO1,GPAM,INSIG1,INSIG2,LPIN1,LPL,MGAT3,MID1IP1,Mup1 (includes others),ODC1,PASK,PCYT1A,PEMT,PITPNA,PLIN2,PNPLA2,PON2,PPARGC1A,PRKAA2,RGS4,SCP2,SLC27A1,SMPD1,STAT5A,TAF10,VHL	38
Cell Death and Survival	cell death of squamous cell carcinoma cell lines	2.36E-03	Increased	2.058	AURKA,BCL2,BID,BIRC2,BIRC5,CCND1,CD44,CDCA2,CERS1,CYLD,EBF4,EGFR,FADD,FAS,FHIT,HAP1,IRX1,ITGAV,MAPK1,PDCD4,RAD50,RARB,RIPK1,STAT1,SULF1,TP53	26
Cellular Movement	migration of fibroblasts	2.41E-03		0.979	ACTB,AGT,AIMP1,APOE,BCAR1,CAPNS1,CCNA2,CCND1,CDKN1A,CXCL10,CYR61,EHD1,ELN,F2R,FGF1,FNDC3B,FRS2,GNA12,GNA13,GPER,HBEGF,HYAL2,IKBKB,IL33,LRP1,LRPAP1,MAP3K8,MAPK1,MAPKAPK2,MRAS,MYC,MYH10,NDST1,Palld,PIP5K1A,PLEC,PRKACA,PRKAR1A,PTK2,PTPRA,PXN,RAC1,RAF1,RAMP2,RAMP3,RAP2A,RAPGEF1,RAPGEF3,RECK,SCHIP1,SDC4,SGPL1,SMO,SNX17,SPP1,STAT3,STMN1,TGFBR2,TIAM1,TIMP2,TP53,VCL,ZYX	63
Connective Tissue Development and Function	migration of fibroblasts	2.41E-03		0.979	ACTB,AGT,AIMP1,APOE,BCAR1,CAPNS1,CCNA2,CCND1,CDKN1A,CXCL10,CYR61,EHD1,ELN,F2R,FGF1,FNDC3B,FRS2,GNA12,GNA13,GPER,HBEGF,HYAL2,IKBKB,IL33,LRP1,LRPAP1,MAP3K8,MAPK1,MAPKAPK2,MRAS,MYC,MYH10,NDST1,Palld,PIP5K1A,PLEC,PRKACA,PRKAR1A,PTK2,PTPRA,PXN,RAC1,RAF1,RAMP2,RAMP3,RAP2A,RAPGEF1,RAPGEF3,RECK,SCHIP1,SDC4,SGPL1,SMO,SNX17,SPP1,STAT3,STMN1,TGFBR2,TIAM1,TIMP2,TP53,VCL,ZYX	63
Cellular Growth and Proliferation	colony formation of fibroblast cell lines	2.43E-03		-0.203	AKAP12,ATIC,CCND1,CCNE1,CTCF,EGFR,FGFR2,GNAI2,HRAS,HSPA1A/HSPA1B,IGF1R,ITSN1,KHDRBS1,KRAS,LEPRE1,LIMA1,MAPK9,MYC,NFATC1,NFKBIA,NPM1,PIK3C3,PRKCA,PSMD10,PTK2,PTPRF,PTTG1,RAC1,RAF1,RAPGEF1,RB1,RHOB,RIT1,RPS6KA3,RRM1,SIRPA,SLC3A2,SMC3,TFE3,TFG,TNFRSF10A,TP53,TPM3,TSC2,UBE2C,WRN	46
Connective Tissue Development and Function	colony formation of fibroblast cell lines	2.43E-03		-0.203	AKAP12,ATIC,CCND1,CCNE1,CTCF,EGFR,FGFR2,GNAI2,HRAS,HSPA1A/HSPA1B,IGF1R,ITSN1,KHDRBS1,KRAS,LEPRE1,LIMA1,MAPK9,MYC,NFATC1,NFKBIA,NPM1,PIK3C3,PRKCA,PSMD10,PTK2,PTPRF,PTTG1,RAC1,RAF1,RAPGEF1,RB1,RHOB,RIT1,RPS6KA3,RRM1,SIRPA,SLC3A2,SMC3,TFE3,TFG,TNFRSF10A,TP53,TPM3,TSC2,UBE2C,WRN	46
Cell Cycle	interphase of lung cancer cell lines	2.48E-03		0.152	ANXA2,ATM,BAP1,BRCA1,BTRC,CDKN1A,CHEK2,CYR61,DOT1L,FHIT,HMOX1,MTBP,MYC,PIAS1,POLD4,RAF1,RASSF3,RB1,RPL7A,RRM2B,TP53,TP63,TRAF2,TRPC1,TUSC2	25
Cell Cycle	G1/S phase transition of epithelial cells	2.57E-03			CHEK2,CYLD,ID2,NFKBIA,RUNX1,STAT3	6
Cell Cycle	fission of peroxisomes	2.57E-03			ACOT8,DNM1L,FIS1,MFF,PEX11B,PEX19	6
Cellular Assembly and Organization	fission of peroxisomes	2.57E-03			ACOT8,DNM1L,FIS1,MFF,PEX11B,PEX19	6
DNA Replication, Recombination, and Repair	formation of RAD51 nuclear focus	2.57E-03		-1.000	BRCA1,FLNA,MMS22L,RAD51,RNF168,TONSL	6
Cellular Assembly and Organization	formation of RAD51 nuclear focus	2.57E-03		-1.000	BRCA1,FLNA,MMS22L,RAD51,RNF168,TONSL	6
Developmental Disorder	glutaric aciduria	2.57E-03			C7orf10,ETFA,ETFB,ETFDH,GCDH,OGDH	6
Hereditary Disorder	glutaric aciduria	2.57E-03			C7orf10,ETFA,ETFB,ETFDH,GCDH,OGDH	6
Renal and Urological Disease	glutaric aciduria	2.57E-03			C7orf10,ETFA,ETFB,ETFDH,GCDH,OGDH	6
Metabolic Disease	glutaric aciduria	2.57E-03			C7orf10,ETFA,ETFB,ETFDH,GCDH,OGDH	6
Cellular Assembly and Organization	localization of centrosome	2.57E-03			DYNC1LI2,NDEL1,NIN,PARD3,PLXNA2,SEMA6A	6
Cellular Function and Maintenance	localization of centrosome	2.57E-03			DYNC1LI2,NDEL1,NIN,PARD3,PLXNA2,SEMA6A	6
Hematological Disease	megaloblastic anemia	2.57E-03			CCND1,CCND2,DHFR,MMADHC,MTRR,TYMS	6
Neurological Disease	neuroinflammation of brain	2.57E-03		-1.390	APP,CDK5R1,GFAP,PPT1,SREBF2,VIM	6
Inflammatory Response	neuroinflammation of brain	2.57E-03		-1.390	APP,CDK5R1,GFAP,PPT1,SREBF2,VIM	6
Inflammatory Disease	neuroinflammation of brain	2.57E-03		-1.390	APP,CDK5R1,GFAP,PPT1,SREBF2,VIM	6
Tissue Morphology	quantity of podocytes	2.57E-03		-1.671	ACTN4,BMP7,CDKN1A,SPARC,SPP1,STAT3	6
Cellular Assembly and Organization	separation of sister chromatids	2.57E-03		1.634	BUB3,CDC20,FEN1,PTTG1,RAE1,SGOL1	6
Cell Morphology	swelling of axons	2.57E-03	Decreased	-2.219	CDK5R1,CNP,KLC1,MFN2,PLP1,PNPLA6	6
Cellular Compromise	swelling of axons	2.57E-03	Decreased	-2.219	CDK5R1,CNP,KLC1,MFN2,PLP1,PNPLA6	6
Inflammatory Disease	swelling of axons	2.57E-03	Decreased	-2.219	CDK5R1,CNP,KLC1,MFN2,PLP1,PNPLA6	6
Molecular Transport	transport of green fluorescent protein	2.57E-03	Decreased	-2.000	KPNA2,KPNB1,NUTF2,PEX5,PEX7,RAN	6
Protein Trafficking	transport of green fluorescent protein	2.57E-03	Decreased	-2.000	KPNA2,KPNB1,NUTF2,PEX5,PEX7,RAN	6
Cancer	gallbladder cancer	2.58E-03			BCL2,BIRC5,CCND1,EGFR,ERCC1,NQO1,POLE,POLE3,POLE4,RRM1,RRM2,TP53,TYMS	13
Gastrointestinal Disease	gallbladder cancer	2.58E-03			BCL2,BIRC5,CCND1,EGFR,ERCC1,NQO1,POLE,POLE3,POLE4,RRM1,RRM2,TP53,TYMS	13
Hepatic System Disease	gallbladder cancer	2.58E-03			BCL2,BIRC5,CCND1,EGFR,ERCC1,NQO1,POLE,POLE3,POLE4,RRM1,RRM2,TP53,TYMS	13
Nervous System Development and Function	size of corpus callosum	2.58E-03		0.786	AKT3,Ank2,APP,CDK5R1,FYN,FZD3,GFAP,MAP3K12,ROBO1,RPGRIP1L,SLC12A6,VTI1A,VTI1B	13
Organ Morphology	size of corpus callosum	2.58E-03		0.786	AKT3,Ank2,APP,CDK5R1,FYN,FZD3,GFAP,MAP3K12,ROBO1,RPGRIP1L,SLC12A6,VTI1A,VTI1B	13
Tissue Development	accumulation of tumor cell lines	2.59E-03		1.562	APOE,AURKA,BIRC5,CCND1,CDKN1A,CDKN1C,DYRK1B,E2F1,FANCC,FHIT,GADD45G,GMNN,HMOX1,MCM10,MPG,PLK1,PPM1G,PTTG1,SMARCE1,SNIP1,TP53,TXNRD1,WEE1,ZEB2	24
Cancer	parotid gland tumor	2.59E-03			ADSL,AKAP1,ATIC,ATP5J,BAG1,CASP4,EGFR,EPS15,HMGN2,HNRNPK,HRAS,IGFBP5,INSIG1,KLF6,NME4,PRKACB,RPS16,SEMA3F,STAT5A,TLK1,TNC,TP53,TRAM1,VRK2	24
Gastrointestinal Disease	parotid gland tumor	2.59E-03			ADSL,AKAP1,ATIC,ATP5J,BAG1,CASP4,EGFR,EPS15,HMGN2,HNRNPK,HRAS,IGFBP5,INSIG1,KLF6,NME4,PRKACB,RPS16,SEMA3F,STAT5A,TLK1,TNC,TP53,TRAM1,VRK2	24
Cancer	bone cancer	2.62E-03		-0.052	BRCA2,CAT,CD44,CDKN1A,CDKN2D,CHEK2,DHFR,EXT1,FDPS,FOS,GSTM3,HINT1,HRAS,HSP90AB1,HSP90B1,ID2,IDH1,IFITM2,IGF2R,IGFBP5,IMPDH2,LGALS3BP,MAD1L1,PRKACA,PRKAR1A,PRKCB,RB1,RPS6KA3,SAV1,SDC2,SMO,SPARC,SPP1,ST7L,STK11,TFG,THBS3,TP53,TP63,TYMS,USP1	41
Connective Tissue Disorders	bone cancer	2.62E-03		-0.052	BRCA2,CAT,CD44,CDKN1A,CDKN2D,CHEK2,DHFR,EXT1,FDPS,FOS,GSTM3,HINT1,HRAS,HSP90AB1,HSP90B1,ID2,IDH1,IFITM2,IGF2R,IGFBP5,IMPDH2,LGALS3BP,MAD1L1,PRKACA,PRKAR1A,PRKCB,RB1,RPS6KA3,SAV1,SDC2,SMO,SPARC,SPP1,ST7L,STK11,TFG,THBS3,TP53,TP63,TYMS,USP1	41
Skeletal and Muscular Disorders	bone cancer	2.62E-03		-0.052	BRCA2,CAT,CD44,CDKN1A,CDKN2D,CHEK2,DHFR,EXT1,FDPS,FOS,GSTM3,HINT1,HRAS,HSP90AB1,HSP90B1,ID2,IDH1,IFITM2,IGF2R,IGFBP5,IMPDH2,LGALS3BP,MAD1L1,PRKACA,PRKAR1A,PRKCB,RB1,RPS6KA3,SAV1,SDC2,SMO,SPARC,SPP1,ST7L,STK11,TFG,THBS3,TP53,TP63,TYMS,USP1	41
Cell Cycle	DNA recombination	2.67E-03		-0.031	ATM,BANF1,BLM,BRCA1,BRCA2,CDK2,CHEK2,DCLRE1C,DNMT1,ERCC1,EVL,FANCD2,GADD45A,HJURP,HMGB2,HMGN2,KPNA2,LIG3,MCPH1,MMS22L,MRE11A,MSH6,MUS81,PARP1,PARP2,PARPBP,PRKDC,PSMC3IP,RAD18,RAD50,RAD51,RAD51AP1,RAD51C,RAD54B,RAD54L,RECQL5,RELN,RPA1,RPAIN,SERTAD1,SMARCAD1,SMARCB1,SWAP70,TONSL,TP53,TSN,UHRF1,WRN,XRCC2,XRCC3,XRCC6,ZRANB3	52
DNA Replication, Recombination, and Repair	DNA recombination	2.67E-03		-0.031	ATM,BANF1,BLM,BRCA1,BRCA2,CDK2,CHEK2,DCLRE1C,DNMT1,ERCC1,EVL,FANCD2,GADD45A,HJURP,HMGB2,HMGN2,KPNA2,LIG3,MCPH1,MMS22L,MRE11A,MSH6,MUS81,PARP1,PARP2,PARPBP,PRKDC,PSMC3IP,RAD18,RAD50,RAD51,RAD51AP1,RAD51C,RAD54B,RAD54L,RECQL5,RELN,RPA1,RPAIN,SERTAD1,SMARCAD1,SMARCB1,SWAP70,TONSL,TP53,TSN,UHRF1,WRN,XRCC2,XRCC3,XRCC6,ZRANB3	52
Organ Morphology	abnormal morphology of proximal convoluted tubule	2.70E-03			APRT,AQP11,BCL2,CD151,CDH4,CDKN1A,Cr1l,EHD3,EHD4,FGFR2,GADD45A,HEXB,ITGA3,LGMN,MAN2A1,MAN2A2,MT1E,MT1H,MXI1,NEIL1,PKD1,RPGRIP1L,VEGFA	23
Renal and Urological System Development and Function	abnormal morphology of proximal convoluted tubule	2.70E-03			APRT,AQP11,BCL2,CD151,CDH4,CDKN1A,Cr1l,EHD3,EHD4,FGFR2,GADD45A,HEXB,ITGA3,LGMN,MAN2A1,MAN2A2,MT1E,MT1H,MXI1,NEIL1,PKD1,RPGRIP1L,VEGFA	23
Cell Cycle	arrest in interphase of bone cancer cell lines	2.70E-03			CCND1,CCNE1,CDC25B,CDK2,CDK5RAP3,CDKN1A,FOXM1,GNL3,GPS2,MAP2K3,MAP2K6,MAPK12,MTBP,MTOR,MYBL2,MYC,ORC3,RASSF3,RB1,RBL1,RPL23,TP53,WEE1	23
DNA Replication, Recombination, and Repair	hydrolysis of ATP	2.70E-03		-0.382	ABCD1,ABCD3,APAF1,ATP1A1,ATPIF1,BAG1,CDC6,CDK1,Ckmt1,DDX25,EIF2AK1,ENTPD2,HSPD1,MAPK1,N4BP2,PRKAA2,PSMC2,RUVBL1,RUVBL2,SNRNP200,TGM2,TOP2A,UBA1	23
Nucleic Acid Metabolism	hydrolysis of ATP	2.70E-03		-0.382	ABCD1,ABCD3,APAF1,ATP1A1,ATPIF1,BAG1,CDC6,CDK1,Ckmt1,DDX25,EIF2AK1,ENTPD2,HSPD1,MAPK1,N4BP2,PRKAA2,PSMC2,RUVBL1,RUVBL2,SNRNP200,TGM2,TOP2A,UBA1	23
Small Molecule Biochemistry	hydrolysis of ATP	2.70E-03		-0.382	ABCD1,ABCD3,APAF1,ATP1A1,ATPIF1,BAG1,CDC6,CDK1,Ckmt1,DDX25,EIF2AK1,ENTPD2,HSPD1,MAPK1,N4BP2,PRKAA2,PSMC2,RUVBL1,RUVBL2,SNRNP200,TGM2,TOP2A,UBA1	23
Energy Production	hydrolysis of ATP	2.70E-03		-0.382	ABCD1,ABCD3,APAF1,ATP1A1,ATPIF1,BAG1,CDC6,CDK1,Ckmt1,DDX25,EIF2AK1,ENTPD2,HSPD1,MAPK1,N4BP2,PRKAA2,PSMC2,RUVBL1,RUVBL2,SNRNP200,TGM2,TOP2A,UBA1	23
Cancer	pharyngeal tumor	2.70E-03			AURKA,BCL2,BIRC5,CALCA,CRYAB,CXCR4,DNMT1,EGFR,ERCC1,ESR1,EZH2,FBLN2,FGD4,GNA12,KIF1A,LTBR,MCM2,MMP2,PCNA,SPP1,TP53,TYMS,UCHL1	23
Cell Cycle	senescence of fibroblasts	2.70E-03		-0.933	ATM,BLM,BRCA1,CBX2,CDKN1A,DDB2,HRAS,ID1,JUNB,JUND,KRAS,MAPK1,MAPK3,MYBL2,MYC,NPM1,PHC2,PML,SOD1,STK11,TP53,TSC2,WRN	23
Connective Tissue Development and Function	senescence of fibroblasts	2.70E-03		-0.933	ATM,BLM,BRCA1,CBX2,CDKN1A,DDB2,HRAS,ID1,JUNB,JUND,KRAS,MAPK1,MAPK3,MYBL2,MYC,NPM1,PHC2,PML,SOD1,STK11,TP53,TSC2,WRN	23
Cellular Development	senescence of fibroblasts	2.70E-03		-0.933	ATM,BLM,BRCA1,CBX2,CDKN1A,DDB2,HRAS,ID1,JUNB,JUND,KRAS,MAPK1,MAPK3,MYBL2,MYC,NPM1,PHC2,PML,SOD1,STK11,TP53,TSC2,WRN	23
Cancer	central nervous system tumor	2.71E-03	Decreased	-2.070	ACTA2,ACY1,ADAM12,ADAM9,ADAMTS4,AEBP1,AIP,AKAP12,AKT3,ALAD,ALDH2,ALDOC,ANXA2,APOBEC1,ARAF,ARHGEF2,ASS1,ATF5,BAG1,Bbc3,BCL2,BCOR,BDNF,BIRC5,BRCA2,C3,CAD,Camk2b,CASP2,CCDC41,CCND1,CDK6,CDKN2C,CELSR1,CHEK2,CHI3L1,CHKA,CLEC2D,CLK4,CLTB,CYP51A1,DAPK1,DHRS4,DLL1,DMWD,DOCK1,DUT,E2F1,E2F3,E2F4,EGFR,EGR1,ELMO1,ENC1,ENO3,EP400,ESR1,ETV4,EZH2,FGF1,FKBP1A,FLNA,FOLR1,FOXM1,FURIN,GADD45A,GEMIN5,GFAP,GHRH,GNB4,…	168
Neurological Disease	central nervous system tumor	2.71E-03	Decreased	-2.070	ACTA2,ACY1,ADAM12,ADAM9,ADAMTS4,AEBP1,AIP,AKAP12,AKT3,ALAD,ALDH2,ALDOC,ANXA2,APOBEC1,ARAF,ARHGEF2,ASS1,ATF5,BAG1,Bbc3,BCL2,BCOR,BDNF,BIRC5,BRCA2,C3,CAD,Camk2b,CASP2,CCDC41,CCND1,CDK6,CDKN2C,CELSR1,CHEK2,CHI3L1,CHKA,CLEC2D,CLK4,CLTB,CYP51A1,DAPK1,DHRS4,DLL1,DMWD,DOCK1,DUT,E2F1,E2F3,E2F4,EGFR,EGR1,ELMO1,ENC1,ENO3,EP400,ESR1,ETV4,EZH2,FGF1,FKBP1A,FLNA,FOLR1,FOXM1,FURIN,GADD45A,GEMIN5,GFAP,GHRH,GNB4,…	168
Small Molecule Biochemistry	beta-oxidation of lipid	2.72E-03	Increased	2.014	ABCD1,ABCD3,ACAA1,ACAA2,ACADM,ACADS,ACADSB,ACADVL,ACOX1,ACOX2,ACOX3,ATG7,BCL2,BDH2,BID,CISD1,CPT2,ECHS1,ECI1,ECI2,EPAS1,ESRRA,HADHB,HIF1A,HSD11B1,HSD17B4,LRPPRC,MLYCD,MTOR,PEX2,PEX5,PEX7,PNPLA2,PPARGC1A,SLC22A5,UCHL3	36
Lipid Metabolism	beta-oxidation of lipid	2.72E-03	Increased	2.014	ABCD1,ABCD3,ACAA1,ACAA2,ACADM,ACADS,ACADSB,ACADVL,ACOX1,ACOX2,ACOX3,ATG7,BCL2,BDH2,BID,CISD1,CPT2,ECHS1,ECI1,ECI2,EPAS1,ESRRA,HADHB,HIF1A,HSD11B1,HSD17B4,LRPPRC,MLYCD,MTOR,PEX2,PEX5,PEX7,PNPLA2,PPARGC1A,SLC22A5,UCHL3	36
Energy Production	beta-oxidation of lipid	2.72E-03	Increased	2.014	ABCD1,ABCD3,ACAA1,ACAA2,ACADM,ACADS,ACADSB,ACADVL,ACOX1,ACOX2,ACOX3,ATG7,BCL2,BDH2,BID,CISD1,CPT2,ECHS1,ECI1,ECI2,EPAS1,ESRRA,HADHB,HIF1A,HSD11B1,HSD17B4,LRPPRC,MLYCD,MTOR,PEX2,PEX5,PEX7,PNPLA2,PPARGC1A,SLC22A5,UCHL3	36
Nucleic Acid Metabolism	synthesis of ATP	2.72E-03		0.059	ALDOA,APP,ATP5B,ATP5D,ATXN1,CDK1,CHCHD6,DNM1L,FAS,GJA1,HIF1A,HSPD1,INSR,KRAS,LETM1,MAP1LC3B,MAPT,MCL1,MFN2,MNF1,NDUFAF1,NDUFS6,NT5E,PARP1,PASK,PDHA1,PID1,PKM,PML,PRKAG2,SOCS3,SOD1,STAT3,TFAM,TP53,TXNIP	36
Small Molecule Biochemistry	synthesis of ATP	2.72E-03		0.059	ALDOA,APP,ATP5B,ATP5D,ATXN1,CDK1,CHCHD6,DNM1L,FAS,GJA1,HIF1A,HSPD1,INSR,KRAS,LETM1,MAP1LC3B,MAPT,MCL1,MFN2,MNF1,NDUFAF1,NDUFS6,NT5E,PARP1,PASK,PDHA1,PID1,PKM,PML,PRKAG2,SOCS3,SOD1,STAT3,TFAM,TP53,TXNIP	36
Energy Production	synthesis of ATP	2.72E-03		0.059	ALDOA,APP,ATP5B,ATP5D,ATXN1,CDK1,CHCHD6,DNM1L,FAS,GJA1,HIF1A,HSPD1,INSR,KRAS,LETM1,MAP1LC3B,MAPT,MCL1,MFN2,MNF1,NDUFAF1,NDUFS6,NT5E,PARP1,PASK,PDHA1,PID1,PKM,PML,PRKAG2,SOCS3,SOD1,STAT3,TFAM,TP53,TXNIP	36
Cell Morphology	morphology of central nervous system cells	2.78E-03			ABCD1,Abi2,ABR,ADAMTS4,ALS2,AQP4,ARSA,ARSG,ASTN1,ATAT1,ATM,BDNF,BID,CCND2,CDK5R1,CLCN3,CLN3,CNTN1,COMMD3-BMI1,CP,CSTB,CXCR4,DNER,EGFR,EGR1,FGF17,FYN,GFAP,GM2A,GNPAT,HDAC2,HES5,HEXB,HSF1,IL6ST,LDLR,MANBA,Map2,MAPK8IP1,MAPK8IP2,MT1E,MT1H,NAGLU,NDEL1,NFIB,NR1H2,PAFAH1B1,PCMT1,PEX2,PITPNA,PSAP,PTK2,PTPRA,PVALB,RB1,S100B,SEMA3A,SERPINE2,SLC1A3,SLC4A3,SMAD1,SNTA1,SPARCL1,SYN1,SYNCRIP,TLR2,TPP1,TUBA1A,V…	70
Nervous System Development and Function	morphology of central nervous system cells	2.78E-03			ABCD1,Abi2,ABR,ADAMTS4,ALS2,AQP4,ARSA,ARSG,ASTN1,ATAT1,ATM,BDNF,BID,CCND2,CDK5R1,CLCN3,CLN3,CNTN1,COMMD3-BMI1,CP,CSTB,CXCR4,DNER,EGFR,EGR1,FGF17,FYN,GFAP,GM2A,GNPAT,HDAC2,HES5,HEXB,HSF1,IL6ST,LDLR,MANBA,Map2,MAPK8IP1,MAPK8IP2,MT1E,MT1H,NAGLU,NDEL1,NFIB,NR1H2,PAFAH1B1,PCMT1,PEX2,PITPNA,PSAP,PTK2,PTPRA,PVALB,RB1,S100B,SEMA3A,SERPINE2,SLC1A3,SLC4A3,SMAD1,SNTA1,SPARCL1,SYN1,SYNCRIP,TLR2,TPP1,TUBA1A,V…	70
Cancer	bladder carcinoma	2.80E-03			CASP2,CD44,FOXO1,GSTP1,HSP90AB1,HSP90B1,HSPA1A/HSPA1B,PLK1,POR,PRC1,PSIP1,RB1,TOP2A,UBE2C	14
Renal and Urological Disease	bladder carcinoma	2.80E-03			CASP2,CD44,FOXO1,GSTP1,HSP90AB1,HSP90B1,HSPA1A/HSPA1B,PLK1,POR,PRC1,PSIP1,RB1,TOP2A,UBE2C	14
Post-Translational Modification	methylation of protein	2.80E-03			BTG1,CARM1,ETF1,GSPT1,ICMT,ILF3,LCMT1,N6AMT1,PCMT1,PRMT1,PRMT2,PRMT3,PRMT7,SUV39H1	14
Small Molecule Biochemistry	redistribution of lipid	2.80E-03		-0.440	APOE,APP,ATP1A1,LCN2,LGALS1,MARCKS,PLCD1,PLTP,Scd2,SCP2,SLC27A1,SMPD1,TRPC1,UGCG	14
Lipid Metabolism	redistribution of lipid	2.80E-03		-0.440	APOE,APP,ATP1A1,LCN2,LGALS1,MARCKS,PLCD1,PLTP,Scd2,SCP2,SLC27A1,SMPD1,TRPC1,UGCG	14
Cellular Assembly and Organization	formation of filopodia	2.81E-03	Increased	2.571	ACTR3,AGT,AKAP12,ARHGAP24,ARHGEF4,CAPNS1,CCL5,CD47,CDC42BPB,CSF1,CSRP1,CXCL10,CYR61,DAG1,DIAPH3,DPYSL3,DPYSL5,EPS15,FGD4,FNBP1L,HRAS,ITGA3,ITGA6,ITGB1,LIMK2,MAPKAPK2,MARCKS,MIEN1,MTBP,MTMR12,MTSS1,MYD88,MYO10,NANOG,NEO1,NF1,NTRK2,PACSIN1,PACSIN2,PAK4,PALM,PI4KB,PLCG2,PPP1R9B,PRKACA,PRKCQ,PVRL3,RAB17,RAB8A,RAC1,RELN,RHOU,ROR2,SDC2,SDC3,SDC4,SIRPA,SPARC,TGFBR1,TNC,TP53,TRAF6,TSC1,TTYH1,VAV3,VEGFA,W…	67
Cellular Function and Maintenance	formation of filopodia	2.81E-03	Increased	2.571	ACTR3,AGT,AKAP12,ARHGAP24,ARHGEF4,CAPNS1,CCL5,CD47,CDC42BPB,CSF1,CSRP1,CXCL10,CYR61,DAG1,DIAPH3,DPYSL3,DPYSL5,EPS15,FGD4,FNBP1L,HRAS,ITGA3,ITGA6,ITGB1,LIMK2,MAPKAPK2,MARCKS,MIEN1,MTBP,MTMR12,MTSS1,MYD88,MYO10,NANOG,NEO1,NF1,NTRK2,PACSIN1,PACSIN2,PAK4,PALM,PI4KB,PLCG2,PPP1R9B,PRKACA,PRKCQ,PVRL3,RAB17,RAB8A,RAC1,RELN,RHOU,ROR2,SDC2,SDC3,SDC4,SIRPA,SPARC,TGFBR1,TNC,TP53,TRAF6,TSC1,TTYH1,VAV3,VEGFA,W…	67
Cell Morphology	formation of filopodia	2.81E-03	Increased	2.571	ACTR3,AGT,AKAP12,ARHGAP24,ARHGEF4,CAPNS1,CCL5,CD47,CDC42BPB,CSF1,CSRP1,CXCL10,CYR61,DAG1,DIAPH3,DPYSL3,DPYSL5,EPS15,FGD4,FNBP1L,HRAS,ITGA3,ITGA6,ITGB1,LIMK2,MAPKAPK2,MARCKS,MIEN1,MTBP,MTMR12,MTSS1,MYD88,MYO10,NANOG,NEO1,NF1,NTRK2,PACSIN1,PACSIN2,PAK4,PALM,PI4KB,PLCG2,PPP1R9B,PRKACA,PRKCQ,PVRL3,RAB17,RAB8A,RAC1,RELN,RHOU,ROR2,SDC2,SDC3,SDC4,SIRPA,SPARC,TGFBR1,TNC,TP53,TRAF6,TSC1,TTYH1,VAV3,VEGFA,W…	67
DNA Replication, Recombination, and Repair	recombination	2.82E-03		-0.218	ATM,BANF1,BLM,BRCA1,BRCA2,CDK2,CHEK2,DCLRE1C,DNMT1,ERCC1,EVL,FANCD2,FOXP1,GADD45A,HJURP,HMGB2,HMGN2,HSF1,KPNA2,LIG3,MCPH1,MMS22L,MRE11A,MSH6,MUS81,NSMCE2,PARP1,PARP2,PARPBP,POLM,PRKDC,PSMC3IP,RAD18,RAD50,RAD51,RAD51AP1,RAD51C,RAD51D,RAD54B,RAD54L,RECQL5,RELN,RPA1,RPAIN,SERTAD1,SKP2,SMARCAD1,SMARCB1,SWAP70,TONSL,TOP3A,TP53,TSN,UHRF1,WRN,XRCC2,XRCC3,XRCC4,XRCC6,ZC3HC1,ZRANB3	61
Cell Death and Survival	cell death of carcinoma cell lines	2.82E-03		0.507	ADAM17,AKT3,AP2A2,AREG/AREGB,AURKA,AXL,BAD,BAP1,BCL2,BCL2L11,BIRC5,CALCA,CASP1,CASP2,CCND1,CDKN2C,COL4A1,CTTN,DDIT3,DNAJC15,E2F1,EGFR,ETS2,EXOG,FADD,FAS,FGFR2,FHIT,GAB1,GJA1,GPC3,GPX1,GRN,HIF1A,HK1,Hmga1,HSF1,ID3,IGF1R,IGF2,IGFBP3,IL6ST,JAG1,KLF6,KRAS,LCN2,MAD2L1,MAP2K4,MAPK1,MAPK9,MCL1,MFN2,MTDH,MTOR,MYC,NFKBIA,NQO1,OGT,PARP1,PLK1,PML,PPP1R1B,PRKAR1A,PTPRO,RABGGTA,RABGGTB,RAC1,RAF1,RARB,RB1,RELA…	86
Cellular Assembly and Organization	formation of cilia	2.85E-03		0.896	AHI1,B9D2,BBS2,BBS4,BBS5,CEP104,CEP164,DYNC2LI1,DZIP1L,E2F4,EVI5L,FOXJ1,IFT122,IFT172,KIF3A,MKKS,NPHP4,ODF2,PCNT,PLK4,RAB17,RAB3IP,RAB8A,RANBP1,RPGRIP1L,STK36,TBC1D7,TTC8,VANGL2,VHL	30
Cellular Function and Maintenance	formation of cilia	2.85E-03		0.896	AHI1,B9D2,BBS2,BBS4,BBS5,CEP104,CEP164,DYNC2LI1,DZIP1L,E2F4,EVI5L,FOXJ1,IFT122,IFT172,KIF3A,MKKS,NPHP4,ODF2,PCNT,PLK4,RAB17,RAB3IP,RAB8A,RANBP1,RPGRIP1L,STK36,TBC1D7,TTC8,VANGL2,VHL	30
Cell Morphology	formation of cilia	2.85E-03		0.896	AHI1,B9D2,BBS2,BBS4,BBS5,CEP104,CEP164,DYNC2LI1,DZIP1L,E2F4,EVI5L,FOXJ1,IFT122,IFT172,KIF3A,MKKS,NPHP4,ODF2,PCNT,PLK4,RAB17,RAB3IP,RAB8A,RANBP1,RPGRIP1L,STK36,TBC1D7,TTC8,VANGL2,VHL	30
Protein Trafficking	targeting of protein	2.89E-03			ADAR,ADORA1,AIP,BID,CALR,DUSP18,EGR2,EIF5A,EXOC4,FIS1,FOLR1,GABARAP,GCC2,GIPC1,GPHN,HPS4,HSPA9,ICMT,MFN2,MYO6,NEDD4,NUP54,NUTF2,NXT1,OPTN,OS9,PARD3,PEX16,PEX19,PEX5,PEX6,PEX7,PICK1,PML,PPP1R3C,PPP2R2B,RAB6A,RAN,SCARB2,SEC63,STRADB,STXBP4,SYNGR1,SYNGR2,SYNJ2BP,TOMM34,XPO6,XPO7,YWHAB,YWHAZ,ZFYVE16	51
Cell Death and Survival	cell death of muscle cells	2.90E-03		-0.697	ABCB8,ADAM12,ADM,ADRB1,AGT,ALDOA,ALS2,APIP,APP,ATP2B4,BACH1,BAG1,BCL2,BCL2L11,BCL6,BECN1,BID,BIRC5,BMP7,BNIP2,BNIP3L,BRCA2,CACNB2,CALCA,CALR,CAPN1,CASP1,CASP9,CAT,CCNT1,CDC42EP3,CDK2,CDKN1A,CDKN1C,COQ6,CRYAB,CSK,CXADR,CYR61,DAG1,DDIT3,DUSP6,E2F1,E2F3,Eef1a1,EEF1D,ETS1,FADD,FAS,FOXO1,FSTL1,GHRH,GNAI2,GNPTG,GPX1,HBEGF,HDAC2,HIF1A,HK1,HK2,HLA-B,HMOX1,HRAS,HSPB6,HSPB8,HSPD1,HSPE1,HTR2B,ID1,ID2,IGF1R,…	148
Cell Cycle	DNA damage checkpoint	2.90E-03		1.981	ATM,BCAT1,CCND1,CHEK2,CLSPN,DGKZ,E2F1,FBXO31,FBXO6,FOXN3,GMNN,H2AFX,HUS1,PLK1,Ptprv,RPS27L,TIPIN,TP53,TP63,USP28,ZAK	21
DNA Replication, Recombination, and Repair	DNA damage checkpoint	2.90E-03		1.981	ATM,BCAT1,CCND1,CHEK2,CLSPN,DGKZ,E2F1,FBXO31,FBXO6,FOXN3,GMNN,H2AFX,HUS1,PLK1,Ptprv,RPS27L,TIPIN,TP53,TP63,USP28,ZAK	21
Cellular Assembly and Organization	abnormal morphology of mitochondria	2.90E-03			CXADR,DNM1L,HSD17B4,HTRA2,MFN1,MFN2,NDUFS6,NFATC3,NOA1,OMA1,PEX13,PNPLA2,PVALB,RNASEH1,RPS6KB1,SNPH,TLR2,TOP1MT,ULK1,UPP1,VDAC3	21
Cell Morphology	abnormal morphology of mitochondria	2.90E-03			CXADR,DNM1L,HSD17B4,HTRA2,MFN1,MFN2,NDUFS6,NFATC3,NOA1,OMA1,PEX13,PNPLA2,PVALB,RNASEH1,RPS6KB1,SNPH,TLR2,TOP1MT,ULK1,UPP1,VDAC3	21
Protein Synthesis	metabolism of glutathione	2.90E-03			ALDH5A1,CTH,CTNS,G6PD,GCLC,GCLM,GLO1,GLRX2,GPX1,GPX4,GSTM3,GSTM4,GSTM5,GSTP1,Gstt3,HAGH,IDH1,MGST1,SOD1,SOD2,TXNRD3	21
Drug Metabolism	metabolism of glutathione	2.90E-03			ALDH5A1,CTH,CTNS,G6PD,GCLC,GCLM,GLO1,GLRX2,GPX1,GPX4,GSTM3,GSTM4,GSTM5,GSTP1,Gstt3,HAGH,IDH1,MGST1,SOD1,SOD2,TXNRD3	21
Post-Translational Modification	assembly of protein-protein complex	2.91E-03			ADD1,AHCTF1,BCS1L,CAPN3,CAPZA1,CAPZB,CASK,CDC42EP2,CDK1,CHAF1A,CHAF1B,DAB2IP,DARS,EIF4EBP1,EPRS,FAF1,FANCC,FAS,GCH1,GCHFR,GEMIN5,GMNN,HCFC1,HES5,HFE,IL1RAP,KIFAP3,LAMC1,LCMT1,LLGL1,LMO4,LPXN,MAPK3,MAPK8IP2,NDUFAF4,NDUFAF5,NDUFS4,NDUFS7,NFS1,NUP107,NUP93,NUPR1,PARD3,PF4,PML,PPARGC1A,PPID,PXN,RAF1,RALB,RANBP9,SF3B3,SLC7A6,SLC7A7,SLC9A3R1,SLC9A3R2,SNAP23,SSBP3,STX4,SUMO1,TAP2,TCEB2,TGFBR3,TMEM48,TP5…	75
Protein Synthesis	assembly of protein-protein complex	2.91E-03			ADD1,AHCTF1,BCS1L,CAPN3,CAPZA1,CAPZB,CASK,CDC42EP2,CDK1,CHAF1A,CHAF1B,DAB2IP,DARS,EIF4EBP1,EPRS,FAF1,FANCC,FAS,GCH1,GCHFR,GEMIN5,GMNN,HCFC1,HES5,HFE,IL1RAP,KIFAP3,LAMC1,LCMT1,LLGL1,LMO4,LPXN,MAPK3,MAPK8IP2,NDUFAF4,NDUFAF5,NDUFS4,NDUFS7,NFS1,NUP107,NUP93,NUPR1,PARD3,PF4,PML,PPARGC1A,PPID,PXN,RAF1,RALB,RANBP9,SF3B3,SLC7A6,SLC7A7,SLC9A3R1,SLC9A3R2,SNAP23,SSBP3,STX4,SUMO1,TAP2,TCEB2,TGFBR3,TMEM48,TP5…	75
Cell Signaling	assembly of protein-protein complex	2.91E-03			ADD1,AHCTF1,BCS1L,CAPN3,CAPZA1,CAPZB,CASK,CDC42EP2,CDK1,CHAF1A,CHAF1B,DAB2IP,DARS,EIF4EBP1,EPRS,FAF1,FANCC,FAS,GCH1,GCHFR,GEMIN5,GMNN,HCFC1,HES5,HFE,IL1RAP,KIFAP3,LAMC1,LCMT1,LLGL1,LMO4,LPXN,MAPK3,MAPK8IP2,NDUFAF4,NDUFAF5,NDUFS4,NDUFS7,NFS1,NUP107,NUP93,NUPR1,PARD3,PF4,PML,PPARGC1A,PPID,PXN,RAF1,RALB,RANBP9,SF3B3,SLC7A6,SLC7A7,SLC9A3R1,SLC9A3R2,SNAP23,SSBP3,STX4,SUMO1,TAP2,TCEB2,TGFBR3,TMEM48,TP5…	75
Embryonic Development	development of neural tube	2.91E-03			AMBRA1,APH1A,ARNT,BMPR1A,BRCA1,CHMP5,COMMD3-BMI1,DISP1,DNMT1,DPH3,DYNC2LI1,EP400,EPN2,ESPL1,F2R,FAT4,FKBP1A,FKBP8,FSTL1,GJA1,GSC,HES5,HIF1A,HIPK2,HIRA,HIST1H1C,HUS1,ICMT,IFT122,IFT172,IKBKB,KIF3A,LMO2,LRP6,MAPK9,MARCKSL1,NCSTN,NF1,PAK4,Palld,PDGFRA,PDPK1,PFN1,PLK4,PLOD3,POR,PPAP2B,PRKACA,PRKACB,PSEN1,PSEN2,PTPN12,PTPN9,PTTG1,RAD51D,RAF1,RPGRIP1L,RTEL1,SALL2,SFRP1,SMAD1,SMAD5,SMO,SOX2,STK11,TCF7L2…	75
Organismal Development	development of neural tube	2.91E-03			AMBRA1,APH1A,ARNT,BMPR1A,BRCA1,CHMP5,COMMD3-BMI1,DISP1,DNMT1,DPH3,DYNC2LI1,EP400,EPN2,ESPL1,F2R,FAT4,FKBP1A,FKBP8,FSTL1,GJA1,GSC,HES5,HIF1A,HIPK2,HIRA,HIST1H1C,HUS1,ICMT,IFT122,IFT172,IKBKB,KIF3A,LMO2,LRP6,MAPK9,MARCKSL1,NCSTN,NF1,PAK4,Palld,PDGFRA,PDPK1,PFN1,PLK4,PLOD3,POR,PPAP2B,PRKACA,PRKACB,PSEN1,PSEN2,PTPN12,PTPN9,PTTG1,RAD51D,RAF1,RPGRIP1L,RTEL1,SALL2,SFRP1,SMAD1,SMAD5,SMO,SOX2,STK11,TCF7L2…	75
Tissue Development	development of neural tube	2.91E-03			AMBRA1,APH1A,ARNT,BMPR1A,BRCA1,CHMP5,COMMD3-BMI1,DISP1,DNMT1,DPH3,DYNC2LI1,EP400,EPN2,ESPL1,F2R,FAT4,FKBP1A,FKBP8,FSTL1,GJA1,GSC,HES5,HIF1A,HIPK2,HIRA,HIST1H1C,HUS1,ICMT,IFT122,IFT172,IKBKB,KIF3A,LMO2,LRP6,MAPK9,MARCKSL1,NCSTN,NF1,PAK4,Palld,PDGFRA,PDPK1,PFN1,PLK4,PLOD3,POR,PPAP2B,PRKACA,PRKACB,PSEN1,PSEN2,PTPN12,PTPN9,PTTG1,RAD51D,RAF1,RPGRIP1L,RTEL1,SALL2,SFRP1,SMAD1,SMAD5,SMO,SOX2,STK11,TCF7L2…	75
Cellular Growth and Proliferation	proliferation of carcinoma cell lines	2.91E-03		-0.113	ADAM15,ADAM17,AKT3,ANXA2,APAF1,ATF5,BAD,BID,BIRC5,BMPR1A,C1QBP,CALCA,CASP2,CDCA4,CDCA5,CDK14,CDK2,CDK5,CDK5R1,CDKN1A,CRKL,CSNK1G3,CXCR4,CYR61,DEGS1,DNAJB4,E2F1,EGFR,EGR1,ELL,EMP1,ERCC1,EZH2,FANCC,FBLN2,FGFR2,FHIT,FNTA,FOXM1,FSCN1,FUT8,GJA1,GLDC,GNG7,GRN,H2AFY,HDAC4,HK1,HK2,HMOX1,HNRNPA2B1,ID1,IGF1R,IGF2,IGF2R,IGFBP3,IKBKG,IL18,IL6ST,IRF1,ITGB1,ITPR1,KRAS,LCN2,MAP2K7,MAPK1,MAPK9,MAPRE1,MIA,MTOR,MY…	117
Cellular Development	proliferation of carcinoma cell lines	2.91E-03		-0.113	ADAM15,ADAM17,AKT3,ANXA2,APAF1,ATF5,BAD,BID,BIRC5,BMPR1A,C1QBP,CALCA,CASP2,CDCA4,CDCA5,CDK14,CDK2,CDK5,CDK5R1,CDKN1A,CRKL,CSNK1G3,CXCR4,CYR61,DEGS1,DNAJB4,E2F1,EGFR,EGR1,ELL,EMP1,ERCC1,EZH2,FANCC,FBLN2,FGFR2,FHIT,FNTA,FOXM1,FSCN1,FUT8,GJA1,GLDC,GNG7,GRN,H2AFY,HDAC4,HK1,HK2,HMOX1,HNRNPA2B1,ID1,IGF1R,IGF2,IGF2R,IGFBP3,IKBKG,IL18,IL6ST,IRF1,ITGB1,ITPR1,KRAS,LCN2,MAP2K7,MAPK1,MAPK9,MAPRE1,MIA,MTOR,MY…	117
Cell Death and Survival	cell death of fibrosarcoma cell lines	2.93E-03		0.105	BCL2,BCL2L11,BIRC2,BIRC5,BUB1B,CASP7,CDKN1A,CTSB,DDX58,EIF2AK2,FADD,FAS,FTH1,HIF1A,IKBKB,IRF3,LIG3,MAD2L1,MAP2K4,MAVS,MCL1,NAMPT,NFKBIZ,PDPK1,PLAU,RIPK1,SOD2,STAT1,STAT2,TMBIM6,TNFRSF10A,TOP2A,TP53,TRIM28,TYK2	35
Cellular Function and Maintenance	repair of cells	2.93E-03		-1.759	APP,ATM,BLM,BMP7,BRCA1,BRCA2,CDKN1A,CHD4,DDB2,EGFR,ERCC1,FHIT,H2AFX,Hmgn1,KPNA2,NAE1,NPM1,PARP1,PCNA,PRKDC,RAD18,RAD50,RAD51,REV1,REV3L,RNF168,RNF2,RNF4,RPA1,SFR1,THOC1,TLR2,TP53,XPA,XRCC6	35
Cell Morphology	repair of cells	2.93E-03		-1.759	APP,ATM,BLM,BMP7,BRCA1,BRCA2,CDKN1A,CHD4,DDB2,EGFR,ERCC1,FHIT,H2AFX,Hmgn1,KPNA2,NAE1,NPM1,PARP1,PCNA,PRKDC,RAD18,RAD50,RAD51,REV1,REV3L,RNF168,RNF2,RNF4,RPA1,SFR1,THOC1,TLR2,TP53,XPA,XRCC6	35
Cancer	Brain Cancer and Tumors	2.94E-03		-0.610	ACTA2,ACY1,ADAM12,ADAM9,ADAMTS4,AEBP1,AIP,AKAP12,AKT3,ALAD,ALDH2,ALDOC,ANXA2,APOBEC1,ARAF,ARHGEF2,ASS1,Bbc3,BCL2,BCOR,BDNF,BRCA2,C3,CAD,Camk2b,CASP2,CCDC41,CCND1,CDK2,CDK6,CDKN2C,CELSR1,CHI3L1,CHKA,CLEC2D,CLK4,CLTB,DAPK1,DHRS4,DLL1,DMWD,DOCK1,DUT,E2F1,E2F3,E2F4,EGFR,EGR1,ELMO1,ENC1,ENO3,EP400,ESR1,EZH2,FLNA,FOLR1,FOXM1,FURIN,GADD45A,GEMIN5,GHRH,GNB4,H3F3A/H3F3B,HES6,HIPK2,Hmga1,HMGB2,HMOX1,HRAS,I…	137
Neurological Disease	Brain Cancer and Tumors	2.94E-03		-0.610	ACTA2,ACY1,ADAM12,ADAM9,ADAMTS4,AEBP1,AIP,AKAP12,AKT3,ALAD,ALDH2,ALDOC,ANXA2,APOBEC1,ARAF,ARHGEF2,ASS1,Bbc3,BCL2,BCOR,BDNF,BRCA2,C3,CAD,Camk2b,CASP2,CCDC41,CCND1,CDK2,CDK6,CDKN2C,CELSR1,CHI3L1,CHKA,CLEC2D,CLK4,CLTB,DAPK1,DHRS4,DLL1,DMWD,DOCK1,DUT,E2F1,E2F3,E2F4,EGFR,EGR1,ELMO1,ENC1,ENO3,EP400,ESR1,EZH2,FLNA,FOLR1,FOXM1,FURIN,GADD45A,GEMIN5,GHRH,GNB4,H3F3A/H3F3B,HES6,HIPK2,Hmga1,HMGB2,HMOX1,HRAS,I…	137
Cellular Assembly and Organization	fibrogenesis	2.94E-03		-1.093	ACTR3,ADAMTSL4,ADD1,ADORA1,AGT,AKAP1,APBA2,APOE,APP,AQP5,ARF1,ARF6,ARHGAP18,ARHGAP32,ARHGEF2,ARL2,ATXN2,BACE1,BAG4,BCAR1,BIRC5,BOP1,BRK1,CALCA,Cald1,CAPN1,CAPZB,CBFB,CD14,CD44,CDC25B,CDC42BPB,CDC42EP2,CDKN1A,CHRM3,CLEC2D,CLIP1,CNP,COL5A1,CRYAB,CTTN,CUL3,CYB5R3,DIAPH3,DLGAP5,DPYSL2,DSTN,DYNLL1,EDNRA,EGFR,ELN,EPAS1,F2R,FBN1,FER,FGF1,FHIT,FHL1,FHOD1,FKBP4,FOXM1,FYN,FZR1,GAS7,GFAP,GLB1,GNA12,GNA13,GN…	177
Tissue Development	fibrogenesis	2.94E-03		-1.093	ACTR3,ADAMTSL4,ADD1,ADORA1,AGT,AKAP1,APBA2,APOE,APP,AQP5,ARF1,ARF6,ARHGAP18,ARHGAP32,ARHGEF2,ARL2,ATXN2,BACE1,BAG4,BCAR1,BIRC5,BOP1,BRK1,CALCA,Cald1,CAPN1,CAPZB,CBFB,CD14,CD44,CDC25B,CDC42BPB,CDC42EP2,CDKN1A,CHRM3,CLEC2D,CLIP1,CNP,COL5A1,CRYAB,CTTN,CUL3,CYB5R3,DIAPH3,DLGAP5,DPYSL2,DSTN,DYNLL1,EDNRA,EGFR,ELN,EPAS1,F2R,FBN1,FER,FGF1,FHIT,FHL1,FHOD1,FKBP4,FOXM1,FYN,FZR1,GAS7,GFAP,GLB1,GNA12,GNA13,GN…	177
DNA Replication, Recombination, and Repair	aberration of chromosomes	2.95E-03		1.510	BLM,BRCA2,CDKN2D,FAS,HRAS,HSPA1A/HSPA1B,PRKDC,REV1,REV3L,RPA1,TGFBR2,TOP1,TP53,WRN,XRCC2	15
Connective Tissue Disorders	periodontal disease	2.95E-03			CCNC,CCND1,CCND2,CCNE1,CCNE2,CTSC,E2F1,E2F2,EGR1,FAM20A,FDPS,IL18,PCNA,RB1,TFDP1	15
Skeletal and Muscular Disorders	periodontal disease	2.95E-03			CCNC,CCND1,CCND2,CCNE1,CCNE2,CTSC,E2F1,E2F2,EGR1,FAM20A,FDPS,IL18,PCNA,RB1,TFDP1	15
Gastrointestinal Disease	periodontal disease	2.95E-03			CCNC,CCND1,CCND2,CCNE1,CCNE2,CTSC,E2F1,E2F2,EGR1,FAM20A,FDPS,IL18,PCNA,RB1,TFDP1	15
Cell Cycle	arrest in G1 phase of bone cancer cell lines	2.98E-03			CCND1,CCNE1,CDC25B,CDK2,CDK5RAP3,CDKN1A,FOXM1,GNL3,GPS2,MAP2K3,MTBP,MTOR,MYBL2,MYC,ORC3,RASSF3,RB1,RBL1,RPL23,TP53	20
Cell-To-Cell Signaling and Interaction	binding of connective tissue cells	2.98E-03		-1.431	APOE,CALCA,CD248,CD44,HRAS,IGF2,IGFBP2,IGFBP3,ITGAV,ITGB1,JAM3,LDLR,LGALS3BP,LRP1,MYH9,SDC2,SPARC,THBS2,VCAM1,VCL	20
Cell Death and Survival	cell death of melanoma cells	2.98E-03		-0.046	AKT1S1,APAF1,ATF2,BAD,BCL2,BIRC5,BTRC,CASP9,CTSB,ETS1,HSPB8,IGF1R,IKBKB,ITGAV,PHLDA1,PLK1,RPS6KA1,TLR3,TP53,TRAF2	20
Tumor Morphology	cell death of melanoma cells	2.98E-03		-0.046	AKT1S1,APAF1,ATF2,BAD,BCL2,BIRC5,BTRC,CASP9,CTSB,ETS1,HSPB8,IGF1R,IKBKB,ITGAV,PHLDA1,PLK1,RPS6KA1,TLR3,TP53,TRAF2	20
Cellular Assembly and Organization	formation of neuromuscular junctions	2.98E-03			AFG3L2,AGRN,ALS2,CACNB2,CACNB4,COL4A1,COL4A5,DNAJA3,FGFR2,FNTA,KY,LAMB2,LAMC1,NEDD4,NRD1,NTRK2,PDZRN3,SNTA1,TNC,UNC13B	20
Cellular Function and Maintenance	formation of neuromuscular junctions	2.98E-03			AFG3L2,AGRN,ALS2,CACNB2,CACNB4,COL4A1,COL4A5,DNAJA3,FGFR2,FNTA,KY,LAMB2,LAMC1,NEDD4,NRD1,NTRK2,PDZRN3,SNTA1,TNC,UNC13B	20
Nervous System Development and Function	formation of neuromuscular junctions	2.98E-03			AFG3L2,AGRN,ALS2,CACNB2,CACNB4,COL4A1,COL4A5,DNAJA3,FGFR2,FNTA,KY,LAMB2,LAMC1,NEDD4,NRD1,NTRK2,PDZRN3,SNTA1,TNC,UNC13B	20
Cell-To-Cell Signaling and Interaction	formation of neuromuscular junctions	2.98E-03			AFG3L2,AGRN,ALS2,CACNB2,CACNB4,COL4A1,COL4A5,DNAJA3,FGFR2,FNTA,KY,LAMB2,LAMC1,NEDD4,NRD1,NTRK2,PDZRN3,SNTA1,TNC,UNC13B	20
Tissue Development	formation of neuromuscular junctions	2.98E-03			AFG3L2,AGRN,ALS2,CACNB2,CACNB4,COL4A1,COL4A5,DNAJA3,FGFR2,FNTA,KY,LAMB2,LAMC1,NEDD4,NRD1,NTRK2,PDZRN3,SNTA1,TNC,UNC13B	20
Skeletal and Muscular System Development and Function	formation of neuromuscular junctions	2.98E-03			AFG3L2,AGRN,ALS2,CACNB2,CACNB4,COL4A1,COL4A5,DNAJA3,FGFR2,FNTA,KY,LAMB2,LAMC1,NEDD4,NRD1,NTRK2,PDZRN3,SNTA1,TNC,UNC13B	20
Cell Cycle	duplication of centrosome	3.04E-03		-1.118	BRCA1,BRCA2,CCP110,CDK2,CDKN1A,CEP57,LATS2,MOB2,NDE1,NPM1,ROCK2,SAC3D1,SASS6,STAT3,TP53,TTK	16
DNA Replication, Recombination, and Repair	duplication of centrosome	3.04E-03		-1.118	BRCA1,BRCA2,CCP110,CDK2,CDKN1A,CEP57,LATS2,MOB2,NDE1,NPM1,ROCK2,SAC3D1,SASS6,STAT3,TP53,TTK	16
Cellular Assembly and Organization	duplication of centrosome	3.04E-03		-1.118	BRCA1,BRCA2,CCP110,CDK2,CDKN1A,CEP57,LATS2,MOB2,NDE1,NPM1,ROCK2,SAC3D1,SASS6,STAT3,TP53,TTK	16
Cellular Function and Maintenance	duplication of centrosome	3.04E-03		-1.118	BRCA1,BRCA2,CCP110,CDK2,CDKN1A,CEP57,LATS2,MOB2,NDE1,NPM1,ROCK2,SAC3D1,SASS6,STAT3,TP53,TTK	16
Tissue Morphology	quantity of heart cells	3.04E-03		1.365	ANGPT2,BCL2,BIRC5,CALR,CDK2,CDK6,FOXM1,FURIN,HEXIM1,HTR2B,MYH9,RFC2,TGFBR3,TMEM38A,TMEM38B,VCL	16
Cardiovascular System Development and Function	quantity of heart cells	3.04E-03		1.365	ANGPT2,BCL2,BIRC5,CALR,CDK2,CDK6,FOXM1,FURIN,HEXIM1,HTR2B,MYH9,RFC2,TGFBR3,TMEM38A,TMEM38B,VCL	16
Tissue Morphology	abnormal morphology of embryoblast	3.04E-03			AHCTF1,CDC25A,CNOT3,COPS3,DAD1,EGFR,FGFR2,H2AFZ,ITGB1,KLF5,MCM10,MYBL2,NDUFA13,NUSAP1,PDCD2,SMARCC1,TAF10,TGS1,UBE2I	19
Neurological Disease	gliosis of brain	3.04E-03		1.273	ALS2,APOE,APP,CERS2,CLCN7,CNTF,GRK5,IFNGR1,IRAK4,ITM2B,LAMP1,MAPT,NDUFS4,PRNP,PSEN1,PSEN2,QPCT,S100B,SOD2	19
Organismal Injury and Abnormalities	gliosis of brain	3.04E-03		1.273	ALS2,APOE,APP,CERS2,CLCN7,CNTF,GRK5,IFNGR1,IRAK4,ITM2B,LAMP1,MAPT,NDUFS4,PRNP,PSEN1,PSEN2,QPCT,S100B,SOD2	19
Neurological Disease	hereditary spastic paraplegia	3.04E-03			ALS2,AP4B1,AP4M1,AP4S1,BSCL2,CYP7B1,DDHD1,ERLIN2,GJC2,HSPD1,KIF1A,KIF5A,PLP1,PNPLA6,REEP1,SPAST,SPG21,ZFYVE26,ZFYVE27	19
Hereditary Disorder	hereditary spastic paraplegia	3.04E-03			ALS2,AP4B1,AP4M1,AP4S1,BSCL2,CYP7B1,DDHD1,ERLIN2,GJC2,HSPD1,KIF1A,KIF5A,PLP1,PNPLA6,REEP1,SPAST,SPG21,ZFYVE26,ZFYVE27	19
Cell Cycle	interphase of epithelial cells	3.04E-03		-0.436	BRCA1,CCNG2,CDC25A,CDKN1A,CHEK2,CYLD,E2F1,ID2,IKBKB,KRAS,MTOR,MYC,NFKBIA,RB1,RUNX1,STAT3,TGFBR2,TSG101,XPC	19
Cell Cycle	polyploidization of cells	3.04E-03		0.117	AGT,BIRC5,BUB1B,CCNA2,CCNG1,CDKN1A,E2F1,EP400,ERCC1,ESPL1,MYC,PSMG2,RB1,SMARCB1,SOX2,STMN1,TOP2A,TP53,TPX2	19
Cancer	colorectal tumor	3.06E-03		0.339	ABCD3,ACADS,ACLY,ACOT7,ACOX1,ACOX2,ACTA2,ADAM12,ADAM17,ADAMTS1,ADRA2A,ADSL,AIMP1,AKR1B1,ALAS1,ALYREF,ANGPT2,ANGPTL4,ANTXR1,APBA2,APOC1,AREG/AREGB,ASPG,ATF3,ATF7IP,ATP2A2,AURKA,AXIN2,AXL,BCAS1,BCL10,BCL2,BCL6,BCL7A,BECN1,BEX4,BIRC5,BMP7,BMPR1B,BNIP3L,BRIP1,BUB1B,C12orf4,C16orf45,C20orf27,C6orf170,C7orf63,CA2,CACHD1,CACNB2,CACYBP,CAMK2N1,CAPN3,CAT,CCDC117,CCL5,CCNA2,CCND1,CCND2,CCT4,CCT5,CD248,CD27…	460
Gastrointestinal Disease	colorectal tumor	3.06E-03		0.339	ABCD3,ACADS,ACLY,ACOT7,ACOX1,ACOX2,ACTA2,ADAM12,ADAM17,ADAMTS1,ADRA2A,ADSL,AIMP1,AKR1B1,ALAS1,ALYREF,ANGPT2,ANGPTL4,ANTXR1,APBA2,APOC1,AREG/AREGB,ASPG,ATF3,ATF7IP,ATP2A2,AURKA,AXIN2,AXL,BCAS1,BCL10,BCL2,BCL6,BCL7A,BECN1,BEX4,BIRC5,BMP7,BMPR1B,BNIP3L,BRIP1,BUB1B,C12orf4,C16orf45,C20orf27,C6orf170,C7orf63,CA2,CACHD1,CACNB2,CACYBP,CAMK2N1,CAPN3,CAT,CCDC117,CCL5,CCNA2,CCND1,CCND2,CCT4,CCT5,CD248,CD27…	460
Developmental Disorder	congenital aplastic anemia	3.08E-03			BRCA2,BRIP1,CAT,FANCC,FANCD2,FANCI,FANCL,GPX1,NQO1,RAD51C,RPS19,RPS24,RPS26,RPS7,SLX4,SOD1,TXNRD1	17
Hematological Disease	congenital aplastic anemia	3.08E-03			BRCA2,BRIP1,CAT,FANCC,FANCD2,FANCI,FANCL,GPX1,NQO1,RAD51C,RPS19,RPS24,RPS26,RPS7,SLX4,SOD1,TXNRD1	17
Cancer	adenoma	3.13E-03		-0.691	ACTA2,AEBP1,AIP,ALDH2,ALDOC,ANXA2,APOBEC1,ARAF,ARHGEF2,ASS1,ATM,ATP1A1,ATP1A2,Bbc3,BCL2,BDNF,BECN1,BTRC,BUB1B,C3,CAD,CALR,Camk2b,CBX7,CCND1,CCNDBP1,CD44,CDKN1A,CDKN2C,CHKA,CLDN2,CTSB,DAP3,DAPK1,DDB2,DDX17,DLL1,DMWD,DNMT1,DUT,E2F1,EGFR,EGR1,EIF4EBP1,ENO3,ENTPD5,ESR1,EZH2,FANCD2,FHIT,FOLR1,FOXM1,FOXO1,GADD45A,GHRH,GNB4,GSTP1,HINT1,Hmga1,HMGB2,HMOX1,HRAS,HSP90AB1,ID1,ID4,IFITM2,IGF2,IL6ST,KIF11,KLF5…	125
Cell Death and Survival	cell death of prostate cancer cell lines	3.17E-03		-0.252	ADI1,AKAP12,AKT3,ATM,BAD,BCL2,BCL2L11,BECN1,BIRC2,BIRC5,BMP7,BRCA1,CALR,CASP1,CASP7,CASP9,CAT,CDK5,CDK5R1,COX5A,DDIT3,E2F1,EGFR,EGR1,ENTPD5,ETS2,FADD,FAS,FOS,FOXO1,GADD45A,GADD45G,HBEGF,HIF1A,HRAS,HSPA1A/HSPA1B,HSPB8,HSPD1,ICMT,ID1,IGFBP3,IGFBP4,IGFBP5,ITGB1,LGALS1,LGALS3,MAP2K3,MAPK8IP1,MCL1,MYC,NFKBIA,ORAI1,PARP1,PDPK1,PEBP1,PER1,PIAS3,PLAU,PPIA,PRKAR1A,PRKCA,PRKD3,RABGGTA,RABGGTB,RAF1,RB1,RELA…	87
Cell Cycle	G1/S phase transition of connective tissue cells	3.19E-03		-0.447	ATF3,CCND1,CCNE2,CHEK2,HRAS,RAC1,RB1,TP53,TSG101	9
Molecular Transport	accumulation of ganglioside	3.19E-03		-0.330	ABCA2,FAS,GBA,GLB1,GM2A,HEXA,HEXB,PSAP,SMPD1	9
Small Molecule Biochemistry	accumulation of ganglioside	3.19E-03		-0.330	ABCA2,FAS,GBA,GLB1,GM2A,HEXA,HEXB,PSAP,SMPD1	9
Lipid Metabolism	accumulation of ganglioside	3.19E-03		-0.330	ABCA2,FAS,GBA,GLB1,GM2A,HEXA,HEXB,PSAP,SMPD1	9
Cell Morphology	cell spreading of dermal cells	3.19E-03		-1.806	FBN1,FERMT2,ITGA3,ITGA5,ITGAV,ITGB1,RAC1,STAT3,TIAM1	9
Cellular Movement	delay in migration of cells	3.19E-03		0.570	CD47,CTSL2,ELN,ITGB1,LDLR,NR1D1,PTK2,RAC1,SWAP70	9
Cell Cycle	duplication of centriole	3.19E-03		-1.348	AKAP9,CDK2,CDKN1A,CEP57,CETN2,CUL1,NEDD1,PCNT,TP53	9
DNA Replication, Recombination, and Repair	duplication of centriole	3.19E-03		-1.348	AKAP9,CDK2,CDKN1A,CEP57,CETN2,CUL1,NEDD1,PCNT,TP53	9
Cellular Assembly and Organization	duplication of centriole	3.19E-03		-1.348	AKAP9,CDK2,CDKN1A,CEP57,CETN2,CUL1,NEDD1,PCNT,TP53	9
Cell Cycle	entry into mitosis of cervical cancer cell lines	3.19E-03		-1.744	AURKA,CDC25A,CDC25B,CDC25C,GORASP1,MCIDAS,PKD1,PKD2,ZC3HC1	9
Cell Cycle	mitosis of colon cancer cell lines	3.19E-03		-1.000	ATM,BIRC5,CDC25A,CDC25B,CDKN1A,MAD2L1,NAE1,PLK1,TP53	9
Cell Cycle	segregation of sister chromatids	3.19E-03			BUB3,CCNA2,ESPL1,MAD2L1,NCAPD2,NDC80,NUSAP1,SMC1A,ZW10	9
DNA Replication, Recombination, and Repair	segregation of sister chromatids	3.19E-03			BUB3,CCNA2,ESPL1,MAD2L1,NCAPD2,NDC80,NUSAP1,SMC1A,ZW10	9
Cellular Assembly and Organization	segregation of sister chromatids	3.19E-03			BUB3,CCNA2,ESPL1,MAD2L1,NCAPD2,NDC80,NUSAP1,SMC1A,ZW10	9
Nervous System Development and Function	working memory	3.19E-03		0.243	APP,BDNF,CAMK2A,DTNBP1,HOMER1,MAPT,NF1,PRKAR1A,PSEN1	9
Behavior	working memory	3.19E-03		0.243	APP,BDNF,CAMK2A,DTNBP1,HOMER1,MAPT,NF1,PRKAR1A,PSEN1	9
Cancer	gastric carcinoma	3.24E-03			AATK,ADAM9,APOE,CASP1,CDC7,COBLL1,DDX39B,DSTN,EGFR,FBXW7,FGFR2,FHIT,GCC2,GSTP1,HLA-E,HNRNPH1,HRAS,IGF2R,KRAS,MBD4,MSH6,NDUFC2,NQO1,NRIP1,P4HB,PA2G4,PARP1,POR,PTPN21,RNF103,SCRIB,SEC63,SERPINE2,STK11,TGFBR2,TMEM97,TOP2A,TP53,TTK,TYMS,UBE2C,UBR5,USP1,VRK2,WNK2,XRCC1	46
Gastrointestinal Disease	gastric carcinoma	3.24E-03			AATK,ADAM9,APOE,CASP1,CDC7,COBLL1,DDX39B,DSTN,EGFR,FBXW7,FGFR2,FHIT,GCC2,GSTP1,HLA-E,HNRNPH1,HRAS,IGF2R,KRAS,MBD4,MSH6,NDUFC2,NQO1,NRIP1,P4HB,PA2G4,PARP1,POR,PTPN21,RNF103,SCRIB,SEC63,SERPINE2,STK11,TGFBR2,TMEM97,TOP2A,TP53,TTK,TYMS,UBE2C,UBR5,USP1,VRK2,WNK2,XRCC1	46
Organismal Survival	viability	3.31E-03		-1.328	ANGPTL4,ATM,B2M,BLMH,BRCA1,CDK5R1,CTSD,CXXC1,E2F1,E2F3,EBF3,EGFR,GATA2,GJA1,GNAI2,H2AFX,HRAS,KDM6A,KRAS,MAPT,MED30,NFIC,PFN1,POMT1,PRF1,PRKDC,RAN,RARB,ROCK2,RUNX1,SMN1/SMN2,SOCS3,STAT5A,TKT,TP53,TSC2,UBE2A,UBE2B,VCL,WASF1,XRCC2,ZFX	42
Cancer	tumorigenesis of epithelial tumor	3.37E-03		-1.103	ABCB4,ACOX1,ATF5,ATP2A2,B2M,Bbc3,BCL2,BECN1,BIN3,BIRC2,BIRC5,BRCA1,BRCA2,BTRC,CBX7,CCND1,CCNDBP1,CDK2,CDKN1A,CDKN2C,CYLD,DDB2,DNMT1,E2F1,EGFR,EGR1,ENTPD5,ESR1,ETV1,FANCD2,FBXO4,FHIT,FOXM1,FZR1,GADD45A,GFAP,GHRH,GNAI2,GSTP1,H2AFX,HINT1,HIP1,HRAS,IGFBP2,IGFBP3,INHA,IQGAP2,KIF11,KRAS,LTBR,MAD1L1,MAD2L1,MAP2K4,MAPK9,MSH6,MT1E,MT1H,MTA1,MUC1,MUS81,MUTYH,MXI1,MYC,NES,NF1,NFKBIA,NQO1,NR2F6,NUDT1,ODC1,PL…	108
Cell Death and Survival	apoptosis of macrophages	3.38E-03		0.376	APOE,APP,BCL2,BIRC2,BIRC5,BTG1,CAMK2G,CASP1,CASP2,CASP4,CASP6,CCL5,CD14,CDKN1A,CEBPB,CSF1,CX3CL1,DDIT3,EIF2AK2,FADD,FAS,FOS,HIF1A,IL18,IRF1,IRF2,IRF3,LCN2,LDLR,LGALS3,LRP1,MAP2K3,MAPK9,MCL1,MIF,MTOR,MYD88,NFKBIA,PARP1,RIPK1,SERPINF1,SOAT1,SOD2,ST6GAL1,STAT1,STAT3,TICAM1,TLR2,TP53	49
Tissue Morphology	abnormal morphology of allantois	3.43E-03			BRCA1,BRCA2,CCNF,CHMP5,COMMD1,CSK,ERF,FGFR2,HGS,HIRA,HUS1,LDB1,LMO2,NF1,NR6A1,PDPK1,PPAP2B,PTK2,PXN,RTEL1,SMAD1,SMAD5,TEAD2,TP53,UHRF1,VCAM1,YAP1	27
Cell Death and Survival	apoptosis of neuroblastoma cell lines	3.48E-03		0.308	ADM,ALS2,APOE,APP,BCL2,BDNF,BIRC5,CAPN1,CAPN2,CASP4,CASP9,CDKN1A,CDKN2D,DDIT3,E2F1,EIF2AK2,ENO1,FADD,FAS,FKBP8,HSPA1A/HSPA1B,IGF1R,IGFBP3,IGFBP5,IKBKB,ITGB1,ITSN1,KCNB1,LRP1,MAP2K3,MAP2K4,MAPK9,MAPT,NCAM1,NDN,NFKBIA,PARP1,PRKCB,PRNP,PTK2,RTN1,SIRT2,SOD1,SYVN1,TFCP2,TGM2,TP53,TRPC1,TXN,UGCG,VEGFA,XPR1	52
Cell Death and Survival	apoptosis of brain	3.51E-03		-0.655	AATK,ADORA1,AKT3,ANP32A,APAF1,APP,ATF2,ATXN1,BAD,Bbc3,BCL2,BDNF,CAPN1,CASP2,CASP9,CAT,CDK1,CDK5,CDK5R1,CDKN1A,CNTF,DAPK1,E2F1,EGR1,FADD,FAS,FLT1,FOS,GCLC,GCLM,GLRX,GNAO1,HAP1,HDAC4,HK2,IGF1R,ITPR1,ITSN1,KLF6,LRPAP1,MAP2K3,MAPK10,MAPK9,MEF2C,NAE1,NPTX1,NTRK2,P4HB,PPARGC1A,PPP1R9B,PRNP,PSEN1,RB1,RELA,RPS3,SERPINA3,SERPINF1,SHC3,SOD1,ST8SIA1,STAT1,TP53,TP63,UNG,VEGFA,XRCC2,YWHAB	67
Cellular Growth and Proliferation	proliferation of connective tissue cells	3.55E-03		-1.090	ACTB,ADAR,ADM,AEBP1,AGT,AIMP1,AKAP12,AKT3,ANXA2,AREG/AREGB,ARHGAP1,ATF2,ATF3,ATIC,ATM,BCAR1,BCL2,BCL2L2,BMPR1A,BMPR1B,BRCA2,BTRC,C8orf44-SGK3/SGK3,CALCA,CAPNS1,CASC3,CASK,CBX2,CBX7,CCNA2,CCND1,CCND2,CCNE1,CCNF,CCNG1,CCNG2,CD44,CDC73,CDH13,CDK2,CDK6,CDKN1A,CDKN1C,CEBPB,CIRBP,CLEC2D,CSF1,CSK,CTC1,CTCF,CTSD,CTSL2,DNM1L,EDNRA,EDNRB,EGFR,EIF2AK2,ELN,EMD,EP400,ERF,ESPL1,ESR1,F2R,FADD,FANCD2,FAS,FBXO4,F…	263
Nucleic Acid Metabolism	synthesis of purine nucleotide	3.58E-03		0.231	ADK,ADM,ADNP,ADORA2B,ADSL,ADSS,AGT,AK2,AK3,AK5,ALDH2,ALDOA,APOE,APP,ATP5B,ATP5D,Atp5e,ATXN1,CDK1,CHCHD6,COASY,DNM1L,FAS,G6PD,GHRH,GJA1,GMDS,GUCY1A3,HIF1A,HMOX1,HPRT1,HSPD1,HTR2B,IMPDH1,IMPDH2,INSR,KRAS,LETM1,MAN2B1,MAP1LC3B,MAPT,MCL1,MFN2,MNF1,NADK,NAMPT,NDUFAF1,NDUFS6,NME2,NPR1,NPR2,NT5E,Oasl2,PANK1,PANK2,PARP1,PASK,PDE5A,PDHA1,PID1,PKM,PML,PPA1,PPAT,PRKAG2,PRPS1,RUNDC3A,SLC25A12,SLC27A4,SOCS3,S…	75
Small Molecule Biochemistry	synthesis of purine nucleotide	3.58E-03		0.231	ADK,ADM,ADNP,ADORA2B,ADSL,ADSS,AGT,AK2,AK3,AK5,ALDH2,ALDOA,APOE,APP,ATP5B,ATP5D,Atp5e,ATXN1,CDK1,CHCHD6,COASY,DNM1L,FAS,G6PD,GHRH,GJA1,GMDS,GUCY1A3,HIF1A,HMOX1,HPRT1,HSPD1,HTR2B,IMPDH1,IMPDH2,INSR,KRAS,LETM1,MAN2B1,MAP1LC3B,MAPT,MCL1,MFN2,MNF1,NADK,NAMPT,NDUFAF1,NDUFS6,NME2,NPR1,NPR2,NT5E,Oasl2,PANK1,PANK2,PARP1,PASK,PDE5A,PDHA1,PID1,PKM,PML,PPA1,PPAT,PRKAG2,PRPS1,RUNDC3A,SLC25A12,SLC27A4,SOCS3,S…	75
Cancer	brain cancer	3.62E-03		-0.867	ACTA2,ACY1,ADAM12,ADAM9,ADAMTS4,AEBP1,AIP,AKAP12,AKT3,ALAD,ALDH2,ALDOC,ANXA2,APOBEC1,ARAF,ARHGEF2,ASS1,Bbc3,BCL2,BCOR,BDNF,BRCA2,C3,CAD,Camk2b,CASP2,CCDC41,CCND1,CDK6,CDKN2C,CELSR1,CHI3L1,CHKA,CLEC2D,CLK4,CLTB,DAPK1,DHRS4,DLL1,DMWD,DOCK1,DUT,E2F1,E2F3,E2F4,EGFR,EGR1,ELMO1,ENC1,ENO3,EP400,ESR1,EZH2,FLNA,FOLR1,FOXM1,FURIN,GADD45A,GEMIN5,GHRH,GNB4,H3F3A/H3F3B,HES6,HIPK2,Hmga1,HMGB2,HMOX1,HRAS,ID1,ID…	136
Neurological Disease	brain cancer	3.62E-03		-0.867	ACTA2,ACY1,ADAM12,ADAM9,ADAMTS4,AEBP1,AIP,AKAP12,AKT3,ALAD,ALDH2,ALDOC,ANXA2,APOBEC1,ARAF,ARHGEF2,ASS1,Bbc3,BCL2,BCOR,BDNF,BRCA2,C3,CAD,Camk2b,CASP2,CCDC41,CCND1,CDK6,CDKN2C,CELSR1,CHI3L1,CHKA,CLEC2D,CLK4,CLTB,DAPK1,DHRS4,DLL1,DMWD,DOCK1,DUT,E2F1,E2F3,E2F4,EGFR,EGR1,ELMO1,ENC1,ENO3,EP400,ESR1,EZH2,FLNA,FOLR1,FOXM1,FURIN,GADD45A,GEMIN5,GHRH,GNB4,H3F3A/H3F3B,HES6,HIPK2,Hmga1,HMGB2,HMOX1,HRAS,ID1,ID…	136
Cell Death and Survival	cell death of thymocytes	3.66E-03		-1.537	ADRB1,APAF1,ATM,BAD,Bbc3,BCL2,BCL2L11,BID,BIRC5,BMF,BRCA1,CALCA,CASP1,CASP7,CASP9,CD44,CDK2,CDKN1A,CHEK2,CYLD,DDIT4,DNAJA3,E2F1,EFNB1,EGR1,EGR3,ETS1,ETS2,FADD,FAS,FOS,FYN,HIST1H1C,ID3,IKBKB,IL18,JAK3,KIFAP3,KLF13,LCK,LCN2,LGALS1,LGALS3,MAP2K4,MAP2K6,MAPK9,MCL1,MT1E,MT1H,MXD3,MYC,NFAT5,NFKBIA,NFKBID,NQO1,NQO2,PARP1,PPM1D,PRKDC,RB1,RIPK1,RORC,RUNX1,SATB1,SMARCC1,SPP1,TGM2,TMEM109,TOP2A,TP53,TRAF2,T…	72
Gene Expression	transactivation	3.67E-03		1.068	ABTB1,ACTN4,ADAM12,AGT,AMPH,APBA2,APBB1,APP,ARNT,ATF2,ATF7,ATOX1,AXIN2,BAG1,BCL2,BCL6,BDNF,BEX2,BMP7,BMPR1B,BRCA1,BRCA2,BTRC,CALCOCO1,CARM1,CCND1,CCND2,CCNE1,CCNT1,CD44,CDCA4,CDK11A/CDK11B,CDK2,CEBPB,CHD4,CIAO1,CIB2,CRTC1,CUL1,CXADR,CYTIP,DAP3,DDIT3,DDX20,DDX58,DHX9,DMTF1,DTX4,E2F1,E2F2,E2F3,E2F4,E2F6,EGR1,EGR2,EGR3,EIF2AK2,ELL,EPAS1,EPB49,EPHB1,EPN2,ESR1,ESRRA,ETS1,ETS2,ETV4,FGF1,FOS,FOSB,FOXC1,…	268
Cell Death and Survival	apoptosis of prostate cancer cell lines	3.76E-03		-0.360	ADI1,AKAP12,ATM,BAD,BCL2,BCL2L11,BIRC2,BIRC5,BMP7,BRCA1,CALR,CASP1,CASP7,CASP9,CAT,CDK5,CDK5R1,COX5A,E2F1,EGFR,EGR1,ENTPD5,ETS2,FADD,FAS,FOS,FOXO1,GADD45A,GADD45G,HBEGF,HIF1A,HRAS,HSPA1A/HSPA1B,HSPB8,HSPD1,ID1,IGFBP3,IGFBP4,IGFBP5,ITGB1,LGALS1,LGALS3,MAP2K3,MAPK8IP1,MCL1,MYC,NFKBIA,ORAI1,PARP1,PDPK1,PEBP1,PER1,PIAS3,PLAU,PPIA,PRKAR1A,PRKCA,PRKD3,RABGGTA,RABGGTB,RAF1,RB1,RELA,SIAH2,SOCS3,SPHK2,STA…	77
Cancer	glioma	3.76E-03	Decreased	-2.119	AKAP12,AKT3,ALAD,ATF5,BAG1,BIRC5,BRCA2,CASP2,CCND1,CDKN2C,CHEK2,CLEC2D,CLK4,DOCK1,E2F1,EGFR,ELMO1,ENC1,ETV4,EZH2,FGF1,FKBP1A,FLNA,FOXM1,FURIN,GFAP,GSTM5,H3F3A/H3F3B,HBEGF,HES6,HIPK2,HIST1H3A (includes others),HLA-E,HRAS,HSPA8,ID2,IDH1,IGF1R,IGF2,IGFBP2,IMPDH2,ING4,KRAS,LAMB1,LRIG1,MAPK9,MARCKS,MKNK1,MTOR,MYC,NES,NF1,NR2F6,PDGFC,PDGFRA,PF4,PKM,PLAU,PRKCB,PRKDC,PTTG1,RAC1,RB1,RECK,RIPK1,SEMA5A,SLC1…	77
Neurological Disease	glioma	3.76E-03	Decreased	-2.119	AKAP12,AKT3,ALAD,ATF5,BAG1,BIRC5,BRCA2,CASP2,CCND1,CDKN2C,CHEK2,CLEC2D,CLK4,DOCK1,E2F1,EGFR,ELMO1,ENC1,ETV4,EZH2,FGF1,FKBP1A,FLNA,FOXM1,FURIN,GFAP,GSTM5,H3F3A/H3F3B,HBEGF,HES6,HIPK2,HIST1H3A (includes others),HLA-E,HRAS,HSPA8,ID2,IDH1,IGF1R,IGF2,IGFBP2,IMPDH2,ING4,KRAS,LAMB1,LRIG1,MAPK9,MARCKS,MKNK1,MTOR,MYC,NES,NF1,NR2F6,PDGFC,PDGFRA,PF4,PKM,PLAU,PRKCB,PRKDC,PTTG1,RAC1,RB1,RECK,RIPK1,SEMA5A,SLC1…	77
Cancer	soft tissue sarcoma	3.76E-03		-1.357	ADM,ASPSCR1,ASS1,BC018242,BLM,CDKN1A,CDKN2C,CELA1,DDB2,DDIT3,DIAPH3,F2R,FGFR3,FLT1,FOS,FOXM1,FOXO1,GALK1,HRAS,HSPA4,IKBKB,IL18,IRF1,KRAS,LCK,MAD1L1,Map4k4,MED12,MELK,MIF,MXI1,MYC,NCAM1,NF1,NT5E,PBK,PDGFRA,PFKL,PLK2,PLK3,PLK4,PRC1,PRKAR1A,RASSF1,RB1,RELA,RIPK1,RNF5,S100A10,S100A4,SFRP1,SKP2,SMARCB1,SPP1,ST5,STAT3,STK24,TK1,TOP2A,TP53,TP53BP2,TP63,TSC1,TSC2,TTK,TUBA1A,TUBB,TUBB4B,TUBD1,TUBE1,TUBG1,…	77
Gene Expression	transactivation of RNA	3.78E-03		1.257	ABTB1,ACTN4,ADAM12,AGT,AMPH,APBA2,APBB1,APP,ARNT,ATF2,ATF7,ATOX1,AXIN2,BAG1,BCL2,BCL6,BDNF,BEX2,BMP7,BMPR1B,BRCA1,BRCA2,BTRC,CALCOCO1,CARM1,CCND1,CCND2,CCNE1,CCNT1,CD44,CDCA4,CDK11A/CDK11B,CDK2,CEBPB,CHD4,CIAO1,CIB2,CUL1,CXADR,CYTIP,DAP3,DDIT3,DDX20,DDX58,DHX9,DMTF1,DTX4,E2F1,E2F2,E2F3,E2F4,E2F6,EGR1,EGR2,EGR3,EIF2AK2,ELL,EPAS1,EPHB1,EPN2,ESR1,ESRRA,ETS1,ETS2,ETV4,FGF1,FOS,FOSB,FOXC1,FOXO1,GADD45…	260
Embryonic Development	development of blastocyst	3.86E-03		-1.554	BDNF,BNIP2,BRCA1,CAPN2,CDK11A/CDK11B,COPS2,CTNNA1,DAD1,Dcpp1 (includes others),EED,ETS2,FGFR2,HBEGF,KRAS,MAPK1,MBD3,MED21,MFN2,MYBL2,NASP,NCAPG2,NRF1,PBRM1,PCSK4,PFN1,PSEN1,PSEN2,PSMC4,REV3L,SBDS,SETDB1,SKIL,SLC2A3,SMAD1,SMARCB1,TBP,TEAD4,TGFBR1,TGFBR3,THOC1	40
Organismal Development	development of blastocyst	3.86E-03		-1.554	BDNF,BNIP2,BRCA1,CAPN2,CDK11A/CDK11B,COPS2,CTNNA1,DAD1,Dcpp1 (includes others),EED,ETS2,FGFR2,HBEGF,KRAS,MAPK1,MBD3,MED21,MFN2,MYBL2,NASP,NCAPG2,NRF1,PBRM1,PCSK4,PFN1,PSEN1,PSEN2,PSMC4,REV3L,SBDS,SETDB1,SKIL,SLC2A3,SMAD1,SMARCB1,TBP,TEAD4,TGFBR1,TGFBR3,THOC1	40
Cell Morphology	abnormal morphology of Purkinje cells	3.86E-03			ADAMTS4,ALS2,ARSA,ARSG,ATM,CCND2,CNTN1,COMMD3-BMI1,CP,FGF17,GM2A,GNPAT,HEXB,Map2,MAPK8IP1,MAPK8IP2,NAGLU,PEX2,PITPNA,PVALB,RB1,SLC1A3,SPARCL1,TPP1,XPA	25
Nervous System Development and Function	abnormal morphology of Purkinje cells	3.86E-03			ADAMTS4,ALS2,ARSA,ARSG,ATM,CCND2,CNTN1,COMMD3-BMI1,CP,FGF17,GM2A,GNPAT,HEXB,Map2,MAPK8IP1,MAPK8IP2,NAGLU,PEX2,PITPNA,PVALB,RB1,SLC1A3,SPARCL1,TPP1,XPA	25
Organ Morphology	abnormal morphology of Purkinje cells	3.86E-03			ADAMTS4,ALS2,ARSA,ARSG,ATM,CCND2,CNTN1,COMMD3-BMI1,CP,FGF17,GM2A,GNPAT,HEXB,Map2,MAPK8IP1,MAPK8IP2,NAGLU,PEX2,PITPNA,PVALB,RB1,SLC1A3,SPARCL1,TPP1,XPA	25
Organismal Survival	death of embryo	3.86E-03	Increased	3.011	AP2M1,AURKA,B3GNT5,BIRC5,BRD4,CAPN2,CAPNS1,CDC20,CHAF1A,ESCO2,F2R,FADD,FEN1,FLII,GMNN,GNL3,HBEGF,IMPDH2,KIF22,KLF5,LRP5,LRP6,MAP2K4,MAPK8IP1,MAPK9,MCL1,MCM10,MED21,MIS18A,NASP,PCNA,PCYT1A,PDCD2,PFN1,PIK3CB,PLCB3,PLRG1,PPM1B,PPP1R15A,PRPF19,PSMC4,RAD51,REV3L,RPS19,SETD8,SKIL,SNAP23,SRSF3,TEAD4,TFDP1,TKT,TMED10,TOP1,TP53,TPM3,TTYH1,TUBG1	57
Embryonic Development	death of embryo	3.86E-03	Increased	3.011	AP2M1,AURKA,B3GNT5,BIRC5,BRD4,CAPN2,CAPNS1,CDC20,CHAF1A,ESCO2,F2R,FADD,FEN1,FLII,GMNN,GNL3,HBEGF,IMPDH2,KIF22,KLF5,LRP5,LRP6,MAP2K4,MAPK8IP1,MAPK9,MCL1,MCM10,MED21,MIS18A,NASP,PCNA,PCYT1A,PDCD2,PFN1,PIK3CB,PLCB3,PLRG1,PPM1B,PPP1R15A,PRPF19,PSMC4,RAD51,REV3L,RPS19,SETD8,SKIL,SNAP23,SRSF3,TEAD4,TFDP1,TKT,TMED10,TOP1,TP53,TPM3,TTYH1,TUBG1	57
Cellular Assembly and Organization	formation of cytoskeleton	3.88E-03		-0.978	ACTB,ACTR3,ADD1,ADORA1,AGT,AKAP1,APP,AQP5,ARF1,ARF6,ARHGAP18,ARHGAP32,ARHGEF2,ARL2,ATXN2,BAG4,BCAR1,BIRC5,BOP1,BRK1,Cald1,CAPN1,CAPZB,CBFB,CD44,CDC25B,CDC42BPB,CDC42EP2,CDKN1A,CLEC2D,CLIP1,CNP,CORO1C,CRYAB,CTTN,CUL3,CYB5R3,DIAPH3,DLGAP5,DPYSL2,DSTN,DYNLL1,EDNRA,EGFR,ELN,F2R,FER,FGF1,FHIT,FHOD1,FKBP4,FLNA,FOXM1,FYN,FZR1,GAS7,GDI1,GLB1,GNA12,GNA13,GNAI2,GNAO1,GNB1,GNG7,HIP1,HRAS,IKBKB,INPP5A,INPP5K…	154
Cell Death and Survival	apoptosis of embryonic cell lines	3.94E-03		0.249	APP,BAD,BCL10,BCL2,BCL2L11,BCL6,BID,BIRC2,BIRC5,BNIP3L,BOK,CASP1,CASP2,CASP9,CCNE1,CD44,CHMP5,DAP3,DDX17,E2F1,E2F6,EIF2AK2,EIF4EBP1,ELOVL4,FADD,FAS,FGF1,FOXO1,HIPK2,HRAS,IGFBP3,IL17RD,IPPK,IRF1,ITGAV,ITGB1,KRAS,MAP2K4,MAP2K6,MAP2K7,MAP3K8,MAPT,MCL1,MZB1,PIAS1,PKN2,PKP2,PPID,PPM1A,PPP1R15A,PRMT2,PSIP1,RASSF4,RGS4,RIPK1,SDHC,SGPL1,SPP1,SRXN1,STK4,SYVN1,TCF12,TFRC,TICAM1,TJP2,TLR2,TLR6,TMEFF2,TNFRSF…	79
Embryonic Development	apoptosis of embryonic cell lines	3.94E-03		0.249	APP,BAD,BCL10,BCL2,BCL2L11,BCL6,BID,BIRC2,BIRC5,BNIP3L,BOK,CASP1,CASP2,CASP9,CCNE1,CD44,CHMP5,DAP3,DDX17,E2F1,E2F6,EIF2AK2,EIF4EBP1,ELOVL4,FADD,FAS,FGF1,FOXO1,HIPK2,HRAS,IGFBP3,IL17RD,IPPK,IRF1,ITGAV,ITGB1,KRAS,MAP2K4,MAP2K6,MAP2K7,MAP3K8,MAPT,MCL1,MZB1,PIAS1,PKN2,PKP2,PPID,PPM1A,PPP1R15A,PRMT2,PSIP1,RASSF4,RGS4,RIPK1,SDHC,SGPL1,SPP1,SRXN1,STK4,SYVN1,TCF12,TFRC,TICAM1,TJP2,TLR2,TLR6,TMEFF2,TNFRSF…	79
Cell Death and Survival	cell death of cerebral cortex cells	3.97E-03		-0.361	ADAM12,ADNP,ADORA1,APAF1,APOE,APP,ATP13A2,ATXN3,BAD,Bbc3,BCL2,BCL2L11,BCL2L2,BDNF,CAPN1,CAPNS1,CASP2,CASP6,CASP9,CAT,CDC25A,CDK1,CDK2,CDK5,CDK5R1,CDK6,CDKN1A,CDKN2D,CTSD,Cycs,DAPK1,DDIT3,ETS2,FADD,FAS,FLT1,GBA,GCLC,GCLM,GNAO1,GPT,GRIA2,HAP1,HDAC3,HIP1,HK2,HMGB2,HSPD1,HTRA2,ITSN1,JUNB,KLF6,LCN2,LRPAP1,MAP2K3,MAP3K14,MAPK10,MAPT,MEF2C,NAE1,NCS1,NFKBIA,NGFRAP1,NPTX1,NTRK2,P4HB,PARK7,PPARGC1A,PPP1R9B…	101
Cancer	bone marrow cancer	3.99E-03		-0.257	ADORA1,AHI1,ATM,AURKA,AXL,BCL10,BCL2,BCL6,BCOR,BIRC5,CBFB,CCND1,CD14,CD59,CDC25A,CDKN1A,CHIC2,CPT1B,CPT2,CRAT,CUX1,DCK,DDX51,DDX58,DHFR,DNM1L,DNMT1,E2F1,E2F3,E2F4,EED,EIF2AK2,ENC1,EPHX1,ESR1,EZH2,FAS,FBXW7,FGFR2,FNTA,FNTB,FOXM1,FOXO1,FOXP1,FYN,GATA2,GNB2L1,GSTP1,HLX,HPRT1,HSPA1A/HSPA1B,HSPD1,HTR3A,ID4,IDH1,IL1RAP,IMPDH1,IMPDH2,INCA1,IRAK2,ITGA1,ITGA3,ITGA5,ITGA6,ITGB1,JAK1,JAK2,JAK3,KRAS,LARS2,LC…	170
Hematological Disease	bone marrow cancer	3.99E-03		-0.257	ADORA1,AHI1,ATM,AURKA,AXL,BCL10,BCL2,BCL6,BCOR,BIRC5,CBFB,CCND1,CD14,CD59,CDC25A,CDKN1A,CHIC2,CPT1B,CPT2,CRAT,CUX1,DCK,DDX51,DDX58,DHFR,DNM1L,DNMT1,E2F1,E2F3,E2F4,EED,EIF2AK2,ENC1,EPHX1,ESR1,EZH2,FAS,FBXW7,FGFR2,FNTA,FNTB,FOXM1,FOXO1,FOXP1,FYN,GATA2,GNB2L1,GSTP1,HLX,HPRT1,HSPA1A/HSPA1B,HSPD1,HTR3A,ID4,IDH1,IL1RAP,IMPDH1,IMPDH2,INCA1,IRAK2,ITGA1,ITGA3,ITGA5,ITGA6,ITGB1,JAK1,JAK2,JAK3,KRAS,LARS2,LC…	170
DNA Replication, Recombination, and Repair	DNA damage response of tumor cell lines	4.05E-03		1.912	CDK1,FZR1,MUS81,POLD1,POLH,RAD18,REV1,REV3L,RPA1,WEE1	10
Cell Morphology	binucleation of cells	4.05E-03		-0.046	CCNG1,DIAPH3,ERCC1,LMNA,LZTS2,PCNT,SEPT6,SEPT7,TP53,VAV3	10
Cellular Compromise	binucleation of cells	4.05E-03		-0.046	CCNG1,DIAPH3,ERCC1,LMNA,LZTS2,PCNT,SEPT6,SEPT7,TP53,VAV3	10
Cell Cycle	delay in initiation of G1/S phase transition	4.05E-03		0.970	CCND1,CCNE1,CHEK2,CYLD,ELAVL1,INSR,NASP,RB1,SNX33,TFDP1	10
Cellular Function and Maintenance	homologous recombination repair of tumor cell lines	4.05E-03		-0.699	BRCA1,BRCA2,CHD4,RAD18,RAD50,RAD51,RNF168,RPA1,SFR1,TP53	10
Cell Morphology	homologous recombination repair of tumor cell lines	4.05E-03		-0.699	BRCA1,BRCA2,CHD4,RAD18,RAD50,RAD51,RNF168,RPA1,SFR1,TP53	10
Cancer	malignancy	4.05E-03	Decreased	-2.423	CCNG1,EGFR,HRAS,ID2,JAK2,MXI1,MYC,PRF1,RUNX1,TNC	10
Neurological Disease	nonfamilial Alzheimer's disease	4.05E-03			APOE,APP,BACE1,DNM1L,EIF2AK2,MAPT,SDC1,SERPINA3,SPTLC1,TGFBR3	10
Psychological Disorders	nonfamilial Alzheimer's disease	4.05E-03			APOE,APP,BACE1,DNM1L,EIF2AK2,MAPT,SDC1,SERPINA3,SPTLC1,TGFBR3	10
Cell Death and Survival	cell death of cortical neurons	4.06E-03		-0.000	ADAM12,ADORA1,APP,ATXN3,Bbc3,BCL2,BCL2L11,BCL2L2,BDNF,CAPN1,CAPNS1,CASP2,CASP9,CAT,CDC25A,CDK1,CDK2,CDK5,CDK5R1,CDK6,CDKN1A,CTSD,ETS2,FADD,FAS,FLT1,GBA,GCLC,GCLM,GNAO1,GPT,GRIA2,HAP1,HDAC3,HIP1,HK2,HMGB2,HSPD1,HTRA2,ITSN1,LCN2,LRPAP1,MAP2K3,MAP3K14,MAPT,MEF2C,NAE1,NCS1,NFKBIA,NGFRAP1,NPTX1,NTRK2,PARK7,PRNP,PSEN1,RB1,RELA,SERPINA3,SH3GL2,SHC3,ST8SIA1,TARDBP,TCP1,TFDP1,TGM2,TICAM1,TLR2,TNFRSF10A,TP…	76
Nervous System Development and Function	morphology of nervous tissue	4.10E-03		0.707	AATK,ABCA2,ABCD1,Abi2,ACTL6B,ADAM22,AGRN,ALS2,Ank2,AP3M2,APAF1,APLP2,APOE,APP,ARL6,ARSA,ARSG,ASTN1,ATAT1,ATF2,ATM,ATP1A2,B2M,BACE1,BCL2L11,BDNF,BID,BMPR1B,CACNB3,CADPS,CAMKK2,CAPRIN1,CAPZB,CASP2,CASP6,CASP9,CC2D1A,CCND2,CD44,CD47,CDK5,CDK5R1,CELSR3,CHN2,Ckmt1,CLCF1,CLCN2,CLCN3,CLN3,CNTF,CNTFR,CNTN1,COMMD3-BMI1,CP,CRKL,CSTB,CTSF,CXCR4,DCLK1,DLX1,DNER,DPYSL2,Dst,DTNA,E2F1,E2F5,EDNRA,EFNB1,EGFR,EGR2…	264
Tissue Morphology	morphology of nervous tissue	4.10E-03		0.707	AATK,ABCA2,ABCD1,Abi2,ACTL6B,ADAM22,AGRN,ALS2,Ank2,AP3M2,APAF1,APLP2,APOE,APP,ARL6,ARSA,ARSG,ASTN1,ATAT1,ATF2,ATM,ATP1A2,B2M,BACE1,BCL2L11,BDNF,BID,BMPR1B,CACNB3,CADPS,CAMKK2,CAPRIN1,CAPZB,CASP2,CASP6,CASP9,CC2D1A,CCND2,CD44,CD47,CDK5,CDK5R1,CELSR3,CHN2,Ckmt1,CLCF1,CLCN2,CLCN3,CLN3,CNTF,CNTFR,CNTN1,COMMD3-BMI1,CP,CRKL,CSTB,CTSF,CXCR4,DCLK1,DLX1,DNER,DPYSL2,Dst,DTNA,E2F1,E2F5,EDNRA,EFNB1,EGFR,EGR2…	264
Small Molecule Biochemistry	beta-oxidation of fatty acid	4.11E-03	Increased	2.375	ABCD1,ABCD3,ACAA1,ACAA2,ACADM,ACADS,ACADSB,ACADVL,ACOX1,ACOX2,ACOX3,ATG7,BCL2,BDH2,BID,CPT2,ECHS1,ECI1,ECI2,EPAS1,ESRRA,HADHB,HIF1A,HSD11B1,HSD17B4,LRPPRC,MLYCD,MTOR,PEX2,PEX5,PEX7,PNPLA2,PPARGC1A,SLC22A5,UCHL3	35
Lipid Metabolism	beta-oxidation of fatty acid	4.11E-03	Increased	2.375	ABCD1,ABCD3,ACAA1,ACAA2,ACADM,ACADS,ACADSB,ACADVL,ACOX1,ACOX2,ACOX3,ATG7,BCL2,BDH2,BID,CPT2,ECHS1,ECI1,ECI2,EPAS1,ESRRA,HADHB,HIF1A,HSD11B1,HSD17B4,LRPPRC,MLYCD,MTOR,PEX2,PEX5,PEX7,PNPLA2,PPARGC1A,SLC22A5,UCHL3	35
Energy Production	beta-oxidation of fatty acid	4.11E-03	Increased	2.375	ABCD1,ABCD3,ACAA1,ACAA2,ACADM,ACADS,ACADSB,ACADVL,ACOX1,ACOX2,ACOX3,ATG7,BCL2,BDH2,BID,CPT2,ECHS1,ECI1,ECI2,EPAS1,ESRRA,HADHB,HIF1A,HSD11B1,HSD17B4,LRPPRC,MLYCD,MTOR,PEX2,PEX5,PEX7,PNPLA2,PPARGC1A,SLC22A5,UCHL3	35
Cell Death and Survival	apoptosis of kidney cell lines	4.16E-03		0.193	AATF,AGT,APP,BAD,BCL10,BCL2,BCL2L11,BCL6,BID,BIRC2,BIRC5,BNIP3L,BOK,CASP1,CASP2,CASP9,CAT,CD44,CDK1,CHMP5,Cycs,DAP3,DDIT3,DDX17,DUSP4,E2F6,EIF2AK2,ELOVL4,ESR1,FADD,FAS,FGF1,FOS,FOXO1,GNA12,GNA13,GNB2,HIPK2,HRAS,HSPA1A/HSPA1B,IGFBP3,IL17RD,IPPK,IRF1,ITGAV,ITGB1,ITPR1,JAK2,KRAS,MAP1S,MAP2K4,MAP2K6,MAP2K7,MAP3K8,MAPT,MCL1,MYC,MZB1,NFKBIA,NTRK2,PIAS1,PKD1,PKN2,PPID,PPM1A,PPP1R15A,PRKCA,PRMT2,PSEN2,PS…	105
Organismal Development	growth of organism	4.18E-03		-0.215	ABCA1,Abcb1b,ACOX1,ADAMTS1,ADAR,ADARB1,ADD1,ADNP,ADORA1,AES,AMD1,APBA2,APH1A,APOE,AQP5,ARAP3,ARC,AREG/AREGB,ARHGAP1,ATE1,ATF2,ATF7,ATM,ATOX1,Bbc3,BDNF,BECN1,BRCA1,BRCA2,C8orf44-SGK3/SGK3,CBX2,CDK11A/CDK11B,CELA1,CHAF1A,CLIC4,COL4A1,COMMD3-BMI1,COPS2,CSE1L,CSF1,CTSB,CTSD,CUL1,CUX1,DAG1,DHCR7,DNMT1,E2F1,E2F3,EGFR,EP400,EPN2,ERCC1,ESR1,ETS2,EZH2,FANCD2,FEN1,FGF1,FGFR2,FGFR3,FKBP8,FLII,FLT1,FUT8,FXN,…	228

## Sheet: fbs_v_ctx12_FUNCTION
Category	Functions Annotation	p-Value	Predicted Activation State	Activation z-score	Molecules	# Molecules
Cell Cycle	cell cycle progression	2.93E-21		-0.004	AATF,ABTB1,ACLY,ACTL6A,ADAM12,ADARB1,ADCY2,ADM,ADORA2B,AGT,AHCY,AKAP9,AKR1B1,ANAPC2,ANAPC4,ANKRD54,ANLN,ANP32A,APAF1,APBB1,APBB3,APOE,APP,AREG/AREGB,ARF1,ARHGAP18,ARHGAP32,ASNS,ATE1,ATF3,ATG7,ATM,ATMIN,AURKA,AXL,BAD,BAX,BCAR1,BCCIP,BCL2,BCL2L1,BCL2L11,BCL2L12,BCL6,BEX2,BHLHE40,BIRC2,BIRC5,BLM,BMP7,BMPR1A,BMPR1B,BOP1,BORA,BRCA1,BRCA2,BRD4,BTG1,BTRC,BUB1B,BUB3,C1QBP,C2orf40,C5,CALCA,Calm1 (includes…	579
Organismal Survival	organismal death	4.60E-14	Decreased	-2.286	ABCA3,Abcb1b,ABCB4,ABCB6,ABCC10,ABHD5,ABI1,ACADL,ACADM,ACADVL,ACD,ACLY,ACSS1,ACTB,ACTL6A,ACTL6B,ACTN4,ADAM12,ADAM15,ADAM17,ADAM22,ADAM23,ADAMTS1,ADAMTS4,ADAR,ADARB1,ADCYAP1R1,ADD1,ADH5,ADK,ADM,ADNP,ADORA1,ADORA2B,ADRA2A,ADRB1,AES,AFF1,AFF4,AGER,AGRN,AGT,AIFM1,AIP,AKAP12,AKAP6,AKT3,ALDH1A1,ALDH5A1,ALKBH3,AMPH,ANAPC2,ANGPT2,ANGPTL4,Ank2,ANKH,ANP32A,ANP32E,AP1M1,AP2M1,APAF1,APBA2,APBA3,APBB1,APEX1,A…	1191
Cell Death and Survival	cell viability of tumor cell lines	8.84E-13		-0.281	ABCB6,ADAM17,ADAMTS1,ADK,ADNP,AEN,AGER,AGTRAP,AIFM1,AIMP1,AK5,AKAP7,AKAP8L,ALKBH3,ALS2,ANGPT2,ANLN,ANTXR1,APEX1,APP,ASAH1,ATM,AURKA,AXL,BAD,BARD1,BAX,BCL2,BCL2L1,BCL2L11,BCL6,BDNF,BECN1,BEX2,BHLHE40,BIRC5,BLM,BNIP2,BRCA1,BRCA2,BRIP1,BTRC,BUB1B,C11orf31,C1orf86,CA2,CADM1,Calm1 (includes others),CAMK2N1,CAPN2,CASK,CASP1,CASP2,CASP9,CAT,CCNA2,CCND1,CCNG1,CD44,CDK2,CDK20,CDK6,CDK8,CDKN1A,CDKN1C,CDKN2…	359
Cancer	mammary tumor	5.01E-12		-0.912	ABAT,ABCC5,ACAA1,ACADVL,ACTA2,ADAM12,ADAM15,ADAM17,ADAM23,ADAMTS1,ADAMTS4,ADCY2,ADK,ADRM1,AGPAT6,AIDA,AKAP12,AKR1B1,AKR7A2,AKT3,ALDH1A1,ALDOA,ALDOC,ALYREF,AMBRA1,ANAPC13,AP3M2,APOE,ARAF,AREG/AREGB,ARHGEF2,ARMCX5,ASF1B,ASH2L,ATF3,ATM,ATP5J2,ATRAID,AURKA,AXIN2,BAD,BAG4,BARD1,BAX,BCAR1,BCL2,BCL2L2,BCL6,BECN1,BEX2,BHLHE40,BIN1,BIRC5,BLVRA,BMP7,BRCA1,BRCA2,BRIP1,BTRC,C14orf159,C1QBP,C2orf40,C6orf203,C…	555
Cell Death and Survival	cell death of tumor cell lines	7.74E-12		1.476	AATF,AATK,ABCB4,ADAM17,ADAMTS16,ADI1,ADM,ADNP,ADORA1,ADRM1,AGER,AGT,AHSA1,AIFM1,AIMP1,AKAP1,AKAP12,AKR1B1,AKT3,ALKBH3,ALS2,ANGPT2,ANXA2,AP2A2,APAF1,APEX1,APOE,APP,AREG/AREGB,ARRB2,ASAH1,ASNS,ATF3,ATF4,ATG10,ATG12,ATG7,ATM,ATMIN,ATN1,ATP13A2,ATP2A2,ATXN1,ATXN3,AURKA,AXL,B2M,BACH2,BAD,BAG6,BARD1,BAX,Bbc3,BBS4,BCAR1,BCAS2,BCL10,BCL2,BCL2L1,BCL2L11,BCL2L2,BCL6,BDNF,BECN1,BEX2,BHLHE40,BID,BIRC2,BIRC5,…	657
Infectious Disease	Viral Infection	2.73E-11		-1.511	ABTB1,ACADSB,ACSL1,ACTB,ACTL6B,ACTN1,ADAR,ADARB1,ADK,ADORA1,ADRA2A,AEBP2,AES,AGFG1,AGTRAP,AHCTF1,AIMP1,AKTIP,ALG14,ALKBH3,AMPH,ANAPC2,ANKRD6,ANXA2,AP1B1,AP1M1,AP1S1,AP2A1,AP2B1,AP2M1,AP3D1,APOC1,APOE,APP,ARAF,AREG/AREGB,ARF1,ARF6,ARGLU1,ARHGAP23,ARHGAP32,ARHGEF19,ARL4C,ARPC1A,ARPC1B,ARPC3,ARTN,ASF1A,ATAD3A/ATAD3B,ATF4,ATG12,ATG7,ATM,ATMIN,ATOX1,ATP1A2,ATP6AP1,ATP6AP2,ATP6V0A1,ATP6V0B,ATP6V0D1,ATP…	774
Protein Synthesis	translation	2.89E-11		-0.852	ABCF1,APEX1,APP,BPNT1,CALR,CIRBP,CKAP5,COPS5,DAPK1,DARS,DDX25,DHPS,DHX9,DUS2L,EEF1B2,EEF2,EGFR,EIF2A,EIF2AK1,EIF2AK2,EIF2B1,EIF2B4,EIF2B5,EIF3B,EIF3D,EIF3F,EIF3G,EIF3I,EIF3L,EIF4A1,EIF4A2,EIF4A3,EIF4B,EIF4EBP1,EIF4EBP2,EIF4G1,EIF4G2,EIF4H,EIF5,EIF5A,ELAVL1,ELAVL4,ENC1,EPRS,ETF1,FARSB,GAPDH,GNB2L1,GTF2H2,GTF2H3,HBS1L,HDAC6,HELZ,HNRNPK,HRSP12,HSPA1A/HSPA1B,ILF3,IMPACT,ITGB1,KRAS,LCK,MAP3K8,MARS,MET…	128
Infectious Disease	infection of cells	3.07E-11		-0.015	ABTB1,ACADSB,AEBP2,AES,AHCTF1,ALG14,ALKBH3,AMPH,ANAPC2,ANKRD6,ANXA2,AP1B1,AP2A1,AP2B1,AP2M1,APP,AREG/AREGB,ARF1,ARGLU1,ARHGAP23,ARHGAP32,ARHGEF19,ARPC1A,ARPC1B,ARPC3,ATG12,ATG7,ATMIN,ATOX1,ATP6AP2,ATP6V0A1,ATP6V0B,ATP6V0D1,ATPIF1,ATRAID,ATXN2,AXL,BAG6,BAHD1,BCL2L2,BMP1,BMP2K,BRCA1,C1QBP,C1S,C3,CA2,CAD,CALCOCO1,CAMK1,CAMKK2,CANT1,CASP1,CASP4,CBLB,CCAR1,CCL5,CCNT1,CD164,CD44,CD93,CDC42EP3,CDH22,CFI…	409
Protein Synthesis	translation of protein	5.18E-11		-0.646	ABCF1,APEX1,APP,BPNT1,CALR,CIRBP,CKAP5,COPS5,DAPK1,DARS,DDX25,DHPS,DHX9,DUS2L,EGFR,EIF2A,EIF2AK1,EIF2AK2,EIF2B1,EIF2B4,EIF2B5,EIF3B,EIF3D,EIF3F,EIF3G,EIF3I,EIF3L,EIF4A1,EIF4A2,EIF4A3,EIF4B,EIF4EBP1,EIF4EBP2,EIF4G1,EIF4G2,EIF4H,EIF5,EIF5A,ELAVL1,ELAVL4,ENC1,EPRS,ETF1,FARSB,GAPDH,GNB2L1,GTF2H2,GTF2H3,HBS1L,HDAC6,HELZ,HNRNPK,HRSP12,HSPA1A/HSPA1B,ILF3,IMPACT,ITGB1,KRAS,LCK,MAP3K8,MARS,METAP1,MID1,MKN…	124
Cellular Growth and Proliferation	proliferation of cells	5.99E-11	Decreased	-3.006	AAGAB,AATF,Abcb1b,ABCB4,ABCB6,ABCC5,ABI1,Abi2,ABTB1,ACLY,ACSL4,ACSL6,ACTB,ACTN1,ACTN4,ADAM12,ADAM15,ADAM17,ADAMTS1,ADAR,ADARB1,ADCYAP1R1,ADIPOR1,ADIPOR2,ADK,ADM,ADORA1,ADORA2B,ADRA2A,AES,AFAP1,AFF1,AGER,AGGF1,AGPS,AGRN,AGT,AGTRAP,AHCY,AHNAK,AHSA1,AIFM2,AIMP1,AIMP2,AK2,AK4,AKAP12,AKR1B1,AKT3,AKTIP,ALDH1A1,ALKBH3,AMBRA1,AMD1,AMFR,ANAPC5,ANGPT2,ANGPTL4,ANKRD6,ANP32A,ANTXR1,ANXA2,APAF1,APBA3,APBB1,AP…	1567
RNA Post-Transcriptional Modification	processing of RNA	6.31E-11		0.915	AARS,ADARB1,ADAT1,AGGF1,APOBEC1,APP,ARL6IP4,ATXN3,BARD1,BCAS2,BOP1,BUD13,C1QBP,CDC5L,CDKN2A,CELF1,CELF2,CLK2,CLK3,CLK4,CPSF6,CRNKL1,CSTF1,CSTF3,CTDP1,DBR1,DDX17,DDX20,DDX39A,DDX47,DDX52,DDX54,DUSP11,EBNA1BP2,EFTUD2,ELAVL4,EPB41,EXOSC7,FARS2,FUS,GEMIN2,GEMIN4,GEMIN5,GEMIN6,GEMIN7,GRSF1,HEATR1,HNRNPA1,HNRNPA2B1,HNRNPF,HNRNPH1,HNRNPK,HNRNPL,HNRNPM,HNRNPU,HNRNPUL1,IMP3,IMP4,INTS4,INTS5,INTS7,IVNS1ABP…	148
Neurological Disease	Movement Disorders	7.76E-11	Decreased	-3.346	ABCD1,ABHD12,ACADM,ACOT11,ACTB,ADAM22,ADCY2,ADORA1,ADORA2B,ADRA2A,ADRB1,AFF1,AHCY,AIFM1,ALAS1,ALDH2,ALDH5A1,ALDH6A1,ANKH,ANO10,ANXA2,AP1S1,APBA2,APLP2,APOE,APP,AQP4,ARAF,ARHGAP32,ARIH2,ARL3,ARL6IP5,ARMCX3,ARPP21,ARSA,ASCL1,ATM,ATN1,ATP13A2,ATP1B2,ATP2A2,ATP5J,ATP6AP2,ATP6V1A,ATP6V1B2,ATP6V1E1,ATXN1,ATXN2,ATXN3,B2M,B3GNT1,BAHCC1,BAX,BBOX1,BCAS1,BCL2,BCL2L1,BCL6,BCL7A,BDNF,BHLHE40,BID,BIRC2,BTBD9,B…	555
Neurological Disease	disorder of basal ganglia	8.96E-11		-0.536	ABCD1,ACADM,ACOT11,ACTB,ADAR,ADCY2,ADORA1,ADORA2B,ADRA2A,ADRB1,AHCY,AIFM1,ALAS1,ALDH2,ALDH6A1,ANXA2,AP1S1,APOE,APP,AQP4,ARHGAP32,ARIH2,ARL3,ARL6IP5,ARMCX3,ARPP21,ASCL1,ATN1,ATP13A2,ATP2A2,ATP5J,ATP6AP2,ATP6V1A,ATP6V1B2,ATP6V1E1,B2M,B3GNT1,BAX,BBOX1,BCAS1,BCL2,BCL2L1,BCL6,BCL7A,BDNF,BHLHE40,BIRC2,C2orf40,C3,C4A/C4B,CA11,CA2,CACNA2D3,CACNB3,CAMK2A,CAMKK2,CAPN3,CAPNS1,CAPZB,CASP1,CASP2,CASP7,CASP9,C…	408
Psychological Disorders	disorder of basal ganglia	8.96E-11		-0.536	ABCD1,ACADM,ACOT11,ACTB,ADAR,ADCY2,ADORA1,ADORA2B,ADRA2A,ADRB1,AHCY,AIFM1,ALAS1,ALDH2,ALDH6A1,ANXA2,AP1S1,APOE,APP,AQP4,ARHGAP32,ARIH2,ARL3,ARL6IP5,ARMCX3,ARPP21,ASCL1,ATN1,ATP13A2,ATP2A2,ATP5J,ATP6AP2,ATP6V1A,ATP6V1B2,ATP6V1E1,B2M,B3GNT1,BAX,BBOX1,BCAS1,BCL2,BCL2L1,BCL6,BCL7A,BDNF,BHLHE40,BIRC2,C2orf40,C3,C4A/C4B,CA11,CA2,CACNA2D3,CACNB3,CAMK2A,CAMKK2,CAPN3,CAPNS1,CAPZB,CASP1,CASP2,CASP7,CASP9,C…	408
Cancer	Breast Cancer and Tumors	2.03E-10		0.201	ABAT,ABCC5,ACAA1,ACADVL,ACTA2,ADAM12,ADAM15,ADAM17,ADAM23,ADAMTS1,ADAMTS4,ADCY2,ADK,ADRM1,AGPAT6,AIDA,AKAP12,AKR1B1,AKR7A2,AKT3,ALDH1A1,ALDOA,ALDOC,AMBRA1,ANAPC13,AP3M2,APOE,ARAF,AREG/AREGB,ARHGEF2,ARMCX5,ASF1B,ASH2L,ATF3,ATM,ATP5J2,ATRAID,AURKA,AXIN2,BAD,BAG4,BARD1,BAX,BCAR1,BCL2,BCL2L2,BCL6,BECN1,BEX2,BHLHE40,BIRC5,BLVRA,BMP7,BRCA1,BRCA2,BRIP1,BTRC,C14orf159,C1QBP,C2orf40,C6orf203,C6orf211,CACN…	520
Cancer	breast cancer	4.02E-10		0.334	ABAT,ABCC5,ACAA1,ACADVL,ACTA2,ADAM12,ADAM15,ADAM17,ADAM23,ADAMTS1,ADAMTS4,ADCY2,ADK,ADRM1,AGPAT6,AIDA,AKAP12,AKR1B1,AKR7A2,AKT3,ALDH1A1,ALDOA,ALDOC,AMBRA1,ANAPC13,AP3M2,APOE,ARAF,AREG/AREGB,ARHGEF2,ARMCX5,ASF1B,ASH2L,ATF3,ATM,ATP5J2,ATRAID,AURKA,AXIN2,BAD,BAG4,BARD1,BAX,BCAR1,BCL2,BCL2L2,BCL6,BECN1,BEX2,BHLHE40,BIRC5,BLVRA,BMP7,BRCA1,BRCA2,BRIP1,BTRC,C14orf159,C1QBP,C2orf40,C6orf203,C6orf211,CACN…	515
Embryonic Development	size of embryo	5.41E-10		-1.734	AIFM1,APH1A,ARHGAP1,ARHGAP35,BECN1,BLM,BMPR1A,BRCA1,BRCA2,C3,CCNE1,CCNE2,CCNF,CDK2,CDK5R1,CDK6,CFL1,CHMP5,CITED2,COMMD1,COPS5,COQ7,CSE1L,CSK,CTNNB1,CUL3,DAB2,DAD1,DAG1,DISP1,DLD,DNM1L,DOT1L,DPH3,EGFR,EP300,EPN2,ERF,ESPL1,ESRRB,ETS2,EXT1,EZH2,F2R,FADD,FGFR2,FKTN,FOXP1,FRS2,FURIN,FXN,G6PD,GPX4,GSC,HES1,HES5,HGS,HIF1A,HIST1H1C,HNF4A,HS6ST1,HSD17B7,HSP90B1,HSPG2,HUS1,ICMT,IGF2R,IKBKAP,IL11RA,IL6ST,IP…	186
Developmental Disorder	malformation	5.96E-10		-0.158	ADAMTS1,AKT3,APAF1,ARHGAP35,ATMIN,BAG6,BCL10,BCL2L1,BMP7,BMPER,BMPR1A,BRCA1,BRCA2,CALR,CASK,CASP7,CASP9,CCDC88C,CDC6,CDK16,CDK5RAP2,CDT1,CENPJ,CITED2,CSK,CSTB,DISP1,DOCK1,DPCD,E2F5,E2F6,EFTUD2,EMG1,EP300,FGFR3,FKBP1A,FKBP8,FKRP,FKTN,FOXC1,FOXO1,FURIN,GADD45A,HDAC4,HES1,HSPG2,IER3IP1,IFT122,IFT172,IFT88,INPP5E,ITGAV,JMJD6,KAT2A,KDM6A,KIAA1279,KIF11,KIF3B,KLF2,KRAS,LAMC1,LMNB1,LMNB2,LMO4,LRP2,MAP1B…	154
DNA Replication, Recombination, and Repair	metabolism of DNA	6.33E-10	Decreased	-3.047	AAGAB,ABCB6,ADM,ADRB1,AIFM1,AKAP8L,AKT3,ANTXR1,AP1AR,APAF1,APEX1,APOE,APP,AREG/AREGB,ARRB2,ASAH1,ATM,BARD1,BAX,BCL2,BCL2L1,BECN1,BIN1,BIRC5,BRCA1,BRCA2,C10orf2,C5,CACYBP,CALCA,CALR,CAMK2G,CAPN2,CASP2,CASP7,CASP9,CCNA2,CCNE1,CCNE2,CD47,CDC25A,CDC6,CDC7,CDK1,CDK2,CDKN1A,CDKN2A,CDT1,CRYAB,CSF1,CST3,CTC1,DAPK1,DBF4,DCLRE1C,DDIT3,DHX9,DIABLO,DNAJC2,DNASE1L1,DSCC1,DUT,E2F1,E2F2,EGFR,EIF2AK2,EP300,ERCC1…	221
Cell Cycle	interphase	7.92E-10		-1.183	AATF,AGT,AKAP12,ANAPC4,ANAPC5,ANXA2,AP2A2,APBB1,APOE,APP,ARAF,ATF3,ATF5,ATM,AURKA,BABAM1,BAD,BARD1,BAX,BCAT1,BCL2,BCL2L1,BHLHE40,BID,BIRC5,BLM,BMP7,BOP1,BRCA1,BRCC3,BRE,BTG1,BTRC,BUB1B,C1orf86,CAMK1,CAMK2A,Camk2b,CAMK2G,CAMK2N1,CAMKK2,CAPNS1,CAT,CBX2,CCNA2,CCND1,CCND2,CCNE1,CCNE2,CCNG1,CCNG2,CD44,CDC123,CDC20,CDC23,CDC25A,CDC25B,CDC25C,CDC5L,CDC6,CDC7,CDC73,CDCA2,CDCA5,CDH13,CDK1,CDK2,CDK5RAP3,CD…	331
Neurological Disease	congenital anomaly of central nervous system	1.08E-09		-0.222	AKT3,APAF1,ARHGAP35,ATMIN,BAG6,BCL10,BCL2L1,BMP7,BMPER,BMPR1A,BRCA1,BRCA2,CALR,CASK,CASP7,CASP9,CCDC88C,CDC6,CDK5RAP2,CDT1,CENPJ,CITED2,CSK,CSTB,DISP1,DPCD,E2F5,E2F6,EFTUD2,EMG1,EP300,FGFR3,FKBP1A,FKBP8,FKRP,FKTN,FLNA,FOXC1,FURIN,GADD45A,HDAC4,HES1,HSPG2,IER3IP1,IFT122,IFT172,IFT88,INPP5E,ITGAV,JMJD6,KAT2A,KDM6A,KIAA1279,KIF11,KIF3B,KLF2,LAMC1,LMNB1,LMNB2,LMO4,LRP2,MAP1B,MAPK9,MARCKS,MARCKSL1,MCP…	144
Developmental Disorder	congenital anomaly of central nervous system	1.08E-09		-0.222	AKT3,APAF1,ARHGAP35,ATMIN,BAG6,BCL10,BCL2L1,BMP7,BMPER,BMPR1A,BRCA1,BRCA2,CALR,CASK,CASP7,CASP9,CCDC88C,CDC6,CDK5RAP2,CDT1,CENPJ,CITED2,CSK,CSTB,DISP1,DPCD,E2F5,E2F6,EFTUD2,EMG1,EP300,FGFR3,FKBP1A,FKBP8,FKRP,FKTN,FLNA,FOXC1,FURIN,GADD45A,HDAC4,HES1,HSPG2,IER3IP1,IFT122,IFT172,IFT88,INPP5E,ITGAV,JMJD6,KAT2A,KDM6A,KIAA1279,KIF11,KIF3B,KLF2,LAMC1,LMNB1,LMNB2,LMO4,LRP2,MAP1B,MAPK9,MARCKS,MARCKSL1,MCP…	144
DNA Replication, Recombination, and Repair	repair of DNA	1.52E-09	Decreased	-2.486	ACTR5,ALKBH3,APBB1,APEX1,APP,ARHGAP1,ASF1A,ATM,ATMIN,ATXN3,BABAM1,BCL2,BCL2L1,BLM,BRCA1,BRCA2,BRCC3,BRE,CCND1,CCNO,CDCA5,CDK2,CDKN1A,CDKN2A,CDKN2D,CHEK2,CHRNA4,CIB1,COPS5,CSNK1D,CSNK1E,DCLRE1C,DDB2,DDX1,DEK,E2F1,EGFR,ERCC1,ERCC4,ERCC8,EXOG,FANCI,FANCL,FBXO6,FEN1,FOS,FTO,FUS,GADD45A,GADD45G,H2AFX,HMGA2,HMGB2,Hmgn1,HMOX1,HNRNPU,HSPA1A/HSPA1B,HUS1,IRF1,JUN,KAT5,KPNA2,LIG1,LIG3,LIG4,MPG,MRE11A,MSH2,M…	138
Neurological Disease	malformation of brain	1.63E-09		-0.222	AKT3,APAF1,ARHGAP35,ATMIN,BAG6,BCL10,BCL2L1,BMP7,BMPER,BMPR1A,BRCA1,BRCA2,CALR,CASK,CASP7,CASP9,CCDC88C,CDC6,CDK5RAP2,CDT1,CENPJ,CITED2,CSK,CSTB,DISP1,DPCD,E2F5,E2F6,EFTUD2,EMG1,EP300,FGFR3,FKBP1A,FKBP8,FKRP,FKTN,FOXC1,FURIN,GADD45A,HDAC4,HES1,HSPG2,IER3IP1,IFT122,IFT172,IFT88,INPP5E,ITGAV,JMJD6,KAT2A,KDM6A,KIAA1279,KIF11,KIF3B,KLF2,LAMC1,LMNB1,LMNB2,LMO4,LRP2,MAP1B,MAPK9,MARCKS,MARCKSL1,MCPH1,ME…	143
Developmental Disorder	malformation of brain	1.63E-09		-0.222	AKT3,APAF1,ARHGAP35,ATMIN,BAG6,BCL10,BCL2L1,BMP7,BMPER,BMPR1A,BRCA1,BRCA2,CALR,CASK,CASP7,CASP9,CCDC88C,CDC6,CDK5RAP2,CDT1,CENPJ,CITED2,CSK,CSTB,DISP1,DPCD,E2F5,E2F6,EFTUD2,EMG1,EP300,FGFR3,FKBP1A,FKBP8,FKRP,FKTN,FOXC1,FURIN,GADD45A,HDAC4,HES1,HSPG2,IER3IP1,IFT122,IFT172,IFT88,INPP5E,ITGAV,JMJD6,KAT2A,KDM6A,KIAA1279,KIF11,KIF3B,KLF2,LAMC1,LMNB1,LMNB2,LMO4,LRP2,MAP1B,MAPK9,MARCKS,MARCKSL1,MCPH1,ME…	143
Organismal Injury and Abnormalities	malformation of brain	1.63E-09		-0.222	AKT3,APAF1,ARHGAP35,ATMIN,BAG6,BCL10,BCL2L1,BMP7,BMPER,BMPR1A,BRCA1,BRCA2,CALR,CASK,CASP7,CASP9,CCDC88C,CDC6,CDK5RAP2,CDT1,CENPJ,CITED2,CSK,CSTB,DISP1,DPCD,E2F5,E2F6,EFTUD2,EMG1,EP300,FGFR3,FKBP1A,FKBP8,FKRP,FKTN,FOXC1,FURIN,GADD45A,HDAC4,HES1,HSPG2,IER3IP1,IFT122,IFT172,IFT88,INPP5E,ITGAV,JMJD6,KAT2A,KDM6A,KIAA1279,KIF11,KIF3B,KLF2,LAMC1,LMNB1,LMNB2,LMO4,LRP2,MAP1B,MAPK9,MARCKS,MARCKSL1,MCPH1,ME…	143
Cell Death and Survival	apoptosis of tumor cell lines	1.70E-09		1.696	AATF,AATK,ADAM17,ADI1,ADM,ADORA1,AGER,AGT,AHSA1,AIFM1,AIMP1,AKAP1,AKAP12,AKR1B1,AKT3,ALKBH3,ALS2,ANGPT2,ANXA2,AP2A2,APAF1,APOE,APP,AREG/AREGB,ARRB2,ASNS,ATF3,ATF4,ATG10,ATG7,ATM,ATMIN,ATN1,AURKA,B2M,BACH2,BAD,BARD1,BAX,Bbc3,BBS4,BCAR1,BCAS2,BCL10,BCL2,BCL2L1,BCL2L11,BCL2L2,BCL6,BDNF,BECN1,BEX2,BHLHE40,BID,BIRC2,BIRC5,BLM,BMF,BMP7,BMPR1B,BNIP2,BNIP3L,BOK,BRCA1,BRCA2,BTRC,C5,CALCA,CALR,CAMK2G,CAPN1…	538
Cell Death and Survival	apoptosis	1.75E-09		1.478	AARS,AATF,AATK,ACAA2,ACSL4,ACTN4,ADAM12,ADAM15,ADAM17,ADAMTS1,ADAMTSL4,ADAR,ADCYAP1R1,ADH5,ADI1,ADM,ADNP,ADORA1,ADORA2B,ADRB1,AES,AGER,AGGF1,AGRN,AGT,AHCTF1,AHSA1,AIFM1,AIFM2,AIMP1,AKAP1,AKAP12,AKR1B1,AKT3,AKTIP,ALDH1A1,ALDH2,ALDOA,ALDOC,ALKBH3,ALS2,AMBRA1,AMFR,ANGPT2,ANGPTL4,ANP32A,ANTXR1,ANXA2,AP2A2,APAF1,APBB1,APBB3,APEX1,APH1A,APH1B,APIP,APOE,APP,APPL1,AQP11,ARAF,ARC,AREG/AREGB,ARF6,ARHGAP1,A…	1227
Infectious Disease	infection by HIV-1	2.40E-09		0.100	ABTB1,ACADSB,AEBP2,AES,AHCTF1,ALG14,ALKBH3,ANAPC2,ANKRD6,AP2M1,APP,ARF1,ARGLU1,ARHGAP32,ARHGEF19,ARPC1A,ATG12,ATG7,ATMIN,ATOX1,ATP6V0A1,ATXN2,BAG6,BAHD1,BMP1,BMP2K,BRCA1,CA2,CACNA2D1,CACNA2D3,CAD,CALCOCO1,CAMKK2,CANT1,CCAR1,CCL5,CCNT1,CD164,CD44,CDC42EP3,CDH22,CHAF1A,CHORDC1,CIB2,CLDND1,CLN3,CLNS1A,CLTA,CNST,COASY,COG2,CRTC3,CRYAB,CTDP1,CXCR4,CYP46A1,DAZAP2,DCBLD1,DDO,DDOST,DHX15,DHX9,DLGAP4,DNAJ…	310
Cell Death and Survival	cell death of cervical cancer cell lines	3.21E-09		1.295	ADRM1,AIFM1,APP,ATG7,ATN1,ATP2A2,BAD,BAX,BBS4,BCL2,BCL2L1,BCL2L11,BECN1,BID,BIRC2,BIRC5,BNIP2,BNIP3L,BOK,BUB1B,CALR,CASP1,CASP2,CASP4,CAT,CDC20,CDC6,CDC7,CDCA2,CDK1,CDK8,CDKN1A,CDKN2A,CDKN2C,CHMP5,CIB1,CSNK2A1,CSNK2A2,CTNNB1,CTSB,DAP3,DAPK1,DCTN3,DDIT3,DIABLO,DNM1L,E2F1,EGFR,EIF2AK2,EIF4G2,ELAVL1,ESR1,EXOG,FADD,FAS,FER,FKBP8,FOS,G0S2,GADD45A,GADD45B,GADD45G,GNA11,GORASP1,GRINA,HAUS8,HDAC4,HNRNPK,…	164
Cell Cycle	mitosis	3.35E-09		0.308	AATF,ADM,ADORA2B,AGT,ANAPC4,ANLN,APAF1,APOE,AREG/AREGB,ATE1,ATM,AURKA,AXL,BCL2,BIRC5,BLM,BMP7,BMPR1B,BORA,BRCA1,BRCA2,BTRC,BUB1B,BUB3,C5,CAMK2G,CAPN2,CCNA2,CCND1,CCNE1,CDC123,CDC16,CDC20,CDC23,CDC25A,CDC25B,CDC25C,CDC7,CDCA5,CDCA8,CDK1,CDK19,CDK2,CDKN1A,CDKN2A,CEBPB,CENPA,CENPH,CENPI,CHEK2,CHN2,CKAP5,CLIP1,CSE1L,CSF1,CSNK1A1,CSNK1D,CUX1,CXCL10,CYLD,CYR61,DBF4,DBI,DCLK1,DCTN2,DGKZ,DHX9,DLGAP5,DOT1…	244
Cell Death and Survival	cell survival	4.91E-09		1.551	Abcb1b,ABCB4,ABCB6,ACLY,ADAM17,ADAMTS1,ADAR,ADIPOR1,ADK,ADNP,ADORA1,ADORA2B,AEN,AGER,AGRN,AGTRAP,AIFM1,AIMP1,AK5,AKAP7,AKAP8L,ALKBH3,ALS2,ANGPT2,ANLN,ANTXR1,AP2B1,APAF1,APEX1,APOE,APP,AREG/AREGB,ARTN,ASAH1,ASS1,ATF4,ATF5,ATG12,ATG7,ATM,ATXN1,AURKA,AXL,BAD,BANF1,BARD1,BAX,Bbc3,BCAR1,BCL10,BCL2,BCL2L1,BCL2L11,BCL2L2,BCL6,BDNF,BECN1,BEX2,BHLHE40,BIRC5,BLM,BMP7,BNIP2,BRCA1,BRCA2,BRD4,BRIP1,BTRC,BUB1B…	640
Gene Expression	expression of RNA	5.76E-09		1.333	AATF,ABCF1,ABLIM2,ACTR1B,ACTR3,ADRB1,AEBP2,AES,AFF1,AFF4,AGER,AGRN,AGT,AHCTF1,AKAP8L,ALS2CR8,ALYREF,AMPH,Ank2,ANKRD49,ANP32A,AP2A2,APBB1,APP,ARHGAP35,ARID2,ARID5B,ARMCX3,ARNT2,ARRB2,ASCL1,ASH2L,ASPM,ATF3,ATF4,ATF5,ATF6B,ATF7,ATF7IP,ATM,ATN1,ATXN1,ATXN3,AZI2,BACH1,BACH2,BAD,BAHD1,BCL10,BCL2,BCL6,BCL9L,BCOR,BDNF,BHLHE40,BID,BIRC2,BIRC5,BLM,BMP7,BMPR1A,BMPR1B,BRCA1,BRCA2,BRD8,BRIP1,BRPF1,BRWD1,BTF3,…	970
Cell Cycle	arrest in cell cycle progression	7.57E-09			ADAM12,AKAP9,ANAPC2,APBB1,ATF3,ATM,AURKA,BAD,BCL2,BCL2L1,BCL6,BIRC5,BOP1,BRCA1,BTRC,C1QBP,CALR,CCNA2,CCND1,CCND2,CCNE1,CCNE2,CCNG1,CCNG2,CD274,CD44,CDC123,CDC25A,CDC25B,CDK14,CDK2,CDK6,CDKN1A,CDKN1C,CDKN2A,CDKN2C,CDKN2D,CEBPB,CHEK2,CHN2,CLSPN,CSNK1A1,CTNNB1,CUL3,DDX17,DGKZ,DIABLO,E2F1,E2F2,E2F3,E2F4,E2F5,EGFR,EIF2AK2,EIF4G2,EP300,EZH2,FADD,FANCD2,FKBP1A,FOXA1,FOXM1,FOXO1,FRS2,FZR1,GADD45A,GAS7,HE…	165
Developmental Disorder	craniofacial abnormality	9.42E-09		-0.104	ACTB,APAF1,ARHGAP35,ATMIN,BAG6,BCL10,BCL2L1,BMP7,BMPER,BMPR1A,BRCA1,BRCA2,CALR,CASK,CASP7,CASP9,CDC6,CDK5RAP2,CDT1,CELSR1,CENPJ,CHST3,CITED2,DHODH,DISP1,ECE1,EFTUD2,EMG1,EP300,ESCO2,FAM58A,FGFR2,FGFR3,FKBP1A,FKBP8,FTO,FURIN,GADD45A,HDAC4,HES1,HSPG2,IER3IP1,IFT122,IFT172,IL11RA,INPP5E,INSIG1,INSIG2,ITGAV,JMJD6,KAT2A,KDM6A,KIF11,KIF3B,KLF2,KRAS,LAMC1,LMNB1,LMNB2,LMO4,LRP2,MAN1B1,MAPK9,MARCKS,MARCKS…	137
Connective Tissue Disorders	craniofacial abnormality	9.42E-09		-0.104	ACTB,APAF1,ARHGAP35,ATMIN,BAG6,BCL10,BCL2L1,BMP7,BMPER,BMPR1A,BRCA1,BRCA2,CALR,CASK,CASP7,CASP9,CDC6,CDK5RAP2,CDT1,CELSR1,CENPJ,CHST3,CITED2,DHODH,DISP1,ECE1,EFTUD2,EMG1,EP300,ESCO2,FAM58A,FGFR2,FGFR3,FKBP1A,FKBP8,FTO,FURIN,GADD45A,HDAC4,HES1,HSPG2,IER3IP1,IFT122,IFT172,IL11RA,INPP5E,INSIG1,INSIG2,ITGAV,JMJD6,KAT2A,KDM6A,KIF11,KIF3B,KLF2,KRAS,LAMC1,LMNB1,LMNB2,LMO4,LRP2,MAN1B1,MAPK9,MARCKS,MARCKS…	137
Skeletal and Muscular Disorders	craniofacial abnormality	9.42E-09		-0.104	ACTB,APAF1,ARHGAP35,ATMIN,BAG6,BCL10,BCL2L1,BMP7,BMPER,BMPR1A,BRCA1,BRCA2,CALR,CASK,CASP7,CASP9,CDC6,CDK5RAP2,CDT1,CELSR1,CENPJ,CHST3,CITED2,DHODH,DISP1,ECE1,EFTUD2,EMG1,EP300,ESCO2,FAM58A,FGFR2,FGFR3,FKBP1A,FKBP8,FTO,FURIN,GADD45A,HDAC4,HES1,HSPG2,IER3IP1,IFT122,IFT172,IL11RA,INPP5E,INSIG1,INSIG2,ITGAV,JMJD6,KAT2A,KDM6A,KIF11,KIF3B,KLF2,KRAS,LAMC1,LMNB1,LMNB2,LMO4,LRP2,MAN1B1,MAPK9,MARCKS,MARCKS…	137
Protein Synthesis	metabolism of protein	1.56E-08		0.227	ABCF1,ACY1,ADAM12,ADAM15,ADAM17,ADAMTS4,ADAMTS7,ADM,ADRM1,AGT,AMFR,ANAPC2,ANAPC4,ANAPC5,ANGPT2,Ank2,APEX1,APH1A,APOBEC1,APOC1,APOE,APP,ARHGEF2,ARIH1,ARIH2,ASPH,ATG7,ATP13A2,ATXN3,AURKA,BACE1,BACE2,BAD,BAG2,BAG6,BAX,BCL2,BDNF,BMP1,BPNT1,BTRC,C1S,C3,CALR,CAPN1,CAPN2,CAPN3,CAPNS1,CASP1,CASP12,CASP2,CASP4,CASP7,CASP9,CAT,CBLB,CCND1,CDC23,CDKN2A,CHEK2,CIRBP,CKAP5,CLN3,CNTF,COPS5,COX10,CPQ,CRYAB,CSF1,C…	407
Cell Death and Survival	cell viability	1.56E-08		1.989	Abcb1b,ABCB4,ABCB6,ACLY,ADAM17,ADAMTS1,ADAR,ADIPOR1,ADK,ADNP,ADORA1,AEN,AGER,AGRN,AGTRAP,AIFM1,AIMP1,AK5,AKAP7,AKAP8L,ALKBH3,ALS2,ANGPT2,ANLN,ANTXR1,AP2B1,APAF1,APEX1,APOE,APP,AREG/AREGB,ARTN,ASAH1,ASS1,ATG12,ATG7,ATM,ATXN1,AURKA,AXL,BAD,BARD1,BAX,Bbc3,BCAR1,BCL10,BCL2,BCL2L1,BCL2L11,BCL2L2,BCL6,BDNF,BECN1,BEX2,BHLHE40,BIRC5,BLM,BMP7,BNIP2,BRCA1,BRCA2,BRIP1,BTRC,BUB1B,C11orf31,C1orf86,C5,CA2,CACN…	590
Cell Cycle	M phase	1.65E-08		-1.152	ACTN4,AHCTF1,AKAP12,AKAP9,ANAPC4,ANAPC5,ANLN,APP,ARF6,ARL3,ATM,AURKA,BBS4,BCL2,BECN1,BIRC5,BRCA2,BRD4,BUB1B,BUB3,CAP1,CAPN2,CCNE1,CCNG1,CCP110,CDC20,CDC23,CDC25B,CDCA8,CDK1,CDK2,CDKN1A,CDT1,CENPB,CEP55,CFL1,CHMP1B,CUL3,DCTN3,DLGAP5,DSTN,EGR1,FADD,FGF1,FLNA,GADD45A,GNAI2,GOLGA2,GORASP1,GPC1,HSF1,IGF1R,INCENP,INF2,IST1,ITGB1,IVNS1ABP,KIF13A,KIF23,KIF4A,KLHL21,LIMK1,LMNA,LZTS2,MAD2L1,MAP1S,MCM4,MPHO…	115
Cell Cycle	senescence of cells	1.84E-08		-0.379	ACLY,AGT,AHCY,AKR1B1,APOE,APP,ARF1,ARHGAP18,ATG7,ATM,ATMIN,BCL2L1,BCL2L12,BCL6,BHLHE40,BLM,BRCA1,BRCA2,BUB3,C2orf40,CAT,CBX2,CBX7,CCNE1,CDK2,CDKN1A,CDKN1C,CDKN2A,CEBPB,CENPA,CHEK2,CIRBP,COL4A2,COPS2,COX4I1,CSNK2A1,CSNK2A2,CTNNB1,DDB2,DEK,DOT1L,E2F1,E2F6,EGFR,EGR1,EIF4EBP1,EP300,ERCC1,ESR1,FLT1,FOXM1,GADD45A,HDAC2,HIF1A,HJURP,HSPA1A/HSPA1B,ID1,JUNB,JUND,KDM2B,KRAS,LIG1,MAP2K4,MAP2K6,MAP2K7,MAPK1,M…	113
Cellular Assembly and Organization	binding of chromatin	1.97E-08		-1.304	BID,BMPR1A,C1orf86,CCNE1,CDC6,CDC7,CDK1,CDKN1A,CDT1,CTNNB1,DNMT1,E2F1,ERCC8,GMNN,HMGN2,HMGN5,IRF1,ITGA7,KAT5,LBR,LRWD1,MECP2,MYC,NUP62,RB1,RPA1,SETDB1,SUV39H1,TP53,UHRF1	30
Gene Expression	transcription	2.05E-08		1.164	AATF,ABLIM2,ACTR1B,ACTR3,ADRB1,AEBP2,AES,AFF1,AFF4,AGER,AGRN,AGT,AHCTF1,ALS2CR8,ALYREF,AMPH,ANKRD49,ANP32A,AP2A2,APBB1,APP,ARHGAP35,ARID2,ARID5B,ARMCX3,ARNT2,ARRB2,ASCL1,ASH2L,ASPM,ATF3,ATF4,ATF5,ATF6B,ATF7,ATF7IP,ATM,ATN1,ATXN1,ATXN3,AZI2,BACH1,BACH2,BAD,BAHD1,BCL10,BCL2,BCL6,BCL9L,BCOR,BDNF,BHLHE40,BID,BIRC2,BIRC5,BLM,BMP7,BMPR1A,BMPR1B,BRCA1,BRCA2,BRD8,BRIP1,BRPF1,BRWD1,BTF3,BTG1,BTRC,C10orf2,…	878
Cell Cycle	interphase of fibroblasts	2.14E-08		-0.833	ATF3,ATM,BAD,BLM,CBX2,CCND1,CCNE2,CDC25C,CDC7,CDK2,CDKN1A,CDKN2A,CHEK2,CUL3,E2F1,E2F2,E2F3,E2F4,E2F5,GAB1,GADD45A,Hmgn1,ID2,ID3,JUN,JUNB,KRAS,MAP2K6,MAPK1,MAPK3,MBD4,MYBL2,MYC,NELFB,PARP1,PLK2,POLK,PTPN11,RB1,SKP2,SMARCA2,SRSF2,TFDP1,TFE3,TP53,TSG101	46
DNA Replication, Recombination, and Repair	DNA replication	2.23E-08	Decreased	-2.032	AAGAB,ABCB6,AKAP8L,AKT3,AP1AR,APP,AREG/AREGB,ATM,BCL2,BECN1,BRCA1,BRCA2,C10orf2,CACYBP,CALR,CAMK2G,CCNA2,CCNE1,CCNE2,CDC25A,CDC6,CDC7,CDK1,CDK2,CDKN1A,CDT1,CST3,CTC1,DBF4,DNAJC2,DSCC1,DUT,E2F1,E2F2,EGFR,EP300,ERCC1,ESCO2,ESRRA,FEN1,FOXM1,FYN,GADD45G,GMNN,GTPBP4,HBEGF,HELB,HMGA2,HMGB2,HMGN2,HUS1,ID1,ID3,IGF1R,ING4,ING5,INPPL1,INSR,JUN,KAT7,KIAA0101,LIG1,LIG3,MAP2K4,MAPK1,MAPK9,MCM2,MCM7,MED1,MYC,N…	134
Neurological Disease	neuromuscular disease	2.48E-08		-0.100	ACADM,ACOT11,ACTB,ADAM17,ADCY2,ADORA1,ADORA2B,ADRA2A,ADRB1,AGRN,AGT,AHCY,AIFM1,AK5,ALAS1,ALDH2,ALDH6A1,ANXA2,AP1S1,APOE,APP,AQP4,ARHGAP32,ARIH2,ARL3,ARL6IP5,ARMCX3,ARPP21,ASCL1,ATP13A2,ATP2A2,ATP5J,ATP6AP2,ATP6V1A,ATP6V1B2,ATP6V1E1,AXL,B2M,B3GNT1,BAG6,BAX,BBOX1,BCAS1,BCL2,BCL2L1,BCL6,BCL7A,BDNF,BHLHE40,BIRC2,C2orf40,C3,C4A/C4B,CA11,CA2,CACNA2D3,CACNB3,CAMK2A,CAMKK2,CAPN3,CAPNS1,CAPZB,CASP1,CASP2,…	436
Skeletal and Muscular Disorders	neuromuscular disease	2.48E-08		-0.100	ACADM,ACOT11,ACTB,ADAM17,ADCY2,ADORA1,ADORA2B,ADRA2A,ADRB1,AGRN,AGT,AHCY,AIFM1,AK5,ALAS1,ALDH2,ALDH6A1,ANXA2,AP1S1,APOE,APP,AQP4,ARHGAP32,ARIH2,ARL3,ARL6IP5,ARMCX3,ARPP21,ASCL1,ATP13A2,ATP2A2,ATP5J,ATP6AP2,ATP6V1A,ATP6V1B2,ATP6V1E1,AXL,B2M,B3GNT1,BAG6,BAX,BBOX1,BCAS1,BCL2,BCL2L1,BCL6,BCL7A,BDNF,BHLHE40,BIRC2,C2orf40,C3,C4A/C4B,CA11,CA2,CACNA2D3,CACNB3,CAMK2A,CAMKK2,CAPN3,CAPNS1,CAPZB,CASP1,CASP2,…	436
Neurological Disease	Huntington's Disease	3.40E-08		-0.703	ACADM,ACOT11,ACTB,ADCY2,ADRB1,AHCY,AIFM1,ALAS1,ALDH2,ALDH6A1,AP1S1,APOE,AQP4,ARHGAP32,ARIH2,ARL3,ARMCX3,ARPP21,ASCL1,ATP2A2,ATP5J,ATP6AP2,ATP6V1A,ATP6V1B2,B2M,B3GNT1,BAX,BBOX1,BCL2,BCL2L1,BCL6,BCL7A,BDNF,BHLHE40,BIRC2,C2orf40,C3,C4A/C4B,CA11,CA2,CACNA2D3,CACNB3,CAMK2A,CAMKK2,CAPNS1,CASP1,CASP2,CASP7,CASP9,CASQ1,CASQ2,CCL5,CD44,CDK5,CDK5R1,CDKN1C,CHAF1B,CHGB,CHI3L1,CHRM3,CHRNA4,CIRBP,CKB,CNTF,COX5…	320
Psychological Disorders	Huntington's Disease	3.40E-08		-0.703	ACADM,ACOT11,ACTB,ADCY2,ADRB1,AHCY,AIFM1,ALAS1,ALDH2,ALDH6A1,AP1S1,APOE,AQP4,ARHGAP32,ARIH2,ARL3,ARMCX3,ARPP21,ASCL1,ATP2A2,ATP5J,ATP6AP2,ATP6V1A,ATP6V1B2,B2M,B3GNT1,BAX,BBOX1,BCL2,BCL2L1,BCL6,BCL7A,BDNF,BHLHE40,BIRC2,C2orf40,C3,C4A/C4B,CA11,CA2,CACNA2D3,CACNB3,CAMK2A,CAMKK2,CAPNS1,CASP1,CASP2,CASP7,CASP9,CASQ1,CASQ2,CCL5,CD44,CDK5,CDK5R1,CDKN1C,CHAF1B,CHGB,CHI3L1,CHRM3,CHRNA4,CIRBP,CKB,CNTF,COX5…	320
Skeletal and Muscular Disorders	Huntington's Disease	3.40E-08		-0.703	ACADM,ACOT11,ACTB,ADCY2,ADRB1,AHCY,AIFM1,ALAS1,ALDH2,ALDH6A1,AP1S1,APOE,AQP4,ARHGAP32,ARIH2,ARL3,ARMCX3,ARPP21,ASCL1,ATP2A2,ATP5J,ATP6AP2,ATP6V1A,ATP6V1B2,B2M,B3GNT1,BAX,BBOX1,BCL2,BCL2L1,BCL6,BCL7A,BDNF,BHLHE40,BIRC2,C2orf40,C3,C4A/C4B,CA11,CA2,CACNA2D3,CACNB3,CAMK2A,CAMKK2,CAPNS1,CASP1,CASP2,CASP7,CASP9,CASQ1,CASQ2,CCL5,CD44,CDK5,CDK5R1,CDKN1C,CHAF1B,CHGB,CHI3L1,CHRM3,CHRNA4,CIRBP,CKB,CNTF,COX5…	320
Hereditary Disorder	Huntington's Disease	3.40E-08		-0.703	ACADM,ACOT11,ACTB,ADCY2,ADRB1,AHCY,AIFM1,ALAS1,ALDH2,ALDH6A1,AP1S1,APOE,AQP4,ARHGAP32,ARIH2,ARL3,ARMCX3,ARPP21,ASCL1,ATP2A2,ATP5J,ATP6AP2,ATP6V1A,ATP6V1B2,B2M,B3GNT1,BAX,BBOX1,BCL2,BCL2L1,BCL6,BCL7A,BDNF,BHLHE40,BIRC2,C2orf40,C3,C4A/C4B,CA11,CA2,CACNA2D3,CACNB3,CAMK2A,CAMKK2,CAPNS1,CASP1,CASP2,CASP7,CASP9,CASQ1,CASQ2,CCL5,CD44,CDK5,CDK5R1,CDKN1C,CHAF1B,CHGB,CHI3L1,CHRM3,CHRNA4,CIRBP,CKB,CNTF,COX5…	320
Cell Death and Survival	cell death	3.76E-08	Increased	2.623	AARS,AATF,AATK,ABCA3,ABCB4,ABCC10,ABCC5,ACAA2,ACLY,ACSL4,ACTB,ACTN4,ADAM12,ADAM15,ADAM17,ADAMTS1,ADAMTS16,ADAMTSL4,ADAR,ADARB1,ADCYAP1R1,ADD3,ADH5,ADI1,ADM,ADNP,ADORA1,ADORA2B,ADRB1,ADRM1,AES,AGER,AGGF1,AGRN,AGT,AHCTF1,AHSA1,AIFM1,AIFM2,AIMP1,AKAP1,AKAP12,AKR1B1,AKT3,AKTIP,ALDH1A1,ALDH2,ALDH3B1,ALDOA,ALDOC,ALKBH3,ALS2,AMBRA1,AMFR,ANGPT2,ANGPTL4,ANP32A,ANTXR1,ANXA2,AP2A2,AP2B1,APAF1,APBB1,APBB3,AP…	1482
Cell Cycle	entry into S phase of fibroblasts	3.82E-08	Decreased	-2.768	ATM,CBX2,CCND1,CDK2,CDKN1A,CDKN2A,CHEK2,E2F1,E2F2,E2F3,E2F4,E2F5,ID3,JUNB,MYC,PLK2,RB1,TFDP1,TFE3,TP53	20
Connective Tissue Development and Function	entry into S phase of fibroblasts	3.82E-08	Decreased	-2.768	ATM,CBX2,CCND1,CDK2,CDKN1A,CDKN2A,CHEK2,E2F1,E2F2,E2F3,E2F4,E2F5,ID3,JUNB,MYC,PLK2,RB1,TFDP1,TFE3,TP53	20
RNA Post-Transcriptional Modification	splicing of RNA	5.34E-08		0.643	ARL6IP4,ATXN3,BCAS2,BUD13,C1QBP,CDC5L,CELF1,CLK2,CLK3,CLK4,CRNKL1,DBR1,DDX20,DDX39A,DDX47,EFTUD2,EPB41,FUS,GEMIN2,GEMIN5,GEMIN6,GEMIN7,HNRNPA1,HNRNPA2B1,HNRNPF,HNRNPH1,HNRNPM,IVNS1ABP,JUN,KHSRP,LUC7L3,MBNL1,MBNL2,MECP2,NPM1,PHF5A,PLRG1,PPAN,PPARGC1A,PPP1R8,PRPF19,PRPF3,PRPF8,PTBP1,RBFOX2,RBM38,RBM5,RBMX,RP9,RSRC1,SCNM1,SF3A1,SLU7,SMN1/SMN2,SNRNP70,SNRPD1,SNRPD2,SNRPG,SOX9,SRSF1,SRSF10,SRSF2,SRSF3…	76
Neurological Disease	exencephaly	5.70E-08		-0.081	APAF1,ARHGAP35,ATMIN,BAG6,BCL10,BCL2L1,BMP7,BMPER,BRCA1,BRCA2,CALR,CASP7,CASP9,CITED2,EP300,FKBP1A,FKBP8,FURIN,GADD45A,HDAC4,HES1,HSPG2,IFT122,IFT172,INPP5E,JMJD6,KAT2A,KDM6A,KIF3B,LAMC1,LMO4,LRP2,MAPK9,MARCKS,MARCKSL1,MIB2,NUAK2,Palld,PARP1,PIGA,POR,PRKACA,PRKACB,PTPN9,PTPRF,PTPRS,PYGO1,PYGO2,RGMA,ROR2,RPGRIP1L,SALL1,SLC25A19,SMARCA4,SMARCC1,SMO,SNX1,SNX2,SP8,SPHK2,TCOF1,TCTN2,TEAD2,TFAP2A,TFDP1…	72
Developmental Disorder	exencephaly	5.70E-08		-0.081	APAF1,ARHGAP35,ATMIN,BAG6,BCL10,BCL2L1,BMP7,BMPER,BRCA1,BRCA2,CALR,CASP7,CASP9,CITED2,EP300,FKBP1A,FKBP8,FURIN,GADD45A,HDAC4,HES1,HSPG2,IFT122,IFT172,INPP5E,JMJD6,KAT2A,KDM6A,KIF3B,LAMC1,LMO4,LRP2,MAPK9,MARCKS,MARCKSL1,MIB2,NUAK2,Palld,PARP1,PIGA,POR,PRKACA,PRKACB,PTPN9,PTPRF,PTPRS,PYGO1,PYGO2,RGMA,ROR2,RPGRIP1L,SALL1,SLC25A19,SMARCA4,SMARCC1,SMO,SNX1,SNX2,SP8,SPHK2,TCOF1,TCTN2,TEAD2,TFAP2A,TFDP1…	72
Organismal Injury and Abnormalities	exencephaly	5.70E-08		-0.081	APAF1,ARHGAP35,ATMIN,BAG6,BCL10,BCL2L1,BMP7,BMPER,BRCA1,BRCA2,CALR,CASP7,CASP9,CITED2,EP300,FKBP1A,FKBP8,FURIN,GADD45A,HDAC4,HES1,HSPG2,IFT122,IFT172,INPP5E,JMJD6,KAT2A,KDM6A,KIF3B,LAMC1,LMO4,LRP2,MAPK9,MARCKS,MARCKSL1,MIB2,NUAK2,Palld,PARP1,PIGA,POR,PRKACA,PRKACB,PTPN9,PTPRF,PTPRS,PYGO1,PYGO2,RGMA,ROR2,RPGRIP1L,SALL1,SLC25A19,SMARCA4,SMARCC1,SMO,SNX1,SNX2,SP8,SPHK2,TCOF1,TCTN2,TEAD2,TFAP2A,TFDP1…	72
Connective Tissue Disorders	exencephaly	5.70E-08		-0.081	APAF1,ARHGAP35,ATMIN,BAG6,BCL10,BCL2L1,BMP7,BMPER,BRCA1,BRCA2,CALR,CASP7,CASP9,CITED2,EP300,FKBP1A,FKBP8,FURIN,GADD45A,HDAC4,HES1,HSPG2,IFT122,IFT172,INPP5E,JMJD6,KAT2A,KDM6A,KIF3B,LAMC1,LMO4,LRP2,MAPK9,MARCKS,MARCKSL1,MIB2,NUAK2,Palld,PARP1,PIGA,POR,PRKACA,PRKACB,PTPN9,PTPRF,PTPRS,PYGO1,PYGO2,RGMA,ROR2,RPGRIP1L,SALL1,SLC25A19,SMARCA4,SMARCC1,SMO,SNX1,SNX2,SP8,SPHK2,TCOF1,TCTN2,TEAD2,TFAP2A,TFDP1…	72
Skeletal and Muscular Disorders	exencephaly	5.70E-08		-0.081	APAF1,ARHGAP35,ATMIN,BAG6,BCL10,BCL2L1,BMP7,BMPER,BRCA1,BRCA2,CALR,CASP7,CASP9,CITED2,EP300,FKBP1A,FKBP8,FURIN,GADD45A,HDAC4,HES1,HSPG2,IFT122,IFT172,INPP5E,JMJD6,KAT2A,KDM6A,KIF3B,LAMC1,LMO4,LRP2,MAPK9,MARCKS,MARCKSL1,MIB2,NUAK2,Palld,PARP1,PIGA,POR,PRKACA,PRKACB,PTPN9,PTPRF,PTPRS,PYGO1,PYGO2,RGMA,ROR2,RPGRIP1L,SALL1,SLC25A19,SMARCA4,SMARCC1,SMO,SNX1,SNX2,SP8,SPHK2,TCOF1,TCTN2,TEAD2,TFAP2A,TFDP1…	72
Neurological Disease	neural tube defect	6.59E-08		0.290	ALDH1A1,APAF1,ARHGAP35,ATMIN,BAG6,BCL10,BCL2L1,BMP7,BMPER,BRCA1,BRCA2,CALR,CASP7,CASP9,CITED2,DHFR,EP300,F2R,FKBP1A,FKBP8,FURIN,GADD45A,HDAC4,HES1,HSPG2,IFT122,IFT172,INPP5E,JMJD6,KAT2A,KDM6A,KIF3B,LAMC1,LMO4,LRP2,MAPK9,MARCKS,MARCKSL1,MIB2,MTRR,NUAK2,Palld,PARP1,PDGFA,PDGFRA,PIGA,PKD1,POR,PRKACA,PRKACB,PTPN9,PTPRF,PTPRS,PYGO1,PYGO2,RGMA,ROR2,RPGRIP1L,SALL1,SCRIB,SLC25A19,SMARCA4,SMARCC1,SMO,SNX1…	85
Developmental Disorder	neural tube defect	6.59E-08		0.290	ALDH1A1,APAF1,ARHGAP35,ATMIN,BAG6,BCL10,BCL2L1,BMP7,BMPER,BRCA1,BRCA2,CALR,CASP7,CASP9,CITED2,DHFR,EP300,F2R,FKBP1A,FKBP8,FURIN,GADD45A,HDAC4,HES1,HSPG2,IFT122,IFT172,INPP5E,JMJD6,KAT2A,KDM6A,KIF3B,LAMC1,LMO4,LRP2,MAPK9,MARCKS,MARCKSL1,MIB2,MTRR,NUAK2,Palld,PARP1,PDGFA,PDGFRA,PIGA,PKD1,POR,PRKACA,PRKACB,PTPN9,PTPRF,PTPRS,PYGO1,PYGO2,RGMA,ROR2,RPGRIP1L,SALL1,SCRIB,SLC25A19,SMARCA4,SMARCC1,SMO,SNX1…	85
Gene Expression	transcription of RNA	7.47E-08		1.207	AATF,ABLIM2,ACTR1B,ACTR3,ADRB1,AEBP2,AES,AFF1,AFF4,AGER,AGRN,AGT,AHCTF1,ALS2CR8,ALYREF,AMPH,ANKRD49,ANP32A,AP2A2,APBB1,APP,ARHGAP35,ARID2,ARID5B,ARMCX3,ARNT2,ARRB2,ASCL1,ASH2L,ASPM,ATF3,ATF4,ATF5,ATF6B,ATF7,ATF7IP,ATM,ATN1,ATXN1,ATXN3,AZI2,BACH1,BACH2,BAD,BAHD1,BCL10,BCL2,BCL6,BCL9L,BCOR,BDNF,BHLHE40,BID,BIRC2,BIRC5,BLM,BMP7,BMPR1A,BMPR1B,BRCA1,BRCA2,BRD8,BRIP1,BRPF1,BRWD1,BTF3,BTG1,BTRC,C10orf2,…	861
Cell Death and Survival	cell death of connective tissue cells	8.06E-08		0.029	AATF,ACTB,ADAM12,ADM,AGER,AGT,AIFM1,APAF1,APP,ARRB2,ASAH1,ATF3,ATF5,ATG7,ATM,ATN1,ATP6AP2,ATP6V1G2,BACH2,BAD,BAX,Bbc3,BCL2,BCL2L1,BCL2L11,BCL6,BECN1,BID,BIRC2,BIRC5,BLM,BMF,BMPR1A,BMPR1B,BNIP3L,BRCA1,BRCA2,C1orf159,CAPNS1,CASP1,CASP12,CASP2,CASP4,CASP7,CASP9,CAT,CCND1,CCNE1,CCNG1,CD44,CDC20,CDC73,CDK1,CDK6,CDKN1A,CDKN1C,CDKN2A,CDKN2C,CEBPB,CLIC4,COPS5,CREB3L2,CREBL2,CSF1,CTNNB1,CTSB,CTSD,CTSL2,CY…	313
Cell Death and Survival	cell viability of breast cancer cell lines	8.44E-08		1.065	ADAMTS1,ANGPT2,APEX1,ATM,BCL2,BCL2L1,BDNF,BEX2,BHLHE40,BRCA1,BRCA2,BTRC,BUB1B,C11orf31,CA2,CAPN2,CCND1,CD44,CDK2,CDKN1A,CDKN2A,CHCHD6,CLN3,CTNNB1,CXCR7,EGFR,EP300,FGFR2,FKBP5,FOXM1,HHEX,HMGA2,HOXA5,ID2,ID4,IGF1R,IGFBP3,ILK,IRS2,JUN,KIF1A,KIF5A,KRAS,LGALS3,LIG4,MAD2L1,MCL1,MED1,MKNK1,MTOR,NCSTN,NDUFA13,NDUFAF4,NFE2L2,NFKBIA,NGF,NRP1,NT5C3A,PBK,PBX1,PDHA1,PIWIL2,PTPRE,RRM1,SGPP1,SMARCB1,SOX2,STAT3,…	77
Cell Cycle	cell cycle progression of tumor cell lines	8.48E-08		-1.428	APBB1,APBB3,APP,AURKA,BAX,BCAR1,BCL2,BCL6,BIRC5,BRCA1,CALCA,CAMK2N1,CASP2,CCNA2,CCND1,CCNE1,CCNG1,CCNG2,CD44,CDC25B,CDC25C,CDK1,CDK14,CDK2,CDK6,CDKN1A,CDKN2A,CDKN2C,CEBPB,CHN2,CLSPN,CSE1L,CSNK1A1,CSNK2A1,CSNK2A2,DIABLO,DNAJB4,E2F1,E2F2,EGFR,EGR1,ESR1,EZH2,FOXA1,FOXM1,FOXO1,FRMD6,FZR1,HBEGF,HERC2,HEXIM1,HIF1A,HMOX1,HYPK,ID3,IGFBP3,KDM8,KIF2A,KRAS,LGALS3,LIG1,LRIG1,MAPK9,MELK,MIF,MLF1,MLLT3,MMS22L,…	112
DNA Replication, Recombination, and Repair	DNA damage response of cells	9.06E-08		1.476	AEN,APBB1,ASH2L,ATM,BAX,Bbc3,BCL2,BCL6,BLM,BRCA1,BRCA2,CASP9,CCND1,CDK1,CDKN1A,CHEK2,CIB1,DDIT3,ERCC1,ERCC8,FANCD2,FANCL,FBXO31,FZR1,GADD45A,GNL1,H2AFX,HUS1,IKBKG,ING4,IRF3,KAT5,MAPK1,MAPK3,MBD4,MCM7,MIF,MRE11A,MSH2,MUS81,MYC,MYO6,NCOA6,NIPBL,NUDT1,NUPR1,PARP1,PLK3,PLRG1,PML,POLD1,POLH,PPP1R15A,Ptprv,RAD1,RAD18,RAD23A,RAD50,RAD51,RAD54B,RAD54L,RASSF1,RBM38,REV1,REV3L,RPA1,RPS27L,SESN1,SIRT2,SMO,T…	88
Cell Death and Survival	neuronal cell death	1.19E-07		0.571	AARS,AATK,ADAM12,ADARB1,ADCYAP1R1,ADNP,ADORA1,AGER,AGRN,AGT,AIFM1,AKT3,ALS2,AP2B1,APAF1,APOE,APP,AREG/AREGB,ARHGAP1,ARTN,ASAH1,ASCL1,ASTN1,ATF3,ATG12,ATG7,ATM,ATN1,ATP13A2,ATP1A2,ATXN3,AXL,BACE1,BAD,BAG5,BAG6,BAX,Bbc3,BCL2,BCL2L1,BCL2L11,BCL2L2,BDNF,BECN1,BID,BIRC5,BMPR1B,BOK,C5,CAPN1,CAPNS1,CAPRIN1,CASP1,CASP12,CASP2,CASP7,CASP9,CAT,CC2D1A,CCL5,CDC25A,CDK1,CDK2,CDK5,CDK5R1,CDK6,CDKN1A,CDKN2A,CDK…	333
Post-Translational Modification	ubiquitination	1.98E-07		-0.761	AIMP2,AMFR,ARIH1,ARIH2,ARRB2,ATG7,BAG5,BCL10,BCL2,BIRC2,BRCA1,BTRC,CAPN1,CDK5,CDKN2A,CNOT4,COMMD1,CRYAB,CUL3,DDB2,DNAJB2,ENC1,ERCC8,FANCI,FANCL,FBXL5,FBXL6,FBXO2,FBXO25,FBXO3,FBXO4,FBXO6,FBXW5,FGFR3,FKBP1A,GCLC,GTPBP4,HDAC6,HECW2,HEXIM1,HPRT1,HSPBP1,JKAMP,KEAP1,KLHL21,LRRK2,LRSAM1,MAP3K1,MAPK9,MAPT,MARCH2,MARCH5,MARCH8,MGRN1,MIB2,MUL1,NDFIP1,NEDD4L,NFE2L2,NFKBIA,NUB1,OS9,OTUB1,PDZRN3,PELI1,PIAS1,…	130
Protein Synthesis	translation of RNA	2.05E-07		0.751	ABCF1,APP,CALR,CIRBP,COPS5,DAPK1,DARS,DDX25,DHPS,EGFR,EIF2A,EIF2AK1,EIF2AK2,EIF2B1,EIF2B4,EIF2B5,EIF3B,EIF3D,EIF3F,EIF3G,EIF3I,EIF3L,EIF4A2,EIF4A3,EIF4B,EIF4EBP1,EIF4EBP2,EIF4G1,EIF4G2,EIF4H,EIF5,ENC1,EPRS,ETF1,FARSB,GAPDH,GNB2L1,GTF2H2,GTF2H3,HBS1L,HRSP12,IMPACT,METAP1,MRPL12,MRPL17,MRPL2,MRPS7,MTIF3,NDUFA13,PABPC4,PAIP2,PAIP2B,PET112,PPP1CA,PRKCA,RPL13A,RPL19,RPL23,RPL24,RPL27A,RPL29,RPL30,RPL3…	78
Gene Expression	translation of RNA	2.05E-07		0.751	ABCF1,APP,CALR,CIRBP,COPS5,DAPK1,DARS,DDX25,DHPS,EGFR,EIF2A,EIF2AK1,EIF2AK2,EIF2B1,EIF2B4,EIF2B5,EIF3B,EIF3D,EIF3F,EIF3G,EIF3I,EIF3L,EIF4A2,EIF4A3,EIF4B,EIF4EBP1,EIF4EBP2,EIF4G1,EIF4G2,EIF4H,EIF5,ENC1,EPRS,ETF1,FARSB,GAPDH,GNB2L1,GTF2H2,GTF2H3,HBS1L,HRSP12,IMPACT,METAP1,MRPL12,MRPL17,MRPL2,MRPS7,MTIF3,NDUFA13,PABPC4,PAIP2,PAIP2B,PET112,PPP1CA,PRKCA,RPL13A,RPL19,RPL23,RPL24,RPL27A,RPL29,RPL30,RPL3…	78
Cellular Assembly and Organization	binding of chromosome components	2.09E-07		-1.480	BID,BMPR1A,C1orf86,CCNE1,CDC6,CDC7,CDK1,CDKN1A,CDT1,CTNNB1,DNMT1,E2F1,ERCC8,FZR1,GMNN,HIST2H2BE (includes others),HMGN2,HMGN5,IRF1,ITGA7,KAT5,LBR,LRWD1,MECP2,MYC,NUP62,PRMT1,RB1,RPA1,SETDB1,SUV39H1,TP53,UHRF1,ZW10	34
Protein Synthesis	translation of mRNA	2.20E-07		0.751	ABCF1,APP,CALR,CIRBP,COPS5,DAPK1,DARS,DDX25,DHPS,EGFR,EIF2A,EIF2AK1,EIF2AK2,EIF2B1,EIF2B4,EIF2B5,EIF3B,EIF3D,EIF3F,EIF3G,EIF3I,EIF3L,EIF4A2,EIF4A3,EIF4B,EIF4EBP1,EIF4EBP2,EIF4G1,EIF4G2,EIF4H,EIF5,ENC1,EPRS,FARSB,GAPDH,GNB2L1,GTF2H2,GTF2H3,HBS1L,IMPACT,METAP1,MRPL12,MRPL17,MRPL2,MRPS7,MTIF3,NDUFA13,PABPC4,PAIP2,PAIP2B,PET112,PPP1CA,PRKCA,RPL13A,RPL19,RPL23,RPL24,RPL27A,RPL29,RPL30,RPL37,RPL39,RPL4…	76
Gene Expression	translation of mRNA	2.20E-07		0.751	ABCF1,APP,CALR,CIRBP,COPS5,DAPK1,DARS,DDX25,DHPS,EGFR,EIF2A,EIF2AK1,EIF2AK2,EIF2B1,EIF2B4,EIF2B5,EIF3B,EIF3D,EIF3F,EIF3G,EIF3I,EIF3L,EIF4A2,EIF4A3,EIF4B,EIF4EBP1,EIF4EBP2,EIF4G1,EIF4G2,EIF4H,EIF5,ENC1,EPRS,FARSB,GAPDH,GNB2L1,GTF2H2,GTF2H3,HBS1L,IMPACT,METAP1,MRPL12,MRPL17,MRPL2,MRPS7,MTIF3,NDUFA13,PABPC4,PAIP2,PAIP2B,PET112,PPP1CA,PRKCA,RPL13A,RPL19,RPL23,RPL24,RPL27A,RPL29,RPL30,RPL37,RPL39,RPL4…	76
Cellular Assembly and Organization	organization of cytoplasm	2.59E-07	Increased	2.596	AATK,ABCD1,ABCD3,ABI1,Abi2,ACP2,ACTB,ACTR3,ADAM12,ADAM22,ADD1,ADM,ADNP,ADRA2A,AFAP1,AGER,AGFG1,AGRN,AGT,AKAP12,AKAP9,AKTIP,ALDOA,ALS2,ANAPC2,ANGPT2,ANGPTL4,ANP32A,ANTXR1,APOE,APP,AQP5,AREG/AREGB,ARF6,ARHGAP1,ARHGAP20,ARHGAP24,ARHGAP32,ARHGAP44,ARHGEF18,ARHGEF2,ARHGEF25,ARHGEF4,ARL1,ARPC1A,ARSA,ARSB,ASCL1,ATF3,ATG7,ATL2,ATL3,ATXN1,ATXN2,AXL,B3GNT1,BACE1,BAG4,BAX,BBS2,BBS4,BBS5,BCAR1,BCL2,BCL6,BCS1…	621
Cellular Function and Maintenance	organization of cytoplasm	2.59E-07	Increased	2.596	AATK,ABCD1,ABCD3,ABI1,Abi2,ACP2,ACTB,ACTR3,ADAM12,ADAM22,ADD1,ADM,ADNP,ADRA2A,AFAP1,AGER,AGFG1,AGRN,AGT,AKAP12,AKAP9,AKTIP,ALDOA,ALS2,ANAPC2,ANGPT2,ANGPTL4,ANP32A,ANTXR1,APOE,APP,AQP5,AREG/AREGB,ARF6,ARHGAP1,ARHGAP20,ARHGAP24,ARHGAP32,ARHGAP44,ARHGEF18,ARHGEF2,ARHGEF25,ARHGEF4,ARL1,ARPC1A,ARSA,ARSB,ASCL1,ATF3,ATG7,ATL2,ATL3,ATXN1,ATXN2,AXL,B3GNT1,BACE1,BAG4,BAX,BBS2,BBS4,BBS5,BCAR1,BCL2,BCL6,BCS1…	621
Cell Cycle	arrest in interphase	2.85E-07			AATF,AKAP12,ANXA2,AP2A2,ATF5,ATM,AURKA,BAD,BARD1,BCL2,BCL2L1,BHLHE40,BID,BIRC5,BLM,BMP7,BOP1,BRCA1,BTG1,BTRC,C1orf86,CAMK1,CAMK2N1,CAMKK2,CAT,CCNA2,CCND1,CCND2,CCNE1,CCNG1,CD44,CDC25A,CDC25B,CDC25C,CDC6,CDC7,CDCA2,CDH13,CDK1,CDK2,CDK5RAP3,CDKN1A,CDKN1C,CDKN2A,CDKN2D,CEBPB,CENPJ,CHAF1A,CHEK2,CHKA,COPS5,CSE1L,CSF1,CSNK2A1,CTNNB1,CYR61,DDIT3,DEGS1,DGKZ,DOT1L,DYRK1B,E2F1,E2F2,E2F3,E2F4,E2F5,E2F6,EGFR…	202
Cell Cycle	G2 phase	2.95E-07		1.337	ANAPC4,ANAPC5,ANXA2,AP2A2,ATF5,ATM,AURKA,BABAM1,BAX,BCL2,BIRC5,BLM,BMP7,BRCA1,BRCC3,BRE,C1orf86,CAMK2A,CAT,CCNA2,CCND1,CCNE1,CCNG1,CCNG2,CDC25A,CDC25B,CDC25C,CDC5L,CDH13,CDK1,CDK2,CDKN1A,CDKN2A,CENPJ,CHEK2,CLSPN,CSE1L,CSNK2A1,CTNNB1,E2F1,E2F4,E2F5,EGFR,EGR1,EIF2AK2,ELAC2,EP300,ERCC1,FADD,FANCD2,FLNA,FOXM1,FOXN3,FZR1,GADD45A,GADD45B,GADD45G,GMNN,GORASP2,GPC1,HDAC4,HMGA2,Hmgn1,IGF2,IKBKB,JUN,JUNB,K…	124
Cell Death and Survival	cell viability of cervical cancer cell lines	3.27E-07		-0.725	ADK,AK5,AKAP7,AKAP8L,ATM,AURKA,BCL2,BCL6,BIRC5,BNIP2,BRCA1,BRCA2,BUB1B,C1orf86,CAMK2N1,CASK,CASP1,CCNA2,CDK2,CDK20,CDK6,CDK8,CDKN1A,CDKN2A,CHEK2,CHKA,CLK3,DGKA,DUSP22,DUSP6,DUSP7,DYRK1B,DYRK3,EGFR,FAS,FER,FN3K,FTH1,GRK4,HNRNPUL1,Igtp,ILK,INPP5A,INPP5K,IP6K3,JAK1,JUN,KAT5,KHK,LCK,MAP3K1,MCL1,MINPP1,MMS22L,MPG,MTMR12,NFKBIA,NLK,NUP210,PARP1,PDP1,PFKFB2,PFKM,PIK3R2,PLK2,POLH,PPAP2A,PPFIA3,PPM1G,PPM1…	107
Cancer	infection of tumor cell lines	3.48E-07		0.206	ABTB1,ACADSB,ALG14,AMPH,ANAPC2,ANKRD6,AP1B1,AP2A1,AP2B1,AP2M1,ARF1,ARGLU1,ARHGAP23,ARHGAP32,ARHGEF19,ARPC1A,ARPC1B,ARPC3,ATG12,ATG7,ATOX1,ATP6AP2,ATP6V0A1,ATP6V0B,ATP6V0D1,ATPIF1,ATRAID,AXL,BAG6,BAHD1,BCL2L2,BMP2K,BRCA1,CA2,CAMK1,CAMKK2,CBLB,CCNT1,CIB2,CLDND1,CLN3,CLNS1A,CLTB,COG2,COPB2,COPG1,CRTC3,CTDP1,CXCR4,CYP46A1,DCBLD1,DDO,DDOST,DDX58,DNAJB1,DPM1,DTX4,EDNRA,EGFR,EIF2AK2,EIF3A,EIF3G,EIF3I,EP…	252
Infectious Disease	infection of tumor cell lines	3.48E-07		0.206	ABTB1,ACADSB,ALG14,AMPH,ANAPC2,ANKRD6,AP1B1,AP2A1,AP2B1,AP2M1,ARF1,ARGLU1,ARHGAP23,ARHGAP32,ARHGEF19,ARPC1A,ARPC1B,ARPC3,ATG12,ATG7,ATOX1,ATP6AP2,ATP6V0A1,ATP6V0B,ATP6V0D1,ATPIF1,ATRAID,AXL,BAG6,BAHD1,BCL2L2,BMP2K,BRCA1,CA2,CAMK1,CAMKK2,CBLB,CCNT1,CIB2,CLDND1,CLN3,CLNS1A,CLTB,COG2,COPB2,COPG1,CRTC3,CTDP1,CXCR4,CYP46A1,DCBLD1,DDO,DDOST,DDX58,DNAJB1,DPM1,DTX4,EDNRA,EGFR,EIF2AK2,EIF3A,EIF3G,EIF3I,EP…	252
Post-Translational Modification	ubiquitination of protein	3.52E-07		-0.566	AIMP2,AMFR,ARIH1,ARIH2,ARRB2,ATG7,BAG5,BCL10,BCL2,BIRC2,BRCA1,BTRC,CAPN1,CDK5,CDKN2A,CNOT4,COMMD1,CRYAB,CUL3,DDB2,DNAJB2,ENC1,ERCC8,FANCI,FANCL,FBXL5,FBXL6,FBXO2,FBXO25,FBXO3,FBXO4,FBXO6,FBXW5,FGFR3,FKBP1A,GCLC,GTPBP4,HDAC6,HECW2,HSPBP1,KEAP1,KLHL21,LRRK2,LRSAM1,MAP3K1,MAPK9,MAPT,MARCH2,MARCH5,MARCH8,MGRN1,MIB2,MUL1,NDFIP1,NEDD4L,NFE2L2,NFKBIA,NUB1,OS9,OTUB1,PDZRN3,PELI1,PIAS1,PJA1,PLK1,PRPF19,PS…	126
Cell Cycle	S phase	3.55E-07		-1.655	AGT,APBB1,APP,ARAF,ATM,BAD,BCL2,BCL2L1,BHLHE40,BID,BIRC5,BLM,BMP7,BRCA1,CAMK2N1,CBX2,CCNA2,CCND1,CCND2,CCNE1,CCNG1,CCNG2,CDC25A,CDC25C,CDC6,CDC7,CDC73,CDK1,CDK2,CDK6,CDKN1A,CDKN1C,CDKN2A,CDKN2C,CDKN2D,CDT1,CEBPB,CHAF1A,CHEK2,COPS5,CSF1,CUL3,DBF4,DCUN1D3,E2F1,E2F2,E2F3,E2F4,E2F5,E2F6,EGFR,EP300,FANCD2,FEN1,FGF1,FOS,FOXG1,FOXM1,FZR1,GAB1,GADD45A,GPC1,HBEGF,HMOX1,ID1,ID2,ID3,ING4,ING5,ITGB1,JUN,JUNB…	143
Cell Death and Survival	apoptosis of neurons	4.20E-07		-1.285	AARS,AATK,ADCYAP1R1,ADNP,ADORA1,AGRN,AGT,AIFM1,AKT3,APAF1,APOE,APP,ARHGAP1,ASAH1,ASCL1,ASTN1,ATF3,ATM,ATN1,ATP1A2,AXL,BAD,BAG6,BAX,Bbc3,BCL2,BCL2L1,BCL2L11,BCL2L2,BDNF,BID,BIRC5,BMPR1B,BOK,CAPN1,CAPRIN1,CASP1,CASP12,CASP2,CASP7,CASP9,CAT,CCL5,CDK1,CDK2,CDK5,CDK5R1,CDKN1A,CDKN2A,CDKN2D,CHL1,CLCF1,CLN3,CNTF,CTNNB1,CTSB,CTSL2,DAPK1,DDIT3,DIABLO,DLX1,E2F1,EGLN3,EGR1,ELAVL4,EN1,EP300,ESR1,F2R,FADD,FAM…	212
Cell Cycle	cell cycle progression of fibroblasts	4.26E-07		1.074	ATM,BCL2,CCND1,CCNF,CDC25C,CDKN1A,CDKN2A,CHEK2,E2F3,E2F4,E2F5,FANCD2,GADD45A,HIF1A,ID2,IGF1R,IGF2,INSR,JUNB,MYC,NELFB,NFYA,NPM1,PARP2,PLRG1,RB1,RBL1,RIPK1,SKIL,SKP2,TFCP2,TP53,XRCC6	33
Connective Tissue Development and Function	cell cycle progression of fibroblasts	4.26E-07		1.074	ATM,BCL2,CCND1,CCNF,CDC25C,CDKN1A,CDKN2A,CHEK2,E2F3,E2F4,E2F5,FANCD2,GADD45A,HIF1A,ID2,IGF1R,IGF2,INSR,JUNB,MYC,NELFB,NFYA,NPM1,PARP2,PLRG1,RB1,RBL1,RIPK1,SKIL,SKP2,TFCP2,TP53,XRCC6	33
Molecular Transport	transport of protein	4.34E-07		-1.304	ABCB9,ACD,ADAR,AKTIP,AP1B1,AP1M1,AP2A1,AP2A2,AP2M1,AP3B2,AP3D1,AP3S2,AP4B1,AP4M1,AP4S1,APPBP2,ARF1,ARF3,ARF6,BCL6,CALCRL,CALR,CASK,CASP9,CDK5,CDKN2A,CEP57,CFL1,CHIC2,CHMP5,COG2,COX18,CRY2,CSNK1D,CTSA,Dst,EHD1,EIF5A,ERP29,FAM160A2,FAM53A,GABARAP,GRASP,GRIP1,HDAC6,HGS,HSPA9,HYAL2,IGF2R,IPO13,JUN,KCNIP3,KDELR2,KIF13A,KIF1B,KLC1,KPNA2,LMAN2L,LRP1,M6PR,MAP1B,MAPT,MGRN1,MLC1,MON1A,MYH9,NDE1,NDFIP1,NFKB…	148
Protein Trafficking	transport of protein	4.34E-07		-1.304	ABCB9,ACD,ADAR,AKTIP,AP1B1,AP1M1,AP2A1,AP2A2,AP2M1,AP3B2,AP3D1,AP3S2,AP4B1,AP4M1,AP4S1,APPBP2,ARF1,ARF3,ARF6,BCL6,CALCRL,CALR,CASK,CASP9,CDK5,CDKN2A,CEP57,CFL1,CHIC2,CHMP5,COG2,COX18,CRY2,CSNK1D,CTSA,Dst,EHD1,EIF5A,ERP29,FAM160A2,FAM53A,GABARAP,GRASP,GRIP1,HDAC6,HGS,HSPA9,HYAL2,IGF2R,IPO13,JUN,KCNIP3,KDELR2,KIF13A,KIF1B,KLC1,KPNA2,LMAN2L,LRP1,M6PR,MAP1B,MAPT,MGRN1,MLC1,MON1A,MYH9,NDE1,NDFIP1,NFKB…	148
Protein Synthesis	expression of protein	4.93E-07		-0.247	ABCF1,ADM,AGT,ANGPT2,APEX1,APP,ARHGEF2,BPNT1,CALR,CDKN2A,CIRBP,CKAP5,CNTF,COPS5,CSF1,DAPK1,DARS,DDX25,DHPS,DHX9,DUS2L,EGFR,EIF2A,EIF2AK1,EIF2AK2,EIF2B1,EIF2B4,EIF2B5,EIF3B,EIF3D,EIF3F,EIF3G,EIF3I,EIF3L,EIF4A1,EIF4A2,EIF4A3,EIF4B,EIF4EBP1,EIF4EBP2,EIF4G1,EIF4G2,EIF4H,EIF5,EIF5A,ELAVL1,ELAVL4,ENC1,EPRS,ETF1,FARSB,FAS,FCGR2B,FOS,GAPDH,GNAQ,GNB2L1,GPC1,GTF2H2,GTF2H3,HBS1L,HDAC6,HELZ,HNRNPK,HRSP12,HSP…	150
Infectious Disease	HIV infection	5.06E-07		0.241	ABTB1,ACADSB,AEBP2,AES,AHCTF1,ALG14,ALKBH3,ANAPC2,ANKRD6,ANXA2,AP2M1,APP,ARF1,ARGLU1,ARHGAP32,ARHGEF19,ARPC1A,ATG12,ATG7,ATMIN,ATOX1,ATP6V0A1,ATXN2,B2M,BAG6,BAHD1,BMP1,BMP2K,BRCA1,C1orf174,C1S,C3,CA2,CACNA2D1,CACNA2D3,CAD,CALCOCO1,CAMKK2,CANT1,CCAR1,CCL5,CCL7,CCNT1,CD164,CD44,CDC42EP3,CDH22,CFI,CHAF1A,CHORDC1,CHRNA4,CIB2,CLDND1,CLN3,CLNS1A,CLTA,CNST,COASY,COG2,CRTC3,CRYAB,CTDP1,CX3CL1,CXCL10,CXCR…	334
Protein Synthesis	synthesis of protein	6.91E-07		-0.805	ABCF1,ADM,AGT,ANGPT2,APEX1,APP,ARHGEF2,BDNF,BPNT1,C3,CALR,CCND1,CDKN2A,CIRBP,CKAP5,CNTF,COPS5,CSF1,DAPK1,DARS,DCTN2,DDX25,DHPS,DHX9,DNMT1,DUS2L,EEF1B2,EEF2,EGFR,EIF2A,EIF2AK1,EIF2AK2,EIF2B1,EIF2B4,EIF2B5,EIF3A,EIF3B,EIF3D,EIF3F,EIF3G,EIF3I,EIF3L,EIF4A1,EIF4A2,EIF4A3,EIF4B,EIF4EBP1,EIF4EBP2,EIF4G1,EIF4G2,EIF4H,EIF5,EIF5A,ELAVL1,ELAVL4,ENC1,EP300,EPRS,ETF1,FARSB,FAS,FCGR2B,FOS,FOXO1,GAPDH,GNAQ,GNB2…	199
Cell Cycle	interphase of connective tissue cells	7.84E-07		-0.877	ATF3,ATM,BAD,BIRC5,BLM,CBX2,CCND1,CCNE2,CDC25C,CDC7,CDK2,CDKN1A,CDKN2A,CHEK2,CUL3,E2F1,E2F2,E2F3,E2F4,E2F5,GAB1,GADD45A,Hmgn1,ID2,ID3,JUN,JUNB,KRAS,MAP2K6,MAPK1,MAPK3,MBD4,MYBL2,MYC,NELFB,PARP1,PLK2,POLK,PTPN11,RB1,SKP2,SMARCA2,SRSF2,TFDP1,TFE3,TP53,TSG101	47
Cell Death and Survival	necrosis	7.92E-07	Increased	2.597	AARS,AATF,AATK,ABCB4,ACLY,ACTB,ADAM12,ADAM15,ADAM17,ADAMTS1,ADAMTS16,ADAR,ADARB1,ADCYAP1R1,ADI1,ADM,ADNP,ADORA1,ADORA2B,ADRB1,ADRM1,AGER,AGGF1,AGRN,AGT,AHSA1,AIFM1,AIMP1,AKAP1,AKAP12,AKR1B1,AKT3,AKTIP,ALDH1A1,ALDH2,ALDH3B1,ALDOA,ALKBH3,ALS2,ANGPT2,ANP32A,ANTXR1,ANXA2,AP2A2,AP2B1,APAF1,APEX1,APIP,APOE,APP,APRT,AQP11,AREG/AREGB,ARF6,ARHGAP1,ARHGAP18,ARRB2,ARTN,ASAH1,ASAH2,ASCL1,ASNS,ASS1,ASTN1,ATF3…	1124
Infectious Disease	infection of embryonic cell lines	9.41E-07		-0.587	AEBP2,AES,AHCTF1,ALKBH3,ANAPC2,ATMIN,ATXN2,AXL,BMP1,CAD,CALCOCO1,CANT1,CCAR1,CD164,CDC42EP3,CDH22,CHAF1A,CHORDC1,CLTA,CNST,COASY,CRYAB,CTDP1,DAG1,DAZAP2,DHX15,DLGAP4,DNAJB2,DPYSL5,EIF2B5,ENC1,EP300,EPAS1,ERCC1,ETS2,EXOSC10,FOXJ2,FPGS,GANAB,GPT2,GTF2H2,HIST1H2BH/HIST1H2BO,HNRNPH1,HNRPDL,IDH1,IFITM2,IRF3,KARS,KHDRBS1,KIF3A,LMAN2,MAT2A,MED15,MED6,MID1IP1,MPDZ,MRE11A,MRPL10,MUS81,MYEF2,NCKAP1,NCOA6,N…	137
Organismal Injury and Abnormalities	infection of embryonic cell lines	9.41E-07		-0.587	AEBP2,AES,AHCTF1,ALKBH3,ANAPC2,ATMIN,ATXN2,AXL,BMP1,CAD,CALCOCO1,CANT1,CCAR1,CD164,CDC42EP3,CDH22,CHAF1A,CHORDC1,CLTA,CNST,COASY,CRYAB,CTDP1,DAG1,DAZAP2,DHX15,DLGAP4,DNAJB2,DPYSL5,EIF2B5,ENC1,EP300,EPAS1,ERCC1,ETS2,EXOSC10,FOXJ2,FPGS,GANAB,GPT2,GTF2H2,HIST1H2BH/HIST1H2BO,HNRNPH1,HNRPDL,IDH1,IFITM2,IRF3,KARS,KHDRBS1,KIF3A,LMAN2,MAT2A,MED15,MED6,MID1IP1,MPDZ,MRE11A,MRPL10,MUS81,MYEF2,NCKAP1,NCOA6,N…	137
Cellular Assembly and Organization	organization of nucleus	1.19E-06			BLM,BRCA1,BRCA2,CDAN1,CDCA8,CENPH,CHAF1A,CTCF,DCLRE1C,ERCC1,EZH2,GOLM1,GPX4,HMGA2,Hmgn1,KDM3A,KIF4A,LIG4,LMNA,LRRK2,MAP7,MRE11A,MYC,NOLC1,NPM1,NUMA1,NUP133,Pom121,RAD54L,RPA1,RPS19,RRN3,SEH1L,SMARCA2,SUN1,SUN2,SUV39H1,TOP1,TP53,TPR,TSG101,ZMPSTE24	42
Cellular Function and Maintenance	organization of nucleus	1.19E-06			BLM,BRCA1,BRCA2,CDAN1,CDCA8,CENPH,CHAF1A,CTCF,DCLRE1C,ERCC1,EZH2,GOLM1,GPX4,HMGA2,Hmgn1,KDM3A,KIF4A,LIG4,LMNA,LRRK2,MAP7,MRE11A,MYC,NOLC1,NPM1,NUMA1,NUP133,Pom121,RAD54L,RPA1,RPS19,RRN3,SEH1L,SMARCA2,SUN1,SUN2,SUV39H1,TOP1,TP53,TPR,TSG101,ZMPSTE24	42
Cancer	digestive organ tumor	1.22E-06		-1.498	AATK,ABCB4,ABCC5,ABCD3,ACADS,ACLY,ACOT7,ACOX1,ACOX2,ACTA2,ACY1,ADAM12,ADAM15,ADAM17,ADAM23,ADAMTS1,ADRA2A,ADSL,AGER,AHCY,AIMP1,AKAP1,AKR1B1,ALAS1,ALDH2,ALDOB,ALYREF,AMPH,ANGPT2,ANGPTL4,ANLN,ANTXR1,ANXA2,APBA2,APOC1,APOE,ARAF,AREG/AREGB,ARF1,ARID2,ASCL1,ASF1B,ASPG,ASRGL1,ATAD5,ATF3,ATF5,ATF7IP,ATIC,ATP1A1,ATP1A2,ATP1B3,ATP2A2,ATP4A,ATP5J,AURKA,AXIN2,AXL,BAG2,BAI3,BAX,BCAS1,BCL10,BCL2,BCL2L1,BCL6,B…	742
Gastrointestinal Disease	digestive organ tumor	1.22E-06		-1.498	AATK,ABCB4,ABCC5,ABCD3,ACADS,ACLY,ACOT7,ACOX1,ACOX2,ACTA2,ACY1,ADAM12,ADAM15,ADAM17,ADAM23,ADAMTS1,ADRA2A,ADSL,AGER,AHCY,AIMP1,AKAP1,AKR1B1,ALAS1,ALDH2,ALDOB,ALYREF,AMPH,ANGPT2,ANGPTL4,ANLN,ANTXR1,ANXA2,APBA2,APOC1,APOE,ARAF,AREG/AREGB,ARF1,ARID2,ASCL1,ASF1B,ASPG,ASRGL1,ATAD5,ATF3,ATF5,ATF7IP,ATIC,ATP1A1,ATP1A2,ATP1B3,ATP2A2,ATP4A,ATP5J,AURKA,AXIN2,AXL,BAG2,BAI3,BAX,BCAS1,BCL10,BCL2,BCL2L1,BCL6,B…	742
Cell Cycle	cell cycle progression of cervical cancer cell lines	1.34E-06		0.104	AURKA,BIRC5,CCNA2,CDC25B,CDC25C,CDK1,CSE1L,CSNK2A1,CSNK2A2,HYPK,MMS22L,NPM1,PLK1,PSEN2,RASSF1,RB1,RPA1,SMARCA2,SMARCA4,TCP1	20
Cell Death and Survival	cell death of breast cancer cell lines	1.35E-06	Decreased	-2.143	ADM,ANGPT2,APAF1,ATG7,B2M,BAD,BARD1,BAX,BCAR1,BCAS2,BCL10,BCL2,BCL2L1,BCL2L11,BCL2L2,BECN1,BEX2,BHLHE40,BID,BIRC2,BIRC5,BNIP3L,BRCA1,BTRC,CASP1,CASP2,CASP7,CASP9,CCAR1,CCND1,CD44,CD47,CDK1,CDK2,CDKN1A,CERS5,CHMP5,CSE1L,CSNK2A1,CTCF,CTNNB1,CYLD,CYR61,DAB2,DDIT4,DIABLO,DNAJC15,DUSP4,E2F1,EGFR,EP300,ESR1,ETS2,FADD,FAS,FBXO32,FER,FGFR2,FRMD6,FTH1,GADD45A,HIF1A,HINT1,HK2,HOXA5,HSPA1A/HSPA1B,HSPB8,HSPD…	154
Cell Cycle	S phase of tumor cell lines	1.36E-06	Decreased	-2.016	ATM,BCL2,BHLHE40,BMP7,CAMK2N1,CCNA2,CCND1,CCND2,CCNE1,CCNG1,CCNG2,CDC25A,CDC25C,CDC7,CDK1,CDK2,CDKN1A,CDKN2A,E2F1,E2F5,EGFR,FOXM1,FZR1,HMOX1,ITGB1,KRAS,MCIDAS,MCM10,MEIS2,MIA,MPG,MTCH2,MXD3,MXI1,MYBL2,MYC,NAE1,NRIP1,PBX1,PLK1,PML,POLH,PRKAA2,PSAP,RAD18,RB1,REV1,REV3L,RPA1,SHC1,SKP2,SMARCB1,SOX9,STK11,SULF1,TF,TFDP1,TP53,TRIM21,TYMS,VPS18	61
Cell Cycle	ploidy	1.36E-06		0.683	AGT,AKAP9,AKT3,AURKA,BAX,BCL2,BCL2L1,BECN1,BIRC5,BRCA1,BTRC,BUB1B,BUB3,CCNA2,CCNG1,CDC20,CDK8,CDKN1A,CENPH,CHKB,CIB1,CRYAB,CSNK1E,CUL3,DCLK2,DOT1L,E2F1,E2F2,E2F3,EGFR,EP300,ERCC1,ESPL1,GADD45A,GPC1,HIF1A,IRAK4,IRF1,IRF2,JAK1,KIF11,KRAS,MAD1L1,MAD2L1,MAPK9,MYC,MYH10,NINL,NME1,PARP1,PARP2,PDK2,PDK3,PIP4K2A,PLK1,PLK3,PRMT1,PSMG2,PTPN11,PTTG1,RAE1,RB1,SAC3D1,SIRT2,SKP2,SMARCB1,SOX2,STAT1,STMN1,SUDS3,…	82
Infectious Disease	infection by Retroviridae	1.41E-06		0.214	ABTB1,ACADSB,ADORA1,AEBP2,AES,AHCTF1,ALG14,ALKBH3,ANAPC2,ANKRD6,ANXA2,AP2M1,APP,ARF1,ARGLU1,ARHGAP32,ARHGEF19,ARPC1A,ATG12,ATG7,ATMIN,ATOX1,ATP6V0A1,ATXN2,AXL,B2M,BAG6,BAHD1,BMP1,BMP2K,BRCA1,C1orf174,C1S,C3,CA2,CACNA2D1,CACNA2D3,CAD,CALCOCO1,CAMKK2,CANT1,CCAR1,CCL5,CCL7,CCNT1,CD164,CD44,CDC42EP3,CDH22,CFI,CHAF1A,CHORDC1,CHRNA4,CIB2,CLDND1,CLN3,CLNS1A,CLTA,CNST,COASY,COG2,CRTC3,CRYAB,CTDP1,CX3CL1,…	340
Cell Cycle	S phase of fibroblasts	1.44E-06		-1.141	ATM,BAD,BLM,CBX2,CCND1,CDC7,CDK2,CDKN1A,CDKN2A,CHEK2,CUL3,E2F1,E2F2,E2F3,E2F4,E2F5,GAB1,ID2,ID3,JUNB,KRAS,MYC,PARP1,PLK2,POLK,RB1,SKP2,TFDP1,TFE3,TP53	30
Connective Tissue Development and Function	S phase of fibroblasts	1.44E-06		-1.141	ATM,BAD,BLM,CBX2,CCND1,CDC7,CDK2,CDKN1A,CDKN2A,CHEK2,CUL3,E2F1,E2F2,E2F3,E2F4,E2F5,GAB1,ID2,ID3,JUNB,KRAS,MYC,PARP1,PLK2,POLK,RB1,SKP2,TFDP1,TFE3,TP53	30
Cell Death and Survival	cell death of fibroblasts	1.53E-06		1.164	AGER,AIFM1,APAF1,APP,ARRB2,ATF3,ATG7,ATM,BAD,BAX,BCL2,BCL2L1,BCL2L11,BECN1,BID,BIRC2,BLM,BRCA1,CAPNS1,CASP1,CASP2,CASP4,CASP7,CASP9,CAT,CCND1,CDKN1A,CDKN2A,CDKN2C,CLIC4,CTSD,DAPK1,DDIT3,DDX58,DIABLO,E2F1,E2F2,EGFR,EIF2AK2,EMD,EP300,EPHX1,FADD,FAS,FLNA,FOXO1,GAB1,GPX1,GPX4,HMOX1,HSF1,HTRA2,IGF1R,IGF2,IGF2R,IGFBP3,IKBKB,IKBKG,IL18,INSR,IRF3,ITGB1,JUN,JUND,KHDRBS1,KLF2,KRAS,LMNA,M6PR,MAP2K4,MAP3K1,M…	134
Cell Cycle	G1 phase	1.64E-06		-1.277	AATF,AGT,AKAP12,AP2A2,APOE,ATF3,ATM,BAD,BARD1,BAX,BCAT1,BCL2,BHLHE40,BIRC5,BMP7,BOP1,BRCA1,BTRC,CAMK1,CAMK2A,Camk2b,CAMK2G,CAMKK2,CAPNS1,CCNA2,CCND1,CCND2,CCNE1,CCNE2,CCNG1,CCNG2,CDC123,CDC23,CDC25A,CDC25B,CDC25C,CDC6,CDCA2,CDCA5,CDK1,CDK2,CDK5RAP3,CDK6,CDKN1A,CDKN1C,CDKN2A,CDKN2C,CDKN2D,CEBPB,CHEK2,COPS2,COPS5,CSF1,CSNK2A1,CTNNB1,CUL3,CUX1,CYLD,CYR61,DARS,DDIT3,DGKZ,DOT1L,DYRK1B,E2F1,E2F2,E2F3,E…	190
Cellular Growth and Proliferation	proliferation of tumor cell lines	1.69E-06		-1.736	AAGAB,AATF,ABCB6,ABTB1,ACSL4,ACTB,ACTN4,ADAM15,ADAM17,ADAMTS1,ADM,ADORA2B,AFAP1,AFF1,AGER,AGT,AHSA1,AKAP12,AKT3,ALDH1A1,ALKBH3,ANGPT2,ANGPTL4,ANTXR1,ANXA2,APAF1,APEX1,APP,ARAF,AREG/AREGB,ARF1,ARHGDIG,ARHGEF2,ARIH2,ASAH1,ASCL1,ATF3,ATF5,ATG7,ATM,AURKA,AXL,B3GAT1,BAD,BARD1,BAX,BCAR1,BCAR3,BCCIP,BCDIN3D,BCL10,BCL2,BCL2L1,BCL6,BDNF,BECN1,BEX2,BID,BIN1,BIRC2,BIRC5,BMP7,BMPR1A,BMPR1B,BOP1,BRCA1,BRCA2,B…	634
Cellular Development	proliferation of tumor cell lines	1.69E-06		-1.736	AAGAB,AATF,ABCB6,ABTB1,ACSL4,ACTB,ACTN4,ADAM15,ADAM17,ADAMTS1,ADM,ADORA2B,AFAP1,AFF1,AGER,AGT,AHSA1,AKAP12,AKT3,ALDH1A1,ALKBH3,ANGPT2,ANGPTL4,ANTXR1,ANXA2,APAF1,APEX1,APP,ARAF,AREG/AREGB,ARF1,ARHGDIG,ARHGEF2,ARIH2,ASAH1,ASCL1,ATF3,ATF5,ATG7,ATM,AURKA,AXL,B3GAT1,BAD,BARD1,BAX,BCAR1,BCAR3,BCCIP,BCDIN3D,BCL10,BCL2,BCL2L1,BCL6,BDNF,BECN1,BEX2,BID,BIN1,BIRC2,BIRC5,BMP7,BMPR1A,BMPR1B,BOP1,BRCA1,BRCA2,B…	634
Cell Death and Survival	cell death of fibroblast cell lines	1.70E-06		-0.694	AATF,ACTB,ADAM12,AGT,AIFM1,APAF1,APP,ASAH1,ATF3,ATG7,ATM,ATN1,ATP6AP2,ATP6V1G2,BACH2,BAD,BAX,Bbc3,BCL2,BCL2L1,BCL2L11,BCL6,BECN1,BID,BIRC2,BIRC5,BLM,BMF,BNIP3L,BRCA1,BRCA2,C1orf159,CAPNS1,CASP12,CASP2,CASP9,CCND1,CCNE1,CCNG1,CDC20,CDC73,CDK1,CDK6,CDKN1A,CDKN1C,CDKN2A,CEBPB,CLIC4,COPS5,CREBL2,CTNNB1,CTSB,CTSD,CTSL2,CYLD,CYR61,DAPK1,DDIT3,DDIT4,Defb1,DIABLO,DNMT1,DUSP4,E2F1,E2F2,EGFR,EGR1,EIF2A,EIF…	224
Infectious Disease	infection of epithelial cell lines	1.73E-06		-0.676	AEBP2,AES,AHCTF1,ALKBH3,ANAPC2,ATMIN,ATXN2,AXL,BMP1,CAD,CALCOCO1,CANT1,CCAR1,CD164,CDC42EP3,CDH22,CHAF1A,CHORDC1,CLTA,CNST,COASY,CRYAB,CTDP1,DAZAP2,DHX15,DLGAP4,DNAJB2,DPYSL5,EIF2B5,ENC1,EP300,EPAS1,ERCC1,ETS2,EXOSC10,FOXJ2,FPGS,GANAB,GPT2,GTF2H2,HIST1H2BH/HIST1H2BO,HNRNPH1,HNRPDL,IDH1,IFITM2,IRF3,KARS,KHDRBS1,KIF3A,LMAN2,MAT2A,MED15,MED6,MID1IP1,MPDZ,MRE11A,MRPL10,MUS81,MYEF2,NCKAP1,NCOA6,NDFIP1…	136
Dermatological Diseases and Conditions	infection of epithelial cell lines	1.73E-06		-0.676	AEBP2,AES,AHCTF1,ALKBH3,ANAPC2,ATMIN,ATXN2,AXL,BMP1,CAD,CALCOCO1,CANT1,CCAR1,CD164,CDC42EP3,CDH22,CHAF1A,CHORDC1,CLTA,CNST,COASY,CRYAB,CTDP1,DAZAP2,DHX15,DLGAP4,DNAJB2,DPYSL5,EIF2B5,ENC1,EP300,EPAS1,ERCC1,ETS2,EXOSC10,FOXJ2,FPGS,GANAB,GPT2,GTF2H2,HIST1H2BH/HIST1H2BO,HNRNPH1,HNRPDL,IDH1,IFITM2,IRF3,KARS,KHDRBS1,KIF3A,LMAN2,MAT2A,MED15,MED6,MID1IP1,MPDZ,MRE11A,MRPL10,MUS81,MYEF2,NCKAP1,NCOA6,NDFIP1…	136
Embryonic Development	closure of neural tube	1.99E-06	Increased	2.596	ADM,AKTIP,APAF1,ARHGAP35,BBS4,BCL10,BRCA1,CASP9,CCNF,CELSR1,CFL1,CITED2,CSNK2A1,EP300,FTO,FURIN,FZD3,IFT122,IKBKB,IRX3,ITGA3,ITGA6,KAT2A,KDM6A,KIF3A,LAMC1,LHX2,LMO4,LRP2,MARCKSL1,NCKAP1,NOG,NR6A1,OPA1,PFN1,PSEN2,PTK7,RGMA,RPGRIP1L,SALL1,SFRP1,SHMT1,SHROOM3,SLC31A1,SNX1,SNX2,STIL,STK11,TCOF1,TEAD2,TFAP2A,TGIF1,TP53,TRAF6,TRPM6,TSC1,TSC2,TULP3,UHRF1,VANGL2,VCL,XRCC2,ZEB2,ZIC2	64
Organismal Development	closure of neural tube	1.99E-06	Increased	2.596	ADM,AKTIP,APAF1,ARHGAP35,BBS4,BCL10,BRCA1,CASP9,CCNF,CELSR1,CFL1,CITED2,CSNK2A1,EP300,FTO,FURIN,FZD3,IFT122,IKBKB,IRX3,ITGA3,ITGA6,KAT2A,KDM6A,KIF3A,LAMC1,LHX2,LMO4,LRP2,MARCKSL1,NCKAP1,NOG,NR6A1,OPA1,PFN1,PSEN2,PTK7,RGMA,RPGRIP1L,SALL1,SFRP1,SHMT1,SHROOM3,SLC31A1,SNX1,SNX2,STIL,STK11,TCOF1,TEAD2,TFAP2A,TGIF1,TP53,TRAF6,TRPM6,TSC1,TSC2,TULP3,UHRF1,VANGL2,VCL,XRCC2,ZEB2,ZIC2	64
Tissue Development	closure of neural tube	1.99E-06	Increased	2.596	ADM,AKTIP,APAF1,ARHGAP35,BBS4,BCL10,BRCA1,CASP9,CCNF,CELSR1,CFL1,CITED2,CSNK2A1,EP300,FTO,FURIN,FZD3,IFT122,IKBKB,IRX3,ITGA3,ITGA6,KAT2A,KDM6A,KIF3A,LAMC1,LHX2,LMO4,LRP2,MARCKSL1,NCKAP1,NOG,NR6A1,OPA1,PFN1,PSEN2,PTK7,RGMA,RPGRIP1L,SALL1,SFRP1,SHMT1,SHROOM3,SLC31A1,SNX1,SNX2,STIL,STK11,TCOF1,TEAD2,TFAP2A,TGIF1,TP53,TRAF6,TRPM6,TSC1,TSC2,TULP3,UHRF1,VANGL2,VCL,XRCC2,ZEB2,ZIC2	64
Tissue Morphology	closure of neural tube	1.99E-06	Increased	2.596	ADM,AKTIP,APAF1,ARHGAP35,BBS4,BCL10,BRCA1,CASP9,CCNF,CELSR1,CFL1,CITED2,CSNK2A1,EP300,FTO,FURIN,FZD3,IFT122,IKBKB,IRX3,ITGA3,ITGA6,KAT2A,KDM6A,KIF3A,LAMC1,LHX2,LMO4,LRP2,MARCKSL1,NCKAP1,NOG,NR6A1,OPA1,PFN1,PSEN2,PTK7,RGMA,RPGRIP1L,SALL1,SFRP1,SHMT1,SHROOM3,SLC31A1,SNX1,SNX2,STIL,STK11,TCOF1,TEAD2,TFAP2A,TGIF1,TP53,TRAF6,TRPM6,TSC1,TSC2,TULP3,UHRF1,VANGL2,VCL,XRCC2,ZEB2,ZIC2	64
Cell Death and Survival	cell death of neuroblastoma cell lines	2.02E-06	Increased	2.296	ADM,ADNP,AIFM1,AKT3,ALS2,APOE,APP,ATG7,ATM,ATP13A2,ATXN1,BAD,BCL2,BCL2L1,BCL2L11,BDNF,BECN1,BIRC5,CAPN1,CAPN2,CASP4,CASP9,CAT,CCT3,CCT4,CCT6A,CCT7,CCT8,CDKN1A,CDKN2D,CREB3L2,CTNNB1,DDIT3,DIABLO,DNAJB1,E2F1,EIF2AK2,FADD,FAS,FKBP1A,FKBP8,GLRX,GNAO1,GPC1,HSF1,HSPA1A/HSPA1B,IDE,IGF1R,IGFBP3,IKBKB,ITGB1,ITPR1,ITSN1,JUN,KCNB1,LRP1,MAP2K4,MAPK9,MAPT,NDN,NFKBIA,NGF,NTRK2,PARK7,PARP1,PEBP1,PPT1,PRDX2,PRKC…	94
Cellular Assembly and Organization	organization of organelle	2.14E-06	Increased	3.040	ABCD1,ABCD3,ACP2,ADAM12,ADNP,AFAP1,AGFG1,AGRN,AKAP9,AKTIP,ALDOA,ALS2,Ank2,ANXA2,ARF6,ARHGEF2,ARL1,ARSB,ATG7,ATL2,ATL3,BAX,BBS4,BCAR1,BCL2,BCS1L,BECN1,BLM,BNIP1,BNIP2,BOC,BRCA1,BRCA2,C11orf73,CADPS,CAPZB,CASQ1,CD44,CDAN1,CDC25B,CDCA8,CDK2AP2,CDK5RAP2,CENPH,CFL1,CHAF1A,CHL1,CHMP5,CKAP5,CLN3,CNP,COG2,COX10,CRIPT,CSK,CST3,Cstad,CTCF,CTNNA1,CTNNB1,CXADR,DBN1,DCLRE1C,DRP2,Dst,DTNBP1,EMD,EPAS1,EPB41,ERC…	218
DNA Replication, Recombination, and Repair	excision repair	2.44E-06		-0.752	APEX1,ATMIN,ATXN3,BRCA2,CCNO,CDKN1A,CDKN2D,COPS5,DDB2,ERCC1,ERCC4,ERCC8,FEN1,FOS,GADD45A,HMGA2,HMGB2,Hmgn1,HNRNPU,LIG1,LIG3,MPG,NEIL1,NFE2L1,PARP1,PARP2,PCNA,POLD1,POLE,POLG,PRMT6,RAD23A,RAD51,RPA1,SLC30A9,SLX4,SMUG1,THOC1,TP53,UNG,WRN,XPA,XPC,XRCC1	44
Cell Death and Survival	cell death of brain	2.48E-06		0.371	AATK,ADAM12,ADNP,ADORA1,AIFM1,AKT3,ANP32A,APAF1,APOE,APP,ATG7,ATP13A2,ATXN1,ATXN2,ATXN3,BAD,BAX,Bbc3,BCL2,BCL2L1,BCL2L11,BCL2L2,BDNF,BID,CAPN1,CAPNS1,CASP12,CASP2,CASP7,CASP9,CAT,CDC25A,CDK1,CDK2,CDK5,CDK5R1,CDK6,CDKN1A,CDKN2A,CDKN2D,CHL1,CNTF,CTSD,DAPK1,DDIT3,DNAJB2,DNM1L,E2F1,EGR1,EP300,ETS2,FADD,FAS,FLT1,FOS,FOXG1,FOXO1,GAPDH,GBA,GCLC,GCLM,GLRX,GNAO1,GPT,GRIA2,GTF2F2,HDAC3,HDAC4,HIP1,HK2,HMGB2…	149
RNA Post-Transcriptional Modification	processing of mRNA	2.60E-06		1.850	APP,BARD1,BUD13,C1QBP,CDC5L,CELF1,CPSF6,CRNKL1,CSTF1,CSTF3,CTDP1,DBR1,DDX20,DDX39A,EFTUD2,ELAVL4,GEMIN2,GEMIN5,GEMIN6,GEMIN7,GRSF1,HNRNPA1,HNRNPA2B1,HNRNPM,KHDRBS1,LSM3,MBNL1,MBNL2,MECP2,NPM1,NUDT21,PABPC1,PABPN1,PCBP1,PHF5A,PLRG1,PPARGC1A,PPP1R8,PRPF19,PRPF3,PRPF8,PTBP1,RBFOX2,RBM5,RBMX,RNGTT,RNMT,RSRC1,SF3A1,SF3A3,SF3B3,SLU7,SMN1/SMN2,SNRNP70,SNRPA,SNRPD1,SNRPD2,SOX9,SRPK1,SRSF1,SRSF10,SRSF11,S…	77
Cell Death and Survival	apoptosis of breast cancer cell lines	2.61E-06	Decreased	-2.362	ADM,ANGPT2,APAF1,ATG7,B2M,BAD,BARD1,BAX,BCAR1,BCAS2,BCL10,BCL2,BCL2L1,BCL2L11,BCL2L2,BECN1,BEX2,BHLHE40,BID,BIRC2,BIRC5,BNIP3L,BRCA1,BTRC,CASP1,CASP2,CASP7,CASP9,CCAR1,CCND1,CD44,CDK1,CDKN1A,CHMP5,CSE1L,CSNK2A1,CTCF,CTNNB1,CYLD,CYR61,DAB2,DDIT4,DIABLO,DUSP4,E2F1,EGFR,EP300,ESR1,ETS2,FADD,FAS,FBXO32,FER,FTH1,GADD45A,HIF1A,HINT1,HK2,HOXA5,HSPB8,HSPD1,IGFBP3,ILK,IRF1,ITGB3BP,JUN,KLF5,KPNA2,LGALS3,LM…	134
Tissue Morphology	morphology of white matter	2.79E-06			ARSA,GFAP,HSF1,MAP3K12,MYC,PEX2,PITPNA,PLP1,POU3F1,PSAP,PTPN9,SRGAP3,UPP1	13
Nervous System Development and Function	morphology of white matter	2.79E-06			ARSA,GFAP,HSF1,MAP3K12,MYC,PEX2,PITPNA,PLP1,POU3F1,PSAP,PTPN9,SRGAP3,UPP1	13
Organ Morphology	morphology of white matter	2.79E-06			ARSA,GFAP,HSF1,MAP3K12,MYC,PEX2,PITPNA,PLP1,POU3F1,PSAP,PTPN9,SRGAP3,UPP1	13
Neurological Disease	dyskinesia	2.83E-06		-0.131	ABCD1,ACADM,ACOT11,ACTB,ADCY2,ADRA2A,ADRB1,AHCY,AIFM1,ALAS1,ALDH2,ALDH6A1,AP1S1,APOE,AQP4,ARHGAP32,ARIH2,ARL3,ARMCX3,ARPP21,ASCL1,ATP2A2,ATP5J,ATP6AP2,ATP6V1A,ATP6V1B2,B2M,B3GNT1,BAX,BBOX1,BCL2,BCL2L1,BCL6,BCL7A,BDNF,BHLHE40,BIRC2,C2orf40,C3,C4A/C4B,CA11,CA2,CACNA2D3,CACNB3,CAMK2A,CAMKK2,CAPNS1,CASP1,CASP2,CASP7,CASP9,CASQ1,CASQ2,CCL5,CD44,CDK5,CDK5R1,CDKN1C,CHAF1B,CHGB,CHI3L1,CHRM3,CHRNA4,CIRBP,…	327
Cell Cycle	G1/S phase	3.05E-06		-1.542	ATF3,BAD,BCAT1,BCL2,BIRC5,CAMK2A,Camk2b,CAMK2G,CAPNS1,CCND1,CCND2,CCNE1,CCNE2,CCNG1,CDC25A,CDC25C,CDC6,CDCA5,CDK2,CDK6,CDKN1A,CDKN2A,CDKN2C,CDKN2D,CHEK2,COPS2,COPS5,CSNK2A1,CTNNB1,CUL3,CYLD,DARS,DDIT3,E2F1,E2F3,E2F5,EIF2AK2,EIF4EBP1,ELAVL1,EP300,ESR1,ESRRA,ETS1,FADD,FLT1,FOXM1,FZR1,GADD45A,GADD45B,GADD45G,GJA1,GMNN,GNL3,GSPT1,HES1,ID2,ID4,IGF1R,INSR,IQGAP3,ITGAV,ITGB1,JUN,KLF4,KRAS,MAP2K6,MNAT1,M…	98
Infectious Disease	infection of kidney cell lines	3.07E-06		-0.622	AEBP2,AES,AHCTF1,ALKBH3,ANAPC2,ATMIN,ATXN2,AXL,BMP1,CAD,CALCOCO1,CANT1,CCAR1,CCL5,CD164,CDC42EP3,CDH22,CHAF1A,CHORDC1,CLTA,CNST,COASY,CRYAB,CTDP1,CTSB,DAZAP2,DHX15,DLGAP4,DNAJB2,DPYSL5,EIF2B5,ENC1,EP300,EPAS1,ERCC1,ETS2,EXOSC10,FOXJ2,FPGS,GANAB,GPT2,GTF2H2,HIST1H2BH/HIST1H2BO,HNRNPH1,HNRPDL,IDH1,IFITM2,IRF3,KARS,KHDRBS1,KIF3A,LMAN2,MAT2A,MED15,MED6,MID1IP1,MPDZ,MRE11A,MRPL10,MUS81,MYEF2,NCKAP1,NC…	139
Renal and Urological Disease	infection of kidney cell lines	3.07E-06		-0.622	AEBP2,AES,AHCTF1,ALKBH3,ANAPC2,ATMIN,ATXN2,AXL,BMP1,CAD,CALCOCO1,CANT1,CCAR1,CCL5,CD164,CDC42EP3,CDH22,CHAF1A,CHORDC1,CLTA,CNST,COASY,CRYAB,CTDP1,CTSB,DAZAP2,DHX15,DLGAP4,DNAJB2,DPYSL5,EIF2B5,ENC1,EP300,EPAS1,ERCC1,ETS2,EXOSC10,FOXJ2,FPGS,GANAB,GPT2,GTF2H2,HIST1H2BH/HIST1H2BO,HNRNPH1,HNRPDL,IDH1,IFITM2,IRF3,KARS,KHDRBS1,KIF3A,LMAN2,MAT2A,MED15,MED6,MID1IP1,MPDZ,MRE11A,MRPL10,MUS81,MYEF2,NCKAP1,NC…	139
Cell Cycle	cell cycle progression of bone cancer cell lines	3.14E-06		-1.320	BCL6,CCND1,CCNG1,CDC25B,CDKN2A,CDKN2C,CLSPN,FZR1,KIF2A,MUS81,MYC,PLK1,POLH,RASSF3,RB1,RNF4,TP53,USP1,WEE1	19
Cell Cycle	interphase of tumor cell lines	3.25E-06		-0.775	AATF,ANXA2,ATF5,ATM,BAD,BAX,BCL2,BHLHE40,BMP7,BRCA1,BTRC,C1orf86,CAMK1,CAMK2A,CAMK2N1,CAMKK2,CAT,CCNA2,CCND1,CCND2,CCNE1,CCNG1,CCNG2,CDC25A,CDC25B,CDC25C,CDC7,CDCA2,CDH13,CDK1,CDK2,CDK5RAP3,CDK6,CDKN1A,CDKN1C,CDKN2A,CEBPB,CHEK2,CHKA,COPS2,COPS5,CSE1L,CTNNB1,CYR61,DARS,DDIT3,DEGS1,DOT1L,DYRK1B,E2F1,E2F5,EGFR,EIF2AK2,ELAVL1,EP300,EPB41L1,ESR1,ESRRA,ETS1,EZH2,FADD,FOXM1,FOXO1,FZR1,GADD45A,GJA1,GMNN,…	165
Embryonic Development	closure of embryonic tissue	3.86E-06	Increased	2.521	ADM,AIP,AKTIP,APAF1,ARHGAP35,BBS4,BCL10,BCL2L1,BRCA1,CASP9,CCNF,CELSR1,CFL1,CITED2,CSNK2A1,DNM1L,EP300,FTO,FURIN,FZD3,IFT122,IKBKB,IRX3,ITGA3,ITGA6,KAT2A,KDM6A,KIF3A,LAMC1,LHX2,LMO4,LRP2,MAPK9,MARCKSL1,NCKAP1,NOG,NR6A1,OPA1,PFN1,PSEN2,PTK7,RGMA,RPGRIP1L,SALL1,SFRP1,SHMT1,SHROOM3,SLC31A1,SNX1,SNX2,SP8,STIL,STK11,TCOF1,TEAD2,TFAP2A,TGIF1,TP53,TRAF6,TRPM6,TSC1,TSC2,TULP3,UHRF1,VANGL2,VCL,XRCC2,ZEB2,…	69
Organismal Development	closure of embryonic tissue	3.86E-06	Increased	2.521	ADM,AIP,AKTIP,APAF1,ARHGAP35,BBS4,BCL10,BCL2L1,BRCA1,CASP9,CCNF,CELSR1,CFL1,CITED2,CSNK2A1,DNM1L,EP300,FTO,FURIN,FZD3,IFT122,IKBKB,IRX3,ITGA3,ITGA6,KAT2A,KDM6A,KIF3A,LAMC1,LHX2,LMO4,LRP2,MAPK9,MARCKSL1,NCKAP1,NOG,NR6A1,OPA1,PFN1,PSEN2,PTK7,RGMA,RPGRIP1L,SALL1,SFRP1,SHMT1,SHROOM3,SLC31A1,SNX1,SNX2,SP8,STIL,STK11,TCOF1,TEAD2,TFAP2A,TGIF1,TP53,TRAF6,TRPM6,TSC1,TSC2,TULP3,UHRF1,VANGL2,VCL,XRCC2,ZEB2,…	69
Tissue Development	closure of embryonic tissue	3.86E-06	Increased	2.521	ADM,AIP,AKTIP,APAF1,ARHGAP35,BBS4,BCL10,BCL2L1,BRCA1,CASP9,CCNF,CELSR1,CFL1,CITED2,CSNK2A1,DNM1L,EP300,FTO,FURIN,FZD3,IFT122,IKBKB,IRX3,ITGA3,ITGA6,KAT2A,KDM6A,KIF3A,LAMC1,LHX2,LMO4,LRP2,MAPK9,MARCKSL1,NCKAP1,NOG,NR6A1,OPA1,PFN1,PSEN2,PTK7,RGMA,RPGRIP1L,SALL1,SFRP1,SHMT1,SHROOM3,SLC31A1,SNX1,SNX2,SP8,STIL,STK11,TCOF1,TEAD2,TFAP2A,TGIF1,TP53,TRAF6,TRPM6,TSC1,TSC2,TULP3,UHRF1,VANGL2,VCL,XRCC2,ZEB2,…	69
Cell Cycle	S phase of connective tissue cells	3.98E-06		-1.326	ATM,BAD,BIRC5,BLM,CBX2,CCND1,CDC7,CDK2,CDKN1A,CDKN2A,CHEK2,CUL3,E2F1,E2F2,E2F3,E2F4,E2F5,GAB1,ID2,ID3,JUNB,KRAS,MYC,PARP1,PLK2,POLK,RB1,SKP2,TFDP1,TFE3,TP53	31
Cell Cycle	arrest in interphase of fibroblasts	3.98E-06			BLM,CCND1,CDC25C,CDKN1A,CDKN2A,CHEK2,E2F1,E2F2,E2F3,E2F4,GADD45A,MAP2K6,MAPK1,MAPK3,MBD4,MYBL2,MYC,PARP1,POLK,PTPN11,RB1,SMARCA2,SRSF2,TFDP1,TP53,TSG101	26
Cancer	lymphohematopoietic cancer	4.14E-06		1.061	ABCA7,ADORA1,AIMP1,AKT3,AMPH,ANKLE2,ANXA2,APBA3,ARHGAP1,ARID5B,ATG7,ATM,ATP6V1B2,AURKA,AXL,B2M,BAD,BAX,BCAT1,BCL10,BCL2,BCL2L1,BCL2L11,BCL6,BCOR,BECN1,BIN3,BIRC5,BLM,BMF,BRCA1,BRCA2,BTG1,C5,CASP2,CASP7,CBFB,CBX2,CCL7,CCND1,CCNDBP1,CD14,CD274,CD44,CD59,CDC20,CDC25A,CDK1,CDK2,CDKN1A,CDKN2A,CDKN2C,CEBPB,CHAF1A,CHEK2,CHIC2,COL4A1,COL4A2,CPT1B,CPT2,CRAT,CRBN,CRYAB,CSE1L,CSTF3,CTNNB1,CUX1,CXCL10,CXCR4,…	393
Cell Cycle	ploidy of cells	4.23E-06		0.961	AKAP9,AKT3,AURKA,BAX,BCL2,BECN1,BIRC5,BRCA1,BTRC,BUB3,CCNA2,CDC20,CDK8,CDKN1A,CENPH,CHKB,CIB1,CRYAB,CSNK1E,CUL3,DCLK2,DOT1L,E2F1,E2F2,E2F3,EGFR,EP300,ERCC1,ESPL1,GADD45A,IRAK4,IRF1,IRF2,JAK1,MAD1L1,MAD2L1,MAPK9,MYC,MYH10,NINL,NME1,PARP1,PARP2,PDK2,PDK3,PIP4K2A,PLK1,PRMT1,PTTG1,RAE1,RB1,SAC3D1,SIRT2,SKP2,SMARCB1,STAT1,SUDS3,TACC3,TGFBR1,TGFBR2,TOP3B,TP53,TP63,TSG101,UBE2B,WNK1,XRCC2	67
Cell Death and Survival	cell death of central nervous system cells	4.65E-06		0.630	AATK,ADAM12,ADNP,ADORA1,AIFM1,ANP32A,APAF1,APOE,APP,ATG7,ATP13A2,ATXN1,ATXN2,ATXN3,BAD,BAX,Bbc3,BCL2,BCL2L1,BCL2L11,BCL2L12,BCL2L2,BDNF,BID,CAPN1,CAPNS1,CASP12,CASP2,CASP9,CAT,CDC25A,CDK1,CDK2,CDK5,CDK5R1,CDK6,CDKN1A,CDKN2A,CDKN2D,CHL1,CRYAB,CTSD,DAPK1,DDIT3,DNM1L,E2F1,EGR1,EP300,ETS2,F2R,FADD,FAM134B,FAS,FLT1,FOS,FOXG1,FOXO1,GAPDH,GBA,GCLC,GCLM,GLRX,GNAO1,GPT,GRIA2,HDAC3,HDAC4,HIP1,HK2,HMGB2,HSP…	147
Neurological Disease	neurological signs	5.10E-06		1.718	ABCD1,ACADM,ACOT11,ACTB,ADCY2,ADRA2A,ADRB1,AHCY,AIFM1,ALAS1,ALDH2,ALDH6A1,AP1S1,APOE,APP,AQP4,ARHGAP32,ARIH2,ARL3,ARMCX3,ARPP21,ASCL1,ATM,ATP2A2,ATP5J,ATP6AP2,ATP6V1A,ATP6V1B2,B2M,B3GNT1,BAX,BBOX1,BCL2,BCL2L1,BCL6,BCL7A,BDNF,BHLHE40,BIRC2,C2orf40,C3,C4A/C4B,CA11,CA2,CACNA2D3,CACNB3,CAMK2A,CAMKK2,CAPNS1,CASP1,CASP2,CASP7,CASP9,CASQ1,CASQ2,CCL5,CD44,CDK5,CDK5R1,CDKN1C,CHAF1B,CHGB,CHI3L1,CHRM3,CHRNA…	334
Cell Death and Survival	apoptosis of cervical cancer cell lines	5.36E-06		1.374	AIFM1,BAD,BAX,BBS4,BCL2,BCL2L1,BCL2L11,BECN1,BID,BIRC2,BIRC5,BNIP2,BNIP3L,BOK,CASP1,CASP2,CASP4,CAT,CDC20,CDC6,CDC7,CDCA2,CDK1,CDK8,CDKN1A,CDKN2A,CDKN2C,CHMP5,CSNK2A1,CSNK2A2,CTNNB1,CTSB,DAPK1,DDIT3,DIABLO,E2F1,EGFR,EIF2AK2,EIF4G2,ELAVL1,ESR1,EXOG,FADD,FAS,FER,FKBP8,FOS,G0S2,GADD45A,GADD45B,GADD45G,GNA11,HDAC4,HNRNPK,HSF1,HSPB2,HTRA2,HYPK,IKBKB,IL18,IRF1,ITPK1,JUN,KHDRBS1,LCMT1,MAP2K4,MAP3K1,MAPK…	120
Cell Cycle	cell cycle progression of connective tissue cells	5.44E-06		1.028	AGT,ATM,BCL2,CCND1,CCNF,CDC25C,CDKN1A,CDKN2A,CHEK2,E2F3,E2F4,E2F5,FANCD2,GADD45A,HIF1A,ID2,IGF1R,IGF2,INSR,JUNB,MYC,NELFB,NFYA,NPM1,PARP2,PLRG1,RB1,RBL1,RIPK1,SKIL,SKP2,TFCP2,TP53,XRCC6	34
Nervous System Development and Function	abnormal morphology of cerebral ventricles	5.62E-06			AKT3,Ank2,APAF1,ARHGAP35,ARNT2,ATP1B2,B2M,BBS2,BBS4,CASP9,CDK5R1,CELSR2,CHL1,CLCN3,CP,DNAI1,DPCD,E2F5,EN1,FGFRL1,FOXJ1,GBX2,HES1,HES5,HSF1,ITGA3,ITGA6,KIF2A,LIPA,LLGL1,LRP2,MARCKS,MARCKSL1,MKKS,MYCBP2,MYH10,NCOA6,NFIB,NFIX,NR1H2,OPHN1,OTX1,PAFAH1B1,PKD1,PSAP,PTPN9,RB1,RPGRIP1L,RPS6KA5,SLC25A19,SMARCC1,SMPD1,SRGAP3,TGIF1,TP53BP2,VCL,VLDLR,VTI1A,VTI1B,ZNF423	60
Organ Morphology	abnormal morphology of cerebral ventricles	5.62E-06			AKT3,Ank2,APAF1,ARHGAP35,ARNT2,ATP1B2,B2M,BBS2,BBS4,CASP9,CDK5R1,CELSR2,CHL1,CLCN3,CP,DNAI1,DPCD,E2F5,EN1,FGFRL1,FOXJ1,GBX2,HES1,HES5,HSF1,ITGA3,ITGA6,KIF2A,LIPA,LLGL1,LRP2,MARCKS,MARCKSL1,MKKS,MYCBP2,MYH10,NCOA6,NFIB,NFIX,NR1H2,OPHN1,OTX1,PAFAH1B1,PKD1,PSAP,PTPN9,RB1,RPGRIP1L,RPS6KA5,SLC25A19,SMARCC1,SMPD1,SRGAP3,TGIF1,TP53BP2,VCL,VLDLR,VTI1A,VTI1B,ZNF423	60
Developmental Disorder	congenital anomaly of skeletal bone	5.83E-06		0.626	ACTB,ADAMTS4,AGPS,ALDH1A1,ANKH,APAF1,ARHGAP35,ATMIN,ATP6V0A2,BAG6,BCL10,BCL2L1,BMP7,BMPER,BMPR1A,BMPR1B,BRCA1,BRCA2,CALR,CANT1,CASK,CASP7,CASP9,CDC6,CDK5RAP2,CDKN1C,CDT1,CELSR1,CENPJ,CHST3,CITED2,COL9A2,CREB3L2,DHFR,DHODH,DISP1,EBP,ECE1,EFTUD2,EMG1,EP300,ESCO2,EXT1,F2R,FAM58A,FBN1,FGFR2,FGFR3,FKBP14,FKBP1A,FKBP8,FLNA,FTO,FURIN,GABRB3,GABRG1,GADD45A,GRIA1,HDAC4,HES1,HSPG2,IER3IP1,IFT122,IFT172,IFT…	184
Connective Tissue Disorders	congenital anomaly of skeletal bone	5.83E-06		0.626	ACTB,ADAMTS4,AGPS,ALDH1A1,ANKH,APAF1,ARHGAP35,ATMIN,ATP6V0A2,BAG6,BCL10,BCL2L1,BMP7,BMPER,BMPR1A,BMPR1B,BRCA1,BRCA2,CALR,CANT1,CASK,CASP7,CASP9,CDC6,CDK5RAP2,CDKN1C,CDT1,CELSR1,CENPJ,CHST3,CITED2,COL9A2,CREB3L2,DHFR,DHODH,DISP1,EBP,ECE1,EFTUD2,EMG1,EP300,ESCO2,EXT1,F2R,FAM58A,FBN1,FGFR2,FGFR3,FKBP14,FKBP1A,FKBP8,FLNA,FTO,FURIN,GABRB3,GABRG1,GADD45A,GRIA1,HDAC4,HES1,HSPG2,IER3IP1,IFT122,IFT172,IFT…	184
Skeletal and Muscular Disorders	congenital anomaly of skeletal bone	5.83E-06		0.626	ACTB,ADAMTS4,AGPS,ALDH1A1,ANKH,APAF1,ARHGAP35,ATMIN,ATP6V0A2,BAG6,BCL10,BCL2L1,BMP7,BMPER,BMPR1A,BMPR1B,BRCA1,BRCA2,CALR,CANT1,CASK,CASP7,CASP9,CDC6,CDK5RAP2,CDKN1C,CDT1,CELSR1,CENPJ,CHST3,CITED2,COL9A2,CREB3L2,DHFR,DHODH,DISP1,EBP,ECE1,EFTUD2,EMG1,EP300,ESCO2,EXT1,F2R,FAM58A,FBN1,FGFR2,FGFR3,FKBP14,FKBP1A,FKBP8,FLNA,FTO,FURIN,GABRB3,GABRG1,GADD45A,GRIA1,HDAC4,HES1,HSPG2,IER3IP1,IFT122,IFT172,IFT…	184
Cell Death and Survival	necrosis of brain	5.84E-06		0.739	AATK,ADAM12,ADNP,ADORA1,AIFM1,ANP32A,APAF1,APOE,APP,ATG7,ATP13A2,ATXN1,ATXN2,ATXN3,BAD,BAX,Bbc3,BCL2,BCL2L1,BCL2L11,BCL2L2,BDNF,BID,CAPN1,CAPNS1,CASP12,CASP2,CASP9,CAT,CDC25A,CDK1,CDK2,CDK5,CDK5R1,CDK6,CDKN1A,CDKN2A,CDKN2D,CHL1,CTSD,DAPK1,DDIT3,DNM1L,E2F1,EGR1,EP300,ETS2,FADD,FAS,FLT1,FOS,FOXG1,FOXO1,GAPDH,GBA,GCLC,GCLM,GLRX,GNAO1,GPT,GRIA2,HDAC3,HDAC4,HIP1,HK2,HMGB2,HSPD1,HTRA2,HYOU1,IGF1R,INPP5…	137
Cancer	bone tumor	6.43E-06		0.174	BAX,BCL2L1,BECN1,BRCA2,CACNA2D1,CACNA2D3,CAT,CD44,CDKN1A,CDKN2A,CDKN2D,CHEK2,CTNNB1,DHFR,EXT1,FDPS,FOS,GSTM3,HINT1,HSP90AB1,HSP90B1,ID2,IDH1,IFITM2,IGF2R,IMPDH2,JUN,KIF11,KRAS,LGALS3BP,MAD1L1,MSH2,MYC,NPM1,PRDX1,PRKACA,PRKCB,RB1,RPS6KA3,SAV1,SDC2,SMO,SPARC,SPP1,ST7L,STK11,STOML2,TAF15,TFG,THBS3,TOP2B,TP53,TP63,TYMS,USP1,WWOX	56
Connective Tissue Disorders	bone tumor	6.43E-06		0.174	BAX,BCL2L1,BECN1,BRCA2,CACNA2D1,CACNA2D3,CAT,CD44,CDKN1A,CDKN2A,CDKN2D,CHEK2,CTNNB1,DHFR,EXT1,FDPS,FOS,GSTM3,HINT1,HSP90AB1,HSP90B1,ID2,IDH1,IFITM2,IGF2R,IMPDH2,JUN,KIF11,KRAS,LGALS3BP,MAD1L1,MSH2,MYC,NPM1,PRDX1,PRKACA,PRKCB,RB1,RPS6KA3,SAV1,SDC2,SMO,SPARC,SPP1,ST7L,STK11,STOML2,TAF15,TFG,THBS3,TOP2B,TP53,TP63,TYMS,USP1,WWOX	56
Skeletal and Muscular Disorders	bone tumor	6.43E-06		0.174	BAX,BCL2L1,BECN1,BRCA2,CACNA2D1,CACNA2D3,CAT,CD44,CDKN1A,CDKN2A,CDKN2D,CHEK2,CTNNB1,DHFR,EXT1,FDPS,FOS,GSTM3,HINT1,HSP90AB1,HSP90B1,ID2,IDH1,IFITM2,IGF2R,IMPDH2,JUN,KIF11,KRAS,LGALS3BP,MAD1L1,MSH2,MYC,NPM1,PRDX1,PRKACA,PRKCB,RB1,RPS6KA3,SAV1,SDC2,SMO,SPARC,SPP1,ST7L,STK11,STOML2,TAF15,TFG,THBS3,TOP2B,TP53,TP63,TYMS,USP1,WWOX	56
Cellular Assembly and Organization	organization of mitotic spindle	6.53E-06			BORA,CEP72,CKAP5,DCTN2,ILK,KIF11,KIF2A,KIF3B,NDC80,PLK2,PSRC1,RALBP1,RAN,RANBP1,RCC1,SIAH1,SMC1A,SPC25,SSRP1,STMN1,SUN2,TPX2,TTK,TUBG1	24
Cellular Function and Maintenance	organization of mitotic spindle	6.53E-06			BORA,CEP72,CKAP5,DCTN2,ILK,KIF11,KIF2A,KIF3B,NDC80,PLK2,PSRC1,RALBP1,RAN,RANBP1,RCC1,SIAH1,SMC1A,SPC25,SSRP1,STMN1,SUN2,TPX2,TTK,TUBG1	24
Cell Cycle	mitosis of cervical cancer cell lines	7.15E-06		-1.220	AURKA,BIRC5,BRCA2,CDC20,CDC25A,CDC25B,CDC25C,CDCA8,CDK1,CENPI,CSE1L,CYLD,DLGAP5,GORASP1,HDAC4,IK,ILK,KIF22,KIF4A,MAD2L1,MAD2L1BP,MCIDAS,MYT1,NUDCD3,PKD1,PKD2,PKMYT1,PLK1,PTTG1,RASSF1,SPC25,STIL,TCP1,TOP2A,TOP2B,TTK,WEE1,ZC3HC1,ZNF365	39
Cancer	osteosarcoma	7.36E-06		0.741	BAX,BRCA2,CD44,CDKN2A,CDKN2D,CHEK2,CTNNB1,DHFR,FDPS,FOS,GSTM3,HINT1,HSP90AB1,HSP90B1,ID2,IFITM2,IMPDH2,JUN,LGALS3BP,MAD1L1,MSH2,PRDX1,PRKACA,PRKCB,RB1,RPS6KA3,SAV1,SDC2,SMO,SPARC,SPP1,STK11,STOML2,THBS3,TOP2B,TP53,TP63,TYMS,USP1,WWOX	40
Connective Tissue Disorders	osteosarcoma	7.36E-06		0.741	BAX,BRCA2,CD44,CDKN2A,CDKN2D,CHEK2,CTNNB1,DHFR,FDPS,FOS,GSTM3,HINT1,HSP90AB1,HSP90B1,ID2,IFITM2,IMPDH2,JUN,LGALS3BP,MAD1L1,MSH2,PRDX1,PRKACA,PRKCB,RB1,RPS6KA3,SAV1,SDC2,SMO,SPARC,SPP1,STK11,STOML2,THBS3,TOP2B,TP53,TP63,TYMS,USP1,WWOX	40
Skeletal and Muscular Disorders	osteosarcoma	7.36E-06		0.741	BAX,BRCA2,CD44,CDKN2A,CDKN2D,CHEK2,CTNNB1,DHFR,FDPS,FOS,GSTM3,HINT1,HSP90AB1,HSP90B1,ID2,IFITM2,IMPDH2,JUN,LGALS3BP,MAD1L1,MSH2,PRDX1,PRKACA,PRKCB,RB1,RPS6KA3,SAV1,SDC2,SMO,SPARC,SPP1,STK11,STOML2,THBS3,TOP2B,TP53,TP63,TYMS,USP1,WWOX	40
Cell Death and Survival	cell death of bone cancer cell lines	7.53E-06		-1.667	AIFM1,ARRB2,ATG10,ATG7,ATMIN,BAG6,BAX,BCL2,BCL6,BHLHE40,BID,BIRC5,BMPR1B,BRCA1,CAPNS1,CASP9,CDC7,CDK2,CDK6,CDKN1A,CDKN2A,CHEK2,DCTN3,DPP8,DPP9,DRAM1,E2F1,E2F3,ETHE1,ETS1,FAS,GNB2L1,IGF1R,IRF1,LAMP1,LAMP2,MAD1L1,MAP2K4,MAP3K1,MAP3K14,MCL1,MFN2,MIF,MOB2,MYC,NCL,NDN,NFKBIA,NUAK1,NUPR1,OGT,PIAS1,PLK1,PML,PRDX1,PRKAA2,PRKCA,PRKCB,PTTG1,RAD51,RB1,RBBP6,SDC2,SIRT7,SND1,STAT2,SUMO1,THOC1,TMBIM4,TNFRSF10A…	78
Cancer	bone cancer	7.65E-06		0.513	BAX,BRCA2,CAT,CD44,CDKN1A,CDKN2A,CDKN2D,CHEK2,CTNNB1,DHFR,EXT1,FDPS,FOS,GSTM3,HINT1,HSP90AB1,HSP90B1,ID2,IDH1,IFITM2,IGF2R,IMPDH2,JUN,LGALS3BP,MAD1L1,MSH2,PRDX1,PRKACA,PRKCB,RB1,RPS6KA3,SAV1,SDC2,SMO,SPARC,SPP1,ST7L,STK11,STOML2,TAF15,TFG,THBS3,TOP2B,TP53,TP63,TYMS,USP1,WWOX	48
Connective Tissue Disorders	bone cancer	7.65E-06		0.513	BAX,BRCA2,CAT,CD44,CDKN1A,CDKN2A,CDKN2D,CHEK2,CTNNB1,DHFR,EXT1,FDPS,FOS,GSTM3,HINT1,HSP90AB1,HSP90B1,ID2,IDH1,IFITM2,IGF2R,IMPDH2,JUN,LGALS3BP,MAD1L1,MSH2,PRDX1,PRKACA,PRKCB,RB1,RPS6KA3,SAV1,SDC2,SMO,SPARC,SPP1,ST7L,STK11,STOML2,TAF15,TFG,THBS3,TOP2B,TP53,TP63,TYMS,USP1,WWOX	48
Skeletal and Muscular Disorders	bone cancer	7.65E-06		0.513	BAX,BRCA2,CAT,CD44,CDKN1A,CDKN2A,CDKN2D,CHEK2,CTNNB1,DHFR,EXT1,FDPS,FOS,GSTM3,HINT1,HSP90AB1,HSP90B1,ID2,IDH1,IFITM2,IGF2R,IMPDH2,JUN,LGALS3BP,MAD1L1,MSH2,PRDX1,PRKACA,PRKCB,RB1,RPS6KA3,SAV1,SDC2,SMO,SPARC,SPP1,ST7L,STK11,STOML2,TAF15,TFG,THBS3,TOP2B,TP53,TP63,TYMS,USP1,WWOX	48
Cell Cycle	arrest in G2 phase	7.98E-06			ANXA2,AP2A2,ATF5,ATM,AURKA,BCL2,BLM,BRCA1,C1orf86,CAT,CCNA2,CCND1,CDC25B,CDC25C,CDH13,CDK1,CDK2,CDKN1A,CDKN2A,CENPJ,CHEK2,CSE1L,CSNK2A1,CTNNB1,E2F4,E2F5,EGFR,EIF2AK2,ERCC1,FADD,FANCD2,FLNA,FOXM1,GADD45A,GADD45B,GPC1,IGF2,IKBKB,JUN,LGALS1,LIMK1,MAD2L1,MAP2K6,MAP2K7,MAP3K11,MAPK12,MBD4,MIA,MMS22L,MSH2,MTDH,MXI1,MYBL2,MYC,NFKBIA,NFYA,PARP1,PLK1,PLK3,PPM1A,PPP2CB,PTPN11,RASSF1,RB1,REV1,RPA1,RPL7A,RPR…	77
Cell Death and Survival	cell death of brain cells	8.03E-06		0.810	AATK,ADAM12,ADNP,ADORA1,AIFM1,ANP32A,APAF1,APOE,APP,ATG7,ATP13A2,ATXN1,ATXN2,ATXN3,BAD,BAX,Bbc3,BCL2,BCL2L1,BCL2L11,BCL2L2,BDNF,BID,CAPN1,CAPNS1,CASP12,CASP2,CASP9,CAT,CDC25A,CDK1,CDK2,CDK5,CDK5R1,CDK6,CDKN1A,CDKN2A,CDKN2D,CHL1,CTSD,DAPK1,DDIT3,DNM1L,E2F1,EGR1,EP300,ETS2,FADD,FAS,FLT1,FOS,FOXG1,FOXO1,GAPDH,GBA,GCLC,GCLM,GLRX,GNAO1,GPT,GRIA2,HDAC3,HDAC4,HIP1,HK2,HMGB2,HSPD1,HTRA2,HYOU1,IGF1R,INPP5…	136
Cell Cycle	cytokinesis	8.46E-06		-1.293	ACTN4,AHCTF1,AKAP9,ANLN,APP,ARF6,ARL3,AURKA,BBS4,BECN1,BIRC5,BRCA2,BRD4,CAP1,CCNG1,CCP110,CDC20,CDKN1A,CENPB,CEP55,CFL1,CHMP1B,CUL3,DCTN3,DSTN,FADD,FGF1,GADD45A,GNAI2,IGF1R,INCENP,INF2,IST1,ITGB1,IVNS1ABP,KIF13A,KIF23,KIF4A,KLHL21,LMNA,LZTS2,MYH10,MYH9,NEDD4L,NME1,NPM1,NUSAP1,PDXP,PFN1,PIK3C3,PLK1,PLK3,PPP1CC,PRC1,RAB35,RASSF1,RHOB,SEPT2,SEPT5,SEPT6,SEPT7,SETD8,SIAH1,SPG20,SSRP1,STK11,STX16,SUDS3…	76
Cellular Movement	cytokinesis	8.46E-06		-1.293	ACTN4,AHCTF1,AKAP9,ANLN,APP,ARF6,ARL3,AURKA,BBS4,BECN1,BIRC5,BRCA2,BRD4,CAP1,CCNG1,CCP110,CDC20,CDKN1A,CENPB,CEP55,CFL1,CHMP1B,CUL3,DCTN3,DSTN,FADD,FGF1,GADD45A,GNAI2,IGF1R,INCENP,INF2,IST1,ITGB1,IVNS1ABP,KIF13A,KIF23,KIF4A,KLHL21,LMNA,LZTS2,MYH10,MYH9,NEDD4L,NME1,NPM1,NUSAP1,PDXP,PFN1,PIK3C3,PLK1,PLK3,PPP1CC,PRC1,RAB35,RASSF1,RHOB,SEPT2,SEPT5,SEPT6,SEPT7,SETD8,SIAH1,SPG20,SSRP1,STK11,STX16,SUDS3…	76
Cell Death and Survival	cell death of cortical neurons	8.57E-06		1.071	ADAM12,ADORA1,APP,ATXN3,BAX,Bbc3,BCL2,BCL2L1,BCL2L11,BCL2L2,BDNF,CAPN1,CAPNS1,CASP12,CASP2,CASP9,CAT,CDC25A,CDK1,CDK2,CDK5,CDK5R1,CDK6,CDKN1A,CDKN2A,CTSD,EP300,ETS2,FADD,FAS,FLT1,GAPDH,GBA,GCLC,GCLM,GNAO1,GPT,GRIA2,HDAC3,HIP1,HK2,HMGB2,HSPD1,HTRA2,ITSN1,JUN,LCN2,LRPAP1,MAP1B,MAP3K1,MAP3K14,MAPT,MECP2,MEF2C,NAE1,NCS1,NFE2L2,NFKB1,NFKBIA,NGF,NGFRAP1,NPTX1,NTRK2,PARK7,PEG3,PRKD1,PRNP,RB1,SERPINA3,SH…	87
Cell Cycle	checkpoint control	8.70E-06	Decreased	-3.139	ATM,BRCA1,BUB1B,BUB3,CCNE2,CCNG2,CDC20,CDC25A,CDC25C,CDC6,CDC7,CDK10,CDK2,CDKN1A,CDKN2A,CHEK2,DBF4,E2F1,E2F2,FANCD2,HELB,Hmgn1,HSPA1A/HSPA1B,HUS1,IFT122,KNTC1,MAD2L1,MAD2L1BP,MBD4,MCM7,MCPH1,MRE11A,MSH2,MTBP,MYC,NDC80,PARP1,PARP2,PLK2,PLK3,POLH,PSME3,PTTG1,RAD18,RAD50,RAD51C,RAE1,RB1,RPL24,Rps6/Rps6-ps4,SMC1A,TIPIN,TP53,TP53BP2,TRRAP,UIMC1,XPC,ZAK,ZW10,ZWILCH	60
DNA Replication, Recombination, and Repair	checkpoint control	8.70E-06	Decreased	-3.139	ATM,BRCA1,BUB1B,BUB3,CCNE2,CCNG2,CDC20,CDC25A,CDC25C,CDC6,CDC7,CDK10,CDK2,CDKN1A,CDKN2A,CHEK2,DBF4,E2F1,E2F2,FANCD2,HELB,Hmgn1,HSPA1A/HSPA1B,HUS1,IFT122,KNTC1,MAD2L1,MAD2L1BP,MBD4,MCM7,MCPH1,MRE11A,MSH2,MTBP,MYC,NDC80,PARP1,PARP2,PLK2,PLK3,POLH,PSME3,PTTG1,RAD18,RAD50,RAD51C,RAE1,RB1,RPL24,Rps6/Rps6-ps4,SMC1A,TIPIN,TP53,TP53BP2,TRRAP,UIMC1,XPC,ZAK,ZW10,ZWILCH	60
Cancer	infection of cervical cancer cell lines	1.01E-05		0.556	ABTB1,ACADSB,ALG14,ANAPC2,ANKRD6,AP2M1,ARF1,ARGLU1,ARHGAP23,ARHGAP32,ARHGEF19,ARPC1A,ATG12,ATG7,ATOX1,ATP6AP2,ATP6V0A1,ATP6V0B,ATP6V0D1,ATPIF1,ATRAID,AXL,BAG6,BAHD1,BCL2L2,BMP2K,BRCA1,CA2,CAMKK2,CCNT1,CIB2,CLDND1,CLN3,CLNS1A,COG2,COPB2,COPG1,CRTC3,CTDP1,CXCR4,CYP46A1,DCBLD1,DDO,DDOST,DNAJB1,DPM1,DTX4,EDNRA,EGFR,EIF3A,EIF3G,EIF3I,EPS8,ERI2,ETF1,ETHE1,EXOSC5,FAM228B,FAM5B,FAM76B,FBXO18,FBXO21,FCF1,…	212
Infectious Disease	infection of cervical cancer cell lines	1.01E-05		0.556	ABTB1,ACADSB,ALG14,ANAPC2,ANKRD6,AP2M1,ARF1,ARGLU1,ARHGAP23,ARHGAP32,ARHGEF19,ARPC1A,ATG12,ATG7,ATOX1,ATP6AP2,ATP6V0A1,ATP6V0B,ATP6V0D1,ATPIF1,ATRAID,AXL,BAG6,BAHD1,BCL2L2,BMP2K,BRCA1,CA2,CAMKK2,CCNT1,CIB2,CLDND1,CLN3,CLNS1A,COG2,COPB2,COPG1,CRTC3,CTDP1,CXCR4,CYP46A1,DCBLD1,DDO,DDOST,DNAJB1,DPM1,DTX4,EDNRA,EGFR,EIF3A,EIF3G,EIF3I,EPS8,ERI2,ETF1,ETHE1,EXOSC5,FAM228B,FAM5B,FAM76B,FBXO18,FBXO21,FCF1,…	212
Reproductive System Disease	infection of cervical cancer cell lines	1.01E-05		0.556	ABTB1,ACADSB,ALG14,ANAPC2,ANKRD6,AP2M1,ARF1,ARGLU1,ARHGAP23,ARHGAP32,ARHGEF19,ARPC1A,ATG12,ATG7,ATOX1,ATP6AP2,ATP6V0A1,ATP6V0B,ATP6V0D1,ATPIF1,ATRAID,AXL,BAG6,BAHD1,BCL2L2,BMP2K,BRCA1,CA2,CAMKK2,CCNT1,CIB2,CLDND1,CLN3,CLNS1A,COG2,COPB2,COPG1,CRTC3,CTDP1,CXCR4,CYP46A1,DCBLD1,DDO,DDOST,DNAJB1,DPM1,DTX4,EDNRA,EGFR,EIF3A,EIF3G,EIF3I,EPS8,ERI2,ETF1,ETHE1,EXOSC5,FAM228B,FAM5B,FAM76B,FBXO18,FBXO21,FCF1,…	212
Cellular Response to Therapeutics	sensitivity of cells	1.21E-05		0.903	Abcb1b,ABCB4,APBB1,APEX1,ATM,ATMIN,BAD,BAX,Bbc3,BRCA1,CASP9,CC2D1A,CCNG1,CCS,CDKN1A,CDKN2A,CHEK2,CP,DCLRE1C,DDB2,EIF2AK2,ELAVL1,ERCC1,ERCC8,FEN1,GADD45A,GCLM,GLRX,GPX1,HINT1,HIST1H1C,Hmgn1,HSPA1A/HSPA1B,HUS1,KEAP1,KRAS,LIG4,MAP2K6,MCPH1,MPG,MSH2,MXD3,MYBL2,NFE2L1,NFE2L2,OMA1,PARP2,PCNA,PER2,POLK,PRDX1,PRDX2,RAD50,RAD51,RAD51D,RAD54B,RAD54L,RAD9B,SHC1,SIRT7,SLC1A1,SLC1A3,STIM1,SUV420H2,TNFRSF10A,T…	76
Gene Expression	expression of mRNA	1.29E-05		1.130	ABCF1,APP,ATM,BACH2,CALR,CD47,CDKN2A,CIRBP,COPS5,DAPK1,DARS,DDX25,DHPS,EGFR,EIF2A,EIF2AK1,EIF2AK2,EIF2B1,EIF2B4,EIF2B5,EIF3B,EIF3D,EIF3F,EIF3G,EIF3I,EIF3L,EIF4A2,EIF4A3,EIF4B,EIF4EBP1,EIF4EBP2,EIF4G1,EIF4G2,EIF4H,EIF5,ENC1,EPRS,FARSB,GAPDH,GCDH,GNB2L1,GTF2H2,GTF2H3,HBS1L,IMPACT,IRF1,IRF3,JAK1,KHDRBS1,LDLR,MAP2K4,MAP2K6,MAP3K1,MDFIC,METAP1,MRPL12,MRPL17,MRPL2,MRPS7,MTIF3,MYC,NDUFA13,NFKBIA,PABPC4,…	95
Cancer	myelodysplastic syndrome	1.34E-05			BIRC5,CCND1,CPT1B,CPT2,CRAT,DHFR,DNMT1,EIF2AK2,FGFR2,FNTA,FNTB,GATA2,HSPA1A/HSPA1B,HTR3A,IDH1,JAK2,LARS2,MYC,NFKB1,NPM1,PDIA3,PTPN11,RPL13A,RPL28,RPL3,RPL35,RPL4,RPL7L1,RPLP0,RPLP1,RPS14,RPS15A,RPS16,RPS19,RPS4X,SLC22A5,SRSF2,TET2,TP53,VEGFA,ZRSR2	41
Hematological Disease	myelodysplastic syndrome	1.34E-05			BIRC5,CCND1,CPT1B,CPT2,CRAT,DHFR,DNMT1,EIF2AK2,FGFR2,FNTA,FNTB,GATA2,HSPA1A/HSPA1B,HTR3A,IDH1,JAK2,LARS2,MYC,NFKB1,NPM1,PDIA3,PTPN11,RPL13A,RPL28,RPL3,RPL35,RPL4,RPL7L1,RPLP0,RPLP1,RPS14,RPS15A,RPS16,RPS19,RPS4X,SLC22A5,SRSF2,TET2,TP53,VEGFA,ZRSR2	41
Protein Synthesis	tetramerization of protein	1.34E-05			ACADL,ACADM,ACADS,ADSL,ALDH1A1,Aldh1a7,ALDH5A1,ALDOC,CAT,CCL5,CRYZ,CTH,DCTPP1,DCXR,DHPS,DNM1L,FBP1,GRIA2,HPRT1,IDE,IGF1R,IMPDH2,INSR,MTMR2,NRXN1,PCBD2,PDSS1,PEX5,PFKL,PFKM,PFKP,PPAT,RPS19,RRM1,RRM2,SHMT1,SHMT2,SRR,TK1,TP53,TP63,TXNRD1,USP16	43
Post-Translational Modification	tetramerization of protein	1.34E-05			ACADL,ACADM,ACADS,ADSL,ALDH1A1,Aldh1a7,ALDH5A1,ALDOC,CAT,CCL5,CRYZ,CTH,DCTPP1,DCXR,DHPS,DNM1L,FBP1,GRIA2,HPRT1,IDE,IGF1R,IMPDH2,INSR,MTMR2,NRXN1,PCBD2,PDSS1,PEX5,PFKL,PFKM,PFKP,PPAT,RPS19,RRM1,RRM2,SHMT1,SHMT2,SRR,TK1,TP53,TP63,TXNRD1,USP16	43
Nervous System Development and Function	morphology of central nervous system	1.41E-05		-1.067	ABCD1,Abi2,ADAMTS4,AGT,AKAP12,AKT3,AKTIP,ALS2,Ank2,AP3M2,APAF1,APBB1,APOE,APP,AQP4,ARHGAP35,ARL6,ARNT2,ARSA,ARSG,ASCL1,ASTN1,ATAT1,ATM,ATP1A2,ATP1B2,AXL,B2M,BAD,BAG6,BAX,BBS2,BBS4,BCL2L11,BDNF,BID,CASP9,CCND1,CCND2,CDK5,CDK5R1,CDKN1C,CDKN2C,CELSR2,CHL1,CHRNA4,CKB,Ckmt1,CLCN2,CLCN3,CLN3,CNTN1,CP,CPLX2,CSTB,CTNNB1,CTSB,CTSL2,CXCR4,DAB1,DCLK1,DISP1,DNAI1,DNER,DPCD,E2F5,EFNB1,EGFR,EGR1,EN1,EN2,EPB41L…	255
Cell Death and Survival	cell death of cerebral cortex cells	1.50E-05		0.918	ADAM12,ADNP,ADORA1,APAF1,APOE,APP,ATP13A2,ATXN3,BAD,BAX,Bbc3,BCL2,BCL2L1,BCL2L11,BCL2L2,BDNF,CAPN1,CAPNS1,CASP12,CASP2,CASP9,CAT,CDC25A,CDK1,CDK2,CDK5,CDK5R1,CDK6,CDKN1A,CDKN2A,CDKN2D,CTSD,DAPK1,DDIT3,EP300,ETS2,FADD,FAS,FLT1,GAPDH,GBA,GCLC,GCLM,GNAO1,GPT,GRIA2,HDAC3,HIP1,HK2,HMGB2,HSPD1,HTRA2,HYOU1,ITSN1,JUN,JUNB,KLF6,LCN2,LRPAP1,MAP1B,MAP3K1,MAP3K11,MAP3K14,MAPK10,MAPT,MECP2,MEF2C,NAE1,NCS1,NFE…	113
Cancer	Cancer	1.67E-05		-0.321	AATF,AATK,ABAT,ABCA7,ABCA9,ABCB4,ABCB9,ABCC5,ABCD3,ABCG4,ABHD17A,ABHD17B,ACAA1,ACADL,ACADM,ACADS,ACADVL,ACBD4,ACLY,ACOT7,ACOX1,ACOX2,ACSL1,ACSL6,ACTA2,ACTB,ACTL6B,ACTR3,ACY1,ADAM12,ADAM15,ADAM17,ADAM23,ADAMTS1,ADAMTS16,ADAMTS19,ADAMTS4,ADAMTS7,ADARB1,ADCY2,ADCY9,ADD3,ADK,ADM,ADORA1,ADORA2B,ADRA2A,ADRB1,ADRM1,ADSL,AFAP1,AFF1,AFF4,AGER,AGFG2,AGPAT6,AGRN,AGT,AHCTF1,AHCY,AHDC1,AHNAK,AIDA,AIFM1,AIMP1,…	2593
Cancer	bladder carcinoma	1.68E-05			CASP2,CD44,FOXG1,FOXO1,GSTP1,HSP90AB1,HSP90B1,HSPA1A/HSPA1B,NFE2L2,PLK1,POR,PRC1,PSIP1,RB1,TOP2A,TOP2B,UBE2C	17
Renal and Urological Disease	bladder carcinoma	1.68E-05			CASP2,CD44,FOXG1,FOXO1,GSTP1,HSP90AB1,HSP90B1,HSPA1A/HSPA1B,NFE2L2,PLK1,POR,PRC1,PSIP1,RB1,TOP2A,TOP2B,UBE2C	17
Cell Cycle	mitosis of tumor cell lines	1.70E-05		-0.826	ATM,AURKA,BIRC5,BMP7,BRCA1,BRCA2,BUB1B,CCNE1,CDC20,CDC25A,CDC25B,CDC25C,CDC7,CDCA8,CDK1,CDKN1A,CENPI,CSE1L,CYLD,DLGAP5,FOXM1,GORASP1,GRN,HDAC4,IK,ILK,KIF22,KIF4A,MAD1L1,MAD2L1,MAD2L1BP,MCIDAS,MYT1,NAE1,NUDCD3,NUMA1,PKD1,PKD2,PKMYT1,PLK1,PRKACA,PTTG1,RASSF1,SIAH1,SPC25,STIL,TCP1,TOP2A,TOP2B,TP53,TTK,WEE1,ZC3HC1,ZNF365	54
Nervous System Development and Function	morphology of brain	1.76E-05		-0.944	Abi2,ADAMTS4,AGT,AKAP12,AKT3,AKTIP,ALS2,Ank2,AP3M2,APAF1,APBB1,APOE,APP,ARHGAP35,ARL6,ARNT2,ARSA,ARSG,ASCL1,ASTN1,ATAT1,ATM,ATP1A2,ATP1B2,AXL,B2M,BAD,BAG6,BAX,BBS2,BBS4,BCL2L11,BDNF,BID,CASP9,CCND1,CCND2,CDK5,CDK5R1,CDKN1C,CDKN2C,CELSR2,CHL1,CHRNA4,CKB,Ckmt1,CLCN2,CLCN3,CLN3,CNTN1,CP,CPLX2,CSTB,CTNNB1,CTSB,CTSL2,CXCR4,DAB1,DCLK1,DISP1,DNAI1,DNER,DPCD,E2F5,EFNB1,EGFR,EGR1,EN1,EN2,EPB41L1,EPB41L2,E…	232
Organ Morphology	morphology of brain	1.76E-05		-0.944	Abi2,ADAMTS4,AGT,AKAP12,AKT3,AKTIP,ALS2,Ank2,AP3M2,APAF1,APBB1,APOE,APP,ARHGAP35,ARL6,ARNT2,ARSA,ARSG,ASCL1,ASTN1,ATAT1,ATM,ATP1A2,ATP1B2,AXL,B2M,BAD,BAG6,BAX,BBS2,BBS4,BCL2L11,BDNF,BID,CASP9,CCND1,CCND2,CDK5,CDK5R1,CDKN1C,CDKN2C,CELSR2,CHL1,CHRNA4,CKB,Ckmt1,CLCN2,CLCN3,CLN3,CNTN1,CP,CPLX2,CSTB,CTNNB1,CTSB,CTSL2,CXCR4,DAB1,DCLK1,DISP1,DNAI1,DNER,DPCD,E2F5,EFNB1,EGFR,EGR1,EN1,EN2,EPB41L1,EPB41L2,E…	232
Neurological Disease	Dementia	1.95E-05		1.964	ABAT,ACLY,ACTA2,ACTB,ADAM12,ADRA2A,ADRB1,AGER,AGRN,AGT,AIFM1,ALDH2,ALDH5A1,ANP32A,APBB1,APBB3,APLP2,APOBEC1,APOC1,APOE,APP,ARC,ARNT2,ATP6V1G2,B3GNT1,BACE1,BAX,BCL2,BCL2L11,BDNF,BECN1,BIN1,BRCA1,C1orf151-NBL1/NBL1,C3,CAMK2A,CAPN1,CASP1,CASP2,CASP4,CASP7,CASP9,CD14,CDK1,CDK2,CDK5,CDK5R1,CDKN2A,CHI3L1,CHL1,CHRM3,CHRNA4,CNKSR2,CNP,CST3,CTSB,CTSD,CXCL10,CXCR4,CYP46A1,CYP7B1,DDIT3,DHCR7,DHX9,DLL1,DNM1L…	233
Psychological Disorders	Dementia	1.95E-05		1.964	ABAT,ACLY,ACTA2,ACTB,ADAM12,ADRA2A,ADRB1,AGER,AGRN,AGT,AIFM1,ALDH2,ALDH5A1,ANP32A,APBB1,APBB3,APLP2,APOBEC1,APOC1,APOE,APP,ARC,ARNT2,ATP6V1G2,B3GNT1,BACE1,BAX,BCL2,BCL2L11,BDNF,BECN1,BIN1,BRCA1,C1orf151-NBL1/NBL1,C3,CAMK2A,CAPN1,CASP1,CASP2,CASP4,CASP7,CASP9,CD14,CDK1,CDK2,CDK5,CDK5R1,CDKN2A,CHI3L1,CHL1,CHRM3,CHRNA4,CNKSR2,CNP,CST3,CTSB,CTSD,CXCL10,CXCR4,CYP46A1,CYP7B1,DDIT3,DHCR7,DHX9,DLL1,DNM1L…	233
Cell Cycle	segregation of chromosomes	1.95E-05	Decreased	-2.119	ARL8A,ARL8B,BRCA1,BRCA2,BRD4,BUB3,CCNA2,CDK5RAP2,CENPH,EBNA1BP2,ESPL1,GPSM2,HDAC4,HJURP,INCENP,KIF2C,LMNA,MAD2L1,MIS12,NCAPD2,NCAPD3,NCAPG2,NCAPH,NCAPH2,NDC80,NEK9,NINL,NUDCD3,NUSAP1,PLK1,PMF1,PPP2R5A,PTTG1,RAN,RCC1,SGOL1,SKA2,SKA3,SMARCB1,SMC1A,SMC2,SPC25,SRPK1,SUDS3,TAP2,TOP2A,TOP3B,TPX2,TRRAP,ZW10	50
DNA Replication, Recombination, and Repair	segregation of chromosomes	1.95E-05	Decreased	-2.119	ARL8A,ARL8B,BRCA1,BRCA2,BRD4,BUB3,CCNA2,CDK5RAP2,CENPH,EBNA1BP2,ESPL1,GPSM2,HDAC4,HJURP,INCENP,KIF2C,LMNA,MAD2L1,MIS12,NCAPD2,NCAPD3,NCAPG2,NCAPH,NCAPH2,NDC80,NEK9,NINL,NUDCD3,NUSAP1,PLK1,PMF1,PPP2R5A,PTTG1,RAN,RCC1,SGOL1,SKA2,SKA3,SMARCB1,SMC1A,SMC2,SPC25,SRPK1,SUDS3,TAP2,TOP2A,TOP3B,TPX2,TRRAP,ZW10	50
Cellular Assembly and Organization	segregation of chromosomes	1.95E-05	Decreased	-2.119	ARL8A,ARL8B,BRCA1,BRCA2,BRD4,BUB3,CCNA2,CDK5RAP2,CENPH,EBNA1BP2,ESPL1,GPSM2,HDAC4,HJURP,INCENP,KIF2C,LMNA,MAD2L1,MIS12,NCAPD2,NCAPD3,NCAPG2,NCAPH,NCAPH2,NDC80,NEK9,NINL,NUDCD3,NUSAP1,PLK1,PMF1,PPP2R5A,PTTG1,RAN,RCC1,SGOL1,SKA2,SKA3,SMARCB1,SMC1A,SMC2,SPC25,SRPK1,SUDS3,TAP2,TOP2A,TOP3B,TPX2,TRRAP,ZW10	50
Cell Cycle	G2/M phase	2.00E-05		0.418	ANAPC4,ANAPC5,ATF5,ATM,AURKA,BABAM1,BCL2,BIRC5,BLM,BMP7,BRCA1,BRCC3,BRE,C1orf86,CAT,CCNA2,CCND1,CCNE1,CCNG1,CDC25A,CDC25B,CDC25C,CDC5L,CDH13,CDK1,CDK2,CDKN1A,CDKN2A,CENPJ,CHEK2,CLSPN,CSE1L,EIF2AK2,ELAC2,EP300,FADD,FANCD2,FOXM1,FZR1,GADD45A,GADD45B,GADD45G,GMNN,GORASP2,HMGA2,Hmgn1,IGF2,IKBKB,JUN,JUNB,KRAS,LGALS1,LIMK1,LMNA,MAD2L1,MAP2K6,MAP2K7,MAP3K11,MAP3K8,MBD4,MCPH1,MELK,MSH2,MTDH,MXI1,MYBL2,MY…	93
Tissue Morphology	abnormal morphology of white matter	2.00E-05			ARSA,GFAP,HSF1,MAP3K12,PEX2,PITPNA,PLP1,PSAP,PTPN9,SRGAP3,UPP1	11
Nervous System Development and Function	abnormal morphology of white matter	2.00E-05			ARSA,GFAP,HSF1,MAP3K12,PEX2,PITPNA,PLP1,PSAP,PTPN9,SRGAP3,UPP1	11
Organ Morphology	abnormal morphology of white matter	2.00E-05			ARSA,GFAP,HSF1,MAP3K12,PEX2,PITPNA,PLP1,PSAP,PTPN9,SRGAP3,UPP1	11
Cellular Assembly and Organization	formation of nucleus	2.00E-05		-0.626	ATXN1,BRCA1,BRCA2,CCND1,CCNG2,CDK1,CDK2,CDKN1A,CENPA,ESPL1,FLNA,GNAI2,LBR,LMNA,LMNB1,NOLC1,NUP107,PARP1,RAN,RPS19,RRN3,SERTAD1,TMEM48,TOP1,TP53	25
Cell Death and Survival	cell viability of fibroblasts	2.01E-05		-0.393	Abcb1b,ABCB4,ABCB6,AEN,APEX1,ATM,BAX,BCAR1,BLM,BRCA1,CASP7,CASP9,CCNG1,CDKN1A,CUL3,E2F1,E2F4,FANCD2,FAS,FOS,GAB1,HDAC2,HSPA1A/HSPA1B,IGF1R,INSR,IRS2,JUN,LMNA,MAP3K1,MAP3K11,MAPK1,MAPK9,MBD4,MIF,MSH2,MVP,NFKB1,NGF,PARP1,PLRG1,PTK2,PTPN11,SIN3A,SLC31A1,STAT3,STX8,TP53,TP63,TSC2	49
Connective Tissue Development and Function	cell viability of fibroblasts	2.01E-05		-0.393	Abcb1b,ABCB4,ABCB6,AEN,APEX1,ATM,BAX,BCAR1,BLM,BRCA1,CASP7,CASP9,CCNG1,CDKN1A,CUL3,E2F1,E2F4,FANCD2,FAS,FOS,GAB1,HDAC2,HSPA1A/HSPA1B,IGF1R,INSR,IRS2,JUN,LMNA,MAP3K1,MAP3K11,MAPK1,MAPK9,MBD4,MIF,MSH2,MVP,NFKB1,NGF,PARP1,PLRG1,PTK2,PTPN11,SIN3A,SLC31A1,STAT3,STX8,TP53,TP63,TSC2	49
Cell Cycle	arrest in mitosis	2.10E-05			BIRC5,BLM,BRCA1,BUB1B,CCNE1,CDC20,CDK1,CDK19,CDKN1A,CENPI,CLIP1,CSE1L,CSNK1A1,DCTN2,GADD45A,HDAC4,HOXA7,ILK,KIF22,KIF4A,KNTC1,MAD2L1,MYBL2,NUDCD3,NUMA1,PAFAH1B1,PLK1,RASSF1,SGOL1,TCP1,TP53,TRRAP,TTK,ZW10	34
Cell Cycle	arrest in cell cycle progression of tumor cell lines	2.10E-05			AURKA,BCL2,BRCA1,CCNA2,CCND1,CCNG1,CDC25B,CDK14,CDK2,CDKN1A,CDKN2A,CDKN2C,CEBPB,CHN2,CLSPN,CSNK1A1,DIABLO,E2F1,EGFR,EZH2,FOXA1,FOXM1,FOXO1,FZR1,HEXIM1,HIF1A,HYPK,KRAS,LGALS3,MAPK9,MELK,MIF,MLLT3,MTOR,MYC,NGF,NPM1,PML,POLD1,RASSF1,RB1,RECK,RNF4,RRM1,S100A4,SMARCA2,SMARCA4,SMARCB1,SMARCE1,SSBP2,TCP1,TNC,TP53,TSG101,UBE2D3,USP1,VHL,ZEB1,ZFHX3	59
Cell Cycle	M phase of tumor cell lines	2.12E-05	Decreased	-2.405	AKAP12,AKAP9,ARF6,BCL2,BECN1,BIRC5,BRD4,CCNE1,CDC25B,CDT1,CEP55,DCTN3,FADD,GNAI2,GOLGA2,GORASP1,KIF13A,KIF23,KIF4A,LIMK1,LMNA,LZTS2,MAD2L1,NCAPD2,NDC80,NEDD4L,NEK9,NPM1,PIK3C3,PLK1,PPP1CC,PTTG1,RAB35,RASSF1,SEPT6,SEPT7,SIAH1,SPDL1,SPG20,SSRP1,STX16,TOP2A,TOP2B,TP53,VAV3,ZFYVE26,ZW10	47
Cell Cycle	M phase of cervical cancer cell lines	2.27E-05		-1.499	AKAP12,AKAP9,ARF6,BECN1,BRD4,CDT1,CEP55,DCTN3,FADD,GNAI2,GOLGA2,GORASP1,KIF13A,KIF23,KIF4A,LIMK1,LMNA,MAD2L1,NCAPD2,NDC80,NEDD4L,NPM1,PIK3C3,PLK1,RAB35,RASSF1,SEPT6,SEPT7,SPDL1,SPG20,SSRP1,STX16,TOP2A,TOP2B,VAV3,ZFYVE26,ZW10	37
Cell Cycle	interphase of cervical cancer cell lines	2.27E-05		0.000	ANXA2,C1orf86,CCNA2,CDC25A,CDC25B,CDC25C,COPS2,CSE1L,FOXM1,FZR1,GORASP2,MAP2K6,MAP3K11,MCIDAS,MCM10,MPG,NASP,NFKBIA,NRIP1,PKD1,PKD2,PLK1,PML,POLH,PPP2CB,PSEN2,RAD18,RB1,REV1,REV3L,RPA1,SNX33,STK38L,TCP1,TRIM21,VPS18,XPC	37
Developmental Disorder	congenital anomaly of musculoskeletal system	2.32E-05		0.203	ACTB,ADAMTS4,ADRB1,AGGF1,AGPS,ALDH1A1,ALS2,ANKH,APAF1,ARHGAP35,ASPH,ATMIN,ATP6V0A2,BAG6,BCL10,BCL2L1,BIN1,BMP7,BMPER,BMPR1A,BMPR1B,BRCA1,BRCA2,CALR,CANT1,CASK,CASP7,CASP9,CDC6,CDH3,CDK5RAP2,CDKN1C,CDT1,CELSR1,CENPJ,CHKB,CHRM3,CHST3,CITED2,CNTN1,COL9A2,CREB3L2,CRYAB,CYP51A1,DAD1,DHFR,DHODH,DISP1,EBP,ECE1,EFNB1,EFTUD2,EMD,EMG1,EN1,EP300,ESCO2,ETV5,EXT1,F2R,FAM58A,FBN1,FGFR2,FGFR3,FHL1,FKBP14,FKBP1A…	257
Skeletal and Muscular Disorders	congenital anomaly of musculoskeletal system	2.32E-05		0.203	ACTB,ADAMTS4,ADRB1,AGGF1,AGPS,ALDH1A1,ALS2,ANKH,APAF1,ARHGAP35,ASPH,ATMIN,ATP6V0A2,BAG6,BCL10,BCL2L1,BIN1,BMP7,BMPER,BMPR1A,BMPR1B,BRCA1,BRCA2,CALR,CANT1,CASK,CASP7,CASP9,CDC6,CDH3,CDK5RAP2,CDKN1C,CDT1,CELSR1,CENPJ,CHKB,CHRM3,CHST3,CITED2,CNTN1,COL9A2,CREB3L2,CRYAB,CYP51A1,DAD1,DHFR,DHODH,DISP1,EBP,ECE1,EFNB1,EFTUD2,EMD,EMG1,EN1,EP300,ESCO2,ETV5,EXT1,F2R,FAM58A,FBN1,FGFR2,FGFR3,FHL1,FKBP14,FKBP1A…	257
Tissue Morphology	abnormal morphology of embryonic tissue	2.37E-05		1.524	ABCA3,ABI1,ADAM17,ADM,ADNP,AES,AHCTF1,AIP,ALDH1A1,APAF1,APBB1,APEX1,APH1A,ARC,ARFRP1,ARHGAP35,ARRB2,ASCL1,BAG6,BCL2,BICC1,BMP1,BMP7,BMPER,BMPR1A,BMPR1B,BRCA1,BRCA2,CAPNS1,CBX2,CCNE1,CCNE2,CCNF,CDC25A,CDH4,CDK5,CDK5R1,CDKN1C,CFL1,CHMP5,CITED2,CNOT3,COL4A1,COMMD1,COPS3,COPS5,CSE1L,CSK,CSNK2A1,CTNNB1,CUL3,CXADR,CXCR7,CYLD,DAB1,DAB2,DAD1,DAG1,DHX9,DISP1,DLD,DNM1L,DNMT1,DOT1L,DYNC2LI1,EDNRA,EFNB1,EGFR…	287
Cell Death and Survival	apoptosis of central nervous system cells	2.42E-05		-0.568	AATK,ADORA1,AIFM1,ANP32A,APAF1,APP,ATXN1,BAD,BAX,Bbc3,BCL2,BCL2L1,BCL2L12,BDNF,CAPN1,CASP12,CASP2,CASP9,CAT,CDK1,CDK5,CDK5R1,CDKN1A,CRYAB,DAPK1,E2F1,EGR1,EP300,F2R,FADD,FAM134B,FAS,FLT1,FOS,GAPDH,GCLC,GCLM,GLRX,GNAO1,HDAC4,HK2,IGF1R,IL6ST,ITSN1,JUN,KLF6,LRPAP1,MAP1B,MAP3K1,MAP3K11,MAP3K12,MAPK10,MECP2,MEF2C,NAE1,NFE2L2,NFKB1,NGF,NPM1,NPTX1,NTRK2,P4HB,PPARGC1A,PPP1R9B,PRNP,RB1,RPS3,RPS6KB1,SERPINA…	81
Molecular Transport	nuclear export of RNA	2.60E-05			AGFG1,ALYREF,BUD13,DDX25,DDX39A,EIF5A,GLE1,HHEX,KHDRBS1,NUDT4,NUP107,NUP133,NUP160,NXT1,PHAX,RAE1,SMG1,SMG5,SMG6,SMG7,THOC1,THOC3,THOC5,THOC6,TPR,UPF2,XPO1	27
RNA Trafficking	nuclear export of RNA	2.60E-05			AGFG1,ALYREF,BUD13,DDX25,DDX39A,EIF5A,GLE1,HHEX,KHDRBS1,NUDT4,NUP107,NUP133,NUP160,NXT1,PHAX,RAE1,SMG1,SMG5,SMG6,SMG7,THOC1,THOC3,THOC5,THOC6,TPR,UPF2,XPO1	27
Neurological Disease	Alzheimer's disease	2.64E-05			ABAT,ACLY,ACTA2,ACTB,ADAM12,ADRA2A,ADRB1,AGER,AGRN,AGT,AIFM1,ALDH2,ALDH5A1,ANP32A,APBB1,APBB3,APLP2,APOBEC1,APOC1,APOE,APP,ARC,ARNT2,ATP6V1G2,B3GNT1,BACE1,BAX,BCL2,BCL2L11,BDNF,BECN1,BIN1,BRCA1,C1orf151-NBL1/NBL1,C3,CAMK2A,CAPN1,CASP1,CASP2,CASP4,CASP7,CASP9,CD14,CDK1,CDK2,CDK5,CDK5R1,CDKN2A,CHI3L1,CHL1,CHRM3,CHRNA4,CNKSR2,CNP,CST3,CTSB,CTSD,CXCL10,CXCR4,CYP46A1,CYP7B1,DDIT3,DHCR7,DHX9,DLL1,DNM1L…	226
Psychological Disorders	Alzheimer's disease	2.64E-05			ABAT,ACLY,ACTA2,ACTB,ADAM12,ADRA2A,ADRB1,AGER,AGRN,AGT,AIFM1,ALDH2,ALDH5A1,ANP32A,APBB1,APBB3,APLP2,APOBEC1,APOC1,APOE,APP,ARC,ARNT2,ATP6V1G2,B3GNT1,BACE1,BAX,BCL2,BCL2L11,BDNF,BECN1,BIN1,BRCA1,C1orf151-NBL1/NBL1,C3,CAMK2A,CAPN1,CASP1,CASP2,CASP4,CASP7,CASP9,CD14,CDK1,CDK2,CDK5,CDK5R1,CDKN2A,CHI3L1,CHL1,CHRM3,CHRNA4,CNKSR2,CNP,CST3,CTSB,CTSD,CXCL10,CXCR4,CYP46A1,CYP7B1,DDIT3,DHCR7,DHX9,DLL1,DNM1L…	226
Cell Death and Survival	apoptosis of fibroblast cell lines	2.71E-05		-0.618	AATF,ADAM12,AGT,AIFM1,APAF1,APP,ASAH1,ATF3,ATM,ATN1,ATP6AP2,ATP6V1G2,BACH2,BAD,BAX,Bbc3,BCL2,BCL2L1,BCL2L11,BCL6,BECN1,BID,BIRC2,BLM,BNIP3L,BRCA1,CAPNS1,CASP2,CASP9,CCNE1,CCNG1,CDC20,CDC73,CDK1,CDKN1A,CDKN1C,CDKN2A,CEBPB,CLIC4,COPS5,CREBL2,CTNNB1,CYLD,CYR61,DAPK1,DDIT3,DDIT4,DIABLO,DNMT1,DUSP4,E2F1,E2F2,EGFR,EGR1,EIF2A,EIF2AK2,EIF2B5,EIF3B,EIF3I,EIF4EBP1,ENTPD5,EPHX1,ESR1,ETS1,FADD,FAF1,FAS,FTH1,…	168
Organ Morphology	size of brain	2.85E-05		-0.836	AATK,AIFM1,AKT3,APAF1,BAX,BDNF,CASP9,CKB,Ckmt1,CLCN3,CTNNB1,DHCR7,E2F1,E2F3,EGFR,EIF4E2,EPB41L1,EPB41L2,FLNA,GPR85,HTRA2,ID1,ID3,IGF1R,IGF2R,ITPR1,KIF1B,LAMC1,MARCKS,MARCKSL1,MCPH1,MECP2,NDE1,OPHN1,PCMT1,PEX2,PPP1R9B,PPT1,PTPN9,PTPRS,PYGO2,RB1,SEMA3A,SMPD1,TNFRSF1A,TOP2B,VCL,VLDLR,VTI1A,VTI1B,WASF1,ZNF423	52
Cellular Growth and Proliferation	proliferation of breast cancer cell lines	2.85E-05		0.484	ACSL4,ADAM17,ADAMTS1,ARF1,ASAH1,ATM,BAD,BCAR1,BCAR3,BCCIP,BCL2,BCL2L1,BECN1,BEX2,BIN1,BIRC5,BMP7,BRCA1,BRCA2,C1QBP,CAT,CCND1,CCND2,CCNE1,CCNE2,CD151,CD44,CD59,CDC16,CDC25B,CDK1,CDKN1A,CDKN2A,CHCHD6,CHKA,CHN2,CLN3,COPS2,COPS3,COPS4,COPS5,CSE1L,CSF1,CTCF,CTSD,CXCR4,CXCR7,CYR61,DAB2,DDB2,DEGS1,DLGAP5,E2F1,EEF1B2,EGFR,EIF3A,ELAVL1,ESR1,ETS2,FGF1,FGFR2,FOS,FOXC1,FOXM1,FOXO1,FOXP1,FRMD6,GJA1,GMNN,GNB2L…	181
Cellular Development	proliferation of breast cancer cell lines	2.85E-05		0.484	ACSL4,ADAM17,ADAMTS1,ARF1,ASAH1,ATM,BAD,BCAR1,BCAR3,BCCIP,BCL2,BCL2L1,BECN1,BEX2,BIN1,BIRC5,BMP7,BRCA1,BRCA2,C1QBP,CAT,CCND1,CCND2,CCNE1,CCNE2,CD151,CD44,CD59,CDC16,CDC25B,CDK1,CDKN1A,CDKN2A,CHCHD6,CHKA,CHN2,CLN3,COPS2,COPS3,COPS4,COPS5,CSE1L,CSF1,CTCF,CTSD,CXCR4,CXCR7,CYR61,DAB2,DDB2,DEGS1,DLGAP5,E2F1,EEF1B2,EGFR,EIF3A,ELAVL1,ESR1,ETS2,FGF1,FGFR2,FOS,FOXC1,FOXM1,FOXO1,FOXP1,FRMD6,GJA1,GMNN,GNB2L…	181
Cell Cycle	re-entry into cell cycle progression	3.11E-05		1.024	ANAPC2,APP,ATM,BCL2,CCNE1,CCNE2,CCNF,CDKN1A,CDKN2A,CDKN2D,CTNNB1,E2F1,E2F2,E2F3,E2F4,E2F5,FOXG1,ID1,ID2,ID3,NGF,NR2E1,PLK1,RB1,RBL1,RHOU,TCP1,TFDP1,TP53	29
Cancer	benign neoplasia	3.19E-05		-1.381	ACTA2,ADAM12,ADARB1,ADCYAP1R1,ADM,ADRA2A,ADRB1,AFF1,AGRN,AIP,AK2,AKAP8L,ALDH1A1,ALDH2,ALDOA,ALDOC,ANGPT2,ANTXR1,ANXA2,AP2S1,APOBEC1,ARAF,ARHGEF2,ARIH2,ASH2L,ASS1,ATM,ATP1A1,ATP1A2,ATP2A2,ATP4A,BAI3,Bbc3,BCL10,BCL2,BDH1,BDNF,BECN1,BIRC5,BTRC,BUB1B,C3,CACNB2,CAD,CALCRL,CALR,Camk2b,CBX7,CCNC,CCND1,CCND2,CCNDBP1,CCNE1,CCNE2,CD44,CDC7,CDKN1A,CDKN2A,CDKN2C,CETN3,CGRRF1,CHKA,CLDN2,CLEC16A,CNP,CRY2,CTNNB…	329
DNA Replication, Recombination, and Repair	synthesis of DNA	3.32E-05		-0.148	ADCY2,ADK,ADM,ADORA2B,ADRM1,AGT,AIMP1,ANGPT2,APOE,APP,AREG/AREGB,ARRB2,ATE1,ATF3,ATM,BAD,BCAR1,BDNF,BIRC5,BMP7,BMPR1B,BRCA1,BRCA2,BRD4,CALCA,CAT,CCL5,CCNA2,CCND1,CCND2,CCNE1,CCNE2,CCNG1,CDC25A,CDC25C,CDC7,CDCA4,CDK2,CDK6,CDKN1A,CDKN1C,CDKN2A,CDKN2C,CDKN2D,CDT1,CHEK2,CHRM3,CNTF,CSF1,CTH,CTNNB1,CXCL10,CYR61,DNMT1,E2F1,E2F3,E2F5,EGFR,ELP3,EP300,ESR1,F2R,FEN1,FGF1,FLT1,FOS,FOXO1,FURIN,FUS,FYN,GAB1,GF…	205
Cell Death and Survival	apoptosis of brain	3.57E-05		-0.600	AATK,ADORA1,AIFM1,AKT3,ANP32A,APAF1,APP,ATXN1,BAD,BAX,Bbc3,BCL2,BCL2L1,BDNF,CAPN1,CASP12,CASP2,CASP9,CAT,CDK1,CDK5,CDK5R1,CDKN1A,CNTF,DAPK1,E2F1,EGR1,EP300,FADD,FAS,FLT1,FOS,GAPDH,GCLC,GCLM,GLRX,GNAO1,HDAC4,HK2,IGF1R,ITPR1,ITSN1,JUN,KLF6,LRPAP1,MAP1B,MAP3K1,MAP3K11,MAPK10,MAPK9,MECP2,MEF2C,NAE1,NFKB1,NPTX1,NTRK2,P4HB,PPARGC1A,PPP1R9B,PRNP,RB1,RPS3,SERPINA3,SERPINF1,SHC3,SOD1,ST8SIA1,STAT1,TNFRSF1…	75
RNA Post-Transcriptional Modification	splicing of mRNA	3.61E-05		1.323	BUD13,C1QBP,CDC5L,CRNKL1,DBR1,DDX20,DDX39A,GEMIN5,GEMIN6,GEMIN7,HNRNPA1,HNRNPA2B1,HNRNPM,MBNL1,MBNL2,MECP2,NPM1,PHF5A,PLRG1,PPP1R8,PRPF19,PTBP1,RBFOX2,RBM5,RBMX,RSRC1,SF3A1,SLU7,SMN1/SMN2,SNRNP70,SNRPD1,SNRPD2,SOX9,SRSF1,SRSF10,SRSF2,SRSF4,SRSF6,SRSF7,SRSF9,TXNL4A,U2AF2,USP39,YTHDC1,ZRSR2	45
Cell Cycle	interphase of bone cancer cell lines	3.66E-05	Decreased	-2.077	BHLHE40,CCNA2,CCND1,CCNE1,CDC25A,CDC25B,CDK2,CDK5RAP3,CDK6,CDKN1A,CDKN2A,E2F1,FOXM1,FZR1,GJA1,GNL3,MAP2K6,MAPK12,MNAT1,MTBP,MTOR,MYBL2,MYC,ORC3,PLK1,RASSF3,RB1,RBL1,RPL23,TFDP1,TP53,WEE1	32
Cell Cycle	cycling of centrosome	3.88E-05	Decreased	-2.638	AKAP9,AURKA,BRCA1,BRCA2,CCP110,CDK1,CDK2,CDKN1A,CENPJ,CEP135,CEP57,CETN3,CTNNB1,GADD45A,KIF11,KIF3B,MOB2,NDE1,NEDD1,NPM1,PLK1,PLK2,PLK4,RANBP1,SAC3D1,SASS6,STAT3,TOP1,TP53,TTK,TUBE1,VDAC3,WWC1,XPO1	34
Cell Cycle	arrest in S phase	4.00E-05			ATM,BCL2,BID,BLM,BRCA1,CAMK2N1,CCND1,CDC25A,CDC25C,CDC7,CDK1,CDK2,CDKN2A,CHAF1A,E2F1,E2F6,EP300,LGALS1,MTCH2,PLK1,POLH,POLK,PRKAA2,PSEN2,RAD18,RB1,RBL1,REV1,REV3L,SMC1A,STK11,SUN1,SUN2,TFDP1,TP53,TYMS	36
Cancer	bladder cancer	4.14E-05			APAF1,BCL2,BCL2L2,BIRC5,BRCA1,BRCA2,CALCA,CALR,CASP2,CASP9,CCND2,CCT6A,CD44,CDKN1A,E2F1,EGFR,ERCC1,EZH2,FAS,FGFR3,FOS,FOXG1,FOXO1,GSTM1,GSTP1,H2AFY,HSP90AB1,HSP90B1,HSPA1A/HSPA1B,JUN,KDM2B,KRAS,MAP2K6,MIEN1,NFE2L2,NINJ1,ODC1,PKM,PLK1,POLE,POLE3,POLE4,POR,PRC1,PSIP1,RARB,RASSF1,RB1,RRM1,RRM2,SPP1,STAT3,TACC3,TNFRSF10A,Tnfrsf22/Tnfrsf23,TOP2A,TOP2B,UBE2C,UCHL1,VHL,XPC	61
Renal and Urological Disease	bladder cancer	4.14E-05			APAF1,BCL2,BCL2L2,BIRC5,BRCA1,BRCA2,CALCA,CALR,CASP2,CASP9,CCND2,CCT6A,CD44,CDKN1A,E2F1,EGFR,ERCC1,EZH2,FAS,FGFR3,FOS,FOXG1,FOXO1,GSTM1,GSTP1,H2AFY,HSP90AB1,HSP90B1,HSPA1A/HSPA1B,JUN,KDM2B,KRAS,MAP2K6,MIEN1,NFE2L2,NINJ1,ODC1,PKM,PLK1,POLE,POLE3,POLE4,POR,PRC1,PSIP1,RARB,RASSF1,RB1,RRM1,RRM2,SPP1,STAT3,TACC3,TNFRSF10A,Tnfrsf22/Tnfrsf23,TOP2A,TOP2B,UBE2C,UCHL1,VHL,XPC	61
Cancer	colon cancer	4.46E-05		1.263	ABCD3,ACLY,ACOT7,ACOX1,ADAM12,ADAM17,ADAMTS1,ADRA2A,ADSL,AHCY,ALYREF,ANGPTL4,ANTXR1,APOC1,ASCL1,ASPG,ATF3,ATF7IP,ATP2A2,AXIN2,BAI3,BAX,BCAS1,BCL6,BCL7A,BMP7,BNIP3L,BRIP1,C12orf4,C16orf45,C20orf27,C6orf170,C7orf63,CA2,CACHD1,CACNB2,CACYBP,CAMK2N1,CAT,CCDC117,CCNA2,CCT4,CD274,CDC6,CDCA5,CDCA8,CDKN1A,CDKN2A,CENPA,CEP55,CHAF1A,CIRBP,CLDN2,CLIC5,CNNM2,COG8,COL6A1,CRELD1,CRYL1,CSNK1G2,CTNNB1,CTSB,DBI,D…	306
Gastrointestinal Disease	colon cancer	4.46E-05		1.263	ABCD3,ACLY,ACOT7,ACOX1,ADAM12,ADAM17,ADAMTS1,ADRA2A,ADSL,AHCY,ALYREF,ANGPTL4,ANTXR1,APOC1,ASCL1,ASPG,ATF3,ATF7IP,ATP2A2,AXIN2,BAI3,BAX,BCAS1,BCL6,BCL7A,BMP7,BNIP3L,BRIP1,C12orf4,C16orf45,C20orf27,C6orf170,C7orf63,CA2,CACHD1,CACNB2,CACYBP,CAMK2N1,CAT,CCDC117,CCNA2,CCT4,CD274,CDC6,CDCA5,CDCA8,CDKN1A,CDKN2A,CENPA,CEP55,CHAF1A,CIRBP,CLDN2,CLIC5,CNNM2,COG8,COL6A1,CRELD1,CRYL1,CSNK1G2,CTNNB1,CTSB,DBI,D…	306
Cellular Assembly and Organization	organization of cytoskeleton	4.97E-05	Increased	2.515	AATK,ABI1,Abi2,ACTB,ACTR3,ADAM12,ADAM22,ADD1,ADM,ADNP,ADRA2A,AFAP1,AGER,AGFG1,AGRN,AGT,AKAP12,AKAP9,ALDOA,ALS2,ANAPC2,ANGPT2,ANGPTL4,ANP32A,ANTXR1,APOE,APP,AQP5,AREG/AREGB,ARF6,ARHGAP1,ARHGAP20,ARHGAP24,ARHGAP32,ARHGAP44,ARHGEF18,ARHGEF2,ARHGEF25,ARHGEF4,ARPC1A,ARSA,ASCL1,ATF3,ATG7,ATXN1,ATXN2,AXL,B3GNT1,BACE1,BAG4,BAX,BBS2,BBS4,BBS5,BCAR1,BCL2,BCL6,BDNF,BECN1,BFSP2,BIRC5,BMP2K,BMP7,BORA,C1orf151…	555
Cellular Function and Maintenance	organization of cytoskeleton	4.97E-05	Increased	2.515	AATK,ABI1,Abi2,ACTB,ACTR3,ADAM12,ADAM22,ADD1,ADM,ADNP,ADRA2A,AFAP1,AGER,AGFG1,AGRN,AGT,AKAP12,AKAP9,ALDOA,ALS2,ANAPC2,ANGPT2,ANGPTL4,ANP32A,ANTXR1,APOE,APP,AQP5,AREG/AREGB,ARF6,ARHGAP1,ARHGAP20,ARHGAP24,ARHGAP32,ARHGAP44,ARHGEF18,ARHGEF2,ARHGEF25,ARHGEF4,ARPC1A,ARSA,ASCL1,ATF3,ATG7,ATXN1,ATXN2,AXL,B3GNT1,BACE1,BAG4,BAX,BBS2,BBS4,BBS5,BCAR1,BCL2,BCL6,BDNF,BECN1,BFSP2,BIRC5,BMP2K,BMP7,BORA,C1orf151…	555
Cancer	colon tumor	5.15E-05		1.263	ABCD3,ACLY,ACOT7,ACOX1,ADAM12,ADAM17,ADAMTS1,ADRA2A,ADSL,AHCY,AKR1B1,ALYREF,ANGPTL4,ANTXR1,APOC1,ASCL1,ASPG,ATF3,ATF7IP,ATP2A2,AXIN2,BAI3,BAX,BCAS1,BCL6,BCL7A,BMP7,BNIP3L,BRIP1,C12orf4,C16orf45,C20orf27,C6orf170,C7orf63,CA2,CACHD1,CACNB2,CACYBP,CAMK2N1,CAT,CCDC117,CCNA2,CCT4,CD274,CDC6,CDCA5,CDCA8,CDKN1A,CDKN2A,CENPA,CEP55,CHAF1A,CIRBP,CLDN2,CLIC5,CNNM2,COG8,COL6A1,COPS2,CRELD1,CRYL1,CSNK1G2,CTNN…	308
Gastrointestinal Disease	colon tumor	5.15E-05		1.263	ABCD3,ACLY,ACOT7,ACOX1,ADAM12,ADAM17,ADAMTS1,ADRA2A,ADSL,AHCY,AKR1B1,ALYREF,ANGPTL4,ANTXR1,APOC1,ASCL1,ASPG,ATF3,ATF7IP,ATP2A2,AXIN2,BAI3,BAX,BCAS1,BCL6,BCL7A,BMP7,BNIP3L,BRIP1,C12orf4,C16orf45,C20orf27,C6orf170,C7orf63,CA2,CACHD1,CACNB2,CACYBP,CAMK2N1,CAT,CCDC117,CCNA2,CCT4,CD274,CDC6,CDCA5,CDCA8,CDKN1A,CDKN2A,CENPA,CEP55,CHAF1A,CIRBP,CLDN2,CLIC5,CNNM2,COG8,COL6A1,COPS2,CRELD1,CRYL1,CSNK1G2,CTNN…	308
Cancer	bladder tumor	5.33E-05			APAF1,BCL2,BCL2L2,BIRC5,BRCA1,BRCA2,CALCA,CALR,CASP2,CASP9,CCND2,CCT6A,CD44,CDKN1A,E2F1,EGFR,ERCC1,EZH2,FAS,FGFR3,FOS,FOXG1,FOXO1,GSTM1,GSTP1,H2AFY,HSP90AB1,HSP90B1,HSPA1A/HSPA1B,JUN,KDM2B,KRAS,MAP2K6,MIEN1,NFE2L2,NINJ1,ODC1,PKM,PLK1,POLE,POLE3,POLE4,POR,PRC1,PSIP1,RARB,RASSF1,RB1,RRM1,RRM2,SPP1,STAT3,TACC3,TNFRSF10A,Tnfrsf22/Tnfrsf23,TOP2A,TOP2B,TP53,TSC1,UBE2C,UCHL1,VHL,XPC	63
Renal and Urological Disease	bladder tumor	5.33E-05			APAF1,BCL2,BCL2L2,BIRC5,BRCA1,BRCA2,CALCA,CALR,CASP2,CASP9,CCND2,CCT6A,CD44,CDKN1A,E2F1,EGFR,ERCC1,EZH2,FAS,FGFR3,FOS,FOXG1,FOXO1,GSTM1,GSTP1,H2AFY,HSP90AB1,HSP90B1,HSPA1A/HSPA1B,JUN,KDM2B,KRAS,MAP2K6,MIEN1,NFE2L2,NINJ1,ODC1,PKM,PLK1,POLE,POLE3,POLE4,POR,PRC1,PSIP1,RARB,RASSF1,RB1,RRM1,RRM2,SPP1,STAT3,TACC3,TNFRSF10A,Tnfrsf22/Tnfrsf23,TOP2A,TOP2B,TP53,TSC1,UBE2C,UCHL1,VHL,XPC	63
Developmental Disorder	Growth Failure	5.41E-05		-0.581	ABI1,ACSS1,ACTB,ACTN4,ADAR,AES,AFF4,APEX1,APLP2,AQP11,AQP4,AQP5,ARC,AREG/AREGB,ARFRP1,ARHGAP1,ARID5B,ATF4,ATF7,ATM,ATMIN,BACE1,BCAR1,BCL2,BCL6,BDNF,BLM,BNIP3L,BRCA1,BRCA2,C1GALT1C1,CCND1,CCNE1,CCNE2,CDC25A,CDC6,CDKN1A,CDKN1C,CDT1,CENPJ,CHRM3,CHST3,CKB,Ckmt1,CLCN3,COL4A1,COMMD1,COPS3,COPS5,COQ7,CRTAP,CSF1,CTSB,CTSL2,CUX1,DAD1,DAZAP1,DBI,DDR1,DHCR7,DLD,DOT1L,DPCD,DPH3,E2F4,E2F6,EDNRB,EFTUD2,EGFR,EG…	305
Cancer	sarcoma	5.41E-05		-0.317	ADM,ANGPTL4,ASS1,ATM,BAX,BCL2,BECN1,BLM,BRCA1,BRCA2,CD44,CDKN1A,CDKN2A,CDKN2C,CDKN2D,CHEK2,CHL1,CLK2,CLK4,CTNNB1,CYTIP,DDB2,DDIT3,DHFR,E2F1,EXT1,F2R,FAS,FBXO4,FDPS,FGFR3,FLT1,FOS,FOXM1,FOXO1,GALK1,GSTM3,H2AFX,HINT1,HSP90AB1,HSP90B1,HSPA4,HYOU1,ID2,IDH1,IFITM2,IGF1R,IGF2R,IKBKB,IL18,IMPDH2,ING2,IRF1,JUN,KIF11,KRAS,LCK,LGALS3BP,LIMK1,MAD1L1,Map4k4,MCL1,MED12,MELK,MIF,MSH2,MXI1,MYC,NT5E,PBK,PDGFB,PD…	138
Cellular Assembly and Organization	microtubule dynamics	5.99E-05	Increased	2.011	AATK,ABI1,Abi2,ACTB,ACTR3,ADAM22,ADM,ADNP,AGER,AGRN,AGT,AKAP12,AKAP9,ALS2,ANAPC2,ANGPT2,ANGPTL4,ANP32A,APOE,APP,AQP5,AREG/AREGB,ARF6,ARHGAP20,ARHGAP24,ARHGAP32,ARHGAP44,ARHGEF2,ARHGEF25,ARHGEF4,ARSA,ASCL1,ATF3,ATG7,ATXN1,ATXN2,AXL,B3GNT1,BACE1,BAG4,BAX,BBS2,BBS4,BBS5,BCAR1,BCL2,BDNF,BECN1,BIRC5,BMP2K,BMP7,C1orf151-NBL1/NBL1,C1QBP,C5,CACNA1H,CAMK2A,CAPN2,CAPNS1,CAPZB,CBY1,CC2D1A,CCL5,CD44,CD47,CD9…	478
Cellular Function and Maintenance	microtubule dynamics	5.99E-05	Increased	2.011	AATK,ABI1,Abi2,ACTB,ACTR3,ADAM22,ADM,ADNP,AGER,AGRN,AGT,AKAP12,AKAP9,ALS2,ANAPC2,ANGPT2,ANGPTL4,ANP32A,APOE,APP,AQP5,AREG/AREGB,ARF6,ARHGAP20,ARHGAP24,ARHGAP32,ARHGAP44,ARHGEF2,ARHGEF25,ARHGEF4,ARSA,ASCL1,ATF3,ATG7,ATXN1,ATXN2,AXL,B3GNT1,BACE1,BAG4,BAX,BBS2,BBS4,BBS5,BCAR1,BCL2,BDNF,BECN1,BIRC5,BMP2K,BMP7,C1orf151-NBL1/NBL1,C1QBP,C5,CACNA1H,CAMK2A,CAPN2,CAPNS1,CAPZB,CBY1,CC2D1A,CCL5,CD44,CD47,CD9…	478
Nervous System Development and Function	morphology of cerebral cortex	6.11E-05			Abi2,AP3M2,APAF1,APBB1,APOE,APP,ARL6,ATAT1,AXL,BAD,BBS2,BBS4,BCL2L11,BDNF,BID,CASP9,CDK5,CDK5R1,CHL1,CKB,Ckmt1,CLCN3,CLN3,CPLX2,CTNNB1,CTSB,CTSL2,CXCR4,DAB1,DPCD,E2F5,EGFR,FGF1,FYN,GM2A,GRIA2,HDAC2,HDAC6,HSD11B1,HYOU1,ITGA3,ITGA6,KIF1B,KIF2A,LAMC1,LDLR,LHX2,LIG4,LIMK1,LLGL1,LMNB1,LMNB2,MAN2B1,MAP1B,Map2,MAP3K12,MARCKS,MARCKSL1,MCPH1,MECP2,MKKS,MYCBP2,NAGLU,NDE1,NFIB,NFIX,NOS3,NR1H2,OPHN1,OTX1,PAF…	97
Organ Morphology	morphology of cerebral cortex	6.11E-05			Abi2,AP3M2,APAF1,APBB1,APOE,APP,ARL6,ATAT1,AXL,BAD,BBS2,BBS4,BCL2L11,BDNF,BID,CASP9,CDK5,CDK5R1,CHL1,CKB,Ckmt1,CLCN3,CLN3,CPLX2,CTNNB1,CTSB,CTSL2,CXCR4,DAB1,DPCD,E2F5,EGFR,FGF1,FYN,GM2A,GRIA2,HDAC2,HDAC6,HSD11B1,HYOU1,ITGA3,ITGA6,KIF1B,KIF2A,LAMC1,LDLR,LHX2,LIG4,LIMK1,LLGL1,LMNB1,LMNB2,MAN2B1,MAP1B,Map2,MAP3K12,MARCKS,MARCKSL1,MCPH1,MECP2,MKKS,MYCBP2,NAGLU,NDE1,NFIB,NFIX,NOS3,NR1H2,OPHN1,OTX1,PAF…	97
Cellular Assembly and Organization	quantity of microtubule organizing centers	6.14E-05		0.888	AKAP9,AURKA,BAX,BCL2,BECN1,BRCA2,CCNA2,CDC25B,CDK2,CDKN1A,CHMP1B,CHMP4B,CHMP5,DHX9,DOT1L,GADD45A,HOXA7,ID1,KIF23,LMO4,NPM1,PLK1,RASSF1,SKP2,TACC3,TFDP1,TP53,TSG101,UBE2B	29
Cell Cycle	replicative senescence of cells	6.41E-05		-0.856	AGT,APOE,ATMIN,BCL2L12,BRCA2,CBX7,CDKN1A,CDKN2A,CIRBP,E2F6,EP300,ERCC1,ESR1,HSPA1A/HSPA1B,KRAS,MAPK1,MAPK3,MTF2,PBRM1,PHC2,RAD9B,SIRT2,SMARCB1,SUV420H2,TBX2,TCEB3,TP53,TP63,UIMC1,XRCC6	30
Neurological Disease	hereditary motor and sensory neuropathy	6.46E-05			AARS,AIFM1,ALS2,AP4B1,AP4M1,AP4S1,BSCL2,CYP7B1,DDHD1,ERLIN2,FGD4,FIG4,GARS,GJC2,HK1,HSPB8,HSPD1,INF2,KARS,KIF1A,KIF1B,KIF5A,LITAF,LMNA,LRSAM1,MED25,MFN2,MTMR2,MTPAP,NIPA1,PLP1,PNPLA6,PRPS1,RAB7A,REEP1,SLC12A6,SPAST,SPG7,TFG,ZFYVE26,ZFYVE27	41
Hereditary Disorder	hereditary motor and sensory neuropathy	6.46E-05			AARS,AIFM1,ALS2,AP4B1,AP4M1,AP4S1,BSCL2,CYP7B1,DDHD1,ERLIN2,FGD4,FIG4,GARS,GJC2,HK1,HSPB8,HSPD1,INF2,KARS,KIF1A,KIF1B,KIF5A,LITAF,LMNA,LRSAM1,MED25,MFN2,MTMR2,MTPAP,NIPA1,PLP1,PNPLA6,PRPS1,RAB7A,REEP1,SLC12A6,SPAST,SPG7,TFG,ZFYVE26,ZFYVE27	41
Molecular Transport	export of RNA	6.62E-05	Decreased	-2.762	AGFG1,ALYREF,BUD13,DDX25,DDX39A,EIF5A,GLE1,HHEX,KHDRBS1,NUDT4,NUP107,NUP133,NUP160,NXT1,PHAX,RAE1,RAN,SMG1,SMG5,SMG6,SMG7,SRSF3,SRSF7,THOC1,THOC3,THOC5,THOC6,TPR,U2AF2,UPF2,XPO1	31
RNA Trafficking	export of RNA	6.62E-05	Decreased	-2.762	AGFG1,ALYREF,BUD13,DDX25,DDX39A,EIF5A,GLE1,HHEX,KHDRBS1,NUDT4,NUP107,NUP133,NUP160,NXT1,PHAX,RAE1,RAN,SMG1,SMG5,SMG6,SMG7,SRSF3,SRSF7,THOC1,THOC3,THOC5,THOC6,TPR,U2AF2,UPF2,XPO1	31
Cellular Function and Maintenance	endocytosis	6.66E-05	Increased	2.834	ABI1,ACTN4,ADD1,AMPH,ANK1,ANTXR1,AP1S1,AP2A1,AP2A2,AP2M1,AP2S1,APOC1,APOE,APP,ARAF,ARF6,ARRB2,ATG2A,ATP6AP1,ATP6V1H,AXL,BIN1,C3,C5,CAP1,CCL5,CD44,CD63,CDH13,CDK5,CLN3,CORO1C,CSF1,DAB2,DENND1A,EGFR,EHD1,EHD4,EIF2AK1,EPN2,FCHO2,FGD4,FOLR1,GAK,GNB2L1,GPC3,HGS,HIP1,HIP1R,HSPA9,HYOU1,IGF2R,INPPL1,ITGB1,ITSN1,KIAA0226,KIF3A,KRAS,LDLR,LRP1,LRP2,LRPAP1,M6PR,MAP1S,MFN2,MICALL2,MREG,MYH9,MYO5A,MYO6,NAE1,NC…	126
DNA Replication, Recombination, and Repair	damage of chromosomes	6.78E-05	Increased	3.873	APEX1,ATM,BLM,BRCA1,BRIP1,C1orf86,CDKN1A,COPS5,DCLRE1C,ESR1,H2AFX,HSPA1A/HSPA1B,HUS1,LIG4,MAD2L1,MCPH1,MSH2,MUS81,MYC,NPM1,PARP1,PARP2,POLH,PTTG1,RAD51C,RECQL4,REV3L,RTEL1,SOD1,TP53,USP1,XRCC4	32
Cellular Compromise	damage of chromosomes	6.78E-05	Increased	3.873	APEX1,ATM,BLM,BRCA1,BRIP1,C1orf86,CDKN1A,COPS5,DCLRE1C,ESR1,H2AFX,HSPA1A/HSPA1B,HUS1,LIG4,MAD2L1,MCPH1,MSH2,MUS81,MYC,NPM1,PARP1,PARP2,POLH,PTTG1,RAD51C,RECQL4,REV3L,RTEL1,SOD1,TP53,USP1,XRCC4	32
Cellular Assembly and Organization	maintenance of telomeres	6.89E-05		-0.862	ACD,ATM,BLM,BRCA1,CDKN2A,CTC1,DCLRE1C,DOT1L,ERCC4,FBXO4,GAPDH,HIF1A,HMGA2,HNRNPA1,HSPA1A/HSPA1B,ID1,MRE11A,MYC,OBFC1,PARP1,PIF1,PTTG1,RAD50,RB1,RBL1,RTEL1,SMG6,SUV39H1,TERF2IP,TP53,WRN,XPC,XRCC6	33
Cellular Function and Maintenance	maintenance of telomeres	6.89E-05		-0.862	ACD,ATM,BLM,BRCA1,CDKN2A,CTC1,DCLRE1C,DOT1L,ERCC4,FBXO4,GAPDH,HIF1A,HMGA2,HNRNPA1,HSPA1A/HSPA1B,ID1,MRE11A,MYC,OBFC1,PARP1,PIF1,PTTG1,RAD50,RB1,RBL1,RTEL1,SMG6,SUV39H1,TERF2IP,TP53,WRN,XPC,XRCC6	33
DNA Replication, Recombination, and Repair	formation of spindle fibers	6.91E-05		0.015	AURKA,BIRC5,CAMK2G,CDKN1A,CKAP5,CSNK1D,DCLK1,DOT1L,GOLGA2,HAUS1,HAUS6,HAUS8,HDAC3,KIF11,KIF2A,KIF2C,KIF4A,LZTS2,Mapk1ip1,MCIDAS,NDE1,NEDD1,NEK9,NINL,NUBP1,NUMA1,PAFAH1B1,PLK1,RAN,RCC1,SAC3D1,SASS6,STMN1,TP53,TPX2,TUBB,WWC1	37
Cellular Assembly and Organization	formation of spindle fibers	6.91E-05		0.015	AURKA,BIRC5,CAMK2G,CDKN1A,CKAP5,CSNK1D,DCLK1,DOT1L,GOLGA2,HAUS1,HAUS6,HAUS8,HDAC3,KIF11,KIF2A,KIF2C,KIF4A,LZTS2,Mapk1ip1,MCIDAS,NDE1,NEDD1,NEK9,NINL,NUBP1,NUMA1,PAFAH1B1,PLK1,RAN,RCC1,SAC3D1,SASS6,STMN1,TP53,TPX2,TUBB,WWC1	37
Cell Cycle	formation of mitotic spindle	6.98E-05		0.015	AURKA,BIRC5,CAMK2G,CDKN1A,CKAP5,CSNK1D,DCLK1,DOT1L,GOLGA2,HAUS1,HAUS6,HAUS8,HDAC3,KIF11,KIF2A,KIF2C,KIF4A,MCIDAS,NDE1,NEDD1,NEK9,NINL,NUBP1,NUMA1,PAFAH1B1,PLK1,RAN,RCC1,SAC3D1,SASS6,STMN1,TP53,TPX2,TUBB,WWC1	35
DNA Replication, Recombination, and Repair	formation of mitotic spindle	6.98E-05		0.015	AURKA,BIRC5,CAMK2G,CDKN1A,CKAP5,CSNK1D,DCLK1,DOT1L,GOLGA2,HAUS1,HAUS6,HAUS8,HDAC3,KIF11,KIF2A,KIF2C,KIF4A,MCIDAS,NDE1,NEDD1,NEK9,NINL,NUBP1,NUMA1,PAFAH1B1,PLK1,RAN,RCC1,SAC3D1,SASS6,STMN1,TP53,TPX2,TUBB,WWC1	35
Cellular Assembly and Organization	formation of mitotic spindle	6.98E-05		0.015	AURKA,BIRC5,CAMK2G,CDKN1A,CKAP5,CSNK1D,DCLK1,DOT1L,GOLGA2,HAUS1,HAUS6,HAUS8,HDAC3,KIF11,KIF2A,KIF2C,KIF4A,MCIDAS,NDE1,NEDD1,NEK9,NINL,NUBP1,NUMA1,PAFAH1B1,PLK1,RAN,RCC1,SAC3D1,SASS6,STMN1,TP53,TPX2,TUBB,WWC1	35
Cellular Growth and Proliferation	proliferation of fibroblast cell lines	6.98E-05		-0.708	AGER,AKAP12,AKR1B1,AMD1,ANP32A,APEX1,AREG/AREGB,ARHGAP32,ARID5B,ATIC,ATM,BACH2,BAX,BCAR1,BCL2L1,BLM,BOP1,BRCA1,BRD4,BTG1,BTRC,CAPRIN1,CAT,CCND1,CCNE1,CD9,CDC73,CDCA5,CDH13,CDK6,CDKN1A,CDKN2A,CEBPB,CIRBP,CNOT6L,COPS2,COPS5,CSF1,CSNK2A1,CTNNB1,CTSD,CXCL10,CXCR7,E2F1,E2F2,E2F3,E2F4,EBNA1BP2,EEF1D,EGFR,EGR1,EIF2AK1,EIF2AK2,EIF3B,EIF3I,ETV1,EZH2,F2R,FGF1,FGFR3,FOS,FOXM1,FOXO1,GAB1,GADD45B,GADD45G,GAK,…	204
Connective Tissue Development and Function	proliferation of fibroblast cell lines	6.98E-05		-0.708	AGER,AKAP12,AKR1B1,AMD1,ANP32A,APEX1,AREG/AREGB,ARHGAP32,ARID5B,ATIC,ATM,BACH2,BAX,BCAR1,BCL2L1,BLM,BOP1,BRCA1,BRD4,BTG1,BTRC,CAPRIN1,CAT,CCND1,CCNE1,CD9,CDC73,CDCA5,CDH13,CDK6,CDKN1A,CDKN2A,CEBPB,CIRBP,CNOT6L,COPS2,COPS5,CSF1,CSNK2A1,CTNNB1,CTSD,CXCL10,CXCR7,E2F1,E2F2,E2F3,E2F4,EBNA1BP2,EEF1D,EGFR,EGR1,EIF2AK1,EIF2AK2,EIF3B,EIF3I,ETV1,EZH2,F2R,FGF1,FGFR3,FOS,FOXM1,FOXO1,GAB1,GADD45B,GADD45G,GAK,…	204
Cellular Development	proliferation of fibroblast cell lines	6.98E-05		-0.708	AGER,AKAP12,AKR1B1,AMD1,ANP32A,APEX1,AREG/AREGB,ARHGAP32,ARID5B,ATIC,ATM,BACH2,BAX,BCAR1,BCL2L1,BLM,BOP1,BRCA1,BRD4,BTG1,BTRC,CAPRIN1,CAT,CCND1,CCNE1,CD9,CDC73,CDCA5,CDH13,CDK6,CDKN1A,CDKN2A,CEBPB,CIRBP,CNOT6L,COPS2,COPS5,CSF1,CSNK2A1,CTNNB1,CTSD,CXCL10,CXCR7,E2F1,E2F2,E2F3,E2F4,EBNA1BP2,EEF1D,EGFR,EGR1,EIF2AK1,EIF2AK2,EIF3B,EIF3I,ETV1,EZH2,F2R,FGF1,FGFR3,FOS,FOXM1,FOXO1,GAB1,GADD45B,GADD45G,GAK,…	204
Neurological Disease	tauopathy	7.11E-05		1.945	ABAT,ACLY,ACTA2,ACTB,ADAM12,ADRA2A,ADRB1,AGER,AGRN,AGT,AIFM1,ALDH2,ALDH5A1,ANP32A,APBB1,APBB3,APLP2,APOBEC1,APOC1,APOE,APP,ARC,ARNT2,ATP6V1G2,B3GNT1,BACE1,BAX,BCL2,BCL2L11,BDNF,BECN1,BIN1,BRCA1,C1orf151-NBL1/NBL1,C3,CAMK2A,CAPN1,CASP1,CASP2,CASP4,CASP7,CASP9,CD14,CDK1,CDK2,CDK5,CDK5R1,CDKN2A,CHI3L1,CHL1,CHRM3,CHRNA4,CNKSR2,CNP,CST3,CTSB,CTSD,CXCL10,CXCR4,CYP46A1,CYP7B1,DDB2,DDIT3,DHCR7,DHX9,DLL1,…	235
Psychological Disorders	tauopathy	7.11E-05		1.945	ABAT,ACLY,ACTA2,ACTB,ADAM12,ADRA2A,ADRB1,AGER,AGRN,AGT,AIFM1,ALDH2,ALDH5A1,ANP32A,APBB1,APBB3,APLP2,APOBEC1,APOC1,APOE,APP,ARC,ARNT2,ATP6V1G2,B3GNT1,BACE1,BAX,BCL2,BCL2L11,BDNF,BECN1,BIN1,BRCA1,C1orf151-NBL1/NBL1,C3,CAMK2A,CAPN1,CASP1,CASP2,CASP4,CASP7,CASP9,CD14,CDK1,CDK2,CDK5,CDK5R1,CDKN2A,CHI3L1,CHL1,CHRM3,CHRNA4,CNKSR2,CNP,CST3,CTSB,CTSD,CXCL10,CXCR4,CYP46A1,CYP7B1,DDB2,DDIT3,DHCR7,DHX9,DLL1,…	235
Molecular Transport	nuclear export of mRNA	7.83E-05			AGFG1,ALYREF,BUD13,DDX25,DDX39A,EIF5A,GLE1,HHEX,NUP107,NUP133,NUP160,NXT1,RAE1,SMG1,SMG5,SMG6,SMG7,THOC1,THOC3,THOC5,THOC6,UPF2,XPO1	23
RNA Trafficking	nuclear export of mRNA	7.83E-05			AGFG1,ALYREF,BUD13,DDX25,DDX39A,EIF5A,GLE1,HHEX,NUP107,NUP133,NUP160,NXT1,RAE1,SMG1,SMG5,SMG6,SMG7,THOC1,THOC3,THOC5,THOC6,UPF2,XPO1	23
Cell Death and Survival	cell death of lung cancer cell lines	8.26E-05		-0.440	ADAM17,AIFM1,AKT3,AP2A2,APEX1,AREG/AREGB,AXL,BAX,BCL2,BCL2L1,BCL2L11,BIRC5,BOK,BRCA2,CASP1,CASP2,CASP9,CDKN1A,CDKN1C,CDKN2A,CDKN2C,CEBPB,COL4A1,COL4A2,DDIT3,E2F1,EGFR,ELL,EP300,EXOG,FADD,FANCL,FAS,FOXO1,G0S2,GAB1,GADD45A,GADD45B,GPX1,HIF1A,HK1,Hmga1,HSF1,ID3,IGF1R,IGF2,IGFBP3,IL6ST,JAG1,JUN,KAT5,KLF6,KRAS,LCN2,LGALS3,LGALS8,MAP2K4,MAPK9,MCL1,MTOR,MYC,NFKBIA,OGT,ORAI1,PARP1,PIDD,PLK1,PML,POLH,PPP2…	100
Cell Death and Survival	apoptosis of fibroblasts	8.56E-05		1.187	AGER,APAF1,APP,ARRB2,ATF3,ATM,BAD,BAX,BCL2,BCL2L1,BCL2L11,BID,BIRC2,BLM,CAPNS1,CASP1,CASP2,CASP4,CASP9,CCND1,CDKN1A,CDKN2A,CDKN2C,CLIC4,CTSD,DAPK1,DDIT3,DDX58,DIABLO,E2F1,E2F2,EGFR,EIF2AK2,EMD,EP300,FADD,FAS,FOXO1,GAB1,IGF1R,IGFBP3,IKBKB,IL18,INSR,IRF3,ITGB1,JUN,JUND,KHDRBS1,KLF2,KRAS,MAP2K4,MAP3K1,MAPK9,MAVS,MBD4,MCL1,MSH2,MT1E,MT1H,MYBL2,MYC,NCOA6,NELFB,NFKBIA,NUPR1,OPA1,PARP1,PIDD,PITPNA,PLRG1…	103
Gene Expression	transcription of DNA	8.65E-05		1.263	AATF,ABLIM2,AEBP2,AES,AFF1,AFF4,AGRN,AGT,AHCTF1,ALS2CR8,ANKRD49,APBB1,APP,ARHGAP35,ARID2,ARID5B,ARMCX3,ARNT2,ARRB2,ASCL1,ASH2L,ATF3,ATF4,ATF5,ATF7,ATF7IP,ATN1,ATXN1,BACH1,BACH2,BAHD1,BCL10,BCL6,BCL9L,BCOR,BHLHE40,BLM,BMP7,BMPR1A,BRCA1,BRCA2,BRD8,BRIP1,BRPF1,BRWD1,BTF3,BTRC,C10orf2,C14orf166,C14orf169,C1orf85,C1QBP,CALCA,CALCOCO1,CALR,CAMKK2,CAMTA2,CAPN3,CARM1,CASK,CBFA2T3,CBFB,CBX2,CBX5,CBY1,CCDC…	652
Gene Expression	expression of DNA	8.66E-05		1.158	AATF,ABLIM2,AEBP2,AES,AFF1,AFF4,AGRN,AGT,AHCTF1,ALS2CR8,Ank2,ANKRD49,APBB1,APP,ARHGAP35,ARID2,ARID5B,ARMCX3,ARNT2,ARRB2,ASCL1,ASH2L,ATF3,ATF4,ATF5,ATF7,ATF7IP,ATN1,ATXN1,BACH1,BACH2,BAHD1,BCL10,BCL6,BCL9L,BCOR,BHLHE40,BLM,BMP7,BMPR1A,BRCA1,BRCA2,BRD8,BRIP1,BRPF1,BRWD1,BTF3,BTRC,C10orf2,C14orf166,C14orf169,C1orf85,C1QBP,C3,C4A/C4B,CALCA,CALCOCO1,CALR,CAMKK2,CAMTA2,CAPN3,CARM1,CASK,CBFA2T3,CBFB,CBX…	683
Nervous System Development and Function	size of corpus callosum	8.75E-05		0.737	AKT3,Ank2,APP,CDK5R1,FYN,FZD3,GFAP,MAP1B,MAP3K12,MYCBP2,ROBO1,RPGRIP1L,SLC12A6,VTI1A,VTI1B	15
Organ Morphology	size of corpus callosum	8.75E-05		0.737	AKT3,Ank2,APP,CDK5R1,FYN,FZD3,GFAP,MAP1B,MAP3K12,MYCBP2,ROBO1,RPGRIP1L,SLC12A6,VTI1A,VTI1B	15
Cell Death and Survival	apoptosis of brain cells	9.45E-05		-0.379	AATK,ADORA1,AIFM1,ANP32A,APAF1,APP,ATXN1,BAD,BAX,Bbc3,BCL2,BCL2L1,BDNF,CAPN1,CASP12,CASP2,CASP9,CAT,CDK1,CDK5,CDK5R1,CDKN1A,DAPK1,E2F1,EGR1,EP300,FADD,FAS,FLT1,FOS,GAPDH,GCLC,GCLM,GLRX,GNAO1,HDAC4,HK2,IGF1R,ITSN1,JUN,KLF6,LRPAP1,MAP1B,MAP3K1,MAP3K11,MAPK10,MECP2,MEF2C,NAE1,NFKB1,NPTX1,NTRK2,P4HB,PPARGC1A,PPP1R9B,PRNP,RB1,RPS3,SERPINA3,SERPINF1,SHC3,SOD1,ST8SIA1,TNFRSF1A,TP53,TP63,UNG,VEGFA,XRCC2,…	70
DNA Replication, Recombination, and Repair	conformational modification of DNA	9.52E-05		-0.010	BLM,C10orf2,DNAJB1,ESR1,FOS,GTF3A,HELQ,HMGB2,JUN,MCM2,MCM4,MCM6,MCM7,NCL,RAD51,RPA1,RUVBL1,SSRP1,SUB1,TBP,TOP1,TOP2A,WRN,XPA,XPC	25
Cell Cycle	initiation of interphase	9.52E-05	Decreased	-2.296	AGT,BAD,BCL2L1,CCND1,CCNE1,CDC25B,CDK6,CDKN1A,CDKN1C,CDKN2A,COPS5,E2F1,E2F2,E2F3,E2F4,E2F6,EP300,GAB1,ITGB1,MYC,NRIP1,PDGFRA,RB1,SKP2,VHL	25
RNA Post-Transcriptional Modification	processing of rRNA	9.52E-05			BOP1,CDKN2A,DDX47,DDX52,EBNA1BP2,EXOSC7,GEMIN4,HEATR1,IMP3,IMP4,NOLC1,NOP56,NOP58,NPM1,NPM3,POP5,RCL1,RPS15,RPS16,RPS19,RPS24,Rps6/Rps6-ps4,RPS7,WDR55,WDR75	25
Post-Translational Modification	folding of protein	9.75E-05		-0.928	AARS,AIP,B2M,BAG2,BAG4,BAG5,CALR,CCT4,CLN3,CRYAB,DNAJB2,DNAJC7,ERP29,FKBP1A,FKBP4,FKBP5,GLRX2,HSF1,HSP90AB1,HSPA1A/HSPA1B,HSPA4L,HSPBP1,HSPD1,LRPAP1,LTBP4,MKKS,P4HB,PDCL,PDIA4,PDIA5,PDIA6,PFDN2,PFDN4,PIGK,PPIA,RAB7A,RUVBL2,SGTB,SH3GLB1,ST13,TBCA,TCP1,TXN	43
Protein Folding	folding of protein	9.75E-05		-0.928	AARS,AIP,B2M,BAG2,BAG4,BAG5,CALR,CCT4,CLN3,CRYAB,DNAJB2,DNAJC7,ERP29,FKBP1A,FKBP4,FKBP5,GLRX2,HSF1,HSP90AB1,HSPA1A/HSPA1B,HSPA4L,HSPBP1,HSPD1,LRPAP1,LTBP4,MKKS,P4HB,PDCL,PDIA4,PDIA5,PDIA6,PFDN2,PFDN4,PIGK,PPIA,RAB7A,RUVBL2,SGTB,SH3GLB1,ST13,TBCA,TCP1,TXN	43
Cell Cycle	G1 phase of fibroblasts	9.80E-05		0.928	ATF3,CCND1,CCNE2,CDKN1A,CDKN2A,CHEK2,E2F1,E2F2,E2F3,E2F4,JUN,MAPK1,MAPK3,MYC,RB1,SMARCA2,TFDP1,TP53,TSG101	19
Connective Tissue Development and Function	G1 phase of fibroblasts	9.80E-05		0.928	ATF3,CCND1,CCNE2,CDKN1A,CDKN2A,CHEK2,E2F1,E2F2,E2F3,E2F4,JUN,MAPK1,MAPK3,MYC,RB1,SMARCA2,TFDP1,TP53,TSG101	19
DNA Replication, Recombination, and Repair	orientation of chromosomes	9.80E-05	Decreased	-2.172	AURKA,BIRC5,CAPN2,CCNA2,DCTN3,DLGAP5,HOXA7,KIF18A,KIF22,KIF2C,MIS12,NCAPD2,NCAPD3,NCAPG2,NDE1,NEK9,PLK1,SGOL1,TTK	19
Cellular Assembly and Organization	orientation of chromosomes	9.80E-05	Decreased	-2.172	AURKA,BIRC5,CAPN2,CCNA2,DCTN3,DLGAP5,HOXA7,KIF18A,KIF22,KIF2C,MIS12,NCAPD2,NCAPD3,NCAPG2,NDE1,NEK9,PLK1,SGOL1,TTK	19
Cancer	tumorigenesis of bone tumor	9.80E-05		0.320	BCL2L1,BRCA2,CDKN2A,FOS,JUN,KIF11,MAD1L1,MSH2,MYC,NPM1,PRDX1,PRKACA,RB1,RPS6KA3,SAV1,STK11,TP53,TP63,WWOX	19
Connective Tissue Disorders	tumorigenesis of bone tumor	9.80E-05		0.320	BCL2L1,BRCA2,CDKN2A,FOS,JUN,KIF11,MAD1L1,MSH2,MYC,NPM1,PRDX1,PRKACA,RB1,RPS6KA3,SAV1,STK11,TP53,TP63,WWOX	19
Skeletal and Muscular Disorders	tumorigenesis of bone tumor	9.80E-05		0.320	BCL2L1,BRCA2,CDKN2A,FOS,JUN,KIF11,MAD1L1,MSH2,MYC,NPM1,PRDX1,PRKACA,RB1,RPS6KA3,SAV1,STK11,TP53,TP63,WWOX	19
Cardiovascular Disease	ventricular septal defect	9.88E-05		0.098	ADAM17,AIP,ATP2A2,BICC1,BMP1,CCNE1,CCNE2,CDK2,CITED2,CXCR4,CXCR7,CYP51A1,DOCK1,ECE1,ECE2,EDNRA,EFTUD2,FGFRL1,FKBP1A,FLNA,FOXP1,GBX2,GJA5,GPC3,HEG1,HHEX,JAG1,JMJD6,JUN,LTBP1,MYH10,MYH9,NFATC1,NOS3,PBX1,PBX2,PDGFRA,PDS5B,PHC1,PKD1,PKD2,RARB,RGS19,ROR2,SRSF10,TCTN2,TEAD2,TFAP2A,TGFB2,TGFBR3,VEGFA,ZFPM2	52
Organ Morphology	abnormal morphology of proximal convoluted tubule	1.02E-04			APRT,AQP11,BCL2,CD151,CDH4,CDKN1A,EHD3,EHD4,FGFR2,GADD45A,HEXB,ITGA3,LGMN,LRP2,MAN2A1,MAN2A2,MT1E,MT1H,MXI1,NEIL1,NOS3,PKD1,RPGRIP1L,SALL1,TFAP2B,VEGFA	26
Renal and Urological System Development and Function	abnormal morphology of proximal convoluted tubule	1.02E-04			APRT,AQP11,BCL2,CD151,CDH4,CDKN1A,EHD3,EHD4,FGFR2,GADD45A,HEXB,ITGA3,LGMN,LRP2,MAN2A1,MAN2A2,MT1E,MT1H,MXI1,NEIL1,NOS3,PKD1,RPGRIP1L,SALL1,TFAP2B,VEGFA	26
Cancer	neuroectodermal tumor	1.07E-04		0.707	ARMCX3,ATM,BCL2,BCOR,BRCA1,BRCA2,CCDC41,CCND1,CD44,CDK6,CDKN1A,CDKN2A,CDKN2C,CELSR1,CLTB,CTNNB1,CXCR4,CYP51A1,DDX1,E2F1,FOXG1,FYN,GEMIN5,GSTP1,H3F3A/H3F3B,HACE1,IDE,IDH1,IMPDH2,ING4,KIF1B,KRAS,LIG4,LOC100287163/ZNF717,LURAP1L,MYBL2,MYC,NME1,NPTX1,OLIG1,OLIG2,PARP1,POR,PTPN11,RB1,SFRP1,SMARCA4,SMARCB1,SMO,STAT2,TOP2A,TOP2B,TP53,TSC2,TUBA1A,TUBB,TUBB4B,TUBD1,TUBE1,TUBG1,VEGFA,XRCC2,ZBTB17	63
Reproductive System Disease	neuroectodermal tumor	1.07E-04		0.707	ARMCX3,ATM,BCL2,BCOR,BRCA1,BRCA2,CCDC41,CCND1,CD44,CDK6,CDKN1A,CDKN2A,CDKN2C,CELSR1,CLTB,CTNNB1,CXCR4,CYP51A1,DDX1,E2F1,FOXG1,FYN,GEMIN5,GSTP1,H3F3A/H3F3B,HACE1,IDE,IDH1,IMPDH2,ING4,KIF1B,KRAS,LIG4,LOC100287163/ZNF717,LURAP1L,MYBL2,MYC,NME1,NPTX1,OLIG1,OLIG2,PARP1,POR,PTPN11,RB1,SFRP1,SMARCA4,SMARCB1,SMO,STAT2,TOP2A,TOP2B,TP53,TSC2,TUBA1A,TUBB,TUBB4B,TUBD1,TUBE1,TUBG1,VEGFA,XRCC2,ZBTB17	63
Molecular Transport	nuclear export	1.07E-04		-1.195	ADAR,AGFG1,ALYREF,ATXN1,BUD13,CALR,CDKN2A,DDX25,DDX39A,EIF5A,GLE1,HHEX,HNRNPA1,HSPA9,KHDRBS1,NPM1,NUDT4,NUP107,NUP133,NUP160,NUTF2,NXT1,PHAX,PTPN11,RAE1,RAN,SMG1,SMG5,SMG6,SMG7,STRADB,THOC1,THOC3,THOC5,THOC6,TPR,UPF2,XPO1,XPO6,XPO7	40
Molecular Transport	export of mRNA	1.08E-04	Decreased	-2.596	AGFG1,ALYREF,BUD13,DDX25,DDX39A,EIF5A,GLE1,HHEX,KHDRBS1,NUP107,NUP133,NUP160,NXT1,RAE1,SMG1,SMG5,SMG6,SMG7,SRSF3,SRSF7,THOC1,THOC3,THOC5,THOC6,U2AF2,UPF2,XPO1	27
RNA Trafficking	export of mRNA	1.08E-04	Decreased	-2.596	AGFG1,ALYREF,BUD13,DDX25,DDX39A,EIF5A,GLE1,HHEX,KHDRBS1,NUP107,NUP133,NUP160,NXT1,RAE1,SMG1,SMG5,SMG6,SMG7,SRSF3,SRSF7,THOC1,THOC3,THOC5,THOC6,U2AF2,UPF2,XPO1	27
Cancer	hematological neoplasia	1.11E-04		0.985	ABCA7,ADORA1,AIMP1,AKT3,AMPH,ANKLE2,ANXA2,APBA3,ARHGAP1,ARID5B,ATM,ATP1A1,ATP1A2,ATP4A,ATP6V1B2,AURKA,AXL,B2M,BAD,BAX,BCAT1,BCL10,BCL2,BCL2L1,BCL2L11,BCL6,BCOR,BECN1,BIN3,BIRC5,BLM,BMF,BRCA1,BRCA2,BTG1,C5,CASP1,CASP2,CASP7,CBFB,CBX2,CCL7,CCND1,CCNDBP1,CD14,CD274,CD44,CD59,CDC20,CDC25A,CDK1,CDK2,CDKN1A,CDKN2A,CDKN2C,CEBPB,CHAF1A,CHEK2,CHIC2,COL4A1,COL4A2,CPT1B,CRBN,CRYAB,CSE1L,CSTF3,CTNNB1,CUX1,CX…	381
Hematological Disease	hematological neoplasia	1.11E-04		0.985	ABCA7,ADORA1,AIMP1,AKT3,AMPH,ANKLE2,ANXA2,APBA3,ARHGAP1,ARID5B,ATM,ATP1A1,ATP1A2,ATP4A,ATP6V1B2,AURKA,AXL,B2M,BAD,BAX,BCAT1,BCL10,BCL2,BCL2L1,BCL2L11,BCL6,BCOR,BECN1,BIN3,BIRC5,BLM,BMF,BRCA1,BRCA2,BTG1,C5,CASP1,CASP2,CASP7,CBFB,CBX2,CCL7,CCND1,CCNDBP1,CD14,CD274,CD44,CD59,CDC20,CDC25A,CDK1,CDK2,CDKN1A,CDKN2A,CDKN2C,CEBPB,CHAF1A,CHEK2,CHIC2,COL4A1,COL4A2,CPT1B,CRBN,CRYAB,CSE1L,CSTF3,CTNNB1,CUX1,CX…	381
Protein Synthesis	polymerization of protein	1.12E-04		0.000	ACADL,ACADM,ACADS,ADSL,AK3,ALAD,ALDH1A1,Aldh1a7,ALDH5A1,ALDOC,AMFR,ANGPTL4,APAF1,AQP11,AQP4,ATL2,ATL3,BAG4,BAX,BCL10,BID,BIRC2,BLM,BRK1,C10orf2,C1QTNF1,C1qtnf6,CAT,CCDC88C,CCL5,CD47,CEP57,CHRNA4,CNTF,CRYAB,CRYZ,CSF1,CTH,CTNNA1,CTNNB1,CUTA,DCTPP1,DCXR,DHPS,DNM1L,DPYSL3,DSTN,EHD1,EHD3,EHD4,FADD,FAS,FBP1,FIS1,FNBP1L,GCHFR,GJA1,GJA5,GLRB,GPHN,GRHPR,GRIA2,HMOX1,HPRT1,HR,IDE,IGF1R,ILK,IMPDH2,INSR,IVD,K…	145
Cell Cycle	arrest in M phase	1.12E-04			AKAP12,ATM,BCL2,BECN1,BUB3,CAPN2,CCNE1,CDC20,CDC25B,CDT1,GOLGA2,GORASP1,GPC1,KIF13A,MAD2L1,MAP1S,NDC80,NEK9,PIK3C3,PIWIL2,PLK1,PTTG1,RASSF1,SPDL1,TP53,UBE2C,ZFYVE26,ZW10	28
Cell Death and Survival	cell death of cerebellar cortex cells	1.12E-04		0.549	ADNP,AIFM1,ANP32A,APP,ATG7,ATXN1,ATXN2,BAD,BAX,CDK5,DNM1L,E2F1,EP300,FAS,FOS,FOXG1,GAPDH,HDAC4,IGF1R,INPP5A,JUN,MAPT,MECP2,MFN2,NTRK2,PRNP,SEMA3A,SERPINF1	28
DNA Replication, Recombination, and Repair	quantity of centrosome	1.12E-04		0.728	AKAP9,AURKA,BAX,BCL2,BECN1,BRCA2,CCNA2,CDC25B,CDK2,CDKN1A,CHMP1B,CHMP4B,CHMP5,DHX9,DOT1L,GADD45A,HOXA7,ID1,KIF23,LMO4,NPM1,PLK1,RASSF1,SKP2,TACC3,TFDP1,TP53,UBE2B	28
Cellular Assembly and Organization	quantity of centrosome	1.12E-04		0.728	AKAP9,AURKA,BAX,BCL2,BECN1,BRCA2,CCNA2,CDC25B,CDK2,CDKN1A,CHMP1B,CHMP4B,CHMP5,DHX9,DOT1L,GADD45A,HOXA7,ID1,KIF23,LMO4,NPM1,PLK1,RASSF1,SKP2,TACC3,TFDP1,TP53,UBE2B	28
Cancer	primitive neuroectodermal tumor	1.14E-04		0.707	ARMCX3,ATM,BCL2,BCOR,BRCA1,BRCA2,CCDC41,CCND1,CD44,CDK6,CDKN1A,CDKN2A,CDKN2C,CELSR1,CLTB,CTNNB1,CXCR4,CYP51A1,DDX1,E2F1,FOXG1,FYN,GEMIN5,GSTP1,H3F3A/H3F3B,HACE1,IDE,IDH1,IMPDH2,ING4,KIF1B,KRAS,LIG4,LOC100287163/ZNF717,LURAP1L,MYBL2,MYC,NME1,NPTX1,OLIG1,OLIG2,PARP1,POR,PTPN11,RB1,SFRP1,SMARCA4,SMARCB1,SMO,STAT2,TOP2A,TOP2B,TP53,TSC2,TUBA1A,TUBB,TUBB4B,TUBD1,TUBE1,TUBG1,XRCC2,ZBTB17	62
Reproductive System Disease	primitive neuroectodermal tumor	1.14E-04		0.707	ARMCX3,ATM,BCL2,BCOR,BRCA1,BRCA2,CCDC41,CCND1,CD44,CDK6,CDKN1A,CDKN2A,CDKN2C,CELSR1,CLTB,CTNNB1,CXCR4,CYP51A1,DDX1,E2F1,FOXG1,FYN,GEMIN5,GSTP1,H3F3A/H3F3B,HACE1,IDE,IDH1,IMPDH2,ING4,KIF1B,KRAS,LIG4,LOC100287163/ZNF717,LURAP1L,MYBL2,MYC,NME1,NPTX1,OLIG1,OLIG2,PARP1,POR,PTPN11,RB1,SFRP1,SMARCA4,SMARCB1,SMO,STAT2,TOP2A,TOP2B,TP53,TSC2,TUBA1A,TUBB,TUBB4B,TUBD1,TUBE1,TUBG1,XRCC2,ZBTB17	62
Molecular Transport	nuclear export of molecule	1.16E-04			ADAR,AGFG1,ALYREF,BUD13,CALR,CDKN2A,DDX25,DDX39A,EIF5A,GLE1,HHEX,HSPA9,KHDRBS1,NUDT4,NUP107,NUP133,NUP160,NUTF2,NXT1,PHAX,PTPN11,RAE1,RAN,SMG1,SMG5,SMG6,SMG7,STRADB,THOC1,THOC3,THOC5,THOC6,TPR,UPF2,XPO1,XPO6,XPO7	37
Cellular Function and Maintenance	autophagy	1.17E-04	Increased	3.009	AGER,AGT,AKT3,AMBRA1,APAF1,APP,ARF6,ARSA,ARSB,ATF4,ATG10,ATG12,ATG13,ATG16L1,ATG2A,ATG7,ATM,AURKA,BAD,BAX,BCKDHA,BCL2,BCL2L1,BCL2L11,BECN1,BIRC2,BNIP3L,BRCA1,CAPN1,CAPNS1,CASP1,CASP2,CAT,CDKN1A,CDKN2A,CDKN2D,CLN3,CTSD,CXCR4,DAPK1,DDIT3,DDIT4,DEPTOR,DNM1L,DRAM1,DUSP4,EIF2AK2,EIF2B1,EIF4EBP1,EIF4G1,EP300,FADD,FAS,FKBP1A,FOXO1,FUNDC1,GAB1,GABARAPL1,GABARAPL2,GTF2IRD2,HDAC2,HDAC6,HIF1A,HSPB8,ICMT,IFN…	133
Cell Morphology	autophagy	1.17E-04	Increased	3.009	AGER,AGT,AKT3,AMBRA1,APAF1,APP,ARF6,ARSA,ARSB,ATF4,ATG10,ATG12,ATG13,ATG16L1,ATG2A,ATG7,ATM,AURKA,BAD,BAX,BCKDHA,BCL2,BCL2L1,BCL2L11,BECN1,BIRC2,BNIP3L,BRCA1,CAPN1,CAPNS1,CASP1,CASP2,CAT,CDKN1A,CDKN2A,CDKN2D,CLN3,CTSD,CXCR4,DAPK1,DDIT3,DDIT4,DEPTOR,DNM1L,DRAM1,DUSP4,EIF2AK2,EIF2B1,EIF4EBP1,EIF4G1,EP300,FADD,FAS,FKBP1A,FOXO1,FUNDC1,GAB1,GABARAPL1,GABARAPL2,GTF2IRD2,HDAC2,HDAC6,HIF1A,HSPB8,ICMT,IFN…	133
Nervous System Development and Function	morphology of nervous system	1.18E-04		-0.800	AATK,ABCD1,Abi2,ACP2,ACTL6B,ADAM22,ADAMTS4,AGRN,AGT,AKAP12,AKT3,AKTIP,ALS2,Ank2,AP3M2,APAF1,APBB1,APLP2,APOE,APP,AQP4,ARHGAP35,ARL6,ARNT2,ARSA,ARSG,ASCL1,ASTN1,ATAT1,ATM,ATP1A2,ATP1B2,AXL,B2M,BACE1,BAD,BAG6,BAX,BBS2,BBS4,BCL2L1,BCL2L11,BDNF,BID,BMPR1B,BRCA1,CACNB3,CADPS,CAMKK2,CAPRIN1,CAPZB,CASP2,CASP9,CC2D1A,CCND1,CCND2,CD44,CD47,CD9,CDK5,CDK5R1,CDKN1C,CDKN2C,CELSR2,CHL1,CHN2,CHRNA4,CITED2,CKB,C…	390
DNA Replication, Recombination, and Repair	breakage of chromosomes	1.18E-04	Increased	3.621	ATM,BLM,BRCA1,BRIP1,C1orf86,CDKN1A,COPS5,DCLRE1C,ESR1,H2AFX,HSPA1A/HSPA1B,HUS1,LIG4,MAD2L1,MCPH1,MUS81,MYC,NPM1,PARP1,PARP2,POLH,PTTG1,RAD51C,RECQL4,REV3L,RTEL1,SOD1,TP53,USP1,XRCC4	30
Cellular Compromise	breakage of chromosomes	1.18E-04	Increased	3.621	ATM,BLM,BRCA1,BRIP1,C1orf86,CDKN1A,COPS5,DCLRE1C,ESR1,H2AFX,HSPA1A/HSPA1B,HUS1,LIG4,MAD2L1,MCPH1,MUS81,MYC,NPM1,PARP1,PARP2,POLH,PTTG1,RAD51C,RECQL4,REV3L,RTEL1,SOD1,TP53,USP1,XRCC4	30
Infectious Disease	replication of virus	1.20E-04	Decreased	-2.089	ACTL6B,ADAR,AGFG1,AGTRAP,AKTIP,AMPH,AP1M1,AP2M1,ARAF,AREG/AREGB,ARTN,ATF4,ATG12,ATG7,ATP1A2,ATP6AP1,ATP6AP2,ATP6V0B,ATP6V0D1,ATP6V1A,ATP6V1B2,B2M,BAX,BCL2,BCL2L1,BCL2L11,BECN1,BNIP2,BTF3,BZRAP1,C14orf166,CAD,CANT1,CAPN3,CASP12,CASP2,CAT,CCL5,CCNA2,CCNT1,CDC42BPB,CLIC4,COPB2,COPG1,COPS5,COX6A1,CREB3,CSE1L,CST3,CXCL10,CXCR4,DBT,DCLK1,DCLK2,DDX58,DEK,DHX9,E2F2,EGR1,EIF2AK2,EIF3A,EIF3G,EIF3L,EIF4A3,E…	252
Cancer	cell transformation	1.24E-04		-1.835	ACOX1,ADCY2,ADM,AFF4,AKAP9,AKT3,AMD1,ANP32A,ARAF,ARHGAP32,ASPH,ATF3,ATIC,ATM,AURKA,AXL,BAX,BCAR1,BCKDHA,BCL10,BCL2,BCL2L1,BCL6,BCL9L,BIN1,BRCA1,CALCA,CASP2,CAT,CCNA2,CCND1,CCND2,CCNE1,CCNE2,CDC25A,CDC25B,CDK2,CDK6,CDKN1A,CDKN1C,CDKN2A,CEBPB,CHRM3,COPG1,CSF1,CSK,CTNNB1,CYR61,DAPK1,DHFR,DNAJC3,DNMT1,DNPH1,DYNLL1,E2F1,E2F4,EEF1D,EFEMP2,EFNB1,EGFR,EGR1,EIF2AK2,EIF2B1,EIF3I,EIF4EBP1,EIF4EBP2,EIF4G1,EP…	231
Cell Cycle	interphase of epidermal cells	1.25E-04		0.391	CCNG2,CDC25A,CDKN2A,CHEK2,CYLD,E2F1,ID2,MYC,NFKBIA,STAT3,TGFBR2,TSG101,XPC	13
DNA Replication, Recombination, and Repair	unwinding of DNA	1.25E-04		-0.299	BLM,C10orf2,DNAJB1,HELQ,MCM2,MCM4,MCM6,MCM7,NCL,RAD51,RPA1,RUVBL1,WRN	13
Post-Translational Modification	methylation of protein	1.25E-04		-0.762	BTG1,CARM1,EPB41L3,ETF1,GSPT1,ICMT,ILF3,LCMT1,N6AMT1,NGF,PCMT1,PRMT1,PRMT2,PRMT3,PRMT7,SUV39H1	16
Cellular Function and Maintenance	endoplasmic reticulum stress response	1.29E-04		-0.356	AARS,ACOT11,AMFR,APOBEC1,ATF4,ATP2A2,ATXN3,BAD,BAX,BBS12,BCL2,BCL2L11,BID,CALR,CASP12,CCDC47,CCND1,CD14,CEBPB,CREB3L2,DDIT3,DERL2,DNAJB1,DNAJB2,DNAJB4,EIF2A,EIF2AK2,HERPUD1,HFE,HSP90AB1,HSP90B1,HSPA1A/HSPA1B,HSPA2,HSPA4L,HSPD1,HSPE1,HSPH1,HYOU1,MC4R,MFN2,MTOR,NFE2L2,ORMDL3,PIK3IP1,PML,PPARGC1A,PPP1R15A,RAB6A,SERP1,SLC38A2,STC2,STIM1,STT3B,SYVN1,TMBIM6,TP53,TRPC1,VAPB,WFS1,YOD1	60
Cellular Compromise	endoplasmic reticulum stress response	1.29E-04		-0.356	AARS,ACOT11,AMFR,APOBEC1,ATF4,ATP2A2,ATXN3,BAD,BAX,BBS12,BCL2,BCL2L11,BID,CALR,CASP12,CCDC47,CCND1,CD14,CEBPB,CREB3L2,DDIT3,DERL2,DNAJB1,DNAJB2,DNAJB4,EIF2A,EIF2AK2,HERPUD1,HFE,HSP90AB1,HSP90B1,HSPA1A/HSPA1B,HSPA2,HSPA4L,HSPD1,HSPE1,HSPH1,HYOU1,MC4R,MFN2,MTOR,NFE2L2,ORMDL3,PIK3IP1,PML,PPARGC1A,PPP1R15A,RAB6A,SERP1,SLC38A2,STC2,STIM1,STT3B,SYVN1,TMBIM6,TP53,TRPC1,VAPB,WFS1,YOD1	60
Cell Death and Survival	apoptosis of bone cancer cell lines	1.31E-04		-1.272	AIFM1,ARRB2,ATG10,ATG7,ATMIN,BAX,BCL2,BCL6,BHLHE40,BIRC5,BMPR1B,BRCA1,CAPNS1,CASP9,CDK2,CDK6,CDKN1A,CDKN2A,CHEK2,E2F1,E2F3,ETHE1,ETS1,FAS,GNB2L1,IGF1R,IRF1,MAD1L1,MAP2K4,MAP3K1,MAP3K14,MCL1,MFN2,MIF,MOB2,MYC,NCL,NDN,NFKBIA,NUAK1,NUPR1,OGT,PIAS1,PLK1,PML,PRKAA2,PRKCA,PRKCB,PTTG1,RB1,RBBP6,SDC2,SIRT7,SND1,STAT2,THOC1,TMBIM4,TNFRSF10A,TP53,TP53BP2,TP63,TRAF4,TRIM28,UIMC1,VDAC2	65
Nervous System Development and Function	morphology of telencephalon	1.35E-04		-1.095	Abi2,Ank2,APAF1,APBB1,APP,ARHGAP35,ARL6,ARSA,ASCL1,ATP1A2,ATP1B2,B2M,BAG6,BBS2,BBS4,CASP9,CDK5R1,CELSR2,CHL1,CLCN2,CLCN3,CLN3,DAB1,DCLK1,DPCD,E2F5,EFNB1,EGFR,GM2A,HEY1,HSF1,HSPG2,HTRA2,ID2,IFT172,LHX2,LIG4,LLGL1,LRP2,LYNX1,MAN2B1,MAP1B,Map2,MAP3K12,MARCKS,MARCKSL1,MECP2,MKKS,MYCBP2,MYH10,NAGLU,NCAM2,NCOA6,NDST1,NFIB,NFIX,NR1H2,OPHN1,OTX1,PAFAH1B1,Pfn2,PKD1,PPARGC1A,PPT1,PSAP,PTPN9,PTPRS,ROBO1,RPG…	82
Organ Morphology	morphology of telencephalon	1.35E-04		-1.095	Abi2,Ank2,APAF1,APBB1,APP,ARHGAP35,ARL6,ARSA,ASCL1,ATP1A2,ATP1B2,B2M,BAG6,BBS2,BBS4,CASP9,CDK5R1,CELSR2,CHL1,CLCN2,CLCN3,CLN3,DAB1,DCLK1,DPCD,E2F5,EFNB1,EGFR,GM2A,HEY1,HSF1,HSPG2,HTRA2,ID2,IFT172,LHX2,LIG4,LLGL1,LRP2,LYNX1,MAN2B1,MAP1B,Map2,MAP3K12,MARCKS,MARCKSL1,MECP2,MKKS,MYCBP2,MYH10,NAGLU,NCAM2,NCOA6,NDST1,NFIB,NFIX,NR1H2,OPHN1,OTX1,PAFAH1B1,Pfn2,PKD1,PPARGC1A,PPT1,PSAP,PTPN9,PTPRS,ROBO1,RPG…	82
Cancer	transformation of fibroblast cell lines	1.35E-04		-1.845	ACOX1,ADCY2,ADM,AKAP9,AKT3,AMD1,ANP32A,ARAF,ARHGAP32,ASPH,ATF3,ATIC,AURKA,AXL,BAX,BCKDHA,BCL2,BCL6,BIN1,CCNA2,CCND1,CCNE1,CDC25A,CDK6,CDKN1A,CDKN2A,CHRM3,CSF1,CTNNB1,DNMT1,DNPH1,DYNLL1,E2F1,EEF1D,EFNB1,EGFR,EGR1,EIF2AK2,EIF3I,EIF4G1,EP300,EPS8,ESR1,ETS1,F2R,FGF1,FGFR2,FGFR3,FLT1,FOS,FOSB,FOXG1,FTH1,G6PD,GAB1,GNA13,GNAI2,GNAO1,HBP1,HEY1,HMGA2,IGF1R,IGFBP2,INCENP,IRF1,ITSN1,JUN,JUNB,KIFAP3,KLF6,KRA…	131
Post-Translational Modification	conformational modification of protein	1.46E-04		-1.219	AARS,AIP,B2M,BAG2,BAG4,BAG5,CALR,CCT4,CLN3,CRYAB,DNAJB2,DNAJC7,ERP29,FKBP1A,FKBP4,FKBP5,GLRX2,HSF1,HSP90AB1,HSPA1A/HSPA1B,HSPA4L,HSPBP1,HSPD1,LRPAP1,LTBP4,MKKS,P4HB,PDCL,PDIA4,PDIA5,PDIA6,PFDN2,PFDN4,PIGK,PPIA,RAB7A,RUVBL2,SGTB,SH3GLB1,ST13,TBCA,TCP1,TP53,TXN	44
Nucleic Acid Metabolism	metabolism of nucleoside triphosphate	1.51E-04		-1.216	ABCD1,ABCD3,ACLY,ADK,AGER,AK2,AK3,AK4,ALDOA,APP,ATF7IP,ATP1A1,ATP2A2,ATP4A,ATP5J,ATP5J2,ATP6V0D1,ATP6V1G2,ATXN1,BAD,BLM,CDK1,CHCHD6,CLPX,CTNS,CTPS1,DCTPP1,DDX25,DNM1L,DTYMK,ENPP1,ENTPD2,FAS,FBP1,GJA1,GUK1,Gzmf (includes others),HELB,HELQ,HIF1A,HSPD1,IDE,IMPDH1,INSR,KIF1B,KRAS,LETM1,MAP1LC3B,MAPT,MCL1,MFN2,MNF1,MSH2,MSH6,MYH9,NDUFAF1,NME2,NT5E,NUDT1,OLA1,OPA1,PARP1,PASK,PDHA1,PEX6,PKM,PML,PRKAA2,P…	88
Small Molecule Biochemistry	metabolism of nucleoside triphosphate	1.51E-04		-1.216	ABCD1,ABCD3,ACLY,ADK,AGER,AK2,AK3,AK4,ALDOA,APP,ATF7IP,ATP1A1,ATP2A2,ATP4A,ATP5J,ATP5J2,ATP6V0D1,ATP6V1G2,ATXN1,BAD,BLM,CDK1,CHCHD6,CLPX,CTNS,CTPS1,DCTPP1,DDX25,DNM1L,DTYMK,ENPP1,ENTPD2,FAS,FBP1,GJA1,GUK1,Gzmf (includes others),HELB,HELQ,HIF1A,HSPD1,IDE,IMPDH1,INSR,KIF1B,KRAS,LETM1,MAP1LC3B,MAPT,MCL1,MFN2,MNF1,MSH2,MSH6,MYH9,NDUFAF1,NME2,NT5E,NUDT1,OLA1,OPA1,PARP1,PASK,PDHA1,PEX6,PKM,PML,PRKAA2,P…	88
Cellular Function and Maintenance	autophagy of cells	1.52E-04	Increased	2.273	AGER,AGT,AKT3,AMBRA1,APAF1,APP,ATF4,ATG12,ATG13,ATG16L1,ATG7,AURKA,BAX,BCL2,BCL2L1,BCL2L11,BECN1,BIRC2,BNIP3L,BRCA1,CAPN1,CAPNS1,CASP1,CASP2,CAT,CDKN1A,CDKN2A,CDKN2D,CLN3,CXCR4,DAPK1,DDIT3,DDIT4,DEPTOR,DNM1L,DRAM1,EIF2AK2,EIF2B1,EIF4EBP1,EIF4G1,EP300,FADD,FAS,FKBP1A,FOXO1,FUNDC1,GAB1,GABARAPL1,GABARAPL2,GTF2IRD2,HDAC6,HIF1A,HSPB8,ICMT,IFNGR1,Igtp,IKBKB,IKBKG,IRGM,KIAA0226,KRAS,MAP1LC3A,MAP1LC3B,M…	105
Cell Morphology	autophagy of cells	1.52E-04	Increased	2.273	AGER,AGT,AKT3,AMBRA1,APAF1,APP,ATF4,ATG12,ATG13,ATG16L1,ATG7,AURKA,BAX,BCL2,BCL2L1,BCL2L11,BECN1,BIRC2,BNIP3L,BRCA1,CAPN1,CAPNS1,CASP1,CASP2,CAT,CDKN1A,CDKN2A,CDKN2D,CLN3,CXCR4,DAPK1,DDIT3,DDIT4,DEPTOR,DNM1L,DRAM1,EIF2AK2,EIF2B1,EIF4EBP1,EIF4G1,EP300,FADD,FAS,FKBP1A,FOXO1,FUNDC1,GAB1,GABARAPL1,GABARAPL2,GTF2IRD2,HDAC6,HIF1A,HSPB8,ICMT,IFNGR1,Igtp,IKBKB,IKBKG,IRGM,KIAA0226,KRAS,MAP1LC3A,MAP1LC3B,M…	105
Cellular Assembly and Organization	accumulation of vesicles	1.52E-04	Increased	2.291	APOE,APP,ARF6,ATG2A,ATXN3,KIAA0226,KIF1A,KLC1,MAP1S,MAPT,MFGE8,MFN2,MREG,MYO5A,PIP5K1A,PLCD1,RAB33A,RAB8A,SH3GL1,SH3GL2,TBC1D10A,VTI1B	22
Cell Cycle	initiation of S phase	1.52E-04	Decreased	-2.140	AGT,BCL2L1,CCND1,CCNE1,CDK6,CDKN1A,CDKN1C,CDKN2A,COPS5,E2F1,E2F2,E2F3,E2F4,E2F6,EP300,GAB1,ITGB1,MYC,NRIP1,PDGFRA,RB1,SKP2	22
Cancer	gastrointestinal tumor	1.53E-04		0.221	AATK,ABCD3,ACADS,ACLY,ACOT7,ACOX1,ACOX2,ACTA2,ADAM12,ADAM15,ADAM17,ADAM23,ADAMTS1,ADRA2A,ADSL,AHCY,AIMP1,AKR1B1,ALAS1,ALYREF,ANGPT2,ANGPTL4,ANTXR1,APBA2,APOC1,APOE,ARAF,AREG/AREGB,ASCL1,ASPG,ATF3,ATF7IP,ATP2A2,AURKA,AXIN2,AXL,BAI3,BAX,BCAS1,BCL10,BCL2,BCL6,BCL7A,BECN1,BEX4,BIRC5,BMP7,BMPR1B,BNIP3L,BRCA1,BRCA2,BRIP1,BUB1B,C12orf4,C16orf45,C18orf8,C20orf27,C6orf170,C7orf63,CA2,CACHD1,CACNA2D1,CACNA…	568
Gastrointestinal Disease	gastrointestinal tumor	1.53E-04		0.221	AATK,ABCD3,ACADS,ACLY,ACOT7,ACOX1,ACOX2,ACTA2,ADAM12,ADAM15,ADAM17,ADAM23,ADAMTS1,ADRA2A,ADSL,AHCY,AIMP1,AKR1B1,ALAS1,ALYREF,ANGPT2,ANGPTL4,ANTXR1,APBA2,APOC1,APOE,ARAF,AREG/AREGB,ASCL1,ASPG,ATF3,ATF7IP,ATP2A2,AURKA,AXIN2,AXL,BAI3,BAX,BCAS1,BCL10,BCL2,BCL6,BCL7A,BECN1,BEX4,BIRC5,BMP7,BMPR1B,BNIP3L,BRCA1,BRCA2,BRIP1,BUB1B,C12orf4,C16orf45,C18orf8,C20orf27,C6orf170,C7orf63,CA2,CACHD1,CACNA2D1,CACNA…	568
[truncated: 459 more rows]

## Sheet: bmp4_v_ctx12_PATHWAYS
Ingenuity Canonical Pathways	-log(p-value)	Ratio	Molecules
[truncated: 131 more rows]

[truncated: 4 more sheets: fbs_v_ctx12_PATHWAYS, bmp4_v_ctx12_UPSTREAM, fbs_v_ctx12_UPSTREAM, Key]
