# Supplementary material for: The Neurogenic Potential of Astrocytes Is Regulated by Inflammatory Signals
Source: Mol Neurobiol. 2015 Jul 4;53(6):3724–39. doi: 10.1007/s12035-015-9296-x (PMC4937102; doi:10.1007/s12035-015-9296-x)
Supplement: Supplementary file 5 — (XLSX 1,381 kb) [file 12035_2015_9296_MOESM5_ESM.xlsx]

## Sheet: bmp4_v_fbs_0.05
	ID	logFC	AveExpr	t	P.Value	adj.P.Val	B	Species	Source	Search_Key	Transcript	ILMN_Gene	Source_Reference_ID	RefSeq_ID	Unigene_ID	Entrez_Gene_ID	GI	Accession	Symbol	Protein_Product	Probe_Id	Array_Address_Id	Probe_Type	Probe_Start	Probe_Sequence	Chromosome	Probe_Chr_Orientation	Probe_Coordinates	Cytoband	Definition	Ontology_Component	Ontology_Process	Ontology_Function	Synonyms	Obsolete_Probe_Id
6940324	6940324	-2.71148	4.26503	-40.0134	7.773e-12	1.99743e-07	16.106	Mus musculus	RefSeq	ILMN_213302	ILMN_213302	RASSF4	NM_178045.3	NM_178045.3	NA	213391	40254291	NM_178045.3	Rassf4	NP_835146.2	ILMN_2956092	6940324	S	6200	TGCATTTTTTCCTAGTCCACCAGTGCCCACCACCATTGCTCACCGCTGGC	6	-	116583075-116583124	6qE3	Mus musculus Ras association (RalGDS/AF-6) domain family member 4 (Rassf4), mRNA.		Any process that stops, prevents or reduces the rate or extent of progression through the cell cycle [goid 45786] [evidence IEA]; The progression of biochemical and morphological phases and events that occur in a cell during successive cell replication or nuclear replication events. Canonically, the cell cycle comprises the replication and segregation of genetic material followed by the division …	Interacting selectively with any protein or protein complex (a complex of two or more proteins that may include other nonprotein molecules) [goid 5515] [evidence IEA]	AI586137; AD037; 3830411C14Rik	AI586137; AD037; 3830411C14Rik
4850270	4850270	-3.61886	8.48358	-32.6447	5.21769e-11	6.70395e-07	14.9292	Mus musculus	RefSeq	ILMN_199195	ILMN_326149	OTTMUSG00000025408	NR_003564.1	NR_003564.1	NA	217066	148539564	NR_003564.1	OTTMUSG00000025408		ILMN_1223594	4850270	S	581	CTTTTTGATGAGGACCCTGCTAATGAACCACTTTCCAATGAGGACCCCGC				11qC	Mus musculus predicted gene, OTTMUSG00000025408 (OTTMUSG00000025408), non-coding RNA.
6290528	6290528	-2.56379	8.54793	-29.1213	1.51483e-10	1.00099e-06	14.1814	Mus musculus	RefSeq	ILMN_232940	ILMN_232940	CPNE8	NM_001033851.1	NM_001033851.1	NA	66871	76563927	NM_001033851.1	Cpne8	NP_001029023.1	ILMN_3151149	6290528	A	189	CGCCACACGAGTGGAGGTGTCAGTGTCCTGCAGAAATCTCCTTGATAGAG	15	-	90479697-90479714:90509599-90509630	15qE3	Mus musculus copine VIII (Cpne8), transcript variant 2, mRNA.	The part of a cell or its extracellular environment in which a gene product is located. A gene product may be located in one or more parts of a cell and its location may be as specific as a particular macromolecular complex, that is, a stable, persistent association of macromolecules that function together [goid 5575] [evidence ND ]	Any process specifically pertinent to the functioning of integrated living units: cells, tissues, organs, and organisms. A process is a collection of molecular events with a defined beginning and end [goid 8150] [evidence ND ]	Elemental activities, such as catalysis or binding, describing the actions of a gene product at the molecular level. A given gene product may exhibit one or more molecular functions [goid 3674] [evidence ND ]	1200003E11Rik; 1500031E20Rik	1200003E11Rik; 1500031E20Rik
5550161	5550161	-3.28134	4.4608	-29.0334	1.55814e-10	1.00099e-06	14.1608	Mus musculus	RefSeq	ILMN_218091	ILMN_218091	8430408G22RIK	NM_145980.1	NM_145980.1	NA	213393	22122424	NM_145980.1	8430408G22Rik	NP_666092.1	ILMN_2894211	5550161	S	1066	GTGACCACCTCCCAGATTGCTCTAATGAGGAGATGCGGGCTGTACTCTGG	6	+	116602629-116602678	6qE3	Mus musculus RIKEN cDNA 8430408G22 gene (8430408G22Rik), mRNA.				MGC6835; Fseg	MGC6835; Fseg
3780279	3780279	2.36003	9.76803	28.246	2.01318e-10	1.03465e-06	13.9716	Mus musculus	RefSeq	ILMN_211762	ILMN_211762	BAX	NM_007527.2	NM_007527.2	NA	12028	31982498	NM_007527.2	Bax	NP_031553.1	ILMN_2907655	3780279	S	554	CTCCTACTTCGGGACCCCCACATGGCAGACAGTGACCATCTTTGTGGCTG	7	-	45329926-45329975	7qB4	Mus musculus Bcl2-associated X protein (Bax), mRNA.	Double layer of lipid molecules that encloses all cells, and, in eukaryotes, many organelles; may be a single or double lipid bilayer; also includes associated proteins [goid 16020] [evidence IEA]; That fraction of cells, prepared by disruptive biochemical methods, that is soluble in water [goid 5625] [evidence IDA]; All of the contents of a cell excluding the plasma membrane and nucleus, but inc…	Any process that activates or increases the frequency, rate or extent of cell death by apoptosis of mammary epithelial cells during mammary gland involution [goid 60058] [evidence IMP]; The multiplication or reproduction of Sertoli cells, resulting in the expansion of the Sertoli cell population. A Sertoli cell is a supporting cell projecting inward from the basement membrane of seminiferous tubu…	Interacting selectively with any protein or protein complex (a complex of two or more proteins that may include other nonprotein molecules) [goid 5515] [evidence IPI]; Interacting selectively with the BH3 domain of a protein of the Bcl-2 family. The BH3 domain is a potent death domain and has an important role in protein-protein interactions and in cell death [goid 51434] [evidence IPI]; Interact…
6580403	6580403	2.17957	5.80466	27.4725	2.60736e-10	1.11669e-06	13.7772	Mus musculus	RefSeq	ILMN_209127	ILMN_209127	THRSP	NM_009381.2	NM_009381.2	NA	21835	31560631	NM_009381.2	Thrsp	NP_033407.1	ILMN_1256775	6580403	S	531	AGACCTGGACAGAGGGCCTGGCCCCAGGTGGACGCGAAGGCGGCTTCCGT	7	-	104561924-104561973	7qE1	Mus musculus thyroid hormone responsive SPOT14 homolog (Rattus) (Thrsp), mRNA.	A membrane-bounded organelle of eukaryotic cells in which chromosomes are housed and replicated. In most cells, the nucleus contains all of the cell's chromosomes except the organellar chromosomes, and is the site of RNA synthesis and processing. In some species, or in specialized cell types, RNA metabolism or DNA replication may be absent [goid 5634] [evidence IEA]			S14	S14
2370520	2370520	-1.96149	6.09622	-26.3137	3.8938e-10	1.42941e-06	13.4692	Mus musculus	RefSeq	ILMN_231024	ILMN_231024	AHNAK	NM_009643.1	NM_009643.1	NA	66395	61743960	NM_009643.1	Ahnak	NP_033773.1	ILMN_3079919	2370520	I	17723	TCTGAAGGTTGGACCCGTGAAGCCCTGGCATAGACCTGAAGAGGTGGCAG	19	+	9093309-9093358	19qA	Mus musculus AHNAK nucleoprotein (desmoyokin) (Ahnak), transcript variant 1, mRNA.	A specialized region of connection between two cells including but not limited to gap junctions, desmosomes, and tight junctions, but excluding direct cytoplasmic junctions such as ring canals [goid 5911] [evidence ISS]			2310047C17Rik; AA589382; AV091586; DY6; 1110004P15Rik	2310047C17Rik; AA589382; AV091586; DY6; 1110004P15Rik
3610239	3610239	0.773711	11.3904	25.4615	5.28823e-10	1.58793e-06	13.2288	Mus musculus	RefSeq	ILMN_221837	ILMN_221837	2810003C17RIK	NM_145144.1	NM_145144.1	NA	108897	21553104	NM_145144.1	2810003C17Rik	NP_660126.1	ILMN_2741063	3610239	S	2717	TTTTTAACCTCTCTAGTTAAGGGCTTAGCTTTCTTGGGACATCGGCTGCC	2	+	31828726-31828775	2qB	Mus musculus RIKEN cDNA 2810003C17 gene (2810003C17Rik), mRNA.			Interacting selectively with calcium ions (Ca2+) [goid 5509] [evidence IEA]	C87647; AI043124; MGC30545; Iba2	C87647; AI043124; MGC30545; Iba2
2320168	2320168	-1.12906	11.5177	-25.3238	5.56149e-10	1.58793e-06	13.1888	Mus musculus	RefSeq	ILMN_214433	ILMN_214433	CTNNAL1	NM_018761.2	NM_018761.2	NA	54366	31542342	NM_018761.2	Ctnnal1	NP_061231.2	ILMN_1232261	2320168	S	3481	ACTTCACTGGGTTCTCAGTGTTGCTATCTCAGTGACAAAGCAGCTCCCTC	4	-	56823940-56823989	4qB3	Mus musculus catenin (cadherin associated protein), alpha-like 1 (Ctnnal1), mRNA.	All of the contents of a cell excluding the plasma membrane and nucleus, but including other subcellular structures [goid 5737] [evidence IEA]; Double layer of lipid molecules that encloses all cells, and, in eukaryotes, many organelles; may be a single or double lipid bilayer; also includes associated proteins [goid 16020] [evidence IEA]; The membrane surrounding a cell that separates the cell f…	The attachment of a cell, either to another cell or to an underlying substrate such as the extracellular matrix, via cell adhesion molecules [goid 7155] [evidence IEA]; A series of molecular signals within the cell that are mediated by a member of the Rho family of proteins switching to a GTP-bound active state [goid 7266] [evidence ISO]	The action of a molecule that contributes to the structural integrity of a complex or assembly within or outside a cell [goid 5198] [evidence IEA]; Interacting selectively with cadherin, a type I membrane protein involved in cell adhesion [goid 45296] [evidence IEA]; Elemental activities, such as catalysis or binding, describing the actions of a gene product at the molecular level. A given gene p…	C86009; AW545119; AI616177; Catnal1; ACRP	C86009; AW545119; AI616177; Catnal1; ACRP
3400202	3400202	1.98094	8.88983	23.9029	9.50688e-10	2.44298e-06	12.7559	Mus musculus	RefSeq	ILMN_188933	ILMN_188933	WNT7B	NM_009528.2	NM_009528.2	NA	22422	34328152	NM_009528.2	Wnt7b	NP_033554.2	ILMN_2789692	3400202	S	2961	AGAGAGGTGGTTAGTGGACCCAGGCAGGGCACTGGCTGTCCCAATGCTGT	15	-	85365990-85366039	15qE2	Mus musculus wingless-related MMTV integration site 7B (Wnt7b), mRNA.	The space external to the outermost structure of a cell. For cells without external protective or external encapsulating structures this refers to space outside of the plasma membrane. This term covers the host cell environment outside an intracellular parasite [goid 5576] [evidence IEA]; A layer consisting mainly of proteins (especially collagen) and glycosaminoglycans (mostly as proteoglycans) …	Any process that mediates the transfer of information from one cell to another [goid 7267] [evidence TAS]; The cascade of processes by which a signal interacts with a receptor, causing a change in the level or activity of a second messenger or other downstream target, and ultimately effecting a change in the functioning of the cell [goid 7165] [evidence TAS]; The series of molecular signals initi…	Mediates the transfer of a signal from the outside to the inside of a cell by means other than the introduction of the signal molecule itself into the cell [goid 4871] [evidence IEA]; Interacting selectively with any protein or protein complex (a complex of two or more proteins that may include other nonprotein molecules) [goid 5515] [evidence IPI]; Interacting selectively with one or more specif…	Wnt-7b	Wnt-7b
6650722	6650722	-1.58668	6.54225	-22.1694	1.90996e-09	3.90772e-06	12.1735	Mus musculus	RefSeq	ILMN_210316	ILMN_210316	CNKSR2	NM_177751.2	NM_177751.2	NA	245684	31343125	NM_177751.2	Cnksr2	NP_808419.1	ILMN_2641132	6650722	S	5326	AGGCTAGCTCTGTTACTAGTATGCAGCTTCTACTTTTGTAAAGTCAGCTG	X	-	154259546-154259595	XqF4	Mus musculus connector enhancer of kinase suppressor of Ras 2 (Cnksr2), mRNA.	The membrane surrounding a cell that separates the cell from its external environment. It consists of a phospholipid bilayer and associated proteins [goid 5886] [evidence ISO]; All of the contents of a cell excluding the plasma membrane and nucleus, but including other subcellular structures [goid 5737] [evidence IEA]; Double layer of lipid molecules that encloses all cells, and, in eukaryotes, m…	Any process that modulates the frequency, rate or extent of signal transduction [goid 9966] [evidence IEA]; A series of reactions, mediated by protein kinases, which occurs as a result of a single trigger reaction or compound [goid 7243] [evidence ISO]	Interacting selectively with any protein or protein complex (a complex of two or more proteins that may include other nonprotein molecules) [goid 5515] [evidence ISO]; Catalysis of the transfer of a phosphate group, usually from ATP, to a substrate molecule [goid 16301] [evidence IEA]; Interacting selectively with a protein kinase, any enzyme that catalyzes the transfer of a phosphate group, usua…	Cnk2; C030004A01; Ksr2; mKIAA0902	Cnk2; C030004A01; Ksr2; mKIAA0902
7380524	7380524	-1.99279	9.72185	-22.1168	1.95236e-09	3.90772e-06	12.1549	Mus musculus	RefSeq	ILMN_221743	ILMN_221743	PRELP	NM_054077.3	NM_054077.3	NA	116847	142387274	NM_054077.3	Prelp	NP_473418.2	ILMN_2739760	7380524	S	3492	GACCATGTTAACTCTGATACAGCGTCCGCATTCCAGCAAGCTTCACAGCA	1	-	135806917-135806966	1qE4	Mus musculus proline arginine-rich end leucine-rich repeat (Prelp), mRNA.	The space external to the outermost structure of a cell. For cells without external protective or external encapsulating structures this refers to space outside of the plasma membrane. This term covers the host cell environment outside an intracellular parasite [goid 5576] [evidence IEA]; A layer consisting mainly of proteins (especially collagen) and glycosaminoglycans (mostly as proteoglycans) …	Progression of the cell from its inception to the end of its lifespan [goid 7569] [evidence IDA]	Interacting selectively with any protein or protein complex (a complex of two or more proteins that may include other nonprotein molecules) [goid 5515] [evidence IEA]	7330409J17Rik; SLRR2A	7330409J17Rik; SLRR2A
5080639	5080639	3.06079	4.94172	22.087	1.9769e-09	3.90772e-06	12.1442	Mus musculus	RefSeq	ILMN_201570	ILMN_201570	PADI2	NM_008812.1	NM_008812.1	NA	18600	6679264	NM_008812.1	Padi2	NP_032838.1	ILMN_3048899	5080639	I	4104	GCCCTTGAGGGCAAAGCCCCAAATCCTGTCTCCTGCTCCAGAGTAGAAAA	4	+	140501311-140501360	4qD3	Mus musculus peptidyl arginine deiminase, type II (Padi2), mRNA.	All of the contents of a cell excluding the plasma membrane and nucleus, but including other subcellular structures [goid 5737] [evidence IEA]	The covalent alteration of one or more amino acids occurring in proteins, peptides and nascent polypeptides (co-translational, post-translational modifications). Includes the modification of charged tRNAs that are destined to occur in a protein (pre-translation modification) [goid 6464] [evidence IEA]; The hydrolysis of peptidyl-arginine to form peptidyl-citrulline [goid 18101] [evidence IEA]	Catalysis of the hydrolysis of various bonds, e.g. C-O, C-N, C-C, phosphoric anhydride bonds, etc. Hydrolase is the systematic name for any enzyme of EC class 3 [goid 16787] [evidence IEA]; Interacting selectively with calcium ions (Ca2+) [goid 5509] [evidence IEA]; Catalysis of the reaction: protein L-arginine + H2O = protein L-citrulline + NH3 [goid 4668] [evidence IEA]	Pdi; Pdi2; mKIAA0994	Pdi; Pdi2; mKIAA0994
430068	430068	-2.64819	7.08023	-21.8908	2.14708e-09	3.94097e-06	12.0738	Mus musculus	RefSeq	ILMN_218281	ILMN_261122	ACTA2	NM_007392.2	NM_007392.2	NA	11475	31982518	NM_007392.2	Acta2	NP_031418.1	ILMN_2693895	430068	S	1245	TTGTGGATCAGCGCCTCCAGTTCCTTTCCAAATCATTCCTGCCCAAAGCT	19	-	34316066-34316115	19qC1	Mus musculus actin, alpha 2, smooth muscle, aorta (Acta2), mRNA.	All of the contents of a cell excluding the plasma membrane and nucleus, but including other subcellular structures [goid 5737] [evidence IEA]; Any of the various filamentous elements that form the internal framework of cells, and typically remain after treatment of the cells with mild detergent to remove membrane constituents and soluble components of the cytoplasm. The term embraces intermediat…	The process that modulates the force with which blood travels through the circulatory system. The process is controlled by a balance of processes that increase pressure and decrease pressure [goid 8217] [evidence IMP]; A process, occurring in the vascular tissue, whereby actin/myosin complex activity generates force through ATP hydrolysis resulting in a change in smooth muscle geometry. This proc…	Interacting selectively with a nucleotide, any compound consisting of a nucleoside that is esterified with (ortho)phosphate or an oligophosphate at any hydroxyl group on the ribose or deoxyribose moiety [goid 166] [evidence IEA]; Interacting selectively with ATP, adenosine 5'-triphosphate, a universally important coenzyme and enzyme regulator [goid 5524] [evidence IEA]; The action of a molecule t…	0610041G09Rik; SMalphaA; a-SMA; Actvs	0610041G09Rik; SMalphaA; a-SMA; Actvs
1570424	1570424	-1.40184	11.9038	-21.3175	2.74419e-09	4.70116e-06	11.863	Mus musculus	RefSeq	ILMN_247413	ILMN_247413	D16H22S680E	NM_138583.1	NM_138583.1	NA	27883	20070387	NM_138583.1	D16H22S680E	NP_613049.1	ILMN_2842999	1570424	S	1289	CGAGGACCCTGTGTGCATTTTCTCAGTCCTGTAGTGTGGACCCTGGGATC	16	-	18302958-18303007	16qA3	Mus musculus DNA segment, Chr 16, human D22S680E, expressed (D16H22S680E), mRNA.				T10	T10
6110259	6110259	-0.967593	6.57564	-20.5224	3.89834e-09	6.251e-06	11.5572	Mus musculus	RefSeq	ILMN_219135	ILMN_251988	4933434I06RIK	NM_027728.2	NM_027728.2	NA	71233	124378031	NM_027728.2	4933434I06Rik	NP_082004.1	ILMN_1216601	6110259	S	986	GCCAACTGTTGCAGGACAGAAAAAAGCCACATGGCCATCACACTAAACCC	2	-	21102521-21102570	2qA3	Mus musculus RIKEN cDNA 4933434I06 gene (4933434I06Rik), mRNA.	A prolongation or process extending from a cell, e.g. a flagellum or axon [goid 42995] [evidence IEA]; Long whiplike or feathery structures borne either singly or in groups by the motile cells of many bacteria and unicellular eukaryotes and by the motile male gametes of many eukaryotic organisms, which propel the cell through a liquid medium [goid 19861] [evidence IEA]; A specialized eukaryotic o…		Interacting selectively with a SH3 domain (Src homology 3) of a protein, small protein modules containing approximately 50 amino acid residues found in a great variety of intracellular or membrane-associated proteins [goid 17124] [evidence IEA]; Interacting selectively with calmodulin, a calcium-binding protein with many roles, both in the calcium-bound and calcium-free states [goid 5516] [eviden…	AU016229; MGC117794	AU016229; MGC117794
1660451	1660451	0.598886	13.2628	20.3915	4.13538e-09	6.251e-06	11.5053	Mus musculus	RefSeq	ILMN_214878	ILMN_214878	DEB1	NM_026794.2	NM_026794.2	NA	26901	31982638	NM_026794.2	Deb1	NP_081070.1	ILMN_2652971	1660451	S	427	GGACCTGCGAGGACCTGAGGTGTATGACAGCGGTGTCATTGTCAACAATA	9	+	121621949-121621998	9qF4	Mus musculus differentially expressed in B16F10 1 (Deb1), mRNA.				AI463209; 1110020I04Rik	AI463209; 1110020I04Rik
830397	830397	1.76416	12.4806	20.1524	4.6106e-09	6.58214e-06	11.4094	Mus musculus	RefSeq	ILMN_195924	ILMN_226950	PTN	NM_008973.2	NM_008973.2	NA	19242	118130571	NM_008973.2	Ptn	NP_032999.1	ILMN_2638114	830397	S	1811	CCTTGAAGACCAGAACTGGCAGCCTGAAGCGAGCTCTGCACAATGCTGAC	6	-	36691338-36691387	6qB1	Mus musculus pleiotrophin (Ptn), mRNA.	The space external to the outermost structure of a cell. For cells without external protective or external encapsulating structures this refers to space outside of the plasma membrane. This term covers the host cell environment outside an intracellular parasite [goid 5576] [evidence IEA]; A layer consisting mainly of proteins (especially collagen) and glycosaminoglycans (mostly as proteoglycans) …	The multiplication or reproduction of cells, resulting in the expansion of a cell population [goid 8283] [evidence IEA]; Any process in an organism in which a relatively long-lasting adaptive behavioral change occurs as the result of experience [goid 7612] [evidence IMP]; The formation of bone or of a bony substance, or the conversion of fibrous tissue or of cartilage into bone or a bony substanc…	The function that stimulates a cell to grow or proliferate. Most growth factors have other actions besides the induction of cell growth or proliferation [goid 8083] [evidence IEA]; Interacting selectively with heparin, any member of a group of glycosaminoglycans found mainly as an intracellular component of mast cells and which consist predominantly of alternating alpha1-4-linked D-galactose and …	Osf-1; Osf1; OSF; HBGF-8; HBNF; HARP; HB-GAM; HBBN	Osf-1; Osf1; OSF; HBGF-8; HBNF; HARP; HB-GAM; HBBN
6350086	6350086	1.27395	10.4737	19.7454	5.56462e-09	7.45263e-06	11.2425	Mus musculus	RefSeq	ILMN_210397	ILMN_210397	SLC6A8	NM_133987.1	NM_133987.1	NA	102857	19527207	NM_133987.1	Slc6a8	NP_598748.1	ILMN_2605212	6350086	S	3771	CGTGTAGCAGCTTAAACCCACATCTGTGTCCCATCAAGCCTGAAACAGCC	X	+	70925203-70925218:70925258-70925291	XqA7.3	Mus musculus solute carrier family 6 (neurotransmitter transporter, creatine), member 8 (Slc6a8), mRNA.	Double layer of lipid molecules that encloses all cells, and, in eukaryotes, many organelles; may be a single or double lipid bilayer; also includes associated proteins [goid 16020] [evidence IEA]; Penetrating at least one phospholipid bilayer of a membrane. May also refer to the state of being buried in the bilayer with no exposure outside the bilayer. When used to describe a protein, indicates …	The directed movement of substances (such as macromolecules, small molecules, ions) into, out of, within or between cells, or within a multicellular organism [goid 6810] [evidence IEA]; The directed movement of charged atoms or small charged molecules into, out of, within or between cells [goid 6811] [evidence IEA]; The directed movement of sodium ions (Na+) into, out of, within or between cells …	Interacting selectively with sodium ions (Na+) [goid 31402] [evidence IEA]; Enables the active transport of a solute across a membrane by a mechanism whereby two or more species are transported together in the same direction in a tightly coupled process not directly linked to a form of energy other than chemiosmotic energy [goid 15293] [evidence IEA]; Catalysis of the transfer of a solute or solu…	Creat; AA589632; CT1; CRTR; CRT	Creat; AA589632; CT1; CRTR; CRT
4050369	4050369	1.20892	7.45969	19.6567	5.80039e-09	7.45263e-06	11.2055	Mus musculus	RefSeq	ILMN_214836	ILMN_214836	HSD11B1	NM_008288.2	NM_008288.2	NA	15483	113680740	NM_008288.2	Hsd11b1	NP_032314.2	ILMN_3115917	4050369	A	1014	GCCCTGGTGAGTGGTCTTAGAACAGTCCTGCCTGATACTTCTGTAAGCCC	1	-	195048144-195048193	1qH6	Mus musculus hydroxysteroid 11-beta dehydrogenase 1 (Hsd11b1), transcript variant 1, mRNA.	Penetrating at least one phospholipid bilayer of a membrane. May also refer to the state of being buried in the bilayer with no exposure outside the bilayer. When used to describe a protein, indicates that all or part of the peptide sequence is embedded in the membrane [goid 16021] [evidence IEA]; Double layer of lipid molecules that encloses all cells, and, in eukaryotes, many organelles; may be…	The chemical reactions and pathways involving lipids, compounds soluble in an organic solvent but not, or sparingly, in an aqueous solvent. Includes fatty acids; neutral fats, other fatty-acid esters, and soaps; long-chain (fatty) alcohols and waxes; sphingoids and other long-chain bases; glycolipids, phospholipids and sphingolipids; and carotenes, polyprenols, sterols, terpenes and other isopren…	Catalysis of an oxidation-reduction (redox) reaction, a reversible chemical reaction in which the oxidation state of an atom or atoms within a molecule is altered. One substrate acts as a hydrogen or electron donor and becomes oxidized, while the other acts as hydrogen or electron acceptor and becomes reduced [goid 16491] [evidence IEA]; Catalysis of a biochemical reaction at physiological temper…
5820600	5820600	-0.766955	6.31473	-19.4382	6.4294e-09	7.86744e-06	11.1134	Mus musculus	RefSeq	ILMN_208882	ILMN_208882	APOC1	NM_007469.3	NM_007469.3	NA	11812	141802164	NM_007469.3	Apoc1	NP_031495.1	ILMN_1228469	5820600	S	175	GCCCAGGCGGCCCCGGATTTGTCCGGAACATTGGAGAGCATACCGGATAA	7	-	20277323-20277372	7qA3	Mus musculus apolipoprotein C-I (Apoc1), mRNA.	The space external to the outermost structure of a cell. For cells without external protective or external encapsulating structures this refers to space outside of the plasma membrane. This term covers the host cell environment outside an intracellular parasite [goid 5576] [evidence IEA]	The directed movement of substances (such as macromolecules, small molecules, ions) into, out of, within or between cells, or within a multicellular organism [goid 6810] [evidence IEA]; The directed movement of lipids into, out of, within or between cells. Lipids are compounds soluble in an organic solvent but not, or sparingly, in an aqueous solvent [goid 6869] [evidence IEA]; The chemical react…	Enables the directed movement of lipids into, out of, within or between cells [goid 5319] [evidence IEA]
3190048	3190048	1.79205	8.25185	19.2056	7.18271e-09	8.38973e-06	11.0139	Mus musculus	RefSeq	ILMN_219335	ILMN_219335	DCTD	NM_178788.3	NM_178788.3	NA	320685	142368337	NM_178788.3	Dctd	NP_848903.1	ILMN_1241225	3190048	S	1747	AGAGGGCTGTGGGAAACTGTGTACCTGGAGGTGGTCCATGCCAGATCCTC	8	+	49226709-49226758	8qB1.2	Mus musculus dCMP deaminase (Dctd), mRNA.		The chemical reactions and pathways resulting in the formation of nucleotides, any nucleoside that is esterified with (ortho)phosphate or an oligophosphate at any hydroxyl group on the glycose moiety; may be mono-, di- or triphosphate; this definition includes cyclic-nucleotides (nucleoside cyclic phosphates) [goid 9165] [evidence IEA]	Catalysis of the hydrolysis of various bonds, e.g. C-O, C-N, C-C, phosphoric anhydride bonds, etc. Hydrolase is the systematic name for any enzyme of EC class 3 [goid 16787] [evidence IEA]; Interacting selectively with zinc (Zn) ions [goid 8270] [evidence IEA]; Interacting selectively with any metal ion [goid 46872] [evidence IEA]; Catalysis of the reaction: dCMP + H2O = dUMP + NH3 [goid 4132] [e…	6030466N05Rik	6030466N05Rik
2320341	2320341	-1.65971	8.94871	-18.8609	8.48506e-09	9.36725e-06	10.8635	Mus musculus	RefSeq	ILMN_212272	ILMN_212272	AKAP12	NM_031185.2	NM_031185.2	NA	83397	118130742	NM_031185.2	Akap12	NP_112462.1	ILMN_2624622	2320341	S	5743	TGTGGGCTCGTAGTCCTCTGAAAGTGGTTGTTTTCCTATGCACAGTGAGC	10	-	5987475-5987524	10qA1	Mus musculus A kinase (PRKA) anchor protein (gravin) 12 (Akap12), mRNA.	All of the contents of a cell excluding the plasma membrane and nucleus, but including other subcellular structures [goid 5737] [evidence IEA]; The part of a cell or its extracellular environment in which a gene product is located. A gene product may be located in one or more parts of a cell and its location may be as specific as a particular macromolecular complex, that is, a stable, persistent …	The cascade of processes by which a signal interacts with a receptor, causing a change in the level or activity of a second messenger or other downstream target, and ultimately effecting a change in the functioning of the cell [goid 7165] [evidence TAS]; The process of targeting specific proteins to particular membrane-bounded subcellular organelles. Usually requires an organelle specific protein…	Functions to provide a physical support for the assembly of a multiprotein receptor signaling complex [goid 30159] [evidence TAS]; Catalysis of the transfer of a phosphate group, usually from ATP, to a substrate molecule [goid 16301] [evidence IEA]; Interacting selectively with any protein or protein complex (a complex of two or more proteins that may include other nonprotein molecules) [goid 551…	Srcs5; Tsga12; AI317366; SSeCKS	Srcs5; Tsga12; AI317366; SSeCKS
6280168	6280168	3.20941	4.51124	18.7271	9.05899e-09	9.36725e-06	10.8041	Mus musculus	RefSeq	ILMN_209917	ILMN_209917	MPO	NM_010824.1	NM_010824.1	NA	17523	6754731	NM_010824.1	Mpo	NP_034954.1	ILMN_2925094	6280168	S	2338	AACAACATTGACATCTGGATGGGCGGTGTGTCCGAGCCCCTGGAACCCAA	11	+	87616140-87616189	11qC	Mus musculus myeloperoxidase (Mpo), nuclear gene encoding mitochondrial protein, mRNA.	A cytoplasmic, membrane-bounded organelle that is found in most animal cells and that contains a variety of hydrolases, most of which have their maximal activities in the pH range 5-6. The contained enzymes display latency if properly isolated. About 40 different lysosomal hydrolases are known and lysosomes have a great variety of morphologies and functions [goid 5764] [evidence IEA]; A semiauton…	A change in state or activity of a cell or an organism (in terms of movement, secretion, enzyme production, gene expression, etc.) as a result of oxidative stress, a state often resulting from exposure to high levels of reactive oxygen species, e.g. superoxide anions, hydrogen peroxide (H2O2), and hydroxyl radicals [goid 6979] [evidence IEA]; The chemical reactions and pathways resulting in the b…	Interacting selectively with calcium ions (Ca2+) [goid 5509] [evidence IEA]; Interacting selectively with iron (Fe) ions [goid 5506] [evidence IEA]; Catalysis of an oxidation-reduction (redox) reaction, a reversible chemical reaction in which the oxidation state of an atom or atoms within a molecule is altered. One substrate acts as a hydrogen or electron donor and becomes oxidized, while the oth…	KIAA4033; mKIAA4033	KIAA4033; mKIAA4033
1110301	1110301	-1.4463	6.4578	-18.7149	9.11317e-09	9.36725e-06	10.7987	Mus musculus	RefSeq	ILMN_219818	ILMN_219818	ST3GAL5	NM_011375.2	NM_011375.2	NA	20454	78126168	NM_011375.2	St3gal5	NP_035505.2	ILMN_3116560	1110301	A	2143	AGCTGAGCGCCGTGATGTTGCCCCAGGGTGGAAGAAGCCACACTTCCTAC	6	+	72104259-72104308	6qC1	Mus musculus ST3 beta-galactoside alpha-2,3-sialyltransferase 5 (St3gal5), transcript variant 2, mRNA.	A compound membranous cytoplasmic organelle of eukaryotic cells, consisting of flattened, ribosome-free vesicles arranged in a more or less regular stack. The Golgi apparatus differs from the endoplasmic reticulum in often having slightly thicker membranes, appearing in sections as a characteristic shallow semicircle so that the convex side (cis or entry face) abuts the endoplasmic reticulum, sec…	The addition of a sugar unit to a protein amino acid, e.g. the addition of glycan chains to proteins [goid 6486] [evidence IEA]	Catalysis of the transfer of a group, e.g. a methyl group, glycosyl group, acyl group, phosphorus-containing, or other groups, from one compound (generally regarded as the donor) to another compound (generally regarded as the acceptor). Transferase is the systematic name for any enzyme of EC class 2 [goid 16740] [evidence IEA]; Catalysis of the transfer of a glycosyl group from one compound (dono…	Siat9; 3S-T; [a]2	Siat9; 3S-T; [a]2
1400689	1400689	1.46668	8.83701	18.2276	1.16124e-08	1.07344e-05	10.5777	Mus musculus	RefSeq	ILMN_209282	ILMN_209282	SH3GL2	NM_019535.2	NM_019535.2	NA	20404	31560791	NM_019535.2	Sh3gl2	NP_062408.2	ILMN_1251416	1400689	S	2685	CTGCTTCCGATATGCCACTTGCGGTAGTGGATCGTGTGGAGTGAAAGGCA	4	+	85035162-85035211	4qC4	Mus musculus SH3-domain GRB2-like 2 (Sh3gl2), mRNA.	All of the contents of a cell excluding the plasma membrane and nucleus, but including other subcellular structures [goid 5737] [evidence IEA]; Double layer of lipid molecules that encloses all cells, and, in eukaryotes, many organelles; may be a single or double lipid bilayer; also includes associated proteins [goid 16020] [evidence IEA]	A type of vesicle-mediated transport in which cells take up external materials or membrane constituents by the invagination of small region of the plasma membrane to form a new membrane-bounded vesicle [goid 6897] [evidence IEA]	Interacting selectively with a lipid [goid 8289] [evidence IEA]; Interacting selectively with any protein or protein complex (a complex of two or more proteins that may include other nonprotein molecules) [goid 5515] [evidence IPI]	SH3PA; AI120490; Sh3d2a; 9530001L19Rik; AW555077; EEN-B1; B930049H17Rik	SH3PA; AI120490; Sh3d2a; 9530001L19Rik; AW555077; EEN-B1; B930049H17Rik
4590113	4590113	2.17674	9.16898	18.2251	1.16271e-08	1.07344e-05	10.5765	Mus musculus	RefSeq	ILMN_213991	ILMN_213991	CHST8	NM_175140.3	NM_175140.3	NA	68947	31982166	NM_175140.3	Chst8	NP_780349.2	ILMN_2643049	4590113	S	1995	CCTTGTACCAAACCACGTGGTTTGCTGCTTTTCTATGACCCAGGGTCATC	7	-	35459804-35459853	7qB1	Mus musculus carbohydrate (N-acetylgalactosamine 4-0) sulfotransferase 8 (Chst8), mRNA.	A compound membranous cytoplasmic organelle of eukaryotic cells, consisting of flattened, ribosome-free vesicles arranged in a more or less regular stack. The Golgi apparatus differs from the endoplasmic reticulum in often having slightly thicker membranes, appearing in sections as a characteristic shallow semicircle so that the convex side (cis or entry face) abuts the endoplasmic reticulum, sec…	The chemical reactions and pathways involving carbohydrates, any of a group of organic compounds based of the general formula Cx(H2O)y. Includes the formation of carbohydrate derivatives by the addition of a carbohydrate residue to another molecule [goid 5975] [evidence IEA]; The chemical reactions and pathways resulting in the formation of proteoglycans, any glycoprotein in which the carbohydrat…	Catalysis of the transfer of a group, e.g. a methyl group, glycosyl group, acyl group, phosphorus-containing, or other groups, from one compound (generally regarded as the donor) to another compound (generally regarded as the acceptor). Transferase is the systematic name for any enzyme of EC class 2 [goid 16740] [evidence IEA]; Catalysis of the reaction: 3'-phosphoadenosine 5'-phosphosulfate + N-…	AI426009; 1500011J21Rik	AI426009; 1500011J21Rik
1710687	1710687	-3.72152	8.6522	-18.1932	1.18158e-08	1.07344e-05	10.5618	Mus musculus	RefSeq	ILMN_260777	ILMN_260777	BC099439	NM_001025564.1	NM_001025564.1	NA	217066	70909328	NM_001025564.1	BC099439	NP_001020735.1	ILMN_2993962	1710687	S	586	TGATGAGGACCCTGCTAATGAACCACTTTCCAATGAGGACCCCGCTAATG	11	-	88780931-88780980	11qC	Mus musculus cDNA sequence BC099439 (BC099439), mRNA.
3710154	3710154	4.18402	6.9179	18.1438	1.21142e-08	1.07344e-05	10.5389	Mus musculus	RefSeq	ILMN_220835	ILMN_220835	COX8B	NM_007751.2	NM_007751.2	NA	12869	83921592	NM_007751.2	Cox8b	NP_031777.1	ILMN_2727520	3710154	S	222	CGTTGGCTTCATGGTTCCAGCAGGATGGGTCTTAGCCCACTTGGAGAGCT	7	-	148084909-148084958	7qF5	Mus musculus cytochrome c oxidase, subunit VIIIb (Cox8b), mRNA.	A semiautonomous, self replicating organelle that occurs in varying numbers, shapes, and sizes in the cytoplasm of virtually all eukaryotic cells. It is notably the site of tissue respiration [goid 5739] [evidence IDA]; The inner, i.e. lumen-facing, lipid bilayer of the mitochondrial envelope. It is highly folded to form cristae [goid 5743] [evidence IEA]; Penetrating at least one phospholipid bi…		Catalysis of the transfer of a solute or solutes from one side of a membrane to the other according to the reaction: 4 ferrocytochrome c + O2 = 4 ferricytochrome c + 2 H2O [goid 4129] [evidence IEA]	COX8H; MGC107661	COX8H; MGC107661
1470600	1470600	0.380998	15.1542	17.971	1.32258e-08	1.08385e-05	10.4582	Mus musculus	RefSeq	ILMN_209761	ILMN_209761	ATP5B	NM_016774.3	NM_016774.3	NA	11947	133892441	NM_016774.3	Atp5b	NP_058054.2	ILMN_2598972	1470600	S	1602	GGGTCGTGAGGGACTCCAGCCAAAGGCAGCACTGCAACTGATCTCTCCAT	10	+	127527167-127527175:127527176-127527216	10qD3	Mus musculus ATP synthase, H+ transporting mitochondrial F1 complex, beta subunit (Atp5b), nuclear gene encoding mitochondrial protein, mRNA.	The sector of a hydrogen-transporting ATP synthase complex in which the catalytic activity resides; it comprises the catalytic core and central stalk, and is peripherally associated with a membrane, such as the plasma membrane or the mitochondrial inner membrane, when the entire ATP synthase is assembled [goid 45261] [evidence IEA]; A semiautonomous, self replicating organelle that occurs in vary…	The directed movement of protons (hydrogen ions) into, out of, within or between cells [goid 15992] [evidence IEA]; The directed movement of charged atoms or small charged molecules into, out of, within or between cells [goid 6811] [evidence IEA]; The directed movement of substances (such as macromolecules, small molecules, ions) into, out of, within or between cells, or within a multicellular or…	Catalysis of the hydrolysis of various bonds, e.g. C-O, C-N, C-C, phosphoric anhydride bonds, etc. Hydrolase is the systematic name for any enzyme of EC class 3 [goid 16787] [evidence IEA]; Interacting selectively with a nucleotide, any compound consisting of a nucleoside that is esterified with (ortho)phosphate or an oligophosphate at any hydroxyl group on the ribose or deoxyribose moiety [goid …
2120195	2120195	-0.941539	11.2959	-17.9271	1.3526e-08	1.08385e-05	10.4376	Mus musculus	RefSeq	ILMN_210050	ILMN_210050	ST5	NM_029811.2	NM_029811.2	NA	76954	47716509	NM_029811.2	St5	NP_084087.2	ILMN_3154820	2120195	A	2922	GGCCATGATGCGGTACAGGGCATTTCTCCTTCCACCATCCACAGATGTTC	7	-	116674625-116674674	7qE3	Mus musculus suppression of tumorigenicity 5 (St5), transcript variant 2, mRNA.				2010004M01Rik; 2610305K15Rik	2010004M01Rik; 2610305K15Rik
270010	270010	3.61357	7.86257	17.9014	1.37048e-08	1.08385e-05	10.4255	Mus musculus	RefSeq	ILMN_224294	ILMN_260771	ETV4	NM_008815.2	NM_008815.2	NA	18612	121582413	NM_008815.2	Etv4	NP_032841.2	ILMN_2778111	270010	S	1920	CGAAGTTCGCTGTGGCTCACCTGTACCTTCAGTTCAGCTTGGCCTCTGCC	11	-	101631422-101631471	11qD	Mus musculus ets variant gene 4 (E1A enhancer binding protein, E1AF) (Etv4), mRNA.	A membrane-bounded organelle of eukaryotic cells in which chromosomes are housed and replicated. In most cells, the nucleus contains all of the cell's chromosomes except the organellar chromosomes, and is the site of RNA synthesis and processing. In some species, or in specialized cell types, RNA metabolism or DNA replication may be absent [goid 5634] [evidence IC ]	Any process that modulates the frequency, rate or extent of DNA-dependent transcription [goid 6355] [evidence IEA]; The synthesis of either RNA on a template of DNA or DNA on a template of RNA [goid 6350] [evidence IEA]; The process by which the migration of an axon growth cone of a motor neuron is directed to a specific target site in response to a combination of attractive and repulsive cues [g…	The function of binding to a specific DNA sequence in order to modulate transcription. The transcription factor may or may not also interact selectively with a protein or macromolecular complex [goid 3700] [evidence IEA]; Interacting selectively with DNA of a specific nucleotide composition, e.g. GC-rich DNA binding, or with a specific sequence motif or type of DNA e.g. promotor binding or rDNA b…	Pea-3; Pea3; AW414408	Pea-3; Pea3; AW414408
1470463	1470463	2.49229	5.49651	17.8712	1.39187e-08	1.08385e-05	10.4112	Mus musculus	RefSeq	ILMN_222597	ILMN_222597	SLC6A11	NM_172890.3	NM_172890.3	NA	243616	146198773	NM_172890.3	Slc6a11	NP_766478.1	ILMN_2752095	1470463	S	3755	CACTTGACACTCTTAACACTACTCATGGGGCTGGGTAGAGGGAGGCTTGT				6qE3	Mus musculus solute carrier family 6 (neurotransmitter transporter, GABA), member 11 (Slc6a11), mRNA.	Penetrating at least one phospholipid bilayer of a membrane. May also refer to the state of being buried in the bilayer with no exposure outside the bilayer. When used to describe a protein, indicates that all or part of the peptide sequence is embedded in the membrane [goid 16021] [evidence IEA]; Double layer of lipid molecules that encloses all cells, and, in eukaryotes, many organelles; may be…	The directed movement of substances (such as macromolecules, small molecules, ions) into, out of, within or between cells, or within a multicellular organism [goid 6810] [evidence IEA]; The directed movement of a neurotransmitter into, out of, within or between cells. Neurotransmitters are any chemical substance that is capable of transmitting (or inhibiting the transmission of) a nerve impulse f…	Enables the active transport of a solute across a membrane by a mechanism whereby two or more species are transported together in the same direction in a tightly coupled process not directly linked to a form of energy other than chemiosmotic energy [goid 15293] [evidence IEA]; Catalysis of the transfer of a solute or solutes from one side of a membrane to the other according to the reaction: gamm…	Gabt4; GAT4; D930045G19Rik; E130202I16Rik	E130202I16Rik; Gabt4; GAT4; D930045G19Rik
4570324	4570324	1.77895	7.09689	17.7082	1.51391e-08	1.13435e-05	10.3336	Mus musculus	RefSeq	ILMN_246190	ILMN_246190	GPR158	NM_001004761.1	NM_001004761.1	NA	241263	52350562	NM_001004761.1	Gpr158	NP_001004761.1	ILMN_2824971	4570324	S	6896	CCTAGGTTTCTGCATGCGAGTGGTGATAGGTAGGACTGACAACACACTGC	2	+	21751924-21751973	2qA3	Mus musculus G protein-coupled receptor 158 (Gpr158), mRNA.	Penetrating at least one phospholipid bilayer of a membrane. May also refer to the state of being buried in the bilayer with no exposure outside the bilayer. When used to describe a protein, indicates that all or part of the peptide sequence is embedded in the membrane [goid 16021] [evidence IEA]; Double layer of lipid molecules that encloses all cells, and, in eukaryotes, many organelles; may be…	The series of molecular signals generated as a consequence of a G-protein coupled receptor binding to its physiological ligand [goid 7186] [evidence IEA]; The cascade of processes by which a signal interacts with a receptor, causing a change in the level or activity of a second messenger or other downstream target, and ultimately effecting a change in the functioning of the cell [goid 7165] [evid…	A receptor that binds an extracellular ligand and transmits the signal to a heterotrimeric G-protein complex. These receptors are characteristically seven-transmembrane receptors and are made up of hetero- or homodimers [goid 4930] [evidence IEA]; Combining with an extracellular or intracellular messenger to initiate a change in cell activity [goid 4872] [evidence IEA]; Mediates the transfer of a…	mKIAA1136; 5330427M13Rik; KIAA1136	mKIAA1136; 5330427M13Rik; KIAA1136
4490445	4490445	-1.88634	7.93185	-17.6496	1.56055e-08	1.13435e-05	10.3055	Mus musculus	RefSeq	ILMN_209971	ILMN_209971	HS3ST1	NM_010474.1	NM_010474.1	NA	15476	6754245	NM_010474.1	Hs3st1	NP_034604.1	ILMN_1253182	4490445	S	1249	CTGGCACTGATTTGCCGTCTCCTAGGCTCGGGACTTTTCCTGTTGTTAAC	5	-	40005561-40005601:40005602-40005610	5qB3	Mus musculus heparan sulfate (glucosamine) 3-O-sulfotransferase 1 (Hs3st1), mRNA.	A compound membranous cytoplasmic organelle of eukaryotic cells, consisting of flattened, ribosome-free vesicles arranged in a more or less regular stack. The Golgi apparatus differs from the endoplasmic reticulum in often having slightly thicker membranes, appearing in sections as a characteristic shallow semicircle so that the convex side (cis or entry face) abuts the endoplasmic reticulum, sec…		Catalysis of the transfer of a group, e.g. a methyl group, glycosyl group, acyl group, phosphorus-containing, or other groups, from one compound (generally regarded as the donor) to another compound (generally regarded as the acceptor). Transferase is the systematic name for any enzyme of EC class 2 [goid 16740] [evidence IEA]; Catalysis of the transfer of a sulfate group from 3'-phosphoadenosine…	Hsg3ost; 3-OST; D5Wsu110e	Hsg3ost; 3-OST; D5Wsu110e
5960543	5960543	2.43803	6.50071	17.5798	1.61827e-08	1.13435e-05	10.2719	Mus musculus	RefSeq	ILMN_210964	ILMN_210964	MMD2	NM_175217.6	NM_175217.6	NA	75104	153791750	NM_175217.6	Mmd2	NP_780426.1	ILMN_1252636	5960543	S	2034	GACAGGGTGCCTTATACTTTGTTCTAGTGCATTCCAAGGTGTTTCAGGGC				5qG2	Mus musculus monocyte to macrophage differentiation-associated 2 (Mmd2), mRNA.	Penetrating at least one phospholipid bilayer of a membrane. May also refer to the state of being buried in the bilayer with no exposure outside the bilayer. When used to describe a protein, indicates that all or part of the peptide sequence is embedded in the membrane [goid 16021] [evidence IEA]; Double layer of lipid molecules that encloses all cells, and, in eukaryotes, many organelles; may be…	The rupture of cell membranes and the loss of cytoplasm [goid 19835] [evidence IEA]	Combining with an extracellular or intracellular messenger to initiate a change in cell activity [goid 4872] [evidence IEA]	C88001; 4930518M15Rik	C88001; 4930518M15Rik
4810328	4810328	0.729562	9.20074	17.5621	1.6333e-08	1.13435e-05	10.2634	Mus musculus	RefSeq	ILMN_209560	ILMN_209560	NRARP	NM_025980.2	NM_025980.2	NA	67122	110815819	NM_025980.2	Nrarp	NP_080256.2	ILMN_2596979	4810328	S	2251	CCGCCTGGCCATATTCTTCGGTCTTCTGCGCTTTTATGAACCAGTGTGGG	2	+	25038528-25038577	2qA3	Mus musculus Notch-regulated ankyrin repeat protein (Nrarp), mRNA.	The part of a cell or its extracellular environment in which a gene product is located. A gene product may be located in one or more parts of a cell and its location may be as specific as a particular macromolecular complex, that is, a stable, persistent association of macromolecules that function together [goid 5575] [evidence ND ]	The biological process whose specific outcome is the progression of a multicellular organism over time from an initial condition (e.g. a zygote or a young adult) to a later condition (e.g. a multicellular animal or an aged adult) [goid 7275] [evidence IEA]		2700054M22Rik	2700054M22Rik
6100092	6100092	-2.47208	6.16478	-17.3654	1.81075e-08	1.2245e-05	10.1676	Mus musculus	RefSeq	ILMN_232940	ILMN_232940	CPNE8	NM_001033851.1	NM_001033851.1	NA	66871	76563927	NM_001033851.1	Cpne8	NP_001029023.1	ILMN_3072337	6100092	I	347	AGAACAGCACACAGTATTACCTCGTCAGAGCCCTCCACTCAGCCCTGCTG	15	-	90474057-90474106	15qE3	Mus musculus copine VIII (Cpne8), transcript variant 2, mRNA.	The part of a cell or its extracellular environment in which a gene product is located. A gene product may be located in one or more parts of a cell and its location may be as specific as a particular macromolecular complex, that is, a stable, persistent association of macromolecules that function together [goid 5575] [evidence ND ]	Any process specifically pertinent to the functioning of integrated living units: cells, tissues, organs, and organisms. A process is a collection of molecular events with a defined beginning and end [goid 8150] [evidence ND ]	Elemental activities, such as catalysis or binding, describing the actions of a gene product at the molecular level. A given gene product may exhibit one or more molecular functions [goid 3674] [evidence ND ]	1200003E11Rik; 1500031E20Rik	1200003E11Rik; 1500031E20Rik
4780255	4780255	0.557682	8.62306	17.2521	1.92261e-08	1.2422e-05	10.1118	Mus musculus	RefSeq	ILMN_213946	ILMN_213946	FRAT2	NM_177603.1	NM_177603.1	NA	212398	29243969	NM_177603.1	Frat2	NP_808271.1	ILMN_2824002	4780255	S	1858	AGGGCGCCTCTCCTGCTAAACCTGTCAGTTCTTGGTGAGTGACTGAAACT	19	-	41899536-41899585	19qC3	Mus musculus frequently rearranged in advanced T-cell lymphomas 2 (Frat2), mRNA.		The series of molecular signals initiated by binding of Wnt protein to a frizzled family receptor on the surface of the target cell and ending with a change in cell state [goid 16055] [evidence IMP]; The series of molecular signals initiated by binding of Wnt protein to a frizzled family receptor on the surface of the target cell and ending with a change in cell state [goid 16055] [evidence IGI]		MGC37615	MGC37615
6860309	6860309	-1.7823	9.08548	-17.1644	2.01438e-08	1.2422e-05	10.0683	Mus musculus	RefSeq	ILMN_196689	ILMN_234029	NUAK1	NM_001004363.1	NM_001004363.1	NA	77976	52138543	NM_001004363.1	Nuak1	NP_001004363.1	ILMN_1227458	6860309	S	4849	CCTGGTGCTCTTTACCAAAGGAGCTCGCTGCAGGGTGAAATTCAGGCGTG	10	-	83834183-83834232	10qC1	Mus musculus NUAK family, SNF1-like kinase, 1 (Nuak1), mRNA.		The process of introducing a phosphate group on to a protein [goid 6468] [evidence IEA]	Catalysis of the transfer of a group, e.g. a methyl group, glycosyl group, acyl group, phosphorus-containing, or other groups, from one compound (generally regarded as the donor) to another compound (generally regarded as the acceptor). Transferase is the systematic name for any enzyme of EC class 2 [goid 16740] [evidence IEA]; Catalysis of the transfer of a phosphate group, usually from ATP, to …	B230104P22Rik; MGC90816; AW494241; AU014801	B230104P22Rik; MGC90816; AW494241; AU014801
6350044	6350044	-0.987261	9.60795	-17.1573	2.02205e-08	1.2422e-05	10.0648	Mus musculus	RefSeq	ILMN_215238	ILMN_215238	SLC2A1	NM_011400.2	NM_011400.2	NA	20525	141802497	NM_011400.2	Slc2a1	NP_035530.1	ILMN_1258159	6350044	S	2342	AGGACCTCGGAGGCTGAGAACTTAACTGCTGAAGACACGGACACTCCTGC	4	+	118809727-118809776	4qD2.1	Mus musculus solute carrier family 2 (facilitated glucose transporter), member 1 (Slc2a1), mRNA.	The living contents of a cell; the matter contained within (but not including) the plasma membrane, usually taken to exclude large vacuoles and masses of secretory or ingested material. In eukaryotes it includes the nucleus and cytoplasm [goid 5622] [evidence IDA]; All of the contents of a cell excluding the plasma membrane and nucleus, but including other subcellular structures [goid 5737] [evid…	The directed movement of substances (such as macromolecules, small molecules, ions) into, out of, within or between cells, or within a multicellular organism [goid 6810] [evidence IEA]; The directed movement of carbohydrate into, out of, within or between cells. Carbohydrates are any of a group of organic compounds based of the general formula Cx(H2O)y [goid 8643] [evidence IEA]; The process wher…	Catalysis of the transfer of a solute or solutes from one side of a membrane to the other according to the reaction: sugar(out) + H+(out) = sugar(in) + H+(in) [goid 5351] [evidence IEA]; Catalysis of the transfer of the hexose monosaccharide glucose from one side of the membrane to the other [goid 5355] [evidence IEA]; Catalysis of the transfer of a specific substance or group of related substanc…	Glut-1; Glut1	Glut-1; Glut1
1690019	1690019	1.56967	9.24374	17.1497	2.0303e-08	1.2422e-05	10.061	Mus musculus	RefSeq	ILMN_212378	ILMN_212378	MEST	NM_008590.1	NM_008590.1	NA	17294	6678865	NM_008590.1	Mest	NP_032616.1	ILMN_2642417	1690019	S	2159	GAAAGTCCAAGCTGAATAGTAAATAACAGCCTAGGGGCAGCTCCTCCAGG	6	+	30698073-30698122	6qA3.3	Mus musculus mesoderm specific transcript (Mest), mRNA.	Penetrating at least one phospholipid bilayer of a membrane. May also refer to the state of being buried in the bilayer with no exposure outside the bilayer. When used to describe a protein, indicates that all or part of the peptide sequence is embedded in the membrane [goid 16021] [evidence IEA]; Double layer of lipid molecules that encloses all cells, and, in eukaryotes, many organelles; may be…	A change in state or activity of a cell or an organism (in terms of movement, secretion, enzyme production, gene expression, etc.) as a result of a retinoic acid stimulus [goid 32526] [evidence IDA]	Catalysis of a biochemical reaction at physiological temperatures. In biologically catalyzed reactions, the reactants are known as substrates, and the catalysts are naturally occurring macromolecular substances known as enzymes. Enzymes possess specific binding sites for substrates, and are usually composed wholly or largely of protein, but RNA that has catalytic activity (ribozyme) is often also…	Peg1; AI256745; AA408879	Peg1; AI256745; AA408879
1440192	1440192	0.711268	11.4162	17.0647	2.12462e-08	1.26969e-05	10.0185	Mus musculus	RefSeq	ILMN_208732	ILMN_208732	RAB8B	NM_173413.2	NM_173413.2	NA	235442	40254271	NM_173413.2	Rab8b	NP_775589.1	ILMN_1223029	1440192	S	4382	CCTGTGGCCTTACGGATGGGTTTGTCTTGACTGTTTGCAACTGATGCTGC	9	-	66691772-66691821	9qC	Mus musculus RAB8B, member RAS oncogene family (Rab8b), mRNA.	Double layer of lipid molecules that encloses all cells, and, in eukaryotes, many organelles; may be a single or double lipid bilayer; also includes associated proteins [goid 16020] [evidence IEA]; The membrane surrounding a cell that separates the cell from its external environment. It consists of a phospholipid bilayer and associated proteins [goid 5886] [evidence IEA]	The directed movement of substances (such as macromolecules, small molecules, ions) into, out of, within or between cells, or within a multicellular organism [goid 6810] [evidence IEA]; The directed movement of proteins into, out of, within or between cells [goid 15031] [evidence IEA]; Any series of molecular signals in which a small monomeric GTPase relays one or more of the signals [goid 7264] …	Interacting selectively with a nucleotide, any compound consisting of a nucleoside that is esterified with (ortho)phosphate or an oligophosphate at any hydroxyl group on the ribose or deoxyribose moiety [goid 166] [evidence IEA]; Interacting selectively with GTP, guanosine triphosphate [goid 5525] [evidence IEA]	D330025I23Rik; 5930437D16	D330025I23Rik; 5930437D16
730138	730138	-2.65787	4.56245	-16.8865	2.33879e-08	1.35043e-05	9.92863	Mus musculus	RefSeq	ILMN_213302	ILMN_213302	RASSF4	NM_178045.3	NM_178045.3	NA	213391	40254291	NM_178045.3	Rassf4	NP_835146.2	ILMN_2686244	730138	S	6184	AGTGCATTTTGGCTCTTGCATTTTTTCCTAGTCCACCAGTGCCCACCACC	6	-	116583091-116583140	6qE3	Mus musculus Ras association (RalGDS/AF-6) domain family member 4 (Rassf4), mRNA.		Any process that stops, prevents or reduces the rate or extent of progression through the cell cycle [goid 45786] [evidence IEA]; The progression of biochemical and morphological phases and events that occur in a cell during successive cell replication or nuclear replication events. Canonically, the cell cycle comprises the replication and segregation of genetic material followed by the division …	Interacting selectively with any protein or protein complex (a complex of two or more proteins that may include other nonprotein molecules) [goid 5515] [evidence IEA]	AI586137; AD037; 3830411C14Rik	AI586137; AD037; 3830411C14Rik
520470	520470	1.14601	8.55655	16.866	2.36484e-08	1.35043e-05	9.91824	Mus musculus	RefSeq	ILMN_225841	ILMN_225841	SLC7A11	NM_011990.2	NM_011990.2	NA	26570	80861466	NM_011990.2	Slc7a11	NP_036120.1	ILMN_2948143	520470	S	8858	GTTCCACAGCGAAGTGAGCTCCCTCTTGGGAGAGTGCTGCTGCAACAAAC	3	-	50169177-50169226	3qC	Mus musculus solute carrier family 7 (cationic amino acid transporter, y+ system), member 11 (Slc7a11), mRNA.	Penetrating at least one phospholipid bilayer of a membrane. May also refer to the state of being buried in the bilayer with no exposure outside the bilayer. When used to describe a protein, indicates that all or part of the peptide sequence is embedded in the membrane [goid 16021] [evidence IEA]; Double layer of lipid molecules that encloses all cells, and, in eukaryotes, many organelles; may be…	The directed movement of amino acids, organic acids containing one or more amino substituents, into, out of, within or between cells [goid 6865] [evidence IEA]; The directed movement of substances (such as macromolecules, small molecules, ions) into, out of, within or between cells, or within a multicellular organism [goid 6810] [evidence IEA]	Catalysis of the transfer of amino acids from one side of a membrane to the other. Amino acids are organic molecules that contain an amino group and a carboxyl group [goid 15171] [evidence IEA]	xCT; AI451155; 9930009M05Rik; sut	xCT; AI451155; 9930009M05Rik; sut
4560681	4560681	3.31327	5.67878	16.787	2.46852e-08	1.37899e-05	9.87797	Mus musculus	RefSeq	ILMN_213894	ILMN_213894	EGR4	NM_020596.2	NM_020596.2	NA	13656	118130510	NM_020596.2	Egr4	NP_065621.1	ILMN_1215713	4560681	S	1929	GGATGTACCGAGCCGGTCTCTTAAGAACTTTGTACAGCAAGTCTTTGGAT	6	-	85461237-85461286	6qC3	Mus musculus early growth response 4 (Egr4), mRNA.	A membrane-bounded organelle of eukaryotic cells in which chromosomes are housed and replicated. In most cells, the nucleus contains all of the cell's chromosomes except the organellar chromosomes, and is the site of RNA synthesis and processing. In some species, or in specialized cell types, RNA metabolism or DNA replication may be absent [goid 5634] [evidence IEA]; The living contents of a cell…	The synthesis of either RNA on a template of DNA or DNA on a template of RNA [goid 6350] [evidence IEA]; Any process that modulates the frequency, rate or extent of DNA-dependent transcription [goid 6355] [evidence IEA]	Interacting selectively with zinc (Zn) ions [goid 8270] [evidence IEA]; Interacting selectively with DNA (deoxyribonucleic acid) [goid 3677] [evidence IEA]; Interacting selectively with any nucleic acid [goid 3676] [evidence IEA]; Interacting selectively with any metal ion [goid 46872] [evidence IEA]	NGF1-C; NGFI-C; pAT133; NGFIC	NGF1-C; NGFI-C; pAT133; NGFIC
460576	460576	-1.37313	9.35501	-16.5271	2.84669e-08	1.52479e-05	9.7438	Mus musculus	RefSeq	ILMN_221371	ILMN_221371	FSTL1	NM_008047.4	NM_008047.4	NA	14314	145966858	NM_008047.4	Fstl1	NP_032073.2	ILMN_2734683	460576	S	2893	GAGAGGGCAGGAGTATCAATTTGTTCAAGTAGCTGCAGTGTCTGTTGGCC				16qB3	Mus musculus follistatin-like 1 (Fstl1), mRNA.	The space external to the outermost structure of a cell. For cells without external protective or external encapsulating structures this refers to space outside of the plasma membrane. This term covers the host cell environment outside an intracellular parasite [goid 5576] [evidence IEA]		Interacting selectively with heparin, any member of a group of glycosaminoglycans found mainly as an intracellular component of mast cells and which consist predominantly of alternating alpha1-4-linked D-galactose and N-acetyl-D-glucosamine-6-sulfate residues [goid 8201] [evidence IEA]; Interacting selectively with calcium ions (Ca2+) [goid 5509] [evidence IEA]	Fstl; AI316791; TSC-36; AW107808	Fstl; AI316791; TSC-36; AW107808
7510392	7510392	-1.27641	7.83984	-16.5262	2.84819e-08	1.52479e-05	9.74331	Mus musculus	RefSeq	ILMN_222201	ILMN_222201	COIL	NM_016706.2	NM_016706.2	NA	12812	134053928	NM_016706.2	Coil	NP_057915.2	ILMN_2746210	7510392	S	2213	CAGGAGTTAGTGGGGTTGGATTTGTCAGAGGTGATGAGTTAAAGAGTCCT	11	+	88852533-88852582	11qC	Mus musculus coilin (Coil), mRNA.	A class of nuclear body, first seen after silver staining by Cajal in 1903, enriched in small nuclear ribonucleoproteins, and certain general RNA polymerase II transcription factors; ultrastructurally, they appear as a tangle of coiled, electron-dense threads roughly 0.5 micrometers in diameter; involved in aspects of snRNP biogenesis; the protein coilin serves as a marker for Cajal bodies. Some …	Any process specifically pertinent to the functioning of integrated living units: cells, tissues, organs, and organisms. A process is a collection of molecular events with a defined beginning and end [goid 8150] [evidence ND ]	Catalysis of an oxidation-reduction (redox) reaction that interconverts reduced sulfide groups and oxidized disulfide bonds in a substrate [goid 15036] [evidence IDA]; Interacting selectively with any protein or protein complex (a complex of two or more proteins that may include other nonprotein molecules) [goid 5515] [evidence IPI]	p80-coilin; C79982; Cln80; MGC37472	p80-coilin; C79982; Cln80; MGC37472
5720521	5720521	0.932727	10.5608	16.3207	3.19265e-08	1.67432e-05	9.63543	Mus musculus	RefSeq	ILMN_255379	ILMN_255379	NPM3-PS1	NR_002702.1	NR_002702.1	NA	108176	84794553	NR_002702.1	Npm3-ps1		ILMN_2965417	5720521	S	742	ACCTCTTCTGACCCACCTAACCCAGATTCAGTCCCCAGCACTGCAAAAAA	6	+	85026876-85026925	6qC3	Mus musculus nucleoplasmin 3, pseudogene 1 (Npm3-ps1), non-coding RNA.
4760424	4760424	-1.26676	8.12697	-16.2281	3.36272e-08	1.72129e-05	9.58627	Mus musculus	RefSeq	ILMN_220948	ILMN_319501	LOC100048436	XR_034485.1	XR_034485.1	NA	100048436	149255786	XR_034485.1	LOC100048436		ILMN_2729015	4760424	S	1608	GAGCCCCTGTTGATATATGCAGCTATCGTGATAATCTGGATTTCTTGAGA					PREDICTED: Mus musculus similar to CDNA sequence BC049816 (LOC100048436), misc RNA.
6650612	6650612	-0.759489	9.63927	-16.2001	3.41619e-08	1.72129e-05	9.57131	Mus musculus	RefSeq	ILMN_220870	ILMN_220870	LRIG3	NM_177152.4	NM_177152.4	NA	320398	42475967	NM_177152.4	Lrig3	NP_796126.3	ILMN_1213273	6650612	S	3576	GCTTCCACACGCTACCTCAGCTGGGCTTCTATTTAAAGGAGACAGAATCC	10	+	125451998-125452047	10qD3	Mus musculus leucine-rich repeats and immunoglobulin-like domains 3 (Lrig3), mRNA.	Penetrating at least one phospholipid bilayer of a membrane. May also refer to the state of being buried in the bilayer with no exposure outside the bilayer. When used to describe a protein, indicates that all or part of the peptide sequence is embedded in the membrane [goid 16021] [evidence IEA]; Double layer of lipid molecules that encloses all cells, and, in eukaryotes, many organelles; may be…		Interacting selectively with any protein or protein complex (a complex of two or more proteins that may include other nonprotein molecules) [goid 5515] [evidence IEA]	9030421L11Rik; 9430095K15Rik; 9130004I02Rik; mKIAA3016	9030421L11Rik; 9430095K15Rik; 9130004I02Rik; mKIAA3016
4670424	4670424	0.846917	8.49556	16.0629	3.69158e-08	1.81259e-05	9.49771	Mus musculus	RefSeq	ILMN_220923	ILMN_220923	PRR18	NM_178774.3	NM_178774.3	NA	320111	40254340	NM_178774.3	Prr18	NP_848889.2	ILMN_2728682	4670424	S	3308	CGGGGTCTCTACCTCGTTGCTGACATTCTGAGGACATTTTCTAGTCACTG	17	+	8536878-8536927	17qA1	Mus musculus proline rich region 18 (Prr18), mRNA.	The irregular network of unit membranes, visible only by electron microscopy, that occurs in the cytoplasm of many eukaryotic cells. The membranes form a complex meshwork of tubular channels, which are often expanded into slitlike cavities called cisternae. The ER takes two forms, rough (or granular), with ribosomes adhering to the outer surface, and smooth (with no ribosomes attached) [goid 5783…			9630019K15Rik	9630019K15Rik
1440019	1440019	-1.08597	8.11779	-16.0183	3.78626e-08	1.81259e-05	9.47363	Mus musculus	RefSeq	ILMN_214646	ILMN_214646	CD59A	NM_007652.2	NM_007652.2	NA	12509	31982468	NM_007652.2	Cd59a	NP_031678.1	ILMN_1228942	1440019	S	1524	GCGGCCACAACTTGGATGTCCCACATCTCTGAATATTGCCTGGGCTCTGC	2	+	103916078-103916127	2qE2	Mus musculus CD59a antigen (Cd59a), mRNA.	Double layer of lipid molecules that encloses all cells, and, in eukaryotes, many organelles; may be a single or double lipid bilayer; also includes associated proteins [goid 16020] [evidence IEA]; The membrane surrounding a cell that separates the cell from its external environment. It consists of a phospholipid bilayer and associated proteins [goid 5886] [evidence IEA]; Tethered to a membrane b…			protectin; AA987121; Cd59	protectin; AA987121; Cd59
6380255	6380255	-0.541511	13.3359	-16.0028	3.81981e-08	1.81259e-05	9.46523	Mus musculus	RefSeq	ILMN_221348	ILMN_221348	RTN1	NM_153457.6	NM_153457.6	NA	104001	56090142	NM_153457.6	Rtn1	NP_703187.2	ILMN_2758070	6380255	S	3089	CCTGTGGCTAGGCCTTTCTTGCCAAGTGCGCTGACACATAGTGGATCGCT	12	-	73313114-73313163	12qC3	Mus musculus reticulon 1 (Rtn1), transcript variant 1, mRNA.	Penetrating at least one phospholipid bilayer of a membrane. May also refer to the state of being buried in the bilayer with no exposure outside the bilayer. When used to describe a protein, indicates that all or part of the peptide sequence is embedded in the membrane [goid 16021] [evidence IEA]; Double layer of lipid molecules that encloses all cells, and, in eukaryotes, many organelles; may be…	Any process specifically pertinent to the functioning of integrated living units: cells, tissues, organs, and organisms. A process is a collection of molecular events with a defined beginning and end [goid 8150] [evidence ND ]	Elemental activities, such as catalysis or binding, describing the actions of a gene product at the molecular level. A given gene product may exhibit one or more molecular functions [goid 3674] [evidence ND ]	Rtn1-c; Rtn1-a; 0710005K15Rik; 4930441F12Rik; Rtn1-b; R75279; Nsp; MGC40985	Rtn1-c; Rtn1-a; 0710005K15Rik; 4930441F12Rik; Rtn1-b; R75279; Nsp; MGC40985
1070575	1070575	-0.666467	9.9939	-15.9651	3.90287e-08	1.81259e-05	9.44476	Mus musculus	RefSeq	ILMN_214342	ILMN_214342	COPZ2	NM_019877.2	NM_019877.2	NA	56358	142388340	NM_019877.2	Copz2	NP_063930.1	ILMN_2647028	1070575	S	430	GGAGAAACGCTGGTTGCTGGAGAACATGGACGGAGCCTTCTTGGTGCTGG	11	+	96716579-96716628	11qD	Mus musculus coatomer protein complex, subunit zeta 2 (Copz2), mRNA.	All of the contents of a cell excluding the plasma membrane and nucleus, but including other subcellular structures [goid 5737] [evidence IEA]; A compound membranous cytoplasmic organelle of eukaryotic cells, consisting of flattened, ribosome-free vesicles arranged in a more or less regular stack. The Golgi apparatus differs from the endoplasmic reticulum in often having slightly thicker membrane…	The directed movement of substances (such as macromolecules, small molecules, ions) into, out of, within or between cells, or within a multicellular organism [goid 6810] [evidence IEA]; The directed movement of substances, either within a vesicle or in the vesicle membrane, into, out of or within a cell [goid 16192] [evidence IEA]; The directed movement of proteins into, out of, within or between…	Interacting selectively with any protein or protein complex (a complex of two or more proteins that may include other nonprotein molecules) [goid 5515] [evidence IEA]	1110012D12Rik; zeta2-COP	1110012D12Rik; zeta2-COP
4730349	4730349	-2.15578	5.63927	-15.944	3.95008e-08	1.81259e-05	9.43331	Mus musculus	RefSeq	ILMN_234029	ILMN_234029	NUAK1	NM_001004363.1	NM_001004363.1	NA	77976	52138543	NM_001004363.1	Nuak1	NP_001004363.1	ILMN_2928720	4730349	S	4536	CCAATGGAGCCCTGTTATCCCTGCCAGTCAGTCCCCAGCCAAAGAAGGGA	10	-	83834496-83834545	10qC1	Mus musculus NUAK family, SNF1-like kinase, 1 (Nuak1), mRNA.		The process of introducing a phosphate group on to a protein [goid 6468] [evidence IEA]	Catalysis of the transfer of a group, e.g. a methyl group, glycosyl group, acyl group, phosphorus-containing, or other groups, from one compound (generally regarded as the donor) to another compound (generally regarded as the acceptor). Transferase is the systematic name for any enzyme of EC class 2 [goid 16740] [evidence IEA]; Catalysis of the transfer of a phosphate group, usually from ATP, to …	B230104P22Rik; MGC90816; AW494241; AU014801	B230104P22Rik; MGC90816; AW494241; AU014801
2570440	2570440	-1.15356	9.73987	-15.8586	4.14822e-08	1.86518e-05	9.38667	Mus musculus	RefSeq	ILMN_211969	ILMN_211969	NEDD9	NM_017464.2	NM_017464.2	NA	18003	31543317	NM_017464.2	Nedd9	NP_059492.2	ILMN_2654186	2570440	S	4221	GGAGAGCAATTCACTGTGTCTGGCGTGTGGAAGAAGAGGGTCCTGAAGCA	13	-	41321149-41321198	13qA3.3-qA4	Mus musculus neural precursor cell expressed, developmentally down-regulated gene 9 (Nedd9), mRNA.	All of the contents of a cell excluding the plasma membrane and nucleus, but including other subcellular structures [goid 5737] [evidence IEA]; Any of the various filamentous elements that form the internal framework of cells, and typically remain after treatment of the cells with mild detergent to remove membrane constituents and soluble components of the cytoplasm. The term embraces intermediat…	Any process that modulates the frequency, rate or extent of cell growth [goid 1558] [evidence IEA]; The progression of biochemical and morphological phases and events that occur in a cell during successive cell replication or nuclear replication events. Canonically, the cell cycle comprises the replication and segregation of genetic material followed by the division of the cell, but in endocycles…	Interacting selectively with any protein or protein complex (a complex of two or more proteins that may include other nonprotein molecules) [goid 5515] [evidence IEA]	E230025G09Rik	E230025G09Rik
2070482	2070482	1.5103	9.23247	15.8329	4.20985e-08	1.86518e-05	9.3726	Mus musculus	RefSeq	ILMN_215618	ILMN_215618	CHRNA4	NM_015730.4	NM_015730.4	NA	11438	34328445	NM_015730.4	Chrna4	NP_056545.3	ILMN_2832675	2070482	S	4233	CTCAAATGTGAGTCTTGGAGACCAGTTCGGCTAGCCATCATATGTCTGGG	2	-	180757170-180757219	2qH4	Mus musculus cholinergic receptor, nicotinic, alpha polypeptide 4 (Chrna4), mRNA.	A specialized area of membrane facing the presynaptic membrane on the tip of the nerve ending and separated from it by a minute cleft (the synaptic cleft). Neurotransmitters across the synaptic cleft and transmit the signal to the postsynaptic membrane [goid 45211] [evidence IEA]; The junction between a nerve fiber of one neuron and another neuron or muscle fiber or glial cell; the site of intern…	The directed movement of substances (such as macromolecules, small molecules, ions) into, out of, within or between cells, or within a multicellular organism [goid 6810] [evidence IEA]; The directed movement of charged atoms or small charged molecules into, out of, within or between cells [goid 6811] [evidence IEA]; The change in morphology and behavior of a mature or immature B cell resulting fr…	Combining with an extracellular or intracellular messenger to initiate a change in cell activity [goid 4872] [evidence IEA]; [goid 4889] [evidence IMP]; [goid 4889] [evidence IMP]; [goid 4889] [evidence TAS]; [goid 4889] [evidence IMP]; [goid 4889] [evidence IGI]; Catalysis of facilitated diffusion of an ion (by an energy-independent process) by passage through a transmembrane aqueous pore or cha…	ENFL1; Acra-4; Acra4; EBN1	ENFL1; Acra-4; Acra4; EBN1
6130431	6130431	1.1946	10.5567	15.5265	5.02906e-08	2.13725e-05	9.20256	Mus musculus	RefSeq	ILMN_185145	ILMN_185145	TSPAN7	NM_019634.2	NM_019634.2	NA	21912	84662760	NM_019634.2	Tspan7	NP_062608.2	ILMN_2807016	6130431	S	1193	GCCCCTCACTGTGGTCCAAGAATGCCACACACCTTTCCGTAGATATGCCG	X	+	10173149-10173198	XqA1.1	Mus musculus tetraspanin 7 (Tspan7), mRNA.	Penetrating at least one phospholipid bilayer of a membrane. May also refer to the state of being buried in the bilayer with no exposure outside the bilayer. When used to describe a protein, indicates that all or part of the peptide sequence is embedded in the membrane [goid 16021] [evidence IEA]; Double layer of lipid molecules that encloses all cells, and, in eukaryotes, many organelles; may be…			TALLA; Mxs1; R74651; PE31; Tm4sf2; AI323365; A15; Cd231; 1200014P11Rik	TALLA; Mxs1; R74651; PE31; Tm4sf2; AI323365; A15; Cd231; 1200014P11Rik
6580021	6580021	2.76092	7.26647	15.51	5.07808e-08	2.13725e-05	9.19326	Mus musculus	RefSeq	ILMN_209917	ILMN_209917	MPO	NM_010824.1	NM_010824.1	NA	17523	6754731	NM_010824.1	Mpo	NP_034954.1	ILMN_2600421	6580021	S	2597	CCCGAGACTTTGTCAGCTGTAACACCCTTCCTAAACTGAACCTGACTTCC	11	+	87617047-87617096	11qC	Mus musculus myeloperoxidase (Mpo), nuclear gene encoding mitochondrial protein, mRNA.	A cytoplasmic, membrane-bounded organelle that is found in most animal cells and that contains a variety of hydrolases, most of which have their maximal activities in the pH range 5-6. The contained enzymes display latency if properly isolated. About 40 different lysosomal hydrolases are known and lysosomes have a great variety of morphologies and functions [goid 5764] [evidence IEA]; A semiauton…	A change in state or activity of a cell or an organism (in terms of movement, secretion, enzyme production, gene expression, etc.) as a result of oxidative stress, a state often resulting from exposure to high levels of reactive oxygen species, e.g. superoxide anions, hydrogen peroxide (H2O2), and hydroxyl radicals [goid 6979] [evidence IEA]; The chemical reactions and pathways resulting in the b…	Interacting selectively with calcium ions (Ca2+) [goid 5509] [evidence IEA]; Interacting selectively with iron (Fe) ions [goid 5506] [evidence IEA]; Catalysis of an oxidation-reduction (redox) reaction, a reversible chemical reaction in which the oxidation state of an atom or atoms within a molecule is altered. One substrate acts as a hydrogen or electron donor and becomes oxidized, while the oth…	KIAA4033; mKIAA4033	KIAA4033; mKIAA4033
2060561	2060561	0.928049	10.7869	15.4681	5.2044e-08	2.13725e-05	9.16969	Mus musculus	RefSeq	ILMN_217876	ILMN_217876	NPM3	NM_008723.1	NM_008723.1	NA	18150	6679109	NM_008723.1	Npm3	NP_032749.1	ILMN_3020829	2060561	I	697	CACCTCTTCTGACCCACCTAACCCAGATTCAGTCCCCAGCACTGCAAAAA	19	-	45822337-45822386	19qC3	Mus musculus nucleoplasmin 3 (Npm3), mRNA.	A membrane-bounded organelle of eukaryotic cells in which chromosomes are housed and replicated. In most cells, the nucleus contains all of the cell's chromosomes except the organellar chromosomes, and is the site of RNA synthesis and processing. In some species, or in specialized cell types, RNA metabolism or DNA replication may be absent [goid 5634] [evidence IEA]; A small, dense body one or mo…	Any process involved in the conversion of a primary ribosomal RNA (rRNA) transcript into one or more mature rRNA molecules [goid 6364] [evidence IDA]; The synthesis of ribosomal RNA (rRNA), any RNA that forms part of the ribosomal structure, from a DNA template [goid 9303] [evidence IDA]	Interacting selectively with any nucleic acid [goid 3676] [evidence IEA]; Interacting selectively with any protein or protein complex (a complex of two or more proteins that may include other nonprotein molecules) [goid 5515] [evidence IPI]	Nub1	Nub1
2190239	2190239	-0.909259	14.0489	-15.4355	5.30526e-08	2.13725e-05	9.15127	Mus musculus	MEEBO	ILMN_209831	ILMN_209831	MORF4L2	scl056397.1_158	NM_019768.2	NA	NA	31982707	NM_019768.2	Morf4l2		ILMN_2599618	2190239	S	1550	CTGTAAACAGCCCATCCTCTGCAAGTCCATCTTTGTTGTTCCTTAGGCAT						A membrane-bounded organelle of eukaryotic cells in which chromosomes are housed and replicated. In most cells, the nucleus contains all of the cell's chromosomes except the organellar chromosomes, and is the site of RNA synthesis and processing. In some species, or in specialized cell types, RNA metabolism or DNA replication may be absent [goid 5634] [evidence IEA]	The process of restoring DNA after damage. Genomes are subject to damage by chemical and physical agents in the environment (e.g. UV and ionizing radiations, chemical mutagens, fungal and bacterial toxins, etc.) and by free radicals or alkylating agents endogenously generated in metabolism. DNA is also damaged because of errors during its replication. A variety of different DNA repair pathways ha…
4040037	4040037	-0.934415	11.3947	-15.435	5.3069e-08	2.13725e-05	9.15097	Mus musculus	RefSeq	ILMN_185603	ILMN_237612	TPM4	NM_001001491.1	NM_001001491.1	NA	326618	47894397	NM_001001491.1	Tpm4	NP_001001491.1	ILMN_2515363	4040037	S	1769	GATGTGGAGTGCTCTGTAGGCTGCACATTTTTTGGCTTTGTAGTTTTCCT	8	+	74676715-74676764	8qB3.3	Mus musculus tropomyosin 4 (Tpm4), mRNA.	Any of the various filamentous elements that form the internal framework of cells, and typically remain after treatment of the cells with mild detergent to remove membrane constituents and soluble components of the cytoplasm. The term embraces intermediate filaments, microfilaments, microtubules, the microtrabecular lattice, and other structures characterized by a polymeric filamentous nature and…		Interacting selectively with monomeric or multimeric forms of actin, including actin filaments [goid 3779] [evidence IEA]
1030577	1030577	0.597699	12.8117	15.4298	5.32294e-08	2.13725e-05	9.14808	Mus musculus	RefSeq	ILMN_201536	ILMN_201536	SNN	NM_009223.2	NM_009223.2	NA	20621	50233915	NM_009223.2	Snn	NP_033249.1	ILMN_2790373	1030577	S	2554	GGGTCAGGGTCAGGTCTTCTGATGGTTACGAAGCTAGCCTTTCATCCTGG	16	+	11074791-11074840	16qA1	Mus musculus stannin (Snn), mRNA.	Penetrating at least one phospholipid bilayer of a membrane. May also refer to the state of being buried in the bilayer with no exposure outside the bilayer. When used to describe a protein, indicates that all or part of the peptide sequence is embedded in the membrane [goid 16021] [evidence IEA]; Double layer of lipid molecules that encloses all cells, and, in eukaryotes, many organelles; may be…	Any process specifically pertinent to the functioning of integrated living units: cells, tissues, organs, and organisms. A process is a collection of molecular events with a defined beginning and end [goid 8150] [evidence ND ]	Elemental activities, such as catalysis or binding, describing the actions of a gene product at the molecular level. A given gene product may exhibit one or more molecular functions [goid 3674] [evidence ND ]	MGC107297; AW547286; AI848521; 2810407J07Rik	MGC107297; AW547286; AI848521; 2810407J07Rik
770441	770441	-2.7269	4.27565	-15.3899	5.44982e-08	2.15453e-05	9.12545	Mus musculus	RefSeq	ILMN_220162	ILMN_220162	OGN	NM_008760.2	NM_008760.2	NA	18295	31543365	NM_008760.2	Ogn	NP_032786.1	ILMN_2859619	770441	S	2228	GCATCTGTGAACTGTAAGGCCACAACTATTGCTCTAATAATGTCAACTAG	13	+	49636125-49636174	13qA5	Mus musculus osteoglycin (Ogn), mRNA.	The space external to the outermost structure of a cell. For cells without external protective or external encapsulating structures this refers to space outside of the plasma membrane. This term covers the host cell environment outside an intracellular parasite [goid 5576] [evidence IEA]; A layer consisting mainly of proteins (especially collagen) and glycosaminoglycans (mostly as proteoglycans) …		The function that stimulates a cell to grow or proliferate. Most growth factors have other actions besides the induction of cell growth or proliferation [goid 8083] [evidence IEA]; Interacting selectively with any protein or protein complex (a complex of two or more proteins that may include other nonprotein molecules) [goid 5515] [evidence IEA]	OG; SLRR3A; mimecan; 3110079A16Rik; mimican; OIF	OG; SLRR3A; mimecan; 3110079A16Rik; mimican; OIF
2940176	2940176	1.36975	6.57853	15.2778	5.82391e-08	2.26753e-05	9.06162	Mus musculus	RefSeq	ILMN_255421	ILMN_255421	5430435G22RIK	NM_145509.1	NM_145509.1	NA	226421	21704001	NM_145509.1	5430435G22Rik	NP_663484.1	ILMN_2882088	2940176	S	2590	CAGTGAGCCCTGCGTCCTTCAGAGATGAACACTGTGCCCCCGTCACACAT				1qE4	Mus musculus RIKEN cDNA 5430435G22 gene (5430435G22Rik), mRNA.	A cytoplasmic, membrane-bounded organelle that is found in most animal cells and that contains a variety of hydrolases, most of which have their maximal activities in the pH range 5-6. The contained enzymes display latency if properly isolated. About 40 different lysosomal hydrolases are known and lysosomes have a great variety of morphologies and functions [goid 5764] [evidence IEA]	Any series of molecular signals in which a small monomeric GTPase relays one or more of the signals [goid 7264] [evidence IEA]; The directed movement of proteins into, out of, within or between cells [goid 15031] [evidence IEA]; The directed movement of substances (such as macromolecules, small molecules, ions) into, out of, within or between cells, or within a multicellular organism [goid 6810] …	Interacting selectively with GTP, guanosine triphosphate [goid 5525] [evidence IEA]; Interacting selectively with a nucleotide, any compound consisting of a nucleoside that is esterified with (ortho)phosphate or an oligophosphate at any hydroxyl group on the ribose or deoxyribose moiety [goid 166] [evidence IEA]
6550647	6550647	-1.24091	8.14884	-15.0075	6.84861e-08	2.60484e-05	8.90531	Mus musculus	RefSeq	ILMN_218891	ILMN_218891	LRRK1	NM_146191.3	NM_146191.3	NA	233328	56699426	NM_146191.3	Lrrk1	NP_666303.3	ILMN_2701515	6550647	S	6870	CAAGAGTCATGGCCGGAAAGCCCAGTGCAAGGGTCCCTGGTCTCCCTTTA	7	-	73404167-73404216	7qC	Mus musculus leucine-rich repeat kinase 1 (Lrrk1), mRNA.	All of the contents of a cell excluding the plasma membrane and nucleus, but including other subcellular structures [goid 5737] [evidence IEA]; The living contents of a cell; the matter contained within (but not including) the plasma membrane, usually taken to exclude large vacuoles and masses of secretory or ingested material. In eukaryotes it includes the nucleus and cytoplasm [goid 5622] [evid…	The process of introducing a phosphate group on to a protein [goid 6468] [evidence IEA]; Any series of molecular signals in which a small monomeric GTPase relays one or more of the signals [goid 7264] [evidence IEA]	Catalysis of the transfer of a phosphate group, usually from ATP, to a substrate molecule [goid 16301] [evidence IEA]; Interacting selectively with magnesium (Mg) ions [goid 287] [evidence IEA]; Interacting selectively with manganese (Mn) ions [goid 30145] [evidence IEA]; Interacting selectively with a nucleotide, any compound consisting of a nucleoside that is esterified with (ortho)phosphate or…	mKIAA1790; MGC28646; D130026O16Rik; C230002E15Rik; AW319595	mKIAA1790; MGC28646; D130026O16Rik; C230002E15Rik; AW319595
6620519	6620519	-1.16177	9.34725	-14.9968	6.89299e-08	2.60484e-05	8.89907	Mus musculus	RefSeq	ILMN_262102	ILMN_260431	FZD5	NM_022721.3	NM_022721.3	NA	14367	111160874	NM_022721.3	Fzd5	NP_073558.2	ILMN_3161263	6620519	S	6478	GAATCACCACCGGCATGCCACATCCAGTACTCAGAACTCAGAGCCAGCAA	1	-	64777518-64777567	1qC2	Mus musculus frizzled homolog 5 (Drosophila) (Fzd5), transcript variant 1, mRNA.	A compound membranous cytoplasmic organelle of eukaryotic cells, consisting of flattened, ribosome-free vesicles arranged in a more or less regular stack. The Golgi apparatus differs from the endoplasmic reticulum in often having slightly thicker membranes, appearing in sections as a characteristic shallow semicircle so that the convex side (cis or entry face) abuts the endoplasmic reticulum, sec…	The process whereby relatively unspecialized cells, e.g. embryonic or regenerative cells, acquire specialized structural and/or functional features that characterize the cells, tissues, or organs of the mature organism or some other relatively stable phase of the organism's life history. Differentiation includes the processes involved in commitment of a cell to a specific fate [goid 30154] [evide…	A receptor that binds an extracellular ligand and transmits the signal to a heterotrimeric G-protein complex. These receptors are characteristically seven-transmembrane receptors and are made up of hetero- or homodimers [goid 4930] [evidence IEA]; Combining with an extracellular or intracellular messenger to initiate a change in cell activity [goid 4872] [evidence IEA]; Mediates the transfer of a…	MGC141642; AI427138; Fz5; 5330434N09Rik	MGC141642; AI427138; Fz5; 5330434N09Rik
5080292	5080292	0.976458	10.0487	14.933	7.16479e-08	2.66831e-05	8.86167	Mus musculus	RefSeq	ILMN_238078	ILMN_238078	IGFBP5	NM_010518.2	NM_010518.2	NA	16011	70909321	NM_010518.2	Igfbp5	NP_034648.2	ILMN_2964324	5080292	S	5492	GGATAGTACAGTTCAGACAAGACTCCTTCAGATTCCGAGACGCCTACCGG	1	-	72904951-72905000	1qC3	Mus musculus insulin-like growth factor binding protein 5 (Igfbp5), mRNA.	The space external to the outermost structure of a cell. For cells without external protective or external encapsulating structures this refers to space outside of the plasma membrane. This term covers the host cell environment outside an intracellular parasite [goid 5576] [evidence IEA]; A complex of proteins which includes the insulin-like growth factor (IGF) and a number of IGF-binding protein…	Any process that modulates the frequency, rate or extent of cell growth [goid 1558] [evidence IEA]	Interacting selectively with any growth factor, proteins or polypeptides that stimulate a cell or organism to grow or proliferate [goid 19838] [evidence IEA]; Interacting selectively with an insulin-like growth factor, any member of a group of polypeptides that are structurally homologous to insulin and share many of its biological activities, but are immunologically distinct from it [goid 5520] …	IGFBP-5; AW208790; AI256729	IGFBP-5; AW208790; AI256729
5560474	5560474	1.94019	5.72847	14.8739	7.42722e-08	2.72653e-05	8.82685	Mus musculus	RefSeq	ILMN_214605	ILMN_214605	RSAD2	NM_021384.3	NM_021384.3	NA	58185	142370736	NM_021384.3	Rsad2	NP_067359.2	ILMN_1225204	5560474	S	3514	CAGCAGTTAGCTCCTTACCGCAGTAACTCAGCTCATGGACTGCCCTCTTG	12	-	27127808-27127857	12qA2	Mus musculus radical S-adenosyl methionine domain containing 2 (Rsad2), mRNA.	The irregular network of unit membranes, visible only by electron microscopy, that occurs in the cytoplasm of many eukaryotic cells. The membranes form a complex meshwork of tubular channels, which are often expanded into slitlike cavities called cisternae. The ER takes two forms, rough (or granular), with ribosomes adhering to the outer surface, and smooth (with no ribosomes attached) [goid 5783…	A change in state or activity of a cell or an organism (in terms of movement, secretion, enzyme production, gene expression, etc.) as a result of a stimulus from a virus [goid 9615] [evidence IEA]; Any process specifically pertinent to the functioning of integrated living units: cells, tissues, organs, and organisms. A process is a collection of molecular events with a defined beginning and end […	Interacting selectively with an iron-sulfur cluster, a combination of iron and sulfur atoms [goid 51536] [evidence IEA]; Interacting selectively with any metal ion [goid 46872] [evidence IEA]; Interacting selectively with iron (Fe) ions [goid 5506] [evidence IEA]; Catalysis of a biochemical reaction at physiological temperatures. In biologically catalyzed reactions, the reactants are known as sub…	2510004L01Rik; cig5; Vig1	2510004L01Rik; cig5; Vig1
5860452	5860452	0.798931	9.21672	14.8007	7.76662e-08	2.81097e-05	8.78356	Mus musculus	RefSeq	ILMN_217932	ILMN_217932	ACADL	NM_007381.2	NM_007381.2	NA	11363	31982519	NM_007381.2	Acadl	NP_031407.2	ILMN_2783519	5860452	S	1732	GCTCCATATTCCCCCAGGACATTGGTTCCCACCATGTTACCCCCAACCCC	1	-	66764171-66764220	1qC3	Mus musculus acyl-Coenzyme A dehydrogenase, long-chain (Acadl), mRNA.	A semiautonomous, self replicating organelle that occurs in varying numbers, shapes, and sizes in the cytoplasm of virtually all eukaryotic cells. It is notably the site of tissue respiration [goid 5739] [evidence IDA]	The chemical reactions and pathways, including anabolism and catabolism, by which living organisms transform chemical substances. Metabolic processes typically transform small molecules, but also include macromolecular processes such as DNA repair and replication, and protein synthesis and degradation [goid 8152] [evidence IEA]; The chemical reactions and pathways involving fatty acids, aliphatic…	Catalysis of an oxidation-reduction (redox) reaction, a reversible chemical reaction in which the oxidation state of an atom or atoms within a molecule is altered. One substrate acts as a hydrogen or electron donor and becomes oxidized, while the other acts as hydrogen or electron acceptor and becomes reduced [goid 16491] [evidence IEA]; Catalysis of an oxidation-reduction (redox) reaction in whi…	AA960361; LCAD; C79855; AU018452	AA960361; LCAD; C79855; AU018452
3370021	3370021	-1.5661	8.73086	-14.7711	7.90902e-08	2.82275e-05	8.76594	Mus musculus	RefSeq	ILMN_216668	ILMN_216668	TMEM176A	NM_025326.2	NM_025326.2	NA	66058	31560269	NM_025326.2	Tmem176a	NP_079602.3	ILMN_2795412	3370021	S	1492	ACCAAAAGGCTACTTCGACCTCTTCACCTCTGCTTCCCATCTCAGAATCT	6	+	48776251-48776300	6qB2.3	Mus musculus transmembrane protein 176A (Tmem176a), mRNA.	Penetrating at least one phospholipid bilayer of a membrane. May also refer to the state of being buried in the bilayer with no exposure outside the bilayer. When used to describe a protein, indicates that all or part of the peptide sequence is embedded in the membrane [goid 16021] [evidence IEA]; Double layer of lipid molecules that encloses all cells, and, in eukaryotes, many organelles; may be…			AU041743; Keg2; AU040201; 0610011I04Rik	AU040201; AU041743; Keg2; 0610011I04Rik
840349	840349	-0.887334	12.1717	-14.6883	8.32212e-08	2.9295e-05	8.71653	Mus musculus	RefSeq	ILMN_196780	ILMN_196780	IFITM2	NM_030694.1	NM_030694.1	NA	80876	13507625	NM_030694.1	Ifitm2	NP_109619.1	ILMN_1232667	840349	S	222	GGTCCCTGTTCAATACACTCTTCTTCAACGCCTGCTGCCTGGGCTTCGTT	7	-	148141589-148141638	7qF5	Mus musculus interferon induced transmembrane protein 2 (Ifitm2), mRNA.	Penetrating at least one phospholipid bilayer of a membrane. May also refer to the state of being buried in the bilayer with no exposure outside the bilayer. When used to describe a protein, indicates that all or part of the peptide sequence is embedded in the membrane [goid 16021] [evidence IEA]			fragilis3; MGC102396; Ifitm3l; mil-3	fragilis3; MGC102396; Ifitm3l; mil-3
2710324	2710324	0.533026	10.2406	14.566	8.97649e-08	3.08595e-05	8.64296	Mus musculus	RefSeq	ILMN_218487	ILMN_218487	AARD	NM_175503.3	NM_175503.3	NA	239435	118150647	NM_175503.3	Aard	NP_780712.2	ILMN_1237572	2710324	S	1029	TGTGTCTAGATTCCACCCATACCCTCGATGTGGCCAGCGAGAAGGGCTTC	15	+	51876949-51876998	15qC	Mus musculus alanine and arginine rich domain containing protein (Aard), mRNA.	The part of a cell or its extracellular environment in which a gene product is located. A gene product may be located in one or more parts of a cell and its location may be as specific as a particular macromolecular complex, that is, a stable, persistent association of macromolecules that function together [goid 5575] [evidence ND ]	Any process specifically pertinent to the functioning of integrated living units: cells, tissues, organs, and organisms. A process is a collection of molecular events with a defined beginning and end [goid 8150] [evidence ND ]	Elemental activities, such as catalysis or binding, describing the actions of a gene product at the molecular level. A given gene product may exhibit one or more molecular functions [goid 3674] [evidence ND ]	AV328152; A5D3; MGC107188	AV328152; A5D3; MGC107188
7040608	7040608	-1.96939	7.96026	-14.5606	9.00673e-08	3.08595e-05	8.63969	Mus musculus	RefSeq	ILMN_187100	ILMN_232492	MYH10	NM_175260.2	NM_175260.2	NA	77579	105554494	NM_175260.2	Myh10	NP_780469.1	ILMN_1226114	7040608	S	6970	CACAGTAACTTCCAGGTGGTCTCCTGAGTGTCTGGCTTGATAATGCCCTC	11	+	68629313-68629362	11qB3	Mus musculus myosin, heavy polypeptide 10, non-muscle (Myh10), mRNA.	All of the contents of a cell excluding the plasma membrane and nucleus, but including other subcellular structures [goid 5737] [evidence IDA]; The region of a cell that lies just beneath the plasma membrane and often, but not always, contains a network of actin filaments and associated proteins [goid 5938] [evidence IDA]; A protein complex, formed of one or more myosin heavy chains plus associat…	The characteristic movement of immature neurons from germinal zones to specific positions where they will reside as they mature [goid 1764] [evidence IMP]; Formation of myofibrils, the repeating units of striated muscle [goid 30239] [evidence IMP]; Any process that an organism uses to control its balance, the orientation of the organism (or the head of the organism) in relation to the source of g…	Interacting selectively with a nucleotide, any compound consisting of a nucleoside that is esterified with (ortho)phosphate or an oligophosphate at any hydroxyl group on the ribose or deoxyribose moiety [goid 166] [evidence IEA]; Interacting selectively with monomeric or multimeric forms of actin, including actin filaments [goid 3779] [evidence IEA]; Interacting selectively with ATP, adenosine 5'…	Myhn-2; 5730504C04Rik; SMemb; NMHC-B; 9330167F11Rik; MGC115764; mKIAA3005; NMHC II-B; Myhn2	Myhn-2; 5730504C04Rik; SMemb; NMHC-B; 9330167F11Rik; MGC115764; mKIAA3005; NMHC II-B; Myhn2
4230730	4230730	0.792741	9.10514	14.487	9.42916e-08	3.18817e-05	8.59507	Mus musculus	RefSeq	ILMN_194471	ILMN_194471	ZADH2	NM_146090.4	NM_146090.4	NA	225791	146149199	NM_146090.4	Zadh2	NP_666202.2	ILMN_1232404	4230730	S	2841	CTGTCCCTTTCAGACCTAGCCACTGTAACAGGAGAGACCTCGCTGGCTCT				18qE4	Mus musculus zinc binding alcohol dehydrogenase, domain containing 2 (Zadh2), mRNA.		The process of removal or addition of one or more electrons with or without the concomitant removal or addition of a proton or protons [goid 55114] [evidence IEA]; The chemical reactions and pathways, including anabolism and catabolism, by which living organisms transform chemical substances. Metabolic processes typically transform small molecules, but also include macromolecular processes such a…	Catalysis of an oxidation-reduction (redox) reaction, a reversible chemical reaction in which the oxidation state of an atom or atoms within a molecule is altered. One substrate acts as a hydrogen or electron donor and becomes oxidized, while the other acts as hydrogen or electron acceptor and becomes reduced [goid 16491] [evidence IEA]; Catalysis of a biochemical reaction at physiological temper…	C530046K17Rik; MGC32469	C530046K17Rik; MGC32469
3170131	3170131	-1.6304	8.30196	-14.4103	9.89335e-08	3.30168e-05	8.54823	Mus musculus	MEEBO	ILMN_218211	ILMN_218211	2810410P22RIK	scl0075423.2_59	NM_182994.1	NA	NA	33695143	NM_182994.1	2810410P22Rik		ILMN_2692986	3170131	S	3898	GGTAAAGACAGGGTTTCCTTACTTAACGGATTTGAGCGCTTCTGTTCTCC
7400286	7400286	1.4085	6.78836	14.2756	1.07699e-07	3.54812e-05	8.46538	Mus musculus	RefSeq	ILMN_211726	ILMN_211726	SLC2A6	NM_172659.2	NM_172659.2	NA	227659	153945871	NM_172659.2	Slc2a6	NP_766247.2	ILMN_2618918	7400286	S	2053	CCAGTCCAAACCTTGGATACCTCTAGTCTGCCAACTGTTCACTGTTTTTC				2qA3	Mus musculus solute carrier family 2 (facilitated glucose transporter), member 6 (Slc2a6), mRNA.	Penetrating at least one phospholipid bilayer of a membrane. May also refer to the state of being buried in the bilayer with no exposure outside the bilayer. When used to describe a protein, indicates that all or part of the peptide sequence is embedded in the membrane [goid 16021] [evidence IEA]; Double layer of lipid molecules that encloses all cells, and, in eukaryotes, many organelles; may be…	The directed movement of substances (such as macromolecules, small molecules, ions) into, out of, within or between cells, or within a multicellular organism [goid 6810] [evidence IEA]; The directed movement of carbohydrate into, out of, within or between cells. Carbohydrates are any of a group of organic compounds based of the general formula Cx(H2O)y [goid 8643] [evidence IEA]	Catalysis of the transfer of a solute or solutes from one side of a membrane to the other according to the reaction: sugar(out) + H+(out) = sugar(in) + H+(in) [goid 5351] [evidence IEA]	A330096C23; Glut9; Glut6; F630103L12Rik	Glut9; Glut6; F630103L12Rik; A330096C23
3180079	3180079	1.91389	7.05609	14.0911	1.21126e-07	3.93289e-05	8.35043	Mus musculus	RefSeq	ILMN_213984	ILMN_213984	HSD17B11	NM_053262.3	NM_053262.3	NA	114664	118131125	NM_053262.3	Hsd17b11	NP_444492.1	ILMN_2705361	3180079	S	945	AGACAAGTGACGCAGCCTGCTCCGGTTCCCTGAAAGCCGATTGACTGGAT	5	-	104419488-104419528:104419529-104419537	5qE5	Mus musculus hydroxysteroid (17-beta) dehydrogenase 11 (Hsd17b11), mRNA.	All of the contents of a cell excluding the plasma membrane and nucleus, but including other subcellular structures [goid 5737] [evidence IEA]; The space external to the outermost structure of a cell. For cells without external protective or external encapsulating structures this refers to space outside of the plasma membrane. This term covers the host cell environment outside an intracellular pa…	The chemical reactions and pathways resulting in the formation of steroids, compounds with a 1,2,cyclopentanoperhydrophenanthrene nucleus; includes de novo formation and steroid interconversion by modification [goid 6694] [evidence IEA]; The chemical reactions and pathways resulting in the formation of lipids, compounds soluble in an organic solvent but not, or sparingly, in an aqueous solvent [g…	Catalysis of an oxidation-reduction (redox) reaction, a reversible chemical reaction in which the oxidation state of an atom or atoms within a molecule is altered. One substrate acts as a hydrogen or electron donor and becomes oxidized, while the other acts as hydrogen or electron acceptor and becomes reduced [goid 16491] [evidence IEA]; Catalysis of a biochemical reaction at physiological temper…	SDR2; Pan1b; Dhrs8; retSDR2	SDR2; Pan1b; Dhrs8; retSDR2
540020	540020	0.767937	9.68192	14.0694	1.22819e-07	3.93289e-05	8.33683	Mus musculus	RefSeq	ILMN_185641	ILMN_256527	CYP51	NM_020010.2	NM_020010.2	NA	13121	71061450	NM_020010.2	Cyp51	NP_064394.2	ILMN_2688075	540020	S	1695	GAAGTTTGCCTATGTGCCATTTGGAGCTGGGCGTCATCGTTGTGTTGGAG	5	-	4083282-4083303:4086460-4086487	5qA1	Mus musculus cytochrome P450, family 51 (Cyp51), mRNA.		The chemical reactions and pathways resulting in the formation of cholesterol, cholest-5-en-3 beta-ol, the principal sterol of vertebrates and the precursor of many steroids, including bile acids and steroid hormones [goid 6695] [evidence TAS]	Catalysis of the transfer of a methyl group to an acceptor molecule [goid 8168] [evidence IEA]; Interacting selectively with iron (Fe) ions [goid 5506] [evidence IEA]; Interacting selectively with any metal ion [goid 46872] [evidence IEA]; Catalysis of the reaction: obtusifoliol + 3 O2 + 3 NADPH + 3 H+ = 4-alpha-methyl-5-alpha-ergosta-8,14,24(28)-trien-3-beta-ol + formate + 3 NADP+ + 3 H2O [goid …	AI426508	AI426508
5890025	5890025	0.772211	9.6178	14.0549	1.23969e-07	3.93289e-05	8.32769	Mus musculus	RefSeq	ILMN_221249	ILMN_221249	RDH5	NM_134006.4	NM_134006.4	NA	19682	94421441	NM_134006.4	Rdh5	NP_598767.1	ILMN_1221292	5890025	S	1111	TCCCCGGCCCGCCCAGTCAGTCTCCTGATTCCAGCTTTACAGCAAGAGGC	10	-	128350746-128350768:128350769-128350795	10qD3	Mus musculus retinol dehydrogenase 5 (Rdh5), mRNA.	Penetrating at least one phospholipid bilayer of a membrane. May also refer to the state of being buried in the bilayer with no exposure outside the bilayer. When used to describe a protein, indicates that all or part of the peptide sequence is embedded in the membrane [goid 16021] [evidence IEA]	The process of removal or addition of one or more electrons with or without the concomitant removal or addition of a proton or protons [goid 55114] [evidence IEA]	Catalysis of an oxidation-reduction (redox) reaction, a reversible chemical reaction in which the oxidation state of an atom or atoms within a molecule is altered. One substrate acts as a hydrogen or electron donor and becomes oxidized, while the other acts as hydrogen or electron acceptor and becomes reduced [goid 16491] [evidence IEA]; Catalysis of the reaction: retinol + NAD+ = retinal + NADH …	9-cis; RDH4; AI987873; cRDH	9-cis; AI987873; RDH4; cRDH
5420309	5420309	0.847976	12.6443	13.9604	1.31749e-07	4.08176e-05	8.26799	Mus musculus	RefSeq	ILMN_211396	ILMN_211396	1200009O22RIK	NM_025817.3	NM_025817.3	NA	66873	31541813	NM_025817.3	1200009O22Rik	NP_080093.1	ILMN_2615431	5420309	S	5076	TCTGCCTTGCCCAACTGTAGACTGTCACCAAAACCCTTTAATGCCTGGAC	6	-	53765563-53765612	6qB3	Mus musculus RIKEN cDNA 1200009O22 gene (1200009O22Rik), mRNA.	Penetrating at least one phospholipid bilayer of a membrane. May also refer to the state of being buried in the bilayer with no exposure outside the bilayer. When used to describe a protein, indicates that all or part of the peptide sequence is embedded in the membrane [goid 16021] [evidence IEA]; Double layer of lipid molecules that encloses all cells, and, in eukaryotes, many organelles; may be…		Interacting selectively with any protein or protein complex (a complex of two or more proteins that may include other nonprotein molecules) [goid 5515] [evidence IEA]	AI316813; mKIAA0644	AI316813; mKIAA0644
2260082	2260082	1.41459	9.81654	13.9435	1.33195e-07	4.08176e-05	8.25728	Mus musculus	RefSeq	ILMN_215618	ILMN_215618	CHRNA4	NM_015730.4	NM_015730.4	NA	11438	34328445	NM_015730.4	Chrna4	NP_056545.3	ILMN_1245582	2260082	S	4375	GTGTGCTTGTTGGATCTTAGTTGTTTCTGTCTGAATAAACCGAGTCGTGG	2	-	180757028-180757077	2qH4	Mus musculus cholinergic receptor, nicotinic, alpha polypeptide 4 (Chrna4), mRNA.	A specialized area of membrane facing the presynaptic membrane on the tip of the nerve ending and separated from it by a minute cleft (the synaptic cleft). Neurotransmitters across the synaptic cleft and transmit the signal to the postsynaptic membrane [goid 45211] [evidence IEA]; The junction between a nerve fiber of one neuron and another neuron or muscle fiber or glial cell; the site of intern…	The directed movement of substances (such as macromolecules, small molecules, ions) into, out of, within or between cells, or within a multicellular organism [goid 6810] [evidence IEA]; The directed movement of charged atoms or small charged molecules into, out of, within or between cells [goid 6811] [evidence IEA]; The change in morphology and behavior of a mature or immature B cell resulting fr…	Combining with an extracellular or intracellular messenger to initiate a change in cell activity [goid 4872] [evidence IEA]; [goid 4889] [evidence IMP]; [goid 4889] [evidence IMP]; [goid 4889] [evidence TAS]; [goid 4889] [evidence IMP]; [goid 4889] [evidence IGI]; Catalysis of facilitated diffusion of an ion (by an energy-independent process) by passage through a transmembrane aqueous pore or cha…	ENFL1; Acra-4; Acra4; EBN1	ENFL1; Acra-4; Acra4; EBN1
4610669	4610669	0.988627	8.86019	13.9409	1.33427e-07	4.08176e-05	8.25557	Mus musculus	RefSeq	ILMN_218009	ILMN_218009	ARHGAP18	NM_176837.2	NM_176837.2	NA	73910	118130381	NM_176837.2	Arhgap18	NP_789807.1	ILMN_1248002	4610669	S	3217	AAGGGTAGAGTGTCACTGACGAAAGATGGCATGTGTGGATGAGCCACTGG	10	+	26638055-26638104	10qA4	Mus musculus Rho GTPase activating protein 18 (Arhgap18), mRNA.	The part of a cell or its extracellular environment in which a gene product is located. A gene product may be located in one or more parts of a cell and its location may be as specific as a particular macromolecular complex, that is, a stable, persistent association of macromolecules that function together [goid 5575] [evidence ND ]; The living contents of a cell; the matter contained within (but…	Any process specifically pertinent to the functioning of integrated living units: cells, tissues, organs, and organisms. A process is a collection of molecular events with a defined beginning and end [goid 8150] [evidence ND ]; The cascade of processes by which a signal interacts with a receptor, causing a change in the level or activity of a second messenger or other downstream target, and ultim…	Increases the activity of a GTPase, an enzyme that catalyzes the hydrolysis of GTP [goid 5096] [evidence IEA]; Elemental activities, such as catalysis or binding, describing the actions of a gene product at the molecular level. A given gene product may exhibit one or more molecular functions [goid 3674] [evidence ND ]	AI314906; 4833419J07Rik; AI843501	AI314906; 4833419J07Rik; AI843501
5890195	5890195	1.7118	9.59458	13.9109	1.36039e-07	4.1127e-05	8.23653	Mus musculus	RefSeq	ILMN_211655	ILMN_211655	SMOC1	NM_022316.1	NM_022316.1	NA	64075	11612484	NM_022316.1	Smoc1	NP_071711.1	ILMN_1225376	5890195	S	3299	AGGAGTTTAGAATCTGACCAGCCAACTTCTCTCTCACAGATGGGCGTAGG	12	+	82287260-82287309	12qD1	Mus musculus SPARC related modular calcium binding 1 (Smoc1), mRNA.	A layer consisting mainly of proteins (especially collagen) and glycosaminoglycans (mostly as proteoglycans) that forms a sheet underlying or overlying cells such as endothelial and epithelial cells. The proteins are secreted by cells in the vicinity [goid 5578] [evidence IEA]; The space external to the outermost structure of a cell. For cells without external protective or external encapsulating…	Any process specifically pertinent to the functioning of integrated living units: cells, tissues, organs, and organisms. A process is a collection of molecular events with a defined beginning and end [goid 8150] [evidence ND ]	Interacting selectively with calcium ions (Ca2+) [goid 5509] [evidence IEA]; Elemental activities, such as catalysis or binding, describing the actions of a gene product at the molecular level. A given gene product may exhibit one or more molecular functions [goid 3674] [evidence ND ]	SRG; AI848508; 2600002F22Rik	SRG; AI848508; 2600002F22Rik
7050487	7050487	0.661989	13.5763	13.87	1.39699e-07	4.17423e-05	8.21045	Mus musculus	MEEBO	ILMN_214933	ILMN_214933	CD63	scl012512.6_24	NM_007653.1	NA	NA	6680887	NM_007653.1	Cd63		ILMN_2653617	7050487	S	512	CTGGGAAAACATCCCCGGCATGGCCAAGGACAGAGTCCCCGATTCTTGCT						Penetrating at least one phospholipid bilayer of a membrane. May also refer to the state of being buried in the bilayer with no exposure outside the bilayer. When used to describe a protein, indicates that all or part of the peptide sequence is embedded in the membrane [goid 16021] [evidence IEA]; Double layer of lipid molecules that encloses all cells, and, in eukaryotes, many organelles; may be…
5130687	5130687	0.867193	10.4723	13.803	1.45933e-07	4.28364e-05	8.16752	Mus musculus	RefSeq	ILMN_189459	ILMN_237367	SLC6A9	NM_008135.4	NM_008135.4	NA	14664	116686111	NM_008135.4	Slc6a9	NP_032161.2	ILMN_2667384	5130687	S	3195	CCCGCCGCTGCCCAGTGTGTGCAGAACTAGGGTTTTAAAGTCCGTAGGTT	4	+	117541833-117541882	4qD2.1	Mus musculus solute carrier family 6 (neurotransmitter transporter, glycine), member 9 (Slc6a9), mRNA.	Double layer of lipid molecules that encloses all cells, and, in eukaryotes, many organelles; may be a single or double lipid bilayer; also includes associated proteins [goid 16020] [evidence IEA]; Penetrating at least one phospholipid bilayer of a plasma membrane. May also refer to the state of being buried in the bilayer with no exposure outside the bilayer [goid 5887] [evidence IEA]; Penetrati…	The directed movement of amino acids, organic acids containing one or more amino substituents, into, out of, within or between cells [goid 6865] [evidence IEA]; The directed movement of substances (such as macromolecules, small molecules, ions) into, out of, within or between cells, or within a multicellular organism [goid 6810] [evidence IEA]; The directed movement of a neurotransmitter into, ou…	Enables the active transport of a solute across a membrane by a mechanism whereby two or more species are transported together in the same direction in a tightly coupled process not directly linked to a form of energy other than chemiosmotic energy [goid 15293] [evidence IEA]; Catalysis of the transfer of a solute or solutes from one side of a membrane to the other according to the reaction: amin…	Glyt-1; Glyt1	Glyt-1; Glyt1
2000739	2000739	-0.538303	9.87431	-13.795	1.46694e-07	4.28364e-05	8.1624	Mus musculus	RefSeq	ILMN_221253	ILMN_221253	1110012J17RIK	NM_172963.3	NM_172963.3	NA	68617	40217637	NM_172963.3	1110012J17Rik	NP_766551.2	ILMN_1257630	2000739	S	4873	CTGTTCCGTTCTGGTTGGGTTTCTCCATGTTGAGTTCGGAGTGTTCTAAG	17	-	66686868-66686917	17qE1.1	Mus musculus RIKEN cDNA 1110012J17 gene (1110012J17Rik), mRNA.				t8219b25; mKIAA0802; MGC77963; D130071O13	t8219b25; mKIAA0802; MGC77963; D130071O13
1070546	1070546	0.711513	9.19474	13.703	1.55813e-07	4.4988e-05	8.10304	Mus musculus	RefSeq	ILMN_213701	ILMN_213701	ARL6IP5	NM_022992.2	NM_022992.2	NA	65106	118130383	NM_022992.2	Arl6ip5	NP_075368.1	ILMN_1252111	1070546	S	855	ATTAGACGGCCACAGTGCCATCTTATCGTAGGGAAGAAGTCCCTGTAGAG	6	+	97182825-97182874	6qD3	Mus musculus ADP-ribosylation factor-like 6 interacting protein 5 (Arl6ip5), mRNA.	The irregular network of unit membranes, visible only by electron microscopy, that occurs in the cytoplasm of many eukaryotic cells. The membranes form a complex meshwork of tubular channels, which are often expanded into slitlike cavities called cisternae. The ER takes two forms, rough (or granular), with ribosomes adhering to the outer surface, and smooth (with no ribosomes attached) [goid 5783…	The directed movement of L-glutamate, the L enantiomer anion of 2-aminopentanedioic acid, into, out of, within or between cells [goid 15813] [evidence IDA]	Interacting selectively with any protein or protein complex (a complex of two or more proteins that may include other nonprotein molecules) [goid 5515] [evidence IPI]	5930404D22Rik; Gtrap3-18; AV001879; Aip-5	5930404D22Rik; Gtrap3-18; AV001879; Aip-5
2900373	2900373	1.83127	9.50315	13.6694	1.593e-07	4.54155e-05	8.08123	Mus musculus	RefSeq	ILMN_209224	ILMN_209224	1190002H23RIK	NM_025427.2	NM_025427.2	NA	66214	127138619	NM_025427.2	1190002H23Rik	NP_079703.2	ILMN_2593774	2900373	S	675	AGCCATTGGGCCCATCTCTGGGCAGTTCGGAGAGTGAAGCTCACTTTGTT	14	-	79688746-79688795	14qD3	Mus musculus RIKEN cDNA 1190002H23 gene (1190002H23Rik), mRNA.	A membrane-bounded organelle of eukaryotic cells in which chromosomes are housed and replicated. In most cells, the nucleus contains all of the cell's chromosomes except the organellar chromosomes, and is the site of RNA synthesis and processing. In some species, or in specialized cell types, RNA metabolism or DNA replication may be absent [goid 5634] [evidence ISO]; All of the contents of a cell…	The progression of biochemical and morphological phases and events that occur in a cell during successive cell replication or nuclear replication events. Canonically, the cell cycle comprises the replication and segregation of genetic material followed by the division of the cell, but in endocycles or syncytial cells nuclear replication or nuclear division may not be followed by cell division [go…	Interacting selectively with any protein or protein complex (a complex of two or more proteins that may include other nonprotein molecules) [goid 5515] [evidence IPI]; Increases the activity of a protein kinase, an enzyme which phosphorylates a protein [goid 30295] [evidence ISO]	Rgc-32; Rgc32	Rgc-32; Rgc32
5810367	5810367	-0.754742	8.7118	-13.6549	1.60829e-07	4.54155e-05	8.07182	Mus musculus	RefSeq	ILMN_222938	ILMN_222938	ALDH1L2	NM_153543.1	NM_153543.1	NA	216188	23956315	NM_153543.1	Aldh1l2	NP_705771.1	ILMN_2757008	5810367	S	5361	CACCAATGCCCCTCCCGTATCTGCTGGTTGCCTTGATATTTGGTATTTGG	10	-	82950733-82950782	10qC1	Mus musculus aldehyde dehydrogenase 1 family, member L2 (Aldh1l2), mRNA.	All of the contents of a cell excluding the plasma membrane and nucleus, but including other subcellular structures [goid 5737] [evidence IEA]	The chemical reactions and pathways involving compounds containing a single carbon atom [goid 6730] [evidence IEA]; The process of removal or addition of one or more electrons with or without the concomitant removal or addition of a proton or protons [goid 55114] [evidence IEA]; The chemical reactions and pathways resulting in the formation of substances; typically the energy-requiring part of me…	Catalysis of an oxidation-reduction (redox) reaction, a reversible chemical reaction in which the oxidation state of an atom or atoms within a molecule is altered. One substrate acts as a hydrogen or electron donor and becomes oxidized, while the other acts as hydrogen or electron acceptor and becomes reduced [goid 16491] [evidence IEA]; Catalysis of the reaction: 10-formyltetrahydrofolate + NADP…	D330038I09Rik; MGC19039	D330038I09Rik; MGC19039
5890424	5890424	-0.503567	10.382	-13.5937	1.67458e-07	4.67736e-05	8.03198	Mus musculus	RefSeq	ILMN_211986	ILMN_211986	1110007L15RIK	NM_026269.1	NM_026269.1	NA	67604	21312885	NM_026269.1	1110007L15Rik	NP_080545.2	ILMN_2622829	5890424	S	1717	CTGCTCTGGCGAGGTTTTAAAGGGTGCCATGGGCTCTCACGTCCTTCGTG	5	+	139745666-139745715	5qG2	Mus musculus RIKEN cDNA 1110007L15 gene (1110007L15Rik), mRNA.	The part of a cell or its extracellular environment in which a gene product is located. A gene product may be located in one or more parts of a cell and its location may be as specific as a particular macromolecular complex, that is, a stable, persistent association of macromolecules that function together [goid 5575] [evidence ND ]	Any process specifically pertinent to the functioning of integrated living units: cells, tissues, organs, and organisms. A process is a collection of molecular events with a defined beginning and end [goid 8150] [evidence ND ]	Elemental activities, such as catalysis or binding, describing the actions of a gene product at the molecular level. A given gene product may exhibit one or more molecular functions [goid 3674] [evidence ND ]	AW412535	AW412535
4670224	4670224	1.76869	10.1985	13.5342	1.74201e-07	4.81339e-05	7.99302	Mus musculus	RefSeq	ILMN_189681	ILMN_189681	TRAPPC3	NM_013718.2	NM_013718.2	NA	27096	31560502	NM_013718.2	Trappc3	NP_038746.1	ILMN_2909634	4670224	S	952	GGGACGAGCCTGATGCATCTGTTCCTGCGACTTCATGACGCCATTGGCAA	4	+	125952823-125952872	4qD2.2	Mus musculus trafficking protein particle complex 3 (Trappc3), mRNA.	A compound membranous cytoplasmic organelle of eukaryotic cells, consisting of flattened, ribosome-free vesicles arranged in a more or less regular stack. The Golgi apparatus differs from the endoplasmic reticulum in often having slightly thicker membranes, appearing in sections as a characteristic shallow semicircle so that the convex side (cis or entry face) abuts the endoplasmic reticulum, sec…	The directed movement of substances (such as macromolecules, small molecules, ions) into, out of, within or between cells, or within a multicellular organism [goid 6810] [evidence IEA]; The directed movement of substances, either within a vesicle or in the vesicle membrane, into, out of or within a cell [goid 16192] [evidence IEA]; The directed movement of substances from the endoplasmic reticulu…	Interacting selectively with any protein or protein complex (a complex of two or more proteins that may include other nonprotein molecules) [goid 5515] [evidence IPI]	Bet3; 1110058K12Rik; AI835942; AU019197	Bet3; 1110058K12Rik; AI835942; AU019197
4280474	4280474	0.843307	9.83448	13.5076	1.77309e-07	4.82732e-05	7.97556	Mus musculus	RefSeq	ILMN_217965	ILMN_217965	HSD17B12	NM_019657.2	NM_019657.2	NA	56348	31560410	NM_019657.2	Hsd17b12	NP_062631.1	ILMN_2689908	4280474	S	1578	GTGCCCGGAATGTAGAGGTAAGTGGGCCAAAGTGTACATCAAGACCAACA	2	-	93833747-93833796	2qE1	Mus musculus hydroxysteroid (17-beta) dehydrogenase 12 (Hsd17b12), mRNA.	The irregular network of unit membranes, visible only by electron microscopy, that occurs in the cytoplasm of many eukaryotic cells. The membranes form a complex meshwork of tubular channels, which are often expanded into slitlike cavities called cisternae. The ER takes two forms, rough (or granular), with ribosomes adhering to the outer surface, and smooth (with no ribosomes attached) [goid 5783…	The chemical reactions and pathways resulting in the formation of steroids, compounds with a 1,2,cyclopentanoperhydrophenanthrene nucleus; includes de novo formation and steroid interconversion by modification [goid 6694] [evidence IEA]; The process of removal or addition of one or more electrons with or without the concomitant removal or addition of a proton or protons [goid 55114] [evidence IEA…	Catalysis of an oxidation-reduction (redox) reaction, a reversible chemical reaction in which the oxidation state of an atom or atoms within a molecule is altered. One substrate acts as a hydrogen or electron donor and becomes oxidized, while the other acts as hydrogen or electron acceptor and becomes reduced [goid 16491] [evidence IEA]; Catalysis of a biochemical reaction at physiological temper…	KIK-I; Kik1; 2610510O05Rik; AI172963	KIK-I; Kik1; 2610510O05Rik; AI172963
5890221	5890221	-0.727377	11.053	-13.4915	1.79222e-07	4.82732e-05	7.96495	Mus musculus	RefSeq	ILMN_188640	ILMN_188640	FAS	NM_007987.1	NM_007987.1	NA	14102	6679750	NM_007987.1	Fas	NP_032013.1	ILMN_2902979	5890221	S	1099	ATGCCAACTGTATTGACATTGGCAACTCCTGGTGTGTTCTCTTTGCCAGC	19	+	34401880-34401929	19qC1	Mus musculus Fas (TNF receptor superfamily member 6) (Fas), mRNA.	Penetrating at least one phospholipid bilayer of a membrane. May also refer to the state of being buried in the bilayer with no exposure outside the bilayer. When used to describe a protein, indicates that all or part of the peptide sequence is embedded in the membrane [goid 16021] [evidence IEA]; Double layer of lipid molecules that encloses all cells, and, in eukaryotes, many organelles; may be…	The cascade of processes by which a signal interacts with a receptor, causing a change in the level or activity of a second messenger or other downstream target, and ultimately effecting a change in the functioning of the cell [goid 7165] [evidence IEA]; Any immune system process that functions in the calibrated response of an organism to a potential internal or invasive threat [goid 6955] [evide…	Combining with an extracellular or intracellular messenger to initiate a change in cell activity [goid 4872] [evidence IEA]; Combining with an extracellular or intracellular messenger to initiate a change in cell activity, and spanning to the membrane of either the cell or an organelle [goid 4888] [evidence IEA]; Interacting selectively with any protein or protein complex (a complex of two or mor…	CD95; AI196731; TNFR6; Tnfrsf6; APT1; lpr; APO-1	CD95; AI196731; TNFR6; Tnfrsf6; APT1; lpr; APO-1
4560148	4560148	0.557456	12.9031	13.4822	1.80341e-07	4.82732e-05	7.9588	Mus musculus	RefSeq	ILMN_261137	ILMN_261137	1810027O10RIK	NM_026982.1	NM_026982.1	NA	69186	110625729	NM_026982.1	1810027O10Rik	NP_081258.1	ILMN_2875089	4560148	S	358	GGGCTGGCTTGCCTTGGCTTTTTGAAGTCTCTTGTTTAAGCGCCCAGTCC	11	+	69652987-69653011:69653012-69653036	11qB3	Mus musculus RIKEN cDNA 1810027O10 gene (1810027O10Rik), mRNA. XM_109683 XM_909001	Penetrating at least one phospholipid bilayer of a membrane. May also refer to the state of being buried in the bilayer with no exposure outside the bilayer. When used to describe a protein, indicates that all or part of the peptide sequence is embedded in the membrane [goid 16021] [evidence IEA]; Double layer of lipid molecules that encloses all cells, and, in eukaryotes, many organelles; may be…			RP23-422L16.23; 3110009M16Rik	RP23-422L16.23; 3110009M16Rik
6290689	6290689	-0.480239	8.14134	-13.3858	1.92364e-07	5.09606e-05	7.89499	Mus musculus	RefSeq	ILMN_217201	ILMN_217201	ENC1	NM_007930.3	NM_007930.3	NA	13803	40254358	NM_007930.3	Enc1	NP_031956.3	ILMN_1237886	6290689	S	4247	CTAGGCATTTGGGCTTGCTACTTGACCATTCTCGCCCTGTGAAATGTCCC	13	+	98022564-98022613	13qD1	Mus musculus ectodermal-neural cortex 1 (Enc1), mRNA.	All of the contents of a cell excluding the plasma membrane and nucleus, but including other subcellular structures [goid 5737] [evidence IEA]; Any of the various filamentous elements that form the internal framework of cells, and typically remain after treatment of the cells with mild detergent to remove membrane constituents and soluble components of the cytoplasm. The term embraces intermediat…	The biological process whose specific outcome is the progression of a multicellular organism over time from an initial condition (e.g. a zygote or a young adult) to a later condition (e.g. a multicellular animal or an aged adult) [goid 7275] [evidence IEA]; The chemical reactions and pathways resulting in the breakdown of a protein or peptide by hydrolysis of its peptide bonds, initiated by the c…	Interacting selectively with monomeric or multimeric forms of actin, including actin filaments [goid 3779] [evidence IEA]; Interacting selectively with any protein or protein complex (a complex of two or more proteins that may include other nonprotein molecules) [goid 5515] [evidence IEA]	PIG10; Nrpb	PIG10; Nrpb
160402	160402	-4.79364	5.39906	-13.3498	1.97073e-07	5.16753e-05	7.87106	Mus musculus	RefSeq	ILMN_220162	ILMN_220162	OGN	NM_008760.2	NM_008760.2	NA	18295	31543365	NM_008760.2	Ogn	NP_032786.1	ILMN_2859613	160402	S	2330	TGTGTCCATGACTCATTTTCTCTGTGACTGAACGCTCACCAAGAGCACTG	13	+	49636227-49636276	13qA5	Mus musculus osteoglycin (Ogn), mRNA.	The space external to the outermost structure of a cell. For cells without external protective or external encapsulating structures this refers to space outside of the plasma membrane. This term covers the host cell environment outside an intracellular parasite [goid 5576] [evidence IEA]; A layer consisting mainly of proteins (especially collagen) and glycosaminoglycans (mostly as proteoglycans) …		The function that stimulates a cell to grow or proliferate. Most growth factors have other actions besides the induction of cell growth or proliferation [goid 8083] [evidence IEA]; Interacting selectively with any protein or protein complex (a complex of two or more proteins that may include other nonprotein molecules) [goid 5515] [evidence IEA]	OG; SLRR3A; mimecan; 3110079A16Rik; mimican; OIF	OG; SLRR3A; mimecan; 3110079A16Rik; mimican; OIF
4610369	4610369	-0.95076	8.88538	-13.2922	2.04875e-07	5.27427e-05	7.8326	Mus musculus	RefSeq	ILMN_230414	ILMN_230414	PVRL3	NM_021496.1	NM_021496.1	NA	58998	12957493	NM_021496.1	Pvrl3	NP_067471.1	ILMN_3082864	4610369	A	906	CGTGTGGAGCAGGTTGGATGGACAATGGCCTGATGGTTTATTGGCGTCAG	16	-	46454850-46454888:46458227-46458237	16qB5	Mus musculus poliovirus receptor-related 3 (Pvrl3), transcript variant beta, mRNA.	Penetrating at least one phospholipid bilayer of a membrane. May also refer to the state of being buried in the bilayer with no exposure outside the bilayer. When used to describe a protein, indicates that all or part of the peptide sequence is embedded in the membrane [goid 16021] [evidence IEA]; Double layer of lipid molecules that encloses all cells, and, in eukaryotes, many organelles; may be…	The attachment of a cell, either to another cell or to an underlying substrate such as the extracellular matrix, via cell adhesion molecules [goid 7155] [evidence IDA]; The attachment of one cell to another cell via adhesion molecules [goid 16337] [evidence IDA]; The attachment of an adhesion molecule in one cell to an identical molecule in an adjacent cell [goid 7156] [evidence IDA]; The union o…	Combining with an extracellular or intracellular messenger to initiate a change in cell activity [goid 4872] [evidence IEA]; Interacting selectively with an identical protein to form a homodimer [goid 42803] [evidence IDA]; Interacting selectively with any protein or protein complex (a complex of two or more proteins that may include other nonprotein molecules) [goid 5515] [evidence IPI]	AA407785; AW538082; AU016832; 2610301B19Rik; 4921513D19Rik; 3000002N23Rik	AA407785; AW538082; AU016832; 2610301B19Rik; 4921513D19Rik; 3000002N23Rik
4890408	4890408	2.18603	7.51866	13.2893	2.05285e-07	5.27427e-05	7.83063	Mus musculus	RefSeq	ILMN_213897	ILMN_213897	CPLX1	NM_007756.2	NM_007756.2	NA	12889	31542415	NM_007756.2	Cplx1	NP_031782.2	ILMN_1226042	4890408	S	2024	CCTCCTGCATGTCAGAGGCCTCACATTTTCTCTCTGAGGGAATCACAGCC	5	-	108947596-108947645	5qF	Mus musculus complexin 1 (Cplx1), mRNA.	All of the contents of a cell excluding the plasma membrane and nucleus, but including other subcellular structures [goid 5737] [evidence IEA]; A branching protoplasmic process of a neuron that receive and integrate signals coming from axons of other neurons, and convey the resulting signal to the body of the cell [goid 30425] [evidence ISO]; A protein complex involved in membrane fusion; a stabl…	The directed movement of substances (such as macromolecules, small molecules, ions) into, out of, within or between cells, or within a multicellular organism [goid 6810] [evidence IEA]; The directed movement of a neurotransmitter into, out of, within or between cells. Neurotransmitters are any chemical substance that is capable of transmitting (or inhibiting the transmission of) a nerve impulse f…	Interacting selectively with a syntaxin, a SNAP receptor involved in the docking of synaptic vesicles at the presynaptic zone of a synapse [goid 19905] [evidence IEA]; Enables the directed movement of a neurotransmitter into, out of, within or between cells. Neurotransmitters are any chemical substance that is capable of transmitting (or inhibiting the transmission of) a nerve impulse from a neur…	921-S	921-S
2680097	2680097	1.04274	7.3107	13.2748	2.07301e-07	5.27427e-05	7.82094	Mus musculus	RefSeq	ILMN_209303	ILMN_209303	BMPR1B	NM_007560.3	NM_007560.3	NA	12167	41053831	NM_007560.3	Bmpr1b	NP_031586.1	ILMN_1216262	2680097	S	4997	GGTGGTTACACCATCTCAGAAACTCCCAGTCCCATAAAGAGTGGAAAGGA	3	-	141500389-141500438	3qH1	Mus musculus bone morphogenetic protein receptor, type 1B (Bmpr1b), mRNA.	Double layer of lipid molecules that encloses all cells, and, in eukaryotes, many organelles; may be a single or double lipid bilayer; also includes associated proteins [goid 16020] [evidence IEA]; Penetrating at least one phospholipid bilayer of a membrane. May also refer to the state of being buried in the bilayer with no exposure outside the bilayer. When used to describe a protein, indicates …	Increase in size of the cumulus surrounding the oocyte including change in morphology due to proliferation and dispersion of cumulus cells [goid 1550] [evidence IMP]; The process of introducing a phosphate group on to a protein [goid 6468] [evidence IEA]; The series of molecular signals generated as a consequence of a transmembrane receptor serine/threonine kinase binding to its physiological lig…	Interacting selectively with any metal ion [goid 46872] [evidence IEA]; Combining with transforming growth factor beta to initiate a change in cell activity [goid 5024] [evidence TAS]; Combining with transforming growth factor beta to initiate a change in cell activity; upon ligand binding, catalyzes the phosphorylation of a type I TGF-beta receptor [goid 5025] [evidence IMP]; Interacting selecti…	Acvrlk6; AI385617; CFK-43a; Alk6; AV355320; ALK-6; BMPR-IB	Acvrlk6; AI385617; CFK-43a; Alk6; AV355320; ALK-6; BMPR-IB
5050731	5050731	0.948022	11.7844	13.2225	2.1478e-07	5.41099e-05	7.78581	Mus musculus	RefSeq	ILMN_256560	ILMN_256560	PIK3R1	NM_001077495.1	NM_001077495.1	NA	18708	117320523	NM_001077495.1	Pik3r1	NP_001070963.1	ILMN_3114641	5050731	A	6542	CATACCGAGCTTGTCGCCATGAGATAGCATTGGCTGCCCAGGATGCTGCT	13	-	102451039-102451088	13qD1	Mus musculus phosphatidylinositol 3-kinase, regulatory subunit, polypeptide 1 (p85 alpha) (Pik3r1), transcript variant 2, mRNA.	The living contents of a cell; the matter contained within (but not including) the plasma membrane, usually taken to exclude large vacuoles and masses of secretory or ingested material. In eukaryotes it includes the nucleus and cytoplasm [goid 5622] [evidence IEA]; All of the contents of a cell excluding the plasma membrane and nucleus, but including other subcellular structures [goid 5737] [evid…	The cascade of processes by which a signal interacts with a receptor, causing a change in the level or activity of a second messenger or other downstream target, and ultimately effecting a change in the functioning of the cell [goid 7165] [evidence IEA]; Any process that stops, prevents or reduces the frequency, rate or extent of cell death by apoptosis [goid 43066] [evidence IGI]; Any process th…	Catalysis of the transfer of a phosphate group, usually from ATP, to a substrate molecule [goid 16301] [evidence IEA]; Modulates the activity of any of the phosphoinositide 3-kinases (PI3Ks). Regulatory subunits can link a PI3K catalytic subunit to upstream signaling events and help position the catalytic subunits close to their lipid substrates [goid 35014] [evidence IEA]; Interacting selectivel…	p55alpha; AA414921; PI3K; p50alpha; p85alpha; C530050K14	p55alpha; AA414921; PI3K; p50alpha; p85alpha; C530050K14
7150243	7150243	0.958623	8.92288	13.1991	2.18222e-07	5.44433e-05	7.77004	Mus musculus	RefSeq	ILMN_195636	ILMN_224873	BDH1	NM_175177.3	NM_175177.3	NA	71911	31982168	NM_175177.3	Bdh1	NP_780386.2	ILMN_1231553	7150243	S	1483	GCGCAGGTGGGTGGCCCTAAACCTCAGGGCCAATATGGTGCTTCTATCTA	16	+	31457369-31457418	16qB2	Mus musculus 3-hydroxybutyrate dehydrogenase, type 1 (Bdh1), mRNA.	A semiautonomous, self replicating organelle that occurs in varying numbers, shapes, and sizes in the cytoplasm of virtually all eukaryotic cells. It is notably the site of tissue respiration [goid 5739] [evidence IDA]; The inner, i.e. lumen-facing, lipid bilayer of the mitochondrial envelope. It is highly folded to form cristae [goid 5743] [evidence IDA]	The process of removal or addition of one or more electrons with or without the concomitant removal or addition of a proton or protons [goid 55114] [evidence IEA]; The chemical reactions and pathways, including anabolism and catabolism, by which living organisms transform chemical substances. Metabolic processes typically transform small molecules, but also include macromolecular processes such a…	Catalysis of a biochemical reaction at physiological temperatures. In biologically catalyzed reactions, the reactants are known as substrates, and the catalysts are naturally occurring macromolecular substances known as enzymes. Enzymes possess specific binding sites for substrates, and are usually composed wholly or largely of protein, but RNA that has catalytic activity (ribozyme) is often also…	AI327223; Bdh; 2310032J20Rik	AI327223; Bdh; 2310032J20Rik
5420333	5420333	-2.48941	8.54083	-13.1686	2.22798e-07	5.46367e-05	7.74945	Mus musculus	MEEBO	ILMN_185280	ILMN_185280	TNC	scl0002731.1_70	NM_011607.1	NA	NA	7106434	NM_011607.1	Tnc		ILMN_2463180	5420333	S	11	ACCACACGGATCACTGAGGCACTGATGTAGGCCCCTCTGCAACGACTTCC						A layer consisting mainly of proteins (especially collagen) and glycosaminoglycans (mostly as proteoglycans) that forms a sheet underlying or overlying cells such as endothelial and epithelial cells. The proteins are secreted by cells in the vicinity [goid 5578] [evidence IEA]; A thin layer of dense material found in various animal tissues interposed between the cells and the adjacent connective …	The attachment of a cell, either to another cell or to an underlying substrate such as the extracellular matrix, via cell adhesion molecules [goid 7155] [evidence IEA]; The process whose specific outcome is the progression of the neuromuscular junction over time, from its formation to the mature structure [goid 7528] [evidence IMP]; The cascade of processes by which a signal interacts with a rece…	Interacting selectively with any protein or protein complex (a complex of two or more proteins that may include other nonprotein molecules) [goid 5515] [evidence IEA]; Interacting selectively with one or more specific sites on a receptor molecule, a macromolecule that undergoes combination with a hormone, neurotransmitter, drug or intracellular messenger to initiate a change in cell function [goi…
1990196	1990196	-1.17073	8.67275	-13.1656	2.2325e-07	5.46367e-05	7.74744	Mus musculus	RefSeq	ILMN_215383	ILMN_215383	TMEM98	NM_029537.1	NM_029537.1	NA	103743	22095006	NM_029537.1	Tmem98	NP_083813.1	ILMN_2658815	1990196	S	931	GGAGAGTGGCAGTGTAATCCCACAGTTAGGGGAGACGCTGTGTACCTCTA	11	+	80635073-80635122	11qB5	Mus musculus transmembrane protein 98 (Tmem98), mRNA.	Penetrating at least one phospholipid bilayer of a membrane. May also refer to the state of being buried in the bilayer with no exposure outside the bilayer. When used to describe a protein, indicates that all or part of the peptide sequence is embedded in the membrane [goid 16021] [evidence IEA]; Double layer of lipid molecules that encloses all cells, and, in eukaryotes, many organelles; may be…			AI463522; RP23-480G5.1; 6530411B15Rik	AI463522; RP23-480G5.1; 6530411B15Rik
4860494	4860494	1.95595	7.36377	13.1446	2.26482e-07	5.49047e-05	7.73317	Mus musculus	RefSeq	ILMN_246163	ILMN_246163	ETV5	NM_023794.2	NM_023794.2	NA	104156	24528549	NM_023794.2	Etv5	NP_076283.2	ILMN_2938047	4860494	S	3122	GGAATTTGCTGTCCTTGACACTCCACACATTGTGTTCCTCACGTGTGGGA	16	-	22382036-22382085	16qB1	Mus musculus ets variant gene 5 (Etv5), mRNA.	A membrane-bounded organelle of eukaryotic cells in which chromosomes are housed and replicated. In most cells, the nucleus contains all of the cell's chromosomes except the organellar chromosomes, and is the site of RNA synthesis and processing. In some species, or in specialized cell types, RNA metabolism or DNA replication may be absent [goid 5634] [evidence IC ]	Any process that modulates the frequency, rate or extent of DNA-dependent transcription [goid 6355] [evidence IEA]; Morphogenesis of an organ. An organ is defined as a tissue or set of tissues that work together to perform a specific function or functions. Morphogenesis is the process by which anatomical structures are generated and organized. Organs are commonly observed as visibly distinct stru…	Interacting selectively with DNA (deoxyribonucleic acid) [goid 3677] [evidence IEA]; The function of binding to a specific DNA sequence in order to modulate transcription. The transcription factor may or may not also interact selectively with a protein or macromolecular complex [goid 3700] [evidence IEA]; Interacting selectively with DNA of a specific nucleotide composition, e.g. GC-rich DNA bind…	ERM; 1110005E01Rik; 8430401F14Rik	ERM; 1110005E01Rik; 8430401F14Rik
3460685	3460685	1.4047	7.64562	13.0237	2.46042e-07	5.90891e-05	7.65088	Mus musculus	RefSeq	ILMN_187907	ILMN_237682	6332401O19RIK	NM_177013.3	NM_177013.3	NA	319832	125347402	NM_177013.3	6332401O19Rik	NP_795987.2	ILMN_1259919	3460685	S	2243	CCCTATAGATCCCAGGGCCGAATGAAATTAGACCACCTTCAATCATGTTC	6	-	24903833-24903882	6qA3.1	Mus musculus RIKEN cDNA 6332401O19 gene (6332401O19Rik), mRNA.
7000634	7000634	0.597677	10.3048	12.9112	2.65932e-07	6.32746e-05	7.57352	Mus musculus	RefSeq	ILMN_210674	ILMN_210674	HES6	NM_019479.2	NM_019479.2	NA	55927	31980933	NM_019479.2	Hes6	NP_062352.1	ILMN_2791952	7000634	S	1091	ATCTTGAGACTGAGCATTAGGGTCCTGGGCAGGGACACACAGGCCACAGC	1	-	93242083-93242132	1qD	Mus musculus hairy and enhancer of split 6 (Drosophila) (Hes6), mRNA.	A membrane-bounded organelle of eukaryotic cells in which chromosomes are housed and replicated. In most cells, the nucleus contains all of the cell's chromosomes except the organellar chromosomes, and is the site of RNA synthesis and processing. In some species, or in specialized cell types, RNA metabolism or DNA replication may be absent [goid 5634] [evidence IEA]; Any complex, distinct from RN…	Any process that modulates the frequency, rate or extent of DNA-dependent transcription [goid 6355] [evidence IEA]; The synthesis of either RNA on a template of DNA or DNA on a template of RNA [goid 6350] [evidence IEA]; The biological process whose specific outcome is the progression of a multicellular organism over time from an initial condition (e.g. a zygote or a young adult) to a later condi…	Plays a role in regulating transcription; may bind a promoter or enhancer DNA sequence or interact with a DNA-binding transcription factor [goid 30528] [evidence IEA]; Interacting selectively with DNA (deoxyribonucleic acid) [goid 3677] [evidence IEA]; The function that links a sequence-specific transcription factor to the core RNA polymerase II complex but does not bind DNA itself [goid 3712] [e…	AI326893	AI326893
5860358	5860358	1.33397	9.80817	12.8238	2.82603e-07	6.60759e-05	7.51294	Mus musculus	RefSeq	ILMN_192050	ILMN_192050	VEGFA	NM_009505.3	NM_009505.3	NA	22339	118130279	NM_009505.3	Vegfa	NP_033531.2	ILMN_2484527	5860358	S	2696	CATCACGTCTTTGTCTCTAGAGCAGTTTTCCGAGATATTCCGTAGTACAT	17	-	46154028-46154077	17qC	Mus musculus vascular endothelial growth factor A (Vegfa), transcript variant 2, mRNA.	Double layer of lipid molecules that encloses all cells, and, in eukaryotes, many organelles; may be a single or double lipid bilayer; also includes associated proteins [goid 16020] [evidence IEA]; All of the contents of a cell excluding the plasma membrane and nucleus, but including other subcellular structures [goid 5737] [evidence IDA]; The space external to the outermost structure of a cell. …	The process whereby relatively unspecialized cells, e.g. embryonic or regenerative cells, acquire specialized structural and/or functional features that characterize the cells, tissues, or organs of the mature organism or some other relatively stable phase of the organism's life history. Differentiation includes the processes involved in commitment of a cell to a specific fate [goid 30154] [evide…	The function that stimulates a cell to grow or proliferate. Most growth factors have other actions besides the induction of cell growth or proliferation [goid 8083] [evidence IEA]; Interacting selectively with heparin, any member of a group of glycosaminoglycans found mainly as an intracellular component of mast cells and which consist predominantly of alternating alpha1-4-linked D-galactose and …	VEGF120; VPF; VEGF-A; Vegf	VEGF120; VPF; VEGF-A; Vegf
540753	540753	1.58774	9.6129	12.8226	2.82848e-07	6.60759e-05	7.51208	Mus musculus	MEEBO	ILMN_186091	ILMN_186091	TRIB2	scl42611.4_130	NM_144551.3	NA	NA	31560871	NM_144551.3	Trib2		ILMN_2432550	540753	S	16	CTCGGTGGGAGGAAAGATTGGAAACATGCATGATGGGGACTAATGGCCTC						All of the contents of a cell excluding the plasma membrane and nucleus, but including other subcellular structures [goid 5737] [evidence IEA]; Any of the various filamentous elements that form the internal framework of cells, and typically remain after treatment of the cells with mild detergent to remove membrane constituents and soluble components of the cytoplasm. The term embraces intermediat…	The process of introducing a phosphate group on to a protein [goid 6468] [evidence IEA]	Stops, prevents or reduces the activity of a protein kinase, an enzyme which phosphorylates a protein [goid 4860] [evidence IEA]; Interacting selectively with any protein or protein complex (a complex of two or more proteins that may include other nonprotein molecules) [goid 5515] [evidence IPI]; Interacting selectively with ATP, adenosine 5'-triphosphate, a universally important coenzyme and enz…
3180022	3180022	0.540545	11.5896	12.807	2.85942e-07	6.61969e-05	7.50123	Mus musculus	RefSeq	ILMN_223340	ILMN_223340	ACAA1A	NM_130864.3	NM_130864.3	NA	113868	118131053	NM_130864.3	Acaa1a	NP_570934.1	ILMN_2762728	3180022	S	1691	TGGGACACCCTGGTTGCAAAGCCATTTGTACCTTTGAGGGAGGGATGCAG	9	+	119259346-119259395	9qF3	Mus musculus acetyl-Coenzyme A acyltransferase 1A (Acaa1a), mRNA.	A small, membrane-bounded organelle that uses dioxygen (O2) to oxidize organic molecules; contains some enzymes that produce and others that degrade hydrogen peroxide (H2O2) [goid 5777] [evidence TAS]	The chemical reactions and pathways involving lipids, compounds soluble in an organic solvent but not, or sparingly, in an aqueous solvent. Includes fatty acids; neutral fats, other fatty-acid esters, and soaps; long-chain (fatty) alcohols and waxes; sphingoids and other long-chain bases; glycolipids, phospholipids and sphingolipids; and carotenes, polyprenols, sterols, terpenes and other isopren…	Catalysis of the generalized reaction: acyl-carrier + reactant = acyl-reactant + carrier [goid 8415] [evidence IEA]; Catalysis of the transfer of a group, e.g. a methyl group, glycosyl group, acyl group, phosphorus-containing, or other groups, from one compound (generally regarded as the donor) to another compound (generally regarded as the acceptor). Transferase is the systematic name for any en…	D9Ertd25e; PTL; Acaa1; MGC7090; Acaa	D9Ertd25e; PTL; Acaa1; MGC7090; Acaa
1260482	1260482	-1.29	11.4823	-12.7709	2.93252e-07	6.72831e-05	7.47605	Mus musculus	RefSeq	ILMN_257785	ILMN_257785	SPARC	NM_009242.1	NM_009242.1	NA	20692	6678076	NM_009242.1	Sparc	NP_033268.1	ILMN_3059326	1260482	I	80	TCCCAGCATCATGAGGGCCTGGATCTTCTTTCTCCTTTGCCTGGCCGGGA	11	-	55253370-55253407:55253408-55253419	11qB1.3	Mus musculus secreted acidic cysteine rich glycoprotein (Sparc), mRNA.	The space external to the outermost structure of a cell. For cells without external protective or external encapsulating structures this refers to space outside of the plasma membrane. This term covers the host cell environment outside an intracellular parasite [goid 5576] [evidence IEA]; A layer consisting mainly of proteins (especially collagen) and glycosaminoglycans (mostly as proteoglycans) …	The series of molecular signals generated as a consequence of a transmembrane receptor tyrosine kinase binding to its physiological ligand [goid 7169] [evidence NAS]	Interacting selectively with copper (Cu) ions [goid 5507] [evidence IEA]; Interacting selectively with calcium ions (Ca2+) [goid 5509] [evidence IEA]	BM-40; AA517111	BM-40; AA517111
7610176	7610176	1.08296	9.96605	12.7242	3.03036e-07	6.89126e-05	7.4433	Mus musculus	RefSeq	ILMN_221219	ILMN_221219	CSPG5	NM_013884.2	NM_013884.2	NA	29873	34328223	NM_013884.2	Cspg5	NP_038912.2	ILMN_2732634	7610176	S	1702	CTTGAGGGTGGCAAAGGTGACCAGGATGACTTGGGGGTGAACTGTCTGCA	9	+	110164660-110164709	9qF2	Mus musculus chondroitin sulfate proteoglycan 5 (Cspg5), mRNA.	A compound membranous cytoplasmic organelle of eukaryotic cells, consisting of flattened, ribosome-free vesicles arranged in a more or less regular stack. The Golgi apparatus differs from the endoplasmic reticulum in often having slightly thicker membranes, appearing in sections as a characteristic shallow semicircle so that the convex side (cis or entry face) abuts the endoplasmic reticulum, sec…	The process whose specific outcome is the progression of nervous tissue over time, from its formation to its mature state [goid 7399] [evidence IEA]; The process whereby relatively unspecialized cells, e.g. embryonic or regenerative cells, acquire specialized structural and/or functional features that characterize the cells, tissues, or organs of the mature organism or some other relatively stabl…		NGC; AI604859; CALEB	NGC; AI604859; CALEB
7150148	7150148	1.33311	7.76274	12.6517	3.18926e-07	7.18898e-05	7.39226	Mus musculus	RefSeq	ILMN_210611	ILMN_210611	RNF25	NM_021313.1	NM_021313.1	NA	57751	10946615	NM_021313.1	Rnf25	NP_067288.1	ILMN_2863903	7150148	S	1273	AAAAACCGTACACCGGGTTCTTGCTATCCCCACCTACCTCGGGGCCAGGG	1	-	74640458-74640507	1qC3	Mus musculus ring finger protein 25 (Rnf25), mRNA.		The chemical reactions and pathways resulting in the breakdown of a protein or peptide by hydrolysis of its peptide bonds, initiated by the covalent attachment of a ubiquitin moiety, or multiple ubiquitin moieties, to the protein [goid 6511] [evidence IEA]	Interacting selectively with any metal ion [goid 46872] [evidence IEA]; Catalysis of the ligation of two substances with concomitant breaking of a diphosphate linkage, usually in a nucleoside triphosphate. Ligase is the systematic name for any enzyme of EC class 6 [goid 16874] [evidence IEA]; Interacting selectively with zinc (Zn) ions [goid 8270] [evidence IEA]; Interacting selectively with any …	AO7; 0610009H16Rik	AO7; 0610009H16Rik
6760762	6760762	0.906941	9.48758	12.6228	3.25506e-07	7.27351e-05	7.37185	Mus musculus	RefSeq	ILMN_219906	ILMN_219906	SDC3	NM_011520.3	NM_011520.3	NA	20970	110349994	NM_011520.3	Sdc3	NP_035650.2	ILMN_2715042	6760762	S	4812	AAGATACCAAGGCCTGGTCCATCCTTACCATGGGCGCTCGTACACCCCTG	4	+	130382073-130382122	4qD2.3	Mus musculus syndecan 3 (Sdc3), mRNA.	Penetrating at least one phospholipid bilayer of a membrane. May also refer to the state of being buried in the bilayer with no exposure outside the bilayer. When used to describe a protein, indicates that all or part of the peptide sequence is embedded in the membrane [goid 16021] [evidence IEA]; Double layer of lipid molecules that encloses all cells, and, in eukaryotes, many organelles; may be…		Interacting selectively with any protein component of any cytoskeleton (actin, microtubule, or intermediate filament cytoskeleton) [goid 8092] [evidence IEA]	MGC65603; syn-3; Synd3; mKIAA0468; MGC69616	MGC65603; syn-3; Synd3; mKIAA0468; MGC69616
4150386	4150386	-1.06132	7.3346	-12.5845	3.34472e-07	7.37393e-05	7.34469	Mus musculus	RefSeq	ILMN_222356	ILMN_222356	COL5A1	NM_015734.1	NM_015734.1	NA	12831	7656986	NM_015734.1	Col5a1	NP_056549.1	ILMN_2748402	4150386	S	6001	CCCCCTGACCTTCAAAAGATGTTCTGAGGTGGTCTTGTAAAGGTCGCCAA	2	+	27892889-27892938	2qA3	Mus musculus procollagen, type V, alpha 1 (Col5a1), mRNA.	A layer consisting mainly of proteins (especially collagen) and glycosaminoglycans (mostly as proteoglycans) that forms a sheet underlying or overlying cells such as endothelial and epithelial cells. The proteins are secreted by cells in the vicinity [goid 5578] [evidence IEA]; Any of the various assemblies in which collagen chains form a left-handed triple helix; may assemble into higher order s…	The attachment of a cell, either to another cell or to an underlying substrate such as the extracellular matrix, via cell adhesion molecules [goid 7155] [evidence IEA]; The process whose specific outcome is the progression of the blood vessel over time, from its formation to the mature structure. The blood vessel is the vasculature carrying blood [goid 1568] [evidence IMP]; Any process that deter…	Interacting selectively with heparin, any member of a group of glycosaminoglycans found mainly as an intracellular component of mast cells and which consist predominantly of alternating alpha1-4-linked D-galactose and N-acetyl-D-glucosamine-6-sulfate residues [goid 8201] [evidence IEA]; The action of a molecule that contributes to the structural integrity of a complex or assembly within or outsid…
7650026	7650026	-0.458168	9.18447	-12.5791	3.35739e-07	7.37393e-05	7.3409	Mus musculus	RefSeq	ILMN_236440	ILMN_236440	COPG	NM_201244.1	NM_201244.1	NA	54161	47059162	NM_201244.1	Copg	NP_957696.1	ILMN_3074952	7650026	I	779	GCATTTGGGAGAAACAGGAGGATGGCTGCCAGTTTGAACCTGCCTGGGCT	6	+	87840655-87840704	6qD1	Mus musculus coatomer protein complex, subunit gamma (Copg), transcript variant 2, mRNA.	All of the contents of a cell excluding the plasma membrane and nucleus, but including other subcellular structures [goid 5737] [evidence IEA]; A compound membranous cytoplasmic organelle of eukaryotic cells, consisting of flattened, ribosome-free vesicles arranged in a more or less regular stack. The Golgi apparatus differs from the endoplasmic reticulum in often having slightly thicker membrane…	The directed movement of substances (such as macromolecules, small molecules, ions) into, out of, within or between cells, or within a multicellular organism [goid 6810] [evidence IEA]; The directed movement of substances, either within a vesicle or in the vesicle membrane, into, out of or within a cell [goid 16192] [evidence IEA]; The directed movement of proteins into, out of, within or between…	The action of a molecule that contributes to the structural integrity of a complex or assembly within or outside a cell [goid 5198] [evidence IEA]; The selective, often stoichiometric, interaction of a molecule with one or more specific sites on another molecule [goid 5488] [evidence IEA]; Interacting selectively with any protein or protein complex (a complex of two or more proteins that may incl…	MGC66965; AU019265; BC056168; D6Wsu16e; Copg1; D6Ertd71e	Copg1; MGC66965; D6Ertd71e; AU019265; BC056168; D6Wsu16e
4880379	4880379	-1.01333	9.79332	-12.5402	3.45154e-07	7.51646e-05	7.31324	Mus musculus	RefSeq	ILMN_211513	ILMN_313723	LOC100047214	XM_001477665.1	XM_001477665.1	NA	100047214	149253199	XM_001477665.1	LOC100047214	XP_001477715.1	ILMN_1255556	4880379	S	1515	GGGAAGAACAGCCTTGAACAGCTCAGGAGGGAGAGAGGCACTACCTGTGC					PREDICTED: Mus musculus similar to PTEN induced putative kinase 1 (LOC100047214), mRNA.
5720136	5720136	-0.721858	10.0043	-12.492	3.57246e-07	7.71441e-05	7.27877	Mus musculus	RefSeq	ILMN_214234	ILMN_214234	ALDH3B1	NM_026316.2	NM_026316.2	NA	67689	34328287	NM_026316.2	Aldh3b1	NP_080592.2	ILMN_2645793	5720136	S	1640	CACTTCTGAACTACCCACCCTCTCGTGGATAGTGTTGCAAGGGAGCAGTG	19	-	3913633-3913682	19qA	Mus musculus aldehyde dehydrogenase 3 family, member B1 (Aldh3b1), mRNA.		The process of removal or addition of one or more electrons with or without the concomitant removal or addition of a proton or protons [goid 55114] [evidence IEA]; The chemical reactions and pathways involving aldehydes, any organic compound with the formula R-CH=O, as carried out by individual cells [goid 6081] [evidence IEA]; The chemical reactions and pathways, including anabolism and cataboli…	Catalysis of an oxidation-reduction (redox) reaction, a reversible chemical reaction in which the oxidation state of an atom or atoms within a molecule is altered. One substrate acts as a hydrogen or electron donor and becomes oxidized, while the other acts as hydrogen or electron acceptor and becomes reduced [goid 16491] [evidence IEA]; Catalysis of the reaction: an aldehyde + NAD(P)+ + H2O = an…	ALDH7; ALDH4; 1700001N19Rik	ALDH7; ALDH4; 1700001N19Rik
60347	60347	-1.17971	8.83683	-12.4362	3.71799e-07	7.96176e-05	7.23878	Mus musculus	RefSeq	ILMN_234218	ILMN_234218	TRPC3	NM_019510.1	NM_019510.1	NA	22065	9507206	NM_019510.1	Trpc3	NP_062383.1	ILMN_3001313	60347	S	2873	GTAGGTGCTTGGTGAATGTGAAACCAAATGGCCGTCCAGCCAGTTGCATC	3	-	36543189-36543238	3qB	Mus musculus transient receptor potential cation channel, subfamily C, member 3 (Trpc3), mRNA.	Penetrating at least one phospholipid bilayer of a membrane. May also refer to the state of being buried in the bilayer with no exposure outside the bilayer. When used to describe a protein, indicates that all or part of the peptide sequence is embedded in the membrane [goid 16021] [evidence IEA]; Double layer of lipid molecules that encloses all cells, and, in eukaryotes, many organelles; may be…	The directed movement of substances (such as macromolecules, small molecules, ions) into, out of, within or between cells, or within a multicellular organism [goid 6810] [evidence IEA]; The directed movement of calcium (Ca) ions into, out of, within or between cells [goid 6816] [evidence IEA]; The directed movement of charged atoms or small charged molecules into, out of, within or between cells …	Catalysis of facilitated diffusion of a calcium (by an energy-independent process) involving passage through a transmembrane aqueous pore or channel without evidence for a carrier-mediated mechanism [goid 5262] [evidence IEA]; Catalysis of facilitated diffusion of an ion (by an energy-independent process) by passage through a transmembrane aqueous pore or channel without evidence for a carrier-me…	MGC124333; Trp3; Trrp3	MGC124333; Trp3; Trrp3
1050095	1050095	1.57901	9.20253	12.4014	3.81218e-07	8.02982e-05	7.21371	Mus musculus	RefSeq	ILMN_187510	ILMN_187510	UPP1	NM_009477.1	NM_009477.1	NA	22271	6678514	NM_009477.1	Upp1	NP_033503.1	ILMN_2959291	1050095	S	1100	GGACCGTCTGCAAGGAGACCAGATCAACACTCCCCACGATGTGCTTGTGG	11	+	9035990-9036039	11qA1	Mus musculus uridine phosphorylase 1 (Upp1), mRNA.	All of the contents of a cell excluding the plasma membrane and nucleus, but including other subcellular structures [goid 5737] [evidence IEA]	The chemical reactions and pathways resulting in the breakdown of nucleotides, any nucleoside that is esterified with (ortho)phosphate or an oligophosphate at any hydroxyl group on the glycose moiety; may be mono-, di- or triphosphate; this definition includes cyclic-nucleotides (nucleoside cyclic phosphates) [goid 9166] [evidence IEA]; The chemical reactions and pathways involving a nucleoside, …	Catalysis of the transfer of a group, e.g. a methyl group, glycosyl group, acyl group, phosphorus-containing, or other groups, from one compound (generally regarded as the donor) to another compound (generally regarded as the acceptor). Transferase is the systematic name for any enzyme of EC class 2 [goid 16740] [evidence IEA]; Catalysis of the transfer of a glycosyl group from one compound (dono…	UdRPase; Upp; UPase; AI325217; Up	UdRPase; Upp; UPase; AI325217; Up
4180369	4180369	-0.482345	11.0779	-12.4014	3.81227e-07	8.02982e-05	7.21369	Mus musculus	RefSeq	ILMN_223133	ILMN_223133	SYAP1	NM_025932.1	NM_025932.1	NA	67043	13385423	NM_025932.1	Syap1	NP_080208.1	ILMN_2941840	4180369	S	1829	GCTCCAGGTTCCATTTCCACTATCTCAGCTAAAAGTGCAAGCCAGATTTG	X	-	159295181-159295230	XqF4	Mus musculus synapse associated protein 1 (Syap1), mRNA.	A membrane-bounded organelle of eukaryotic cells in which chromosomes are housed and replicated. In most cells, the nucleus contains all of the cell's chromosomes except the organellar chromosomes, and is the site of RNA synthesis and processing. In some species, or in specialized cell types, RNA metabolism or DNA replication may be absent [goid 5634] [evidence IDA]			2010110O17Rik; AW011796	2010110O17Rik; AW011796
3390731	3390731	0.900944	10.6358	12.3774	3.87854e-07	8.103e-05	7.19641	Mus musculus	RefSeq	ILMN_184370	ILMN_245554	NCAM1	NM_010875.3	NM_010875.3	NA	17967	124517682	NM_010875.3	Ncam1	NP_035005.2	ILMN_2722864	3390731	S	2472	CCTTGGTCTCATTGCTTTTCTCTGCGGTGACTCTTCTTCTGCTCTGATAG	9	-	49325607-49325610:49325611-49325656	9qA5.3	Mus musculus neural cell adhesion molecule 1 (Ncam1), transcript variant 2, mRNA.	Penetrating at least one phospholipid bilayer of a membrane. May also refer to the state of being buried in the bilayer with no exposure outside the bilayer. When used to describe a protein, indicates that all or part of the peptide sequence is embedded in the membrane [goid 16021] [evidence IEA]; Double layer of lipid molecules that encloses all cells, and, in eukaryotes, many organelles; may be…	The attachment of a cell to a second cell of the identical type via adhesion molecules [goid 34109] [evidence IMP]; The attachment of a cell, either to another cell or to an underlying substrate such as the extracellular matrix, via cell adhesion molecules [goid 7155] [evidence IEA]; Any series of molecular signals initiated by the binding of an extracellular ligand to a receptor on the surface o…	Interacting selectively with any protein or protein complex (a complex of two or more proteins that may include other nonprotein molecules) [goid 5515] [evidence IEA]; Interacting selectively with heparin, any member of a group of glycosaminoglycans found mainly as an intracellular component of mast cells and which consist predominantly of alternating alpha1-4-linked D-galactose and N-acetyl-D-gl…	CD56; NCAM-140; NCAM-1; NCAM-180; Ncam; NCAM-120; E-NCAM	CD56; NCAM-140; NCAM-1; NCAM-180; Ncam; NCAM-120; E-NCAM
10500	10500	-1.13985	7.3061	-12.3247	4.02891e-07	8.30322e-05	7.15826	Mus musculus	RefSeq	ILMN_226398	ILMN_226398	RBMS1	NM_020296.1	NM_020296.1	NA	56878	9937971	NM_020296.1	Rbms1	NP_064692.1	ILMN_2883990	10500	S	1187	GTCATCTGTCACTGGGCAGCACCGGAACATACATGCCTGCAACATCAGCC	2	-	60593525-60593553:60594493-60594513	2qC1.2	Mus musculus RNA binding motif, single stranded interacting protein 1 (Rbms1), mRNA.	A membrane-bounded organelle of eukaryotic cells in which chromosomes are housed and replicated. In most cells, the nucleus contains all of the cell's chromosomes except the organellar chromosomes, and is the site of RNA synthesis and processing. In some species, or in specialized cell types, RNA metabolism or DNA replication may be absent [goid 5634] [evidence IEA]	The process whereby new strands of DNA are synthesized. The template for replication can either be an existing DNA molecule or RNA [goid 6260] [evidence IEA]	Interacting selectively with an RNA molecule or a portion thereof [goid 3723] [evidence IEA]; Interacting selectively with DNA (deoxyribonucleic acid) [goid 3677] [evidence IEA]; Interacting selectively with any nucleic acid [goid 3676] [evidence IEA]; Interacting selectively with a nucleotide, any compound consisting of a nucleoside that is esterified with (ortho)phosphate or an oligophosphate a…	MSSP-1; 2600014B10Rik; YC1; MSSP-3; AI255215; MSSP-2	MSSP-1; 2600014B10Rik; YC1; MSSP-3; AI255215; MSSP-2
270612	270612	0.676203	8.41817	12.3213	4.039e-07	8.30322e-05	7.15574	Mus musculus	RefSeq	ILMN_209043	ILMN_209043	9530058B02RIK	NM_026633.3	NM_026633.3	NA	68241	146141127	NM_026633.3	9530058B02Rik	NP_080909.1	ILMN_2592010	270612	S	317	GACCCAAGAGACCTACACAGTGGCCCACGAGGAGAACGTCCGATTTGTGT				17qA3.3	Mus musculus RIKEN cDNA 9530058B02 gene (9530058B02Rik), mRNA.	The part of a cell or its extracellular environment in which a gene product is located. A gene product may be located in one or more parts of a cell and its location may be as specific as a particular macromolecular complex, that is, a stable, persistent association of macromolecules that function together [goid 5575] [evidence ND ]	Any process specifically pertinent to the functioning of integrated living units: cells, tissues, organs, and organisms. A process is a collection of molecular events with a defined beginning and end [goid 8150] [evidence ND ]	Interacting selectively with any protein or protein complex (a complex of two or more proteins that may include other nonprotein molecules) [goid 5515] [evidence IPI]
5260204	5260204	-1.5287	7.11559	-12.2765	4.17236e-07	8.48147e-05	7.12314	Mus musculus	RefSeq	ILMN_211617	ILMN_211617	PDLIM2	NM_145978.1	NM_145978.1	NA	213019	22122422	NM_145978.1	Pdlim2	NP_666090.1	ILMN_2880906	5260204	S	1245	GTCCTTGCTGGGTGAGGCCAAGGGTTGGGACTAATGTCAGGTTGCTAGTG	14	-	70564244-70564293	14qD2	Mus musculus PDZ and LIM domain 2 (Pdlim2), mRNA.	All of the contents of a cell excluding the plasma membrane and nucleus, but including other subcellular structures [goid 5737] [evidence IEA]; Any of the various filamentous elements that form the internal framework of cells, and typically remain after treatment of the cells with mild detergent to remove membrane constituents and soluble components of the cytoplasm. The term embraces intermediat…		Interacting selectively with any metal ion [goid 46872] [evidence IEA]; Interacting selectively with zinc (Zn) ions [goid 8270] [evidence IEA]; Interacting selectively with any protein or protein complex (a complex of two or more proteins that may include other nonprotein molecules) [goid 5515] [evidence IEA]	MGC37634; mystique; Slim	MGC37634; mystique; Slim
4560278	4560278	-1.51177	7.88905	-12.2701	4.19172e-07	8.48147e-05	7.11849	Mus musculus	RefSeq	ILMN_189545	ILMN_247039	RELL1	NM_145923.4	NM_145923.4	NA	100532	142348252	NM_145923.4	Rell1	NP_666035.2	ILMN_2656645	4560278	S	2284	TGTGGTAGATGCAGTTTGATGTGAACCCACACTGGCAGCTAGTGACTTGG	5	-	64301043-64301092	5qC3.1	Mus musculus RELT-like 1 (Rell1), mRNA.	Penetrating at least one phospholipid bilayer of a membrane. May also refer to the state of being buried in the bilayer with no exposure outside the bilayer. When used to describe a protein, indicates that all or part of the peptide sequence is embedded in the membrane [goid 16021] [evidence IEA]; Double layer of lipid molecules that encloses all cells, and, in eukaryotes, many organelles; may be…			AA536743	AA536743
5270520	5270520	0.823263	9.2572	12.2468	4.26312e-07	8.55855e-05	7.10153	Mus musculus	RefSeq	ILMN_223538	ILMN_227659	SVOP	NM_026805.1	NM_026805.1	NA	68666	72534842	NM_026805.1	Svop	NP_081081.1	ILMN_2765454	5270520	S	3053	GTCACTGCTCAATGGACACATTGCAAGGAAGCCAAATGTGCGCTGCGCTG	5	-	114477005-114477054	5qF	Mus musculus SV2 related protein (Svop), mRNA.	A vesicle formed of membrane or protein, found in the cytoplasm of a cell [goid 31410] [evidence IEA]; Penetrating at least one phospholipid bilayer of a membrane. May also refer to the state of being buried in the bilayer with no exposure outside the bilayer. When used to describe a protein, indicates that all or part of the peptide sequence is embedded in the membrane [goid 16021] [evidence IEA…	The directed movement of substances (such as macromolecules, small molecules, ions) into, out of, within or between cells, or within a multicellular organism [goid 6810] [evidence IEA]; The directed movement of charged atoms or small charged molecules into, out of, within or between cells [goid 6811] [evidence IEA]	Catalysis of the transfer of an ion from one side of a membrane to the other [goid 15075] [evidence IEA]; Enables the directed movement of substances (such as macromolecules, small molecules, ions) into, out of, within or between cells [goid 5215] [evidence IEA]	AI415691; 1110030H18Rik	AI415691; 1110030H18Rik
360491	360491	-0.551532	12.305	-12.236	4.29679e-07	8.55927e-05	7.09363	Mus musculus	RefSeq	ILMN_211730	ILMN_211730	NGFRAP1	NM_009750.1	NM_009750.1	NA	12070	6753185	NM_009750.1	Ngfrap1	NP_033880.1	ILMN_2943599	360491	S	545	GACTTCGGTCATTCCCCCCTGAGATCCATACTGTGACTCCCGCTGTAGCC	X	+	132806214-132806263	XqF1	Mus musculus nerve growth factor receptor (TNFRSF16) associated protein 1 (Ngfrap1), mRNA.	All of the contents of a cell excluding the plasma membrane and nucleus, but including other subcellular structures [goid 5737] [evidence IEA]; A membrane-bounded organelle of eukaryotic cells in which chromosomes are housed and replicated. In most cells, the nucleus contains all of the cell's chromosomes except the organellar chromosomes, and is the site of RNA synthesis and processing. In some …	A form of programmed cell death induced by external or internal signals that trigger the activity of proteolytic caspases, whose actions dismantle the cell and result in cell death. Apoptosis begins internally with condensation and subsequent fragmentation of the cell nucleus (blebbing) while the plasma membrane remains intact. Other characteristics of apoptosis include DNA fragmentation and the …	Interacting selectively with any metal ion [goid 46872] [evidence IEA]; Combining with an extracellular or intracellular messenger to initiate a change in cell activity [goid 4872] [evidence IEA]; Interacting selectively with a death receptor [goid 5123] [evidence IPI]	Bex3; Nade; DXWsu67e; Gcap27; AL033356	Bex3; Nade; DXWsu67e; Gcap27; AL033356
5560100	5560100	-2.93981	5.69719	-12.1968	4.42156e-07	8.74006e-05	7.06487	Mus musculus	RefSeq	ILMN_190611	ILMN_226041	NKD2	NM_028186.3	NM_028186.3	NA	72293	141802218	NM_028186.3	Nkd2	NP_082462.2	ILMN_1228631	5560100	S	2261	GGTATGGGGTCCTCAAGAAGCCACAATTTTCATGGTTCCACCAGCAGGAC	13	-	73957668-73957717	13qC1	Mus musculus naked cuticle 2 homolog (Drosophila) (Nkd2), mRNA.	All of the contents of a cell excluding the plasma membrane and nucleus, but including other subcellular structures [goid 5737] [evidence IEA]; A vesicle formed of membrane or protein, found in the cytoplasm of a cell [goid 31410] [evidence IEA]; Double layer of lipid molecules that encloses all cells, and, in eukaryotes, many organelles; may be a single or double lipid bilayer; also includes ass…	A process of secretion by a cell that results in the release of intracellular molecules (e.g. hormones, matrix proteins) contained within a membrane-bounded vesicle by fusion of the vesicle with the plasma membrane of a cell. This is the process whereby most molecules are secreted from eukaryotic cells [goid 6887] [evidence IEA]; The series of molecular signals initiated by binding of Wnt protein…	Interacting selectively with calcium ions (Ca2+) [goid 5509] [evidence IEA]	AW212591; 2210403L10Rik	AW212591; 2210403L10Rik
1190202	1190202	-2.74494	4.75376	-12.0931	4.77067e-07	9.34474e-05	6.98845	Mus musculus	RefSeq	ILMN_219432	ILMN_219432	OLFML3	NM_133859.2	NM_133859.2	NA	99543	86439988	NM_133859.2	Olfml3	NP_598620.2	ILMN_1233455	1190202	S	1525	AGTTTAGTTCCAAACTCAGAGCCCTGTCCTTTGGAGAGGGTCAACCCCAG	3	-	103540221-103540270	3qF2.2	Mus musculus olfactomedin-like 3 (Olfml3), mRNA.	The space external to the outermost structure of a cell. For cells without external protective or external encapsulating structures this refers to space outside of the plasma membrane. This term covers the host cell environment outside an intracellular parasite [goid 5576] [evidence IEA]			AI115209; ONT3; 2810002E22Rik; mONT3; AW550633; HNOEL-iso	AI115209; ONT3; 2810002E22Rik; mONT3; AW550633; HNOEL-iso
7050440	7050440	-0.81576	10.7595	-12.0695	4.85401e-07	9.34474e-05	6.97102	Mus musculus	RefSeq	ILMN_210050	ILMN_235447	ST5	NM_001001326.1	NM_001001326.1	NA	76954	47679092	NM_001001326.1	St5	NP_001001326.1	ILMN_1250665	7050440	S	4019	CCCCTATCTGCCAAGCCTCTTGTTTCTGAAAGGCAAGGATCACTTCGCCC	7	-	116684685-116684734	7qE3	Mus musculus suppression of tumorigenicity 5 (St5), transcript variant 1, mRNA.				2010004M01Rik; 2610305K15Rik	2010004M01Rik; 2610305K15Rik
5870692	5870692	-1.18022	8.98994	-12.065	4.87031e-07	9.34474e-05	6.96765	Mus musculus	RefSeq	ILMN_197005	ILMN_222207	PLEKHG3	NM_153804.3	NM_153804.3	NA	263406	83165283	NM_153804.3	Plekhg3	NP_722499.3	ILMN_1221920	5870692	S	4839	TCAGGTACTCTCGAAGGTTGTCTTGCTGGCCCTGTGGTGGTTGCCAATGG	12	+	77679932-77679981	12qC3	Mus musculus pleckstrin homology domain containing, family G (with RhoGef domain) member 3 (Plekhg3), mRNA.	The living contents of a cell; the matter contained within (but not including) the plasma membrane, usually taken to exclude large vacuoles and masses of secretory or ingested material. In eukaryotes it includes the nucleus and cytoplasm [goid 5622] [evidence IEA]	Any process that modulates the frequency, rate or extent of Rho protein signal transduction [goid 35023] [evidence IEA]; A series of reactions within the cell that occur as a result of a single trigger reaction or compound [goid 7242] [evidence IEA]	Stimulates the exchange of guanyl nucleotides by a GTPase of the Rho family. Under normal cellular physiological conditions, the concentration of GTP is higher than that of GDP, favoring the replacement of GDP by GTP in association with the GTPase [goid 5089] [evidence IEA]; Stimulates the exchange of guanyl nucleotides by a GTPase. Under normal cellular physiological conditions, the concentratio…	BC030417; MGC40768	BC030417; MGC40768
2000280	2000280	-1.01243	7.95807	-12.0643	4.87292e-07	9.34474e-05	6.96711	Mus musculus	RefSeq	ILMN_222267	ILMN_259689	GPER	NM_029771.2	NM_029771.2	NA	76854	142378497	NM_029771.2	Gper	NP_084047.1	ILMN_2747135	2000280	S	2276	CTGACTGAGAAAGGCCCTTTAACAAAACGCCTTCCTGCTCTGGGATGCTC	5	+	139903521-139903570	5qG2	Mus musculus G protein-coupled estrogen receptor 1 (Gper), mRNA.	A compound membranous cytoplasmic organelle of eukaryotic cells, consisting of flattened, ribosome-free vesicles arranged in a more or less regular stack. The Golgi apparatus differs from the endoplasmic reticulum in often having slightly thicker membranes, appearing in sections as a characteristic shallow semicircle so that the convex side (cis or entry face) abuts the endoplasmic reticulum, sec…	The series of molecular signals generated as a consequence of a G-protein coupled receptor binding to its physiological ligand [goid 7186] [evidence IEA]; The cascade of processes by which a signal interacts with a receptor, causing a change in the level or activity of a second messenger or other downstream target, and ultimately effecting a change in the functioning of the cell [goid 7165] [evid…	A receptor that binds an extracellular ligand and transmits the signal to a heterotrimeric G-protein complex. These receptors are characteristically seven-transmembrane receptors and are made up of hetero- or homodimers [goid 4930] [evidence IEA]; Combining with an extracellular or intracellular messenger to initiate a change in cell activity [goid 4872] [evidence IEA]; Mediates the transfer of a…	GPCR-Br; Ceprl; Gpr30; 6330420K13Rik; CMKRL2; FEG-1	GPCR-Br; Ceprl; Gpr30; 6330420K13Rik; CMKRL2; FEG-1
4200341	4200341	-2.17043	6.06082	-11.9905	5.14606e-07	9.79544e-05	6.91218	Mus musculus	RefSeq	ILMN_223901	ILMN_259560	LBP	NM_008489.2	NM_008489.2	NA	16803	113865990	NM_008489.2	Lbp	NP_032515.2	ILMN_2771237	4200341	S	1660	GGACCGGCCATTTGTAATTCCAGATGTACAGCACATCTCTGGAGAGTCTC	2	+	158157723-158157772	2qH1	Mus musculus lipopolysaccharide binding protein (Lbp), mRNA.	The space external to the outermost structure of a cell. For cells without external protective or external encapsulating structures this refers to space outside of the plasma membrane. This term covers the host cell environment outside an intracellular parasite [goid 5576] [evidence IEA]; That part of a multicellular organism outside the cells proper, usually taken to be outside the plasma membra…	Reactions triggered in response to the presence of a bacterium that act to protect the cell or organism [goid 42742] [evidence IEA]; The directed movement of substances (such as macromolecules, small molecules, ions) into, out of, within or between cells, or within a multicellular organism [goid 6810] [evidence IEA]; The directed movement of lipids into, out of, within or between cells. Lipids ar…	Interacting selectively with a lipid [goid 8289] [evidence IEA]; Interacting selectively with one or more specific sites on a receptor molecule, a macromolecule that undergoes combination with a hormone, neurotransmitter, drug or intracellular messenger to initiate a change in cell function [goid 5102] [evidence IDA]; Interacting selectively with any component on the surface of a Gram-positive ba…	Ly88	Ly88
7330367	7330367	0.783964	8.10351	11.9543	5.28624e-07	9.98827e-05	6.8851	Mus musculus	RefSeq	ILMN_210554	ILMN_210554	NFRKB	NM_172766.2	NM_172766.2	NA	235134	40254248	NM_172766.2	Nfrkb	NP_766354.2	ILMN_2830686	7330367	S	4959	CCTGGCCATTTCACATTTCTTAGCCACCATCAGCCACAGACAGAGCTCAG	9	+	31228737-31228786	9qA4	Mus musculus nuclear factor related to kappa B binding protein (Nfrkb), mRNA.	A membrane-bounded organelle of eukaryotic cells in which chromosomes are housed and replicated. In most cells, the nucleus contains all of the cell's chromosomes except the organellar chromosomes, and is the site of RNA synthesis and processing. In some species, or in specialized cell types, RNA metabolism or DNA replication may be absent [goid 5634] [evidence IEA]		Interacting selectively with DNA (deoxyribonucleic acid) [goid 3677] [evidence IEA]	A530090G11Rik	A530090G11Rik
2690259	2690259	-0.819447	12.1568	-11.9308	5.37947e-07	0.000100446	6.86748	Mus musculus	MEEBO	ILMN_185673	ILMN_185673	WBP5	scl022381.3_136	NM_011712.1	NA	NA	33468950	NM_011712.1	Wbp5		ILMN_2429025	2690259	S	19	AAGAAACTTTTCGGGAGAGGCTGATCCGGTCTCTGCAGGATTTTCAGGAG						The part of a cell or its extracellular environment in which a gene product is located. A gene product may be located in one or more parts of a cell and its location may be as specific as a particular macromolecular complex, that is, a stable, persistent association of macromolecules that function together [goid 5575] [evidence ND ]	Any process specifically pertinent to the functioning of integrated living units: cells, tissues, organs, and organisms. A process is a collection of molecular events with a defined beginning and end [goid 8150] [evidence ND ]	Interacting selectively with a WW domain of a protein, a small module composed of 40 amino acids and plays a role in mediating protein-protein interactions via proline-rich regions [goid 50699] [evidence IPI]
3060471	3060471	1.05989	11.5246	11.9271	5.39422e-07	0.000100446	6.86472	Mus musculus	RefSeq	ILMN_190817	ILMN_244014	PIK3R1	NM_001024955.1	NM_001024955.1	NA	18708	68299808	NM_001024955.1	Pik3r1	NP_001020126.1	ILMN_2473531	3060471	S	5437	AGAATTGGCTCCATTGGAAAGACTCTCCTGCTTCATACCGAGCTTGTCGC	13	-	102451072-102451121	13qD1	Mus musculus phosphatidylinositol 3-kinase, regulatory subunit, polypeptide 1 (p85 alpha) (Pik3r1), transcript variant 1, mRNA.	The living contents of a cell; the matter contained within (but not including) the plasma membrane, usually taken to exclude large vacuoles and masses of secretory or ingested material. In eukaryotes it includes the nucleus and cytoplasm [goid 5622] [evidence IEA]; All of the contents of a cell excluding the plasma membrane and nucleus, but including other subcellular structures [goid 5737] [evid…	The cascade of processes by which a signal interacts with a receptor, causing a change in the level or activity of a second messenger or other downstream target, and ultimately effecting a change in the functioning of the cell [goid 7165] [evidence IEA]; Any process that stops, prevents or reduces the frequency, rate or extent of cell death by apoptosis [goid 43066] [evidence IGI]; Any process th…	Catalysis of the transfer of a phosphate group, usually from ATP, to a substrate molecule [goid 16301] [evidence IEA]; Modulates the activity of any of the phosphoinositide 3-kinases (PI3Ks). Regulatory subunits can link a PI3K catalytic subunit to upstream signaling events and help position the catalytic subunits close to their lipid substrates [goid 35014] [evidence IEA]; Interacting selectivel…	p55alpha; AA414921; PI3K; p50alpha; p85alpha; C530050K14	p55alpha; AA414921; PI3K; p50alpha; p85alpha; C530050K14
3840075	3840075	1.15758	9.897	11.9035	5.48982e-07	0.000101491	6.847	Mus musculus	MEEBO	ILMN_218325	ILMN_218325	DNAJC7	scl39557.17.1_8	NM_019795.3	NA	NA	34328495	NM_019795.3	Dnajc7		ILMN_2694381	3840075	S	2153	TCGTTTTCTCAGTCGGGTGCCCTGTGTCTGTATGAGGGGTGAAGGAAAGG								Interacting selectvely with a heat shock protein, any protein synthesized or activated in response to heat shock [goid 31072] [evidence IEA]; The selective, often stoichiometric, interaction of a molecule with one or more specific sites on another molecule [goid 5488] [evidence IEA]
4060132	4060132	-0.93651	10.3444	-11.8599	5.67198e-07	0.000104109	6.81407	Mus musculus	RefSeq	ILMN_213961	ILMN_213961	LRP4	NM_172668.2	NM_172668.2	NA	228357	27883855	NM_172668.2	Lrp4	NP_766256.2	ILMN_1244134	4060132	S	7583	CCTGAGTGGAAAGGGGCAAGGATCTTTTTGCACTTGGGCTGTTCAGAATG	2	+	91353783-91353832	2qE1	Mus musculus low density lipoprotein receptor-related protein 4 (Lrp4), mRNA.	Penetrating at least one phospholipid bilayer of a membrane. May also refer to the state of being buried in the bilayer with no exposure outside the bilayer. When used to describe a protein, indicates that all or part of the peptide sequence is embedded in the membrane [goid 16021] [evidence IEA]; Double layer of lipid molecules that encloses all cells, and, in eukaryotes, many organelles; may be…	The biological process whose specific outcome is the progression of an anatomical structure from an initial condition to its mature state. This process begins with the formation of the structure and ends with the mature structure, whatever form that may be including its natural destruction. An anatomical structure is any biological entity that occupies space and is distinguished from its surround…	Interacting selectively with calcium ions (Ca2+) [goid 5509] [evidence IEA]; Combining with an extracellular or intracellular messenger to initiate a change in cell activity [goid 4872] [evidence IEA]	mdig; D230026E03; Megf7; 6430526J12Rik	mdig; D230026E03; Megf7; 6430526J12Rik
4860224	4860224	0.405068	11.5745	11.8146	5.86768e-07	0.000106031	6.77983	Mus musculus	MEEBO	ILMN_214645	ILMN_214645	SOD2	scl51108.6.3_0	NM_013671.2	NA	NA	31980761	NM_013671.2	Sod2		ILMN_2650280	4860224	S	803	GCACTATGACTGGGGTGCTGTAGTCTTTATTGATGTCTTTCCACATACCT						A semiautonomous, self replicating organelle that occurs in varying numbers, shapes, and sizes in the cytoplasm of virtually all eukaryotic cells. It is notably the site of tissue respiration [goid 5739] [evidence IDA]; The inner, i.e. lumen-facing, lipid bilayer of the mitochondrial envelope. It is highly folded to form cristae [goid 5743] [evidence IDA]; A semiautonomous, self replicating organ…	The chemical reactions and pathways involving superoxide, the superoxide anion O2- (superoxide free radical), or any compound containing this species [goid 6801] [evidence IMP]; An increase in the internal diameter of blood vessels, especially arterioles or capillaries, usually resulting in a decrease in blood pressure [goid 42311] [evidence IMP]; The enzymatic generation of superoxide, the super…	Interacting selectively with manganese (Mn) ions [goid 30145] [evidence IEA]; Catalysis of an oxidation-reduction (redox) reaction, a reversible chemical reaction in which the oxidation state of an atom or atoms within a molecule is altered. One substrate acts as a hydrogen or electron donor and becomes oxidized, while the other acts as hydrogen or electron acceptor and becomes reduced [goid 1649…
3370703	3370703	1.43761	9.08165	11.8093	5.89098e-07	0.000106031	6.77583	Mus musculus	RefSeq	ILMN_212461	ILMN_212461	SPSB4	NM_145134.2	NM_145134.2	NA	211949	31982569	NM_145134.2	Spsb4	NP_660116.1	ILMN_1243507	3370703	S	2059	GCGCCACCATTTGGCATCTTTTGTGTGTTCCAAGATACCCTCCACCCAGA	9	-	96752957-96753006	9qE3.3	Mus musculus splA/ryanodine receptor domain and SOCS box containing 4 (Spsb4), mRNA.	All of the contents of a cell excluding the plasma membrane and nucleus, but including other subcellular structures [goid 5737] [evidence IEA]	The chemical reactions and pathways resulting in the breakdown of a protein or peptide by hydrolysis of its peptide bonds, initiated by the covalent attachment of a ubiquitin moiety, or multiple ubiquitin moieties, to the protein [goid 6511] [evidence IEA]; A series of reactions within the cell that occur as a result of a single trigger reaction or compound [goid 7242] [evidence IEA]		D030068E18Rik; SSB-4; Ssb4	SSB-4; D030068E18Rik; Ssb4
4010554	4010554	0.20921	10.6482	11.8072	5.90046e-07	0.000106031	6.7742	Mus musculus	RefSeq	ILMN_184277	ILMN_311642	LOC100044322	XM_001471968.1	XM_001471968.1	NA	100044322	149233935	XM_001471968.1	LOC100044322	XP_001472018.1	ILMN_2417316	4010554	S	721	GTCTTCAGGGTTGGCTCAGTGCAGTTGCTAAGCAAATCAGTCTTCAGGAG					PREDICTED: Mus musculus similar to UDP-glucose ceramide glucosyltransferase-like 1 (LOC100044322), mRNA.
670608	670608	1.15093	9.52836	11.7726	6.0562e-07	0.000107249	6.74789	Mus musculus	RefSeq	ILMN_211334	ILMN_211334	ELOVL6	NM_130450.2	NM_130450.2	NA	170439	91598889	NM_130450.2	Elovl6	NP_569717.1	ILMN_2614752	670608	S	5635	GTGGCACTTCAGACTTTTGTTCTCCTGGTTGATCAAGGTGTTGCCTGGTG	3	+	129341097-129341146	3qG3	Mus musculus ELOVL family member 6, elongation of long chain fatty acids (yeast) (Elovl6), mRNA.	The irregular network of unit membranes, visible only by electron microscopy, that occurs in the cytoplasm of many eukaryotic cells. The membranes form a complex meshwork of tubular channels, which are often expanded into slitlike cavities called cisternae. The ER takes two forms, rough (or granular), with ribosomes adhering to the outer surface, and smooth (with no ribosomes attached) [goid 5783…	The chemical reactions and pathways resulting in the formation of a fatty acid, any of the aliphatic monocarboxylic acids that can be liberated by hydrolysis from naturally occurring fats and oils. Fatty acids are predominantly straight-chain acids of 4 to 24 carbon atoms, which may be saturated or unsaturated; branched fatty acids and hydroxy fatty acids also occur, and very long chain acids of …	Catalysis of the transfer of an acyl group, other than amino-acyl, from one compound (donor) to another (acceptor) [goid 16747] [evidence IDA]	MGC107467; FAE; C77826; LCE	MGC107467; FAE; C77826; LCE
730541	730541	-1.20092	9.9388	-11.7667	6.08295e-07	0.000107249	6.74344	Mus musculus	RefSeq	ILMN_212126	ILMN_212126	REEP5	NM_007874.2	NM_007874.2	NA	13476	31542567	NM_007874.2	Reep5	NP_031900.2	ILMN_2623046	730541	S	2550	TGGGAAGGTCCTCCATCCACACCTGCAGAAAACAGCCAAGGCCTGTAAGG	18	-	34504889-34504938	18qB1	Mus musculus receptor accessory protein 5 (Reep5), mRNA.	Penetrating at least one phospholipid bilayer of a membrane. May also refer to the state of being buried in the bilayer with no exposure outside the bilayer. When used to describe a protein, indicates that all or part of the peptide sequence is embedded in the membrane [goid 16021] [evidence IEA]; Double layer of lipid molecules that encloses all cells, and, in eukaryotes, many organelles; may be…		Combining with an extracellular or intracellular messenger to initiate a change in cell activity [goid 4872] [evidence IEA]; Interacting selectively with any protein or protein complex (a complex of two or more proteins that may include other nonprotein molecules) [goid 5515] [evidence IPI]	TB2/DP1; AI324241; AU022809; Dp1; DP1/TB2; AW495741; R74856	AI324241; AU022809; DP1/TB2; R74856; TB2/DP1; Dp1; AW495741
4180491	4180491	0.90238	6.68586	11.7644	6.09344e-07	0.000107249	6.7417	Mus musculus	RefSeq	ILMN_213638	ILMN_213638	KCNMB4	NM_021452.1	NM_021452.1	NA	58802	10946833	NM_021452.1	Kcnmb4	NP_067427.1	ILMN_3028187	4180491	I	262	TGTACGTGAACAACTCCGAGTCCAACTCCAGGGCGCTGCTACACAGCGAC	10	-	115910268-115910317	10qD2	Mus musculus potassium large conductance calcium-activated channel, subfamily M, beta member 4 (Kcnmb4), mRNA.	Double layer of lipid molecules that encloses all cells, and, in eukaryotes, many organelles; may be a single or double lipid bilayer; also includes associated proteins [goid 16020] [evidence IEA]; Penetrating at least one phospholipid bilayer of a membrane. May also refer to the state of being buried in the bilayer with no exposure outside the bilayer. When used to describe a protein, indicates …	The directed movement of charged atoms or small charged molecules into, out of, within or between cells [goid 6811] [evidence IEA]; The directed movement of substances (such as macromolecules, small molecules, ions) into, out of, within or between cells, or within a multicellular organism [goid 6810] [evidence IEA]; The directed movement of potassium ions (K+) into, out of, within or between cell…	Catalysis of facilitated diffusion of an ion (by an energy-independent process) by passage through a transmembrane aqueous pore or channel without evidence for a carrier-mediated mechanism [goid 5216] [evidence IEA]; Catalysis of the calcium concentration-regulatable energy-independent passage of potassium ions across a lipid bilayer down a concentration gradient [goid 15269] [evidence IGI]; Cata…	MGC143660; 1700058G18Rik; 2900045G12Rik	MGC143660; 2900045G12Rik; 1700058G18Rik
4150050	4150050	1.89536	9.82353	11.731	6.24921e-07	0.000109242	6.71619	Mus musculus	RefSeq	ILMN_252543	ILMN_252543	PIGT	NM_133779.2	NM_133779.2	NA	78928	120587020	NM_133779.2	Pigt	NP_598540.2	ILMN_2868131	4150050	S	2258	TAGCTTTTGAGGCTAACTCCCTCTGGAGCTGGTCTGGGCCAAGGCGTGGT	2	+	164333502-164333551	2qH3	Mus musculus phosphatidylinositol glycan anchor biosynthesis, class T (Pigt), mRNA. XM_922599	Penetrating at least one phospholipid bilayer of a membrane. May also refer to the state of being buried in the bilayer with no exposure outside the bilayer. When used to describe a protein, indicates that all or part of the peptide sequence is embedded in the membrane [goid 16021] [evidence IEA]; Double layer of lipid molecules that encloses all cells, and, in eukaryotes, many organelles; may be…	The process of apoptosis in neurons, the basic cellular unit of nervous tissue. Each neuron consists of a body, an axon, and dendrites. Their purpose is to receive, conduct, and transmit impulses in the nervous system [goid 51402] [evidence IDA]; The process whereby a relatively unspecialized cell acquires specialized features of a neuron [goid 30182] [evidence IDA]; The chemical reactions and pa…	Catalysis of the formation of the linkage between a protein and a glycosylphosphatidylinositol anchor. The reaction probably occurs by subjecting a peptide bond to nucleophilic attack by the amino group of ethanolamine-GPI, transferring the protein from a signal peptide to the GPI anchor [goid 3923] [evidence IMP]	Ndap7; NDAP; 4930534E15Rik; CGI-06	Ndap7; NDAP; 4930534E15Rik; CGI-06
7160678	7160678	1.18818	9.762	11.6883	6.45467e-07	0.000112071	6.68349	Mus musculus	RefSeq	ILMN_212963	ILMN_212963	SFXN5	NM_178639.2	NM_178639.2	NA	94282	31340911	NM_178639.2	Sfxn5	NP_848754.1	ILMN_2632073	7160678	S	3253	CAGCTCTGATGTTCCTGGCCAACTCTCCTCTGATAACTTTTAAACATTCC	6	-	85179057-85179106	6qC3	Mus musculus sideroflexin 5 (Sfxn5), mRNA.	Double layer of lipid molecules that encloses all cells, and, in eukaryotes, many organelles; may be a single or double lipid bilayer; also includes associated proteins [goid 16020] [evidence IEA]; Penetrating at least one phospholipid bilayer of a membrane. May also refer to the state of being buried in the bilayer with no exposure outside the bilayer. When used to describe a protein, indicates …	The directed movement of substances (such as macromolecules, small molecules, ions) into, out of, within or between cells, or within a multicellular organism [goid 6810] [evidence IEA]; The directed movement of charged atoms or small charged molecules into, out of, within or between cells [goid 6811] [evidence IEA]; The directed movement of iron (Fe) ions into, out of, within or between cells [go…	Interacting selectively with iron (Fe) ions [goid 5506] [evidence IEA]; Catalysis of the transfer of cation from one side of the membrane to the other [goid 8324] [evidence IEA]	C230001H08Rik	C230001H08Rik
460731	460731	-1.39625	3.87334	-11.6514	6.63806e-07	0.000113802	6.65515	Mus musculus	RefSeq	ILMN_213032	ILMN_213032	ADAP1	NM_172723.4	NM_172723.4	NA	231821	148368975	NM_172723.4	Adap1	NP_766311.2	ILMN_1224713	460731	S	2117	CCCCCAGCCCTGATTGCTGCTGGCAGGCCAGTAGTTAAAGCTACCTGTAT				5qG2	Mus musculus ArfGAP with dual PH domains 1 (Adap1), mRNA.				4930431P11Rik; GC1L; p42IP4	4930431P11Rik; GC1L; p42IP4
5270491	5270491	-1.92403	7.45644	-11.6504	6.64293e-07	0.000113802	6.65441	Mus musculus	RefSeq	ILMN_194420	ILMN_236221	GPC4	NM_008150.1	NM_008150.1	NA	14735	6680058	NM_008150.1	Gpc4	NP_032176.1	ILMN_1258035	5270491	S	2117	CTCGCTGTGCAGGGAGAGTGGAGATAATTGTCAAACTCTGAGTAAAAGCG	X	-	49406682-49406697:49406698-49406731	XqA5	Mus musculus glypican 4 (Gpc4), mRNA.	The space external to the outermost structure of a cell. For cells without external protective or external encapsulating structures this refers to space outside of the plasma membrane. This term covers the host cell environment outside an intracellular parasite [goid 5576] [evidence IEA]; Double layer of lipid molecules that encloses all cells, and, in eukaryotes, many organelles; may be a single…			9530073D23Rik; AF311610; AI385680; K-glypican; AI661372	9530073D23Rik; AF311610; AI385680; K-glypican; AI661372
4180577	4180577	0.687913	12.6246	11.542	7.21615e-07	0.000122804	6.57062	Mus musculus	RefSeq	ILMN_216803	ILMN_216803	SFXN1	NM_027324.4	NM_027324.4	NA	14057	145301601	NM_027324.4	Sfxn1	NP_081600.1	ILMN_2675569	4180577	S	2683	CAGCTATCAGTATTAGCGAGGTGTCTTGCCGATATCAGAGTCAGTGTGTC				13qB1	Mus musculus sideroflexin 1 (Sfxn1), mRNA.	Double layer of lipid molecules that encloses all cells, and, in eukaryotes, many organelles; may be a single or double lipid bilayer; also includes associated proteins [goid 16020] [evidence IEA]; Penetrating at least one phospholipid bilayer of a membrane. May also refer to the state of being buried in the bilayer with no exposure outside the bilayer. When used to describe a protein, indicates …	The directed movement of substances (such as macromolecules, small molecules, ions) into, out of, within or between cells, or within a multicellular organism [goid 6810] [evidence IEA]; The process by which a myeloid precursor cell acquires specializes features of an erythrocyte [goid 30218] [evidence IMP]; The directed movement of iron (Fe) ions into, out of, within or between cells [goid 6826] …	Interacting selectively with iron (Fe) ions [goid 5506] [evidence IEA]; Catalysis of the transfer of cation from one side of the membrane to the other [goid 8324] [evidence IEA]	f; A930015P12Rik; 2810002O05Rik	f; A930015P12Rik; 2810002O05Rik
2900139	2900139	-0.472789	10.902	-11.4685	7.63576e-07	0.00012909	6.51335	Mus musculus	RefSeq	ILMN_192935	ILMN_192935	UBE2E2	NM_144839.1	NM_144839.1	NA	218793	21450232	NM_144839.1	Ube2e2	NP_659088.1	ILMN_2792485	2900139	S	1179	TCACTGTGCATTACTGAGACCCTGTCACAAGCCTTCTGTCCCCCACACAG	14	-	19406236-19406285	14qA2-qA3	Mus musculus ubiquitin-conjugating enzyme E2E 2 (UBC4/5 homolog, yeast) (Ube2e2), mRNA.		The chemical reactions and pathways resulting in the breakdown of a protein or peptide by hydrolysis of its peptide bonds, initiated by the covalent attachment of a ubiquitin moiety, or multiple ubiquitin moieties, to the protein [goid 6511] [evidence IEA]; Any process that modulates the frequency, rate or extent of the chemical reactions and pathways involving a protein [goid 51246] [evidence IE…	Catalysis of the ligation of two substances with concomitant breaking of a diphosphate linkage, usually in a nucleoside triphosphate. Ligase is the systematic name for any enzyme of EC class 6 [goid 16874] [evidence IEA]; Catalysis of ATP-dependent isopeptide bond formation between the carboxy-terminal residues of a small conjugating protein such as ubiquitin or a ubiquitin-like protein, and a su…	BC016265; MGC28917	BC016265; MGC28917
1450717	1450717	-0.406539	10.0374	-11.4288	7.87358e-07	0.00013224	6.48225	Mus musculus	RefSeq	ILMN_185113	ILMN_225883	WTIP	NM_207212.2	NM_207212.2	NA	101543	118130987	NM_207212.2	Wtip	NP_997095.1	ILMN_2424268	1450717	S	1812	GGCTCCCTTACAGACCCTGCCAGCGAACATCTGTGCACACTATATCAGGC	7	-	34894662-34894711	7qB1	Mus musculus WT1-interacting protein (Wtip), mRNA.	A membrane-bounded organelle of eukaryotic cells in which chromosomes are housed and replicated. In most cells, the nucleus contains all of the cell's chromosomes except the organellar chromosomes, and is the site of RNA synthesis and processing. In some species, or in specialized cell types, RNA metabolism or DNA replication may be absent [goid 5634] [evidence IEA]; A specialized region of conne…	Any process that modulates the frequency, rate or extent of DNA-dependent transcription [goid 6355] [evidence IEA]; The synthesis of either RNA on a template of DNA or DNA on a template of RNA [goid 6350] [evidence IEA]	Interacting selectively with zinc (Zn) ions [goid 8270] [evidence IEA]; Interacting selectively with any metal ion [goid 46872] [evidence IEA]
3400482	3400482	0.382531	11.3462	11.369	8.24707e-07	0.000137614	6.43522	Mus musculus	RefSeq	ILMN_215627	ILMN_215627	IMP4	NM_178601.2	NM_178601.2	NA	27993	31340630	NM_178601.2	Imp4	NP_848716.1	ILMN_1227519	3400482	S	1193	GGGCCCTGTGAACACTTTTTTCCTGTGGTTTAGGGTCAGTCTTTGTCACC	1	+	34501607-34501656	1qB	Mus musculus IMP4, U3 small nucleolar ribonucleoprotein, homolog (yeast) (Imp4), mRNA.	A membrane-bounded organelle of eukaryotic cells in which chromosomes are housed and replicated. In most cells, the nucleus contains all of the cell's chromosomes except the organellar chromosomes, and is the site of RNA synthesis and processing. In some species, or in specialized cell types, RNA metabolism or DNA replication may be absent [goid 5634] [evidence IEA]; A macromolecular complex cont…	The process of the formation of the constituents of the ribosome subunits, their assembly, and their transport to the sites of protein synthesis [goid 42254] [evidence IEA]; Any process involved in the conversion of a primary ribosomal RNA (rRNA) transcript into one or more mature rRNA molecules [goid 6364] [evidence TAS]	Interacting selectively with an RNA molecule or a portion thereof [goid 3723] [evidence ISA]; Interacting selectively with a protein constituent of a small nucleolar ribonucleoprotein particle [goid 30519] [evidence ISA]	AA409888; D1Wsu40e; AV031295	AA409888; D1Wsu40e; AV031295
6520730	6520730	1.09849	8.39134	11.338	8.44788e-07	0.000139276	6.4108	Mus musculus	RefSeq	ILMN_213638	ILMN_325663	LOC100047870	XR_034030.1	XR_034030.1	NA	100047870	149261459	XR_034030.1	LOC100047870		ILMN_2639207	6520730	S	749	CGTCGGCAGCAGAAACAGGCACAGTTGGAAGACTGGGGGGACTTAACTGC					PREDICTED: Mus musculus similar to calcium activated potassium channel beta 4 subunit (LOC100047870), misc RNA.
2030044	2030044	0.728282	9.61578	11.3369	8.45509e-07	0.000139276	6.40994	Mus musculus	RefSeq	ILMN_213405	ILMN_213405	BCAN	NM_007529.1	NM_007529.1	NA	12032	6671617	NM_007529.1	Bcan	NP_031555.1	ILMN_2636745	2030044	S	2736	AGAAGGACCACGGGGACAGCTCTCGAGGCACAGGAAGGCACCGTTGACAC	3	-	87791808-87791857	3qF1	Mus musculus brevican (Bcan), mRNA.	Penetrating at least one phospholipid bilayer of a membrane. May also refer to the state of being buried in the bilayer with no exposure outside the bilayer. When used to describe a protein, indicates that all or part of the peptide sequence is embedded in the membrane [goid 16021] [evidence IEA]; Double layer of lipid molecules that encloses all cells, and, in eukaryotes, many organelles; may be…	The progression of the hippocampus over time from its initial formation until its mature state [goid 21766] [evidence IMP]; The attachment of a cell, either to another cell or to an underlying substrate such as the extracellular matrix, via cell adhesion molecules [goid 7155] [evidence IEA]	Interacting selectively with hyaluronic acid, a polymer composed of repeating dimeric units of glucuronic acid and N-acetyl glucosamine [goid 5540] [evidence IEA]; Interacting selectively with any mono-, di- or trisaccharide carbohydrate [goid 5529] [evidence IEA]; The selective, often stoichiometric, interaction of a molecule with one or more specific sites on another molecule [goid 5488] [evide…	Cspg7	Cspg7
3060390	3060390	1.36731	9.38316	11.3155	8.59792e-07	0.000140727	6.39293	Mus musculus	RefSeq	ILMN_216659	ILMN_216659	PRPF19	NM_134129.2	NM_134129.2	NA	28000	25092690	NM_134129.2	Prpf19	NP_598890.1	ILMN_2934533	3060390	S	1672	AGGCCCTATGCCTTCTCACAGTTCTGGGCCTCATCTCAGTAGTGGGTTAG	19	+	10972176-10972177:10972178-10972225	19qA	Mus musculus PRP19/PSO4 pre-mRNA processing factor 19 homolog (S. cerevisiae) (Prpf19), mRNA.	A ribonucleoprotein complex, containing RNA and small nuclear ribonucleoproteins (snRNPs) that is assembled during the splicing of messenger RNA primary transcript to excise an intron [goid 5681] [evidence ISA]; A protein complex that includes a ubiquitin-protein ligase (E3) and other proteins that may confer substrate specificity on the complex [goid 151] [evidence IEA]; All of the contents of a…	The process of restoring DNA after damage. Genomes are subject to damage by chemical and physical agents in the environment (e.g. UV and ionizing radiations, chemical mutagens, fungal and bacterial toxins, etc.) and by free radicals or alkylating agents endogenously generated in metabolism. DNA is also damaged because of errors during its replication. A variety of different DNA repair pathways ha…	Catalysis of the reaction: Catalysis of the reaction: ATP + ubiquitin + protein N-ubiquityl(n)lysine = AMP + diphosphate + protein N-ubiquityl(n+1)lysine, i.e. the ligation of ubiquitin moieties, via isopeptide bonds, to extend the length of the multiubiquitin chain attached to a substrate protein [goid 34450] [evidence ISO]; Interacting selectively with DNA (deoxyribonucleic acid) [goid 3677] [e…	Snev; prp19 beta; D19Wsu55e; Prp19; PSO4; NMP200; AA617263; AL024362	Snev; prp19 beta; D19Wsu55e; Prp19; PSO4; NMP200; AA617263; AL024362
4060273	4060273	-1.03588	8.23894	-11.3038	8.67684e-07	0.000141119	6.38365	Mus musculus	RefSeq	ILMN_209116	ILMN_209116	SORCS1	NM_021377.1	NM_021377.1	NA	58178	12025517	NM_021377.1	Sorcs1	NP_067352.1	ILMN_2827617	4060273	S	3319	CCATGCTGATGTTGCTCTCTGTGGTGTTTGTGGGGCTCGCTGTATTCGTC	19	-	50227563-50227612	19qD1	Mus musculus VPS10 domain receptor protein SORCS 1 (Sorcs1), mRNA.	Penetrating at least one phospholipid bilayer of a membrane. May also refer to the state of being buried in the bilayer with no exposure outside the bilayer. When used to describe a protein, indicates that all or part of the peptide sequence is embedded in the membrane [goid 16021] [evidence IEA]; Double layer of lipid molecules that encloses all cells, and, in eukaryotes, many organelles; may be…		Combining with an extracellular or intracellular messenger to initiate a change in cell activity [goid 4872] [evidence IEA]	Sorcs	Sorcs
1850274	1850274	1.46858	9.32013	11.2655	8.94052e-07	0.000143986	6.35323	Mus musculus	RefSeq	ILMN_194168	ILMN_258525	OMG	NM_019409.1	NM_019409.1	NA	18377	9506940	NM_019409.1	Omg	NP_062282.1	ILMN_2603450	1850274	S	1417	GCTCAATGCTGTGGTCATGCTGGCAGGCTGAGGGTCTGCAGTTTCTGAAA	11	-	79315180-79315200:79315201-79315229	11qB5	Mus musculus oligodendrocyte myelin glycoprotein (Omg), mRNA.	The membrane surrounding a cell that separates the cell from its external environment. It consists of a phospholipid bilayer and associated proteins [goid 5886] [evidence IEA]; Double layer of lipid molecules that encloses all cells, and, in eukaryotes, many organelles; may be a single or double lipid bilayer; also includes associated proteins [goid 16020] [evidence IEA]; Tethered to a membrane b…	The attachment of a cell, either to another cell or to an underlying substrate such as the extracellular matrix, via cell adhesion molecules [goid 7155] [evidence IEA]	Interacting selectively with any protein or protein complex (a complex of two or more proteins that may include other nonprotein molecules) [goid 5515] [evidence IEA]
1030187	1030187	0.812718	11.2001	11.262	8.96517e-07	0.000143986	6.35043	Mus musculus	RefSeq	ILMN_221204	ILMN_221204	SNRPD3	NM_026095.4	NM_026095.4	NA	67332	118129857	NM_026095.4	Snrpd3	NP_080371.1	ILMN_1244776	1030187	S	262	GGTCGAGTGGCACAGCTGGAACAGGTATATATACGTGGCAGCAAGATCCG	10	+	74980817-74980866	10qC1	Mus musculus small nuclear ribonucleoprotein D3 (Snrpd3), mRNA.	A macromolecular complex containing both protein and RNA molecules [goid 30529] [evidence IEA]; A ribonucleoprotein complex, containing RNA and small nuclear ribonucleoproteins (snRNPs) that is assembled during the splicing of messenger RNA primary transcript to excise an intron [goid 5681] [evidence IEA]; All of the contents of a cell excluding the plasma membrane and nucleus, but including othe…	The process of removing sections of the primary RNA transcript to remove sequences not present in the mature form of the RNA and joining the remaining sections to form the mature form of the RNA [goid 8380] [evidence IEA]; Any process involved in the conversion of a primary mRNA transcript into one or more mature mRNA(s) prior to translation into polypeptide [goid 6397] [evidence IEA]	Interacting selectively with any nucleic acid [goid 3676] [evidence IEA]	SMD3; AW046420; 1700043E15Rik; 2310009E13Rik	1700043E15Rik; 2310009E13Rik; SMD3; AW046420
6060113	6060113	1.41473	7.54844	11.2224	9.24748e-07	0.000146996	6.31892	Mus musculus	RefSeq	ILMN_215573	ILMN_215573	SCML4	NM_172938.2	NM_172938.2	NA	268297	34328393	NM_172938.2	Scml4	NP_766526.2	ILMN_2661185	6060113	S	3760	GGCTGCCACATCACAGAAGGCCCAGCGGAACCAATTCTTCTTGCCTGTTT	10	+	42679808-42679857	10qB2	Mus musculus sex comb on midleg-like 4 (Drosophila) (Scml4), mRNA.	A membrane-bounded organelle of eukaryotic cells in which chromosomes are housed and replicated. In most cells, the nucleus contains all of the cell's chromosomes except the organellar chromosomes, and is the site of RNA synthesis and processing. In some species, or in specialized cell types, RNA metabolism or DNA replication may be absent [goid 5634] [evidence IEA]	Any process that modulates the frequency, rate or extent of DNA-dependent transcription [goid 6355] [evidence IEA]; The synthesis of either RNA on a template of DNA or DNA on a template of RNA [goid 6350] [evidence IEA]		mFLJ00197; MGC49264; 9330161D17	mFLJ00197; MGC49264; 9330161D17
1300110	1300110	1.01012	11.8869	11.2198	9.267e-07	0.000146996	6.31678	Mus musculus	RefSeq	ILMN_212781	ILMN_212781	ERH	NM_007951.1	NM_007951.1	NA	13877	6679684	NM_007951.1	Erh	NP_031977.1	ILMN_2919786	1300110	S	610	CTGTCGAGTCTGCTTTTAAGCAGTGAGCGCACTAACCCTTTGTGGGGGTG	12	-	81552952-81553001	12qD1	Mus musculus enhancer of rudimentary homolog (Drosophila) (Erh), mRNA.		The progression of biochemical and morphological phases and events that occur in a cell during successive cell replication or nuclear replication events. Canonically, the cell cycle comprises the replication and segregation of genetic material followed by the division of the cell, but in endocycles or syncytial cells nuclear replication or nuclear division may not be followed by cell division [go…	Elemental activities, such as catalysis or binding, describing the actions of a gene product at the molecular level. A given gene product may exhibit one or more molecular functions [goid 3674] [evidence ND ]	Prei1; Mer; MGC130271; MGC103398; MGC130272	Prei1; Mer; MGC130271; MGC103398; MGC130272
6660201	6660201	-1.01469	9.25694	-11.2092	9.34454e-07	0.000147317	6.3083	Mus musculus	RefSeq	ILMN_214528	ILMN_214528	PDZRN3	NM_018884.1	NM_018884.1	NA	55983	9256641	NM_018884.1	Pdzrn3	NP_061372.1	ILMN_3156010	6660201	A	3902	GCCGCCTGTTGGAAGAATTTGCATGTACAGGGAAGTCGCGGATGGAGACC	6	-	101099755-101099804	6qD3	Mus musculus PDZ domain containing RING finger 3 (Pdzrn3), mRNA.			Interacting selectively with any metal ion [goid 46872] [evidence IEA]; Interacting selectively with zinc (Zn) ions [goid 8270] [evidence IEA]; Interacting selectively with any protein or protein complex (a complex of two or more proteins that may include other nonprotein molecules) [goid 5515] [evidence IEA]	1110020C07Rik; AL023082; LNX3; Semcap3; AI429718	1110020C07Rik; AL023082; LNX3; Semcap3; AI429718
840753	840753	1.14534	10.6342	11.1949	9.44971e-07	0.000147906	6.29692	Mus musculus	RefSeq	ILMN_244048	ILMN_244048	AP2B1	NM_001035854.2	NM_001035854.2	NA	71770	90403596	NM_001035854.2	Ap2b1	NP_001030931.1	ILMN_3147944	840753	A	5151	CTCCTTAGCCAAAGTGTGCGTCTGTCGAAAGCTGAAGTGCAGAGGGCAGG	11	+	83218277-83218326	11qC	Mus musculus adaptor-related protein complex 2, beta 1 subunit (Ap2b1), transcript variant 1, mRNA.	Double layer of lipid molecules that encloses all cells, and, in eukaryotes, many organelles; may be a single or double lipid bilayer; also includes associated proteins [goid 16020] [evidence IEA]; An invagination of the cell membrane of many eukaryotic cells, concerned in receptor-mediated selective transport of many proteins and other macromolecules across the cell membrane. During endocytosis …	The directed movement of substances, either within a vesicle or in the vesicle membrane, into, out of or within a cell [goid 16192] [evidence IEA]; The directed movement of proteins in a cell, including the movement of proteins between specific compartments or structures within a cell, such as organelles of a eukaryotic cell [goid 6886] [evidence IEA]; The directed movement of proteins into, out …	Interacting selectively with a clathrin heavy or light chain, the main components of the coat of coated vesicles and coated pits, and which also occurs in synaptic vesicles [goid 30276] [evidence ISO]; Enables the directed movement of proteins into, out of, within or between cells [goid 8565] [evidence IEA]; The selective, often stoichiometric, interaction of a molecule with one or more specific …	1300012O03Rik; AI788979	1300012O03Rik; AI788979
6940278	6940278	-0.512994	11.3958	-11.1886	9.49704e-07	0.000147906	6.29184	Mus musculus	RefSeq	ILMN_217705	ILMN_217705	BMP1	NM_009755.2	NM_009755.2	NA	12153	42734446	NM_009755.2	Bmp1	NP_033885.2	ILMN_2989955	6940278	S	3633	CATCAGCCACACCAGGGCACCCCAGCCAATAAACAGAAAGTGTTACAGCC	14	-	70874366-70874415	14qD2	Mus musculus bone morphogenetic protein 1 (Bmp1), mRNA.	That part of a multicellular organism outside the cells proper, usually taken to be outside the plasma membranes, and occupied by fluid [goid 5615] [evidence IEA]	The process whose specific outcome is the progression of the cartilage over time, from its formation to the mature structure. Cartilage is a connective tissue dominated by extracellular matrix containing collagen type II and large amounts of proteoglycan, particularly chondroitin sulfate [goid 51216] [evidence IEA]; The process whereby relatively unspecialized cells, e.g. embryonic or regenerativ…	Catalysis of the hydrolysis of various bonds, e.g. C-O, C-N, C-C, phosphoric anhydride bonds, etc. Hydrolase is the systematic name for any enzyme of EC class 3 [goid 16787] [evidence IEA]; Interacting selectively with zinc (Zn) ions [goid 8270] [evidence IEA]; Catalysis of the hydrolysis of a peptide bond. A peptide bond is a covalent bond formed when the carbon atom from the carboxyl group of o…	TLD	TLD
4280471	4280471	1.08907	9.05279	11.1329	9.92381e-07	0.000153622	6.24712	Mus musculus	RefSeq	ILMN_212241	ILMN_212241	TLCD1	NM_026708.1	NM_026708.1	NA	68385	21539616	NM_026708.1	Tlcd1	NP_080984.1	ILMN_2781458	4280471	S	1210	GTCCTTTGAGCCTGTGATGGAGCAGTGTCCCAGGAGAACCAACACCTGTC	11	+	77994201-77994250	11qB5	Mus musculus TLC domain containing 1 (Tlcd1), mRNA.	Penetrating at least one phospholipid bilayer of a membrane. May also refer to the state of being buried in the bilayer with no exposure outside the bilayer. When used to describe a protein, indicates that all or part of the peptide sequence is embedded in the membrane [goid 16021] [evidence IEA]; Double layer of lipid molecules that encloses all cells, and, in eukaryotes, many organelles; may be…			AA690150; AU015616; 0610030G03Rik; RP23-185A18.3; 0610007A15Rik	AA690150; AU015616; 0610030G03Rik; RP23-185A18.3; 0610007A15Rik
6480630	6480630	1.3481	11.4498	11.1228	1.00033e-06	0.000153925	6.239	Mus musculus	MEEBO	ILMN_216956	ILMN_216956	HRMT1L2	scl015469.1_28	NM_019830.1	NA	NA	9790108	NM_019830.1	Hrmt1l2		ILMN_2677408	6480630	S	1084	TCAGCTGTGTGAGCTCTCTTGTTCCACCGACTACCGGATGCGCTGAGGAG
3450746	3450746	-1.83496	3.93358	-11.093	1.02424e-06	0.000156666	6.21495	Mus musculus	RefSeq	ILMN_218043	ILMN_218043	B930041G04	NM_177750.2	NM_177750.2	NA	245643	31343124	NM_177750.2	B930041G04	NP_808418.1	ILMN_2892280	3450746	S	3081	TGGAAAAGAGGGTCCGTATTCCAAACAGGAGCCCTTGCACTTTCAAAGGC	X	+	135740844-135740893	XqF1	Mus musculus hypothetical protein B930041G04 (B930041G04), mRNA.				RP23-137E3.1	RP23-137E3.1
5670605	5670605	-0.566459	9.89927	-11.061	1.05062e-06	0.000159001	6.18906	Mus musculus	RefSeq	ILMN_222218	ILMN_222218	SLC35B4	NM_021435.3	NM_021435.3	NA	58246	146134980	NM_021435.3	Slc35b4	NP_067410.1	ILMN_2746425	5670605	S	3508	CCCCTGAACAGTTTTGCCTTCTACCTTCAGATCGCATACACACCGTGGTT				6qA3.3	Mus musculus solute carrier family 35, member B4 (Slc35b4), mRNA.	A compound membranous cytoplasmic organelle of eukaryotic cells, consisting of flattened, ribosome-free vesicles arranged in a more or less regular stack. The Golgi apparatus differs from the endoplasmic reticulum in often having slightly thicker membranes, appearing in sections as a characteristic shallow semicircle so that the convex side (cis or entry face) abuts the endoplasmic reticulum, sec…	The directed movement of substances (such as macromolecules, small molecules, ions) into, out of, within or between cells, or within a multicellular organism [goid 6810] [evidence IEA]; The directed movement of carbohydrate into, out of, within or between cells. Carbohydrates are any of a group of organic compounds based of the general formula Cx(H2O)y [goid 8643] [evidence IEA]	Catalysis of the transfer of a solute or solutes from one side of a membrane to the other according to the reaction: sugar(out) + H+(out) = sugar(in) + H+(in) [goid 5351] [evidence IEA]	4930474D06Rik; AB041549	4930474D06Rik; AB041549
150020	150020	1.30671	10.1747	11.0527	1.05759e-06	0.000159001	6.18233	Mus musculus	RefSeq	ILMN_194845	ILMN_194845	WNT7A	NM_009527.3	NM_009527.3	NA	22421	144227223	NM_009527.3	Wnt7a	NP_033553.2	ILMN_1248290	150020	S	2835	GCTTACATGTATCTCTCTGTGCTTGGGAGATCAGACCATGTGCATGGAGC	6	-	91314268-91314317	6qD1	Mus musculus wingless-related MMTV integration site 7A (Wnt7a), mRNA.	The space external to the outermost structure of a cell. For cells without external protective or external encapsulating structures this refers to space outside of the plasma membrane. This term covers the host cell environment outside an intracellular parasite [goid 5576] [evidence IEA]; A layer consisting mainly of proteins (especially collagen) and glycosaminoglycans (mostly as proteoglycans) …	The process by which the anatomical structures of the forelimb are generated and organized. Morphogenesis pertains to the creation of form [goid 35136] [evidence IMP]; The process by which the anatomical structures of the hindlimb are generated and organized. Morphogenesis pertains to the creation of form [goid 35137] [evidence IMP]; The process by which the anatomical structures of the skeleton …	Mediates the transfer of a signal from the outside to the inside of a cell by means other than the introduction of the signal molecule itself into the cell [goid 4871] [evidence IEA]; Interacting selectively with any protein or protein complex (a complex of two or more proteins that may include other nonprotein molecules) [goid 5515] [evidence IPI]; Interacting selectively with one or more specif…	tw; AI849442; Wnt-7a; px	tw; AI849442; Wnt-7a; px
610709	610709	-1.31269	5.20242	-11.0486	1.06112e-06	0.000159001	6.17893	Mus musculus	RefSeq	ILMN_214205	ILMN_236938	1700009P17RIK	NM_001081275.1	NM_001081275.1	NA	75472	124486892	NM_001081275.1	1700009P17Rik	NP_001074744.1	ILMN_2645509	610709	S	705	CATAATTCCCAGCTCCCCGGTTATCCAAGGAGACAACCCAGATGAACCGC	1	+	173056769-173056818	1qH3	Mus musculus RIKEN cDNA 1700009P17 gene (1700009P17Rik), mRNA.				MGC74123; AV282292	MGC74123; AV282292
6060082	6060082	-1.27894	5.75177	-11.0419	1.06673e-06	0.000159001	6.17356	Mus musculus	RefSeq	ILMN_224057	ILMN_230029	LOC670044	XM_978692.1	XM_978692.1	NA	670044	94387313	XM_978692.1	LOC670044	XP_983786.1	ILMN_2773835	6060082	S	1737	CAGCTTCGCCAAGGGCTGGGGACCCTGCTACTCGCGACAGTTCATCACCT					PREDICTED: Mus musculus similar to Mothers against decapentaplegic homolog 6 (SMAD 6) (Mothers against DPP homolog 6) (Smad6) (Mad homolog 7) (LOC670044), mRNA.
770221	770221	0.345751	12.8202	11.0376	1.07044e-06	0.000159001	6.17002	Mus musculus	RefSeq	ILMN_191267	ILMN_245190	NDUFA10	NM_024197.1	NM_024197.1	NA	67273	13195623	NM_024197.1	Ndufa10	NP_077159.1	ILMN_2657946	770221	S	1118	GCCATGGAGATGCCTGCTCTGCCCAACTCTGTGAACTCCAGAGCTTTCCA	1	-	94336337-94336386	1qD	Mus musculus NADH dehydrogenase (ubiquinone) 1 alpha subcomplex 10 (Ndufa10), nuclear gene encoding mitochondrial protein, mRNA.	The protein complexes that form the mitochondrial electron transport system (the respiratory chain), associated with the inner mitochondrial membrane. Complexes I, III and IV can transport protons if embedded in an oriented membrane, such as an intact mitochondrial inner membrane [goid 5746] [evidence IEA]; A semiautonomous, self replicating organelle that occurs in varying numbers, shapes, and s…	A process whereby a series of electron carriers operate together to transfer electrons from donors to any of several different terminal electron acceptors to generate a transmembrane electrochemical gradient [goid 22900] [evidence IEA]; The directed movement of substances (such as macromolecules, small molecules, ions) into, out of, within or between cells, or within a multicellular organism [goi…	Catalysis of the transfer of a phosphorus-containing group from one compound (donor) to an alcohol group (acceptor) [goid 16773] [evidence IEA]; Interacting selectively with ATP, adenosine 5'-triphosphate, a universally important coenzyme and enzyme regulator [goid 5524] [evidence IEA]	2900053E13Rik	2900053E13Rik
270324	270324	-2.40245	9.07303	-10.973	1.12713e-06	0.000166459	6.11743	Mus musculus	RefSeq	ILMN_185280	ILMN_185280	TNC	NM_011607.2	NM_011607.2	NA	21923	126722833	NM_011607.2	Tnc	NP_035737.2	ILMN_2463181	270324	S	6313	CCACACGGATCACTGAGGCACTGATGTAGGCCCCTCTGCAACGACTTCCT	4	-	63621290-63621339	4qC1	Mus musculus tenascin C (Tnc), mRNA.	A layer consisting mainly of proteins (especially collagen) and glycosaminoglycans (mostly as proteoglycans) that forms a sheet underlying or overlying cells such as endothelial and epithelial cells. The proteins are secreted by cells in the vicinity [goid 5578] [evidence IEA]; A thin layer of dense material found in various animal tissues interposed between the cells and the adjacent connective …	The attachment of a cell, either to another cell or to an underlying substrate such as the extracellular matrix, via cell adhesion molecules [goid 7155] [evidence IEA]; The process whose specific outcome is the progression of the neuromuscular junction over time, from its formation to the mature structure [goid 7528] [evidence IMP]; The cascade of processes by which a signal interacts with a rece…	Interacting selectively with any protein or protein complex (a complex of two or more proteins that may include other nonprotein molecules) [goid 5515] [evidence IEA]; Interacting selectively with one or more specific sites on a receptor molecule, a macromolecule that undergoes combination with a hormone, neurotransmitter, drug or intracellular messenger to initiate a change in cell function [goi…	TN; AI528729; tenascin-C; TN-C; Hxb; Ten; MGC144208; MGC144209; C130033P17Rik	TN; AI528729; tenascin-C; TN-C; Hxb; Ten; MGC144208; MGC144209; C130033P17Rik
450309	450309	0.683582	10.4005	10.9643	1.13508e-06	0.000166675	6.11026	Mus musculus	RefSeq	ILMN_208732	ILMN_208732	RAB8B	NM_173413.2	NM_173413.2	NA	235442	40254271	NM_173413.2	Rab8b	NP_775589.1	ILMN_2588995	450309	S	4548	GTGGCTTACTGTGGGAAGCTCCTGTGGATAGTATGGACCTGCCATGTGGC	9	-	66691606-66691655	9qC	Mus musculus RAB8B, member RAS oncogene family (Rab8b), mRNA.	Double layer of lipid molecules that encloses all cells, and, in eukaryotes, many organelles; may be a single or double lipid bilayer; also includes associated proteins [goid 16020] [evidence IEA]; The membrane surrounding a cell that separates the cell from its external environment. It consists of a phospholipid bilayer and associated proteins [goid 5886] [evidence IEA]	The directed movement of substances (such as macromolecules, small molecules, ions) into, out of, within or between cells, or within a multicellular organism [goid 6810] [evidence IEA]; The directed movement of proteins into, out of, within or between cells [goid 15031] [evidence IEA]; Any series of molecular signals in which a small monomeric GTPase relays one or more of the signals [goid 7264] …	Interacting selectively with a nucleotide, any compound consisting of a nucleoside that is esterified with (ortho)phosphate or an oligophosphate at any hydroxyl group on the ribose or deoxyribose moiety [goid 166] [evidence IEA]; Interacting selectively with GTP, guanosine triphosphate [goid 5525] [evidence IEA]	D330025I23Rik; 5930437D16	D330025I23Rik; 5930437D16
70196	70196	0.550313	10.5226	10.9441	1.1536e-06	0.000167548	6.09376	Mus musculus	RefSeq	ILMN_223760	ILMN_223760	DPP8	NM_028906.2	NM_028906.2	NA	74388	31542570	NM_028906.2	Dpp8	NP_083182.2	ILMN_1215849	70196	S	4606	GGGTTTGCCAGCTGTGTGTCTATGTTGTATGATAGACCCCACACTTTTCT	9	+	64922275-64922324	9qC	Mus musculus dipeptidylpeptidase 8 (Dpp8), mRNA.	All of the contents of a cell excluding the plasma membrane and nucleus, but including other subcellular structures [goid 5737] [evidence IEA]; Double layer of lipid molecules that encloses all cells, and, in eukaryotes, many organelles; may be a single or double lipid bilayer; also includes associated proteins [goid 16020] [evidence IEA]	The hydrolysis of a peptide bond or bonds within a protein [goid 6508] [evidence IEA]	Catalysis of the hydrolysis of N-terminal amino acid residues from in a polypeptide chain [goid 4177] [evidence IEA]; Catalysis of the hydrolysis of a peptide bond. A peptide bond is a covalent bond formed when the carbon atom from the carboxyl group of one amino acid shares electrons with the nitrogen atom from the amino group of a second amino acid [goid 8233] [evidence IEA]; Catalysis of the h…	2310004I03Rik; 4932434F09Rik; AI666706	2310004I03Rik; 4932434F09Rik; AI666706
6510397	6510397	1.72375	6.22414	10.9436	1.15406e-06	0.000167548	6.09335	Mus musculus	RefSeq	ILMN_221468	ILMN_221468	ANKRD47	NM_030697.1	NM_030697.1	NA	80880	13507631	NM_030697.1	Ankrd47	NP_109622.1	ILMN_2963483	6510397	S	2464	GAGCTGCTAACTACATCTAGACTCTCTCTGCTGTCTGAATCACAGCAGGG	17	+	33428704-33428753	17qB1	Mus musculus ankyrin repeat domain 47 (Ankrd47), mRNA.				0610013D04Rik; NG28; D17Ertd288e	0610013D04Rik; NG28; D17Ertd288e
3400184	3400184	0.417365	12.042	10.8899	1.20499e-06	0.000173959	6.0493	Mus musculus	RefSeq	ILMN_214901	ILMN_214901	H2-KE6	NM_013543.1	NM_013543.1	NA	14979	7305124	NM_013543.1	H2-Ke6	NP_038571.1	ILMN_2653265	3400184	S	1065	GTGGCTCAGGCATGCTGAATATGGAAGGCAGGGGTGCTTGTGACCCTAAT	17	-	34164004-34164053	17qB1	Mus musculus H2-K region expressed gene 6 (H2-Ke6), mRNA.	That fraction of cells, prepared by disruptive biochemical methods, that includes the plasma and other membranes [goid 5624] [evidence IDA]; The membrane surrounding a cell that separates the cell from its external environment. It consists of a phospholipid bilayer and associated proteins [goid 5886] [evidence IDA]; The double lipid bilayer enclosing the mitochondrion and separating its contents …	The chemical reactions and pathways resulting in the formation of lipids, compounds soluble in an organic solvent but not, or sparingly, in an aqueous solvent [goid 8610] [evidence IEA]; The chemical reactions and pathways resulting in the formation of steroids, compounds with a 1,2,cyclopentanoperhydrophenanthrene nucleus; includes de novo formation and steroid interconversion by modification [g…	Catalysis of an oxidation-reduction (redox) reaction, a reversible chemical reaction in which the oxidation state of an atom or atoms within a molecule is altered. One substrate acts as a hydrogen or electron donor and becomes oxidized, while the other acts as hydrogen or electron acceptor and becomes reduced [goid 16491] [evidence IEA]; Catalysis of the reaction: estradiol-17-beta + NADP+ = estr…	MGC107650; D17H6S112E; Ke6; H-2Ke6; Ring2	MGC107650; D17H6S112E; Ke6; H-2Ke6; Ring2
6250494	6250494	-1.24367	10.1554	-10.8696	1.22495e-06	0.000175852	6.03254	Mus musculus	RefSeq	ILMN_253083	ILMN_253083	CP	NM_007752.2	NM_007752.2	NA	12870	110347563	NM_007752.2	Cp	NP_031778.2	ILMN_3083163	6250494	A	3194	GCACACTGTACACTTCCACGGCCACAGCTTCCAATACAAGCACAGGGGAG	3	+	19888033-19888072:19889053-19889062	3qA2	Mus musculus ceruloplasmin (Cp), transcript variant 2, mRNA.	The space external to the outermost structure of a cell. For cells without external protective or external encapsulating structures this refers to space outside of the plasma membrane. This term covers the host cell environment outside an intracellular parasite [goid 5576] [evidence IEA]; That part of a multicellular organism outside the cells proper, usually taken to be outside the plasma membra…	The directed movement of charged atoms or small charged molecules into, out of, within or between cells [goid 6811] [evidence IEA]; The directed movement of copper (Cu) ions into, out of, within or between cells [goid 6825] [evidence IEA]; The process of removal or addition of one or more electrons with or without the concomitant removal or addition of a proton or protons [goid 55114] [evidence I…	Interacting selectively with any metal ion [goid 46872] [evidence IEA]; Interacting selectively with copper (Cu) ions [goid 5507] [evidence IDA]; Catalysis of the transfer of copper (Cu) ions from one side of a membrane to the other [goid 5375] [evidence IEA]; Catalysis of an oxidation-reduction (redox) reaction, a reversible chemical reaction in which the oxidation state of an atom or atoms with…	D3Ertd555e	D3Ertd555e
5130148	5130148	-0.901427	12.5259	-10.84	1.25457e-06	0.000178445	6.00814	Mus musculus	RefSeq	ILMN_257785	ILMN_257785	SPARC	NM_009242.1	NM_009242.1	NA	20692	6678076	NM_009242.1	Sparc	NP_033268.1	ILMN_3136561	5130148	A	1570	ACATGACAGACTCCCAGCAGCCCGGGACCTTGCTGTCTTCTCGACTCTTC	11	-	55238389-55238438	11qB1.3	Mus musculus secreted acidic cysteine rich glycoprotein (Sparc), mRNA.	The space external to the outermost structure of a cell. For cells without external protective or external encapsulating structures this refers to space outside of the plasma membrane. This term covers the host cell environment outside an intracellular parasite [goid 5576] [evidence IEA]; A layer consisting mainly of proteins (especially collagen) and glycosaminoglycans (mostly as proteoglycans) …	The series of molecular signals generated as a consequence of a transmembrane receptor tyrosine kinase binding to its physiological ligand [goid 7169] [evidence NAS]	Interacting selectively with copper (Cu) ions [goid 5507] [evidence IEA]; Interacting selectively with calcium ions (Ca2+) [goid 5509] [evidence IEA]	BM-40; AA517111	BM-40; AA517111
3120576	3120576	1.56343	7.90261	10.8378	1.2569e-06	0.000178445	6.00625	Mus musculus	RefSeq	ILMN_211123	ILMN_211123	ARPC1B	NM_023142.1	NM_023142.1	NA	11867	12963526	NM_023142.1	Arpc1b	NP_075631.1	ILMN_2860480	3120576	S	1112	GCCTGGAGTCAGCCTTGAAGGACCTGAAAATCAAATGAGCTGTGCAGACT	5	+	145888690-145888728:145888729-145888739	5qG2	Mus musculus actin related protein 2/3 complex, subunit 1B (Arpc1b), mRNA.	All of the contents of a cell excluding the plasma membrane and nucleus, but including other subcellular structures [goid 5737] [evidence IEA]; Any of the various filamentous elements that form the internal framework of cells, and typically remain after treatment of the cells with mild detergent to remove membrane constituents and soluble components of the cytoplasm. The term embraces intermediat…	Any process that modulates the frequency, rate or extent of the assembly of actin filaments by the addition of actin monomers to a filament [goid 30833] [evidence IEA]	Interacting selectively with monomeric or multimeric forms of actin, including actin filaments [goid 3779] [evidence IEA]	SOP2Hs; AA408534; MGC102425; p41-ARC; AA408064; L72; AW208418; AF007010; 41kDa; AA571392	SOP2Hs; AA408534; MGC102425; p41-ARC; AA408064; L72; AW208418; AF007010; 41kDa; AA571392
1780524	1780524	0.678605	11.262	10.8188	1.27641e-06	0.00018022	5.99052	Mus musculus	RefSeq	ILMN_211824	ILMN_211824	TFRC	NM_011638.3	NM_011638.3	NA	22042	34328492	NM_011638.3	Tfrc	NP_035768.1	ILMN_2619848	1780524	S	4269	CACTAGGCTCTCAGGGTCTTGGCACCACTCGCCCAAGTTATATCCACCAG	16	+	32632360-32632409	16qB3	Mus musculus transferrin receptor (Tfrc), mRNA.	Penetrating at least one phospholipid bilayer of a membrane. May also refer to the state of being buried in the bilayer with no exposure outside the bilayer. When used to describe a protein, indicates that all or part of the peptide sequence is embedded in the membrane [goid 16021] [evidence IEA]; Double layer of lipid molecules that encloses all cells, and, in eukaryotes, many organelles; may be…	A type of vesicle-mediated transport in which cells take up external materials or membrane constituents by the invagination of small region of the plasma membrane to form a new membrane-bounded vesicle [goid 6897] [evidence IEA]; The regulation of the levels, transport, and metabolism of iron ions within a cell or between a cell and its external environment [goid 6879] [evidence IMP]	Combining with an extracellular or intracellular messenger to initiate a change in cell activity [goid 4872] [evidence IEA]; Combining with transferrin to initiate a change in cell activity [goid 4998] [evidence TAS]; Catalysis of the transfer of iron (Fe) ions from one side of a membrane to the other [goid 5381] [evidence TAS]	Mtvr1; AU015758; AI195355; TFR; Trfr; p90; Mtvr-1; TFR1; E430033M20Rik; CD71; 2610028K12Rik; AI426448	Mtvr1; AU015758; AI195355; TFR; Trfr; p90; Mtvr-1; TFR1; E430033M20Rik; CD71; 2610028K12Rik; AI426448
1030008	1030008	1.4392	7.67773	10.7979	1.2982e-06	0.000182294	5.97323	Mus musculus	RefSeq	ILMN_219376	ILMN_219376	ASCL1	NM_008553.4	NM_008553.4	NA	17172	141802882	NM_008553.4	Ascl1	NP_032579.2	ILMN_2708006	1030008	S	1731	CTCAGTCACCCCCATTCCAGCGATCTATGGACATTTGCCTCCATTGAAGC	10	-	86954264-86954313	10qC1	Mus musculus achaete-scute complex homolog 1 (Drosophila) (Ascl1), mRNA.	A membrane-bounded organelle of eukaryotic cells in which chromosomes are housed and replicated. In most cells, the nucleus contains all of the cell's chromosomes except the organellar chromosomes, and is the site of RNA synthesis and processing. In some species, or in specialized cell types, RNA metabolism or DNA replication may be absent [goid 5634] [evidence IDA]; The portion of a cell bearing…	The process whose specific outcome is the progression of nervous tissue over time, from its formation to its mature state [goid 7399] [evidence IEA]; Any process that modulates the frequency, rate or extent of DNA-dependent transcription [goid 6355] [evidence IEA]; The synthesis of either RNA on a template of DNA or DNA on a template of RNA [goid 6350] [evidence IEA]; The process whereby relative…	Interacting selectively with DNA (deoxyribonucleic acid) [goid 3677] [evidence IEA]; Plays a role in regulating transcription; may bind a promoter or enhancer DNA sequence or interact with a DNA-binding transcription factor [goid 30528] [evidence IEA]; The function of binding to a specific DNA sequence in order to modulate transcription. The transcription factor may or may not also interact selec…	ASH1; AI225900; Mash1	AI225900; ASH1; Mash1
6580411	6580411	0.561015	12.0505	10.7824	1.31471e-06	0.000183177	5.96033	Mus musculus	RefSeq	ILMN_212569	ILMN_212569	ETFB	NM_026695.2	NM_026695.2	NA	110826	38142459	NM_026695.2	Etfb	NP_080971.2	ILMN_3104414	6580411	A	512	TCTGGAGACCCTTCGCCTGAAGCTGCCCGCTGTGGTGACTGCTGACCTAA	7	+	50711917-50711966	7qB4	Mus musculus electron transferring flavoprotein, beta polypeptide (Etfb), mRNA.	A semiautonomous, self replicating organelle that occurs in varying numbers, shapes, and sizes in the cytoplasm of virtually all eukaryotic cells. It is notably the site of tissue respiration [goid 5739] [evidence IDA]; A protein complex located in the mitochondrion. It contains flavin adenine dinucleotide (FAD) that, together with an acyl-CoA dehydrogenase, forms a system that oxidizes an acyl-C…	A process whereby a series of electron carriers operate together to transfer electrons from donors to any of several different terminal electron acceptors to generate a transmembrane electrochemical gradient [goid 22900] [evidence IEA]; The directed movement of substances (such as macromolecules, small molecules, ions) into, out of, within or between cells, or within a multicellular organism [goi…	Any molecular entity that serves as an electron acceptor and electron donor in an electron transport system [goid 9055] [evidence TAS]	2810441H06Rik; 0610009I16Rik	2810441H06Rik; 0610009I16Rik
1410113	1410113	0.548005	10.2341	10.7774	1.32001e-06	0.000183177	5.95622	Mus musculus	RefSeq	ILMN_190170	ILMN_240483	UAP1L1	NM_001033293.2	NM_001033293.2	NA	227620	142383016	NM_001033293.2	Uap1l1	NP_001028465.1	ILMN_2467800	1410113	S	1632	TGAAGCAAGTGTGCTAGTTGCTCTGAAAGATTGGGACCTCTTGGATCCCC	2	-	25217020-25217069	2qA3	Mus musculus UDP-N-acteylglucosamine pyrophosphorylase 1-like 1 (Uap1l1), mRNA. XM_918982		The chemical reactions and pathways, including anabolism and catabolism, by which living organisms transform chemical substances. Metabolic processes typically transform small molecules, but also include macromolecular processes such as DNA repair and replication, and protein synthesis and degradation [goid 8152] [evidence IEA]	Catalysis of the transfer of a nucleotidyl group to a reactant [goid 16779] [evidence IEA]; Catalysis of the transfer of a group, e.g. a methyl group, glycosyl group, acyl group, phosphorus-containing, or other groups, from one compound (generally regarded as the donor) to another compound (generally regarded as the acceptor). Transferase is the systematic name for any enzyme of EC class 2 [goid …	5730445F03Rik	5730445F03Rik
7570600	7570600	-0.748809	10.8636	-10.772	1.32587e-06	0.000183177	5.95169	Mus musculus	RefSeq	ILMN_216997	ILMN_238314	VASN	NM_139307.2	NM_139307.2	NA	246154	31981692	NM_139307.2	Vasn	NP_647468.2	ILMN_2677921	7570600	S	2512	GGGGAAGGTACTAGGGCACTGGCCTTGGCCTCAAAAGTGCAGGCACACTT	16	+	4650538-4650587	16qA1	Mus musculus vasorin (Vasn), mRNA.	Penetrating at least one phospholipid bilayer of a membrane. May also refer to the state of being buried in the bilayer with no exposure outside the bilayer. When used to describe a protein, indicates that all or part of the peptide sequence is embedded in the membrane [goid 16021] [evidence IEA]; Double layer of lipid molecules that encloses all cells, and, in eukaryotes, many organelles; may be…		Interacting selectively with any protein or protein complex (a complex of two or more proteins that may include other nonprotein molecules) [goid 5515] [evidence IEA]	2610528G05Rik; Slitl2	2610528G05Rik; Slitl2
2600360	2600360	1.43724	5.40686	10.7584	1.34064e-06	0.000184227	5.94037	Mus musculus	RefSeq	ILMN_212683	ILMN_212683	MATN4	NM_013592.2	NM_013592.2	NA	17183	31980776	NM_013592.2	Matn4	NP_038620.1	ILMN_2729289	2600360	S	2140	GTGCTGGTGGGGAAGGACTGCTACACTCGCCGCGAGCTTTGTTGGATTTC	2	-	164215182-164215231	2qH3	Mus musculus matrilin 4 (Matn4), mRNA.	The space external to the outermost structure of a cell. For cells without external protective or external encapsulating structures this refers to space outside of the plasma membrane. This term covers the host cell environment outside an intracellular parasite [goid 5576] [evidence IEA]			matrilin-4	matrilin-4
5360356	5360356	0.442463	11.7707	10.7339	1.36768e-06	0.000186943	5.91996	Mus musculus	RefSeq	ILMN_214592	ILMN_214592	GPD2	NM_010274.2	NM_010274.2	NA	14571	31981768	NM_010274.2	Gpd2	NP_034404.2	ILMN_1247257	5360356	S	2389	CTTGCCATCCTGATGAAAACTGCCGAGGAGAACTTGGACCGCAGAGTTCC	2	+	57219814-57219863	2qC1.1	Mus musculus glycerol phosphate dehydrogenase 2, mitochondrial (Gpd2), nuclear gene encoding mitochondrial protein, mRNA.	Double layer of lipid molecules that encloses all cells, and, in eukaryotes, many organelles; may be a single or double lipid bilayer; also includes associated proteins [goid 16020] [evidence IEA]; A semiautonomous, self replicating organelle that occurs in varying numbers, shapes, and sizes in the cytoplasm of virtually all eukaryotic cells. It is notably the site of tissue respiration [goid 573…	The chemical reactions and pathways involving glycerol-3-phosphate, a phosphoric monoester of glycerol [goid 6072] [evidence IMP]; The formation of glucose from noncarbohydrate precursors, such as pyruvate, amino acids and glycerol [goid 6094] [evidence IMP]; The process of removal or addition of one or more electrons with or without the concomitant removal or addition of a proton or protons [goi…	Interacting selectively with calcium ions (Ca2+) [goid 5509] [evidence IEA]; Catalysis of an oxidation-reduction (redox) reaction, a reversible chemical reaction in which the oxidation state of an atom or atoms within a molecule is altered. One substrate acts as a hydrogen or electron donor and becomes oxidized, while the other acts as hydrogen or electron acceptor and becomes reduced [goid 16491…	AW494132; AA408484; TISP38; GPDH; Gpd-m; Gdm1; Gpdh-m; AI448216; AU021455	AW494132; AA408484; TISP38; Gdm1; Gpdh-m; AI448216; GPDH; Gpd-m; AU021455
6040341	6040341	0.561403	11.2072	10.6815	1.42759e-06	0.000193209	5.87612	Mus musculus	RefSeq	ILMN_223547	ILMN_223547	PFDN2	NM_011070.3	NM_011070.3	NA	18637	47271538	NM_011070.3	Pfdn2	NP_035200.2	ILMN_1219667	6040341	S	231	TGGTTGGAGGTGTGCTGGTGGAGCGGACTGTCAAAGAAGTGCTGCCTGCC	1	+	173286889-173286938	1qH3	Mus musculus prefoldin 2 (Pfdn2), mRNA.	That part of the cytoplasm that does not contain membranous or particulate subcellular components [goid 5829] [evidence TAS]; A multisubunit chaperone that acts to delivers unfolded proteins to cytosolic chaperonin. In humans, the complex is a heterohexamer of two PFD-alpha and four PFD-beta type subunits [goid 16272] [evidence IEA]	The process of assisting in the covalent and noncovalent assembly of single chain polypeptides or multisubunit complexes into the correct tertiary structure [goid 6457] [evidence IDA]	Interacting selectively with an unfolded protein [goid 51082] [evidence IEA]	W48336; ESTM27	W48336; ESTM27
610341	610341	0.517736	8.77496	10.6807	1.42856e-06	0.000193209	5.87544	Mus musculus	RefSeq	ILMN_209808	ILMN_209808	TLE1	NM_011599.3	NM_011599.3	NA	21885	141803329	NM_011599.3	Tle1	NP_035729.2	ILMN_1230788	610341	S	3116	GTCACTGGCTCAGGGGACAAAAAGGCTACCGTTTATGAGGTCATCTACTG	4	-	71779317-71779317:71779318-71779366	4qC3	Mus musculus transducin-like enhancer of split 1, homolog of Drosophila E(spl) (Tle1), mRNA. XM_984202 XM_984240 XM_984277 XM_984316 XM_984359 XM_984397 XM_984426 XM_984456 XM_984492 XM_984530	All of the contents of a cell excluding the plasma membrane and nucleus, but including other subcellular structures [goid 5737] [evidence IEA]; A membrane-bounded organelle of eukaryotic cells in which chromosomes are housed and replicated. In most cells, the nucleus contains all of the cell's chromosomes except the organellar chromosomes, and is the site of RNA synthesis and processing. In some …	The series of molecular signals initiated by binding of Wnt protein to a frizzled family receptor on the surface of the target cell and ending with a change in cell state [goid 16055] [evidence IEA]; The synthesis of either RNA on a template of DNA or DNA on a template of RNA [goid 6350] [evidence IEA]; Any process that modulates the frequency, rate or extent of the synthesis of either RNA on a t…	Interacting selectively with any protein or protein complex (a complex of two or more proteins that may include other nonprotein molecules) [goid 5515] [evidence IPI]; The function of a transcription cofactor that represses transcription from a RNA polymerase II promoter; does not bind DNA itself [goid 3714] [evidence IDA]; Interacting selectively with chromatin, the network of fibers of DNA and …	C230057C06Rik; Grg1	C230057C06Rik; Grg1
10278	10278	1.40718	9.73809	10.6547	1.45933e-06	0.000196337	5.85364	Mus musculus	RefSeq	ILMN_222522	ILMN_222522	CCDC85B	NM_198616.2	NM_198616.2	NA	240514	148536849	NM_198616.2	Ccdc85b	NP_941018.1	ILMN_1220846	10278	S	803	TGCCTGGATTGCTCCCTGAGCTCGGGGAATGCTGTGGACCTCCAGACCTG				19qA	Mus musculus coiled-coil domain containing 85B (Ccdc85b), mRNA.				MGC67311; AI842788	MGC67311; AI842788
5690441	5690441	1.73088	8.77067	10.6337	1.48477e-06	0.000198719	5.83596	Mus musculus	MEEBO	ILMN_210028	ILMN_210028	CCND1	scl0012443.2_180	NM_007631.1	NA	NA	6680867	NM_007631.1	Ccnd1		ILMN_2601471	5690441	S	3523	GCCATAGACTGGTGGTGGGTCCACGGAATCTGCCCTGTGACATGAAAGGC						Cyclin-dependent protein kinases (CDKs) are heterodimeric enzymes that contain a kinase catalytic subunit associated with a regulatory cyclin partner [goid 307] [evidence IPI]; A membrane-bounded organelle of eukaryotic cells in which chromosomes are housed and replicated. In most cells, the nucleus contains all of the cell's chromosomes except the organellar chromosomes, and is the site of RNA s…	The process resulting in the physical partitioning and separation of a cell into daughter cells [goid 51301] [evidence IEA]; The progression of biochemical and morphological phases and events that occur in a cell during successive cell replication or nuclear replication events. Canonically, the cell cycle comprises the replication and segregation of genetic material followed by the division of th…	Interacting selectively with any protein or protein complex (a complex of two or more proteins that may include other nonprotein molecules) [goid 5515] [evidence IPI]; Catalysis of the transfer of a phosphate group, usually from ATP, to a substrate molecule [goid 16301] [evidence IDA]; Catalysis of the phosphorylation of an amino acid residue in a protein, usually according to the reaction: a pro…
2260746	2260746	-1.10908	8.05853	-10.6113	1.51243e-06	0.000201373	5.81706	Mus musculus	RefSeq	ILMN_208868	ILMN_208868	GDPD5	NM_201352.2	NM_201352.2	NA	233552	52345430	NM_201352.2	Gdpd5	NP_958740.2	ILMN_1254943	2260746	S	3464	CACAGGGCAATGGGCCACCTGGGCGAAGCACATTGGGCTCAGTCAAGCAT	7	+	106609375-106609424	7qE2	Mus musculus glycerophosphodiester phosphodiesterase domain containing 5 (Gdpd5), mRNA.	All of the contents of a cell excluding the plasma membrane and nucleus, but including other subcellular structures [goid 5737] [evidence IEA]; Penetrating at least one phospholipid bilayer of a membrane. May also refer to the state of being buried in the bilayer with no exposure outside the bilayer. When used to describe a protein, indicates that all or part of the peptide sequence is embedded i…	Any process specifically pertinent to the functioning of integrated living units: cells, tissues, organs, and organisms. A process is a collection of molecular events with a defined beginning and end [goid 8150] [evidence ND ]; The chemical reactions and pathways involving glycerol, 1,2,3-propanetriol, a sweet, hygroscopic, viscous liquid, widely distributed in nature as a constituent of many lip…	Elemental activities, such as catalysis or binding, describing the actions of a gene product at the molecular level. A given gene product may exhibit one or more molecular functions [goid 3674] [evidence ND ]; Catalysis of the hydrolysis of various bonds, e.g. C-O, C-N, C-C, phosphoric anhydride bonds, etc. Hydrolase is the systematic name for any enzyme of EC class 3 [goid 16787] [evidence IEA];…	MGC37148; Gde2; BC024955; MGC31332	MGC37148; Gde2; BC024955; MGC31332
150372	150372	-0.658143	9.03867	-10.5785	1.55399e-06	0.000205839	5.78932	Mus musculus	RefSeq	ILMN_200046	ILMN_259533	RASL11B	NM_026878.1	NM_026878.1	NA	68939	110625707	NM_026878.1	Rasl11b	NP_081154.1	ILMN_2706819	150372	S	1655	GCAGGGCTACCTGCCGAATCCCCTACACAGATGCACTTTAAGAAGCCGTT	5	+	74595389-74595438	5qC3.3	Mus musculus RAS-like, family 11, member B (Rasl11b), mRNA.	The living contents of a cell; the matter contained within (but not including) the plasma membrane, usually taken to exclude large vacuoles and masses of secretory or ingested material. In eukaryotes it includes the nucleus and cytoplasm [goid 5622] [evidence IEA]	Any series of molecular signals in which a small monomeric GTPase relays one or more of the signals [goid 7264] [evidence IEA]	Interacting selectively with GTP, guanosine triphosphate [goid 5525] [evidence IEA]; Interacting selectively with a nucleotide, any compound consisting of a nucleoside that is esterified with (ortho)phosphate or an oligophosphate at any hydroxyl group on the ribose or deoxyribose moiety [goid 166] [evidence IEA]	1190017B18Rik; MGC103217	1190017B18Rik; MGC103217
160097	160097	0.816177	7.70258	10.5472	1.59483e-06	0.000209577	5.76275	Mus musculus	RefSeq	ILMN_223608	ILMN_223608	BMPER	NM_028472.1	NM_028472.1	NA	73230	24371215	NM_028472.1	Bmper	NP_082748.1	ILMN_3008361	160097	S	3438	CCATTGAGTGGCTAGGGGCCATCTACGTTTTGTCACTATCTCATGGTGTA	9	+	23289291-23289340	9qA3	Mus musculus BMP-binding endothelial regulator (Bmper), mRNA.	The space external to the outermost structure of a cell. For cells without external protective or external encapsulating structures this refers to space outside of the plasma membrane. This term covers the host cell environment outside an intracellular parasite [goid 5576] [evidence IDA]	Any process that stops, prevents or reduces the frequency, rate or extent of BMP signaling pathway activity [goid 30514] [evidence IDA]	Interacting selectively with any protein or protein complex (a complex of two or more proteins that may include other nonprotein molecules) [goid 5515] [evidence IPI]	CV-2; Cv2; 3110056H04Rik; Crim3	CV-2; Cv2; 3110056H04Rik; Crim3
5900204	5900204	0.581087	9.74492	10.5395	1.60507e-06	0.000209577	5.75619	Mus musculus	MEEBO	ILMN_192673	ILMN_192673	SPRED1	scl20455.7_430		NA	NA	51036620	NM_033524	Spred1		ILMN_2490252	5900204	S	4	AGCCCGCTTAACTCCTGTCCTAATGCATCTTCTCACATAGAGCTGACTGG						A membrane-bounded organelle of eukaryotic cells in which chromosomes are housed and replicated. In most cells, the nucleus contains all of the cell's chromosomes except the organellar chromosomes, and is the site of RNA synthesis and processing. In some species, or in specialized cell types, RNA metabolism or DNA replication may be absent [goid 5634] [evidence IEA]; Double layer of lipid molecul…	Any process that terminates the activity of the active enzyme MAP kinase [goid 188] [evidence IMP]; Any process that modulates the frequency, rate or extent of signal transduction [goid 9966] [evidence IEA]; The biological process whose specific outcome is the progression of a multicellular organism over time from an initial condition (e.g. a zygote or a young adult) to a later condition (e.g. a …	Interacting selectively with the stem cell factor receptor (SCFR), a type III transmembrane kinase receptor [goid 5173] [evidence IPI]; Interacting selectively with any protein or protein complex (a complex of two or more proteins that may include other nonprotein molecules) [goid 5515] [evidence IPI]
1030142	1030142	1.44977	7.69769	10.5383	1.60668e-06	0.000209577	5.75517	Mus musculus	RefSeq	ILMN_211356	ILMN_211356	PYGL	NM_133198.1	NM_133198.1	NA	110095	18875341	NM_133198.1	Pygl	NP_573461.1	ILMN_2859847	1030142	S	2526	CGGATCTGAAGATTTCCCTATCCAACGAGTCCAGCAATGGGGTTAGTGCC	12	-	71291981-71292030	12qC2	Mus musculus liver glycogen phosphorylase (Pygl), mRNA.	That fraction of cells, prepared by disruptive biochemical methods, that is soluble in water [goid 5625] [evidence IDA]	The chemical reactions and pathways involving carbohydrates, any of a group of organic compounds based of the general formula Cx(H2O)y. Includes the formation of carbohydrate derivatives by the addition of a carbohydrate residue to another molecule [goid 5975] [evidence IEA]; The chemical reactions and pathways involving glycogen, a polydisperse, highly branched glucan composed of chains of D-glu…	Interacting selectively with a nucleotide, any compound consisting of a nucleoside that is esterified with (ortho)phosphate or an oligophosphate at any hydroxyl group on the ribose or deoxyribose moiety [goid 166] [evidence IEA]; Catalysis of a biochemical reaction at physiological temperatures. In biologically catalyzed reactions, the reactants are known as substrates, and the catalysts are natu…
3190372	3190372	-1.3811	3.8727	-10.521	1.62988e-06	0.000211531	5.74048	Mus musculus	RefSeq	ILMN_184396	ILMN_230920	RAGE	NM_011973.2	NM_011973.2	NA	26448	118129968	NM_011973.2	Rage	NP_036103.1	ILMN_2661520	3190372	S	326	AGTCTGCGAGAGATCCAAGCACTGAGGCGCCTGAACCCACACCCCAACAT	12	-	112066274-112066323	12qF1	Mus musculus renal tumor antigen (Rage), mRNA.	All of the contents of a cell excluding the plasma membrane and nucleus, but including other subcellular structures [goid 5737] [evidence IEA]	The process of introducing a phosphate group on to a protein [goid 6468] [evidence IEA]	Catalysis of the transfer of a phosphate group, usually from ATP, to a substrate molecule [goid 16301] [evidence IEA]; Interacting selectively with a nucleotide, any compound consisting of a nucleoside that is esterified with (ortho)phosphate or an oligophosphate at any hydroxyl group on the ribose or deoxyribose moiety [goid 166] [evidence IEA]; Catalysis of the reaction: ATP + a protein serine/…	MGC46883; MGC107277; RAGE1; MOK	MGC46883; MOK; MGC107277; RAGE1
5130577	5130577	-0.513339	9.90159	-10.4963	1.66377e-06	0.000214844	5.7194	Mus musculus	RefSeq	ILMN_215186	ILMN_215186	BBS7	NM_027810.2	NM_027810.2	NA	71492	142352247	NM_027810.2	Bbs7	NP_082086.1	ILMN_2656511	5130577	S	2345	GAAGAGTGACGGCCTCTAAGCATCCCCCTACGAGTACCCATGAAAGTCCT	3	-	36491635-36491657:36492593-36492619	3qB	Mus musculus Bardet-Biedl syndrome 7 (Bbs7), mRNA.	The part of a cell or its extracellular environment in which a gene product is located. A gene product may be located in one or more parts of a cell and its location may be as specific as a particular macromolecular complex, that is, a stable, persistent association of macromolecules that function together [goid 5575] [evidence ND ]	Any process specifically pertinent to the functioning of integrated living units: cells, tissues, organs, and organisms. A process is a collection of molecular events with a defined beginning and end [goid 8150] [evidence ND ]; The process whereby a relatively unspecialized cell acquires specialized features of an adipocyte, an animal connective tissue cell specialized for the synthesis and stora…	Elemental activities, such as catalysis or binding, describing the actions of a gene product at the molecular level. A given gene product may exhibit one or more molecular functions [goid 3674] [evidence ND ]	8430406N16Rik	8430406N16Rik
4900386	4900386	-0.88896	8.36929	-10.4866	1.67715e-06	0.000215276	5.71119	Mus musculus	RefSeq	ILMN_215475	ILMN_215475	OLFM2	NM_173777.2	NM_173777.2	NA	244723	31343362	NM_173777.2	Olfm2	NP_776138.1	ILMN_2905573	4900386	S	1372	TACAACGTCACCCTGTTCCACGTCATCAGCACTGCCGGGGACCCCTAGGT	9	-	20472548-20472550:20472551-20472597	9qA3	Mus musculus olfactomedin 2 (Olfm2), mRNA.	The space external to the outermost structure of a cell. For cells without external protective or external encapsulating structures this refers to space outside of the plasma membrane. This term covers the host cell environment outside an intracellular parasite [goid 5576] [evidence IEA]; Double layer of lipid molecules that encloses all cells, and, in eukaryotes, many organelles; may be a single…			A030009A06Rik	A030009A06Rik
3130167	3130167	1.06071	3.81308	10.4818	1.68387e-06	0.000215276	5.70709	Mus musculus	RefSeq	ILMN_222580	ILMN_222580	TDRD12	NM_028034.2	NM_028034.2	NA	71981	130497316	NM_028034.2	Tdrd12	NP_082310.1	ILMN_2751804	3130167	S	1413	CTTAAAGCCAGACTCCTGACGACATGCCAGCCCTTTCCAACACAGAGTGT	7	-	36278787-36278818:36278819-36278836	7qB2	Mus musculus tudor domain containing 12 (Tdrd12), transcript variant 2, mRNA.				ECAT8; 2410070K17Rik	ECAT8; 2410070K17Rik
7160441	7160441	-0.38941	9.18561	-10.4726	1.69684e-06	0.000215461	5.69923	Mus musculus	RefSeq	ILMN_259434	ILMN_259434	DYNC2LI1	NM_172256.1	NM_172256.1	NA	213575	26986540	NM_172256.1	Dync2li1	NP_758460.1	ILMN_3090123	7160441	A	1094	AGAAGCTCCTCTAAGACCTGGAAGCAAATCGAGCTGGACTCCTGACCCGC	17	+	85054669-85054703:85054704-85054718	17qE4	Mus musculus dynein cytoplasmic 2 light intermediate chain 1 (Dync2li1), mRNA.	All of the contents of a cell excluding the plasma membrane and nucleus, but including other subcellular structures [goid 5737] [evidence IEA]; The part of a cell or its extracellular environment in which a gene product is located. A gene product may be located in one or more parts of a cell and its location may be as specific as a particular macromolecular complex, that is, a stable, persistent …	The establishment of an organism's body plan or part of an organism with respect to the left and right halves. The pattern can either be symmetric, such that the halves are mirror images, or asymmetric where the pattern deviates from this symmetry [goid 7368] [evidence IMP]; The assembly of a cilium, a specialized eukaryotic locomotor organelle that consists of a filiform extrusion of the cell su…	Elemental activities, such as catalysis or binding, describing the actions of a gene product at the molecular level. A given gene product may exhibit one or more molecular functions [goid 3674] [evidence ND ]; Catalysis of movement along a polymeric molecule such as a microfilament or microtubule, coupled to the hydrolysis of a nucleoside triphosphate [goid 3774] [evidence IEA]	mD2LIC; CGI-60; 4933404O11Rik; MGC7211; LIC3; MGC40646; D2lic	CGI-60; MGC7211; LIC3; MGC40646; mD2LIC; 4933404O11Rik; D2lic
4590497	4590497	-0.800756	9.9683	-10.4641	1.70891e-06	0.000215461	5.69196	Mus musculus	RefSeq	ILMN_230372	ILMN_230372	CSTF3	NM_177253.1	NM_177253.1	NA	228410	82617609	NM_177253.1	Cstf3	NP_796227.1	ILMN_3145415	4590497	A	286	CACGGAAGACTTACGAACGCCTTGTTGCCCAGTTCCCCAGTTCTGGCAGA	2	+	104409950-104409999	2qE2	Mus musculus cleavage stimulation factor, 3' pre-RNA, subunit 3 (Cstf3), transcript variant 2, mRNA.	A membrane-bounded organelle of eukaryotic cells in which chromosomes are housed and replicated. In most cells, the nucleus contains all of the cell's chromosomes except the organellar chromosomes, and is the site of RNA synthesis and processing. In some species, or in specialized cell types, RNA metabolism or DNA replication may be absent [goid 5634] [evidence IEA]; The living contents of a cell…	Any process involved in the conversion of a primary mRNA transcript into one or more mature mRNA(s) prior to translation into polypeptide [goid 6397] [evidence IEA]; Any process involved in the conversion of one or more primary RNA transcripts into one or more mature RNA molecules [goid 6396] [evidence IEA]; Any process specifically pertinent to the functioning of integrated living units: cells, …	Elemental activities, such as catalysis or binding, describing the actions of a gene product at the molecular level. A given gene product may exhibit one or more molecular functions [goid 3674] [evidence ND ]	MGC6373; 4732468G05Rik; C79532	MGC6373; 4732468G05Rik; C79532
2970132	2970132	-0.600467	9.88119	-10.4623	1.71153e-06	0.000215461	5.69039	Mus musculus	RefSeq	ILMN_210871	ILMN_210871	PLEKHG2	NM_138752.2	NM_138752.2	NA	101497	144922715	NM_138752.2	Plekhg2	NP_620091.2	ILMN_2738054	2970132	S	4898	AAGAACTTTCTTCACCAGGTGCCACCTATCCTTATGACATCCAGAGCCTG	7	-	29147172-29147221	7qA3	Mus musculus pleckstrin homology domain containing, family G (with RhoGef domain) member 2 (Plekhg2), transcript variant 1, mRNA.	The living contents of a cell; the matter contained within (but not including) the plasma membrane, usually taken to exclude large vacuoles and masses of secretory or ingested material. In eukaryotes it includes the nucleus and cytoplasm [goid 5622] [evidence IEA]	Any process that modulates the frequency, rate or extent of Rho protein signal transduction [goid 35023] [evidence IEA]; A series of reactions within the cell that occur as a result of a single trigger reaction or compound [goid 7242] [evidence IEA]	Stimulates the exchange of guanyl nucleotides by a GTPase. Under normal cellular physiological conditions, the concentration of GTP is higher than that of GDP, favoring the replacement of GDP by GTP in association with the GTPase [goid 5085] [evidence IEA]; Stimulates the exchange of guanyl nucleotides by a GTPase of the Rho family. Under normal cellular physiological conditions, the concentratio…	AI194308; Clg; Cslg	AI194308; Clg; Cslg
5550309	5550309	-0.602114	12.4081	-10.4572	1.71886e-06	0.000215461	5.68602	Mus musculus	RefSeq	ILMN_219757	ILMN_240873	FHL1	NM_001077361.1	NM_001077361.1	NA	14199	116517339	NM_001077361.1	Fhl1	NP_001070829.1	ILMN_2713285	5550309	S	2456	GGTTTTCACCCCCTTCTCTGAAACGCAGGATTGCCTCCTTAACTGTACTC	X	+	54046293-54046342	XqA5	Mus musculus four and a half LIM domains 1 (Fhl1), transcript variant 1, mRNA.	All of the contents of a cell excluding the plasma membrane and nucleus, but including other subcellular structures [goid 5737] [evidence IEA]; A membrane-bounded organelle of eukaryotic cells in which chromosomes are housed and replicated. In most cells, the nucleus contains all of the cell's chromosomes except the organellar chromosomes, and is the site of RNA synthesis and processing. In some …	The process whereby relatively unspecialized cells, e.g. embryonic or regenerative cells, acquire specialized structural and/or functional features that characterize the cells, tissues, or organs of the mature organism or some other relatively stable phase of the organism's life history. Differentiation includes the processes involved in commitment of a cell to a specific fate [goid 30154] [evide…	Interacting selectively with zinc (Zn) ions [goid 8270] [evidence IEA]; Interacting selectively with any metal ion [goid 46872] [evidence IEA]	KyoT	KyoT
4290152	4290152	0.42901	8.8504	10.4409	1.7425e-06	0.000217365	5.67201	Mus musculus	RefSeq	ILMN_222570	ILMN_222570	2310016C08RIK	NM_023516.3	NM_023516.3	NA	69573	32129263	NM_023516.3	2310016C08Rik	NP_076005.1	ILMN_2926198	4290152	S	650	TGGACCTAAGTATCTTCTGTTGGTTTACCATTGAGTCTCTTCCCTGAGAG	6	+	29225158-29225207	6qA3.3	Mus musculus RIKEN cDNA 2310016C08 gene (2310016C08Rik), mRNA.	Double layer of lipid molecules that encloses all cells, and, in eukaryotes, many organelles; may be a single or double lipid bilayer; also includes associated proteins [goid 16020] [evidence IEA]; Penetrating at least one phospholipid bilayer of a membrane. May also refer to the state of being buried in the bilayer with no exposure outside the bilayer. When used to describe a protein, indicates …	A change in state or activity of a cell or an organism (in terms of movement, secretion, enzyme production, gene expression, etc.) as a result of a disturbance in organismal or cellular homeostasis, usually, but not necessarily, exogenous (e.g. temperature, humidity, ionizing radiation) [goid 6950] [evidence IEA]		AW049004; MGC103106	AW049004; MGC103106
3360520	3360520	-0.822356	10.7205	-10.3909	1.81704e-06	0.000225568	5.62905	Mus musculus	RefSeq	ILMN_209017	ILMN_209017	TMEM49	NM_029478.3	NM_029478.3	NA	75909	142367994	NM_029478.3	Tmem49	NP_083754.2	ILMN_2767635	3360520	S	1489	ATTTGTTAAGGTAAGGTGTCTACACCCTCAGTTCAATCCACGTCGTATTC	11	-	86398601-86398650	11qC	Mus musculus transmembrane protein 49 (Tmem49), mRNA.	Penetrating at least one phospholipid bilayer of a membrane. May also refer to the state of being buried in the bilayer with no exposure outside the bilayer. When used to describe a protein, indicates that all or part of the peptide sequence is embedded in the membrane [goid 16021] [evidence IEA]; Double layer of lipid molecules that encloses all cells, and, in eukaryotes, many organelles; may be…			ni-2; 4930579A11Rik; 3110098I04Rik; AI787464	3110098I04Rik; ni-2; 4930579A11Rik; AI787464
240301	240301	-1.23563	8.80846	-10.3675	1.85312e-06	0.00022894	5.60888	Mus musculus	RefSeq	ILMN_188640	ILMN_188640	FAS	NM_007987.1	NM_007987.1	NA	14102	6679750	NM_007987.1	Fas	NP_032013.1	ILMN_2479290	240301	S	394	CACCCTGACCCAGAATACCAAGTGCAAGTGCAAACCAGACTTCTACTGCG	19	+	34391081-34391130	19qC1	Mus musculus Fas (TNF receptor superfamily member 6) (Fas), mRNA.	Penetrating at least one phospholipid bilayer of a membrane. May also refer to the state of being buried in the bilayer with no exposure outside the bilayer. When used to describe a protein, indicates that all or part of the peptide sequence is embedded in the membrane [goid 16021] [evidence IEA]; Double layer of lipid molecules that encloses all cells, and, in eukaryotes, many organelles; may be…	The cascade of processes by which a signal interacts with a receptor, causing a change in the level or activity of a second messenger or other downstream target, and ultimately effecting a change in the functioning of the cell [goid 7165] [evidence IEA]; Any immune system process that functions in the calibrated response of an organism to a potential internal or invasive threat [goid 6955] [evide…	Combining with an extracellular or intracellular messenger to initiate a change in cell activity [goid 4872] [evidence IEA]; Combining with an extracellular or intracellular messenger to initiate a change in cell activity, and spanning to the membrane of either the cell or an organelle [goid 4888] [evidence IEA]; Interacting selectively with any protein or protein complex (a complex of two or mor…	CD95; AI196731; TNFR6; Tnfrsf6; APT1; lpr; APO-1	CD95; AI196731; TNFR6; Tnfrsf6; APT1; lpr; APO-1
6200176	6200176	0.388859	12.4114	10.328	1.91576e-06	0.000235546	5.57477	Mus musculus	RefSeq	ILMN_211847	ILMN_211847	DAP3	NM_022994.2	NM_022994.2	NA	65111	42734455	NM_022994.2	Dap3	NP_075370.1	ILMN_2620078	6200176	S	1659	GCGCATGAGGAAGTCCCAAGGTTCCAAGCTGAACACCCTGACCTGCACTG	3	-	88727644-88727693	3qF1	Mus musculus death associated protein 3 (Dap3), nuclear gene encoding mitochondrial protein, mRNA.	The gel-like material, with considerable fine structure, that lies in the matrix space, or lumen, of a mitochondrion. It contains the enzymes of the tricarboxylic acid cycle and, in some organisms, the enzymes concerned with fatty-acid oxidation [goid 5759] [evidence IDA]; A ribosome found in the mitochondrion of a eukaryotic cell; contains a characteristic set of proteins distinct from those of …	A form of programmed cell death induced by external or internal signals that trigger the activity of proteolytic caspases, whose actions dismantle the cell and result in cell death. Apoptosis begins internally with condensation and subsequent fragmentation of the cell nucleus (blebbing) while the plasma membrane remains intact. Other characteristics of apoptosis include DNA fragmentation and the …		DAP-3; 4921514D13Rik	DAP-3; 4921514D13Rik
70497	70497	-0.595712	9.26505	-10.3197	1.92924e-06	0.000236075	5.56757	Mus musculus	RefSeq	ILMN_213212	ILMN_213212	RBMS3	NM_178660.2	NM_178660.2	NA	207181	31340984	NM_178660.2	Rbms3	NP_848775.1	ILMN_2634777	70497	S	2530	GAGCGTGGTTGCTAGCGAAAGCGTCAGTGCTTTTTATCTGCAGTTTTTTC	9	-	116486821-116486870	9qF3	Mus musculus RNA binding motif, single stranded interacting protein (Rbms3), mRNA.	All of the contents of a cell excluding the plasma membrane and nucleus, but including other subcellular structures [goid 5737] [evidence IEA]		Interacting selectively with an RNA molecule or a portion thereof [goid 3723] [evidence IEA]; Interacting selectively with any nucleic acid [goid 3676] [evidence IEA]; Interacting selectively with a nucleotide, any compound consisting of a nucleoside that is esterified with (ortho)phosphate or an oligophosphate at any hydroxyl group on the ribose or deoxyribose moiety [goid 166] [evidence IEA]	6720477E09Rik; MGC118437	6720477E09Rik; MGC118437
7100685	7100685	-0.905877	6.89262	-10.3018	1.95879e-06	0.000238327	5.55196	Mus musculus	RefSeq	ILMN_211889	ILMN_211889	CTPS	NM_016748.1	NM_016748.1	NA	51797	7949028	NM_016748.1	Ctps	NP_058028.1	ILMN_1219712	7100685	S	1447	GGAACCATGAGGCTGGGCAAGAGGAGAACCCTGTTCCAGACCAAGAACTC	4	-	120215360-120215370:120216333-120216371	4qD2.2	Mus musculus cytidine 5'-triphosphate synthase (Ctps), mRNA.		The chemical reactions and pathways involving glutamine, 2-amino-4-carbamoylbutanoic acid [goid 6541] [evidence IEA]; The chemical reactions and pathways resulting in the formation of a pyrimidine nucleotide, a compound consisting of nucleoside (a pyrimidine base linked to a deoxyribose or ribose sugar) esterified with a phosphate moiety at either the 3' or 5'-hydroxyl group of its glycose moiety…	Catalysis of the ligation of two substances with concomitant breaking of a diphosphate linkage, usually in a nucleoside triphosphate. Ligase is the systematic name for any enzyme of EC class 6 [goid 16874] [evidence IEA]; Catalysis of the reaction: ATP + UTP + NH3 = ADP + phosphate + CTP [goid 3883] [evidence IEA]; Catalysis of a biochemical reaction at physiological temperatures. In biologically…
7160021	7160021	-0.623502	8.49654	-10.2973	1.9662e-06	0.000238327	5.54808	Mus musculus	RefSeq	ILMN_211406	ILMN_211406	PHLDB1	NM_153537.3	NM_153537.3	NA	102693	38455421	NM_153537.3	Phldb1	NP_705765.3	ILMN_2724371	7160021	S	5248	CTGTGGTAATCTCCCTTCAGTTTCCCAAAGGTGATGGGAAAGGAGAACGG	9	-	44494550-44494599	9qA5.2	Mus musculus pleckstrin homology-like domain, family B, member 1 (Phldb1), mRNA.				MGC32394; D330037A14Rik; AU041016; Ll5a	MGC32394; D330037A14Rik; AU041016; Ll5a
5050427	5050427	-0.691921	11.0511	-10.2756	2.00267e-06	0.000241608	5.52921	Mus musculus	RefSeq	ILMN_232528	ILMN_232528	LAMC1	NM_010683.1	NM_010683.1	NA	226519	31791056	NM_010683.1	Lamc1	NP_034813.1	ILMN_2974798	5050427	S	7038	GGCGTCGGCCTCACCAAGTTCAGTGCTGATTGGCTAGTTCCTCTATTCCG	1	-	155066586-155066635	1qG3	Mus musculus laminin, gamma 1 (Lamc1), mRNA.	A layer consisting mainly of proteins (especially collagen) and glycosaminoglycans (mostly as proteoglycans) that forms a sheet underlying or overlying cells such as endothelial and epithelial cells. The proteins are secreted by cells in the vicinity [goid 5578] [evidence IEA]; The space external to the outermost structure of a cell. For cells without external protective or external encapsulating…	The attachment of a cell, either to another cell or to an underlying substrate such as the extracellular matrix, via cell adhesion molecules [goid 7155] [evidence IEA]	Interacting selectively with any protein or protein complex (a complex of two or more proteins that may include other nonprotein molecules) [goid 5515] [evidence IPI]	Lamb2	Lamb2
50324	50324	0.90387	8.99017	10.2678	2.01592e-06	0.000242071	5.52244	Mus musculus	RefSeq	ILMN_213840	ILMN_213840	AGPAT3	NM_053014.3	NM_053014.3	NA	28169	118131207	NM_053014.3	Agpat3	NP_443747.2	ILMN_1226540	50324	S	3288	GCAGCGCTTCTGAGAGCAATAAAAACTACACTAGTAATGTGGGTGTGGGC	10	-	77735725-77735774	10qC1	Mus musculus 1-acylglycerol-3-phosphate O-acyltransferase 3 (Agpat3), mRNA.	Double layer of lipid molecules that encloses all cells, and, in eukaryotes, many organelles; may be a single or double lipid bilayer; also includes associated proteins [goid 16020] [evidence IEA]; Penetrating at least one phospholipid bilayer of a membrane. May also refer to the state of being buried in the bilayer with no exposure outside the bilayer. When used to describe a protein, indicates …	The chemical reactions and pathways resulting in the formation of phospholipids, any lipid containing phosphoric acid as a mono- or diester [goid 8654] [evidence IEA]; The chemical reactions and pathways, including anabolism and catabolism, by which living organisms transform chemical substances. Metabolic processes typically transform small molecules, but also include macromolecular processes su…	Catalysis of the transfer of a group, e.g. a methyl group, glycosyl group, acyl group, phosphorus-containing, or other groups, from one compound (generally regarded as the donor) to another compound (generally regarded as the acceptor). Transferase is the systematic name for any enzyme of EC class 2 [goid 16740] [evidence IEA]; Catalysis of the generalized reaction: acyl-carrier + reactant = acyl…	AW493985; D10Jhu12e; AW061257	AW493985; D10Jhu12e; AW061257
4010544	4010544	0.96422	10.1255	10.23	2.0817e-06	0.000248258	5.48946	Mus musculus	RefSeq	ILMN_211792	ILMN_247158	SLC35E3	NM_029875.2	NM_029875.2	NA	215436	37497123	NM_029875.2	Slc35e3	NP_084151.2	ILMN_2619574	4010544	S	3287	GCCCTGGGGACCGGAGTTGATTTGTACTGCGTACAAATCCTAGCTGTAGA	10	-	117170880-117170929	10qD2	Mus musculus solute carrier family 35, member E3 (Slc35e3), mRNA.	Penetrating at least one phospholipid bilayer of a membrane. May also refer to the state of being buried in the bilayer with no exposure outside the bilayer. When used to describe a protein, indicates that all or part of the peptide sequence is embedded in the membrane [goid 16021] [evidence IEA]; Double layer of lipid molecules that encloses all cells, and, in eukaryotes, many organelles; may be…			9330166G04Rik; AI481200	9330166G04Rik; AI481200
1110719	1110719	-0.649472	9.76222	-10.2272	2.08677e-06	0.000248258	5.48696	Mus musculus	RefSeq	ILMN_253678	ILMN_253678	FRMD6	NM_028127.3	NM_028127.3	NA	319710	34328509	NM_028127.3	Frmd6	NP_082403.2	ILMN_2828916	1110719	S	4371	GGAAAGTATAAAGCCGTCACTCACGCTGCACTTGCTAGCGTGTCCATGGC	12	+	72002930-72002979	12qC2-qC3	Mus musculus FERM domain containing 6 (Frmd6), mRNA.	All of the contents of a cell excluding the plasma membrane and nucleus, but including other subcellular structures [goid 5737] [evidence IEA]; Double layer of lipid molecules that encloses all cells, and, in eukaryotes, many organelles; may be a single or double lipid bilayer; also includes associated proteins [goid 16020] [evidence IEA]; The membrane surrounding a cell that separates the cell f…		The selective, often stoichiometric, interaction of a molecule with one or more specific sites on another molecule [goid 5488] [evidence IEA]	2610019M19Rik; 4930488L10Rik; AW212977	2610019M19Rik; 4930488L10Rik; AW212977
2760161	2760161	0.768823	8.67243	10.2121	2.11377e-06	0.000250311	5.47375	Mus musculus	RefSeq	ILMN_232955	ILMN_232955	SLC1A2	NM_001077515.1	NM_001077515.1	NA	20511	117606274	NM_001077515.1	Slc1a2	NP_001070983.1	ILMN_3076439	2760161	I	1868	GAGGCATAGAGGAGCTGTGTACACCCGTGATGATAGGCACCGTGCTGTGT	2	+	102621822-102621871	2qE2	Mus musculus solute carrier family 1 (glial high affinity glutamate transporter), member 2 (Slc1a2), transcript variant 2, mRNA.	Penetrating at least one phospholipid bilayer of a membrane. May also refer to the state of being buried in the bilayer with no exposure outside the bilayer. When used to describe a protein, indicates that all or part of the peptide sequence is embedded in the membrane [goid 16021] [evidence IEA]; Penetrating at least one phospholipid bilayer of a plasma membrane. May also refer to the state of b…	The directed movement of substances (such as macromolecules, small molecules, ions) into, out of, within or between cells, or within a multicellular organism [goid 6810] [evidence IEA]; The directed movement of dicarboxylic acids into, out of, within or between cells [goid 6835] [evidence IEA]; The inherent decline of a multicellular organism over time, from the optimal fertility and viability of…	Enables the active transport of a solute across a membrane by a mechanism whereby two or more species are transported together in the same direction in a tightly coupled process not directly linked to a form of energy other than chemiosmotic energy [goid 15293] [evidence IEA]; Catalysis of the transfer of a solute or solutes from one side of a membrane to the other according to the reaction: dica…	GLT-1; Eaat2; MGLT1; 1700091C19Rik; GLT1	Eaat2; MGLT1; 1700091C19Rik; GLT-1; GLT1
1050671	1050671	0.671757	8.26327	10.1954	2.14414e-06	0.000252743	5.45908	Mus musculus	RefSeq	ILMN_210599	ILMN_210599	FKBP11	NM_024169.3	NM_024169.3	NA	66120	85861215	NM_024169.3	Fkbp11	NP_077131.2	ILMN_1224635	1050671	S	512	GGTGCAGTACGATGTGGAGCTGATCGCTTTGATTCGAGCCAACTACTGGC	15	-	98554973-98555022	15qF1	Mus musculus FK506 binding protein 11 (Fkbp11), mRNA.	Penetrating at least one phospholipid bilayer of a membrane. May also refer to the state of being buried in the bilayer with no exposure outside the bilayer. When used to describe a protein, indicates that all or part of the peptide sequence is embedded in the membrane [goid 16021] [evidence IEA]; Double layer of lipid molecules that encloses all cells, and, in eukaryotes, many organelles; may be…	The process of assisting in the covalent and noncovalent assembly of single chain polypeptides or multisubunit complexes into the correct tertiary structure [goid 6457] [evidence IEA]	Catalysis of the geometric or structural changes within one molecule. Isomerase is the systematic name for any enzyme of EC class 5 [goid 16853] [evidence IEA]; Catalysis of the reaction: peptidyl-proline (omega=180) = peptidyl-proline (omega=0) [goid 3755] [evidence IEA]	1110002O23Rik	1110002O23Rik
1070709	1070709	-1.202	9.22812	-10.122	2.28305e-06	0.000267888	5.39454	Mus musculus	RefSeq	ILMN_211969	ILMN_211969	NEDD9	NM_017464.2	NM_017464.2	NA	18003	31543317	NM_017464.2	Nedd9	NP_059492.2	ILMN_1223678	1070709	S	4219	TGGAGAGCAATTCACTGTGTCTGGCGTGTGGAAGAAGAGGGTCCTGAAGC	13	-	41321151-41321200	13qA3.3-qA4	Mus musculus neural precursor cell expressed, developmentally down-regulated gene 9 (Nedd9), mRNA.	All of the contents of a cell excluding the plasma membrane and nucleus, but including other subcellular structures [goid 5737] [evidence IEA]; Any of the various filamentous elements that form the internal framework of cells, and typically remain after treatment of the cells with mild detergent to remove membrane constituents and soluble components of the cytoplasm. The term embraces intermediat…	Any process that modulates the frequency, rate or extent of cell growth [goid 1558] [evidence IEA]; The progression of biochemical and morphological phases and events that occur in a cell during successive cell replication or nuclear replication events. Canonically, the cell cycle comprises the replication and segregation of genetic material followed by the division of the cell, but in endocycles…	Interacting selectively with any protein or protein complex (a complex of two or more proteins that may include other nonprotein molecules) [goid 5515] [evidence IEA]	E230025G09Rik	E230025G09Rik
2690142	2690142	-0.822508	9.56281	-10.0901	2.3466e-06	0.000274093	5.3663	Mus musculus	RefSeq	ILMN_185428	ILMN_185428	TPM3	NM_022314.2	NM_022314.2	NA	59069	40254524	NM_022314.2	Tpm3	NP_071709.2	ILMN_2444316	2690142	S	629	CAGATCAGACTGATGGACCAGAACCTGAAGTGTCTGAGTGCTGCTGAAGA	3	+	89892345-89892394	3qF1	Mus musculus tropomyosin 3, gamma (Tpm3), mRNA.	Any of the various filamentous elements that form the internal framework of cells, and typically remain after treatment of the cells with mild detergent to remove membrane constituents and soluble components of the cytoplasm. The term embraces intermediate filaments, microfilaments, microtubules, the microtrabecular lattice, and other structures characterized by a polymeric filamentous nature and…		Interacting selectively with monomeric or multimeric forms of actin, including actin filaments [goid 3779] [evidence IEA]	Trop-5; Tpm5; MGC102590; gamma-TM; Tpm-5; Tm5NM; hTM30nm; hTMnm	Trop-5; Tpm5; MGC102590; gamma-TM; Tpm-5; Tm5NM; hTM30nm; hTMnm
2260113	2260113	0.45733	11.0958	10.053	2.42284e-06	0.000281719	5.33339	Mus musculus	RefSeq	ILMN_222114	ILMN_222114	DDX25	NM_013932.3	NM_013932.3	NA	30959	141801077	NM_013932.3	Ddx25	NP_038960.1	ILMN_1237338	2260113	S	1536	GAGGCCTTCGTTGTTTGTGGGCTAGTTTACGTGAGAATGTTTCAGCAGAG	9	-	35349516-35349565	9qA4	Mus musculus DEAD (Asp-Glu-Ala-Asp) box polypeptide 25 (Ddx25), mRNA.	All of the contents of a cell excluding the plasma membrane and nucleus, but including other subcellular structures [goid 5737] [evidence IDA]; A membrane-bounded organelle of eukaryotic cells in which chromosomes are housed and replicated. In most cells, the nucleus contains all of the cell's chromosomes except the organellar chromosomes, and is the site of RNA synthesis and processing. In some …	The process whose specific outcome is the progression of a male gamete over time, from initial commitment of the cell to a specific fate, to the fully functional differentiated cell [goid 7286] [evidence IDA]; The process whereby relatively unspecialized cells, e.g. embryonic or regenerative cells, acquire specialized structural and/or functional features that characterize the cells, tissues, or …	Catalysis of the hydrolysis of various bonds, e.g. C-O, C-N, C-C, phosphoric anhydride bonds, etc. Hydrolase is the systematic name for any enzyme of EC class 3 [goid 16787] [evidence IEA]; Catalysis of the reaction: ATP + H2O = ADP + phosphate, driving the unwinding of an RNA helix [goid 4004] [evidence IDA]; Catalysis of the reaction: NTP + H2O = NDP + phosphate to drive the unwinding of a DNA …	AW047046; GRTH	AW047046; GRTH
610482	610482	0.612338	9.26892	10.0359	2.45893e-06	0.000284626	5.31817	Mus musculus	RefSeq	ILMN_188462	ILMN_251549	PEX11A	NM_011068.1	NM_011068.1	NA	18631	6755033	NM_011068.1	Pex11a	NP_035198.1	ILMN_2700265	610482	S	757	CTCCTCACGGTAGTGTATCCTCAGCTGAAACTGAAGGCCCGCTAGGGTGT	7	-	86882222-86882227:86882228-86882271	7qD3	Mus musculus peroxisomal biogenesis factor 11a (Pex11a), mRNA.	A small, membrane-bounded organelle that uses dioxygen (O2) to oxidize organic molecules; contains some enzymes that produce and others that degrade hydrogen peroxide (H2O2) [goid 5777] [evidence ISO]; Double layer of lipid molecules that encloses all cells, and, in eukaryotes, many organelles; may be a single or double lipid bilayer; also includes associated proteins [goid 16020] [evidence IEA];…	A process that is carried out at the cellular level which results in the formation, arrangement of constituent parts, or disassembly of a peroxisome. A peroxisome is a small, membrane-bounded organelle that uses dioxygen (O2) to oxidize organic molecules [goid 7031] [evidence IEA]; The division of a mature peroxisome within a cell to form two or more separate peroxisome compartments [goid 16559] …		PEX11alpha	PEX11alpha
2970703	2970703	-0.716106	7.6173	-9.98841	2.56234e-06	0.000295266	5.27576	Mus musculus	RefSeq	ILMN_246637	ILMN_246637	MLF1	NM_001039543.1	NM_001039543.1	NA	17349	88196766	NM_001039543.1	Mlf1	NP_001034632.1	ILMN_3112219	2970703	A	742	GACGGTCAGGAAACACTGGAATGCGAAGTGTGGGTCATGAGCATCCAGGG	3	+	67201763-67201812	3qE1	Mus musculus myeloid leukemia factor 1 (Mlf1), transcript variant 1, mRNA.	A membrane-bounded organelle of eukaryotic cells in which chromosomes are housed and replicated. In most cells, the nucleus contains all of the cell's chromosomes except the organellar chromosomes, and is the site of RNA synthesis and processing. In some species, or in specialized cell types, RNA metabolism or DNA replication may be absent [goid 5634] [evidence IDA]; All of the contents of a cell…	The process whereby a precursor cell type acquires the specialized features of a myeloid progenitor cell. Myeloid progenitor cells include progenitor cells for any of the myeloid lineages [goid 2318] [evidence IDA]; The process whereby relatively unspecialized cells, e.g. embryonic or regenerative cells, acquire specialized structural and/or functional features that characterize the cells, tissue…	Interacting selectively with any protein or protein complex (a complex of two or more proteins that may include other nonprotein molecules) [goid 5515] [evidence IPI]; Interacting selectively with DNA (deoxyribonucleic acid) [goid 3677] [evidence IDA]	HLS7	HLS7
150543	150543	1.82791	3.93123	9.94987	2.6497e-06	0.00030397	5.24122	Mus musculus	RefSeq	ILMN_216010	ILMN_216010	TMEM82	NM_145987.2	NM_145987.2	NA	213989	77020278	NM_145987.2	Tmem82	NP_666099.2	ILMN_2666312	150543	S	1931	GAGATGGACAGCGTCAGCAGACCCACTTTTCTTGGCTGGGCAAGAGGACA	4	-	141170233-141170282	4qE1	Mus musculus transmembrane protein 82 (Tmem82), mRNA.	Penetrating at least one phospholipid bilayer of a membrane. May also refer to the state of being buried in the bilayer with no exposure outside the bilayer. When used to describe a protein, indicates that all or part of the peptide sequence is embedded in the membrane [goid 16021] [evidence IEA]; Double layer of lipid molecules that encloses all cells, and, in eukaryotes, many organelles; may be…			RP23-291H3.2; MGC37938	RP23-291H3.2; MGC37938
4780437	4780437	0.906254	11.8771	9.9383	2.67656e-06	0.000305687	5.23083	Mus musculus	RefSeq	ILMN_194080	ILMN_194080	VTI1B	NM_016800.2	NM_016800.2	NA	53612	31980616	NM_016800.2	Vti1b	NP_058080.2	ILMN_2503190	4780437	S	699	GGAGCTAGCCATCCTGGTCGGTCTGGTGTATTACAAATTCTTTCGACACC	12	-	80257455-80257461:80257462-80257504	12qC3	Mus musculus vesicle transport through interaction with t-SNAREs 1B homolog (Vti1b), mRNA.	A compound membranous cytoplasmic organelle of eukaryotic cells, consisting of flattened, ribosome-free vesicles arranged in a more or less regular stack. The Golgi apparatus differs from the endoplasmic reticulum in often having slightly thicker membranes, appearing in sections as a characteristic shallow semicircle so that the convex side (cis or entry face) abuts the endoplasmic reticulum, sec…	The directed movement of proteins into, out of, within or between cells [goid 15031] [evidence IEA]; The directed movement of substances (such as macromolecules, small molecules, ions) into, out of, within or between cells, or within a multicellular organism [goid 6810] [evidence IEA]; The directed movement of proteins in a cell, including the movement of proteins between specific compartments or…	Interacting selectively with any protein or protein complex (a complex of two or more proteins that may include other nonprotein molecules) [goid 5515] [evidence IPI]	Vti1-rp1; GES30; SNARE; AU015348; MVti1b	Vti1-rp1; GES30; SNARE; AU015348; MVti1b
2260471	2260471	-0.367596	13.0171	-9.92472	2.70847e-06	0.000307963	5.21862	Mus musculus	RefSeq	ILMN_219558	ILMN_219558	CRIP2	NM_024223.1	NM_024223.1	NA	68337	13195645	NM_024223.1	Crip2	NP_077185.1	ILMN_2710449	2260471	S	1074	CTACCCTCACATGGTTCATGGCTATGGAGACTTTTGCTGTCAATAAATAG	12	+	114378043-114378079:114378024-114378036	12qF1	Mus musculus cysteine rich protein 2 (Crip2), mRNA.	The part of a cell or its extracellular environment in which a gene product is located. A gene product may be located in one or more parts of a cell and its location may be as specific as a particular macromolecular complex, that is, a stable, persistent association of macromolecules that function together [goid 5575] [evidence ND ]	The process whose specific outcome is the progression of the myeloid and lymphoid derived organ/tissue systems of the blood and other parts of the body over time, from formation to the mature structure. The site of hemopoiesis is variable during development, but occurs primarily in bone marrow or kidney in many adult vertebrates [goid 30097] [evidence IDA]; Any process that activates or increases…	Interacting selectively with any metal ion [goid 46872] [evidence IEA]; Interacting selectively with zinc (Zn) ions [goid 8270] [evidence IEA]; Elemental activities, such as catalysis or binding, describing the actions of a gene product at the molecular level. A given gene product may exhibit one or more molecular functions [goid 3674] [evidence ND ]	CRP2; Crp; ESP1; C77570; Hlp; AW743261; 0610010I23Rik	CRP2; Crp; ESP1; C77570; Hlp; AW743261; 0610010I23Rik
1230672	1230672	-0.590068	11.2341	-9.894	2.7822e-06	0.000314952	5.19094	Mus musculus	RefSeq	ILMN_223150	ILMN_223150	MXRA8	NM_024263.3	NM_024263.3	NA	74761	31982601	NM_024263.3	Mxra8	NP_077225.3	ILMN_2927638	1230672	S	1711	TCCACCAAATGCAAAGTCCCTCGTGGCCTCTTACTGCTAGGGTCAGGAAG	4	+	155217737-155217786	4qE2	Mus musculus matrix-remodelling associated 8 (Mxra8), mRNA.	Penetrating at least one phospholipid bilayer of a membrane. May also refer to the state of being buried in the bilayer with no exposure outside the bilayer. When used to describe a protein, indicates that all or part of the peptide sequence is embedded in the membrane [goid 16021] [evidence IEA]; Double layer of lipid molecules that encloses all cells, and, in eukaryotes, many organelles; may be…			AI131686; MGC3047; 1700095D18Rik; 1200013A08Rik	AI131686; MGC3047; 1700095D18Rik; 1200013A08Rik
5390128	5390128	0.763983	9.9145	9.87607	2.82624e-06	0.000318535	5.17474	Mus musculus	RefSeq	ILMN_211377	ILMN_211377	DCI	NM_010023.3	NM_010023.3	NA	13177	142379490	NM_010023.3	Dci	NP_034153.2	ILMN_2615207	5390128	S	666	GAGGATCAGGTACACAGCAAGGCTCGCTCAGTGATGACCAAGTGGTTAGC	17	+	24574498-24574547	17qA3.3	Mus musculus dodecenoyl-Coenzyme A delta isomerase (3,2 trans-enoyl-Coenyme A isomerase) (Dci), nuclear gene encoding mitochondrial protein, mRNA.	A semiautonomous, self replicating organelle that occurs in varying numbers, shapes, and sizes in the cytoplasm of virtually all eukaryotic cells. It is notably the site of tissue respiration [goid 5739] [evidence TAS]; A semiautonomous, self replicating organelle that occurs in varying numbers, shapes, and sizes in the cytoplasm of virtually all eukaryotic cells. It is notably the site of tissue…	The chemical reactions and pathways involving fatty acids, aliphatic monocarboxylic acids liberated from naturally occurring fats and oils by hydrolysis [goid 6631] [evidence IEA]; The chemical reactions and pathways involving lipids, compounds soluble in an organic solvent but not, or sparingly, in an aqueous solvent. Includes fatty acids; neutral fats, other fatty-acid esters, and soaps; long-c…	Catalysis of the geometric or structural changes within one molecule. Isomerase is the systematic name for any enzyme of EC class 5 [goid 16853] [evidence IEA]; Catalysis of a biochemical reaction at physiological temperatures. In biologically catalyzed reactions, the reactants are known as substrates, and the catalysts are naturally occurring macromolecular substances known as enzymes. Enzymes p…	eci	eci
5050577	5050577	-0.725031	11.2928	-9.86876	2.84443e-06	0.000319184	5.16813	Mus musculus	RefSeq	ILMN_211889	ILMN_211889	CTPS	NM_016748.1	NM_016748.1	NA	51797	7949028	NM_016748.1	Ctps	NP_058028.1	ILMN_2620435	5050577	S	2481	GGTAACCGGTTCTAAAGCCCTCTCTTGTGTGTGCACCGTTGGCTTGAAGG	4	-	120212602-120212651	4qD2.2	Mus musculus cytidine 5'-triphosphate synthase (Ctps), mRNA.		The chemical reactions and pathways involving glutamine, 2-amino-4-carbamoylbutanoic acid [goid 6541] [evidence IEA]; The chemical reactions and pathways resulting in the formation of a pyrimidine nucleotide, a compound consisting of nucleoside (a pyrimidine base linked to a deoxyribose or ribose sugar) esterified with a phosphate moiety at either the 3' or 5'-hydroxyl group of its glycose moiety…	Catalysis of the ligation of two substances with concomitant breaking of a diphosphate linkage, usually in a nucleoside triphosphate. Ligase is the systematic name for any enzyme of EC class 6 [goid 16874] [evidence IEA]; Catalysis of the reaction: ATP + UTP + NH3 = ADP + phosphate + CTP [goid 3883] [evidence IEA]; Catalysis of a biochemical reaction at physiological temperatures. In biologically…
6900241	6900241	3.06293	6.73899	9.85099	2.88916e-06	0.000322795	5.15204	Mus musculus	RefSeq	ILMN_217876	ILMN_217876	NPM3	NM_008723.1	NM_008723.1	NA	18150	6679109	NM_008723.1	Npm3	NP_032749.1	ILMN_3093150	6900241	A	237	ACGAGTGTAATGTGGTGGAAGTTGTGGCCCGGGATCACGACAATCAGGAG	19	-	45823284-45823333	19qC3	Mus musculus nucleoplasmin 3 (Npm3), mRNA.	A membrane-bounded organelle of eukaryotic cells in which chromosomes are housed and replicated. In most cells, the nucleus contains all of the cell's chromosomes except the organellar chromosomes, and is the site of RNA synthesis and processing. In some species, or in specialized cell types, RNA metabolism or DNA replication may be absent [goid 5634] [evidence IEA]; A small, dense body one or mo…	Any process involved in the conversion of a primary ribosomal RNA (rRNA) transcript into one or more mature rRNA molecules [goid 6364] [evidence IDA]; The synthesis of ribosomal RNA (rRNA), any RNA that forms part of the ribosomal structure, from a DNA template [goid 9303] [evidence IDA]	Interacting selectively with any nucleic acid [goid 3676] [evidence IEA]; Interacting selectively with any protein or protein complex (a complex of two or more proteins that may include other nonprotein molecules) [goid 5515] [evidence IPI]	Nub1	Nub1
2480544	2480544	-0.451313	11.7988	-9.84262	2.91049e-06	0.00032377	5.14445	Mus musculus	RefSeq	ILMN_188284	ILMN_188284	UBE2B	NM_009458.2	NM_009458.2	NA	22210	31560629	NM_009458.2	Ube2b	NP_033484.2	ILMN_2959247	2480544	S	1133	CTAGTCTGGTTCTGTCCAGCTCTGTATTTGGGCCACTTGTTAATGTGCGT	11	-	51829432-51829481	11qB1.3	Mus musculus ubiquitin-conjugating enzyme E2B, RAD6 homology (S. cerevisiae) (Ube2b), mRNA.	A membrane-bounded organelle of eukaryotic cells in which chromosomes are housed and replicated. In most cells, the nucleus contains all of the cell's chromosomes except the organellar chromosomes, and is the site of RNA synthesis and processing. In some species, or in specialized cell types, RNA metabolism or DNA replication may be absent [goid 5634] [evidence IEA]; Double layer of lipid molecul…	The process of restoring DNA after damage. Genomes are subject to damage by chemical and physical agents in the environment (e.g. UV and ionizing radiations, chemical mutagens, fungal and bacterial toxins, etc.) and by free radicals or alkylating agents endogenously generated in metabolism. DNA is also damaged because of errors during its replication. A variety of different DNA repair pathways ha…	Catalysis of the ligation of two substances with concomitant breaking of a diphosphate linkage, usually in a nucleoside triphosphate. Ligase is the systematic name for any enzyme of EC class 6 [goid 16874] [evidence IEA]; Interacting selectively with any protein or protein complex (a complex of two or more proteins that may include other nonprotein molecules) [goid 5515] [evidence IPI]; Catalysis…	E2-14k; Rad6b; HR6B; 2610301N02Rik	E2-14k; Rad6b; HR6B; 2610301N02Rik
3830372	3830372	0.804708	7.32461	9.82552	2.95461e-06	0.000327261	5.12894	Mus musculus	RefSeq	ILMN_209477	ILMN_260183	ALG8	NM_199035.1	NM_199035.1	NA	381903	39841066	NM_199035.1	Alg8	NP_950200.1	ILMN_1237963	3830372	S	1723	TGCCCTGCCTAGCAACCTGATTGTTTCCATGGTGAGGAGCCACTTGCCCT	7	+	104540401-104540450	7qE1	Mus musculus asparagine-linked glycosylation 8 homolog (yeast, alpha-1,3-glucosyltransferase) (Alg8), mRNA.	Double layer of lipid molecules that encloses all cells, and, in eukaryotes, many organelles; may be a single or double lipid bilayer; also includes associated proteins [goid 16020] [evidence IEA]; Penetrating at least one phospholipid bilayer of a membrane. May also refer to the state of being buried in the bilayer with no exposure outside the bilayer. When used to describe a protein, indicates …		Catalysis of the transfer of a glycosyl group from one compound (donor) to another (acceptor) [goid 16757] [evidence IEA]; Catalysis of the transfer of a group, e.g. a methyl group, glycosyl group, acyl group, phosphorus-containing, or other groups, from one compound (generally regarded as the donor) to another compound (generally regarded as the acceptor). Transferase is the systematic name for …	Gm1089; AI447372; MGC74399	Gm1089; AI447372; MGC74399
3710563	3710563	-0.873533	9.61015	-9.79916	3.02409e-06	0.000333519	5.10496	Mus musculus	RefSeq	ILMN_224541	ILMN_224541	SYTL2	NM_001040088.1	NM_001040088.1	NA	83671	91718894	NM_001040088.1	Sytl2	NP_001035177.1	ILMN_3127335	3710563	A	2237	TCCCACACACACCCGGACTCCTGTAACCTCACCTTCTCAGTCTCAAATGG	7	+	97558600-97558649	7qE1	Mus musculus synaptotagmin-like 2 (Sytl2), transcript variant 5, mRNA.	Double layer of lipid molecules that encloses all cells, and, in eukaryotes, many organelles; may be a single or double lipid bilayer; also includes associated proteins [goid 16020] [evidence IEA]; That fraction of cells, prepared by disruptive biochemical methods, that includes the plasma and other membranes [goid 5624] [evidence IDA]; A tissue-specific, membrane-bounded cytoplasmic organelle wi…	The directed movement of proteins in a cell, including the movement of proteins between specific compartments or structures within a cell, such as organelles of a eukaryotic cell [goid 6886] [evidence IEA]; The directed movement of substances, either within a vesicle or in the vesicle membrane, into, out of or within a cell [goid 16192] [evidence IPI]	Interacting selectively with Rab protein, any member of the Rab subfamily of the Ras superfamily of monomeric GTPases [goid 17137] [evidence IEA]; Interacting selectively with any protein or protein complex (a complex of two or more proteins that may include other nonprotein molecules) [goid 5515] [evidence IPI]; Interacting selectively with neurexins, synaptic cell surface proteins related to la…	Slp2-d; AI266830; Slp2-a; mKIAA1597; Slp2-c; Slp2; KIAA1597; Slp2-b	Slp2-d; AI266830; Slp2-a; mKIAA1597; Slp2-c; Slp2; KIAA1597; Slp2-b
4120017	4120017	0.517864	10.8203	9.76834	3.10759e-06	0.000341263	5.07685	Mus musculus	RefSeq	ILMN_212206	ILMN_212206	1110001J03RIK	NM_025363.2	NM_025363.2	NA	66117	27228964	NM_025363.2	1110001J03Rik	NP_079639.1	ILMN_2958076	4120017	S	331	TGGAGGGAAGGGCTGGGAGCCGTGATGCAGAGAGTCCTCAGATGTTCCTT	6	+	38468947-38468970:38468971-38468996	6qB1	Mus musculus RIKEN cDNA 1110001J03 gene (1110001J03Rik), mRNA.
6770356	6770356	1.12668	10.8605	9.74887	3.16162e-06	0.00034572	5.05906	Mus musculus	RefSeq	ILMN_212378	ILMN_212378	MEST	NM_008590.1	NM_008590.1	NA	17294	6678865	NM_008590.1	Mest	NP_032616.1	ILMN_2846904	6770356	S	2092	GCAGAATTTCCTAAAACTGCCAGGCATTAAGAACTGCATCTGTGCCAGAG	6	+	30698006-30698055	6qA3.3	Mus musculus mesoderm specific transcript (Mest), mRNA.	Penetrating at least one phospholipid bilayer of a membrane. May also refer to the state of being buried in the bilayer with no exposure outside the bilayer. When used to describe a protein, indicates that all or part of the peptide sequence is embedded in the membrane [goid 16021] [evidence IEA]; Double layer of lipid molecules that encloses all cells, and, in eukaryotes, many organelles; may be…	A change in state or activity of a cell or an organism (in terms of movement, secretion, enzyme production, gene expression, etc.) as a result of a retinoic acid stimulus [goid 32526] [evidence IDA]	Catalysis of a biochemical reaction at physiological temperatures. In biologically catalyzed reactions, the reactants are known as substrates, and the catalysts are naturally occurring macromolecular substances known as enzymes. Enzymes possess specific binding sites for substrates, and are usually composed wholly or largely of protein, but RNA that has catalytic activity (ribozyme) is often also…	Peg1; AI256745; AA408879	Peg1; AI256745; AA408879
520114	520114	-0.709792	9.38862	-9.74265	3.17911e-06	0.000346159	5.05337	Mus musculus	RefSeq	ILMN_212299	ILMN_212299	ACTN4	NM_021895.2	NM_021895.2	NA	60595	18702319	NM_021895.2	Actn4	NP_068695.1	ILMN_2673599	520114	S	2619	CAGACACAGACACAGCTGATCAGGTCATCGCCTCCTTCAAGGTCCTGGCA	7	-	29679528-29679577	7qA3	Mus musculus actinin alpha 4 (Actn4), mRNA.	All of the contents of a cell excluding the plasma membrane and nucleus, but including other subcellular structures [goid 5737] [evidence IDA]; The portion of the cytoskeleton that lies just beneath the plasma membrane [goid 30863] [evidence IDA]; A temporary protrusion or retractile process of a cell, associated with flowing movements of the protoplasm, and serving for locomotion and feeding [go…	Any process that activates or increases the frequency, rate or extent of the movement of a cell [goid 51272] [evidence IMP]; Any process that activates or increases the frequency, rate or extent of the movement of a cell [goid 51272] [evidence IDA]; Any process that activates, maintains or increases the rate of pinocytosis. Pinocytosis is the process whereby cells take in liquid material from the…	Interacting selectively with monomeric or multimeric forms of actin, including actin filaments [goid 3779] [evidence IEA]; Interacting selectively with calcium ions (Ca2+) [goid 5509] [evidence IEA]; Interacting selectively with an actin filament, also known as F-actin, a helical filamentous polymer of globular G-actin subunits [goid 51015] [evidence IDA]; Interacting selectively with an identica…	C77391; MGC102374	C77391; MGC102374
6350132	6350132	-0.954896	6.32626	-9.71897	3.24666e-06	0.000352023	5.03166	Mus musculus	RefSeq	ILMN_214853	ILMN_214853	CTSL	NM_009984.2	NM_009984.2	NA	13039	31560603	NM_009984.2	Ctsl	NP_034114.1	ILMN_2904703	6350132	S	1473	GTGGCAGGTGCTCTGGAGCCTTCGGATTTCACCTCAGTGTCCCATCAGAT	13	-	64378393-64378442	13qB3	Mus musculus cathepsin L (Ctsl), mRNA.	A cytoplasmic, membrane-bounded organelle that is found in most animal cells and that contains a variety of hydrolases, most of which have their maximal activities in the pH range 5-6. The contained enzymes display latency if properly isolated. About 40 different lysosomal hydrolases are known and lysosomes have a great variety of morphologies and functions [goid 5764] [evidence IEA]	The hydrolysis of a peptide bond or bonds within a protein [goid 6508] [evidence IEA]	Catalysis of the hydrolysis of various bonds, e.g. C-O, C-N, C-C, phosphoric anhydride bonds, etc. Hydrolase is the systematic name for any enzyme of EC class 3 [goid 16787] [evidence IEA]; Catalysis of the hydrolysis of a peptide bond. A peptide bond is a covalent bond formed when the carbon atom from the carboxyl group of one amino acid shares electrons with the nitrogen atom from the amino gro…	1190035F06Rik; MEP; fs; nkt	1190035F06Rik; MEP; fs; nkt
3460356	3460356	1.12984	11.4623	9.70499	3.28725e-06	0.000354926	5.01883	Mus musculus	RefSeq	ILMN_221535	ILMN_221535	PDIA3	NM_007952.2	NM_007952.2	NA	14827	112293263	NM_007952.2	Pdia3	NP_031978.2	ILMN_2736875	3460356	S	1425	GTCATAGCCAAGATGGATGCCACAGCCAATGATGTGCCTTCTCCATATGA	2	+	121261678-121261727	2qE5	Mus musculus protein disulfide isomerase associated 3 (Pdia3), mRNA.	The irregular network of unit membranes, visible only by electron microscopy, that occurs in the cytoplasm of many eukaryotic cells. The membranes form a complex meshwork of tubular channels, which are often expanded into slitlike cavities called cisternae. The ER takes two forms, rough (or granular), with ribosomes adhering to the outer surface, and smooth (with no ribosomes attached) [goid 5783…	Any process that maintains the redox environment of a cell or compartment within a cell [goid 45454] [evidence IEA]; Any process that activates or increases the frequency, rate or extent of cell death by apoptosis [goid 43065] [evidence IMP]	Catalysis of the geometric or structural changes within one molecule. Isomerase is the systematic name for any enzyme of EC class 5 [goid 16853] [evidence IEA]; Catalysis of the rearrangement of both intrachain and interchain disulfide bonds in proteins [goid 3756] [evidence IEA]	Grp58; PLC[a]; PDI; Plca; ERp60; PDI-Q2; 58kDa; ERp57; Erp; PI-PLC; ERp61	Grp58; PLC[a]; PDI; Plca; ERp60; PDI-Q2; 58kDa; ERp57; Erp; PI-PLC; ERp61
7380706	7380706	1.04933	8.06432	9.68344	3.35096e-06	0.000360292	4.999	Mus musculus	RefSeq	ILMN_207558	ILMN_207558	TUBB2B	NM_023716.1	NM_023716.1	NA	73710	21746160	NM_023716.1	Tubb2b	NP_076205.1	ILMN_2825574	7380706	S	1460	AGTTCCCCAGGCCAAGCAGGTTAGGGAAAGCTGAGATGAAAGGAGGGGGT	13	-	34134885-34134934	13qA3.3	Mus musculus tubulin, beta 2b (Tubb2b), mRNA.	Any of the long, generally straight, hollow tubes of internal diameter 12-15 nm and external diameter 24 nm found in a wide variety of eukaryotic cells; each consists (usually) of 13 protofilaments of polymeric tubulin, staggered in such a manner that the tubulin monomers are arranged in a helical pattern on the microtubular surface, and with the alpha/beta axes of the tubulin subunits parallel t…	The process of creating protein polymers, compounds composed of a large number of component monomers; polymeric proteins may be made up of different or identical monomers. Polymerization occurs by the addition of extra monomers to an existing poly- or oligomeric protein [goid 51258] [evidence IEA]; Any cellular process that depends upon or alters the microtubule cytoskeleton, that part of the cyt…	Interacting selectively with GTP, guanosine triphosphate [goid 5525] [evidence IEA]; Interacting selectively with a nucleotide, any compound consisting of a nucleoside that is esterified with (ortho)phosphate or an oligophosphate at any hydroxyl group on the ribose or deoxyribose moiety [goid 166] [evidence IEA]; Catalysis of the reaction: GTP + H2O = GDP + phosphate [goid 3924] [evidence IEA]; T…	2410129E14Rik	2410129E14Rik
2900592	2900592	0.770754	12.8075	9.67468	3.37722e-06	0.000361602	4.99094	Mus musculus	RefSeq	ILMN_216803	ILMN_216803	SFXN1	NM_027324.4	NM_027324.4	NA	14057	145301601	NM_027324.4	Sfxn1	NP_081600.1	ILMN_1233606	2900592	S	1133	GCCTCTACAAGATCTTCGTTAAGAGTCAAGCTGCCGGTCAGGAGTCTGAC				13qB1	Mus musculus sideroflexin 1 (Sfxn1), mRNA.	Double layer of lipid molecules that encloses all cells, and, in eukaryotes, many organelles; may be a single or double lipid bilayer; also includes associated proteins [goid 16020] [evidence IEA]; Penetrating at least one phospholipid bilayer of a membrane. May also refer to the state of being buried in the bilayer with no exposure outside the bilayer. When used to describe a protein, indicates …	The directed movement of substances (such as macromolecules, small molecules, ions) into, out of, within or between cells, or within a multicellular organism [goid 6810] [evidence IEA]; The process by which a myeloid precursor cell acquires specializes features of an erythrocyte [goid 30218] [evidence IMP]; The directed movement of iron (Fe) ions into, out of, within or between cells [goid 6826] …	Interacting selectively with iron (Fe) ions [goid 5506] [evidence IEA]; Catalysis of the transfer of cation from one side of the membrane to the other [goid 8324] [evidence IEA]	f; A930015P12Rik; 2810002O05Rik	f; A930015P12Rik; 2810002O05Rik
5720180	5720180	0.640332	11.5373	9.64771	3.45955e-06	0.00036888	4.96606	Mus musculus	RefSeq	ILMN_215827	ILMN_215827	ALAS1	NM_020559.1	NM_020559.1	NA	11655	23956101	NM_020559.1	Alas1	NP_065584.1	ILMN_2664040	5720180	S	2026	CTCAGTTATTCACAAACCCCAGGCCATTACCATACCCACATAGTAGCCAG	9	-	106136311-106136360	9qF1	Mus musculus aminolevulinic acid synthase 1 (Alas1), mRNA.	A semiautonomous, self replicating organelle that occurs in varying numbers, shapes, and sizes in the cytoplasm of virtually all eukaryotic cells. It is notably the site of tissue respiration [goid 5739] [evidence IEA]	The chemical reactions and pathways resulting in the formation of heme, any compound of iron complexed in a porphyrin (tetrapyrrole) ring, from less complex precursors [goid 6783] [evidence IEA]; The chemical reactions and pathways resulting in the formation of substances; typically the energy-requiring part of metabolism in which simpler substances are transformed into more complex ones [goid 90…	Catalysis of a biochemical reaction at physiological temperatures. In biologically catalyzed reactions, the reactants are known as substrates, and the catalysts are naturally occurring macromolecular substances known as enzymes. Enzymes possess specific binding sites for substrates, and are usually composed wholly or largely of protein, but RNA that has catalytic activity (ribozyme) is often also…	Alas-h; Alas-1; ALAS	Alas-h; Alas-1; ALAS
5080139	5080139	0.407073	11.6432	9.62107	3.54305e-06	0.000376222	4.94142	Mus musculus	RefSeq	ILMN_220153	ILMN_220153	MFSD1	NM_025813.3	NM_025813.3	NA	66868	146134989	NM_025813.3	Mfsd1	NP_080089.1	ILMN_2718284	5080139	S	2780	TAGCTCACTTTGATTTGTCAGGAATTTGTGGCATTGTGGGCTTGGGGTGT				3qE1	Mus musculus major facilitator superfamily domain containing 1 (Mfsd1), mRNA.	Penetrating at least one phospholipid bilayer of a membrane. May also refer to the state of being buried in the bilayer with no exposure outside the bilayer. When used to describe a protein, indicates that all or part of the peptide sequence is embedded in the membrane [goid 16021] [evidence IEA]; Double layer of lipid molecules that encloses all cells, and, in eukaryotes, many organelles; may be…	The directed movement of substances (such as macromolecules, small molecules, ions) into, out of, within or between cells, or within a multicellular organism [goid 6810] [evidence IEA]	Enables the directed movement of substances (such as macromolecules, small molecules, ions) into, out of, within or between cells [goid 5215] [evidence IEA]	1200003O06Rik	1200003O06Rik
130022	130022	-2.41517	5.05211	-9.60881	3.58223e-06	0.000378817	4.93005	Mus musculus	RefSeq	ILMN_261972	ILMN_261972	FGL1	NM_145594.1	NM_145594.1	NA	234199	21704195	NM_145594.1	Fgl1	NP_663569.1	ILMN_2897167	130022	S	784	ACGACAACTACCAAGGAAACTGTGCTGAGGAAGAGCAGTCTGGCTGGTGG	8	-	42282319-42282368	8qA4	Mus musculus fibrinogen-like protein 1 (Fgl1), mRNA.	The space external to the outermost structure of a cell. For cells without external protective or external encapsulating structures this refers to space outside of the plasma membrane. This term covers the host cell environment outside an intracellular parasite [goid 5576] [evidence IEA]	The cascade of processes by which a signal interacts with a receptor, causing a change in the level or activity of a second messenger or other downstream target, and ultimately effecting a change in the functioning of the cell [goid 7165] [evidence IEA]	Interacting selectively with one or more specific sites on a receptor molecule, a macromolecule that undergoes combination with a hormone, neurotransmitter, drug or intracellular messenger to initiate a change in cell function [goid 5102] [evidence IEA]	Mfire1; MGC37822	Mfire1; MGC37822
7610356	7610356	1.85007	6.02992	9.59436	3.629e-06	0.000382191	4.91664	Mus musculus	RefSeq	ILMN_196339	ILMN_196339	DYNLL2	NM_026556.3	NM_026556.3	NA	68097	141802589	NM_026556.3	Dynll2	NP_080832.1	ILMN_2609052	7610356	S	1284	CTGCTTAGCCCTCGTTTTTTCTCATTCCTTCGTTCTCTTAGAGCAGCCCC	11	-	87794141-87794190	11qC	Mus musculus dynein light chain LC8-type 2 (Dynll2), mRNA.	All of the contents of a cell excluding the plasma membrane and nucleus, but including other subcellular structures [goid 5737] [evidence IEA]; Any of several large complexes that contain two or three dynein heavy chains and several light chains, and have microtubule motor activity [goid 30286] [evidence NAS]; Any of the long, generally straight, hollow tubes of internal diameter 12-15 nm and ext…	Any cellular process that depends upon or alters the microtubule cytoskeleton, that part of the cytoskeleton comprising microtubules and their associated proteins [goid 7017] [evidence IEA]; The directed movement of substances within a cell [goid 46907] [evidence NAS]	Catalysis of movement along a polymeric molecule such as a microfilament or microtubule, coupled to the hydrolysis of a nucleoside triphosphate [goid 3774] [evidence IEA]; Catalysis of movement along a microtubule, coupled to the hydrolysis of a nucleoside triphosphate (usually ATP) [goid 3777] [evidence IEA]; Interacting selectively with any protein or protein complex (a complex of two or more p…	1700064A15Rik; 6720463E02Rik; C87222; RP23-449F16.9; Dlc2	1700064A15Rik; 6720463E02Rik; C87222; RP23-449F16.9; Dlc2
1500300	1500300	-0.243176	14.4787	-9.57965	3.67729e-06	0.000385696	4.90298	Mus musculus	RefSeq	ILMN_185794	ILMN_185794	WBP2	NM_016852.2	NM_016852.2	NA	22378	118131203	NM_016852.2	Wbp2	NP_058548.1	ILMN_1249698	1500300	S	1604	GCCCCCTGGATGCACTAAGAATTGCTCTTGTTCGTTCCTGGTCCAGACAC	11	-	115940028-115940077	11qE2	Mus musculus WW domain binding protein 2 (Wbp2), mRNA.	The part of a cell or its extracellular environment in which a gene product is located. A gene product may be located in one or more parts of a cell and its location may be as specific as a particular macromolecular complex, that is, a stable, persistent association of macromolecules that function together [goid 5575] [evidence ND ]	Any process specifically pertinent to the functioning of integrated living units: cells, tissues, organs, and organisms. A process is a collection of molecular events with a defined beginning and end [goid 8150] [evidence ND ]	Interacting selectively with any protein or protein complex (a complex of two or more proteins that may include other nonprotein molecules) [goid 5515] [evidence IPI]
1710193	1710193	1.67719	5.66691	9.55049	3.77514e-06	0.000394349	4.87582	Mus musculus	RefSeq	ILMN_217762	ILMN_217762	GJA1	NM_010288.2	NM_010288.2	NA	14609	21687178	NM_010288.2	Gja1	NP_034418.1	ILMN_1244291	1710193	S	2980	GTAGACCTAGCCCATCCAATCAATGTGCTCGGGAAAGTGTTCTTTATTCA	10	+	56110147-56110196	10qB4	Mus musculus gap junction membrane channel protein alpha 1 (Gja1), mRNA.	Penetrating at least one phospholipid bilayer of a membrane. May also refer to the state of being buried in the bilayer with no exposure outside the bilayer. When used to describe a protein, indicates that all or part of the peptide sequence is embedded in the membrane [goid 16021] [evidence IEA]; Double layer of lipid molecules that encloses all cells, and, in eukaryotes, many organelles; may be…	The process by which the anatomical structures of blood vessels are generated and organized. Morphogenesis pertains to the creation of form. The blood vessel is the vasculature carrying blood [goid 48514] [evidence IMP]; The process whose specific outcome is the progression of the heart over time, from its formation to the mature structure. The heart is a hollow, muscular organ, which, by contrac…	Interacting selectively with one or more specific sites on a receptor molecule, a macromolecule that undergoes combination with a hormone, neurotransmitter, drug or intracellular messenger to initiate a change in cell function [goid 5102] [evidence IPI]; A wide pore channel activity that enables a direct cytoplasmic connection from one cell to an adjacent cell. The gap junction can pass large sol…	Npm1; Cx43; Cnx43; connexin43; Cx43alpha1; Gja-1; AU042049; AW546267	Npm1; Cx43; AU042049; AW546267; Cnx43; connexin43; Cx43alpha1; Gja-1
4050673	4050673	-0.597954	7.86307	-9.5425	3.80242e-06	0.000395591	4.86838	Mus musculus	RefSeq	ILMN_208719	ILMN_208719	SLC41A2	NM_177388.3	NM_177388.3	NA	338365	142349904	NM_177388.3	Slc41a2	NP_796362.1	ILMN_2588882	4050673	S	3971	GTGTGGACCAACTGTGAACTCTCCCCGTTCCTAAGGTCAGAGAGACTGTA	10	-	82694249-82694298	10qC1	Mus musculus solute carrier family 41, member 2 (Slc41a2), mRNA.	Double layer of lipid molecules that encloses all cells, and, in eukaryotes, many organelles; may be a single or double lipid bilayer; also includes associated proteins [goid 16020] [evidence IEA]; The membrane surrounding a cell that separates the cell from its external environment. It consists of a phospholipid bilayer and associated proteins [goid 5886] [evidence IEA]; Penetrating at least one…	The directed movement of charged atoms or small charged molecules into, out of, within or between cells [goid 6811] [evidence IEA]; The directed movement of substances (such as macromolecules, small molecules, ions) into, out of, within or between cells, or within a multicellular organism [goid 6810] [evidence IEA]; The directed movement of cations, atoms or small molecules with a net positive ch…	Interacting selectively with magnesium (Mg) ions [goid 287] [evidence IEA]; Catalysis of the transfer of cation from one side of the membrane to the other [goid 8324] [evidence IEA]	A230035L05Rik; SLC41A1-L1	A230035L05Rik; SLC41A1-L1
7000138	7000138	1.64941	7.62428	9.51968	3.88164e-06	0.000402204	4.84705	Mus musculus	MEEBO	ILMN_216757	ILMN_216757	FUS	scl00233908.1_1058	NM_139149.1	NA	NA	20982844	NM_139149.1	Fus		ILMN_2674979	7000138	S	1075	TCCTATTAAAGTTTCATTTGCTACCCGCCGAGCTGACTTCAATCGGGGTG						The living contents of a cell; the matter contained within (but not including) the plasma membrane, usually taken to exclude large vacuoles and masses of secretory or ingested material. In eukaryotes it includes the nucleus and cytoplasm [goid 5622] [evidence IEA]; All of the contents of a cell excluding the plasma membrane and nucleus, but including other subcellular structures [goid 5737] [evid…	Any process that activates or increases the frequency, rate or extent of transcription from the RNA polymerase II promoter [goid 45944] [evidence IDA]	Interacting selectively with any metal ion [goid 46872] [evidence IEA]; Interacting selectively with DNA (deoxyribonucleic acid) [goid 3677] [evidence IEA]; Interacting selectively with zinc (Zn) ions [goid 8270] [evidence IEA]; Interacting selectively with an RNA molecule or a portion thereof [goid 3723] [evidence IEA]; Interacting selectively with any nucleic acid [goid 3676] [evidence IEA]; An…
6200719	6200719	0.508681	8.22793	9.4978	3.95926e-06	0.000408599	4.82657	Mus musculus	RefSeq	ILMN_212588	ILMN_212588	ACSS1	NM_080575.1	NM_080575.1	NA	68738	18034772	NM_080575.1	Acss1	NP_542142.1	ILMN_2628174	6200719	S	3468	CGTGGCTGAGTATAGTTACTGTGCCCTTTGAAATGGCCTAGGTTTCTAGG	2	-	150443912-150443961	2qG3	Mus musculus acyl-CoA synthetase short-chain family member 1 (Acss1), nuclear gene encoding mitochondrial protein, mRNA.	A semiautonomous, self replicating organelle that occurs in varying numbers, shapes, and sizes in the cytoplasm of virtually all eukaryotic cells. It is notably the site of tissue respiration [goid 5739] [evidence IEA]; The gel-like material, with considerable fine structure, that lies in the matrix space, or lumen, of a mitochondrion. It contains the enzymes of the tricarboxylic acid cycle and, …	The chemical reactions and pathways resulting in the formation of acetyl-CoA, a derivative of coenzyme A in which the sulfhydryl group is acetylated [goid 6085] [evidence IDA]; The chemical reactions and pathways, including anabolism and catabolism, by which living organisms transform chemical substances. Metabolic processes typically transform small molecules, but also include macromolecular pro…	Catalysis of the ligation of two substances with concomitant breaking of a diphosphate linkage, usually in a nucleoside triphosphate. Ligase is the systematic name for any enzyme of EC class 6 [goid 16874] [evidence IEA]; Catalysis of the reaction: ATP + acetate + CoA = AMP + diphosphate + acetyl-CoA [goid 3987] [evidence IDA]; Interacting selectively with AMP, adenosine monophosphate [goid 16208…	AceCS2; AI788978; 1110032O15Rik; Acas2l; Acas2	AceCS2; AI788978; 1110032O15Rik; Acas2l; Acas2
7200044	7200044	1.15038	9.22336	9.45821	4.10408e-06	0.00042185	4.7894	Mus musculus	MEEBO	ILMN_210028	ILMN_210028	CCND1	scl0012443.2_180	NM_007631.1	NA	NA	6680867	NM_007631.1	Ccnd1		ILMN_1221503	7200044	S	3522	GGCCATAGACTGGTGGTGGGTCCACGGAATCTGCCCTGTGACATGAAAGG						Cyclin-dependent protein kinases (CDKs) are heterodimeric enzymes that contain a kinase catalytic subunit associated with a regulatory cyclin partner [goid 307] [evidence IPI]; A membrane-bounded organelle of eukaryotic cells in which chromosomes are housed and replicated. In most cells, the nucleus contains all of the cell's chromosomes except the organellar chromosomes, and is the site of RNA s…	The process resulting in the physical partitioning and separation of a cell into daughter cells [goid 51301] [evidence IEA]; The progression of biochemical and morphological phases and events that occur in a cell during successive cell replication or nuclear replication events. Canonically, the cell cycle comprises the replication and segregation of genetic material followed by the division of th…	Interacting selectively with any protein or protein complex (a complex of two or more proteins that may include other nonprotein molecules) [goid 5515] [evidence IPI]; Catalysis of the transfer of a phosphate group, usually from ATP, to a substrate molecule [goid 16301] [evidence IDA]; Catalysis of the phosphorylation of an amino acid residue in a protein, usually according to the reaction: a pro…
3830538	3830538	-1.54101	4.9399	-9.43243	4.20149e-06	0.000430143	4.76511	Mus musculus	RefSeq	ILMN_241050	ILMN_241050	SLC22A14	NM_001037749.1	NM_001037749.1	NA	382113	83627688	NM_001037749.1	Slc22a14	NP_001032838.1	ILMN_2874193	3830538	S	1899	CCACGCTCAATGCCGTGACTTTCAAGCCAGAAGAAAATAGCCTCCTCAAC	9	-	119018403-119018452	9qF3	Mus musculus solute carrier family 22 (organic cation transporter), member 14 (Slc22a14), mRNA.	The part of a cell or its extracellular environment in which a gene product is located. A gene product may be located in one or more parts of a cell and its location may be as specific as a particular macromolecular complex, that is, a stable, persistent association of macromolecules that function together [goid 5575] [evidence ND ]	Any process specifically pertinent to the functioning of integrated living units: cells, tissues, organs, and organisms. A process is a collection of molecular events with a defined beginning and end [goid 8150] [evidence ND ]	Elemental activities, such as catalysis or binding, describing the actions of a gene product at the molecular level. A given gene product may exhibit one or more molecular functions [goid 3674] [evidence ND ]	MGC118292; Gm1128	MGC118292; Gm1128
6420253	6420253	0.72335	10.0826	9.42509	4.22968e-06	0.00043131	4.75819	Mus musculus	RefSeq	ILMN_218783	ILMN_218783	SC4MOL	NM_025436.1	NM_025436.1	NA	66234	13384835	NM_025436.1	Sc4mol	NP_079712.1	ILMN_2823778	6420253	S	1410	CACGAAGTGAGTGTATCACCTGGTGAGCGAGTGACTGAAACCTGCTCTGG	8	-	67610701-67610750	8qB3.1	Mus musculus sterol-C4-methyl oxidase-like (Sc4mol), mRNA.	The irregular network of unit membranes, visible only by electron microscopy, that occurs in the cytoplasm of many eukaryotic cells. The membranes form a complex meshwork of tubular channels, which are often expanded into slitlike cavities called cisternae. The ER takes two forms, rough (or granular), with ribosomes adhering to the outer surface, and smooth (with no ribosomes attached) [goid 5783…	The chemical reactions and pathways resulting in the formation of lipids, compounds soluble in an organic solvent but not, or sparingly, in an aqueous solvent [goid 8610] [evidence IEA]; The chemical reactions and pathways, including anabolism and catabolism, by which living organisms transform chemical substances. Metabolic processes typically transform small molecules, but also include macromol…	Interacting selectively with iron (Fe) ions [goid 5506] [evidence IEA]; Catalysis of an oxidation-reduction (redox) reaction, a reversible chemical reaction in which the oxidation state of an atom or atoms within a molecule is altered. One substrate acts as a hydrogen or electron donor and becomes oxidized, while the other acts as hydrogen or electron acceptor and becomes reduced [goid 16491] [ev…	C78600; ERG25; 1500001G16Rik; DESP4	C78600; ERG25; 1500001G16Rik; DESP4
3450647	3450647	1.4827	6.10292	9.38571	4.38457e-06	0.000445338	4.72095	Mus musculus	RefSeq	ILMN_191359	ILMN_233625	TMPRSS7	NM_172455.2	NM_172455.2	NA	208171	117168266	NM_172455.2	Tmprss7	NP_766043.2	ILMN_1229433	3450647	S	2181	GTCTACACAAGGGTGTCAAGCTTTGTTCCCTGGATTCATAAGTATGTCCC	16	-	45656533-45656582	16qB5	Mus musculus transmembrane serine protease 7 (Tmprss7), mRNA.	Double layer of lipid molecules that encloses all cells, and, in eukaryotes, many organelles; may be a single or double lipid bilayer; also includes associated proteins [goid 16020] [evidence IEA]	The hydrolysis of a peptide bond or bonds within a protein [goid 6508] [evidence IEA]	Catalysis of the hydrolysis of various bonds, e.g. C-O, C-N, C-C, phosphoric anhydride bonds, etc. Hydrolase is the systematic name for any enzyme of EC class 3 [goid 16787] [evidence IEA]; Catalysis of the hydrolysis of a peptide bond. A peptide bond is a covalent bond formed when the carbon atom from the carboxyl group of one amino acid shares electrons with the nitrogen atom from the amino gro…	Gm1748; B230219I23Rik	Gm1748; B230219I23Rik
3520594	3520594	2.47151	6.30628	9.35682	4.50213e-06	0.000455478	4.69355	Mus musculus	RefSeq	ILMN_187510	ILMN_187510	UPP1	NM_009477.1	NM_009477.1	NA	22271	6678514	NM_009477.1	Upp1	NP_033503.1	ILMN_2959293	3520594	S	928	GGCAAGGCCGTCTGGATGGCGCCCTCTGCTCCTACACAGAGAAAGACAAA	11	+	9035168-9035217	11qA1	Mus musculus uridine phosphorylase 1 (Upp1), mRNA.	All of the contents of a cell excluding the plasma membrane and nucleus, but including other subcellular structures [goid 5737] [evidence IEA]	The chemical reactions and pathways resulting in the breakdown of nucleotides, any nucleoside that is esterified with (ortho)phosphate or an oligophosphate at any hydroxyl group on the glycose moiety; may be mono-, di- or triphosphate; this definition includes cyclic-nucleotides (nucleoside cyclic phosphates) [goid 9166] [evidence IEA]; The chemical reactions and pathways involving a nucleoside, …	Catalysis of the transfer of a group, e.g. a methyl group, glycosyl group, acyl group, phosphorus-containing, or other groups, from one compound (generally regarded as the donor) to another compound (generally regarded as the acceptor). Transferase is the systematic name for any enzyme of EC class 2 [goid 16740] [evidence IEA]; Catalysis of the transfer of a glycosyl group from one compound (dono…	UdRPase; Upp; UPase; AI325217; Up	UdRPase; Upp; UPase; AI325217; Up
6110088	6110088	1.21619	8.11541	9.34209	4.56342e-06	0.000459868	4.67954	Mus musculus	RefSeq	ILMN_218199	ILMN_218199	KCNIP3	NM_019789.2	NM_019789.2	NA	56461	31981036	NM_019789.2	Kcnip3	NP_062763.2	ILMN_2911729	6110088	S	2505	GAAAAGCCAAGGCCACGGGAAAAGGCCACCACTCTAACCTGCTGCATCCC	2	-	127282411-127282460	2qF1	Mus musculus Kv channel interacting protein 3, calsenilin (Kcnip3), mRNA.	All of the contents of a cell excluding the plasma membrane and nucleus, but including other subcellular structures [goid 5737] [evidence IEA]; A compound membranous cytoplasmic organelle of eukaryotic cells, consisting of flattened, ribosome-free vesicles arranged in a more or less regular stack. The Golgi apparatus differs from the endoplasmic reticulum in often having slightly thicker membrane…	A form of programmed cell death induced by external or internal signals that trigger the activity of proteolytic caspases, whose actions dismantle the cell and result in cell death. Apoptosis begins internally with condensation and subsequent fragmentation of the cell nucleus (blebbing) while the plasma membrane remains intact. Other characteristics of apoptosis include DNA fragmentation and the …	Interacting selectively with calcium ions (Ca2+) [goid 5509] [evidence IEA]; Interacting selectively with any protein or protein complex (a complex of two or more proteins that may include other nonprotein molecules) [goid 5515] [evidence TAS]; Interacting selectively with DNA (deoxyribonucleic acid) [goid 3677] [evidence IDA]; Any transcription regulator activity that prevents or downregulates t…	KChIP3; DREAM; 4933407H12Rik; R74849; AI413860; Csen	KChIP3; DREAM; 4933407H12Rik; R74849; AI413860; Csen
4760020	4760020	1.93233	4.88283	9.32438	4.63829e-06	0.000465586	4.66268	Mus musculus	RefSeq	ILMN_221314	ILMN_221314	2900010J23RIK	NM_175190.3	NM_175190.3	NA	72931	142354012	NM_175190.3	2900010J23Rik	NP_780399.1	ILMN_2733835	4760020	S	562	TATGGTTTTCAGATTTTAAAAGATGCTAGAAGCCCTCCAAAGTTTGGGGT	2	-	32134437-32134486	2qB	Mus musculus RIKEN cDNA 2900010J23 gene (2900010J23Rik), mRNA.				AI046671; 1500019F05Rik; RP23-161B9.6	AI046671; 1500019F05Rik; RP23-161B9.6
5570132	5570132	-0.424064	10.4988	-9.30763	4.71035e-06	0.00047098	4.6467	Mus musculus	RefSeq	ILMN_184575	ILMN_242032	PPM1L	NM_178726.3	NM_178726.3	NA	242083	118130622	NM_178726.3	Ppm1l	NP_848841.2	ILMN_2698757	5570132	S	3563	GTGATGGGATGAGCTTGTTGGCTTAGGATGCTCTTACCAGAGAGTACCCA	3	+	69358927-69358976	3qE1	Mus musculus protein phosphatase 1 (formerly 2C)-like (Ppm1l), mRNA.	Penetrating at least one phospholipid bilayer of a membrane. May also refer to the state of being buried in the bilayer with no exposure outside the bilayer. When used to describe a protein, indicates that all or part of the peptide sequence is embedded in the membrane [goid 16021] [evidence IEA]; Double layer of lipid molecules that encloses all cells, and, in eukaryotes, many organelles; may be…	The series of molecular signals generated as a consequence of a transmembrane receptor serine/threonine kinase binding to its physiological ligand [goid 7178] [evidence IDA]; Cascade of at least three protein kinase activities culminating in the phosphorylation and activation of a MAP kinase. MAPKKK cascades lie downstream of numerous signaling pathways [goid 165] [evidence IPI]; The process of r…	Catalysis of the hydrolysis of various bonds, e.g. C-O, C-N, C-C, phosphoric anhydride bonds, etc. Hydrolase is the systematic name for any enzyme of EC class 3 [goid 16787] [evidence IEA]; Interacting selectively with magnesium (Mg) ions [goid 287] [evidence IEA]; Interacting selectively with manganese (Mn) ions [goid 30145] [evidence IEA]; Catalysis of the reaction: a phosphoprotein + H2O = a p…	PP2C; AI481720; Ppp2ce; 3222401G13; PP2Cepsilon; 5930404J21Rik; KIAA4175; AW045850; Pp2ce; mKIAA4175	PP2C; AI481720; Ppp2ce; 3222401G13; PP2Cepsilon; 5930404J21Rik; KIAA4175; AW045850; Pp2ce; mKIAA4175
1260424	1260424	1.24704	7.34091	9.2938	4.77078e-06	0.000474525	4.63349	Mus musculus	RefSeq	ILMN_213638	ILMN_213638	KCNMB4	NM_021452.1	NM_021452.1	NA	58802	10946833	NM_021452.1	Kcnmb4	NP_067427.1	ILMN_3101339	1260424	A	583	CCAAGAGCCTGGCGGTCAAGGCGGAAGCCATGAAGAAACGCAAGTTCTCT	10	-	115855296-115855345	10qD2	Mus musculus potassium large conductance calcium-activated channel, subfamily M, beta member 4 (Kcnmb4), mRNA.	Double layer of lipid molecules that encloses all cells, and, in eukaryotes, many organelles; may be a single or double lipid bilayer; also includes associated proteins [goid 16020] [evidence IEA]; Penetrating at least one phospholipid bilayer of a membrane. May also refer to the state of being buried in the bilayer with no exposure outside the bilayer. When used to describe a protein, indicates …	The directed movement of charged atoms or small charged molecules into, out of, within or between cells [goid 6811] [evidence IEA]; The directed movement of substances (such as macromolecules, small molecules, ions) into, out of, within or between cells, or within a multicellular organism [goid 6810] [evidence IEA]; The directed movement of potassium ions (K+) into, out of, within or between cell…	Catalysis of facilitated diffusion of an ion (by an energy-independent process) by passage through a transmembrane aqueous pore or channel without evidence for a carrier-mediated mechanism [goid 5216] [evidence IEA]; Catalysis of the calcium concentration-regulatable energy-independent passage of potassium ions across a lipid bilayer down a concentration gradient [goid 15269] [evidence IGI]; Cata…	MGC143660; 1700058G18Rik; 2900045G12Rik	MGC143660; 2900045G12Rik; 1700058G18Rik
1450593	1450593	-3.59229	5.63905	-9.29108	4.78273e-06	0.000474525	4.6309	Mus musculus	RefSeq	ILMN_218946	ILMN_218946	CRYGS	NM_009967.1	NM_009967.1	NA	12970	6753531	NM_009967.1	Crygs	NP_034097.1	ILMN_2702266	1450593	S	447	GGTAGAAGGCACCTGGATTTTCTATGAGCTACCCAACTACCGTGGCAGAC	16	-	22805483-22805532	16qB1	Mus musculus crystallin, gamma S (Crygs), mRNA.		The process whose specific outcome is the progression of the lens over time, from its formation to the mature structure. The lens is a transparent structure in the eye through which light is focused onto the retina [goid 2088] [evidence IMP]; The process by which the anatomical structures of epithelia are generated and organized. Morphogenesis pertains to the creation of form. An epithelium consi…	The action of a molecule that contributes to the structural integrity of the lens of an eye [goid 5212] [evidence IMP]	AI327013; Opj; rncat	AI327013; Opj; rncat
650161	650161	0.35116	13.2871	9.27225	4.86663e-06	0.000480991	4.61288	Mus musculus	RefSeq	ILMN_214914	ILMN_310888	LOC100041835	XM_001478119.1	XM_001478119.1	NA	100041835	149262510	XM_001478119.1	LOC100041835	XP_001478169.1	ILMN_1230991	650161	S	265	CAGTTGGTGTGGCTGGATCAGGAGCTGGCATTGGCACAGTGTTTGGTAGC	11	-	100223164-100223213	11qD	PREDICTED: Mus musculus similar to H+ ATP synthase (LOC100041835), mRNA.
3990168	3990168	0.77353	9.49446	9.26522	4.89833e-06	0.00048227	4.60614	Mus musculus	RefSeq	ILMN_217961	ILMN_217961	TMEM118	NM_172998.2	NM_172998.2	NA	269695	142381588	NM_172998.2	Tmem118	NP_766586.1	ILMN_1221852	3990168	S	4319	GGGACATGTCTTTGGTGTCTTTGAGAACCTTCTGCCAATAAACCTCCCCC	5	-	118640757-118640806	5qF	Mus musculus transmembrane protein 118 (Tmem118), mRNA.				AW049082; B830028P19Rik	AW049082; B830028P19Rik
130338	130338	-0.865165	9.66107	-9.23236	5.04968e-06	0.000495273	4.57459	Mus musculus	RefSeq	ILMN_196691	ILMN_229795	WWC1	NM_170779.1	NM_170779.1	NA	211652	82524277	NM_170779.1	Wwc1	NP_740749.1	ILMN_2525423	130338	S	3202	CTTCGAGGCCAGAGCTGTAAGGAGCCCCCAGAAGTGCAGTCTTTCAGGGA	11	-	35652743-35652746:35653812-35653857	11qA4	Mus musculus WW, C2 and coiled-coil domain containing 1 (Wwc1), mRNA.			Interacting selectively with any protein or protein complex (a complex of two or more proteins that may include other nonprotein molecules) [goid 5515] [evidence IEA]	BC037006; MGC47054; AU017197; KIAA0869; AA408228; Kibra; mKIAA0869; RP23-196B5.5	BC037006; MGC47054; AU017197; KIAA0869; AA408228; Kibra; mKIAA0869; RP23-196B5.5
1510014	1510014	0.279435	10.824	9.20481	5.18048e-06	0.00050617	4.54807	Mus musculus	RefSeq	ILMN_214317	ILMN_214317	HEATR1	NM_144835.4	NM_144835.4	NA	217995	118130041	NM_144835.4	Heatr1	NP_659084.3	ILMN_1214036	1510014	S	6698	GCCTGTCTGGGATACCACAGAATCCTCTCCTGCCTTTTGTACAGAGTTGC	13	+	12531082-12531131	13qA1	Mus musculus HEAT repeat containing 1 (Heatr1), mRNA.				B130016L12Rik; BC019693; MGC30806; AA517551	B130016L12Rik; BC019693; MGC30806; AA517551
6760661	6760661	-0.704498	9.30489	-9.17289	5.33674e-06	0.000518035	4.51724	Mus musculus	RefSeq	ILMN_191336	ILMN_233021	SIPA1L1	NM_172579.1	NM_172579.1	NA	217692	27369827	NM_172579.1	Sipa1l1	NP_766167.1	ILMN_2763679	6760661	S	5872	CGTCCCAGCCTGTTCATATCGGACAGTGCACAGCACAATTGCAGATCAAC	12	+	83551153-83551202	12qD1	Mus musculus signal-induced proliferation-associated 1 like 1 (Sipa1l1), mRNA.	The living contents of a cell; the matter contained within (but not including) the plasma membrane, usually taken to exclude large vacuoles and masses of secretory or ingested material. In eukaryotes it includes the nucleus and cytoplasm [goid 5622] [evidence IEA]	Any process that modulates the frequency, rate or extent of small GTPase mediated signal transduction [goid 51056] [evidence IEA]	Increases the activity of a GTPase, an enzyme that catalyzes the hydrolysis of GTP [goid 5096] [evidence IEA]; Interacting selectively with any protein or protein complex (a complex of two or more proteins that may include other nonprotein molecules) [goid 5515] [evidence IEA]	AW213287; 4931426N11Rik; mKIAA0440	AW213287; 4931426N11Rik; mKIAA0440
2810673	2810673	-1.03876	9.29673	-9.17178	5.34223e-06	0.000518035	4.51618	Mus musculus	RefSeq	ILMN_221633	ILMN_221633	MPP6	NM_019939.1	NM_019939.1	NA	56524	9910473	NM_019939.1	Mpp6	NP_064323.1	ILMN_3007680	2810673	S	1817	ACAGTGACTCAACAAGTCAGCCTTCTGCTGGGCGAGCACATGCAGAGGTG	6	+	50148370-50148419	6qB2.3	Mus musculus membrane protein, palmitoylated 6 (MAGUK p55 subfamily member 6) (Mpp6), mRNA.	Double layer of lipid molecules that encloses all cells, and, in eukaryotes, many organelles; may be a single or double lipid bilayer; also includes associated proteins [goid 16020] [evidence IEA]; The membrane surrounding a cell that separates the cell from its external environment. It consists of a phospholipid bilayer and associated proteins [goid 5886] [evidence IDA]; Penetrating at least one…		Interacting selectively with any protein or protein complex (a complex of two or more proteins that may include other nonprotein molecules) [goid 5515] [evidence IEA]; Catalysis of the reaction: ATP + GMP = ADP + GDP [goid 4385] [evidence ISS]	Pals2; P55t	Pals2; P55t
6520129	6520129	0.764237	10.195	9.16078	5.39735e-06	0.000521412	4.50553	Mus musculus	RefSeq	ILMN_214338	ILMN_214338	ATF5	NM_030693.1	NM_030693.1	NA	107503	13507623	NM_030693.1	Atf5	NP_109618.1	ILMN_2646985	6520129	S	1558	GGACAGGAAGGGGTGATTGTAGTTGGTAACTAGGGGTCATTTTAGCTCTG	7	-	52067748-52067797	7qB4	Mus musculus activating transcription factor 5 (Atf5), mRNA.	All of the contents of a cell excluding the plasma membrane and nucleus, but including other subcellular structures [goid 5737] [evidence IEA]; A membrane-bounded organelle of eukaryotic cells in which chromosomes are housed and replicated. In most cells, the nucleus contains all of the cell's chromosomes except the organellar chromosomes, and is the site of RNA synthesis and processing. In some …	Any process that modulates the frequency, rate or extent of DNA-dependent transcription [goid 6355] [evidence IEA]; The synthesis of either RNA on a template of DNA or DNA on a template of RNA [goid 6350] [evidence IEA]; Any process that modulates the rate or extent of progression through the cell cycle [goid 51726] [evidence IDA]; A process which directly inhibits any of the steps required for c…	Interacting selectively with DNA of a specific nucleotide composition, e.g. GC-rich DNA binding, or with a specific sequence motif or type of DNA e.g. promotor binding or rDNA binding [goid 43565] [evidence IEA]; The formation of a protein dimer, a macromolecular structure consists of two noncovalently associated identical or nonidentical subunits [goid 46983] [evidence IEA]; Interacting selectiv…	AFTA; Atf7; MGC102397; Atfx; ODA-10	AFTA; Atf7; MGC102397; Atfx; ODA-10
3830025	3830025	0.487228	12.9397	9.1554	5.42453e-06	0.000522075	4.50031	Mus musculus	RefSeq	ILMN_219228	ILMN_219228	NME2	NM_008705.4	NM_008705.4	NA	18103	117606273	NM_008705.4	Nme2	NP_032731.1	ILMN_2705935	3830025	S	348	CCTGAAAGACCGTCCTTTCTTCCCGGGGCTGGTGAAGTACATGAACTCGG	11	-	93814130-93814179	11qD	Mus musculus non-metastatic cells 2, protein (NM23B) expressed in (Nme2), transcript variant 1, mRNA.	A semiautonomous, self replicating organelle that occurs in varying numbers, shapes, and sizes in the cytoplasm of virtually all eukaryotic cells. It is notably the site of tissue respiration [goid 5739] [evidence IDA]; All of the contents of a cell excluding the plasma membrane and nucleus, but including other subcellular structures [goid 5737] [evidence IEA]; Double layer of lipid molecules tha…	The chemical reactions and pathways resulting in the formation of UTP, uridine (5'-)triphosphate [goid 6228] [evidence IEA]; The chemical reactions and pathways involving a nucleotide, a nucleoside that is esterified with (ortho)phosphate or an oligophosphate at any hydroxyl group on the glycose moiety; may be mono-, di- or triphosphate; this definition includes cyclic nucleotides (nucleoside cyc…	Interacting selectively with any metal ion [goid 46872] [evidence IEA]; Interacting selectively with any protein or protein complex (a complex of two or more proteins that may include other nonprotein molecules) [goid 5515] [evidence IPI]; Interacting selectively with magnesium (Mg) ions [goid 287] [evidence IEA]; Interacting selectively with a nucleotide, any compound consisting of a nucleoside …	MGC107563; NM23B; MGC107562; nm23-M2	MGC107563; NM23B; MGC107562; nm23-M2
6130131	6130131	-0.943409	9.90913	-9.14514	5.47676e-06	0.000525135	4.49037	Mus musculus	RefSeq	ILMN_218792	ILMN_218792	H13	NM_010376.3	NM_010376.3	NA	14950	142360213	NM_010376.3	H13	NP_034506.1	ILMN_2742160	6130131	S	680	CCTGCACCTGAACAACGTGAGCACTGGCTGTATCCTGCTCGGAGGACTCT	2	+	152514629-152514678	2qH1	Mus musculus histocompatibility 13 (H13), mRNA.	Double layer of lipid molecules that encloses all cells, and, in eukaryotes, many organelles; may be a single or double lipid bilayer; also includes associated proteins [goid 16020] [evidence IEA]; Penetrating at least one phospholipid bilayer of a membrane. May also refer to the state of being buried in the bilayer with no exposure outside the bilayer. When used to describe a protein, indicates …		Catalysis of the hydrolysis of various bonds, e.g. C-O, C-N, C-C, phosphoric anhydride bonds, etc. Hydrolase is the systematic name for any enzyme of EC class 3 [goid 16787] [evidence IEA]; Catalysis of the hydrolysis of a peptide bond. A peptide bond is a covalent bond formed when the carbon atom from the carboxyl group of one amino acid shares electrons with the nitrogen atom from the amino gro…	Spp; H-13; AV020344; 4930443L17Rik; 1200006O09Rik; 5031424B04Rik; PSL3	Spp; H-13; AV020344; 4930443L17Rik; 1200006O09Rik; 5031424B04Rik; PSL3
10639	10639	-0.67397	12.2029	-9.13239	5.54242e-06	0.000529456	4.478	Mus musculus	RefSeq	ILMN_245416	ILMN_245416	FHL1	NM_001077362.1	NM_001077362.1	NA	14199	116517335	NM_001077362.1	Fhl1	NP_001070830.1	ILMN_3117381	10639	A	2059	TCGGAGGTGGTCGTCATCCTTCACAGGCAGGACTGGGTTTTCACCCCCTT	X	+	54046258-54046307	XqA5	Mus musculus four and a half LIM domains 1 (Fhl1), transcript variant 2, mRNA.	All of the contents of a cell excluding the plasma membrane and nucleus, but including other subcellular structures [goid 5737] [evidence IEA]; A membrane-bounded organelle of eukaryotic cells in which chromosomes are housed and replicated. In most cells, the nucleus contains all of the cell's chromosomes except the organellar chromosomes, and is the site of RNA synthesis and processing. In some …	The process whereby relatively unspecialized cells, e.g. embryonic or regenerative cells, acquire specialized structural and/or functional features that characterize the cells, tissues, or organs of the mature organism or some other relatively stable phase of the organism's life history. Differentiation includes the processes involved in commitment of a cell to a specific fate [goid 30154] [evide…	Interacting selectively with zinc (Zn) ions [goid 8270] [evidence IEA]; Interacting selectively with any metal ion [goid 46872] [evidence IEA]	KyoT	KyoT
5670170	5670170	0.742706	9.18382	9.12824	5.564e-06	0.000529549	4.47397	Mus musculus	RefSeq	ILMN_217974	ILMN_234459	FJX1	NM_010218.2	NM_010218.2	NA	14221	47059107	NM_010218.2	Fjx1	NP_034348.2	ILMN_2737416	5670170	S	1274	ACGAACCGCTGCTACAGTCGGTGTGTGTATTCCGAGAGCGGACTGCTAGG	2	-	102290626-102290675	2qE2	Mus musculus four jointed box 1 (Drosophila) (Fjx1), mRNA.	The space external to the outermost structure of a cell. For cells without external protective or external encapsulating structures this refers to space outside of the plasma membrane. This term covers the host cell environment outside an intracellular parasite [goid 5576] [evidence IEA]; That part of a multicellular organism outside the cells proper, usually taken to be outside the plasma membra…
6860544	6860544	-0.31468	13.9462	-9.1239	5.58662e-06	0.000529739	4.46976	Mus musculus	RefSeq	ILMN_223192	ILMN_223192	ARHGEF4	NM_183019.2	NM_183019.2	NA	226970	56699447	NM_183019.2	Arhgef4	NP_898840.2	ILMN_2760548	6860544	S	2602	GAGCCTACAGGACTCAGAAGCATGGAGTCACTCTTGCGCTGCATCTTCTC	1	+	34869487-34869536	1qB	Mus musculus Rho guanine nucleotide exchange factor (GEF) 4 (Arhgef4), mRNA.	All of the contents of a cell excluding the plasma membrane and nucleus, but including other subcellular structures [goid 5737] [evidence IEA]; The living contents of a cell; the matter contained within (but not including) the plasma membrane, usually taken to exclude large vacuoles and masses of secretory or ingested material. In eukaryotes it includes the nucleus and cytoplasm [goid 5622] [evid…	Any process that modulates the frequency, rate or extent of Rho protein signal transduction [goid 35023] [evidence IEA]; A series of reactions within the cell that occur as a result of a single trigger reaction or compound [goid 7242] [evidence IEA]	Stimulates the exchange of guanyl nucleotides by a GTPase. Under normal cellular physiological conditions, the concentration of GTP is higher than that of GDP, favoring the replacement of GDP by GTP in association with the GTPase [goid 5085] [evidence IEA]; Stimulates the exchange of guanyl nucleotides by a GTPase of the Rho family. Under normal cellular physiological conditions, the concentratio…	9330140K16Rik; Asef	9330140K16Rik; Asef
1660215	1660215	-0.452673	8.38129	-9.11653	5.62535e-06	0.000531451	4.46259	Mus musculus	RefSeq	ILMN_190011	ILMN_190011	UCHL1	NM_011670.1	NM_011670.1	NA	22223	6755928	NM_011670.1	Uchl1	NP_035800.1	ILMN_1225261	1660215	S	613	GAGAATTCACTGAGCGCGAGCAGGGGGAGGTCCGCTTCTCTGCCGTGGCT	5	+	67078108-67078157	5qC3.1	Mus musculus ubiquitin carboxy-terminal hydrolase L1 (Uchl1), mRNA.	The portion of a cell bearing surface projections such as axons, dendrites, cilia, or flagella that includes the nucleus, but excludes all cell projections [goid 43025] [evidence IDA]; All of the contents of a cell excluding the plasma membrane and nucleus, but including other subcellular structures [goid 5737] [evidence IDA]; The long process of a neuron that conducts nerve impulses, usually awa…	The directed movement of mitochondria along microtubules in nerve cell axons [goid 19896] [evidence IMP]; The specific actions or reactions of an organism relating to the intake of food, any substance (usually solid) that can be metabolized by an organism to give energy and build tissue [goid 42755] [evidence IGI]; Any process pertaining to the functions of the nervous and muscular systems of an …	Interacting selectively and non-covalently with ubiquitin, a protein that when covalently bound to other cellular proteins marks them for proteolytic degradation [goid 43130] [evidence IDA]; Catalysis of the hydrolysis of various bonds, e.g. C-O, C-N, C-C, phosphoric anhydride bonds, etc. Hydrolase is the systematic name for any enzyme of EC class 3 [goid 16787] [evidence IEA]; Catalysis of the h…	AW822034; C88048; gad; R75593; PGP9.5	AW822034; C88048; gad; R75593; PGP9.5
2190364	2190364	2.31809	5.74965	9.10634	5.67934e-06	0.000532848	4.45267	Mus musculus	RefSeq	ILMN_184619	ILMN_227317	TPCN2	NM_146206.4	NM_146206.4	NA	233979	146149208	NM_146206.4	Tpcn2	NP_666318.2	ILMN_1236133	2190364	S	2536	CAGCTCTCCTTGATACCCACAAACTTATCTGTGCCTTCAGCCTCAGTGGC				7qF5	Mus musculus two pore segment channel 2 (Tpcn2), mRNA.	Penetrating at least one phospholipid bilayer of a membrane. May also refer to the state of being buried in the bilayer with no exposure outside the bilayer. When used to describe a protein, indicates that all or part of the peptide sequence is embedded in the membrane [goid 16021] [evidence IEA]; Double layer of lipid molecules that encloses all cells, and, in eukaryotes, many organelles; may be…	The directed movement of substances (such as macromolecules, small molecules, ions) into, out of, within or between cells, or within a multicellular organism [goid 6810] [evidence IEA]; The directed movement of calcium (Ca) ions into, out of, within or between cells [goid 6816] [evidence IEA]; The directed movement of charged atoms or small charged molecules into, out of, within or between cells …	Catalysis of facilitated diffusion of a calcium (by an energy-independent process) involving passage through a transmembrane aqueous pore or channel without evidence for a carrier-mediated mechanism [goid 5262] [evidence IEA]; Catalysis of facilitated diffusion of an ion (by an energy-independent process) by passage through a transmembrane aqueous pore or channel without evidence for a carrier-me…	MGC32411; D830047E22Rik; BC025890	MGC32411; D830047E22Rik; BC025890
5670465	5670465	-0.919297	8.74163	-9.10591	5.68162e-06	0.000532848	4.45226	Mus musculus	RefSeq	ILMN_190689	ILMN_234046	PVRL3	NM_021495.2	NM_021495.2	NA	58998	118130458	NM_021495.2	Pvrl3	NP_067470.1	ILMN_1250766	5670465	S	1805	GGCTCCGTAATTTCCAGGAGGGAGTGGTATGTCTAACAGCCACTGACGCG	16	-	46448486-46448500:46448501-46448535	16qB5	Mus musculus poliovirus receptor-related 3 (Pvrl3), transcript variant alpha, mRNA.	Penetrating at least one phospholipid bilayer of a membrane. May also refer to the state of being buried in the bilayer with no exposure outside the bilayer. When used to describe a protein, indicates that all or part of the peptide sequence is embedded in the membrane [goid 16021] [evidence IEA]; Double layer of lipid molecules that encloses all cells, and, in eukaryotes, many organelles; may be…	The attachment of a cell, either to another cell or to an underlying substrate such as the extracellular matrix, via cell adhesion molecules [goid 7155] [evidence IDA]; The attachment of one cell to another cell via adhesion molecules [goid 16337] [evidence IDA]; The attachment of an adhesion molecule in one cell to an identical molecule in an adjacent cell [goid 7156] [evidence IDA]; The union o…	Combining with an extracellular or intracellular messenger to initiate a change in cell activity [goid 4872] [evidence IEA]; Interacting selectively with an identical protein to form a homodimer [goid 42803] [evidence IDA]; Interacting selectively with any protein or protein complex (a complex of two or more proteins that may include other nonprotein molecules) [goid 5515] [evidence IPI]	2610301B19Rik; AA407785; 4921513D19Rik; 3000002N23Rik; AW538082; AU016832	AA407785; AW538082; AU016832; 2610301B19Rik; 4921513D19Rik; 3000002N23Rik
580463	580463	-1.07124	11.3866	-9.0995	5.71588e-06	0.000534112	4.44602	Mus musculus	RefSeq	ILMN_222870	ILMN_245773	FAM178A	NM_001081225.1	NM_001081225.1	NA	226151	124487014	NM_001081225.1	Fam178a	NP_001074694.1	ILMN_2755981	580463	S	6234	TGCAGTCAGTGTTGTGCATTGTTTTGTCTCTGTCCTGATGGCAACGGTGC	19	+	45057631-45057680	19qC3	Mus musculus family with sequence similarity 178, member A (Fam178a), mRNA.				AU014917; 3632432H19	AU014917; 3632432H19
2480152	2480152	0.684964	8.79731	9.09537	5.73806e-06	0.000534242	4.442	Mus musculus	RefSeq	ILMN_212466	ILMN_212466	RBAK	NM_021326.2	NM_021326.2	NA	57782	113865969	NM_021326.2	Rbak	NP_067301.1	ILMN_2626773	2480152	S	3333	CTGATAGGGAAGTACATAGCTTTCTATGTCGGTGCTTACCCGTAGAGTGG	5	-	143933930-143933979	5qG2	Mus musculus RB-associated KRAB repressor (Rbak), transcript variant 1, mRNA.	A membrane-bounded organelle of eukaryotic cells in which chromosomes are housed and replicated. In most cells, the nucleus contains all of the cell's chromosomes except the organellar chromosomes, and is the site of RNA synthesis and processing. In some species, or in specialized cell types, RNA metabolism or DNA replication may be absent [goid 5634] [evidence IEA]; The living contents of a cell…	Any process that modulates the frequency, rate or extent of DNA-dependent transcription [goid 6355] [evidence IEA]; The synthesis of either RNA on a template of DNA or DNA on a template of RNA [goid 6350] [evidence IEA]	Interacting selectively with any metal ion [goid 46872] [evidence IEA]; Interacting selectively with zinc (Zn) ions [goid 8270] [evidence IEA]; Interacting selectively with any nucleic acid [goid 3676] [evidence IEA]
6420196	6420196	0.575121	7.97689	9.08842	5.77563e-06	0.000535799	4.43522	Mus musculus	RefSeq	ILMN_195296	ILMN_231400	RRP1B	NM_028244.1	NM_028244.1	NA	72462	28076996	NM_028244.1	Rrp1b	NP_082520.1	ILMN_2595283	6420196	S	1958	ACAGCATCCAGCACCCTTGACCCCTGTGATCCGTCCAGTCAAAAACCAGC	17	+	32194070-32194119	17qB1	Mus musculus ribosomal RNA processing 1 homolog B (S. cerevisiae) (Rrp1b), mRNA.	A membrane-bounded organelle of eukaryotic cells in which chromosomes are housed and replicated. In most cells, the nucleus contains all of the cell's chromosomes except the organellar chromosomes, and is the site of RNA synthesis and processing. In some species, or in specialized cell types, RNA metabolism or DNA replication may be absent [goid 5634] [evidence IEA]; A preribosomal complex consis…	Any process involved in the conversion of a primary ribosomal RNA (rRNA) transcript into one or more mature rRNA molecules [goid 6364] [evidence IEA]		D030064A17; 2600005C20Rik; mKIAA0179; Kiaa0179	2600005C20Rik; mKIAA0179; D030064A17; Kiaa0179
6550609	6550609	-1.64074	7.73568	-9.08238	5.80851e-06	0.000536911	4.42933	Mus musculus	MEEBO	ILMN_185882	ILMN_185882	PDLIM7	scl43921.12.1_95		NA	NA	42475997	NM_026131	Pdlim7		ILMN_2430813	6550609	S	19	GTGCTGGCCTAGCCCCAGTTCACTCTGGTGCCACAATAAACCTGTATCTA						Any of the various filamentous elements that form the internal framework of cells, and typically remain after treatment of the cells with mild detergent to remove membrane constituents and soluble components of the cytoplasm. The term embraces intermediate filaments, microfilaments, microtubules, the microtrabecular lattice, and other structures characterized by a polymeric filamentous nature and…	The process whereby relatively unspecialized cells, e.g. embryonic or regenerative cells, acquire specialized structural and/or functional features that characterize the cells, tissues, or organs of the mature organism or some other relatively stable phase of the organism's life history. Differentiation includes the processes involved in commitment of a cell to a specific fate [goid 30154] [evide…	Interacting selectively with any protein or protein complex (a complex of two or more proteins that may include other nonprotein molecules) [goid 5515] [evidence IPI]; Interacting selectively with zinc (Zn) ions [goid 8270] [evidence IEA]; Interacting selectively with any metal ion [goid 46872] [evidence IEA]
6580138	6580138	-1.12758	7.82334	-9.06106	5.92617e-06	0.000545823	4.4085	Mus musculus	RefSeq	ILMN_209467	ILMN_209467	GBX2	NM_010262.3	NM_010262.3	NA	14472	133892275	NM_010262.3	Gbx2	NP_034392.1	ILMN_1249766	6580138	S	1987	CCTGGCCTTGTATATCCTATCTGAGCCATGTCGGAAGCACGTCTCCGTTG	1	-	91824626-91824675	1qD	Mus musculus gastrulation brain homeobox 2 (Gbx2), mRNA.	A membrane-bounded organelle of eukaryotic cells in which chromosomes are housed and replicated. In most cells, the nucleus contains all of the cell's chromosomes except the organellar chromosomes, and is the site of RNA synthesis and processing. In some species, or in specialized cell types, RNA metabolism or DNA replication may be absent [goid 5634] [evidence IEA]	The synthesis of either RNA on a template of DNA or DNA on a template of RNA [goid 6350] [evidence IEA]; The multiplication or reproduction of cells, resulting in the expansion of a cell population [goid 8283] [evidence IMP]; The process by which the migration of an axon growth cone is directed to a specific target site in response to a combination of attractive and repulsive cues [goid 7411] [ev…	Interacting selectively with DNA (deoxyribonucleic acid) [goid 3677] [evidence IEA]; The function of binding to a specific DNA sequence in order to modulate transcription. The transcription factor may or may not also interact selectively with a protein or macromolecular complex [goid 3700] [evidence IEA]; Interacting selectively with DNA of a specific nucleotide composition, e.g. GC-rich DNA bind…	Stra7; Gbx-2; D130058E05Rik; MMoxA	Stra7; Gbx-2; D130058E05Rik; MMoxA
1990541	1990541	-1.22493	7.94863	-9.05657	5.95129e-06	0.000546179	4.40411	Mus musculus	RefSeq	ILMN_188633	ILMN_188633	TNFRSF10B	NM_020275.3	NM_020275.3	NA	21933	40789303	NM_020275.3	Tnfrsf10b	NP_064671.2	ILMN_2945095	1990541	S	2780	CCTTGGGTACTTTCTCTAGCTCCTCCACTAGGGGCCCTGTGTTCTATCCA	14	+	70183876-70183925	14qD2	Mus musculus tumor necrosis factor receptor superfamily, member 10b (Tnfrsf10b), mRNA.	Penetrating at least one phospholipid bilayer of a membrane. May also refer to the state of being buried in the bilayer with no exposure outside the bilayer. When used to describe a protein, indicates that all or part of the peptide sequence is embedded in the membrane [goid 16021] [evidence IEA]; Double layer of lipid molecules that encloses all cells, and, in eukaryotes, many organelles; may be…	The cascade of processes by which a signal interacts with a receptor, causing a change in the level or activity of a second messenger or other downstream target, and ultimately effecting a change in the functioning of the cell [goid 7165] [evidence IEA]; Any immune system process that functions in the calibrated response of an organism to a potential internal or invasive threat [goid 6955] [evide…	Combining with an extracellular or intracellular messenger to initiate a change in cell activity [goid 4872] [evidence IEA]; Combining with an extracellular or intracellular messenger to initiate a change in cell activity, and spanning to the membrane of either the cell or an organelle [goid 4888] [evidence IEA]; Interacting selectively with any protein or protein complex (a complex of two or mor…	Ly98; TRAILR2; TRICK2A; MK; KILLER; TRICKB; TRAIL-R2; DR5; TRICK2B; Killer/Dr5	Ly98; TRAILR2; TRICK2A; MK; KILLER; TRICKB; TRAIL-R2; DR5; TRICK2B; Killer/Dr5
6900593	6900593	0.380699	10.3694	9.01005	6.21843e-06	0.000565796	4.3585	Mus musculus	RefSeq	ILMN_220034	ILMN_253912	9030025P20RIK	NM_001039552.1	NM_001039552.1	NA	381062	88703057	NM_001039552.1	9030025P20Rik	NP_001034641.1	ILMN_2716783	6900593	S	1820	GGAGTTGGCCAGTGTCCATGCTGTTCGTGATAAGGGCGCTGAGGAACAAC	17	+	15198084-15198133	17qA2	Mus musculus RIKEN cDNA 9030025P20 gene (9030025P20Rik), transcript variant 1, mRNA.				2210404J11Rik; 2410011O22Rik	2210404J11Rik; 2410011O22Rik
5670440	5670440	0.620328	11.8478	9.00864	6.22672e-06	0.000565796	4.35712	Mus musculus	RefSeq	ILMN_215742	ILMN_215742	LBH	NM_029999.3	NM_029999.3	NA	77889	34328473	NM_029999.3	Lbh	NP_084275.3	ILMN_2816180	5670440	S	2904	TTTCAGTGACATGCCTGTTGTGAGATGAACCTCCTGTGACTTCTGTCTGT	17	+	73291143-73291192	17qE1.3	Mus musculus limb-bud and heart (Lbh), mRNA.	All of the contents of a cell excluding the plasma membrane and nucleus, but including other subcellular structures [goid 5737] [evidence IEA]; A membrane-bounded organelle of eukaryotic cells in which chromosomes are housed and replicated. In most cells, the nucleus contains all of the cell's chromosomes except the organellar chromosomes, and is the site of RNA synthesis and processing. In some …	Any process that modulates the frequency, rate or extent of DNA-dependent transcription [goid 6355] [evidence IEA]; The synthesis of either RNA on a template of DNA or DNA on a template of RNA [goid 6350] [evidence IEA]; The biological process whose specific outcome is the progression of a multicellular organism over time from an initial condition (e.g. a zygote or a young adult) to a later condi…	Any transcription regulator activity required for initiation or upregulation of transcription [goid 16563] [evidence IDA]	6720416L16Rik; 1810009F10Rik	6720416L16Rik; 1810009F10Rik
1940343	1940343	0.955602	8.98288	9.0079	6.23109e-06	0.000565796	4.35639	Mus musculus	RefSeq	ILMN_186551	ILMN_186551	VAPB	NM_019806.5	NM_019806.5	NA	56491	86476057	NM_019806.5	Vapb	NP_062780.2	ILMN_2436489	1940343	S	1680	CCCTGAGGAGGAACGCTCTTTTTAATGACAGTCAGCTCTGGATTACCCAG	2	+	173604548-173604597	2qH4	Mus musculus vesicle-associated membrane protein, associated protein B and C (Vapb), mRNA.	Penetrating at least one phospholipid bilayer of a membrane. May also refer to the state of being buried in the bilayer with no exposure outside the bilayer. When used to describe a protein, indicates that all or part of the peptide sequence is embedded in the membrane [goid 16021] [evidence IEA]; Double layer of lipid molecules that encloses all cells, and, in eukaryotes, many organelles; may be…	Any process specifically pertinent to the functioning of integrated living units: cells, tissues, organs, and organisms. A process is a collection of molecular events with a defined beginning and end [goid 8150] [evidence ND ]	Elemental activities, such as catalysis or binding, describing the actions of a gene product at the molecular level. A given gene product may exhibit one or more molecular functions [goid 3674] [evidence ND ]; The action of a molecule that contributes to the structural integrity of a complex or assembly within or outside a cell [goid 5198] [evidence IEA]	D2Abb2e; R75548; AI848259; VAP33b; AI840687; AI225786; Vamp33b	D2Abb2e; R75548; AI848259; VAP33b; AI840687; AI225786; Vamp33b
2650156	2650156	0.793467	7.93379	8.98887	6.34437e-06	0.000574054	4.33767	Mus musculus	RefSeq	ILMN_214959	ILMN_214959	LIMK1	NM_010717.2	NM_010717.2	NA	16885	128485824	NM_010717.2	Limk1	NP_034847.1	ILMN_2653927	2650156	S	3107	CCATGTCTTCACTCCGCTTCAGTTGACCATCTAGGGCATATTAAACTGTG	5	-	135137716-135137728:135137973-135138009	5qG2	Mus musculus LIM-domain containing, protein kinase (Limk1), mRNA.	A membrane-bounded organelle of eukaryotic cells in which chromosomes are housed and replicated. In most cells, the nucleus contains all of the cell's chromosomes except the organellar chromosomes, and is the site of RNA synthesis and processing. In some species, or in specialized cell types, RNA metabolism or DNA replication may be absent [goid 5634] [evidence IDA]; Small region on the surface o…	The process of introducing a phosphate group on to a protein [goid 6468] [evidence IEA]; Any process that activates or increases the frequency, rate or extent of axon extension [goid 45773] [evidence IGI]	Interacting selectively with any metal ion [goid 46872] [evidence IEA]; Interacting selectively with a nonidentical protein to form a heterodimer [goid 46982] [evidence IPI]; Catalysis of the transfer of a phosphate group, usually from ATP, to a substrate molecule [goid 16301] [evidence IEA]; Interacting selectively with a nucleotide, any compound consisting of a nucleoside that is esterified wit…
4120719	4120719	-0.676602	9.96499	-8.98126	6.39028e-06	0.000576179	4.33018	Mus musculus	RefSeq	ILMN_214124	ILMN_314055	SRPX2	NM_001083895.1	NM_001083895.1	NA	68792	140971049	NM_001083895.1	Srpx2	NP_001077364.1	ILMN_2698728	4120719	S	2109	CCTATGAAACTGAGGACATGCCCTGGGTGGTGAGTTGTAGACCGAAGGCC	X	+	130466224-130466273	XqE3	Mus musculus sushi-repeat-containing protein, X-linked 2 (Srpx2), transcript variant 2, mRNA.	The space external to the outermost structure of a cell. For cells without external protective or external encapsulating structures this refers to space outside of the plasma membrane. This term covers the host cell environment outside an intracellular parasite [goid 5576] [evidence IEA]			SRP; SRPUL; 1110039C07Rik	SRP; SRPUL; 1110039C07Rik
2570441	2570441	0.608083	11.8183	8.96968	6.4609e-06	0.000580029	4.31876	Mus musculus	RefSeq	ILMN_218536	ILMN_218536	IDH3B	NM_130884.3	NM_130884.3	NA	170718	146149248	NM_130884.3	Idh3b	NP_570954.1	ILMN_1235050	2570441	S	1335	GTTGCGACAAGGCCCAGACCCTAAGATGATAACTTTTTCCCACAGGTTCG				2qF1	Mus musculus isocitrate dehydrogenase 3 (NAD+) beta (Idh3b), nuclear gene encoding mitochondrial protein, mRNA.	A semiautonomous, self replicating organelle that occurs in varying numbers, shapes, and sizes in the cytoplasm of virtually all eukaryotic cells. It is notably the site of tissue respiration [goid 5739] [evidence IDA]	The process of removal or addition of one or more electrons with or without the concomitant removal or addition of a proton or protons [goid 55114] [evidence IEA]	Catalysis of an oxidation-reduction (redox) reaction, a reversible chemical reaction in which the oxidation state of an atom or atoms within a molecule is altered. One substrate acts as a hydrogen or electron donor and becomes oxidized, while the other acts as hydrogen or electron acceptor and becomes reduced [goid 16491] [evidence IEA]	C78231	C78231
780021	780021	0.752941	8.72873	8.96688	6.47813e-06	0.000580029	4.31599	Mus musculus	MEEBO	ILMN_186315	ILMN_186315	D9WSU20E	scl35561.7_23		NA	NA	31981565	NM_133718	D9Wsu20e		ILMN_2434490	780021	S	2	CCCTCTGCATGGAAGCACTGCCTGAGGCCTAGTATGGGCTCTTTACGTTC
3710242	3710242	0.392598	11.2475	8.95309	6.56354e-06	0.000584496	4.30238	Mus musculus	RefSeq	ILMN_210252	ILMN_210252	ARPC3	NM_019824.3	NM_019824.3	NA	56378	142361460	NM_019824.3	Arpc3	NP_062798.1	ILMN_2603725	3710242	S	469	GCTGAGGCAAGAGACCGGACTGAGGCTGTGTGAGAAGGTTTTTGACCCTC	5	+	122855118-122855167	5qF	Mus musculus actin related protein 2/3 complex, subunit 3 (Arpc3), mRNA.	All of the contents of a cell excluding the plasma membrane and nucleus, but including other subcellular structures [goid 5737] [evidence IEA]; A prolongation or process extending from a cell, e.g. a flagellum or axon [goid 42995] [evidence IEA]; A thin sheetlike process extended by the leading edge of a crawling fibroblast; contains a dense meshwork of actin filaments [goid 30027] [evidence IDA]…	Any process that modulates the frequency, rate or extent of the assembly of actin filaments by the addition of actin monomers to a filament [goid 30833] [evidence IEA]	Interacting selectively with monomeric or multimeric forms of actin, including actin filaments [goid 3779] [evidence IEA]	p21Arc; p21-Ar; 1110006A04Rik; AI788639; AA408672; 21kDa	AI788639; AA408672; 21kDa; p21Arc; p21-Ar; 1110006A04Rik
4810228	4810228	1.97041	5.03799	8.9515	6.5735e-06	0.000584496	4.3008	Mus musculus	RefSeq	ILMN_219566	ILMN_219566	FAM20A	NM_153782.1	NM_153782.1	NA	208659	24418882	NM_153782.1	Fam20a	NP_722477.1	ILMN_2840430	4810228	S	2399	GAGCTCTGGCTCCATCAGGACTGCAGATTATCTTCTGAGCACACTGTGAA	11	-	109534332-109534381	11qE1	Mus musculus family with sequence similarity 20, member A (Fam20a), mRNA.				AI606893; Fam20a	AI606893; Fam20a
1340630	1340630	-2.51467	5.05223	-8.94745	6.59887e-06	0.000584728	4.2968	Mus musculus	RefSeq	ILMN_210114	ILMN_319900	LOC100046049	XM_001476363.1	XM_001476363.1	NA	100046049	149262282	XM_001476363.1	LOC100046049	XP_001476413.1	ILMN_1254911	1340630	S	478	CAGTGAGGGCCCCACAGCCAATTCCTAGAGACCTAGAGACCCATTCTCTA					PREDICTED: Mus musculus hypothetical protein LOC100046049 (LOC100046049), mRNA.
2230687	2230687	0.649092	11.5691	8.94244	6.63035e-06	0.000585499	4.29185	Mus musculus	RefSeq	ILMN_218574	ILMN_218574	NOPE	NM_020043.2	NM_020043.2	NA	56741	146231955	NM_020043.2	Nope	NP_064427.2	ILMN_2697499	2230687	S	5935	TCTGTTGGCCTTTTACAGGGCATTAGTCCCTTTGTCGTTTGCCATGGATG				9qC	Mus musculus neighbor of Punc E11 (Nope), mRNA.	Penetrating at least one phospholipid bilayer of a membrane. May also refer to the state of being buried in the bilayer with no exposure outside the bilayer. When used to describe a protein, indicates that all or part of the peptide sequence is embedded in the membrane [goid 16021] [evidence IEA]; Double layer of lipid molecules that encloses all cells, and, in eukaryotes, many organelles; may be…			DDM36; 9330155G14Rik; WI-18508; mKIAA1628	DDM36; 9330155G14Rik; WI-18508; mKIAA1628
5080722	5080722	0.290795	11.1482	8.93846	6.65553e-06	0.00058571	4.28791	Mus musculus	RefSeq	ILMN_239905	ILMN_239905	GM1673	NM_001033458.1	NM_001033458.1	NA	381633	85701980	NM_001033458.1	Gm1673	NP_001028630.1	ILMN_2802311	5080722	S	280	CTTCAGGACCTACGGAAAACCGCCTACAGCCTGGACGCACGGACGGAGAC	5	+	34300957-34300997:34301755-34301763	5qB2	Mus musculus gene model 1673, (NCBI) (Gm1673), mRNA. XM_922421
7570598	7570598	-0.357531	12.5279	-8.92946	6.71282e-06	0.000588735	4.279	Mus musculus	RefSeq	ILMN_218025	ILMN_218025	HEY1	NM_010423.2	NM_010423.2	NA	15213	117606331	NM_010423.2	Hey1	NP_034553.2	ILMN_2690596	7570598	S	1891	GTAAGCGATCGGAGTCTGAAAGTAGCTTGGTGCCTGTGAAACACAACCCG	3	-	8663623-8663672	3qA1	Mus musculus hairy/enhancer-of-split related with YRPW motif 1 (Hey1), mRNA.	A membrane-bounded organelle of eukaryotic cells in which chromosomes are housed and replicated. In most cells, the nucleus contains all of the cell's chromosomes except the organellar chromosomes, and is the site of RNA synthesis and processing. In some species, or in specialized cell types, RNA metabolism or DNA replication may be absent [goid 5634] [evidence IDA]; A membrane-bounded organelle …	The series of molecular signals initiated by binding of an extracellular ligand to a Notch receptor on the surface of the target cell [goid 7219] [evidence IEA]; Any process that modulates the frequency, rate or extent of DNA-dependent transcription [goid 6355] [evidence IEA]; The synthesis of either RNA on a template of DNA or DNA on a template of RNA [goid 6350] [evidence IEA]; The biological p…	Interacting selectively with DNA (deoxyribonucleic acid) [goid 3677] [evidence IEA]; Plays a role in regulating transcription; may bind a promoter or enhancer DNA sequence or interact with a DNA-binding transcription factor [goid 30528] [evidence IEA]; Interacting selectively with any protein or protein complex (a complex of two or more proteins that may include other nonprotein molecules) [goid …	AI316788; HRT1; Hesr1; hesr-1; Herp2; AI414254	AI316788; HRT1; Hesr1; hesr-1; Herp2; AI414254
3190731	3190731	0.714445	6.83894	8.91211	6.82483e-06	0.000596522	4.2618	Mus musculus	RefSeq	ILMN_212704	ILMN_228220	PRICKLE1	NM_001033217.3	NM_001033217.3	NA	106042	146198802	NM_001033217.3	Prickle1	NP_001028389.1	ILMN_1228245	3190731	S	3934	CTGGGTTCAGCCGGAGAGTCATGCTGGATTTGAACTAATGAGCGGGTAGT				15qE3	Mus musculus prickle like 1 (Drosophila) (Prickle1), mRNA.	All of the contents of a cell excluding the plasma membrane and nucleus, but including other subcellular structures [goid 5737] [evidence IEA]; Double layer of lipid molecules that encloses all cells, and, in eukaryotes, many organelles; may be a single or double lipid bilayer; also includes associated proteins [goid 16020] [evidence IEA]; A membrane-bounded organelle of eukaryotic cells in which…		Interacting selectively with any metal ion [goid 46872] [evidence IEA]; Interacting selectively with zinc (Zn) ions [goid 8270] [evidence IEA]	Prickle; 1110058P22Rik; AW215793	Prickle; 1110058P22Rik; AW215793
650561	650561	1.38393	7.26035	8.90556	6.8676e-06	0.000598227	4.2553	Mus musculus	RefSeq	ILMN_207558	ILMN_207558	TUBB2B	NM_023716.2	NM_023716.2	NA	73710	142378376	NM_023716.2	Tubb2b	NP_076205.1	ILMN_1221835	650561	S	24	CGGAGTAAGTTCCAGGTGGCCCAGCAGTGGGTGTGGAAGGGGAGGATCAT	13	-	34222150-34222199	13qA3.3	Mus musculus tubulin, beta 2b (Tubb2b), mRNA.	Any of the long, generally straight, hollow tubes of internal diameter 12-15 nm and external diameter 24 nm found in a wide variety of eukaryotic cells; each consists (usually) of 13 protofilaments of polymeric tubulin, staggered in such a manner that the tubulin monomers are arranged in a helical pattern on the microtubular surface, and with the alpha/beta axes of the tubulin subunits parallel t…	The process of creating protein polymers, compounds composed of a large number of component monomers; polymeric proteins may be made up of different or identical monomers. Polymerization occurs by the addition of extra monomers to an existing poly- or oligomeric protein [goid 51258] [evidence IEA]; Any cellular process that depends upon or alters the microtubule cytoskeleton, that part of the cyt…	Interacting selectively with GTP, guanosine triphosphate [goid 5525] [evidence IEA]; Interacting selectively with a nucleotide, any compound consisting of a nucleoside that is esterified with (ortho)phosphate or an oligophosphate at any hydroxyl group on the ribose or deoxyribose moiety [goid 166] [evidence IEA]; Catalysis of the reaction: GTP + H2O = GDP + phosphate [goid 3924] [evidence IEA]; T…	2410129E14Rik	2410129E14Rik
2340301	2340301	1.49586	6.65345	8.88739	6.98788e-06	0.000606647	4.23725	Mus musculus	MEEBO	ILMN_214836	ILMN_214836	HSD11B1	scl000857.1_11	NM_008288.1	NA	NA	6680278	NM_008288.1	Hsd11b1		ILMN_1214998	2340301	S	998	GTAACTAGGAACTCCTGAGCCCTGGTGAGTGGTCTTAGAACAGTCCTGCC						Penetrating at least one phospholipid bilayer of a membrane. May also refer to the state of being buried in the bilayer with no exposure outside the bilayer. When used to describe a protein, indicates that all or part of the peptide sequence is embedded in the membrane [goid 16021] [evidence IEA]; Double layer of lipid molecules that encloses all cells, and, in eukaryotes, many organelles; may be…	The chemical reactions and pathways involving lipids, compounds soluble in an organic solvent but not, or sparingly, in an aqueous solvent. Includes fatty acids; neutral fats, other fatty-acid esters, and soaps; long-chain (fatty) alcohols and waxes; sphingoids and other long-chain bases; glycolipids, phospholipids and sphingolipids; and carotenes, polyprenols, sterols, terpenes and other isopren…	Catalysis of an oxidation-reduction (redox) reaction, a reversible chemical reaction in which the oxidation state of an atom or atoms within a molecule is altered. One substrate acts as a hydrogen or electron donor and becomes oxidized, while the other acts as hydrogen or electron acceptor and becomes reduced [goid 16491] [evidence IEA]; Catalysis of a biochemical reaction at physiological temper…
2030682	2030682	0.907493	8.43215	8.8545	7.21153e-06	0.000623955	4.20448	Mus musculus	RefSeq	ILMN_218534	ILMN_218534	TLR3	NM_126166.4	NM_126166.4	NA	142980	146149239	NM_126166.4	Tlr3	NP_569054.2	ILMN_2697002	2030682	S	4218	GCTAATTGTTGTGTCTCTTCTGCTGGAGAGTTAAATGACTTTCTTACCCA				8qB1.1	Mus musculus toll-like receptor 3 (Tlr3), mRNA.	Double layer of lipid molecules that encloses all cells, and, in eukaryotes, many organelles; may be a single or double lipid bilayer; also includes associated proteins [goid 16020] [evidence IEA]; The irregular network of unit membranes, visible only by electron microscopy, that occurs in the cytoplasm of many eukaryotic cells. The membranes form a complex meshwork of tubular channels, which are…	Innate immune responses are defense responses mediated by germline encoded components that directly recognize components of potential pathogens [goid 45087] [evidence IEA]; The immediate defensive reaction (by vertebrate tissue) to infection or injury caused by chemical or physical agents. The process is characterized by local vasodilation, extravasation of plasma into intercellular spaces and ac…	Combining with an extracellular or intracellular messenger to initiate a change in cell activity [goid 4872] [evidence IEA]; Interacting selectively with an RNA molecule or a portion thereof [goid 3723] [evidence IEA]; Combining with an extracellular or intracellular messenger to initiate a change in cell activity, and spanning to the membrane of either the cell or an organelle [goid 4888] [evide…	AI957183	AI957183
360674	360674	0.47256	10.3765	8.84529	7.27558e-06	0.000627385	4.19528	Mus musculus	RefSeq	ILMN_189011	ILMN_189011	TRP53INP2	NM_178111.3	NM_178111.3	NA	68728	118130530	NM_178111.3	Trp53inp2	NP_835212.1	ILMN_2457585	360674	S	3535	CCCCAGCCTGGAACCCTCTGATCAACTTGCTGGGACCTATAACGTCTTAG	2	+	155215184-155215233	2qH1	Mus musculus transformation related protein 53 inducible nuclear protein 2 (Trp53inp2), mRNA.	A membrane-bounded organelle of eukaryotic cells in which chromosomes are housed and replicated. In most cells, the nucleus contains all of the cell's chromosomes except the organellar chromosomes, and is the site of RNA synthesis and processing. In some species, or in specialized cell types, RNA metabolism or DNA replication may be absent [goid 5634] [evidence IEA]			Tp53inp2; 1110029F20Rik	Tp53inp2; 1110029F20Rik
3190437	3190437	0.726333	8.80367	8.82772	7.39945e-06	0.000632396	4.17772	Mus musculus	RefSeq	ILMN_221456	ILMN_221456	RND2	NM_009708.1	NM_009708.1	NA	11858	6753115	NM_009708.1	Rnd2	NP_033838.1	ILMN_2735865	3190437	S	223	GCCTACCCGGATTCTGATGCTGTGCTTATCTGCTTTGACATTAGCCGGCC	11	+	101331359-101331408	11qD	Mus musculus Rho family GTPase 2 (Rnd2), mRNA.	Double layer of lipid molecules that encloses all cells, and, in eukaryotes, many organelles; may be a single or double lipid bilayer; also includes associated proteins [goid 16020] [evidence IEA]; The membrane surrounding a cell that separates the cell from its external environment. It consists of a phospholipid bilayer and associated proteins [goid 5886] [evidence IEA]; The living contents of a…	Any series of molecular signals in which a small monomeric GTPase relays one or more of the signals [goid 7264] [evidence IEA]	Interacting selectively with GTP, guanosine triphosphate [goid 5525] [evidence IEA]; Interacting selectively with a nucleotide, any compound consisting of a nucleoside that is esterified with (ortho)phosphate or an oligophosphate at any hydroxyl group on the ribose or deoxyribose moiety [goid 166] [evidence IEA]	Rohn; Arhn	Rohn; Arhn
4490632	4490632	0.460277	10.5471	8.82369	7.42821e-06	0.000632396	4.17369	Mus musculus	RefSeq	ILMN_191372	ILMN_191372	TXNL4A	NM_025299.3	NM_025299.3	NA	27366	109255208	NM_025299.3	Txnl4a	NP_079575.1	ILMN_2478523	4490632	S	473	AAATGGTTGACATCATAGAGACCGTGTACCGTGGCGCCCGCAAAGGCCGG	18	+	80418992-80419041	18qE3	Mus musculus thioredoxin-like 4A (Txnl4a), transcript variant 1, mRNA.	A membrane-bounded organelle of eukaryotic cells in which chromosomes are housed and replicated. In most cells, the nucleus contains all of the cell's chromosomes except the organellar chromosomes, and is the site of RNA synthesis and processing. In some species, or in specialized cell types, RNA metabolism or DNA replication may be absent [goid 5634] [evidence ISS]; A ribonucleoprotein complex, …	The progression of biochemical and morphological phases and events that occur in a cell during successive cell replication or nuclear replication events. Canonically, the cell cycle comprises the replication and segregation of genetic material followed by the division of the cell, but in endocycles or syncytial cells nuclear replication or nuclear division may not be followed by cell division [go…	Catalysis of the transfer of a group, e.g. a methyl group, glycosyl group, acyl group, phosphorus-containing, or other groups, from one compound (generally regarded as the donor) to another compound (generally regarded as the acceptor). Transferase is the systematic name for any enzyme of EC class 2 [goid 16740] [evidence IEA]; Elemental activities, such as catalysis or binding, describing the ac…	U5-15kDa; U5-15kD; D18Wsu98e; Dim1	U5-15kDa; U5-15kD; D18Wsu98e; Dim1
6020358	6020358	0.849812	7.86517	8.82345	7.42993e-06	0.000632396	4.17345	Mus musculus	RefSeq	ILMN_214178	ILMN_214178	LYPD1	NM_145100.3	NM_145100.3	NA	72585	126352408	NM_145100.3	Lypd1	NP_659568.2	ILMN_1239134	6020358	S	1839	CGGTACCAATCTTTCAGCTCTGTGCTTGTCGGCTTCTTTTTGCCACTGGC	1	-	127768774-127768823	1qE3	Mus musculus Ly6/Plaur domain containing 1 (Lypd1), mRNA.	Double layer of lipid molecules that encloses all cells, and, in eukaryotes, many organelles; may be a single or double lipid bilayer; also includes associated proteins [goid 16020] [evidence IEA]; The membrane surrounding a cell that separates the cell from its external environment. It consists of a phospholipid bilayer and associated proteins [goid 5886] [evidence IEA]; Tethered to a membrane b…			Lynx2; Lypdc1; AI853408; 2700050C12Rik; C530008O16Rik	Lynx2; Lypdc1; AI853408; 2700050C12Rik; C530008O16Rik
1440600	1440600	-0.73238	9.95005	-8.82314	7.43214e-06	0.000632396	4.17314	Mus musculus	RefSeq	ILMN_214342	ILMN_214342	COPZ2	NM_019877.1	NM_019877.1	NA	56358	9845241	NM_019877.1	Copz2	NP_063930.1	ILMN_2878274	1440600	S	463	CGGAGCCTTCTTGGTGCTGGATGAAACTGTCGATGGAGGTGTGATTCTGG	11	+	96671388-96671423:96672762-96672775	11qD	Mus musculus coatomer protein complex, subunit zeta 2 (Copz2), mRNA.	All of the contents of a cell excluding the plasma membrane and nucleus, but including other subcellular structures [goid 5737] [evidence IEA]; A compound membranous cytoplasmic organelle of eukaryotic cells, consisting of flattened, ribosome-free vesicles arranged in a more or less regular stack. The Golgi apparatus differs from the endoplasmic reticulum in often having slightly thicker membrane…	The directed movement of substances (such as macromolecules, small molecules, ions) into, out of, within or between cells, or within a multicellular organism [goid 6810] [evidence IEA]; The directed movement of substances, either within a vesicle or in the vesicle membrane, into, out of or within a cell [goid 16192] [evidence IEA]; The directed movement of proteins into, out of, within or between…	Interacting selectively with any protein or protein complex (a complex of two or more proteins that may include other nonprotein molecules) [goid 5515] [evidence IEA]	1110012D12Rik; zeta2-COP	1110012D12Rik; zeta2-COP
2360703	2360703	-1.58881	6.74775	-8.81103	7.51928e-06	0.000636722	4.16101	Mus musculus	RefSeq	ILMN_211463	ILMN_211463	ITGA3	NM_013565.2	NM_013565.2	NA	16400	34328215	NM_013565.2	Itga3	NP_038593.1	ILMN_2616164	2360703	S	4775	CACGGTACTATAACAACTTCCCCGATCCTGTGCCTTCTTTGTATATGGGC	11	-	94905824-94905873	11qD	Mus musculus integrin alpha 3 (Itga3), mRNA.	Double layer of lipid molecules that encloses all cells, and, in eukaryotes, many organelles; may be a single or double lipid bilayer; also includes associated proteins [goid 16020] [evidence IEA]; Penetrating at least one phospholipid bilayer of a membrane. May also refer to the state of being buried in the bilayer with no exposure outside the bilayer. When used to describe a protein, indicates …	Any series of molecular signals generated as a consequence of an integrin binding to one of its physiological ligands [goid 7229] [evidence IEA]; The attachment of a cell, either to another cell or to an underlying substrate such as the extracellular matrix, via cell adhesion molecules [goid 7155] [evidence IEA]; The activities involved in the mental information processing system that receives (r…	Combining with an extracellular or intracellular messenger to initiate a change in cell activity [goid 4872] [evidence IEA]; Interacting selectively with any protein or protein complex (a complex of two or more proteins that may include other nonprotein molecules) [goid 5515] [evidence IPI]	AA407068; CD49C	AA407068; CD49C
2850133	2850133	-1.49882	7.65514	-8.8092	7.53253e-06	0.000636722	4.15918	Mus musculus	RefSeq	ILMN_190210	ILMN_244722	MSN	NM_010833.2	NM_010833.2	NA	17698	70778914	NM_010833.2	Msn	NP_034963.2	ILMN_2694960	2850133	S	2279	GTAGGTTAACAGCTAGCTCCCATCCCTTGCCAGTCCTGTGATTTGCAAAG	X	+	93362331-93362380	XqC3	Mus musculus moesin (Msn), mRNA.	All of the contents of a cell excluding the plasma membrane and nucleus, but including other subcellular structures [goid 5737] [evidence IEA]; Any of the various filamentous elements that form the internal framework of cells, and typically remain after treatment of the cells with mild detergent to remove membrane constituents and soluble components of the cytoplasm. The term embraces intermediat…		The action of a molecule that contributes to the structural integrity of a complex or assembly within or outside a cell [goid 5198] [evidence IEA]; Interacting selectively with any protein component of any cytoskeleton (actin, microtubule, or intermediate filament cytoskeleton) [goid 8092] [evidence IEA]; The selective, often stoichiometric, interaction of a molecule with one or more specific sit…	C78546	C78546
2060088	2060088	0.822905	7.51523	8.80501	7.56296e-06	0.000637198	4.15498	Mus musculus	RefSeq	ILMN_209043	ILMN_209043	9530058B02RIK	NM_026633.1	NM_026633.1	NA	68241	13386123	NM_026633.1	9530058B02Rik	NP_080909.1	ILMN_2904819	2060088	S	696	CTGTCCCAAGCTGCCAGAGCCAGGAGCCAAACCTGTCTAACCTCAGTCCT	17	-	25591368-25591417	17qA3.3	Mus musculus RIKEN cDNA 9530058B02 gene (9530058B02Rik), mRNA.	The part of a cell or its extracellular environment in which a gene product is located. A gene product may be located in one or more parts of a cell and its location may be as specific as a particular macromolecular complex, that is, a stable, persistent association of macromolecules that function together [goid 5575] [evidence ND ]	Any process specifically pertinent to the functioning of integrated living units: cells, tissues, organs, and organisms. A process is a collection of molecular events with a defined beginning and end [goid 8150] [evidence ND ]	Interacting selectively with any protein or protein complex (a complex of two or more proteins that may include other nonprotein molecules) [goid 5515] [evidence IPI]
6220113	6220113	1.1998	9.84295	8.79397	7.64388e-06	0.000641911	4.14391	Mus musculus	RefSeq	ILMN_231776	ILMN_231776	1700084C01RIK	NM_001033185.1	NM_001033185.1	NA	78465	85701697	NM_001033185.1	1700084C01Rik	NP_001028357.1	ILMN_2862026	6220113	S	1276	CCGAAGCTCTGCGATGCTTAGAGTGCCACCTGCTGGTCAAATGGCATAGC	1	+	171771164-171771213	1qH3	Mus musculus RIKEN cDNA 1700084C01 gene (1700084C01Rik), mRNA.
240348	240348	0.963167	9.29222	8.78949	7.67704e-06	0.000642596	4.1394	Mus musculus	RefSeq	ILMN_220146	ILMN_220146	CHN2	NM_023543.1	NM_023543.1	NA	69993	37574154	NM_023543.1	Chn2	NP_076032.1	ILMN_2718189	240348	S	2333	CCCACACACTGACAAGTCTTGCTTAGAGTGCCCAGAAGAAAACTGCCCTG	6	+	54251485-54251534	6qB3	Mus musculus chimerin (chimaerin) 2 (Chn2), mRNA.	Double layer of lipid molecules that encloses all cells, and, in eukaryotes, many organelles; may be a single or double lipid bilayer; also includes associated proteins [goid 16020] [evidence IEA]; The living contents of a cell; the matter contained within (but not including) the plasma membrane, usually taken to exclude large vacuoles and masses of secretory or ingested material. In eukaryotes i…	A series of reactions within the cell that occur as a result of a single trigger reaction or compound [goid 7242] [evidence IEA]; The cascade of processes by which a signal interacts with a receptor, causing a change in the level or activity of a second messenger or other downstream target, and ultimately effecting a change in the functioning of the cell [goid 7165] [evidence IEA]; Any process sp…	Interacting selectively with diacylglycerol, a diester of glycerol and two fatty acids [goid 19992] [evidence IEA]; Interacting selectively with any metal ion [goid 46872] [evidence IEA]; Interacting selectively with zinc (Zn) ions [goid 8270] [evidence IEA]; Increases the activity of a GTPase, an enzyme that catalyzes the hydrolysis of GTP [goid 5096] [evidence ISO]	1700026N20Rik; Bch; ARHGAP3	1700026N20Rik; Bch; ARHGAP3
1470035	1470035	0.74751	9.03686	8.75203	7.9601e-06	0.000663556	4.10171	Mus musculus	RefSeq	ILMN_237017	ILMN_237017	MYO10	NM_019472.1	NM_019472.1	NA	17909	9506908	NM_019472.1	Myo10	NP_062345.1	ILMN_2823011	1470035	S	6081	GTATGAGCACATCCTCTCGTTCGGGGCACCGCTGGCCAACACGTACAAGA	15	+	25755185-25755234	15qB1	Mus musculus myosin X (Myo10), mRNA.	A protein complex, formed of one or more myosin heavy chains plus associated light chains and other proteins, that functions as a molecular motor; uses the energy of ATP hydrolysis to move actin filaments or to move vesicles or other cargo on fixed actin filaments; has magnesium-ATPase activity and binds actin. Myosin classes are distinguished based on sequence features of the motor, or head, dom…		Catalysis of movement along a polymeric molecule such as a microfilament or microtubule, coupled to the hydrolysis of a nucleoside triphosphate [goid 3774] [evidence IEA]; Interacting selectively with a nucleotide, any compound consisting of a nucleoside that is esterified with (ortho)phosphate or an oligophosphate at any hydroxyl group on the ribose or deoxyribose moiety [goid 166] [evidence IEA…	mKIAA0799; D15Ertd600e; AW048724	D15Ertd600e; mKIAA0799; AW048724
6980093	6980093	0.965611	8.20276	8.74957	7.97909e-06	0.000663556	4.09923	Mus musculus	RefSeq	ILMN_222238	ILMN_222238	HTRA1	NM_019564.1	NM_019564.1	NA	56213	9625026	NM_019564.1	Htra1	NP_062510.1	ILMN_2966104	6980093	S	1575	GGACCTTTGTCCAACATTTTGCTTGTTCAGGGAACACCCCTGCCGACAGA	7	+	130776368-130776417	7qF3	Mus musculus HtrA serine peptidase 1 (Htra1), mRNA.	The space external to the outermost structure of a cell. For cells without external protective or external encapsulating structures this refers to space outside of the plasma membrane. This term covers the host cell environment outside an intracellular parasite [goid 5576] [evidence IEA]	Any process that modulates the frequency, rate or extent of cell growth [goid 1558] [evidence IEA]; The hydrolysis of a peptide bond or bonds within a protein [goid 6508] [evidence IEA]; Any process that stops, prevents or reduces the frequency, rate or extent of any TGF-beta receptor signaling pathway [goid 30512] [evidence IDA]; Any process that stops, prevents or reduces the frequency, rate or…	Catalysis of the hydrolysis of various bonds, e.g. C-O, C-N, C-C, phosphoric anhydride bonds, etc. Hydrolase is the systematic name for any enzyme of EC class 3 [goid 16787] [evidence IEA]; Catalysis of the hydrolysis of a peptide bond. A peptide bond is a covalent bond formed when the carbon atom from the carboxyl group of one amino acid shares electrons with the nitrogen atom from the amino gro…	Prss11; HTRA; RSPP11; AI429470; L56	Prss11; HTRA; RSPP11; AI429470; L56
7550626	7550626	0.505123	10.7728	8.73901	8.06118e-06	0.000666708	4.08858	Mus musculus	RefSeq	ILMN_188171	ILMN_188171	VEGFB	NM_011697.2	NM_011697.2	NA	22340	142372406	NM_011697.2	Vegfb	NP_035827.1	ILMN_2450384	7550626	S	973	CTGGACCTTTTAGAGAGCTCTCTCGCCATCTTTTATCTCCCAGAGCTGCC	19	-	7057173-7057222	19qA	Mus musculus vascular endothelial growth factor B (Vegfb), mRNA.	The space external to the outermost structure of a cell. For cells without external protective or external encapsulating structures this refers to space outside of the plasma membrane. This term covers the host cell environment outside an intracellular parasite [goid 5576] [evidence IEA]; Double layer of lipid molecules that encloses all cells, and, in eukaryotes, many organelles; may be a single…	The multiplication or reproduction of cells, resulting in the expansion of a cell population [goid 8283] [evidence IEA]; The process whereby relatively unspecialized cells, e.g. embryonic or regenerative cells, acquire specialized structural and/or functional features that characterize the cells, tissues, or organs of the mature organism or some other relatively stable phase of the organism's lif…	The function that stimulates a cell to grow or proliferate. Most growth factors have other actions besides the induction of cell growth or proliferation [goid 8083] [evidence IEA]; Interacting selectively with heparin, any member of a group of glycosaminoglycans found mainly as an intracellular component of mast cells and which consist predominantly of alternating alpha1-4-linked D-galactose and …	VEGF-B; Vrf	VEGF-B; Vrf
1940477	1940477	-0.48335	9.43954	-8.73802	8.06889e-06	0.000666708	4.08758	Mus musculus	MEEBO	ILMN_223250	ILMN_223250	2610524A10RIK	scl072507.17_285	NM_028258.1	NA	NA	30794383	NM_028258.1	2610524A10Rik		ILMN_2761422	1940477	S	3638	CCTGGAGAAAGCCCCAGAGTTGTGTTGTGTGGTGGAGCTTGGTCATGGGC
5080093	5080093	0.672731	10.7235	8.73104	8.12368e-06	0.000666966	4.08054	Mus musculus	RefSeq	ILMN_220563	ILMN_220563	ANP32E	NM_023210.3	NM_023210.3	NA	66471	142364647	NM_023210.3	Anp32e	NP_075699.2	ILMN_2723788	5080093	S	2702	GGATTGGCTTTGTTTCCTTGTTTCAGTAATTGGAACTCCTGCTGTCAGTC	3	+	95750786-95750835	3qF2.1	Mus musculus acidic (leucine-rich) nuclear phosphoprotein 32 family, member E (Anp32e), mRNA.	All of the contents of a cell excluding the plasma membrane and nucleus, but including other subcellular structures [goid 5737] [evidence IDA]; A membrane-bounded organelle of eukaryotic cells in which chromosomes are housed and replicated. In most cells, the nucleus contains all of the cell's chromosomes except the organellar chromosomes, and is the site of RNA synthesis and processing. In some …	Any process specifically pertinent to the functioning of integrated living units: cells, tissues, organs, and organisms. A process is a collection of molecular events with a defined beginning and end [goid 8150] [evidence ND ]	Stops, prevents or reduces the activity of a phosphatase, an enzyme which catalyzes of the removal of a phosphate group from a substrate molecule [goid 19212] [evidence IDA]; Interacting selectively with any protein or protein complex (a complex of two or more proteins that may include other nonprotein molecules) [goid 5515] [evidence IEA]	AI326868; AI047746; MGC11640; LANP-L; CPD1; 2810018A15Rik; LANPL; mLANP-L	AI326868; AI047746; MGC11640; LANP-L; CPD1; 2810018A15Rik; LANPL; mLANP-L
3460333	3460333	0.454082	10.9349	8.73101	8.12392e-06	0.000666966	4.08051	Mus musculus	RefSeq	ILMN_187335	ILMN_243618	GOLM1	NM_027307.4	NM_027307.4	NA	105348	93141215	NM_027307.4	Golm1	NP_081583.3	ILMN_2623536	3460333	S	3455	GCACCACTTTCCAACAAGACCTGAAACTCAGCGGCCTACAAACTCCTACC	13	-	59736545-59736594	13qB2	Mus musculus golgi membrane protein 1 (Golm1), transcript variant 1, mRNA.	Penetrating at least one phospholipid bilayer of a membrane. May also refer to the state of being buried in the bilayer with no exposure outside the bilayer. When used to describe a protein, indicates that all or part of the peptide sequence is embedded in the membrane [goid 16021] [evidence IEA]; Double layer of lipid molecules that encloses all cells, and, in eukaryotes, many organelles; may be…	Any process specifically pertinent to the functioning of integrated living units: cells, tissues, organs, and organisms. A process is a collection of molecular events with a defined beginning and end [goid 8150] [evidence ND ]	Elemental activities, such as catalysis or binding, describing the actions of a gene product at the molecular level. A given gene product may exhibit one or more molecular functions [goid 3674] [evidence ND ]	Golph2; AW125446; MGC107447; PSEC0257; GP73; D030064E01Rik; 2310001L02Rik	Golph2; AW125446; MGC107447; PSEC0257; GP73; D030064E01Rik; 2310001L02Rik
3840632	3840632	3.02447	7.21639	8.70828	8.30527e-06	0.000678406	4.05752	Mus musculus	RefSeq	ILMN_220489	ILMN_220489	ATP1A2	NM_178405.3	NM_178405.3	NA	98660	85861248	NM_178405.3	Atp1a2	NP_848492.1	ILMN_2722716	3840632	S	3155	ATCTTCATCTATGATGAAGTTCGGAAGCTCATCCTACGGCGGTACCCTGG	1	-	174206050-174206099	1qH3	Mus musculus ATPase, Na+/K+ transporting, alpha 2 polypeptide (Atp1a2), mRNA.	Double layer of lipid molecules that encloses all cells, and, in eukaryotes, many organelles; may be a single or double lipid bilayer; also includes associated proteins [goid 16020] [evidence IEA]; Penetrating at least one phospholipid bilayer of a membrane. May also refer to the state of being buried in the bilayer with no exposure outside the bilayer. When used to describe a protein, indicates …	The directed movement of charged atoms or small charged molecules into, out of, within or between cells [goid 6811] [evidence IEA]; The directed movement of substances (such as macromolecules, small molecules, ions) into, out of, within or between cells, or within a multicellular organism [goid 6810] [evidence IEA]; The directed movement of cations, atoms or small molecules with a net positive ch…	Catalysis of the hydrolysis of various bonds, e.g. C-O, C-N, C-C, phosphoric anhydride bonds, etc. Hydrolase is the systematic name for any enzyme of EC class 3 [goid 16787] [evidence IEA]; Interacting selectively with magnesium (Mg) ions [goid 287] [evidence IEA]; Interacting selectively with a nucleotide, any compound consisting of a nucleoside that is esterified with (ortho)phosphate or an oli…	Atpa-3; mKIAA0778; AW060654	Atpa-3; mKIAA0778; AW060654
3440646	3440646	1.04499	8.30027	8.70694	8.31607e-06	0.000678406	4.05617	Mus musculus	RefSeq	ILMN_222035	ILMN_222035	PRKCB	NM_008855.2	NM_008855.2	NA	18751	116734871	NM_008855.2	Prkcb	NP_032881.1	ILMN_1225085	3440646	S	2980	TCCTGGAACCACATGGTCACTCTAGCCAGGTCCCAAAGGACCCTGATTCT	7	+	129772066-129772115	7qF3	Mus musculus protein kinase C, beta (Prkcb), mRNA.	Double layer of lipid molecules that encloses all cells, and, in eukaryotes, many organelles; may be a single or double lipid bilayer; also includes associated proteins [goid 16020] [evidence IEA]; All of the contents of a cell excluding the plasma membrane and nucleus, but including other subcellular structures [goid 5737] [evidence IDA]; A membrane-bounded organelle of eukaryotic cells in which…	The process of introducing a phosphate group on to a protein [goid 6468] [evidence IDA]; The regulation of the levels, transport, and metabolism of calcium ions within a cell or between a cell and its external environment [goid 6874] [evidence IDA]; The directed movement of calcium (Ca) ions into, out of, within or between cells [goid 6816] [evidence IDA]; A series of reactions within the cell th…	Interacting selectively with any metal ion [goid 46872] [evidence IEA]; Catalysis of the transfer of a phosphate group, usually from ATP, to a substrate molecule [goid 16301] [evidence IEA]; Interacting selectively with any protein or protein complex (a complex of two or more proteins that may include other nonprotein molecules) [goid 5515] [evidence IPI]; Interacting selectively with diacylglyce…	A130082F03Rik; PKC-Beta; Pkcb; Prkcb; Prkcb2	A130082F03Rik; PKC-Beta; Pkcb; Prkcb; Prkcb2
1770592	1770592	-0.915785	10.2901	-8.69492	8.41396e-06	0.00068422	4.04398	Mus musculus	RefSeq	ILMN_217186	ILMN_217186	NUAK2	NM_028778.3	NM_028778.3	NA	74137	133891701	NM_028778.3	Nuak2	NP_083054.1	ILMN_2680038	1770592	S	2766	GAGCACTGTCTGGATTGAGTCTCCAGTCCCTTCACACCCAAGGCTGGCCA	1	+	134229736-134229785	1qE4	Mus musculus NUAK family, SNF1-like kinase, 2 (Nuak2), mRNA.		A form of programmed cell death induced by external or internal signals that trigger the activity of proteolytic caspases, whose actions dismantle the cell and result in cell death. Apoptosis begins internally with condensation and subsequent fragmentation of the cell nucleus (blebbing) while the plasma membrane remains intact. Other characteristics of apoptosis include DNA fragmentation and the …	Interacting selectively with magnesium (Mg) ions [goid 287] [evidence IEA]; Interacting selectively with a nucleotide, any compound consisting of a nucleoside that is esterified with (ortho)phosphate or an oligophosphate at any hydroxyl group on the ribose or deoxyribose moiety [goid 166] [evidence IEA]; Catalysis of the reaction: ATP + a protein serine/threonine = ADP + protein serine/threonine …	1200013B22Rik; mKIAA0537; Snark	1200013B22Rik; mKIAA0537; Snark
2450347	2450347	-0.880795	8.12423	-8.68853	8.46641e-06	0.000686313	4.03751	Mus musculus	RefSeq	ILMN_222516	ILMN_222516	SERPINA3N	NM_009252.2	NM_009252.2	NA	20716	130503300	NM_009252.2	Serpina3n	NP_033278.2	ILMN_1246800	2450347	S	1955	CCCCTGGCACTCCTACTTAGAACAAAGTAGCCTTTCTTTTAGTTCCCAGC	12	+	105652409-105652458	12qE	Mus musculus serine (or cysteine) peptidase inhibitor, clade A, member 3N (Serpina3n), mRNA.	The space external to the outermost structure of a cell. For cells without external protective or external encapsulating structures this refers to space outside of the plasma membrane. This term covers the host cell environment outside an intracellular parasite [goid 5576] [evidence IDA]	Process involving non-antibody proteins whose concentrations in the plasma increase in response to infection or injury of homeothermic animals [goid 6953] [evidence IEA]; A change in state or activity of a cell or an organism (in terms of movement, secretion, enzyme production, gene expression, etc.) as a result of a peptide hormone stimulus. A peptide hormone is any of a class of peptides that a…	Stops, prevents or reduces the activity of an endopeptidase, any enzyme that hydrolyzes nonterminal peptide bonds in polypeptides [goid 4866] [evidence IEA]; Stops, prevents or reduces the activity of serine-type endopeptidases, enzymes that catalyze the hydrolysis of nonterminal peptide bonds in a polypeptide chain; a serine residue (and a histidine residue) are at the active center of the enzym…	Spi2/eb.4; Spi2-2; Spi2.2	Spi2/eb.4; Spi2-2; Spi2.2
5310328	5310328	0.63522	10.0904	8.67946	8.54161e-06	0.00068883	4.0283	Mus musculus	RefSeq	ILMN_209140	ILMN_209140	MGLL	NM_011844.3	NM_011844.3	NA	23945	31982751	NM_011844.3	Mgll	NP_035974.1	ILMN_2700408	5310328	S	3754	CCCAGTCACTCCCCACGTATACTCCTAGTGGGGAACCTGTATCGGCTTAG	6	+	88778241-88778290	6qD1	Mus musculus monoglyceride lipase (Mgll), mRNA.			Catalysis of the reaction: a carboxylic ester + H2O = an alcohol + a carboxylic anion [goid 4091] [evidence IEA]; Catalysis of the hydrolysis of various bonds, e.g. C-O, C-N, C-C, phosphoric anhydride bonds, etc. Hydrolase is the systematic name for any enzyme of EC class 3 [goid 16787] [evidence IEA]; Catalysis of a biochemical reaction at physiological temperatures. In biologically catalyzed re…	AA589436; Mgl	AA589436; Mgl
2760093	2760093	-0.939657	9.68374	-8.67832	8.55107e-06	0.00068883	4.02714	Mus musculus	RefSeq	ILMN_218792	ILMN_218792	H13	NM_010376.3	NM_010376.3	NA	14950	142360213	NM_010376.3	H13	NP_034506.1	ILMN_2700292	2760093	S	827	GCTGGAGAAGGGCCTTGAAGCAGACAACTTTGCCATGCTGGGACTTGGAG	2	+	152517548-152517597	2qH1	Mus musculus histocompatibility 13 (H13), mRNA.	Double layer of lipid molecules that encloses all cells, and, in eukaryotes, many organelles; may be a single or double lipid bilayer; also includes associated proteins [goid 16020] [evidence IEA]; Penetrating at least one phospholipid bilayer of a membrane. May also refer to the state of being buried in the bilayer with no exposure outside the bilayer. When used to describe a protein, indicates …		Catalysis of the hydrolysis of various bonds, e.g. C-O, C-N, C-C, phosphoric anhydride bonds, etc. Hydrolase is the systematic name for any enzyme of EC class 3 [goid 16787] [evidence IEA]; Catalysis of the hydrolysis of a peptide bond. A peptide bond is a covalent bond formed when the carbon atom from the carboxyl group of one amino acid shares electrons with the nitrogen atom from the amino gro…	Spp; H-13; AV020344; 4930443L17Rik; 1200006O09Rik; 5031424B04Rik; PSL3	Spp; H-13; AV020344; 4930443L17Rik; 1200006O09Rik; 5031424B04Rik; PSL3
7560373	7560373	0.720501	7.92154	8.67418	8.58565e-06	0.000689455	4.02294	Mus musculus	RefSeq	ILMN_221915	ILMN_221915	RAD54L	NM_009015.2	NM_009015.2	NA	19366	31982067	NM_009015.2	Rad54l	NP_033041.2	ILMN_2741985	7560373	S	2800	ACCTTCGTCTTCCACCAGCGTTCTCATGAGGAGCAGCGCGGTCTTCACTG	4	-	115769755-115769765:115769766-115769804	4qD1	Mus musculus RAD54 like (S. cerevisiae) (Rad54l), mRNA.	A membrane-bounded organelle of eukaryotic cells in which chromosomes are housed and replicated. In most cells, the nucleus contains all of the cell's chromosomes except the organellar chromosomes, and is the site of RNA synthesis and processing. In some species, or in specialized cell types, RNA metabolism or DNA replication may be absent [goid 5634] [evidence IEA]	The process of restoring DNA after damage. Genomes are subject to damage by chemical and physical agents in the environment (e.g. UV and ionizing radiations, chemical mutagens, fungal and bacterial toxins, etc.) and by free radicals or alkylating agents endogenously generated in metabolism. DNA is also damaged because of errors during its replication. A variety of different DNA repair pathways ha…	Catalysis of the hydrolysis of various bonds, e.g. C-O, C-N, C-C, phosphoric anhydride bonds, etc. Hydrolase is the systematic name for any enzyme of EC class 3 [goid 16787] [evidence IEA]; Catalysis of the reaction: NTP + H2O = NDP + phosphate to drive the unwinding of a DNA or RNA helix [goid 4386] [evidence IEA]; Interacting selectively with DNA (deoxyribonucleic acid) [goid 3677] [evidence IE…	RAD54	RAD54
1010176	1010176	0.614453	9.841	8.64704	8.81628e-06	0.000705769	3.99533	Mus musculus	RefSeq	ILMN_219460	ILMN_226177	6430517E21RIK	NM_207583.1	NM_207583.1	NA	240843	46485768	NM_207583.1	6430517E21Rik	NP_997466.1	ILMN_1253269	1010176	S	3944	TTGACTTGTTCCAAGAGCCCCTCACAGTTCATCCGGAGCCCTCTTCCCAC	1	-	160175573-160175622	1qH1	Mus musculus RIKEN cDNA 6430517E21 gene (6430517E21Rik), mRNA.	The space external to the outermost structure of a cell. For cells without external protective or external encapsulating structures this refers to space outside of the plasma membrane. This term covers the host cell environment outside an intracellular parasite [goid 5576] [evidence IEA]			BB361039; mKIAA1747	BB361039; mKIAA1747
6060040	6060040	0.920364	9.6202	8.6433	8.84851e-06	0.000706149	3.99153	Mus musculus	RefSeq	ILMN_222949	ILMN_222949	PCTK1	NM_011049.4	NM_011049.4	NA	18555	146134389	NM_011049.4	Pctk1	NP_035179.1	ILMN_2757150	6060040	S	2735	GCTGTTGAGTAGGGGCTCTGCCAGGAATTGACCAGCTTAGTGAGGAGCCA				XqA1.3	Mus musculus PCTAIRE-motif protein kinase 1 (Pctk1), mRNA. XM_920756 XM_920762 XM_920768 XM_920773		The process of introducing a phosphate group on to a protein [goid 6468] [evidence IEA]	Catalysis of the reaction: ATP + a protein serine/threonine = ADP + protein serine/threonine phosphate [goid 4674] [evidence IEA]; Catalysis of the transfer of a group, e.g. a methyl group, glycosyl group, acyl group, phosphorus-containing, or other groups, from one compound (generally regarded as the donor) to another compound (generally regarded as the acceptor). Transferase is the systematic n…	Pctaire1; Crk5	Pctaire1; Crk5
5560403	5560403	-0.580423	10.5689	-8.6333	8.93554e-06	0.000710888	3.98133	Mus musculus	RefSeq	ILMN_253710	ILMN_253710	NDST1	NM_008306.2	NM_008306.2	NA	15531	42734443	NM_008306.2	Ndst1	NP_032332.2	ILMN_2832641	5560403	S	5908	CCCACTAACAGCCATTGTCTAGTCTGTACCTAAAGTTGTCTCCCAGCCCC	18	-	60811459-60811508	18qE1	Mus musculus N-deacetylase/N-sulfotransferase (heparan glucosaminyl) 1 (Ndst1), mRNA.	A compound membranous cytoplasmic organelle of eukaryotic cells, consisting of flattened, ribosome-free vesicles arranged in a more or less regular stack. The Golgi apparatus differs from the endoplasmic reticulum in often having slightly thicker membranes, appearing in sections as a characteristic shallow semicircle so that the convex side (cis or entry face) abuts the endoplasmic reticulum, sec…	The immediate defensive reaction (by vertebrate tissue) to infection or injury caused by chemical or physical agents. The process is characterized by local vasodilation, extravasation of plasma into intercellular spaces and accumulation of white blood cells and macrophages [goid 6954] [evidence IEA]; The process of gaseous exchange between an organism and its environment. In plants, microorganism…	Catalysis of the hydrolysis of various bonds, e.g. C-O, C-N, C-C, phosphoric anhydride bonds, etc. Hydrolase is the systematic name for any enzyme of EC class 3 [goid 16787] [evidence IEA]; Catalysis of a biochemical reaction at physiological temperatures. In biologically catalyzed reactions, the reactants are known as substrates, and the catalysts are naturally occurring macromolecular substance…	NDST-1; 1200015G06Rik; Hsst	NDST-1; 1200015G06Rik; Hsst
3460279	3460279	0.38688	10.6858	8.61418	9.10451e-06	0.000722095	3.96181	Mus musculus	RefSeq	ILMN_210300	ILMN_210300	SFRS14	NM_172755.2	NM_172755.2	NA	234373	31982110	NM_172755.2	Sfrs14	NP_766343.2	ILMN_2604227	3460279	S	3708	GTTTGTTCCTGTTCCTGGATGTGCGTCGTGCAAGTTGATTCTGTACCTGG	8	+	72786838-72786887	8qB3.3	Mus musculus splicing factor, arginine/serine-rich 14 (Sfrs14), mRNA.	A membrane-bounded organelle of eukaryotic cells in which chromosomes are housed and replicated. In most cells, the nucleus contains all of the cell's chromosomes except the organellar chromosomes, and is the site of RNA synthesis and processing. In some species, or in specialized cell types, RNA metabolism or DNA replication may be absent [goid 5634] [evidence IEA]; The living contents of a cell…	The process of removing sections of the primary RNA transcript to remove sequences not present in the mature form of the RNA and joining the remaining sections to form the mature form of the RNA [goid 8380] [evidence IEA]; Any process involved in the conversion of a primary mRNA transcript into one or more mature mRNA(s) prior to translation into polypeptide [goid 6397] [evidence IEA]; Any proces…	Interacting selectively with any nucleic acid [goid 3676] [evidence IEA]; Interacting selectively with an RNA molecule or a portion thereof [goid 3723] [evidence IEA]	mKIAA0365; MGC66544	mKIAA0365; MGC66544
4590280	4590280	1.47212	6.54656	8.59998	9.23229e-06	0.000729976	3.94728	Mus musculus	RefSeq	ILMN_213789	ILMN_213789	CDKN2A	NM_009877.2	NM_009877.2	NA	12578	98986443	NM_009877.2	Cdkn2a	NP_034007.1	ILMN_1221177	4590280	S	161	TTTTCTTGGTGAAGTTCGTGCGATCCCGGAGACCCAGGACAGCGAGCTGC	4	-	88940313-88940362	4qC4	Mus musculus cyclin-dependent kinase inhibitor 2A (Cdkn2a), transcript variant 1, mRNA.	A membrane-bounded organelle of eukaryotic cells in which chromosomes are housed and replicated. In most cells, the nucleus contains all of the cell's chromosomes except the organellar chromosomes, and is the site of RNA synthesis and processing. In some species, or in specialized cell types, RNA metabolism or DNA replication may be absent [goid 5634] [evidence IEA]; All of the contents of a cell…	Any process that stops, prevents or reduces the rate or extent of progression through the cell cycle [goid 45786] [evidence IEA]; The inherent decline over time, from the optimal fertility and viability of early maturity, that may precede death and may be preceded by other indications, such as sterility [goid 7568] [evidence IMP]; Progression of the cell from its inception to the end of its lifes…	The function of binding to a specific DNA sequence in order to modulate transcription. The transcription factor may or may not also interact selectively with a protein or macromolecular complex [goid 3700] [evidence IDA]; Catalysis of the transfer of a phosphate group, usually from ATP, to a substrate molecule [goid 16301] [evidence IEA]; Stops, prevents or reduces the activity of a cyclin-depend…	p16; MTS1; p16(INK4a); Arf; p16INK4a; Pctr1; INK4a-ARF; ARF-INK4a; p19ARF	p16; MTS1; p16(INK4a); Arf; p16INK4a; Pctr1; INK4a-ARF; ARF-INK4a; p19ARF
[truncated: 1,450 more rows]

## Sheet: bmp4_v_fbs_PATHWAYS
Ingenuity Canonical Pathways	-log(p-value)	Ratio	Molecules
[truncated: 78 more rows]

## Sheet: bmp4_v_fbs_UPSTREAM
Upstream Regulator	Log Ratio	Molecule Type	Predicted Activation State	Activation z-score	p-value of overlap	Target molecules in dataset	Mechanistic Network
[truncated: 686 more rows]

## Sheet: bmp4_v_fbs_CNSonly_UPSTREAM
Upstream Regulator	Log Ratio	Molecule Type	Predicted Activation State	Activation z-score	p-value of overlap	Target molecules in dataset	Mechanistic Network
[truncated: 248 more rows]

[truncated: 1 more sheets: Key]
