# Supplementary material for: The Neurogenic Potential of Astrocytes Is Regulated by Inflammatory Signals
Source: Mol Neurobiol. 2015 Jul 4;53(6):3724–39. doi: 10.1007/s12035-015-9296-x (PMC4937102; doi:10.1007/s12035-015-9296-x)
Supplement: Supplementary file 6 — (XLSX 43 kb) [file 12035_2015_9296_MOESM6_ESM.xlsx]

## Sheet: Astrocyte_enriched_genes
Symbol	logFC Illumina	adj.P.Val	Fold enrichment Cahoy et al., 2008	Dataset	Definition
Adhfe1	0.729899	0.0475957	22.6	Cahoy et al., 2008 top 100 astrocyte enriched	Mus musculus alcohol dehydrogenase, iron containing, 1 (Adhfe1), mRNA.
Aldh1l2	-0.754742	4.54155e-05	-		Mus musculus aldehyde dehydrogenase 1 family, member L2 (Aldh1l2), mRNA.
Atp1a2	3.02447	0.000678406	na	Enriched in astrocytes and in Beckervordersandforth et al., 2010, astrocyte-enriched genes	Mus musculus ATPase, Na+/K+ transporting, alpha 2 polypeptide (Atp1a2), mRNA.
Chst8	2.17674	1.07e-05	na	In astrocyte-enriched genes in Beckervordersandforth et al., 2010	Mus musculus carbohydrate (N-acetylgalactosamine 4-0) sulfotransferase 8 (Chst8), mRNA.
Cox8b	4.18402	1.07344e-05	-		Mus musculus cytochrome c oxidase, subunit VIIIb (Cox8b), mRNA.
Cpne8	-2.47208	1.22e-05	-		Mus musculus copine VIII (Cpne8), transcript variant 2, mRNA.
Gabrg1	1.06034	0.0017612	60.5428	Cahoy et al., 2008 enriched in in vivo over in vitro	Mus musculus gamma-aminobutyric acid (GABA-A) receptor, subunit gamma 1 (Gabrg1), mRNA.
Gfap	1.24504	0.0190121	-	Enriched in astrocytes	Mus musculus glial fibrillary acidic protein (Gfap), mRNA.
Hes1	-1.12394	0.0820954	na	High in astrocytes and in astrocyte-enriched genes in Beckervordersandforth et al, 2010	Mus musculus hairy and enhancer of split 1 (Drosophila) (Hes1), mRNA.
Lsamp	0.796947	0.0114787	19	Cahoy et al., 2008 enriched in in vivo over in vitro	Mus musculus limbic system-associated membrane protein (Lsamp), mRNA.
Mmd2	2.43803	1.13e-05	-		Mus musculus monocyte to macrophage differentiation-associated 2 (Mmd2), mRNA.
Mpo	3.20941	9.37e-06	-		Mus musculus myeloperoxidase (Mpo), nuclear gene encoding mitochondrial protein, mRNA.
Ngef	3.05515	0.00189181	22.8	Cahoy et al., 2008 enriched in in vivo over in vitro	Mus musculus neuronal guanine nucleotide exchange factor (Ngef), mRNA.
Ntsr2	1.30164	0.0284246	22.8	Cahoy et al., 2008 enriched in in vivo over in vitro and top 100 astrocyte enriched	Mus musculus neurotensin receptor 2 (Ntsr2), mRNA.
Nuak1	-1.7823	1.2422e-05	-		Mus musculus NUAK family, SNF1-like kinase, 1 (Nuak1), mRNA.
Ogn	-4.79364	5.16753e-05	48.816	Cahoy et al., 2008 enriched in in vitro over in vivo	Mus musculus osteoglycin (Ogn), mRNA.
Omg	1.46858	0.000143986	30.2707	Cahoy et al., 2008 Enriched in Mature over develping and in vivo over in vitro	Mus musculus oligodendrocyte myelin glycoprotein (Omg), mRNA.
Prodh	1.73058	0.00943624	6	Cahoy et al., 2008 Enriched in Mature over develping	Mus musculus proline dehydrogenase (Prodh), nuclear gene encoding mitochondrial protein, mRNA.
Ptn	1.76416	6.58e-06	23.1677	Cahoy et al., 2008 enriched in in vivo over in vitro	Mus musculus pleiotrophin (Ptn), mRNA.
Thrsp	2.17957	1.12e-06	19.1	Cahoy et al., 2008 top 100 astrocyte enriched	Mus musculus thyroid hormone responsive SPOT14 homolog (Rattus) (Thrsp), mRNA.
