# Supplementary material for: The Neurogenic Potential of Astrocytes Is Regulated by Inflammatory Signals
Source: Mol Neurobiol. 2015 Jul 4;53(6):3724–39. doi: 10.1007/s12035-015-9296-x (PMC4937102; doi:10.1007/s12035-015-9296-x)
Supplement: Supplementary file 8 — (XLSX 1,525 kb) [file 12035_2015_9296_MOESM8_ESM.xlsx]

## Sheet: gf+tnf_v_bmp4_0.05
ID	EnsemblID	symbol	ensembl_gene_id	chromosome_name	start_position	end_position	strand	description	logFC	AveExpr	t	P.Value	adj.P.Val	B
7200044	ENSMUSG00000070348	Ccnd1	ENSMUSG00000070348	7	152115836	152125774	-1	cyclin D1 [Source:MGI Symbol;Acc:MGI:88313]	6.59321	12.3692	75.3112	7.77914e-21	1.70501e-16	35.5258
4890626	ENSMUSG00000026822	Lcn2	ENSMUSG00000026822	2	32240153	32243317	-1	lipocalin 2 [Source:MGI Symbol;Acc:MGI:96757]	4.34312	8.90443	62.0262	1.4361e-19	9.56227e-16	33.5955
4670674	NA	NA	NA	NA	NA	NA	NA	NA	4.37421	9.11127	53.3929	1.36104e-18	6.99493e-15	31.9228
2320341	ENSMUSG00000038587	Akap12	ENSMUSG00000038587	10	5987073	6080212	-1	A kinase (PRKA) anchor protein (gravin) 12 [Source:MGI Symbol;Acc:MGI:1932576]	4.15032	10.3832	50.658	2.99365e-18	1.12242e-14	31.3021
6550309	ENSMUSG00000066705	Fxyd6	ENSMUSG00000066705	9	45178268	45204241	1	FXYD domain-containing ion transport regulator 6 [Source:MGI Symbol;Acc:MGI:1890226]	-3.49475	10.8304	-50.5866	3.05754e-18	1.12242e-14	31.2853
2850575	ENSMUSG00000027962	Vcam1	ENSMUSG00000027962	3	115812938	115832606	-1	vascular cell adhesion molecule 1 [Source:MGI Symbol;Acc:MGI:98926]	4.54796	11.6051	47.1951	8.64702e-18	2.46892e-14	30.441
1240424	ENSMUSG00000030717	Nupr1	ENSMUSG00000030717	7	133766763	133770524	-1	nuclear protein 1 [Source:MGI Symbol;Acc:MGI:1891834]	3.48642	11.605	42.0588	4.84815e-17	1.24583e-13	28.9831
780475	ENSMUSG00000038943	Prc1	ENSMUSG00000038943	7	87439351	87461144	1	protein regulator of cytokinesis 1 [Source:MGI Symbol;Acc:MGI:1858961]	4.01273	9.62774	41.1701	6.67123e-17	1.55846e-13	28.7059
2900300	ENSMUSG00000022033	Pbk	ENSMUSG00000022033	14	66424674	66436659	1	PDZ binding kinase [Source:MGI Symbol;Acc:MGI:1289156]	4.56408	9.33776	40.6898	7.94991e-17	1.57145e-13	28.5527
1450491	ENSMUSG00000041449	Serpina3h	ENSMUSG00000041449	12	105474452	105492615	1	serine (or cysteine) peptidase inhibitor, clade A, member 3H [Source:MGI Symbol;Acc:MGI:2182839]	3.34746	8.34132	39.4472	1.26347e-16	2.31911e-13	28.1449
60239	ENSMUSG00000019960	Dusp6	ENSMUSG00000019960	10	98725865	98730122	1	dual specificity phosphatase 6 [Source:MGI Symbol;Acc:MGI:1914853]	3.10371	12.8137	38.6088	1.74129e-16	2.98307e-13	27.86
1470465	ENSMUSG00000030669	Calca	ENSMUSG00000030669	7	121774994	121779871	-1	calcitonin/calcitonin-related polypeptide, alpha [Source:MGI Symbol;Acc:MGI:2151253]	3.01236	9.30642	37.3222	2.88747e-16	4.36467e-13	27.4068
3130609	ENSMUSG00000063021	Hist1h2ak	ENSMUSG00000063021	13	21845264	21845776	-1	histone cluster 1, H2ak [Source:MGI Symbol;Acc:MGI:2448297]	4.28444	11.2687	36.5567	3.93317e-16	4.94753e-13	27.1276
1230240	ENSMUSG00000039323	Igfbp2	ENSMUSG00000039323	1	72871077	72899048	1	insulin-like growth factor binding protein 2 [Source:MGI Symbol;Acc:MGI:96437]	3.1421	13.3506	36.4891	4.0432e-16	4.94753e-13	27.1025
2000131	ENSMUSG00000027995	Tlr2	ENSMUSG00000027995	3	83640195	83645689	-1	toll-like receptor 2 [Source:MGI Symbol;Acc:MGI:1346060]	2.45007	8.34379	36.5416	3.95746e-16	4.94753e-13	27.122
1400603	ENSMUSG00000020932	Gfap	ENSMUSG00000020932	11	102748650	102762226	-1	glial fibrillary acidic protein [Source:MGI Symbol;Acc:MGI:95697]	-3.0066	14.0013	-34.9882	7.56143e-16	8.44809e-13	26.5314
7400142	ENSMUSG00000025574	Tk1	ENSMUSG00000025574	11	117676840	117687406	-1	thymidine kinase 1 [Source:MGI Symbol;Acc:MGI:98763]	3.25029	8.4896	34.8266	8.10123e-16	8.67405e-13	26.4681
2710341	ENSMUSG00000020297	Nsg2	ENSMUSG00000020297	11	31900463	31959202	1	neuron specific gene family member 2 [Source:MGI Symbol;Acc:MGI:1202070]	-2.419	11.4255	-32.2537	2.53848e-15	2.5089e-12	25.4081
5080358	ENSMUSG00000041559	Fmod	ENSMUSG00000041559	1	135933831	135944854	1	fibromodulin [Source:MGI Symbol;Acc:MGI:1328364]	-3.16695	9.90781	-31.8573	3.05077e-15	2.85564e-12	25.2357
1470341	NA	Hist1h2ah	NA	NA	NA	NA	NA	NA	3.52776	11.3784	31.5301	3.55659e-15	3.04646e-12	25.0914
5050577	ENSMUSG00000028633	Ctps	ENSMUSG00000028633	4	120212473	120242881	-1	cytidine 5'-triphosphate synthase [Source:MGI Symbol;Acc:MGI:1858304]	2.79087	11.8353	31.5462	3.52971e-15	3.04646e-12	25.0985
2000373	ENSMUSG00000023224	Serping1	ENSMUSG00000023224	2	84605544	84615601	-1	serine (or cysteine) peptidase inhibitor, clade G, member 1 [Source:MGI Symbol;Acc:MGI:894696]	-2.20036	8.62465	-30.891	4.82072e-15	3.99607e-12	24.8043
7400215	ENSMUSG00000017716	Birc5	ENSMUSG00000017716	11	117710565	117717069	1	baculoviral IAP repeat-containing 5 [Source:MGI Symbol;Acc:MGI:1203517]	3.16173	8.42194	30.6152	5.50734e-15	4.28855e-12	24.6782
650561	ENSMUSG00000045136	Tubb2b	ENSMUSG00000045136	13	34218877	34222223	-1	tubulin, beta 2B [Source:MGI Symbol;Acc:MGI:1920960]	2.43413	10.6863	30.6558	5.40003e-15	4.28855e-12	24.6968
1090576	ENSMUSG00000000223	Drp2	ENSMUSG00000000223	X	130939090	130991112	1	dystrophin related protein 2 [Source:MGI Symbol;Acc:MGI:107432]	-2.55798	8.61137	-30.0017	7.43711e-15	5.16517e-12	24.3928
2630048	ENSMUSG00000050711	Scg2	ENSMUSG00000050711	1	79431244	79436665	-1	secretogranin II [Source:MGI Symbol;Acc:MGI:103033]	-2.96532	8.35728	-29.7981	8.2277e-15	5.56388e-12	24.2966
3190246	ENSMUSG00000029843	Slc13a4	ENSMUSG00000029843	6	35217957	35258131	-1	solute carrier family 13 (sodium/sulfate symporters), member 4 [Source:MGI Symbol;Acc:MGI:2442367]	-2.72864	8.91588	-29.7358	8.48719e-15	5.5808e-12	24.2669
4250711	ENSMUSG00000061991	Hist1h2af	ENSMUSG00000061991	13	23625775	23626173	1	histone cluster 1, H2af [Source:MGI Symbol;Acc:MGI:2448309]	3.63008	11.1092	29.5502	9.31294e-15	5.83694e-12	24.1783
1430079	ENSMUSG00000034164	Emid1	ENSMUSG00000034164	11	5006268	5052260	-1	EMI domain containing 1 [Source:MGI Symbol;Acc:MGI:2155091]	-2.86327	9.3207	-28.8778	1.31001e-14	8.01506e-12	23.8517
4560397	ENSMUSG00000001228	Uhrf1	ENSMUSG00000001228	17	56442744	56462909	1	ubiquitin-like, containing PHD and RING finger domains, 1 [Source:MGI Symbol;Acc:MGI:1338889]	3.07233	9.07354	28.3307	1.73907e-14	1.03928e-11	23.5795
7380524	ENSMUSG00000041577	Prelp	ENSMUSG00000041577	1	135806881	135817991	-1	proline arginine-rich end leucine-rich repeat [Source:MGI Symbol;Acc:MGI:2151110]	-2.67583	10.5514	-28.1364	1.9256e-14	1.1246e-11	23.4813
2490575	ENSMUSG00000000753	Serpinf1	ENSMUSG00000000753	11	75223271	75236203	-1	serine (or cysteine) peptidase inhibitor, clade F, member 1 [Source:MGI Symbol;Acc:MGI:108080]	-3.00219	13.2848	-27.9686	2.10385e-14	1.15027e-11	23.3959
6420450	ENSMUSG00000023947	Nfkbie	ENSMUSG00000023947	17	45692665	45700118	1	nuclear factor of kappa light polypeptide gene enhancer in B-cells inhibitor, epsilon [Source:MGI Symbol;Acc:MGI:1194908]	2.58014	8.93582	28.0277	2.03917e-14	1.15027e-11	23.426
1820274	ENSMUSG00000048922	Cdca2	ENSMUSG00000048922	14	68291234	68333898	-1	cell division cycle associated 2 [Source:MGI Symbol;Acc:MGI:1919787]	2.18465	8.01249	27.629	2.52081e-14	1.34953e-11	23.2212
4250403	ENSMUSG00000020914	Top2a	ENSMUSG00000020914	11	98854257	98885503	-1	topoisomerase (DNA) II alpha [Source:MGI Symbol;Acc:MGI:98790]	3.03586	8.93468	27.5505	2.62915e-14	1.35266e-11	23.1805
7400286	ENSMUSG00000036067	Slc2a6	ENSMUSG00000036067	2	26876883	26883518	-1	solute carrier family 2 (facilitated glucose transporter), member 6 [Source:MGI Symbol;Acc:MGI:2443286]	2.11026	9.03151	27.5485	2.63195e-14	1.35266e-11	23.1795
3990196	ENSMUSG00000047842	Diras2	ENSMUSG00000047842	13	52599744	52626205	-1	DIRAS family, GTP-binding RAS-like 2 [Source:MGI Symbol;Acc:MGI:1915453]	-2.84011	10.7991	-27.1145	3.32873e-14	1.64497e-11	22.9519
2100026	ENSMUSG00000025747	Tyms	ENSMUSG00000025747	5	30384742	30400157	-1	thymidylate synthase [Source:MGI Symbol;Acc:MGI:98878]	2.14282	9.62697	26.8851	3.77407e-14	1.79597e-11	22.8299
3060647	ENSMUSG00000002983	Relb	ENSMUSG00000002983	7	20191566	20214787	-1	avian reticuloendotheliosis viral (v-rel) oncogene related B [Source:MGI Symbol;Acc:MGI:103289]	2.33693	8.60033	26.7537	4.05755e-14	1.86191e-11	22.7595
520427	ENSMUSG00000030867	Plk1	ENSMUSG00000030867	7	129302951	129313389	1	polo-like kinase 1 (Drosophila) [Source:MGI Symbol;Acc:MGI:97621]	2.61438	8.50698	26.5015	4.66685e-14	2.06765e-11	22.6233
3440754	ENSMUSG00000042797	Aqp11	ENSMUSG00000042797	7	104874889	104886757	-1	aquaporin 11 [Source:MGI Symbol;Acc:MGI:1913583]	-2.36368	10.4611	-26.373	5.01438e-14	2.14758e-11	22.5533
4480639	ENSMUSG00000024924	Vldlr	ENSMUSG00000024924	19	27290974	27328721	1	very low density lipoprotein receptor [Source:MGI Symbol;Acc:MGI:98935]	2.21802	9.71321	26.3892	4.96911e-14	2.14758e-11	22.5622
450040	ENSMUSG00000026535	Ifi202b	ENSMUSG00000026535	1	175892700	175912975	-1	interferon activated gene 202B [Source:MGI Symbol;Acc:MGI:1347083]	2.40768	8.29645	26.2173	5.47243e-14	2.30533e-11	22.4681
5050059	ENSMUSG00000022491	Glycam1	ENSMUSG00000022491	15	103393193	103395509	-1	glycosylation dependent cell adhesion molecule 1 [Source:MGI Symbol;Acc:MGI:95759]	-2.77614	9.00366	-26.0497	6.01599e-14	2.41551e-11	22.3756
3120296	ENSMUSG00000029095	Ablim2	ENSMUSG00000029095	5	36100529	36227622	1	actin-binding LIM protein 2 [Source:MGI Symbol;Acc:MGI:2385758]	-2.31295	8.92763	-26.0637	5.96853e-14	2.41551e-11	22.3834
2190164	ENSMUSG00000041431	Ccnb1	ENSMUSG00000041431	13	101548687	101556525	-1	cyclin B1 [Source:MGI Symbol;Acc:MGI:88302]	2.57198	8.37565	26.0162	6.13131e-14	2.42394e-11	22.3571
4860494	ENSMUSG00000013089	Etv5	ENSMUSG00000013089	16	22381382	22439792	-1	ets variant gene 5 [Source:MGI Symbol;Acc:MGI:1096867]	2.32222	9.99157	25.426	8.60172e-14	3.29908e-11	22.0257
1050170	ENSMUSG00000023505	Cdca3	ENSMUSG00000023505	6	124779565	124783719	1	cell division cycle associated 3 [Source:MGI Symbol;Acc:MGI:1315198]	2.81498	9.04818	25.0408	1.07723e-13	3.89882e-11	21.8048
6280209	ENSMUSG00000041548	Hspb8	ENSMUSG00000041548	5	116858500	116872873	-1	heat shock protein 8 [Source:MGI Symbol;Acc:MGI:2135756]	-2.49297	12.5409	-25.0615	1.06421e-13	3.89882e-11	21.8167
6510240	ENSMUSG00000004891	Nes	ENSMUSG00000004891	3	87775000	87784373	1	nestin [Source:MGI Symbol;Acc:MGI:101784]	2.28247	11.2325	25.0839	1.0503e-13	3.89882e-11	21.8297
7330278	ENSMUSG00000068220	Lgals1	ENSMUSG00000068220	15	78757155	78760895	1	lectin, galactose binding, soluble 1 [Source:MGI Symbol;Acc:MGI:96777]	2.03372	12.8653	25.107	1.03615e-13	3.89882e-11	21.843
7040475	ENSMUSG00000068101	Cenpm	ENSMUSG00000068101	15	82064209	82075177	-1	centromere protein M [Source:MGI Symbol;Acc:MGI:1913820]	1.77441	8.08895	24.8608	1.19804e-13	4.27585e-11	21.7003
6370521	ENSMUSG00000031790	Mmp15	ENSMUSG00000031790	8	97876168	97898193	1	matrix metallopeptidase 15 [Source:MGI Symbol;Acc:MGI:109320]	2.18745	10.2517	24.7411	1.28635e-13	4.52812e-11	21.6303
3830709	ENSMUSG00000020142	Slc1a4	ENSMUSG00000020142	11	20202183	20232716	-1	solute carrier family 1 (glutamate/neutral amino acid transporter), member 4 [Source:MGI Symbol;Acc:MGI:2135601]	2.30346	10.9437	24.6593	1.35064e-13	4.62764e-11	21.5823
6220270	ENSMUSG00000005410	Mcm5	ENSMUSG00000005410	8	77633427	77652338	1	minichromosome maintenance deficient 5, cell division cycle 46 (S. cerevisiae) [Source:MGI Symbol;Acc:MGI:103197]	2.89096	9.41969	24.4924	1.49263e-13	5.04686e-11	21.4837
5700575	ENSMUSG00000004446	Bid	ENSMUSG00000004446	6	120841948	120866871	-1	BH3 interacting domain death agonist [Source:MGI Symbol;Acc:MGI:108093]	1.95564	10.1979	24.4208	1.55839e-13	5.20077e-11	21.4412
6060113	ENSMUSG00000044770	Scml4	ENSMUSG00000044770	10	42580176	42680586	1	sex comb on midleg-like 4 (Drosophila) [Source:MGI Symbol;Acc:MGI:2446140]	1.82974	9.01162	24.1381	1.84972e-13	6.09389e-11	21.272
270010	ENSMUSG00000017724	Etv4	ENSMUSG00000017724	11	101631056	101646685	-1	ets variant gene 4 (E1A enhancer binding protein, E1AF) [Source:MGI Symbol;Acc:MGI:99423]	3.188	9.97254	24.0625	1.93706e-13	6.28668e-11	21.2265
1410189	ENSMUSG00000029910	Mad2l1	ENSMUSG00000029910	6	66485384	66491027	1	MAD2 mitotic arrest deficient-like 1 (yeast) [Source:MGI Symbol;Acc:MGI:1860374]	1.97508	9.03549	24.0456	1.95717e-13	6.28668e-11	21.2162
1690019	ENSMUSG00000051855	Mest	ENSMUSG00000051855	6	30673547	30698457	1	mesoderm specific transcript [Source:MGI Symbol;Acc:MGI:96968]	1.96031	10.2011	23.8801	2.16644e-13	6.87296e-11	21.1158
6590286	ENSMUSG00000033446	Lpar6	ENSMUSG00000033446	14	73637698	73640165	1	lysophosphatidic acid receptor 6 [Source:MGI Symbol;Acc:MGI:1914418]	1.94136	11.3759	23.8393	2.22162e-13	6.96205e-11	21.0909
450372	ENSMUSG00000026278	Bok	ENSMUSG00000026278	1	95582271	95592339	1	BCL2-related ovarian killer protein [Source:MGI Symbol;Acc:MGI:1858494]	2.09448	9.13515	23.6873	2.44057e-13	7.46611e-11	20.9978
1190201	ENSMUSG00000036777	Anln	ENSMUSG00000036777	9	22135658	22193650	-1	anillin, actin binding protein [Source:MGI Symbol;Acc:MGI:1920174]	2.29285	8.40369	23.4696	2.7953e-13	8.16259e-11	20.8633
3170204	ENSMUSG00000020400	Tnip1	ENSMUSG00000020400	11	54724289	54776419	-1	TNFAIP3 interacting protein 1 [Source:MGI Symbol;Acc:MGI:1926194]	1.84638	10.349	23.2396	3.23035e-13	9.22335e-11	20.7198
5050653	ENSMUSG00000048583	Igf2	ENSMUSG00000048583	7	149836673	149852721	-1	insulin-like growth factor 2 [Source:MGI Symbol;Acc:MGI:96434]	-2.02049	9.11163	-23.1487	3.42171e-13	9.66238e-11	20.6626
540753	ENSMUSG00000020601	Trib2	ENSMUSG00000020601	12	15798533	15823683	-1	tribbles homolog 2 (Drosophila) [Source:MGI Symbol;Acc:MGI:2145021]	1.74525	10.6757	23.0902	3.55115e-13	9.91889e-11	20.6257
7610176	ENSMUSG00000032482	Cspg5	ENSMUSG00000032482	9	110146287	110165079	1	chondroitin sulfate proteoglycan 5 [Source:MGI Symbol;Acc:MGI:1352747]	2.46927	11.9217	23.0575	3.62567e-13	1.00181e-10	20.6051
4610722	ENSMUSG00000006398	Cdc20	ENSMUSG00000006398	4	118105506	118109957	-1	cell division cycle 20 homolog (S. cerevisiae) [Source:MGI Symbol;Acc:MGI:1859866]	2.39728	9.27695	23.0064	3.7457e-13	1.01319e-10	20.5727
1500446	ENSMUSG00000028873	Cdca8	ENSMUSG00000028873	4	124595709	124616555	-1	cell division cycle associated 8 [Source:MGI Symbol;Acc:MGI:1196274]	2.21372	8.20784	22.9767	3.81749e-13	1.02185e-10	20.5539
3520221	ENSMUSG00000047557	Lxn	ENSMUSG00000047557	3	67261920	67267848	-1	latexin [Source:MGI Symbol;Acc:MGI:107633]	-2.14749	11.4163	-22.6625	4.67201e-13	1.21269e-10	20.3528
3850129	ENSMUSG00000058135	Gstm1	ENSMUSG00000058135	3	107815173	107820891	-1	glutathione S-transferase, mu 1 [Source:MGI Symbol;Acc:MGI:95860]	2.36795	11.7805	22.4131	5.49471e-13	1.398e-10	20.1912
4220326	ENSMUSG00000026669	Mcm10	ENSMUSG00000026669	2	4910760	4933837	-1	minichromosome maintenance deficient 10 (S. cerevisiae) [Source:MGI Symbol;Acc:MGI:1917274]	2.02465	8.07916	22.0914	6.79123e-13	1.71092e-10	19.9797
6400403	ENSMUSG00000041135	Ripk2	ENSMUSG00000041135	4	16049880	16090794	-1	receptor (TNFRSF)-interacting serine-threonine kinase 2 [Source:MGI Symbol;Acc:MGI:1891456]	1.71518	8.49969	22.0507	6.9771e-13	1.74068e-10	19.9527
1710687	NA	Gm15698	NA	NA	NA	NA	NA	NA	-3.27632	9.90497	-21.994	7.24494e-13	1.79013e-10	19.9151
5310598	ENSMUSG00000032060	Cryab	ENSMUSG00000032060	9	50560863	50564738	1	crystallin, alpha B [Source:MGI Symbol;Acc:MGI:88516]	-1.73942	13.1072	-21.959	7.41602e-13	1.81495e-10	19.8917
5270520	ENSMUSG00000042078	Svop	ENSMUSG00000042078	5	114476919	114541579	-1	SV2 related protein [Source:MGI Symbol;Acc:MGI:1915916]	1.69152	10.3133	21.9138	7.64301e-13	1.85285e-10	19.8616
4850079	ENSMUSG00000032254	Kif23	ENSMUSG00000032254	9	61765087	61794606	-1	kinesin family member 23 [Source:MGI Symbol;Acc:MGI:1919069]	2.25308	8.11527	21.8466	7.99464e-13	1.91998e-10	19.8166
3890288	ENSMUSG00000038239	Hrc	ENSMUSG00000038239	7	52590660	52594343	1	histidine rich calcium binding protein [Source:MGI Symbol;Acc:MGI:96226]	-2.0623	8.79974	-21.8239	8.11677e-13	1.93126e-10	19.8014
1780279	ENSMUSG00000024691	Fam111a	ENSMUSG00000024691	19	12620230	12664258	1	family with sequence similarity 111, member A [Source:MGI Symbol;Acc:MGI:1915508]	1.82713	8.51161	21.769	8.42199e-13	1.9855e-10	19.7645
4880541	ENSMUSG00000044361	BC024139	ENSMUSG00000044361	15	75949947	75957026	-1	cDNA sequence BC024139 [Source:MGI Symbol;Acc:MGI:2442591]	-1.80392	8.08524	-21.7242	8.67964e-13	2.02764e-10	19.7343
290161	ENSMUSG00000035828	Pim3	ENSMUSG00000035828	15	88692616	88696150	1	proviral integration site 3 [Source:MGI Symbol;Acc:MGI:1355297]	-2.52334	10.2805	-21.5127	1.00146e-12	2.29774e-10	19.591
4610129	NA	Hist1h2an	NA	NA	NA	NA	NA	NA	3.36982	10.2431	21.4636	1.03548e-12	2.35475e-10	19.5576
580463	ENSMUSG00000036097	Fam178a	ENSMUSG00000036097	19	45005609	45058277	1	family with sequence similarity 178, member A [Source:MGI Symbol;Acc:MGI:1924968]	2.74727	11.6964	21.2761	1.17719e-12	2.63046e-10	19.4289
1580626	ENSMUSG00000023940	Sgol1	ENSMUSG00000023940	17	53814111	53828658	-1	shugoshin-like 1 (S. pombe) [Source:MGI Symbol;Acc:MGI:1919665]	1.68936	7.73157	21.241	1.20593e-12	2.67144e-10	19.4048
4200343	ENSMUSG00000036949	Slc39a12	ENSMUSG00000036949	2	14309943	14416602	1	solute carrier family 39 (zinc transporter), member 12 [Source:MGI Symbol;Acc:MGI:2139274]	-1.45137	14.1561	-21.0212	1.40375e-12	3.08309e-10	19.2522
6760180	ENSMUSG00000006442	Srm	ENSMUSG00000006442	4	147965612	147969102	1	spermidine synthase [Source:MGI Symbol;Acc:MGI:102690]	1.54423	10.4393	20.9395	1.48594e-12	3.20875e-10	19.1951
5310328	ENSMUSG00000033174	Mgll	ENSMUSG00000033174	6	88674406	88778354	1	monoglyceride lipase [Source:MGI Symbol;Acc:MGI:1346042]	-2.45807	10.9324	-20.7742	1.6681e-12	3.5721e-10	19.0788
460390	ENSMUSG00000046671	Fam54b	ENSMUSG00000046671	4	134081465	134091302	-1	family with sequence similarity 54, member B [Source:MGI Symbol;Acc:MGI:1924074]	-2.38784	10.4142	-20.5192	1.99741e-12	4.13931e-10	18.8975
7650195	ENSMUSG00000031756	Cenpn	ENSMUSG00000031756	8	119445640	119465403	1	centromere protein N [Source:MGI Symbol;Acc:MGI:1919405]	1.42324	8.41045	20.5294	1.9829e-12	4.13931e-10	18.9048
1770612	ENSMUSG00000002870	Mcm2	ENSMUSG00000002870	6	88833469	88848774	-1	minichromosome maintenance deficient 2 mitotin (S. cerevisiae) [Source:MGI Symbol;Acc:MGI:105380]	1.85976	8.5183	20.432	2.12526e-12	4.33434e-10	18.835
5860347	ENSMUSG00000024164	C3	ENSMUSG00000024164	17	57343397	57367559	-1	complement component 3 [Source:MGI Symbol;Acc:MGI:88227]	2.55653	11.3192	20.3934	2.18474e-12	4.38604e-10	18.8072
1570424	ENSMUSG00000013539	D16H22S680E	ENSMUSG00000013539	16	18300918	18348196	-1	DNA segment, Chr 16, human D22S680E, expressed [Source:MGI Symbol;Acc:MGI:101825]	-1.62769	12.3206	-20.3954	2.18156e-12	4.38604e-10	18.8087
5960543	ENSMUSG00000039533	Mmd2	ENSMUSG00000039533	5	143038319	143084754	-1	monocyte to macrophage differentiation-associated 2 [Source:MGI Symbol;Acc:MGI:1922354]	-1.6161	9.3664	-20.3541	2.24691e-12	4.47587e-10	18.7789
6060379	ENSMUSG00000019942	Cdk1	ENSMUSG00000019942	10	68799383	68815686	-1	cyclin-dependent kinase 1 [Source:MGI Symbol;Acc:MGI:88351]	2.02415	9.59389	20.2716	2.38403e-12	4.71248e-10	18.7192
540300	ENSMUSG00000027313	Chac1	ENSMUSG00000027313	2	119176965	119180117	1	ChaC, cation transport regulator-like 1 (E. coli) [Source:MGI Symbol;Acc:MGI:1916315]	1.55432	11.8976	20.2024	2.50568e-12	4.91516e-10	18.669
290458	ENSMUSG00000001827	Folr1	ENSMUSG00000001827	7	109006845	109019302	-1	folate receptor 1 (adult) [Source:MGI Symbol;Acc:MGI:95568]	-1.99786	8.32762	-20.1029	2.69238e-12	5.24136e-10	18.5965
6330450	ENSMUSG00000047786	Lix1	ENSMUSG00000047786	17	17539636	17596351	1	limb expression 1 homolog (chicken) [Source:MGI Symbol;Acc:MGI:1913893]	1.77837	8.93716	20.051	2.79571e-12	5.36129e-10	18.5585
4050369	ENSMUSG00000016194	Hsd11b1	ENSMUSG00000016194	1	195047824	195090248	-1	hydroxysteroid 11-beta dehydrogenase 1 [Source:MGI Symbol;Acc:MGI:103562]	-1.70727	9.82358	-20.0064	2.88776e-12	5.49679e-10	18.5258
4150133	ENSMUSG00000025856	Pdgfa	ENSMUSG00000025856	5	139451968	139473324	-1	platelet derived growth factor, alpha [Source:MGI Symbol;Acc:MGI:97527]	1.94987	11.7739	19.9423	3.02587e-12	5.71734e-10	18.4787
5390193	ENSMUSG00000068686	Cd59b	ENSMUSG00000068686	2	103910006	103931344	1	CD59b antigen [Source:MGI Symbol;Acc:MGI:1888996]	-1.7217	7.93963	-19.8049	3.34598e-12	6.27604e-10	18.3771
6620315	ENSMUSG00000031750	Il34	ENSMUSG00000031750	8	113265729	113329824	-1	interleukin 34 [Source:MGI Symbol;Acc:MGI:1923777]	1.37731	7.90301	19.5565	4.01991e-12	7.43163e-10	18.1915
6650209	ENSMUSG00000036585	Fgf1	ENSMUSG00000036585	18	38998327	39089058	-1	fibroblast growth factor 1 [Source:MGI Symbol;Acc:MGI:95515]	1.65879	12.0037	19.5155	4.14455e-12	7.60732e-10	18.1607
3440070	ENSMUSG00000026819	Slc25a25	ENSMUSG00000026819	2	32270007	32306965	-1	solute carrier family 25 (mitochondrial carrier, phosphate carrier), member 25 [Source:MGI Symbol;Acc:MGI:1915913]	1.5718	9.85419	19.4856	4.23782e-12	7.72336e-10	18.1381
6510500	ENSMUSG00000055612	Cdca7	ENSMUSG00000055612	2	72314216	72324950	1	cell division cycle associated 7 [Source:MGI Symbol;Acc:MGI:1914203]	1.69368	10.7947	19.4425	4.37647e-12	7.86448e-10	18.1056
4060132	ENSMUSG00000027253	Lrp4	ENSMUSG00000027253	2	91297668	91354058	1	low density lipoprotein receptor-related protein 4 [Source:MGI Symbol;Acc:MGI:2442252]	-1.61607	10.9554	-19.3788	4.58997e-12	8.19087e-10	18.0573
6040064	ENSMUSG00000075334	Rprm	ENSMUSG00000075334	2	53936504	53937963	-1	reprimo, TP53 dependent G2 arrest mediator candidate [Source:MGI Symbol;Acc:MGI:1915124]	2.0217	8.30272	19.3516	4.68474e-12	8.28381e-10	18.0366
1300288	ENSMUSG00000022490	Ppp1r1a	ENSMUSG00000022490	15	103360710	103368423	-1	protein phosphatase 1, regulatory (inhibitor) subunit 1A [Source:MGI Symbol;Acc:MGI:1889595]	-1.49005	10.9847	-19.3408	4.72264e-12	8.28381e-10	18.0285
4120692	ENSMUSG00000045316	Fahd1	ENSMUSG00000045316	17	24985841	24987247	-1	fumarylacetoacetate hydrolase domain containing 1 [Source:MGI Symbol;Acc:MGI:1915886]	-1.39338	11.3162	-19.3147	4.81638e-12	8.36261e-10	18.0086
670500	ENSMUSG00000035455	Fignl1	ENSMUSG00000035455	11	11687434	11708965	-1	fidgetin-like 1 [Source:MGI Symbol;Acc:MGI:1890648]	1.64777	8.60728	19.2859	4.92169e-12	8.48811e-10	17.9867
5870220	ENSMUSG00000038526	Car14	ENSMUSG00000038526	3	95701691	95708614	-1	carbonic anhydrase 14 [Source:MGI Symbol;Acc:MGI:1344341]	-3.15332	9.67318	-19.2365	5.10833e-12	8.75125e-10	17.949
4610431	ENSMUSG00000030428	Ttyh1	ENSMUSG00000030428	7	4071010	4088308	1	tweety homolog 1 (Drosophila) [Source:MGI Symbol;Acc:MGI:1889007]	-1.48077	12.4506	-19.174	5.35563e-12	9.11414e-10	17.9011
1440019	ENSMUSG00000032679	Cd59a	ENSMUSG00000032679	2	103935958	103955511	1	CD59a antigen [Source:MGI Symbol;Acc:MGI:109177]	-2.29348	10.3228	-19.1436	5.48033e-12	9.265e-10	17.8777
4900438	ENSMUSG00000067279	Ppp1r3c	ENSMUSG00000067279	19	36806227	36811143	-1	protein phosphatase 1, regulatory (inhibitor) subunit 3C [Source:MGI Symbol;Acc:MGI:1858229]	-1.32316	12.1712	-19.0595	5.84163e-12	9.76088e-10	17.813
3850364	ENSMUSG00000017446	C1qtnf1	ENSMUSG00000017446	11	118289517	118311277	1	C1q and tumor necrosis factor related protein 1 [Source:MGI Symbol;Acc:MGI:1919254]	-1.44654	8.01852	-19.0427	5.91691e-12	9.80948e-10	17.8
2340039	ENSMUSG00000042417	Ccno	ENSMUSG00000042417	13	113778010	113780986	1	cyclin O [Source:MGI Symbol;Acc:MGI:2145534]	-1.62775	9.04287	-18.9586	6.30917e-12	1.02612e-09	17.7349
1050706	ENSMUSG00000006585	Cdt1	ENSMUSG00000006585	8	125091915	125097028	1	chromatin licensing and DNA replication factor 1 [Source:MGI Symbol;Acc:MGI:1914427]	1.61128	8.48015	18.9677	6.26547e-12	1.02612e-09	17.742
2850110	ENSMUSG00000021180	Rps6ka5	ENSMUSG00000021180	12	101787988	101963238	-1	ribosomal protein S6 kinase, polypeptide 5 [Source:MGI Symbol;Acc:MGI:1920336]	-1.28667	9.6615	-18.9649	6.27869e-12	1.02612e-09	17.7399
240450	ENSMUSG00000068855	Hist2h2ac	ENSMUSG00000068855	3	96024284	96024803	-1	histone cluster 2, H2ac [Source:MGI Symbol;Acc:MGI:2448316]	1.77574	13.7327	18.8592	6.80852e-12	1.09592e-09	17.6577
2470608	ENSMUSG00000030317	Timp4	ENSMUSG00000030317	6	115195634	115201867	-1	tissue inhibitor of metalloproteinase 4 [Source:MGI Symbol;Acc:MGI:109125]	1.51005	12.7922	18.8563	6.82362e-12	1.09592e-09	17.6554
4780681	ENSMUSG00000038481	Cdk19	ENSMUSG00000038481	10	40069114	40203624	1	cyclin-dependent kinase 19 [Source:MGI Symbol;Acc:MGI:1925584]	-1.36035	10.0347	-18.7441	7.44026e-12	1.18753e-09	17.5676
5720180	ENSMUSG00000032786	Alas1	ENSMUSG00000032786	9	106135786	106150457	-1	aminolevulinic acid synthase 1 [Source:MGI Symbol;Acc:MGI:87989]	-1.35857	12.5328	-18.7306	7.51784e-12	1.19251e-09	17.5571
6960035	ENSMUSG00000030681	Mvp	ENSMUSG00000030681	7	134130374	134158135	-1	major vault protein [Source:MGI Symbol;Acc:MGI:1925638]	2.11302	10.0268	18.6934	7.738e-12	1.2199e-09	17.5278
1780221	ENSMUSG00000031425	Plp1	ENSMUSG00000031425	X	133357210	133374272	1	proteolipid protein (myelin) 1 [Source:MGI Symbol;Acc:MGI:97623]	-2.94982	10.3569	-18.6572	7.95796e-12	1.24693e-09	17.4993
780445	ENSMUSG00000034758	Tle6	ENSMUSG00000034758	10	81053649	81063818	-1	transducin-like enhancer of split 6, homolog of Drosophila E(spl) [Source:MGI Symbol;Acc:MGI:2149593]	1.7442	8.90725	18.6471	8.02054e-12	1.24911e-09	17.4913
2940681	ENSMUSG00000015053	Gata2	ENSMUSG00000015053	6	88143885	88157024	1	GATA binding protein 2 [Source:MGI Symbol;Acc:MGI:95662]	-1.44995	8.52009	-18.5368	8.74027e-12	1.353e-09	17.404
2230446	ENSMUSG00000076437	2700094K13Rik	ENSMUSG00000076437	2	84509375	84510927	-1	RIKEN cDNA 2700094K13 gene [Source:MGI Symbol;Acc:MGI:1919907]	1.7569	12.6367	18.4282	9.51591e-12	1.44693e-09	17.3176
6770050	ENSMUSG00000030222	Rerg	ENSMUSG00000030222	6	137003346	137119018	-1	RAS-like, estrogen-regulated, growth-inhibitor [Source:MGI Symbol;Acc:MGI:2665139]	1.76566	8.51143	18.4095	9.65654e-12	1.45967e-09	17.3027
5960497	ENSMUSG00000032440	Tgfbr2	ENSMUSG00000032440	9	115993415	116084383	-1	transforming growth factor, beta receptor II [Source:MGI Symbol;Acc:MGI:98729]	1.29943	10.6545	18.364	1.00084e-11	1.49527e-09	17.2663
3940639	ENSMUSG00000028480	Glipr2	ENSMUSG00000028480	4	43970273	43991990	1	GLI pathogenesis-related 2 [Source:MGI Symbol;Acc:MGI:1917770]	1.67262	10.5553	18.3119	1.0428e-11	1.54004e-09	17.2245
1940482	ENSMUSG00000025630	Hprt	ENSMUSG00000025630	X	50341314	50374836	1	hypoxanthine guanine phosphoribosyl transferase [Source:MGI Symbol;Acc:MGI:96217]	1.59585	9.98894	18.3046	1.04881e-11	1.54007e-09	17.2187
6550600	ENSMUSG00000035268	Pkig	ENSMUSG00000035268	2	163484122	163551894	1	protein kinase inhibitor, gamma [Source:MGI Symbol;Acc:MGI:1343086]	1.93626	8.80808	18.2859	1.06448e-11	1.55421e-09	17.2036
1410070	ENSMUSG00000029414	Kntc1	ENSMUSG00000029414	5	124199735	124271602	1	kinetochore associated 1 [Source:MGI Symbol;Acc:MGI:2673709]	1.62163	8.03674	18.273	1.07539e-11	1.56126e-09	17.1932
6200367	ENSMUSG00000034906	Ncaph	ENSMUSG00000034906	2	126929545	126959690	-1	non-SMC condensin I complex, subunit H [Source:MGI Symbol;Acc:MGI:2444777]	1.57949	9.00329	18.2366	1.10684e-11	1.59789e-09	17.1639
3830735	NA	Tyms-ps	NA	NA	NA	NA	NA	NA	1.90399	9.27384	18.1835	1.15442e-11	1.6487e-09	17.121
7560338	ENSMUSG00000076441	Ass1	ENSMUSG00000076441	2	31325727	31376192	1	argininosuccinate synthetase 1 [Source:MGI Symbol;Acc:MGI:88090]	-1.511	9.18935	-18.0267	1.30832e-11	1.85745e-09	16.9936
2750184	ENSMUSG00000010307	Tmem86a	ENSMUSG00000010307	7	54306010	54310146	1	transmembrane protein 86A [Source:MGI Symbol;Acc:MGI:1915143]	-1.73951	11.454	-17.9877	1.34989e-11	1.90594e-09	16.9618
1500491	ENSMUSG00000027306	Nusap1	ENSMUSG00000027306	2	119444034	119476980	1	nucleolar and spindle associated protein 1 [Source:MGI Symbol;Acc:MGI:2675669]	1.86326	8.77694	17.8412	1.51903e-11	2.12144e-09	16.8415
1780543	ENSMUSG00000028678	Kif2c	ENSMUSG00000028678	4	116832244	116855244	-1	kinesin family member 2C [Source:MGI Symbol;Acc:MGI:1921054]	1.96361	7.92269	17.8325	1.52973e-11	2.12484e-09	16.8343
1770343	ENSMUSG00000042671	Rgs8	ENSMUSG00000042671	1	155500155	155544797	1	regulator of G-protein signaling 8 [Source:MGI Symbol;Acc:MGI:108408]	1.72603	7.8758	17.7492	1.6366e-11	2.237e-09	16.7655
620064	ENSMUSG00000064179	Tnnt1	ENSMUSG00000064179	7	4456172	4467984	-1	troponin T1, skeletal, slow [Source:MGI Symbol;Acc:MGI:1333868]	-2.12189	8.66845	-17.7011	1.70191e-11	2.30179e-09	16.7256
5310376	ENSMUSG00000005667	Mthfd2	ENSMUSG00000005667	6	83255685	83267600	-1	methylenetetrahydrofolate dehydrogenase (NAD+ dependent), methenyltetrahydrofolate cyclohydrolase [Source:MGI Symbol;Acc:MGI:1338850]	1.65157	8.7706	17.702	1.7006e-11	2.30179e-09	16.7264
4230600	ENSMUSG00000048497	Mmgt2	ENSMUSG00000048497	11	62462166	62479856	1	membrane magnesium transporter 2 [Source:MGI Symbol;Acc:MGI:2448491]	-1.27617	11.5404	-17.6656	1.75186e-11	2.35252e-09	16.6961
5220358	ENSMUSG00000038644	Pold1	ENSMUSG00000038644	7	51788116	51804219	-1	polymerase (DNA directed), delta 1, catalytic subunit [Source:MGI Symbol;Acc:MGI:97741]	1.49917	8.50953	17.6431	1.78442e-11	2.37587e-09	16.6773
6660050	ENSMUSG00000034311	Kif4	ENSMUSG00000034311	X	97821076	97922553	1	kinesin family member 4 [Source:MGI Symbol;Acc:MGI:108389]	1.48069	8.23489	17.6116	1.83088e-11	2.41272e-09	16.6511
6060564	ENSMUSG00000042659	Arrdc4	ENSMUSG00000042659	7	75881931	75894127	-1	arrestin domain containing 4 [Source:MGI Symbol;Acc:MGI:1913662]	1.70492	9.64095	17.5937	1.858e-11	2.43597e-09	16.6361
6060082	ENSMUSG00000036867	Smad6	ENSMUSG00000036867	9	63800953	63869866	-1	MAD homolog 6 (Drosophila) [Source:MGI Symbol;Acc:MGI:1336883]	-1.79808	8.87621	-17.5546	1.91847e-11	2.50248e-09	16.6034
580682	ENSMUSG00000022965	Ifngr2	ENSMUSG00000022965	16	91547317	91565414	1	interferon gamma receptor 2 [Source:MGI Symbol;Acc:MGI:107654]	1.33506	8.6717	17.5423	1.93789e-11	2.51505e-09	16.5931
3140064	ENSMUSG00000028399	Ptprd	ENSMUSG00000028399	4	75587143	77857865	-1	protein tyrosine phosphatase, receptor type, D [Source:MGI Symbol;Acc:MGI:97812]	-1.70191	8.86775	-17.5235	1.96806e-11	2.54137e-09	16.5774
7000187	ENSMUSG00000037820	Tgm2	ENSMUSG00000037820	2	157942138	157972172	-1	transglutaminase 2, C polypeptide [Source:MGI Symbol;Acc:MGI:98731]	1.73413	8.78691	17.4759	2.04668e-11	2.62968e-09	16.5374
6020674	ENSMUSG00000051439	Cd14	ENSMUSG00000051439	18	36884728	36886390	-1	CD14 antigen [Source:MGI Symbol;Acc:MGI:88318]	1.35288	11.3326	17.4341	2.11854e-11	2.69506e-09	16.5022
630634	ENSMUSG00000024660	Incenp	ENSMUSG00000024660	19	9946787	9974023	-1	inner centromere protein [Source:MGI Symbol;Acc:MGI:1313288]	1.32208	8.55556	17.4207	2.1421e-11	2.7116e-09	16.4909
2190196	ENSMUSG00000031762	Mt2	ENSMUSG00000031762	8	96696518	96697467	1	metallothionein 2 [Source:MGI Symbol;Acc:MGI:97172]	-2.16465	9.27816	-17.411	2.15934e-11	2.72003e-09	16.4827
150100	ENSMUSG00000028010	Gar1	ENSMUSG00000028010	3	129527830	129534314	-1	GAR1 ribonucleoprotein homolog (yeast) [Source:MGI Symbol;Acc:MGI:1930948]	1.29313	11.0809	17.3976	2.18338e-11	2.7236e-09	16.4714
5570253	ENSMUSG00000060802	B2m	ENSMUSG00000060802	2	121973422	121978819	1	beta-2 microglobulin [Source:MGI Symbol;Acc:MGI:88127]	1.47769	13.0301	17.2678	2.43202e-11	3.01912e-09	16.3612
6960377	ENSMUSG00000026305	Lrrfip1	ENSMUSG00000026305	1	92895304	93025521	1	leucine rich repeat (in FLII) interacting protein 1 [Source:MGI Symbol;Acc:MGI:1342770]	1.19602	10.894	17.1153	2.76293e-11	3.39708e-09	16.2309
1470431	ENSMUSG00000001227	Sema6b	ENSMUSG00000001227	17	56262508	56279766	-1	sema domain, transmembrane domain (TM), and cytoplasmic domain, (semaphorin) 6B [Source:MGI Symbol;Acc:MGI:1202889]	-1.67445	9.43872	-17.0684	2.87388e-11	3.5e-09	16.1906
5900204	ENSMUSG00000027351	Spred1	ENSMUSG00000027351	2	116947110	117008015	1	sprouty protein with EVH-1 domain 1, related sequence [Source:MGI Symbol;Acc:MGI:2150016]	1.14092	11.7914	17.0456	2.92963e-11	3.55108e-09	16.171
5340064	ENSMUSG00000005716	Pvalb	ENSMUSG00000005716	15	78021544	78036830	-1	parvalbumin [Source:MGI Symbol;Acc:MGI:97821]	1.18201	8.70505	16.9186	3.26187e-11	3.89862e-09	16.0611
5340500	ENSMUSG00000006638	Abhd1	ENSMUSG00000006638	5	31252439	31257464	1	abhydrolase domain containing 1 [Source:MGI Symbol;Acc:MGI:1931013]	-1.73411	11.1433	-16.8835	3.36062e-11	3.99805e-09	16.0306
5550402	ENSMUSG00000050157	Gm867	ENSMUSG00000050157	10	75400466	75403417	-1	predicted gene 867 [Source:MGI Symbol;Acc:MGI:2685713]	-1.60261	8.33574	-16.7664	3.71375e-11	4.3978e-09	15.9283
3710563	ENSMUSG00000030616	Sytl2	ENSMUSG00000030616	7	97497209	97558948	1	synaptotagmin-like 2 [Source:MGI Symbol;Acc:MGI:1933366]	1.48346	10.9616	16.7097	3.89877e-11	4.56271e-09	15.8786
4890246	ENSMUSG00000031012	Cask	ENSMUSG00000031012	X	13094206	13428493	-1	calcium/calmodulin-dependent serine protein kinase (MAGUK family) [Source:MGI Symbol;Acc:MGI:1309489]	1.48195	12.0781	16.7074	3.90627e-11	4.56271e-09	15.8766
290328	ENSMUSG00000041801	Phlda3	ENSMUSG00000041801	1	137662696	137665713	1	pleckstrin homology-like domain, family A, member 3 [Source:MGI Symbol;Acc:MGI:1351485]	1.39242	12.5079	16.683	3.98918e-11	4.62313e-09	15.8551
610039	ENSMUSG00000078773	Rad54b	ENSMUSG00000078773	4	11486096	11542952	1	RAD54 homolog B (S. cerevisiae) [Source:MGI Symbol;Acc:MGI:3605986]	1.34419	7.80779	16.6816	3.99399e-11	4.62313e-09	15.8538
50609	ENSMUSG00000024165	Hn1l	ENSMUSG00000024165	17	25079101	25097581	-1	hematological and neurological expressed 1-like [Source:MGI Symbol;Acc:MGI:1196260]	1.54728	8.98488	16.6516	4.09847e-11	4.7228e-09	15.8274
6250494	ENSMUSG00000003617	Cp	ENSMUSG00000003617	3	19857054	19909145	1	ceruloplasmin [Source:MGI Symbol;Acc:MGI:88476]	1.26102	12.9625	16.5925	4.31246e-11	4.9472e-09	15.7753
1690475	ENSMUSG00000028268	Gbp3	ENSMUSG00000028268	3	142223016	142236173	1	guanylate binding protein 3 [Source:MGI Symbol;Acc:MGI:1926263]	1.73035	10.8223	16.5837	4.34541e-11	4.96285e-09	15.7675
110259	ENSMUSG00000029283	Cdc7	ENSMUSG00000029283	5	107393341	107413451	1	cell division cycle 7 (S. cerevisiae) [Source:MGI Symbol;Acc:MGI:1309511]	1.2708	8.33302	16.5244	4.57432e-11	5.16453e-09	15.7149
6420215	ENSMUSG00000050107	Gsg2	ENSMUSG00000050107	11	72948987	72951796	-1	germ cell-specific gene 2 [Source:MGI Symbol;Acc:MGI:1194498]	1.26506	7.62668	16.5222	4.58315e-11	5.16453e-09	15.7129
5130066	ENSMUSG00000032596	Uba7	ENSMUSG00000032596	9	107877895	107886387	1	ubiquitin-like modifier activating enzyme 7 [Source:MGI Symbol;Acc:MGI:1349462]	1.103	7.97332	16.5174	4.60239e-11	5.16453e-09	15.7086
3890750	ENSMUSG00000031428	Zcchc18	ENSMUSG00000031428	X	133527694	133533011	1	zinc finger, CCHC domain containing 18 [Source:MGI Symbol;Acc:MGI:1914245]	-1.49889	11.402	-16.504	4.65631e-11	5.1939e-09	15.6967
10364	ENSMUSG00000035504	Reep6	ENSMUSG00000035504	10	79792698	79799186	1	receptor accessory protein 6 [Source:MGI Symbol;Acc:MGI:1917585]	-1.38	9.84847	-16.4866	4.72691e-11	5.23567e-09	15.6813
5720609	ENSMUSG00000069515	Lyz1	ENSMUSG00000069515	10	116724852	116729924	-1	lysozyme 1 [Source:MGI Symbol;Acc:MGI:96902]	-1.48472	8.99992	-16.4771	4.76639e-11	5.25674e-09	15.6727
7570278	ENSMUSG00000042489	Clspn	ENSMUSG00000042489	4	126234179	126271147	1	claspin homolog (Xenopus laevis) [Source:MGI Symbol;Acc:MGI:2445153]	1.89705	8.45861	16.4676	4.80589e-11	5.27765e-09	15.6643
110112	ENSMUSG00000035385	Ccl2	ENSMUSG00000035385	11	81849073	81850955	1	chemokine (C-C motif) ligand 2 [Source:MGI Symbol;Acc:MGI:98259]	1.63048	7.67252	16.456	4.85427e-11	5.3081e-09	15.654
60369	ENSMUSG00000027490	E2f1	ENSMUSG00000027490	2	154385143	154395628	-1	E2F transcription factor 1 [Source:MGI Symbol;Acc:MGI:101941]	1.28968	9.00861	16.437	4.93546e-11	5.374e-09	15.637
4280056	ENSMUSG00000032715	Trib3	ENSMUSG00000032715	2	152163158	152169768	-1	tribbles homolog 3 (Drosophila) [Source:MGI Symbol;Acc:MGI:1345675]	1.51343	8.34692	16.3277	5.43025e-11	5.83854e-09	15.5391
3830241	ENSMUSG00000028664	Ephb2	ENSMUSG00000028664	4	136203454	136391903	-1	Eph receptor B2 [Source:MGI Symbol;Acc:MGI:99611]	1.30779	8.28092	16.3168	5.48236e-11	5.87001e-09	15.5293
4780128	ENSMUSG00000038530	Rgs4	ENSMUSG00000038530	1	171671608	171677773	-1	regulator of G-protein signaling 4 [Source:MGI Symbol;Acc:MGI:108409]	1.47645	8.63492	16.3029	5.54969e-11	5.89299e-09	15.5168
160392	ENSMUSG00000045382	Cxcr4	ENSMUSG00000045382	1	130484776	130488870	-1	chemokine (C-X-C motif) receptor 4 [Source:MGI Symbol;Acc:MGI:109563]	-1.80802	10.057	-16.272	5.7024e-11	5.981e-09	15.4889
7560291	ENSMUSG00000052684	Jun	ENSMUSG00000052684	4	94715725	94718913	-1	Jun oncogene [Source:MGI Symbol;Acc:MGI:96646]	1.72026	10.0623	16.2738	5.69334e-11	5.981e-09	15.4906
2510561	ENSMUSG00000061086	Myl4	ENSMUSG00000061086	11	104411977	104457067	1	myosin, light polypeptide 4 [Source:MGI Symbol;Acc:MGI:97267]	-1.39546	9.80606	-16.2753	5.68552e-11	5.981e-09	15.492
6020398	ENSMUSG00000032035	Ets1	ENSMUSG00000032035	9	32443806	32565405	1	E26 avian leukemia oncogene 1, 5' domain [Source:MGI Symbol;Acc:MGI:95455]	1.55241	9.03926	16.2666	5.72939e-11	5.98489e-09	15.4841
290142	ENSMUSG00000036766	Dner	ENSMUSG00000036766	1	84366416	84692796	-1	delta/notch-like EGF-related receptor [Source:MGI Symbol;Acc:MGI:2152889]	-1.45882	13.0382	-16.2463	5.83241e-11	6.06783e-09	15.4658
3190048	ENSMUSG00000031562	Dctd	ENSMUSG00000031562	8	49184446	49227017	1	dCMP deaminase [Source:MGI Symbol;Acc:MGI:2444529]	1.54075	8.84336	16.186	6.15089e-11	6.37337e-09	15.4113
3930176	ENSMUSG00000002297	Dbf4	ENSMUSG00000002297	5	8396973	8422716	-1	DBF4 homolog (S. cerevisiae) [Source:MGI Symbol;Acc:MGI:1351328]	1.57966	8.82382	16.1739	6.21716e-11	6.3905e-09	15.4003
2140678	ENSMUSG00000055912	Tmem150a	ENSMUSG00000055912	6	72305441	72309756	1	transmembrane protein 150A [Source:MGI Symbol;Acc:MGI:2385244]	-1.88051	10.416	-16.1395	6.40921e-11	6.53561e-09	15.3691
1980427	ENSMUSG00000026640	Plxna2	ENSMUSG00000026640	1	196446023	196643063	1	plexin A2 [Source:MGI Symbol;Acc:MGI:107684]	1.64363	9.45074	16.1418	6.39614e-11	6.53561e-09	15.3712
7200519	ENSMUSG00000029177	Cenpa	ENSMUSG00000029177	5	30969150	30977200	1	centromere protein A [Source:MGI Symbol;Acc:MGI:88375]	1.52981	10.4188	16.0641	6.85278e-11	6.87874e-09	15.3004
1400041	ENSMUSG00000028270	Gbp2	ENSMUSG00000028270	3	142283566	142300972	1	guanylate binding protein 2 [Source:MGI Symbol;Acc:MGI:102772]	2.24911	10.8343	16.0237	7.10391e-11	7.10309e-09	15.2635
270025	ENSMUSG00000021277	Traf3	ENSMUSG00000021277	12	112404581	112505364	1	TNF receptor-associated factor 3 [Source:MGI Symbol;Acc:MGI:108041]	1.35464	11.7085	16.0063	7.21532e-11	7.18651e-09	15.2475
3060767	ENSMUSG00000056394	Lig1	ENSMUSG00000056394	7	13862632	13896782	1	ligase I, DNA, ATP-dependent [Source:MGI Symbol;Acc:MGI:101789]	1.64336	8.58727	15.9921	7.30689e-11	7.24962e-09	15.2346
650609	ENSMUSG00000032741	Tpcn1	ENSMUSG00000032741	5	120984169	121038622	-1	two pore channel 1 [Source:MGI Symbol;Acc:MGI:2182472]	-1.47104	12.1883	-15.957	7.53995e-11	7.45208e-09	15.2023
60524	ENSMUSG00000045404	Kcnk13	ENSMUSG00000045404	12	101202709	101300892	1	potassium channel, subfamily K, member 13 [Source:MGI Symbol;Acc:MGI:2384976]	-2.05083	9.34432	-15.9522	7.57255e-11	7.45563e-09	15.1979
5290438	ENSMUSG00000023031	Cela1	ENSMUSG00000023031	15	100504856	100518351	-1	chymotrypsin-like elastase family, member 1 [Source:MGI Symbol;Acc:MGI:95314]	1.46329	9.18327	15.9361	7.6825e-11	7.53501e-09	15.1831
1090228	ENSMUSG00000027459	Fam110a	ENSMUSG00000027459	2	151795134	151805955	-1	family with sequence similarity 110, member A [Source:MGI Symbol;Acc:MGI:1921097]	1.1986	9.91	15.9159	7.82282e-11	7.64346e-09	15.1645
7560647	ENSMUSG00000020160	Meis1	ENSMUSG00000020160	11	18780433	18918961	-1	Meis homeobox 1 [Source:MGI Symbol;Acc:MGI:104717]	1.23342	10.9968	15.9071	7.88469e-11	7.67473e-09	15.1564
5390632	ENSMUSG00000049555	Tmie	ENSMUSG00000049555	9	110768215	110782617	-1	transmembrane inner ear [Source:MGI Symbol;Acc:MGI:2159400]	-1.50165	8.35909	-15.9015	7.92458e-11	7.68445e-09	15.1512
160402	ENSMUSG00000021390	Ogn	ENSMUSG00000021390	13	49703440	49719869	1	osteoglycin [Source:MGI Symbol;Acc:MGI:109278]	-2.18201	9.16389	-15.8707	8.14682e-11	7.84078e-09	15.1228
7380626	ENSMUSG00000047420	Fam180a	ENSMUSG00000047420	6	35262746	35276141	-1	family with sequence similarity 180, member A [Source:MGI Symbol;Acc:MGI:3039626]	-1.62207	7.48714	-15.8631	8.20264e-11	7.86505e-09	15.1158
2940095	ENSMUSG00000037306	Man1c1	ENSMUSG00000037306	4	134117605	134260205	-1	mannosidase, alpha, class 1C, member 1 [Source:MGI Symbol;Acc:MGI:2446214]	-1.8233	9.00202	-15.8465	8.3259e-11	7.95356e-09	15.1005
6550647	ENSMUSG00000015133	Lrrk1	ENSMUSG00000015133	7	73371798	73533236	-1	leucine-rich repeat kinase 1 [Source:MGI Symbol;Acc:MGI:2142227]	1.33267	9.46844	15.8269	8.47438e-11	8.03565e-09	15.0823
110279	ENSMUSG00000059552	Trp53	ENSMUSG00000059552	11	69393861	69405375	1	transformation related protein 53 [Source:MGI Symbol;Acc:MGI:98834]	1.68837	10.4295	15.7284	9.2629e-11	8.719e-09	14.9909
990129	ENSMUSG00000053801	Grwd1	ENSMUSG00000053801	7	53080597	53086314	-1	glutamate-rich WD repeat containing 1 [Source:MGI Symbol;Acc:MGI:2141989]	1.16884	8.99047	15.7242	9.2989e-11	8.72094e-09	14.987
6280176	ENSMUSG00000029730	Mcm7	ENSMUSG00000029730	5	138605811	138613650	-1	minichromosome maintenance deficient 7 (S. cerevisiae) [Source:MGI Symbol;Acc:MGI:1298398]	1.29991	8.0292	15.7118	9.40382e-11	8.78727e-09	14.9754
2030068	ENSMUSG00000002835	Chaf1a	ENSMUSG00000002835	17	56179827	56206973	1	chromatin assembly factor 1, subunit A (p150) [Source:MGI Symbol;Acc:MGI:1351331]	1.18734	8.40043	15.6928	9.56723e-11	8.88788e-09	14.9577
5910139	ENSMUSG00000002477	Snrpd1	ENSMUSG00000002477	18	10617794	10628228	1	small nuclear ribonucleoprotein D1 [Source:MGI Symbol;Acc:MGI:98344]	1.11686	11.7011	15.6873	9.61525e-11	8.88788e-09	14.9526
4640278	ENSMUSG00000037347	Chst7	ENSMUSG00000037347	X	19636686	19674647	1	carbohydrate (N-acetylglucosamino) sulfotransferase 7 [Source:MGI Symbol;Acc:MGI:1891767]	1.53016	10.1213	15.6756	9.7183e-11	8.95094e-09	14.9416
5860446	ENSMUSG00000031647	Mfap3l	ENSMUSG00000031647	8	63111624	63155526	1	microfibrillar-associated protein 3-like [Source:MGI Symbol;Acc:MGI:1918556]	-1.28288	10.3416	-15.6396	1.00415e-10	9.1502e-09	14.908
6770392	ENSMUSG00000033721	Vav3	ENSMUSG00000033721	3	109143571	109488616	1	vav 3 oncogene [Source:MGI Symbol;Acc:MGI:1888518]	1.34632	11.2788	15.626	1.01669e-10	9.23176e-09	14.8952
6450072	ENSMUSG00000063445	Nmral1	ENSMUSG00000063445	16	4710059	4719356	-1	NmrA-like family domain containing 1 [Source:MGI Symbol;Acc:MGI:1915074]	1.20391	9.21121	15.5817	1.0586e-10	9.57844e-09	14.8537
1240731	ENSMUSG00000021236	Entpd5	ENSMUSG00000021236	12	85714807	85749979	-1	ectonucleoside triphosphate diphosphohydrolase 5 [Source:MGI Symbol;Acc:MGI:1321385]	-1.38578	9.07843	-15.5731	1.06701e-10	9.62066e-09	14.8456
3370377	ENSMUSG00000015312	Gadd45b	ENSMUSG00000015312	10	80392836	80394949	1	growth arrest and DNA-damage-inducible 45 beta [Source:MGI Symbol;Acc:MGI:107776]	-1.4061	8.94265	-15.563	1.07688e-10	9.67575e-09	14.8361
4540414	NA	Rps26	NA	NA	NA	NA	NA	NA	1.04226	13.8188	15.5561	1.08375e-10	9.70356e-09	14.8296
6900646	ENSMUSG00000004151	Etv1	ENSMUSG00000004151	12	39505967	39594802	1	ets variant gene 1 [Source:MGI Symbol;Acc:MGI:99254]	1.45591	9.09397	15.5427	1.09708e-10	9.78878e-09	14.817
1170040	ENSMUSG00000036298	Slc2a13	ENSMUSG00000036298	15	91098122	91403692	-1	solute carrier family 2 (facilitated glucose transporter), member 13 [Source:MGI Symbol;Acc:MGI:2146030]	-1.70454	9.62201	-15.5077	1.13283e-10	1.00728e-08	14.784
6130431	ENSMUSG00000058254	Tspan7	ENSMUSG00000058254	X	10062284	10173731	1	tetraspanin 7 [Source:MGI Symbol;Acc:MGI:1298407]	1.7569	12.03	15.4571	1.18675e-10	1.04082e-08	14.7362
6840392	ENSMUSG00000028937	Acot7	ENSMUSG00000028937	4	151552243	151645964	1	acyl-CoA thioesterase 7 [Source:MGI Symbol;Acc:MGI:1917275]	1.32712	9.74361	15.4359	1.21017e-10	1.05775e-08	14.7161
4810255	ENSMUSG00000042354	Gnl3	ENSMUSG00000042354	14	31825620	31832275	-1	guanine nucleotide binding protein-like 3 (nucleolar) [Source:MGI Symbol;Acc:MGI:1353651]	1.30625	11.6246	15.4006	1.25028e-10	1.08542e-08	14.6826
6480551	ENSMUSG00000053007	Creb5	ENSMUSG00000053007	6	53523378	53646001	1	cAMP responsive element binding protein 5 [Source:MGI Symbol;Acc:MGI:2443973]	1.41235	7.84335	15.3662	1.29067e-10	1.10555e-08	14.6499
5270048	ENSMUSG00000047230	Cldn2	ENSMUSG00000047230	X	136335367	136345925	1	claudin 2 [Source:MGI Symbol;Acc:MGI:1276110]	-1.34807	8.79664	-15.3075	1.36287e-10	1.15583e-08	14.5939
5550086	ENSMUSG00000030203	Dusp16	ENSMUSG00000030203	6	134665488	134742646	-1	dual specificity phosphatase 16 [Source:MGI Symbol;Acc:MGI:1917936]	1.0866	10.1225	15.3076	1.3627e-10	1.15583e-08	14.594
1500148	ENSMUSG00000022385	Gtse1	ENSMUSG00000022385	15	85690137	85707002	1	G two S phase expressed protein 1 [Source:MGI Symbol;Acc:MGI:1352755]	1.69999	9.04938	15.249	1.43904e-10	1.21415e-08	14.5379
1050300	ENSMUSG00000026360	Rgs2	ENSMUSG00000026360	1	145846468	145851291	-1	regulator of G-protein signaling 2 [Source:MGI Symbol;Acc:MGI:1098271]	-1.89163	8.88289	-15.1906	1.51956e-10	1.27193e-08	14.4819
6510184	ENSMUSG00000016526	Dyrk3	ENSMUSG00000016526	1	133025018	133034811	-1	dual-specificity tyrosine-(Y)-phosphorylation regulated kinase 3 [Source:MGI Symbol;Acc:MGI:1330300]	1.19832	10.448	15.1674	1.55295e-10	1.29565e-08	14.4595
1510722	ENSMUSG00000032649	Glt25d2	ENSMUSG00000032649	1	154246960	154357825	1	glycosyltransferase 25 domain containing 2 [Source:MGI Symbol;Acc:MGI:2138232]	-1.25026	8.95521	-15.1536	1.57314e-10	1.29866e-08	14.4462
1690719	ENSMUSG00000021190	Lgmn	ENSMUSG00000021190	12	103632294	103678023	-1	legumain [Source:MGI Symbol;Acc:MGI:1330838]	-1.08978	12.5237	-15.1547	1.57157e-10	1.29866e-08	14.4472
6590333	ENSMUSG00000074656	Eif2s2	ENSMUSG00000074656	2	154697146	154718671	-1	eukaryotic translation initiation factor 2, subunit 2 (beta) [Source:MGI Symbol;Acc:MGI:1914454]	0.982469	11.5918	15.1511	1.57677e-10	1.29866e-08	14.4438
4040025	ENSMUSG00000031841	Cdh13	ENSMUSG00000031841	8	120807633	121848821	1	cadherin 13 [Source:MGI Symbol;Acc:MGI:99551]	1.25769	9.0356	15.0845	1.67852e-10	1.37805e-08	14.3794
2710347	ENSMUSG00000057604	Lmcd1	ENSMUSG00000057604	6	112223752	112280419	1	LIM and cysteine-rich domains 1 [Source:MGI Symbol;Acc:MGI:1353635]	1.19966	8.07027	15.0546	1.72643e-10	1.41287e-08	14.3504
5260382	ENSMUSG00000018861	Fdxr	ENSMUSG00000018861	11	115129338	115138364	-1	ferredoxin reductase [Source:MGI Symbol;Acc:MGI:104724]	-1.50158	8.8352	-14.9622	1.88402e-10	1.52244e-08	14.2605
5050731	ENSMUSG00000041417	Pik3r1	ENSMUSG00000041417	13	102450716	102538172	-1	phosphatidylinositol 3-kinase, regulatory subunit, polypeptide 1 (p85 alpha) [Source:MGI Symbol;Acc:MGI:97583]	1.34331	12.4522	14.9634	1.8819e-10	1.52244e-08	14.2616
2320626	ENSMUSG00000029752	Asns	ENSMUSG00000029752	6	7625169	7643254	-1	asparagine synthetase [Source:MGI Symbol;Acc:MGI:1350929]	1.28704	9.87704	14.9489	1.90795e-10	1.53695e-08	14.2475
4150168	ENSMUSG00000025007	Aldh18a1	ENSMUSG00000025007	19	40624747	40662953	-1	aldehyde dehydrogenase 18 family, member A1 [Source:MGI Symbol;Acc:MGI:1888908]	1.75135	9.21593	14.9329	1.93708e-10	1.55554e-08	14.2318
3850255	ENSMUSG00000041120	Nbl1	ENSMUSG00000041120	4	138638199	138648908	-1	neuroblastoma, suppression of tumorigenicity 1 [Source:MGI Symbol;Acc:MGI:104591]	-1.29629	12.5958	-14.9029	1.99298e-10	1.59034e-08	14.2025
6770553	ENSMUSG00000047037	Nipa1	ENSMUSG00000047037	7	63232937	63275324	-1	non imprinted in Prader-Willi/Angelman syndrome 1 homolog (human) [Source:MGI Symbol;Acc:MGI:2442058]	1.16958	10.6152	14.8998	1.99899e-10	1.59034e-08	14.1994
2320368	ENSMUSG00000022673	Mcm4	ENSMUSG00000022673	16	15623990	15637493	-1	minichromosome maintenance deficient 4 homolog (S. cerevisiae) [Source:MGI Symbol;Acc:MGI:103199]	1.21448	11.5518	14.8738	2.04895e-10	1.62506e-08	14.174
620593	ENSMUSG00000032431	Crtap	ENSMUSG00000032431	9	114284252	114299793	-1	cartilage associated protein [Source:MGI Symbol;Acc:MGI:1891221]	1.53811	10.0251	14.8629	2.07041e-10	1.63703e-08	14.1633
1580088	ENSMUSG00000000184	Ccnd2	ENSMUSG00000000184	6	127075797	127101066	-1	cyclin D2 [Source:MGI Symbol;Acc:MGI:88314]	1.44208	13.8792	14.8451	2.10573e-10	1.65984e-08	14.1458
1400689	ENSMUSG00000028488	Sh3gl2	ENSMUSG00000028488	4	84851030	85285099	1	SH3-domain GRB2-like 2 [Source:MGI Symbol;Acc:MGI:700009]	1.36437	9.60072	14.8292	2.13805e-10	1.68016e-08	14.1301
1030170	ENSMUSG00000021754	Map3k1	ENSMUSG00000021754	13	112536636	112599201	-1	mitogen-activated protein kinase kinase kinase 1 [Source:MGI Symbol;Acc:MGI:1346872]	-1.91633	10.1487	-14.8221	2.15251e-10	1.68637e-08	14.1232
6900397	ENSMUSG00000044461	Shisa2	ENSMUSG00000044461	14	60244118	60250495	1	shisa homolog 2 (Xenopus laevis) [Source:MGI Symbol;Acc:MGI:2444716]	-1.20367	7.42597	-14.7984	2.20192e-10	1.71984e-08	14.0998
2000139	ENSMUSG00000026708	Cenpl	ENSMUSG00000026708	1	163000898	163016855	1	centromere protein L [Source:MGI Symbol;Acc:MGI:1917704]	1.24377	9.77956	14.7404	2.3278e-10	1.81265e-08	14.0425
4590113	ENSMUSG00000060402	Chst8	ENSMUSG00000060402	7	35459487	35597730	-1	carbohydrate (N-acetylgalactosamine 4-0) sulfotransferase 8 [Source:MGI Symbol;Acc:MGI:1916197]	-1.15107	11.3067	-14.6681	2.4953e-10	1.93721e-08	13.9708
240615	ENSMUSG00000031490	Eif4ebp1	ENSMUSG00000031490	8	28370799	28386128	1	eukaryotic translation initiation factor 4E binding protein 1 [Source:MGI Symbol;Acc:MGI:103267]	1.36789	10.9052	14.6127	2.63241e-10	2.0375e-08	13.9157
6960575	ENSMUSG00000009356	Lpo	ENSMUSG00000009356	11	87619930	87641791	-1	lactoperoxidase [Source:MGI Symbol;Acc:MGI:1923363]	1.65241	8.87079	14.5375	2.83158e-10	2.17204e-08	13.8404
6270296	ENSMUSG00000020733	Slc9a3r1	ENSMUSG00000020733	11	115024655	115042495	1	solute carrier family 9 (sodium/hydrogen exchanger), member 3 regulator 1 [Source:MGI Symbol;Acc:MGI:1349482]	-1.08858	11.7756	-14.5294	2.85408e-10	2.18278e-08	13.8323
2350575	ENSMUSG00000019842	Traf3ip2	ENSMUSG00000019842	10	39332740	39375113	1	TRAF3 interacting protein 2 [Source:MGI Symbol;Acc:MGI:2143599]	1.28116	8.01339	14.4845	2.98151e-10	2.26006e-08	13.7872
670594	ENSMUSG00000047473	Zfp30	ENSMUSG00000047473	7	30569017	30579721	1	zinc finger protein 30 [Source:MGI Symbol;Acc:MGI:99178]	-1.0771	10.4996	-14.4761	3.00595e-10	2.27188e-08	13.7788
430068	ENSMUSG00000035783	Acta2	ENSMUSG00000035783	19	34315580	34329826	-1	actin, alpha 2, smooth muscle, aorta [Source:MGI Symbol;Acc:MGI:87909]	-1.19779	7.68422	-14.4664	3.03468e-10	2.28687e-08	13.769
3190653	ENSMUSG00000068923	Syt11	ENSMUSG00000068923	3	88548622	88636219	-1	synaptotagmin XI [Source:MGI Symbol;Acc:MGI:1859547]	1.5336	10.4972	14.4174	3.18343e-10	2.38964e-08	13.7196
5570411	ENSMUSG00000023959	Clic5	ENSMUSG00000023959	17	44325521	44417117	1	chloride intracellular channel 5 [Source:MGI Symbol;Acc:MGI:1917912]	1.00978	7.71717	14.4154	3.18965e-10	2.38964e-08	13.7176
4010224	ENSMUSG00000020122	Egfr	ENSMUSG00000020122	11	16652206	16818161	1	epidermal growth factor receptor [Source:MGI Symbol;Acc:MGI:95294]	1.48866	10.6355	14.397	3.24767e-10	2.42603e-08	13.699
2900368	ENSMUSG00000019303	Psmc3ip	ENSMUSG00000019303	11	100953137	100956750	-1	proteasome (prosome, macropain) 26S subunit, ATPase 3, interacting protein [Source:MGI Symbol;Acc:MGI:1098610]	1.14678	9.87253	14.3883	3.27555e-10	2.43976e-08	13.6902
3120278	ENSMUSG00000031465	Angpt2	ENSMUSG00000031465	8	18690263	18741562	-1	angiopoietin 2 [Source:MGI Symbol;Acc:MGI:1202890]	1.25124	11.7059	14.3537	3.38873e-10	2.51677e-08	13.6551
5870730	ENSMUSG00000029622	Arpc1b	ENSMUSG00000029622	5	145875084	145891574	1	actin related protein 2/3 complex, subunit 1B [Source:MGI Symbol;Acc:MGI:1343142]	1.78865	9.98198	14.3142	3.52269e-10	2.60872e-08	13.6151
1010669	ENSMUSG00000022964	Tmem50b	ENSMUSG00000022964	16	91574748	91598045	-1	transmembrane protein 50B [Source:MGI Symbol;Acc:MGI:1925225]	-1.02939	11.5741	-14.3096	3.53872e-10	2.61306e-08	13.6104
2750594	ENSMUSG00000040616	Tmem51	ENSMUSG00000040616	4	141586907	141640219	-1	transmembrane protein 51 [Source:MGI Symbol;Acc:MGI:2384874]	1.06965	7.79939	14.3025	3.56371e-10	2.61647e-08	13.6031
6760739	ENSMUSG00000002996	Hbp1	ENSMUSG00000002996	12	32611333	32635400	-1	high mobility group box transcription factor 1 [Source:MGI Symbol;Acc:MGI:894659]	-1.06247	10.7508	-14.3025	3.5636e-10	2.61647e-08	13.6032
6940544	ENSMUSG00000039095	En2	ENSMUSG00000039095	5	28492236	28498706	1	engrailed 2 [Source:MGI Symbol;Acc:MGI:95390]	-1.40415	9.46343	-14.2804	3.64206e-10	2.66505e-08	13.5807
4900044	ENSMUSG00000048458	6530418L21Rik	ENSMUSG00000048458	3	105507517	105523760	1	RIKEN cDNA 6530418L21 gene [Source:MGI Symbol;Acc:MGI:1923497]	1.09238	8.57659	14.2781	3.65061e-10	2.66505e-08	13.5783
5670162	ENSMUSG00000057897	Camk2b	ENSMUSG00000057897	11	5869647	5966365	-1	calcium/calmodulin-dependent protein kinase II, beta [Source:MGI Symbol;Acc:MGI:88257]	2.42172	10.4486	14.2251	3.84693e-10	2.78464e-08	13.5242
3420037	ENSMUSG00000030878	Cdr2	ENSMUSG00000030878	7	128100550	128125826	-1	cerebellar degeneration-related 2 [Source:MGI Symbol;Acc:MGI:1100885]	1.02685	8.55222	14.2254	3.84579e-10	2.78464e-08	13.5245
3360270	ENSMUSG00000074218	Cox7a1	ENSMUSG00000074218	7	30969190	30971047	1	cytochrome c oxidase, subunit VIIa 1 [Source:MGI Symbol;Acc:MGI:1316714]	-1.26108	8.6726	-14.1985	3.94964e-10	2.85095e-08	13.497
2690025	ENSMUSG00000040562	Gstm2	ENSMUSG00000040562	3	107784620	107789371	-1	glutathione S-transferase, mu 2 [Source:MGI Symbol;Acc:MGI:95861]	1.38324	9.77278	14.1916	3.97666e-10	2.86241e-08	13.4899
380739	ENSMUSG00000010067	Rassf1	ENSMUSG00000010067	9	107453886	107464594	1	Ras association (RalGDS/AF-6) domain family member 1 [Source:MGI Symbol;Acc:MGI:1928386]	1.34659	10.2968	14.1777	4.03205e-10	2.8781e-08	13.4756
6560347	ENSMUSG00000013523	Bcas1	ENSMUSG00000013523	2	170172491	170253345	-1	breast carcinoma amplified sequence 1 [Source:MGI Symbol;Acc:MGI:1924210]	1.29302	14.0084	14.1683	4.06988e-10	2.89706e-08	13.466
360187	ENSMUSG00000039519	Cyp7b1	ENSMUSG00000039519	3	17971950	18143338	-1	cytochrome P450, family 7, subfamily b, polypeptide 1 [Source:MGI Symbol;Acc:MGI:104978]	1.67676	10.2213	14.0904	4.39799e-10	3.11336e-08	13.3859
4560278	ENSMUSG00000047881	Rell1	ENSMUSG00000047881	5	64300135	64360144	-1	RELT-like 1 [Source:MGI Symbol;Acc:MGI:2140767]	-1.20535	8.37488	-14.0788	4.44948e-10	3.14116e-08	13.3739
4860114	ENSMUSG00000027488	Snta1	ENSMUSG00000027488	2	154202049	154233835	-1	syntrophin, acidic 1 [Source:MGI Symbol;Acc:MGI:101772]	-1.56825	9.48447	-14.0146	4.74483e-10	3.34049e-08	13.3075
3170110	ENSMUSG00000033059	Pygb	ENSMUSG00000033059	2	150612471	150657494	1	brain glycogen phosphorylase [Source:MGI Symbol;Acc:MGI:97828]	-1.40043	12.8502	-13.9825	4.90025e-10	3.44049e-08	13.2742
5820224	ENSMUSG00000020392	Cdkn2aipnl	ENSMUSG00000020392	11	51781163	51790836	1	CDKN2A interacting protein N-terminal like [Source:MGI Symbol;Acc:MGI:1261797]	1.03253	9.68971	13.9737	4.94386e-10	3.46164e-08	13.265
2680010	ENSMUSG00000051378	Kif18b	ENSMUSG00000051378	11	102766843	102786438	-1	kinesin family member 18B [Source:MGI Symbol;Acc:MGI:2446979]	1.40487	8.04816	13.9307	5.16254e-10	3.60494e-08	13.2203
2070242	ENSMUSG00000034329	Brip1	ENSMUSG00000034329	11	85871638	86014695	-1	BRCA1 interacting protein C-terminal helicase 1 [Source:MGI Symbol;Acc:MGI:2442836]	1.11732	7.72389	13.8749	5.46161e-10	3.80344e-08	13.1621
7000601	ENSMUSG00000022514	Il1rap	ENSMUSG00000022514	16	26581791	26725350	1	interleukin 1 receptor accessory protein [Source:MGI Symbol;Acc:MGI:104975]	1.14181	7.8644	13.8211	5.76772e-10	3.96291e-08	13.1057
2360022	ENSMUSG00000038521	C1s	ENSMUSG00000038521	6	124480363	124586998	-1	complement component 1, s subcomponent [Source:MGI Symbol;Acc:MGI:1355312]	1.01535	7.93164	13.8235	5.75398e-10	3.96291e-08	13.1082
3360138	ENSMUSG00000018899	Irf1	ENSMUSG00000018899	11	53583516	53591876	1	interferon regulatory factor 1 [Source:MGI Symbol;Acc:MGI:96590]	1.90094	9.71618	13.8154	5.80112e-10	3.97524e-08	13.0998
1070487	ENSMUSG00000032109	Nlrx1	ENSMUSG00000032109	9	44060796	44076682	-1	NLR family member X1 [Source:MGI Symbol;Acc:MGI:2429611]	-1.06959	9.77525	-13.8067	5.85278e-10	3.99797e-08	13.0906
5860075	ENSMUSG00000022892	App	ENSMUSG00000022892	16	84954685	85173952	-1	amyloid beta (A4) precursor protein [Source:MGI Symbol;Acc:MGI:88059]	-1.03927	13.244	-13.8046	5.86541e-10	3.99797e-08	13.0884
4220189	ENSMUSG00000042759	Apob48r	ENSMUSG00000042759	7	133728456	133732626	1	apolipoprotein B receptor [Source:MGI Symbol;Acc:MGI:2176230]	1.00412	7.79766	13.777	6.03226e-10	4.10082e-08	13.0594
2120634	ENSMUSG00000026249	Serpine2	ENSMUSG00000026249	1	79790772	79855271	-1	serine (or cysteine) peptidase inhibitor, clade E, member 2 [Source:MGI Symbol;Acc:MGI:101780]	1.07277	12.7249	13.7637	6.11453e-10	4.14578e-08	13.0454
4290215	ENSMUSG00000040093	Bmf	ENSMUSG00000040093	2	118354493	118375423	-1	BCL2 modifying factor [Source:MGI Symbol;Acc:MGI:2176433]	-1.50563	8.215	-13.7432	6.24401e-10	4.21134e-08	13.0237
1400168	ENSMUSG00000057329	Bcl2	ENSMUSG00000057329	1	108434755	108610851	-1	B-cell leukemia/lymphoma 2 [Source:MGI Symbol;Acc:MGI:88138]	0.963789	9.62395	13.6986	6.53508e-10	4.38465e-08	12.9766
3400754	ENSMUSG00000000028	Cdc45l	ENSMUSG00000000028	16	18780540	18812080	-1	cell division cycle 45 homolog (S. cerevisiae) [Source:MGI Symbol;Acc:MGI:1338073]	1.27843	7.92904	13.6301	7.01063e-10	4.67927e-08	12.9039
2450554	ENSMUSG00000036560	Lgi4	ENSMUSG00000036560	7	31844361	31855954	1	leucine-rich repeat LGI family, member 4 [Source:MGI Symbol;Acc:MGI:2180197]	-1.64456	8.64987	-13.5959	7.26139e-10	4.8216e-08	12.8676
6270091	ENSMUSG00000026094	Stk17b	ENSMUSG00000026094	1	53812350	53842068	-1	serine/threonine kinase 17b (apoptosis-inducing) [Source:MGI Symbol;Acc:MGI:2138162]	1.4747	10.2485	13.5882	7.31878e-10	4.83472e-08	12.8594
4210192	ENSMUSG00000027293	Ehd4	ENSMUSG00000027293	2	119914911	119980342	-1	EH-domain containing 4 [Source:MGI Symbol;Acc:MGI:1919619]	0.959084	9.89647	13.5725	7.4385e-10	4.88867e-08	12.8427
630025	ENSMUSG00000012519	Mlkl	ENSMUSG00000012519	8	113835697	113862077	-1	mixed lineage kinase domain-like [Source:MGI Symbol;Acc:MGI:1921818]	0.979131	7.91486	13.5638	7.50566e-10	4.92023e-08	12.8334
6060050	ENSMUSG00000027435	Cd93	ENSMUSG00000027435	2	148262376	148269299	-1	CD93 antigen [Source:MGI Symbol;Acc:MGI:106664]	1.64684	9.21136	13.5393	7.69812e-10	5.03355e-08	12.8072
1090327	ENSMUSG00000049932	H2afx	ENSMUSG00000049932	9	44142798	44144154	1	H2A histone family, member X [Source:MGI Symbol;Acc:MGI:102688]	1.68682	10.5668	13.5366	7.7191e-10	5.03446e-08	12.8044
7200259	ENSMUSG00000030095	Tmem43	ENSMUSG00000030095	6	91423697	91438453	1	transmembrane protein 43 [Source:MGI Symbol;Acc:MGI:1921372]	1.0348	12.051	13.5027	7.99499e-10	5.18806e-08	12.768
4570070	ENSMUSG00000020218	Wif1	ENSMUSG00000020218	10	120471016	120537706	1	Wnt inhibitory factor 1 [Source:MGI Symbol;Acc:MGI:1344332]	-1.97686	9.7613	-13.4932	8.07364e-10	5.21277e-08	12.7579
6550291	ENSMUSG00000019966	Kitl	ENSMUSG00000019966	10	99478264	99563047	1	kit ligand [Source:MGI Symbol;Acc:MGI:96974]	0.997295	7.49739	13.4938	8.06932e-10	5.21277e-08	12.7584
270431	ENSMUSG00000032750	Gab3	ENSMUSG00000032750	X	72212182	72330797	-1	growth factor receptor bound protein 2-associated protein 3 [Source:MGI Symbol;Acc:MGI:2387324]	1.11124	8.02962	13.4455	8.48381e-10	5.44355e-08	12.7066
2470386	ENSMUSG00000003868	Ruvbl2	ENSMUSG00000003868	7	52677222	52693466	-1	RuvB-like protein 2 [Source:MGI Symbol;Acc:MGI:1342299]	1.06232	10.2743	13.4442	8.49569e-10	5.44355e-08	12.7052
4610630	ENSMUSG00000004880	Lbr	ENSMUSG00000004880	1	183745447	183772532	-1	lamin B receptor [Source:MGI Symbol;Acc:MGI:2138281]	1.28227	9.58017	13.4362	8.56676e-10	5.46253e-08	12.6965
5670347	ENSMUSG00000032492	Pth1r	ENSMUSG00000032492	9	110624592	110649649	-1	parathyroid hormone 1 receptor [Source:MGI Symbol;Acc:MGI:97801]	-1.21832	8.12856	-13.4167	8.74169e-10	5.56028e-08	12.6756
4220270	ENSMUSG00000037851	Iars	ENSMUSG00000037851	13	49777469	49829636	1	isoleucine-tRNA synthetase [Source:MGI Symbol;Acc:MGI:2145219]	1.07138	10.1821	13.3691	9.18737e-10	5.81497e-08	12.6242
5670440	ENSMUSG00000024063	Lbh	ENSMUSG00000024063	17	73267645	73291282	1	limb-bud and heart [Source:MGI Symbol;Acc:MGI:1925139]	1.50078	12.9515	13.3308	9.56228e-10	6.03739e-08	12.5828
7610450	ENSMUSG00000030287	Itpr2	ENSMUSG00000030287	6	146056821	146450745	-1	inositol 1,4,5-triphosphate receptor 2 [Source:MGI Symbol;Acc:MGI:99418]	0.919097	9.79635	13.3183	9.68886e-10	6.07255e-08	12.5691
5550025	ENSMUSG00000029167	Ppargc1a	ENSMUSG00000029167	5	51845488	51958964	-1	peroxisome proliferative activated receptor, gamma, coactivator 1 alpha [Source:MGI Symbol;Acc:MGI:1342774]	-1.19764	10.3698	-13.257	1.03325e-09	6.46018e-08	12.5026
2060193	ENSMUSG00000055013	Agap1	ENSMUSG00000055013	1	91351381	91791857	1	ArfGAP with GTPase domain, ankyrin repeat and PH domain 1 [Source:MGI Symbol;Acc:MGI:2653690]	1.06944	12.7929	13.1819	1.11849e-09	6.95928e-08	12.4205
5260612	ENSMUSG00000029772	Ahcyl2	ENSMUSG00000029772	6	29718443	29862310	1	S-adenosylhomocysteine hydrolase-like 2 [Source:MGI Symbol;Acc:MGI:1921590]	-1.23459	10.2246	-13.1472	1.16027e-09	7.19926e-08	12.3825
6480630	ENSMUSG00000052429	Prmt1	ENSMUSG00000052429	7	52231359	52241862	-1	protein arginine N-methyltransferase 1 [Source:MGI Symbol;Acc:MGI:107846]	0.87294	12.9104	13.1453	1.16266e-09	7.19926e-08	12.3804
5700066	ENSMUSG00000039911	Spsb1	ENSMUSG00000039911	4	149270392	149329152	-1	splA/ryanodine receptor domain and SOCS box containing 1 [Source:MGI Symbol;Acc:MGI:1921896]	-1.21754	10.5156	-13.0983	1.22211e-09	7.5492e-08	12.3287
2320403	ENSMUSG00000037580	Gch1	ENSMUSG00000037580	14	47773570	47809088	-1	GTP cyclohydrolase 1 [Source:MGI Symbol;Acc:MGI:95675]	1.19404	9.75436	13.0933	1.22858e-09	7.57094e-08	12.3232
830240	ENSMUSG00000069516	Lyz2	ENSMUSG00000069516	10	116714390	116719377	-1	lysozyme 2 [Source:MGI Symbol;Acc:MGI:96897]	-1.08125	8.12029	-13.0845	1.24011e-09	7.62374e-08	12.3136
1110088	ENSMUSG00000040613	Apobec1	ENSMUSG00000040613	6	122527810	122552462	-1	apolipoprotein B mRNA editing enzyme, catalytic polypeptide 1 [Source:MGI Symbol;Acc:MGI:103298]	1.26322	10.2896	13.0613	1.2711e-09	7.79558e-08	12.288
1470626	ENSMUSG00000033427	Upb1	ENSMUSG00000033427	10	74869656	74904424	1	ureidopropionase, beta [Source:MGI Symbol;Acc:MGI:2143535]	-1.30977	8.15381	-13.0256	1.32054e-09	8.06032e-08	12.2485
3400202	ENSMUSG00000022382	Wnt7b	ENSMUSG00000022382	15	85365869	85412251	-1	wingless-related MMTV integration site 7B [Source:MGI Symbol;Acc:MGI:98962]	2.02015	9.75719	13.0184	1.33067e-09	8.07707e-08	12.2405
1260022	ENSMUSG00000019214	Chtf18	ENSMUSG00000019214	17	25855871	25864364	-1	CTF18, chromosome transmission fidelity factor 18 homolog (S. cerevisiae) [Source:MGI Symbol;Acc:MGI:2384887]	1.0475	7.99633	13.0206	1.32759e-09	8.07707e-08	12.2429
630544	ENSMUSG00000024347	Psd2	ENSMUSG00000024347	18	36124484	36174367	1	pleckstrin and Sec7 domain containing 2 [Source:MGI Symbol;Acc:MGI:1921252]	-1.14471	8.05397	-12.9746	1.39458e-09	8.39262e-08	12.1919
3460333	ENSMUSG00000021556	Golm1	ENSMUSG00000021556	13	59736357	59777145	-1	golgi membrane protein 1 [Source:MGI Symbol;Acc:MGI:1917329]	1.04618	12.192	12.9755	1.39315e-09	8.39262e-08	12.193
4050553	ENSMUSG00000062260	AA415398	ENSMUSG00000062260	4	119202927	119211374	-1	expressed sequence AA415398 [Source:MGI Symbol;Acc:MGI:3035485]	-1.00988	8.79782	-12.9488	1.43367e-09	8.60771e-08	12.1633
3290437	ENSMUSG00000026355	Mcm6	ENSMUSG00000026355	1	130228168	130256233	-1	minichromosome maintenance deficient 6 (MIS5 homolog, S. pombe) (S. cerevisiae) [Source:MGI Symbol;Acc:MGI:1298227]	1.39296	10.4715	12.9264	1.46861e-09	8.77645e-08	12.1384
7050768	ENSMUSG00000022034	Esco2	ENSMUSG00000022034	14	66437875	66452831	-1	establishment of cohesion 1 homolog 2 (S. cerevisiae) [Source:MGI Symbol;Acc:MGI:1919238]	1.37605	7.91042	12.9279	1.46616e-09	8.77645e-08	12.1401
3610201	ENSMUSG00000021752	Kctd6	ENSMUSG00000021752	14	9046662	9056081	1	potassium channel tetramerisation domain containing 6 [Source:MGI Symbol;Acc:MGI:1918643]	-1.53939	11.0514	-12.8955	1.51832e-09	9.05253e-08	12.1038
6480044	ENSMUSG00000049866	Arl4c	ENSMUSG00000049866	1	90569700	90598796	-1	ADP-ribosylation factor-like 4C [Source:MGI Symbol;Acc:MGI:2445172]	1.45522	9.32984	12.8845	1.53633e-09	9.13865e-08	12.0916
1740246	ENSMUSG00000031980	Agt	ENSMUSG00000031980	8	127080434	127093606	-1	angiotensinogen (serpin peptidase inhibitor, clade A, member 8) [Source:MGI Symbol;Acc:MGI:87963]	-1.13592	9.2193	-12.8723	1.55663e-09	9.21615e-08	12.078
4050112	ENSMUSG00000021591	Glrx	ENSMUSG00000021591	13	75977316	75987599	1	glutaredoxin [Source:MGI Symbol;Acc:MGI:2135625]	-0.850924	12.6917	-12.8658	1.56761e-09	9.23918e-08	12.0707
2810349	ENSMUSG00000034912	Mdga2	ENSMUSG00000034912	12	67572502	68323529	-1	MAM domain containing glycosylphosphatidylinositol anchor 2 [Source:MGI Symbol;Acc:MGI:2444706]	1.26949	10.7107	12.8331	1.62403e-09	9.54984e-08	12.0341
380520	ENSMUSG00000027496	Aurka	ENSMUSG00000027496	2	172181690	172196035	-1	aurora kinase A [Source:MGI Symbol;Acc:MGI:894678]	2.24222	8.48128	12.8152	1.65585e-09	9.69259e-08	12.014
2360554	ENSMUSG00000032322	Pstpip1	ENSMUSG00000032322	9	55937769	55976695	1	proline-serine-threonine phosphatase-interacting protein 1 [Source:MGI Symbol;Acc:MGI:1321396]	-1.07664	9.54927	-12.7773	1.72522e-09	1.0035e-07	11.9714
6290528	ENSMUSG00000052560	Cpne8	ENSMUSG00000052560	15	90317913	90509863	-1	copine VIII [Source:MGI Symbol;Acc:MGI:1914121]	1.03794	10.1863	12.7498	1.77757e-09	1.03111e-07	11.9405
3370703	ENSMUSG00000046997	Spsb4	ENSMUSG00000046997	9	96843901	96919262	-1	splA/ryanodine receptor domain and SOCS box containing 4 [Source:MGI Symbol;Acc:MGI:2183445]	1.95069	9.19939	12.7363	1.80385e-09	1.03257e-07	11.9252
4760630	ENSMUSG00000052852	Reep1	ENSMUSG00000052852	6	71657555	71760704	1	receptor accessory protein 1 [Source:MGI Symbol;Acc:MGI:1098827]	1.10266	12.6214	12.7445	1.78777e-09	1.03257e-07	11.9345
6520372	ENSMUSG00000027774	Gfm1	ENSMUSG00000027774	3	67234018	67280451	1	G elongation factor, mitochondrial 1 [Source:MGI Symbol;Acc:MGI:107339]	-1.1012	9.45358	-12.7348	1.80684e-09	1.03257e-07	11.9235
2710093	ENSMUSG00000039903	4931408A02Rik	ENSMUSG00000039903	16	90826964	90905354	1	RIKEN cDNA 4931408A02 gene [Source:MGI Symbol;Acc:MGI:1918217]	1.06497	8.47124	12.7321	1.8121e-09	1.03257e-07	11.9205
1660039	ENSMUSG00000059336	Slc14a1	ENSMUSG00000059336	18	78296830	78338858	-1	solute carrier family 14 (urea transporter), member 1 [Source:MGI Symbol;Acc:MGI:1351654]	-0.971874	8.04513	-12.7415	1.79374e-09	1.03257e-07	11.9311
3360059	ENSMUSG00000018900	Slc22a5	ENSMUSG00000018900	11	53678044	53705162	-1	solute carrier family 22 (organic cation transporter), member 5 [Source:MGI Symbol;Acc:MGI:1329012]	-0.963572	10.3845	-12.74	1.79662e-09	1.03257e-07	11.9294
7210669	ENSMUSG00000028838	Extl1	ENSMUSG00000028838	4	133912287	133939765	-1	exostoses (multiple)-like 1 [Source:MGI Symbol;Acc:MGI:1888742]	-0.939612	8.17451	-12.7324	1.81148e-09	1.03257e-07	11.9209
610709	ENSMUSG00000026649	1700009P17Rik	ENSMUSG00000026649	1	173044049	173057098	1	RIKEN cDNA 1700009P17 gene [Source:MGI Symbol;Acc:MGI:1922722]	1.17381	8.22221	12.6895	1.89835e-09	1.07686e-07	11.8723
6330575	ENSMUSG00000036661	Dennd3	ENSMUSG00000036661	15	73342990	73402672	1	DENN/MADD domain containing 3 [Source:MGI Symbol;Acc:MGI:2146009]	1.29578	8.70717	12.6475	1.98759e-09	1.12253e-07	11.8247
6550603	ENSMUSG00000050989	Sepn1	ENSMUSG00000050989	4	134093807	134108081	-1	selenoprotein N, 1 [Source:MGI Symbol;Acc:MGI:2151208]	-1.37785	11.8275	-12.6198	2.04878e-09	1.15202e-07	11.7932
6270753	ENSMUSG00000015755	Tab2	ENSMUSG00000015755	10	7625451	7676028	-1	TGF-beta activated kinase 1/MAP3K7 binding protein 2 [Source:MGI Symbol;Acc:MGI:1915902]	-1.12385	12.4452	-12.6052	2.08175e-09	1.16801e-07	11.7767
520470	ENSMUSG00000027737	Slc7a11	ENSMUSG00000027737	3	50168858	50247535	-1	solute carrier family 7 (cationic amino acid transporter, y+ system), member 11 [Source:MGI Symbol;Acc:MGI:1347355]	1.53391	8.84961	12.6021	2.08901e-09	1.16953e-07	11.7731
6960441	ENSMUSG00000022947	Cbr3	ENSMUSG00000022947	16	93683460	93691235	1	carbonyl reductase 3 [Source:MGI Symbol;Acc:MGI:1309992]	1.41522	11.8058	12.5933	2.10933e-09	1.17834e-07	11.763
7210041	ENSMUSG00000001119	Col6a1	ENSMUSG00000001119	10	76171537	76188913	-1	collagen, type VI, alpha 1 [Source:MGI Symbol;Acc:MGI:88459]	1.08117	7.76459	12.5859	2.12647e-09	1.18534e-07	11.7546
830397	ENSMUSG00000029838	Ptn	ENSMUSG00000029838	6	36665663	36761361	-1	pleiotrophin [Source:MGI Symbol;Acc:MGI:97804]	1.11218	14.6295	12.5776	2.14602e-09	1.19106e-07	11.7451
1440739	ENSMUSG00000022280	Rnf19a	ENSMUSG00000022280	15	36169689	36212902	-1	ring finger protein 19A [Source:MGI Symbol;Acc:MGI:1353623]	0.913685	11.3672	12.5794	2.14159e-09	1.19106e-07	11.7473
2100402	ENSMUSG00000031375	Bgn	ENSMUSG00000031375	X	70728941	70741272	1	biglycan [Source:MGI Symbol;Acc:MGI:88158]	-1.28384	7.94533	-12.572	2.15928e-09	1.19584e-07	11.7387
5670291	ENSMUSG00000061315	Naca	ENSMUSG00000061315	10	127472402	127485693	1	nascent polypeptide-associated complex alpha polypeptide [Source:MGI Symbol;Acc:MGI:106095]	0.973472	11.6456	12.5669	2.1713e-09	1.19991e-07	11.733
160377	ENSMUSG00000022032	Scara5	ENSMUSG00000022032	14	66285240	66383663	1	scavenger receptor class A, member 5 (putative) [Source:MGI Symbol;Acc:MGI:1918395]	-0.958901	7.76453	-12.5632	2.18035e-09	1.20233e-07	11.7287
4880392	ENSMUSG00000000085	Scmh1	ENSMUSG00000000085	4	120077886	120202804	1	sex comb on midleg homolog 1 [Source:MGI Symbol;Acc:MGI:1352762]	1.18161	8.93368	12.5504	2.21127e-09	1.21677e-07	11.7141
6290719	ENSMUSG00000026245	Farsb	ENSMUSG00000026245	1	78414533	78485434	-1	phenylalanyl-tRNA synthetase, beta subunit [Source:MGI Symbol;Acc:MGI:1346035]	1.03548	11.8458	12.5359	2.2469e-09	1.23373e-07	11.6975
1110440	ENSMUSG00000031595	Pdgfrl	ENSMUSG00000031595	8	42011566	42076139	1	platelet-derived growth factor receptor-like [Source:MGI Symbol;Acc:MGI:1916047]	-1.72144	10.8807	-12.5223	2.28069e-09	1.24962e-07	11.682
1240576	ENSMUSG00000037594	BC022687	ENSMUSG00000037594	12	114047186	114054456	1	cDNA sequence BC022687 [Source:MGI Symbol;Acc:MGI:2443738]	-1.11411	10.0064	-12.5133	2.30356e-09	1.25946e-07	11.6717
5960475	ENSMUSG00000073700	Klhl21	ENSMUSG00000073700	4	151382912	151391789	1	kelch-like 21 (Drosophila) [Source:MGI Symbol;Acc:MGI:1919288]	-1.11883	10.8648	-12.5089	2.3149e-09	1.2616e-07	11.6666
6620079	ENSMUSG00000038418	Egr1	ENSMUSG00000038418	18	35020861	35024638	1	early growth response 1 [Source:MGI Symbol;Acc:MGI:95295]	1.31088	10.609	12.5018	2.33308e-09	1.26751e-07	11.6584
7330360	ENSMUSG00000027087	Itgav	ENSMUSG00000027087	2	83564554	83647073	1	integrin alpha V [Source:MGI Symbol;Acc:MGI:96608]	1.18329	9.24848	12.4767	2.39865e-09	1.30038e-07	11.6297
4150358	ENSMUSG00000029831	Npvf	ENSMUSG00000029831	6	50600671	50604438	-1	neuropeptide VF precursor [Source:MGI Symbol;Acc:MGI:1926488]	1.2207	8.58459	12.4739	2.40624e-09	1.30175e-07	11.6264
240286	ENSMUSG00000027331	D2Ertd750e	ENSMUSG00000027331	2	118639739	118663432	1	DNA segment, Chr 2, ERATO Doi 750, expressed [Source:MGI Symbol;Acc:MGI:1289298]	1.29276	7.72433	12.4686	2.42032e-09	1.30662e-07	11.6204
6980274	NA	Hmga1	NA	NA	NA	NA	NA	NA	1.92169	10.0018	12.459	2.44613e-09	1.31297e-07	11.6094
160753	ENSMUSG00000036928	Stag3	ENSMUSG00000036928	5	138721468	138753621	1	stromal antigen 3 [Source:MGI Symbol;Acc:MGI:1355311]	0.953051	9.12678	12.4586	2.44742e-09	1.31297e-07	11.6088
6400184	ENSMUSG00000037995	Igsf9	ENSMUSG00000037995	1	174411919	174429009	1	immunoglobulin superfamily, member 9 [Source:MGI Symbol;Acc:MGI:2135283]	1.06588	7.63096	12.4321	2.52034e-09	1.34368e-07	11.5784
6860347	NA	Hist1h4f	NA	NA	NA	NA	NA	NA	-0.920178	11.8851	-12.4291	2.52888e-09	1.34544e-07	11.5748
4210129	ENSMUSG00000020027	Socs2	ENSMUSG00000020027	10	94847996	94879814	-1	suppressor of cytokine signaling 2 [Source:MGI Symbol;Acc:MGI:1201787]	-1.41818	9.89578	-12.4235	2.54467e-09	1.35104e-07	11.5684
4290278	ENSMUSG00000050295	Foxc1	ENSMUSG00000050295	13	31898515	31902504	1	forkhead box C1 [Source:MGI Symbol;Acc:MGI:1347466]	1.16177	9.17957	12.411	2.58029e-09	1.36431e-07	11.554
3140274	ENSMUSG00000039450	Dcxr	ENSMUSG00000039450	11	120586713	120588595	-1	dicarbonyl L-xylulose reductase [Source:MGI Symbol;Acc:MGI:1915130]	1.23936	10.4333	12.3258	2.83729e-09	1.491e-07	11.4554
3440692	ENSMUSG00000024427	Spry4	ENSMUSG00000024427	18	38745922	38760922	-1	sprouty homolog 4 (Drosophila) [Source:MGI Symbol;Acc:MGI:1345144]	1.04201	8.14095	12.3036	2.90879e-09	1.51929e-07	11.4296
5870687	ENSMUSG00000023942	Slc29a1	ENSMUSG00000023942	17	45722149	45736555	-1	solute carrier family 29 (nucleoside transporters), member 1 [Source:MGI Symbol;Acc:MGI:1927073]	-0.929888	10.461	-12.3036	2.90887e-09	1.51929e-07	11.4296
5310463	ENSMUSG00000006732	Mettl1	ENSMUSG00000006732	10	126478470	126483421	1	methyltransferase like 1 [Source:MGI Symbol;Acc:MGI:1339986]	0.984601	8.65499	12.2851	2.96986e-09	1.548e-07	11.4081
870670	ENSMUSG00000029718	Pcolce	ENSMUSG00000029718	5	138046331	138055012	-1	procollagen C-endopeptidase enhancer protein [Source:MGI Symbol;Acc:MGI:105099]	-1.13481	8.37062	-12.2678	3.02809e-09	1.57285e-07	11.3879
4730292	ENSMUSG00000040034	Nup43	ENSMUSG00000040034	10	7387301	7398679	1	nucleoporin 43 [Source:MGI Symbol;Acc:MGI:1917162]	1.17067	9.65215	12.2616	3.04925e-09	1.57977e-07	11.3807
2630370	ENSMUSG00000032503	Arpp21	ENSMUSG00000032503	9	111967595	112138442	-1	cyclic AMP-regulated phosphoprotein, 21 [Source:MGI Symbol;Acc:MGI:107562]	0.864478	7.72938	12.2375	3.13285e-09	1.61981e-07	11.3526
3390273	ENSMUSG00000024056	Ndc80	ENSMUSG00000024056	17	71845440	71876197	-1	NDC80 homolog, kinetochore complex component (S. cerevisiae) [Source:MGI Symbol;Acc:MGI:1914302]	1.46275	7.77355	12.2266	3.17174e-09	1.63663e-07	11.3398
3840022	ENSMUSG00000036019	Tmtc2	ENSMUSG00000036019	10	104624719	105011507	-1	transmembrane and tetratricopeptide repeat containing 2 [Source:MGI Symbol;Acc:MGI:1914057]	-1.09789	8.7608	-12.2198	3.19601e-09	1.64282e-07	11.3319
6980129	ENSMUSG00000027405	Nop56	ENSMUSG00000027405	2	130100166	130105049	1	NOP56 ribonucleoprotein homolog (yeast) [Source:MGI Symbol;Acc:MGI:1914384]	1.07746	9.73616	12.2197	3.19653e-09	1.64282e-07	11.3317
6760762	ENSMUSG00000025743	Sdc3	ENSMUSG00000025743	4	130348452	130382234	1	syndecan 3 [Source:MGI Symbol;Acc:MGI:1349163]	1.24644	12.5048	12.1893	3.30785e-09	1.69664e-07	11.2962
5670739	ENSMUSG00000048450	Msx1	ENSMUSG00000048450	5	38211727	38215822	-1	homeobox, msh-like 1 [Source:MGI Symbol;Acc:MGI:97168]	-1.32741	9.64553	-12.1873	3.31524e-09	1.69705e-07	11.2939
2650300	ENSMUSG00000040888	Gfer	ENSMUSG00000040888	17	24830136	24833101	-1	growth factor, erv1 (S. cerevisiae)-like (augmenter of liver regeneration) [Source:MGI Symbol;Acc:MGI:107757]	1.00306	12.0653	12.1673	3.3913e-09	1.73253e-07	11.2703
6420209	ENSMUSG00000079110	Capn3	ENSMUSG00000079110	2	120281755	120330649	1	calpain 3 [Source:MGI Symbol;Acc:MGI:107437]	-0.924832	7.41305	-12.1653	3.3988e-09	1.73291e-07	11.268
5050465	ENSMUSG00000017670	Elmo2	ENSMUSG00000017670	2	165113531	165151979	-1	engulfment and cell motility 2, ced-12 homolog (C. elegans) [Source:MGI Symbol;Acc:MGI:2153045]	-1.25685	9.59837	-12.1634	3.40618e-09	1.73324e-07	11.2658
6280189	ENSMUSG00000015653	Steap2	ENSMUSG00000015653	5	5664831	5694578	-1	six transmembrane epithelial antigen of prostate 2 [Source:MGI Symbol;Acc:MGI:1921301]	1.00269	8.68763	12.1262	3.55267e-09	1.79469e-07	11.2221
2570398	ENSMUSG00000073705	Apitd1	ENSMUSG00000073705	4	148501230	148511738	-1	apoptosis-inducing, TAF9-like domain 1 [Source:MGI Symbol;Acc:MGI:1917178]	0.912499	8.33047	12.1256	3.55489e-09	1.79469e-07	11.2214
4920129	ENSMUSG00000028970	Abcb1b	ENSMUSG00000028970	5	8798147	8866314	1	ATP-binding cassette, sub-family B (MDR/TAP), member 1B [Source:MGI Symbol;Acc:MGI:97568]	1.32946	7.98491	12.1237	3.56279e-09	1.79516e-07	11.2191
6550376	ENSMUSG00000022587	Ly6e	ENSMUSG00000022587	15	74785481	74790335	1	lymphocyte antigen 6 complex, locus E [Source:MGI Symbol;Acc:MGI:106651]	0.944176	9.56496	12.1069	3.63118e-09	1.82603e-07	11.1994
5560670	ENSMUSG00000029348	Asphd2	ENSMUSG00000029348	5	112814468	112821233	-1	aspartate beta-hydroxylase domain containing 2 [Source:MGI Symbol;Acc:MGI:1920148]	-1.13208	11.1311	-12.1027	3.64884e-09	1.83133e-07	11.1943
4150386	ENSMUSG00000026837	Col5a1	ENSMUSG00000026837	2	27741945	27895034	1	collagen, type V, alpha 1 [Source:MGI Symbol;Acc:MGI:88457]	1.63433	8.89119	12.0602	3.82934e-09	1.90334e-07	11.1442
4040767	ENSMUSG00000025403	Shmt2	ENSMUSG00000025403	10	126954195	126959491	-1	serine hydroxymethyltransferase 2 (mitochondrial) [Source:MGI Symbol;Acc:MGI:1277989]	1.13522	9.06733	12.066	3.80401e-09	1.90334e-07	11.1511
1580678	ENSMUSG00000024270	Slc39a6	ENSMUSG00000024270	18	24738382	24762318	-1	solute carrier family 39 (metal ion transporter), member 6 [Source:MGI Symbol;Acc:MGI:2147279]	0.892729	11.5358	12.0608	3.82671e-09	1.90334e-07	11.1449
2760241	ENSMUSG00000029513	Prkab1	ENSMUSG00000029513	5	116463595	116474517	-1	protein kinase, AMP-activated, beta 1 non-catalytic subunit [Source:MGI Symbol;Acc:MGI:1336167]	0.815914	11.0139	12.0604	3.82836e-09	1.90334e-07	11.1445
4540370	ENSMUSG00000027615	Hps3	ENSMUSG00000027615	3	19895945	19935315	-1	Hermansky-Pudlak syndrome 3 homolog (human) [Source:MGI Symbol;Acc:MGI:2153839]	-1.06299	8.19634	-12.0344	3.94353e-09	1.95631e-07	11.1137
50592	ENSMUSG00000033732	Sf3b3	ENSMUSG00000033732	8	113334139	113370703	-1	splicing factor 3b, subunit 3 [Source:MGI Symbol;Acc:MGI:1289341]	0.921395	10.3222	12.0284	3.97095e-09	1.96527e-07	11.1065
1820497	ENSMUSG00000025134	Thoc4	ENSMUSG00000025134	11	120453435	120459679	-1	THO complex 4 [Source:MGI Symbol;Acc:MGI:1341044]	1.12297	11.2253	11.9889	4.15405e-09	2.04496e-07	11.0597
5910717	ENSMUSG00000055368	Slc6a2	ENSMUSG00000055368	8	95483978	95525566	1	solute carrier family 6 (neurotransmitter transporter, noradrenalin), member 2 [Source:MGI Symbol;Acc:MGI:1270850]	1.14237	7.7012	11.9822	4.18636e-09	2.05692e-07	11.0516
1450601	ENSMUSG00000004558	Ndrg2	ENSMUSG00000004558	14	52524946	52533163	-1	N-myc downstream regulated gene 2 [Source:MGI Symbol;Acc:MGI:1352498]	-1.13654	8.40824	-11.9589	4.29951e-09	2.10848e-07	11.0239
6770082	ENSMUSG00000002319	Ipo4	ENSMUSG00000002319	14	56244237	56256732	-1	importin 4 [Source:MGI Symbol;Acc:MGI:1923001]	0.924054	9.75799	11.9234	4.47857e-09	2.19211e-07	10.9816
6580403	ENSMUSG00000035686	Thrsp	ENSMUSG00000035686	7	104561448	104566240	-1	thyroid hormone responsive SPOT14 homolog (Rattus) [Source:MGI Symbol;Acc:MGI:109126]	-1.81862	8.92084	-11.9021	4.58943e-09	2.2421e-07	10.9562
3890528	ENSMUSG00000026475	Rgs16	ENSMUSG00000026475	1	155587479	155592598	1	regulator of G-protein signaling 16 [Source:MGI Symbol;Acc:MGI:108407]	1.35618	8.24813	11.8749	4.73538e-09	2.30901e-07	10.9237
6580021	ENSMUSG00000009350	Mpo	ENSMUSG00000009350	11	87607083	87617915	1	myeloperoxidase [Source:MGI Symbol;Acc:MGI:97137]	0.977938	9.12796	11.8468	4.89195e-09	2.38084e-07	10.8899
870121	ENSMUSG00000030662	Ipo5	ENSMUSG00000030662	14	121310416	121347264	1	importin 5 [Source:MGI Symbol;Acc:MGI:1917822]	0.881981	11.1566	11.8297	4.98942e-09	2.42369e-07	10.8694
7570598	ENSMUSG00000040289	Hey1	ENSMUSG00000040289	3	8663362	8667039	-1	hairy/enhancer-of-split related with YRPW motif 1 [Source:MGI Symbol;Acc:MGI:1341800]	-0.982753	13.7486	-11.8155	5.07208e-09	2.45456e-07	10.8523
6200634	ENSMUSG00000081683	Fzd10	ENSMUSG00000081683	5	129106719	129109968	1	frizzled homolog 10 (Drosophila) [Source:MGI Symbol;Acc:MGI:2136761]	0.958787	10.7807	11.8045	5.13727e-09	2.48143e-07	10.839
2900441	ENSMUSG00000024352	Spata24	ENSMUSG00000024352	18	35816344	35821840	-1	spermatogenesis associated 24 [Source:MGI Symbol;Acc:MGI:1918492]	0.994306	9.33377	11.7551	5.44052e-09	2.6083e-07	10.7794
5890064	ENSMUSG00000038387	Rras	ENSMUSG00000038387	7	52273348	52277016	1	Harvey rat sarcoma oncogene, subgroup R [Source:MGI Symbol;Acc:MGI:98179]	1.42562	11.0116	11.7493	5.47717e-09	2.62099e-07	10.7725
4280471	ENSMUSG00000019437	Tlcd1	ENSMUSG00000019437	11	77990213	77995411	1	TLC domain containing 1 [Source:MGI Symbol;Acc:MGI:1915572]	-0.790854	10.4543	-11.7294	5.60566e-09	2.67252e-07	10.7484
6900706	ENSMUSG00000001986	Gria3	ENSMUSG00000001986	X	38754031	39031778	1	glutamate receptor, ionotropic, AMPA3 (alpha 3) [Source:MGI Symbol;Acc:MGI:95810]	0.932286	8.78683	11.698	5.81463e-09	2.76701e-07	10.7104
2710703	ENSMUSG00000051517	E130306D19Rik	ENSMUSG00000051517	4	43509014	43512567	-1	RIKEN cDNA E130306D19 gene [Source:MGI Symbol;Acc:MGI:3036286]	0.991774	7.46784	11.6949	5.83612e-09	2.7721e-07	10.7065
730458	ENSMUSG00000059248	2009-09-01	ENSMUSG00000059248	11	117060975	117223639	1	septin 9 [Source:MGI Symbol;Acc:MGI:1858222]	1.17764	9.92188	11.6933	5.84709e-09	2.77219e-07	10.7046
1240348	ENSMUSG00000022836	Mylk	ENSMUSG00000022836	16	34745296	35002520	1	myosin, light polypeptide kinase [Source:MGI Symbol;Acc:MGI:894806]	-1.00728	8.68372	-11.6595	6.08304e-09	2.87345e-07	10.6635
1940348	ENSMUSG00000005732	Ranbp1	ENSMUSG00000005732	16	18239877	18248825	-1	RAN binding protein 1 [Source:MGI Symbol;Acc:MGI:96269]	0.884909	12.6834	11.6382	6.23669e-09	2.94063e-07	10.6375
2320168	ENSMUSG00000038816	Ctnnal1	ENSMUSG00000038816	4	56823807	56878060	-1	catenin (cadherin associated protein), alpha-like 1 [Source:MGI Symbol;Acc:MGI:1859649]	-1.08278	12.9246	-11.624	6.3412e-09	2.96812e-07	10.6203
1690035	ENSMUSG00000001240	Ramp2	ENSMUSG00000001240	11	101107342	101120860	1	receptor (calcitonin) activity modifying protein 2 [Source:MGI Symbol;Acc:MGI:1859650]	-0.934785	9.38145	-11.6189	6.37956e-09	2.98065e-07	10.614
6200692	ENSMUSG00000042745	Id1	ENSMUSG00000042745	2	152561987	152563146	1	inhibitor of DNA binding 1 [Source:MGI Symbol;Acc:MGI:96396]	-0.863673	12.0414	-11.5606	6.83231e-09	3.17932e-07	10.5427
7560373	ENSMUSG00000028702	Rad54l	ENSMUSG00000028702	4	115766869	115796295	-1	RAD54 like (S. cerevisiae) [Source:MGI Symbol;Acc:MGI:894697]	1.05134	8.21348	11.5578	6.85529e-09	3.17979e-07	10.5393
5820369	ENSMUSG00000005583	Mef2c	ENSMUSG00000005583	13	83643033	83806684	1	myocyte enhancer factor 2C [Source:MGI Symbol;Acc:MGI:99458]	-0.914023	9.82638	-11.5452	6.95742e-09	3.21555e-07	10.5239
6650612	ENSMUSG00000020105	Lrig3	ENSMUSG00000020105	10	125403275	125452415	1	leucine-rich repeats and immunoglobulin-like domains 3 [Source:MGI Symbol;Acc:MGI:2443955]	-0.885221	10.0033	-11.5456	6.9547e-09	3.21555e-07	10.5243
5910528	ENSMUSG00000040084	Bub1b	ENSMUSG00000040084	2	118423947	118467328	1	budding uninhibited by benzimidazoles 1 homolog, beta (S. cerevisiae) [Source:MGI Symbol;Acc:MGI:1333889]	0.917111	7.67855	11.5216	7.154e-09	3.29456e-07	10.4949
2900010	ENSMUSG00000040268	Plekha1	ENSMUSG00000040268	7	138009270	138056826	1	pleckstrin homology domain containing, family A (phosphoinositide binding specific) member 1 [Source:MGI Symbol;Acc:MGI:2442213]	-0.873032	12.0659	-11.5143	7.21608e-09	3.31707e-07	10.4859
2940541	ENSMUSG00000068762	Gstm6	ENSMUSG00000068762	3	107741765	107746667	-1	glutathione S-transferase, mu 6 [Source:MGI Symbol;Acc:MGI:1309467]	0.816919	7.848	11.5129	7.22871e-09	3.31707e-07	10.4841
1400519	ENSMUSG00000031578	Mak16	ENSMUSG00000031578	8	32269940	32279196	-1	MAK16 homolog (S. cerevisiae) [Source:MGI Symbol;Acc:MGI:1915170]	0.896552	9.31633	11.5095	7.25783e-09	3.3245e-07	10.4799
430523	ENSMUSG00000019850	Tnfaip3	ENSMUSG00000019850	10	18720716	18735463	-1	tumor necrosis factor, alpha-induced protein 3 [Source:MGI Symbol;Acc:MGI:1196377]	1.03297	7.36633	11.505	7.29649e-09	3.33626e-07	10.4744
5890221	ENSMUSG00000024778	Fas	ENSMUSG00000024778	19	34365149	34402260	1	Fas (TNF receptor superfamily member 6) [Source:MGI Symbol;Acc:MGI:95484]	1.10614	11.3265	11.5016	7.32588e-09	3.34375e-07	10.4702
2650521	ENSMUSG00000069910	Ccdc99	ENSMUSG00000069910	11	34622692	34647143	-1	coiled-coil domain containing 99 [Source:MGI Symbol;Acc:MGI:1917635]	0.931491	7.70552	11.494	7.39206e-09	3.36797e-07	10.4609
4540474	ENSMUSG00000043259	Fam13c	ENSMUSG00000043259	10	69903416	70021477	1	family with sequence similarity 13, member C [Source:MGI Symbol;Acc:MGI:1918971]	1.37904	8.8585	11.4903	7.42475e-09	3.37388e-07	10.4563
3870685	ENSMUSG00000028745	Capzb	ENSMUSG00000028745	4	138748814	138847733	1	capping protein (actin filament) muscle Z-line, beta [Source:MGI Symbol;Acc:MGI:104652]	-0.890187	11.7774	-11.4895	7.43128e-09	3.37388e-07	10.4554
2100278	ENSMUSG00000021701	Plk2	ENSMUSG00000021701	13	111185252	111191052	1	polo-like kinase 2 (Drosophila) [Source:MGI Symbol;Acc:MGI:1099790]	1.34186	8.64626	11.4856	7.46596e-09	3.38365e-07	10.4506
1440192	ENSMUSG00000036943	Rab8b	ENSMUSG00000036943	9	66691479	66767512	-1	RAB8B, member RAS oncogene family [Source:MGI Symbol;Acc:MGI:2442982]	1.03559	11.792	11.48	7.51569e-09	3.39767e-07	10.4437
5910554	ENSMUSG00000033429	Mcee	ENSMUSG00000033429	7	71537531	71557007	1	methylmalonyl CoA epimerase [Source:MGI Symbol;Acc:MGI:1920974]	-0.900647	12.8402	-11.4791	7.52335e-09	3.39767e-07	10.4426
650059	ENSMUSG00000015289	Lage3	ENSMUSG00000015289	X	71596615	71598957	-1	L antigen family, member 3 [Source:MGI Symbol;Acc:MGI:1913442]	1.00404	11.2323	11.476	7.55092e-09	3.40414e-07	10.4388
1570594	ENSMUSG00000053113	Socs3	ENSMUSG00000053113	11	117827393	117831361	-1	suppressor of cytokine signaling 3 [Source:MGI Symbol;Acc:MGI:1201791]	-0.945866	10.1563	-11.4663	7.63827e-09	3.43749e-07	10.4268
5890564	ENSMUSG00000038145	Snrk	ENSMUSG00000038145	9	122026401	122078820	1	SNF related kinase [Source:MGI Symbol;Acc:MGI:108104]	0.917922	11.2522	11.4498	7.79004e-09	3.49355e-07	10.4064
150373	ENSMUSG00000044986	Tst	ENSMUSG00000044986	15	78229695	78236289	-1	thiosulfate sulfurtransferase, mitochondrial [Source:MGI Symbol;Acc:MGI:98852]	-1.08642	11.525	-11.4435	7.84853e-09	3.51365e-07	10.3986
6250082	ENSMUSG00000020811	Wscd1	ENSMUSG00000020811	11	71563422	71603149	1	WSC domain containing 1 [Source:MGI Symbol;Acc:MGI:2448493]	0.8249	11.0629	11.4359	7.91986e-09	3.52715e-07	10.3892
2450279	ENSMUSG00000024176	Sox8	ENSMUSG00000024176	17	25702837	25707631	-1	SRY-box containing gene 8 [Source:MGI Symbol;Acc:MGI:98370]	0.896617	9.4457	11.4291	7.98371e-09	3.5433e-07	10.3809
2600086	ENSMUSG00000026603	Smyd2	ENSMUSG00000026603	1	191704371	191746242	-1	SET and MYND domain containing 2 [Source:MGI Symbol;Acc:MGI:1915889]	1.44981	9.68987	11.3981	8.28393e-09	3.67021e-07	10.3425
2320706	ENSMUSG00000001305	Rrp15	ENSMUSG00000001305	1	188544857	188573237	-1	ribosomal RNA processing 15 homolog (S. cerevisiae) [Source:MGI Symbol;Acc:MGI:1914473]	0.965144	9.81477	11.3844	8.42053e-09	3.72431e-07	10.3255
6660253	ENSMUSG00000043162	Pigy	ENSMUSG00000043162	6	57636570	57642072	-1	phosphatidylinositol glycan anchor biosynthesis, class Y [Source:MGI Symbol;Acc:MGI:1913709]	-1.05882	8.30518	-11.3787	8.47857e-09	3.73711e-07	10.3183
5810435	ENSMUSG00000009654	Oit3	ENSMUSG00000009654	10	58885706	58904526	-1	oncoprotein induced transcript 3 [Source:MGI Symbol;Acc:MGI:1201782]	1.00821	7.69169	11.38	8.46523e-09	3.73711e-07	10.32
4830102	ENSMUSG00000027309	4930402H24Rik	ENSMUSG00000027309	2	130531936	130732142	-1	RIKEN cDNA 4930402H24 gene [Source:MGI Symbol;Acc:MGI:1923029]	-0.786605	11.1071	-11.3742	8.52415e-09	3.75077e-07	10.3128
4280047	ENSMUSG00000022322	Shcbp1	ENSMUSG00000022322	8	4735980	4779534	-1	Shc SH2-domain binding protein 1 [Source:MGI Symbol;Acc:MGI:1338802]	1.06426	7.62097	11.3548	8.7236e-09	3.82543e-07	10.2887
3370487	ENSMUSG00000061731	Ext1	ENSMUSG00000061731	15	52895593	53177714	-1	exostoses (multiple) 1 [Source:MGI Symbol;Acc:MGI:894663]	0.904255	11.5263	11.3403	8.87631e-09	3.88577e-07	10.2707
7510070	ENSMUSG00000024177	Nme4	ENSMUSG00000024177	17	26228679	26232453	-1	non-metastatic cells 4, protein expressed in [Source:MGI Symbol;Acc:MGI:1931148]	0.917418	8.58857	11.3121	9.18154e-09	3.99895e-07	10.2355
1660685	ENSMUSG00000074170	Plekhf1	ENSMUSG00000074170	7	39005673	39013013	-1	pleckstrin homology domain containing, family F (with FYVE domain) member 1 [Source:MGI Symbol;Acc:MGI:1919537]	1.13006	9.26274	11.2856	9.47891e-09	4.11357e-07	10.2024
620110	ENSMUSG00000022797	Tfrc	ENSMUSG00000022797	16	32609006	32632880	1	transferrin receptor [Source:MGI Symbol;Acc:MGI:98822]	-0.833441	12.2372	-11.2844	9.49273e-09	4.11357e-07	10.2009
1710066	ENSMUSG00000040564	Apoc1	ENSMUSG00000040564	7	20274833	20278007	-1	apolipoprotein C-I [Source:MGI Symbol;Acc:MGI:88053]	-1.05641	10.312	-11.2804	9.53822e-09	4.11402e-07	10.1959
5420358	ENSMUSG00000066885	Ptprv	ENSMUSG00000066885	1	137007746	137008883	-1	protein tyrosine phosphatase, receptor type, V [Source:MGI Symbol;Acc:MGI:108027]	1.08285	7.54546	11.2703	9.65557e-09	4.14977e-07	10.1832
6980722	ENSMUSG00000026020	Nop58	ENSMUSG00000026020	1	59741853	59768968	1	NOP58 ribonucleoprotein homolog (yeast) [Source:MGI Symbol;Acc:MGI:1933184]	1.28595	11.9978	11.2542	9.84415e-09	4.21609e-07	10.1631
3990674	ENSMUSG00000030342	Cd9	ENSMUSG00000030342	6	125410284	125444809	-1	CD9 antigen [Source:MGI Symbol;Acc:MGI:88348]	-0.834049	13.1901	-11.247	9.93009e-09	4.24335e-07	10.154
1410673	ENSMUSG00000046442	Ppm1e	ENSMUSG00000046442	11	87040408	87172525	-1	protein phosphatase 1E (PP2C domain containing) [Source:MGI Symbol;Acc:MGI:2444096]	-0.911113	10.037	-11.2363	1.00582e-08	4.28635e-07	10.1407
7210082	NA	2310001K24Rik	NA	NA	NA	NA	NA	NA	-0.871455	10.183	-11.2282	1.01571e-08	4.32131e-07	10.1305
6660201	ENSMUSG00000035357	Pdzrn3	ENSMUSG00000035357	6	101099601	101327891	-1	PDZ domain containing RING finger 3 [Source:MGI Symbol;Acc:MGI:1933157]	-1.29053	10.8087	-11.1969	1.05491e-08	4.45855e-07	10.0911
460731	ENSMUSG00000056413	Adap1	ENSMUSG00000056413	5	139747830	139801576	-1	ArfGAP with dual PH domains 1 [Source:MGI Symbol;Acc:MGI:2442201]	-0.992802	7.54031	-11.1931	1.05973e-08	4.47159e-07	10.0864
5690246	ENSMUSG00000028269	Gbp1	ENSMUSG00000028269	3	142257811	142282143	1	guanylate binding protein 1 [Source:MGI Symbol;Acc:MGI:95666]	0.880086	7.74645	11.186	1.06898e-08	4.50322e-07	10.0774
2690446	ENSMUSG00000038305	Spats2l	ENSMUSG00000038305	1	57831006	58005241	1	spermatogenesis associated, serine-rich 2-like [Source:MGI Symbol;Acc:MGI:1914448]	1.01644	9.94034	11.1718	1.08745e-08	4.56062e-07	10.0595
6020424	ENSMUSG00000041075	Fzd7	ENSMUSG00000041075	1	59538991	59543791	1	frizzled homolog 7 (Drosophila) [Source:MGI Symbol;Acc:MGI:108570]	-1.12369	10.4985	-11.1659	1.09525e-08	4.58383e-07	10.0521
1230703	ENSMUSG00000030091	Nup210	ENSMUSG00000030091	6	90963062	91066823	-1	nucleoporin 210 [Source:MGI Symbol;Acc:MGI:1859555]	1.69936	9.35991	11.1642	1.09751e-08	4.58581e-07	10.05
670068	ENSMUSG00000020184	Mdm2	ENSMUSG00000020184	10	117125944	117147814	-1	transformed mouse 3T3 cell double minute 2 [Source:MGI Symbol;Acc:MGI:96952]	0.845177	11.3288	11.1451	1.12327e-08	4.68583e-07	10.0258
4540379	ENSMUSG00000024501	Dpysl3	ENSMUSG00000024501	18	43480633	43597940	-1	dihydropyrimidinase-like 3 [Source:MGI Symbol;Acc:MGI:1349762]	-1.1808	8.10303	-11.127	1.14828e-08	4.78239e-07	10.0029
4480576	ENSMUSG00000000058	Cav2	ENSMUSG00000000058	6	17231185	17239115	1	caveolin 2 [Source:MGI Symbol;Acc:MGI:107571]	0.992068	8.99188	11.1214	1.15609e-08	4.80713e-07	9.99587
5050095	ENSMUSG00000037257	Aagab	ENSMUSG00000037257	9	63450462	63489696	1	alpha- and gamma-adaptin binding protein [Source:MGI Symbol;Acc:MGI:1914189]	-0.859826	9.89817	-11.1108	1.17116e-08	4.86194e-07	9.9824
3840292	ENSMUSG00000025492	Ifitm3	ENSMUSG00000025492	7	148195489	148196643	-1	interferon induced transmembrane protein 3 [Source:MGI Symbol;Acc:MGI:1913391]	0.97338	13.3089	11.1034	1.18171e-08	4.88991e-07	9.97308
620390	ENSMUSG00000037824	Tspan14	ENSMUSG00000037824	14	41719734	41780096	-1	tetraspanin 14 [Source:MGI Symbol;Acc:MGI:1196325]	-1.25529	11.2486	-11.076	1.22182e-08	5.03968e-07	9.93835
2470427	ENSMUSG00000024978	Gpam	ENSMUSG00000024978	19	55142142	55201824	-1	glycerol-3-phosphate acyltransferase, mitochondrial [Source:MGI Symbol;Acc:MGI:109162]	-1.23024	10.6072	-11.0538	1.25548e-08	5.15369e-07	9.91009
3400682	ENSMUSG00000054555	Adam12	ENSMUSG00000054555	7	141074882	141423829	-1	a disintegrin and metallopeptidase domain 12 (meltrin alpha) [Source:MGI Symbol;Acc:MGI:105378]	0.947206	7.80531	11.0549	1.25367e-08	5.15369e-07	9.91159
6510397	ENSMUSG00000042099	Kank3	ENSMUSG00000042099	17	33947468	33959859	1	KN motif and ankyrin repeat domains 3 [Source:MGI Symbol;Acc:MGI:1098615]	0.912996	8.23806	11.0549	1.25371e-08	5.15369e-07	9.91156
1410204	ENSMUSG00000020326	Ccng1	ENSMUSG00000020326	11	40562054	40568813	-1	cyclin G1 [Source:MGI Symbol;Acc:MGI:102890]	0.886272	11.2007	11.0425	1.27289e-08	5.20851e-07	9.89576
3440646	ENSMUSG00000052889	Prkcb	ENSMUSG00000052889	7	129432265	129777916	1	protein kinase C, beta [Source:MGI Symbol;Acc:MGI:97596]	1.63928	9.53286	11.0368	1.28175e-08	5.23607e-07	9.88854
5420333	ENSMUSG00000028364	Tnc	ENSMUSG00000028364	4	63620819	63681760	-1	tenascin C [Source:MGI Symbol;Acc:MGI:101922]	1.27297	9.92622	11.0356	1.2837e-08	5.23607e-07	9.88696
6980189	ENSMUSG00000041360	D19Bwg1357e	ENSMUSG00000041360	19	27463192	27504310	-1	DNA segment, Chr 19, Brigham & Women's Genetics 1357 expressed [Source:MGI Symbol;Acc:MGI:106253]	0.862033	10.8438	11.0171	1.3131e-08	5.33902e-07	9.86341
1940020	ENSMUSG00000034023	Fancd2	ENSMUSG00000034023	6	113481676	113547011	1	Fanconi anemia, complementation group D2 [Source:MGI Symbol;Acc:MGI:2448480]	0.958867	7.50503	11.0026	1.3367e-08	5.4264e-07	9.84488
110471	ENSMUSG00000007872	Id3	ENSMUSG00000007872	4	135699412	135701670	1	inhibitor of DNA binding 3 [Source:MGI Symbol;Acc:MGI:96398]	-1.20461	11.3623	-11.0008	1.33955e-08	5.42939e-07	9.84266
2360040	NA	6530401D17Rik	NA	NA	NA	NA	NA	NA	-0.775318	13.1884	-10.9912	1.35545e-08	5.48519e-07	9.83039
1340630	NA	2210409E12Rik	NA	NA	NA	NA	NA	NA	-0.872649	7.5109	-10.9699	1.39144e-08	5.60435e-07	9.80313
620066	ENSMUSG00000032841	Prr5l	ENSMUSG00000032841	2	101554442	101723184	-1	proline rich 5 like [Source:MGI Symbol;Acc:MGI:1919696]	1.08764	9.33347	10.9656	1.39887e-08	5.62546e-07	9.79758
20246	ENSMUSG00000027018	Hat1	ENSMUSG00000027018	2	71227015	71279679	1	histone aminotransferase 1 [Source:MGI Symbol;Acc:MGI:96013]	0.836143	12.1847	10.9594	1.40947e-08	5.65041e-07	9.78973
7150017	ENSMUSG00000021255	Esrrb	ENSMUSG00000021255	12	87702067	87862577	1	estrogen related receptor, beta [Source:MGI Symbol;Acc:MGI:1346832]	0.852539	7.83921	10.9365	1.44983e-08	5.80317e-07	9.76035
3830706	ENSMUSG00000040690	Col16a1	ENSMUSG00000040690	4	129725084	129776527	1	collagen, type XVI, alpha 1 [Source:MGI Symbol;Acc:MGI:1095396]	-1.08957	10.6265	-10.9224	1.47525e-08	5.88658e-07	9.74227
2480523	ENSMUSG00000047844	Bex4	ENSMUSG00000047844	X	132673535	132674982	1	brain expressed gene 4 [Source:MGI Symbol;Acc:MGI:3606746]	1.07993	10.75	10.9175	1.48427e-08	5.91266e-07	9.73593
6450193	ENSMUSG00000043501	Lgals2	ENSMUSG00000043501	15	78681292	78685959	-1	lectin, galactose-binding, soluble 2 [Source:MGI Symbol;Acc:MGI:895068]	-0.836503	7.932	-10.9163	1.48639e-08	5.91266e-07	9.73444
3460379	ENSMUSG00000028059	Arhgef2	ENSMUSG00000028059	3	88425028	88451974	1	rho/rac guanine nucleotide exchange factor (GEF) 2 [Source:MGI Symbol;Acc:MGI:103264]	0.881154	8.21079	10.9062	1.50499e-08	5.97475e-07	9.72151
6330377	ENSMUSG00000021453	Gadd45g	ENSMUSG00000021453	13	51942047	51943837	1	growth arrest and DNA-damage-inducible 45 gamma [Source:MGI Symbol;Acc:MGI:1346325]	-1.14672	11.058	-10.9004	1.51593e-08	6.00231e-07	9.71397
4050059	ENSMUSG00000038079	Als2cr4	ENSMUSG00000038079	1	59157438	59177203	-1	amyotrophic lateral sclerosis 2 (juvenile) chromosome region, candidate 4 [Source:MGI Symbol;Acc:MGI:2138365]	0.994255	11.7814	10.8925	1.53072e-08	6.05154e-07	9.70386
130608	ENSMUSG00000030124	Lag3	ENSMUSG00000030124	6	124854379	124861723	-1	lymphocyte-activation gene 3 [Source:MGI Symbol;Acc:MGI:106588]	-0.693394	7.44998	-10.8655	1.58288e-08	6.24812e-07	9.669
6400370	ENSMUSG00000037989	Wnk2	ENSMUSG00000037989	13	49131672	49243383	-1	WNK lysine deficient protein kinase 2 [Source:MGI Symbol;Acc:MGI:1922857]	-1.19634	7.64825	-10.8542	1.60503e-08	6.31616e-07	9.65454
6330086	ENSMUSG00000038168	Leprel1	ENSMUSG00000038168	16	25959374	26105870	-1	leprecan-like 1 [Source:MGI Symbol;Acc:MGI:2146663]	-0.761134	8.92825	-10.8514	1.61065e-08	6.32856e-07	9.65091
1580356	ENSMUSG00000001517	Foxm1	ENSMUSG00000001517	6	128312985	128325911	1	forkhead box M1 [Source:MGI Symbol;Acc:MGI:1347487]	0.904397	7.95314	10.8179	1.67922e-08	6.57787e-07	9.60753
4230348	ENSMUSG00000056501	Cebpb	ENSMUSG00000056501	2	167514415	167515918	1	CCAAT/enhancer binding protein (C/EBP), beta [Source:MGI Symbol;Acc:MGI:88373]	0.769486	10.9302	10.7981	1.72097e-08	6.72094e-07	9.58197
5550195	ENSMUSG00000075702	Selm	ENSMUSG00000075702	11	3414687	3417354	1	selenoprotein M [Source:MGI Symbol;Acc:MGI:2149786]	-1.21916	8.89041	-10.7849	1.74956e-08	6.81189e-07	9.56482
4780255	ENSMUSG00000047604	Frat2	ENSMUSG00000047604	19	41920468	41922622	-1	frequently rearranged in advanced T-cell lymphomas 2 [Source:MGI Symbol;Acc:MGI:2673967]	-0.774707	9.01439	-10.7778	1.76517e-08	6.86228e-07	9.55558
2260280	ENSMUSG00000001036	Epn2	ENSMUSG00000001036	11	61330751	61393187	-1	epsin 2 [Source:MGI Symbol;Acc:MGI:1333766]	1.17155	10.6405	10.7747	1.77196e-08	6.87824e-07	9.55158
1190435	ENSMUSG00000026134	Prim2	ENSMUSG00000026134	1	33510656	33726631	-1	DNA primase, p58 subunit [Source:MGI Symbol;Acc:MGI:97758]	0.822063	8.78174	10.7664	1.79027e-08	6.93885e-07	9.54088
6960674	ENSMUSG00000025647	Shisa5	ENSMUSG00000025647	9	108941079	108960238	1	shisa homolog 5 (Xenopus laevis) [Source:MGI Symbol;Acc:MGI:1915044]	0.850502	11.0671	10.7588	1.8075e-08	6.99507e-07	9.53092
7330767	ENSMUSG00000026586	Prrx1	ENSMUSG00000026586	1	165175256	165243781	-1	paired related homeobox 1 [Source:MGI Symbol;Acc:MGI:97712]	0.9073	8.43175	10.7556	1.81477e-08	7.01267e-07	9.52674
4890408	ENSMUSG00000033615	Cplx1	ENSMUSG00000033615	5	108947573	108979043	-1	complexin 1 [Source:MGI Symbol;Acc:MGI:104727]	-1.05621	8.04153	-10.7289	1.87623e-08	7.23926e-07	9.49208
2030632	ENSMUSG00000042608	Stk40	ENSMUSG00000042608	4	125781201	125818273	1	serine/threonine kinase 40 [Source:MGI Symbol;Acc:MGI:1921428]	0.855789	9.06624	10.724	1.88788e-08	7.27331e-07	9.48563
3990484	ENSMUSG00000038267	Slc22a23	ENSMUSG00000038267	13	34271027	34437051	-1	solute carrier family 22, member 23 [Source:MGI Symbol;Acc:MGI:1920352]	0.86707	10.7126	10.7213	1.8942e-08	7.2867e-07	9.48216
7210129	ENSMUSG00000056899	Immp2l	ENSMUSG00000056899	12	41750677	43056575	1	IMP2 inner mitochondrial membrane peptidase-like (S. cerevisiae) [Source:MGI Symbol;Acc:MGI:2135611]	0.771155	8.91631	10.7172	1.90397e-08	7.31336e-07	9.4768
6020358	ENSMUSG00000026344	Lypd1	ENSMUSG00000026344	1	127764199	127809678	-1	Ly6/Plaur domain containing 1 [Source:MGI Symbol;Acc:MGI:1919835]	-0.871528	8.1633	-10.7076	1.9271e-08	7.39116e-07	9.46423
1110541	ENSMUSG00000019179	Mdh2	ENSMUSG00000019179	5	136254350	136266268	1	malate dehydrogenase 2, NAD (mitochondrial) [Source:MGI Symbol;Acc:MGI:97050]	-1.0907	11.9831	-10.6903	1.96932e-08	7.54181e-07	9.44168
2340059	ENSMUSG00000021219	Rgs6	ENSMUSG00000021219	12	83717912	84259755	1	regulator of G-protein signaling 6 [Source:MGI Symbol;Acc:MGI:1354730]	-0.788212	7.94904	-10.6869	1.97771e-08	7.56269e-07	9.43725
1450735	ENSMUSG00000044927	H1fx	ENSMUSG00000044927	6	87930416	87931476	-1	H1 histone family, member X [Source:MGI Symbol;Acc:MGI:2685307]	-1.4803	10.1267	-10.6814	1.99126e-08	7.60319e-07	9.43015
7050047	ENSMUSG00000003420	Fcgrt	ENSMUSG00000003420	7	52348363	52359192	-1	Fc receptor, IgG, alpha chain transporter [Source:MGI Symbol;Acc:MGI:103017]	-1.09729	11.1859	-10.6757	2.00557e-08	7.64647e-07	9.42269
3990053	ENSMUSG00000048376	F2r	ENSMUSG00000048376	13	96371759	96388414	-1	coagulation factor II (thrombin) receptor [Source:MGI Symbol;Acc:MGI:101802]	0.804097	13.1036	10.671	2.01746e-08	7.68041e-07	9.41654
2100201	ENSMUSG00000042035	Igsf3	ENSMUSG00000042035	3	101181048	101266983	1	immunoglobulin superfamily, member 3 [Source:MGI Symbol;Acc:MGI:1926158]	-1.32671	10.0327	-10.6598	2.04629e-08	7.77861e-07	9.40178
830632	ENSMUSG00000059089	Fcgr4	ENSMUSG00000059089	1	172949051	172959892	1	Fc receptor, IgG, low affinity IV [Source:MGI Symbol;Acc:MGI:2179523]	1.01521	7.50351	10.6569	2.05365e-08	7.78358e-07	9.39804
5560100	ENSMUSG00000021567	Nkd2	ENSMUSG00000021567	13	73955982	73985079	-1	naked cuticle 2 homolog (Drosophila) [Source:MGI Symbol;Acc:MGI:1919543]	-0.772974	8.03859	-10.6523	2.06551e-08	7.80551e-07	9.39204
7560747	ENSMUSG00000020256	Aldh1l2	ENSMUSG00000020256	10	82950195	82996885	-1	aldehyde dehydrogenase 1 family, member L2 [Source:MGI Symbol;Acc:MGI:2444680]	-1.00415	11.8764	-10.6431	2.08961e-08	7.88497e-07	9.37997
5890600	ENSMUSG00000042606	Hirip3	ENSMUSG00000042606	7	134005486	134008891	1	HIRA interacting protein 3 [Source:MGI Symbol;Acc:MGI:2142364]	1.14171	9.46052	10.6374	2.10482e-08	7.93071e-07	9.37242
5890139	ENSMUSG00000038967	Pdk2	ENSMUSG00000038967	11	94887572	94902668	-1	pyruvate dehydrogenase kinase, isoenzyme 2 [Source:MGI Symbol;Acc:MGI:1343087]	-0.868922	8.47263	-10.6315	2.12052e-08	7.97818e-07	9.36469
430044	ENSMUSG00000040548	Tex2	ENSMUSG00000040548	11	106363461	106474737	-1	testis expressed gene 2 [Source:MGI Symbol;Acc:MGI:102465]	0.897824	9.50187	10.6256	2.13628e-08	8.02572e-07	9.35698
5890025	ENSMUSG00000025350	Rdh5	ENSMUSG00000025350	10	128350649	128359944	-1	retinol dehydrogenase 5 [Source:MGI Symbol;Acc:MGI:1201412]	-1.59893	9.33034	-10.6102	2.17817e-08	8.13554e-07	9.33677
4290544	ENSMUSG00000009418	Nav1	ENSMUSG00000009418	1	137331157	137481932	-1	neuron navigator 1 [Source:MGI Symbol;Acc:MGI:2183683]	-1.24878	11.8261	-10.6102	2.17801e-08	8.13554e-07	9.33684
6270131	ENSMUSG00000034006	Pqlc1	ENSMUSG00000034006	18	80450031	80489464	1	PQ loop repeat containing 1 [Source:MGI Symbol;Acc:MGI:1914193]	0.918653	10.4375	10.6078	2.18476e-08	8.14832e-07	9.33362
7040243	ENSMUSG00000042834	D0H4S114	ENSMUSG00000042834	18	33596673	33623683	-1	DNA segment, human D4S114 [Source:MGI Symbol;Acc:MGI:99444]	-0.90448	14.119	-10.6004	2.20527e-08	8.21288e-07	9.32389
4480338	ENSMUSG00000022537	Tmem44	ENSMUSG00000022537	16	30511941	30550928	-1	transmembrane protein 44 [Source:MGI Symbol;Acc:MGI:1924489]	0.768573	8.22861	10.5785	2.2671e-08	8.3824e-07	9.29511
5310379	ENSMUSG00000023236	Scg5	ENSMUSG00000023236	2	113616519	113669278	-1	secretogranin V [Source:MGI Symbol;Acc:MGI:98289]	-0.804683	7.41402	-10.5753	2.27633e-08	8.40442e-07	9.29089
6510681	ENSMUSG00000058975	Kcnc1	ENSMUSG00000058975	7	53651867	53693745	1	potassium voltage gated channel, Shaw-related subfamily, member 1 [Source:MGI Symbol;Acc:MGI:96667]	1.34304	12.3375	10.568	2.29764e-08	8.4689e-07	9.28118
1690187	ENSMUSG00000075602	Ly6a	ENSMUSG00000075602	15	74825308	74828064	-1	lymphocyte antigen 6 complex, locus A [Source:MGI Symbol;Acc:MGI:107527]	-0.967765	7.68232	-10.567	2.30038e-08	8.4689e-07	9.27994
5050056	ENSMUSG00000025967	Eef1b2	ENSMUSG00000025967	1	63223399	63227060	1	eukaryotic translation elongation factor 1 beta 2 [Source:MGI Symbol;Acc:MGI:1929520]	0.913756	12.1954	10.5647	2.3071e-08	8.48148e-07	9.27691
7040259	ENSMUSG00000018583	G3bp1	ENSMUSG00000018583	11	55283187	55318340	1	Ras-GTPase-activating protein SH3-domain binding protein 1 [Source:MGI Symbol;Acc:MGI:1351465]	1.02942	11.9299	10.5616	2.31626e-08	8.503e-07	9.27278
150019	ENSMUSG00000022500	Litaf	ENSMUSG00000022500	16	10959368	11066250	-1	LPS-induced TN factor [Source:MGI Symbol;Acc:MGI:1929512]	0.750809	12.2903	10.5582	2.32632e-08	8.52773e-07	9.26827
5290630	ENSMUSG00000033161	Atp1a1	ENSMUSG00000033161	3	101380142	101408586	-1	ATPase, Na+/K+ transporting, alpha 1 polypeptide [Source:MGI Symbol;Acc:MGI:88105]	-1.05524	14.8455	-10.5546	2.33683e-08	8.52977e-07	9.26358
4210246	ENSMUSG00000030677	Kif22	ENSMUSG00000030677	7	134171246	134185934	-1	kinesin family member 22 [Source:MGI Symbol;Acc:MGI:109233]	0.980282	9.18782	10.5555	2.33403e-08	8.52977e-07	9.26483
6580121	ENSMUSG00000023110	Prmt5	ENSMUSG00000023110	14	55126024	55136362	-1	protein arginine N-methyltransferase 5 [Source:MGI Symbol;Acc:MGI:1351645]	0.807536	11.0366	10.5547	2.33641e-08	8.52977e-07	9.26377
1070162	ENSMUSG00000033768	Nrxn2	ENSMUSG00000033768	19	6418731	6544169	1	neurexin II [Source:MGI Symbol;Acc:MGI:1096362]	-0.761435	11.6604	-10.5522	2.34389e-08	8.54118e-07	9.26044
4850008	ENSMUSG00000026409	Pfkfb2	ENSMUSG00000026409	1	132585620	132625830	-1	6-phosphofructo-2-kinase/fructose-2,6-biphosphatase 2 [Source:MGI Symbol;Acc:MGI:107815]	-0.886357	9.99267	-10.5215	2.43703e-08	8.83278e-07	9.21987
150538	ENSMUSG00000025175	Fn3k	ENSMUSG00000025175	11	121296227	121311805	1	fructosamine 3 kinase [Source:MGI Symbol;Acc:MGI:1926834]	-1.02032	8.6483	-10.508	2.47918e-08	8.97019e-07	9.20202
4850091	ENSMUSG00000018398	2008-09-01	ENSMUSG00000018398	11	53332759	53363067	1	septin 8 [Source:MGI Symbol;Acc:MGI:894310]	0.872719	10.8681	10.5064	2.48429e-08	8.97019e-07	9.19988
7400717	ENSMUSG00000046093	Hpcal4	ENSMUSG00000046093	4	122860470	122871944	1	hippocalcin-like 4 [Source:MGI Symbol;Acc:MGI:2157521]	0.723569	10.2769	10.4871	2.54614e-08	9.17646e-07	9.17428
2100243	ENSMUSG00000063077	Kif1b	ENSMUSG00000063077	4	148550428	148681802	-1	kinesin family member 1B [Source:MGI Symbol;Acc:MGI:108426]	0.853296	10.7136	10.4812	2.56526e-08	9.23241e-07	9.16649
730692	ENSMUSG00000058070	Eml1	ENSMUSG00000058070	12	109609167	109777827	1	echinoderm microtubule associated protein like 1 [Source:MGI Symbol;Acc:MGI:1915769]	-0.788414	9.81657	-10.4746	2.58698e-08	9.29755e-07	9.15771
6650132	ENSMUSG00000068740	Celsr2	ENSMUSG00000068740	3	108193769	108218470	-1	cadherin, EGF LAG seven-pass G-type receptor 2 (flamingo homolog, Drosophila) [Source:MGI Symbol;Acc:MGI:1858235]	-1.1785	10.9171	-10.4683	2.60799e-08	9.34695e-07	9.14929
4050328	ENSMUSG00000062937	Mtap	ENSMUSG00000062937	4	88783026	88826985	1	methylthioadenosine phosphorylase [Source:MGI Symbol;Acc:MGI:1914152]	0.729767	10.3254	10.4688	2.60632e-08	9.34695e-07	9.14996
1580044	ENSMUSG00000007029	Vars	ENSMUSG00000007029	17	35137852	35153274	1	valyl-tRNA synthetase [Source:MGI Symbol;Acc:MGI:90675]	0.736056	9.08814	10.4474	2.67843e-08	9.58601e-07	9.12155
1110082	ENSMUSG00000022865	Cxadr	ENSMUSG00000022865	16	78301741	78360030	1	coxsackie virus and adenovirus receptor [Source:MGI Symbol;Acc:MGI:1201679]	1.00268	8.04756	10.4302	2.73777e-08	9.77117e-07	9.09873
150066	ENSMUSG00000035372	1810055G02Rik	ENSMUSG00000035372	19	3708333	3717881	1	RIKEN cDNA 1810055G02 gene [Source:MGI Symbol;Acc:MGI:1919306]	0.710997	11.0196	10.4184	2.77964e-08	9.90687e-07	9.08293
3800670	ENSMUSG00000022265	Ank	ENSMUSG00000022265	15	27396432	27524664	1	progressive ankylosis [Source:MGI Symbol;Acc:MGI:3045421]	-1.20611	11.6018	-10.416	2.7883e-08	9.91706e-07	9.07969
3830440	ENSMUSG00000025582	Nptx1	ENSMUSG00000025582	11	119400033	119409067	-1	neuronal pentraxin 1 [Source:MGI Symbol;Acc:MGI:107811]	1.02972	7.52243	10.4154	2.79022e-08	9.91706e-07	9.07897
7000753	ENSMUSG00000019874	Fabp7	ENSMUSG00000019874	10	57504687	57508256	1	fatty acid binding protein 7, brain [Source:MGI Symbol;Acc:MGI:101916]	1.37777	9.53174	10.4119	2.80269e-08	9.94763e-07	9.07433
2190390	ENSMUSG00000038279	Nop2	ENSMUSG00000038279	6	125081901	125094771	1	NOP2 nucleolar protein homolog (yeast) [Source:MGI Symbol;Acc:MGI:107891]	0.724411	8.63223	10.4086	2.81466e-08	9.97633e-07	9.06989
520630	ENSMUSG00000072949	Acot1	ENSMUSG00000072949	12	85350448	85358621	1	acyl-CoA thioesterase 1 [Source:MGI Symbol;Acc:MGI:1349396]	1.21229	11.5291	10.3867	2.89491e-08	1.02325e-06	9.04062
130553	ENSMUSG00000024785	Rcl1	ENSMUSG00000024785	19	29175865	29218333	1	RNA terminal phosphate cyclase-like 1 [Source:MGI Symbol;Acc:MGI:1913275]	0.91012	10.2971	10.3878	2.89095e-08	1.02325e-06	9.04205
5340246	NA	Rpl13a	NA	NA	NA	NA	NA	NA	0.868838	10.8582	10.3814	2.91462e-08	1.0288e-06	9.03356
1780292	ENSMUSG00000003992	Ssbp2	ENSMUSG00000003992	13	91599888	91843034	1	single-stranded DNA binding protein 2 [Source:MGI Symbol;Acc:MGI:1914220]	-0.789741	10.0276	-10.3799	2.92034e-08	1.02941e-06	9.03152
6400044	ENSMUSG00000054400	Cklf	ENSMUSG00000054400	8	106774803	106788836	1	chemokine-like factor [Source:MGI Symbol;Acc:MGI:1922708]	0.817231	10.0403	10.3783	2.92613e-08	1.02997e-06	9.02946
6330703	ENSMUSG00000030871	Ears2	ENSMUSG00000030871	7	129180727	129210777	-1	glutamyl-tRNA synthetase 2 (mitochondrial)(putative) [Source:MGI Symbol;Acc:MGI:1914667]	0.703446	8.96533	10.375	2.93869e-08	1.03163e-06	9.025
4560440	ENSMUSG00000033970	Rfc3	ENSMUSG00000033970	5	152445331	152453817	-1	replication factor C (activator 1) 3 [Source:MGI Symbol;Acc:MGI:1916513]	0.846654	8.45141	10.3613	2.9909e-08	1.04853e-06	9.00666
7510653	ENSMUSG00000044338	Aplnr	ENSMUSG00000044338	2	84976517	84980079	1	apelin receptor [Source:MGI Symbol;Acc:MGI:1346086]	-0.861664	7.35347	-10.3539	3.01928e-08	1.0556e-06	8.99683
3830328	ENSMUSG00000044201	Cdc25c	ENSMUSG00000044201	18	34892651	34911187	-1	cell division cycle 25 homolog C (S. pombe) [Source:MGI Symbol;Acc:MGI:88350]	0.903479	7.33655	10.3503	3.03342e-08	1.0591e-06	8.99196
3450114	ENSMUSG00000028741	Mrto4	ENSMUSG00000028741	4	138903350	138908491	-1	MRT4, mRNA turnover 4, homolog (S. cerevisiae) [Source:MGI Symbol;Acc:MGI:1917152]	0.881595	10.2818	10.3479	3.04296e-08	1.06099e-06	8.9887
6420324	ENSMUSG00000002010	Idh3g	ENSMUSG00000002010	X	71024302	71032236	-1	isocitrate dehydrogenase 3 (NAD+), gamma [Source:MGI Symbol;Acc:MGI:1099463]	-0.791875	12.6089	-10.3449	3.05451e-08	1.06357e-06	8.98475
6860543	ENSMUSG00000024277	Mapre2	ENSMUSG00000024277	18	23910834	24052362	1	microtubule-associated protein, RP/EB family, member 2 [Source:MGI Symbol;Acc:MGI:106271]	-1.12657	11.3656	-10.3282	3.12089e-08	1.07798e-06	8.96236
6550044	ENSMUSG00000032702	Kank1	ENSMUSG00000032702	19	25311465	25508987	1	KN motif and ankyrin repeat domains 1 [Source:MGI Symbol;Acc:MGI:2147707]	0.937575	10.3372	10.3195	3.15616e-08	1.08864e-06	8.95066
6860138	ENSMUSG00000033871	Ppargc1b	ENSMUSG00000033871	18	61457790	61560085	-1	peroxisome proliferative activated receptor, gamma, coactivator 1 beta [Source:MGI Symbol;Acc:MGI:2444934]	0.77742	8.37838	10.3132	3.1822e-08	1.09615e-06	8.94211
7040521	NA	Aph1a	NA	NA	NA	NA	NA	NA	-0.861447	9.631	-10.3121	3.1867e-08	1.09623e-06	8.94064
4480070	ENSMUSG00000038252	Ncapd2	ENSMUSG00000038252	6	125118027	125141613	-1	non-SMC condensin I complex, subunit D2 [Source:MGI Symbol;Acc:MGI:1915548]	1.10466	8.96069	10.2775	3.33216e-08	1.13865e-06	8.89416
5130424	ENSMUSG00000057060	Slc35f3	ENSMUSG00000057060	8	128822458	128919382	1	solute carrier family 35, member F3 [Source:MGI Symbol;Acc:MGI:2444426]	0.694786	9.2305	10.2725	3.3537e-08	1.14449e-06	8.88745
5420747	ENSMUSG00000040488	Ltbp4	ENSMUSG00000040488	7	28090155	28122711	-1	latent transforming growth factor beta binding protein 4 [Source:MGI Symbol;Acc:MGI:1321395]	1.23705	8.60301	10.2679	3.37371e-08	1.14979e-06	8.88125
4250463	ENSMUSG00000039830	Olig2	ENSMUSG00000039830	16	91225795	91228922	1	oligodendrocyte transcription factor 2 [Source:MGI Symbol;Acc:MGI:1355331]	1.41862	8.06788	10.2613	3.40285e-08	1.15818e-06	8.8723
6290411	ENSMUSG00000033610	Pank1	ENSMUSG00000033610	19	34885384	34953945	-1	pantothenate kinase 1 [Source:MGI Symbol;Acc:MGI:1922985]	-0.787982	10.4293	-10.2552	3.42964e-08	1.16576e-06	8.86413
7100546	ENSMUSG00000024892	Pcx	ENSMUSG00000024892	19	4510472	4621752	1	pyruvate carboxylase [Source:MGI Symbol;Acc:MGI:97520]	-0.797234	8.46148	-10.2429	3.48496e-08	1.183e-06	8.84747
2850403	ENSMUSG00000035299	Mid1	ENSMUSG00000035299	X	166123129	166443668	1	midline 1 [Source:MGI Symbol;Acc:MGI:1100537]	1.3018	8.56295	10.2385	3.50507e-08	1.18723e-06	8.84148
5420286	ENSMUSG00000051578	Cmtm4	ENSMUSG00000051578	8	106878416	106919596	-1	CKLF-like MARVEL transmembrane domain containing 4 [Source:MGI Symbol;Acc:MGI:2142888]	0.837154	8.06214	10.2143	3.61676e-08	1.22289e-06	8.80881
3180553	ENSMUSG00000042662	Dusp15	ENSMUSG00000042662	2	152766731	152777434	-1	dual specificity phosphatase-like 15 [Source:MGI Symbol;Acc:MGI:1934928]	0.864827	8.45581	10.2124	3.62588e-08	1.22437e-06	8.80619
7100328	ENSMUSG00000025137	Pcyt2	ENSMUSG00000025137	11	120471401	120479250	-1	phosphate cytidylyltransferase 2, ethanolamine [Source:MGI Symbol;Acc:MGI:1915921]	-0.717567	9.93929	-10.2084	3.64474e-08	1.22912e-06	8.80079
6180292	ENSMUSG00000053769	Lysmd1	ENSMUSG00000053769	3	94938010	94943440	1	LysM, putative peptidoglycan-binding, domain containing 1 [Source:MGI Symbol;Acc:MGI:1919409]	-0.816107	10.1592	-10.1993	3.68806e-08	1.2421e-06	8.78848
10278	NA	Ccdc85b	NA	NA	NA	NA	NA	NA	1.04637	11.7443	10.1874	3.74548e-08	1.25979e-06	8.77239
7400520	ENSMUSG00000028763	Hspg2	ENSMUSG00000028763	4	137024634	137126545	1	perlecan (heparan sulfate proteoglycan 2) [Source:MGI Symbol;Acc:MGI:96257]	1.06706	9.55989	10.1792	3.78603e-08	1.27074e-06	8.76118
2450477	ENSMUSG00000018293	Pfn1	ENSMUSG00000018293	11	70465352	70468146	-1	profilin 1 [Source:MGI Symbol;Acc:MGI:97549]	0.754782	12.3335	10.1788	3.78794e-08	1.27074e-06	8.76066
1190315	ENSMUSG00000045438	Cox19	ENSMUSG00000045438	5	139812143	139821187	-1	COX19 cytochrome c oxidase assembly homolog (S. cerevisiae) [Source:MGI Symbol;Acc:MGI:1915283]	-0.750954	11.4973	-10.1553	3.90581e-08	1.30687e-06	8.72874
5490768	ENSMUSG00000044122	Proca1	ENSMUSG00000044122	11	78006894	78019263	1	protein interacting with cyclin A1 [Source:MGI Symbol;Acc:MGI:1918274]	-0.81038	9.11774	-10.1537	3.91415e-08	1.30796e-06	8.72652
1300477	ENSMUSG00000020739	Nup85	ENSMUSG00000020739	11	115425748	115445299	1	nucleoporin 85 [Source:MGI Symbol;Acc:MGI:3046173]	0.828357	10.1097	10.142	3.97426e-08	1.3246e-06	8.71065
2970609	ENSMUSG00000045934	Mtmr11	ENSMUSG00000045934	3	95965927	95975641	1	myotubularin related protein 11 [Source:MGI Symbol;Acc:MGI:2652817]	0.990969	9.42512	10.1191	4.09511e-08	1.35959e-06	8.67945
5130577	ENSMUSG00000037325	Bbs7	ENSMUSG00000037325	3	36472064	36512399	-1	Bardet-Biedl syndrome 7 (human) [Source:MGI Symbol;Acc:MGI:1918742]	-0.830125	10.8233	-10.1042	4.17563e-08	1.38453e-06	8.65917
1260450	ENSMUSG00000005510	Ndufs3	ENSMUSG00000005510	2	90734791	90744984	-1	NADH dehydrogenase (ubiquinone) Fe-S protein 3 [Source:MGI Symbol;Acc:MGI:1915599]	-0.734725	13.2938	-10.1011	4.19261e-08	1.38837e-06	8.65495
5890097	ENSMUSG00000030539	Sema4b	ENSMUSG00000030539	7	87331727	87371280	1	sema domain, immunoglobulin domain (Ig), transmembrane domain (TM) and short cytoplasmic domain, (semaphorin) 4B [Source:MGI Symbol;Acc:MGI:107559]	0.826137	9.977	10.0999	4.19943e-08	1.38858e-06	8.65325
7160066	ENSMUSG00000047832	Cdca4	ENSMUSG00000047832	12	114058448	114067600	-1	cell division cycle associated 4 [Source:MGI Symbol;Acc:MGI:1919213]	0.806455	8.49945	10.0991	4.20406e-08	1.38858e-06	8.65211
1230747	ENSMUSG00000004451	Ralb	ENSMUSG00000004451	1	121366882	121401371	-1	v-ral simian leukemia viral oncogene homolog B (ras related) [Source:MGI Symbol;Acc:MGI:1927244]	0.720851	11.0691	10.0948	4.22745e-08	1.39359e-06	8.64633
7160193	ENSMUSG00000024411	Aqp4	ENSMUSG00000024411	18	15547903	15562193	-1	aquaporin 4 [Source:MGI Symbol;Acc:MGI:107387]	-0.891344	14.1978	-10.0764	4.33067e-08	1.42091e-06	8.6212
5560615	ENSMUSG00000032883	Acsl3	ENSMUSG00000032883	1	78654400	78703562	1	acyl-CoA synthetase long-chain family member 3 [Source:MGI Symbol;Acc:MGI:1921455]	-0.920799	13.055	-10.0606	4.42199e-08	1.4457e-06	8.59947
6350086	ENSMUSG00000019558	Slc6a8	ENSMUSG00000019558	X	70918489	70927841	1	solute carrier family 6 (neurotransmitter transporter, creatine), member 8 [Source:MGI Symbol;Acc:MGI:2147834]	-1.00046	12.6044	-10.0595	4.42799e-08	1.44577e-06	8.59806
3460037	ENSMUSG00000024742	Fen1	ENSMUSG00000024742	19	10273622	10278659	-1	flap structure specific endonuclease 1 [Source:MGI Symbol;Acc:MGI:102779]	0.794791	10.3625	10.0586	4.43345e-08	1.44577e-06	8.59677
6200348	ENSMUSG00000029189	Sel1l3	ENSMUSG00000029189	5	53498323	53604691	-1	sel-1 suppressor of lin-12-like 3 (C. elegans) [Source:MGI Symbol;Acc:MGI:1916941]	-1.38913	11.4197	-10.0524	4.46976e-08	1.45576e-06	8.58828
5870692	ENSMUSG00000052609	Plekhg3	ENSMUSG00000052609	12	77634547	77680026	1	pleckstrin homology domain containing, family G (with RhoGef domain) member 3 [Source:MGI Symbol;Acc:MGI:2388284]	-1.22173	9.24696	-10.0442	4.51817e-08	1.46595e-06	8.57706
2570433	ENSMUSG00000027809	Etfdh	ENSMUSG00000027809	3	79407710	79432785	-1	electron transferring flavoprotein, dehydrogenase [Source:MGI Symbol;Acc:MGI:106100]	-0.857331	12.0907	-10.0443	4.51744e-08	1.46595e-06	8.57723
1030523	ENSMUSG00000041895	Wipi1	ENSMUSG00000041895	11	109434645	109473281	-1	WD repeat domain, phosphoinositide interacting 1 [Source:MGI Symbol;Acc:MGI:1261864]	-0.812068	11.2985	-10.0317	4.59328e-08	1.48844e-06	8.55989
10161	ENSMUSG00000021697	Depdc1b	ENSMUSG00000021697	13	109106526	109197976	1	DEP domain containing 1B [Source:MGI Symbol;Acc:MGI:2145425]	0.897994	7.53949	10.0278	4.61668e-08	1.49414e-06	8.5546
510093	ENSMUSG00000063698	Sfxn4	ENSMUSG00000063698	19	60913180	60937382	-1	sideroflexin 4 [Source:MGI Symbol;Acc:MGI:2137680]	-1.00037	8.80374	-10.0241	4.63967e-08	1.49969e-06	8.54942
6940411	ENSMUSG00000041064	Pif1	ENSMUSG00000041064	9	65434967	65443774	1	PIF1 5'-to-3' DNA helicase homolog (S. cerevisiae) [Source:MGI Symbol;Acc:MGI:2143057]	0.885456	7.89124	10.0223	4.65074e-08	1.50138e-06	8.54694
2450601	ENSMUSG00000049044	Rapgef4	ENSMUSG00000049044	2	71819272	72095531	1	Rap guanine nucleotide exchange factor (GEF) 4 [Source:MGI Symbol;Acc:MGI:1917723]	1.02323	10.0209	10.0209	4.65907e-08	1.50219e-06	8.54507
6180315	ENSMUSG00000055760	Gemin6	ENSMUSG00000055760	17	80623781	80627837	1	gem (nuclear organelle) associated protein 6 [Source:MGI Symbol;Acc:MGI:1914492]	0.940424	9.58744	10.0172	4.6818e-08	1.50762e-06	8.54001
3710598	ENSMUSG00000062127	Cttnbp2nl	ENSMUSG00000062127	3	104804833	104856064	-1	CTTNBP2 N-terminal like [Source:MGI Symbol;Acc:MGI:1933137]	0.809662	9.49911	9.99076	4.84826e-08	1.55647e-06	8.50362
1030270	ENSMUSG00000027695	Pld1	ENSMUSG00000027695	3	27837602	28032284	1	phospholipase D1 [Source:MGI Symbol;Acc:MGI:109585]	0.796756	9.12718	9.99023	4.85166e-08	1.55647e-06	8.50289
4900500	ENSMUSG00000000903	Vpreb3	ENSMUSG00000000903	10	75405802	75412402	1	pre-B lymphocyte gene 3 [Source:MGI Symbol;Acc:MGI:98938]	-1.05231	7.7075	-9.98857	4.86232e-08	1.55794e-06	8.5006
1980446	ENSMUSG00000042462	Dctpp1	ENSMUSG00000042462	7	134400473	134404223	-1	dCTP pyrophosphatase 1 [Source:MGI Symbol;Acc:MGI:1913672]	1.07922	9.2645	9.98707	4.87201e-08	1.5591e-06	8.49853
7510392	ENSMUSG00000033983	Coil	ENSMUSG00000033983	11	88831566	88852927	1	coilin [Source:MGI Symbol;Acc:MGI:104842]	-0.865472	8.70302	-9.98356	4.89468e-08	1.56441e-06	8.49369
5090156	ENSMUSG00000027763	Mbnl1	ENSMUSG00000027763	3	60277032	60433670	1	muscleblind-like 1 (Drosophila) [Source:MGI Symbol;Acc:MGI:1928482]	0.818909	11.7056	9.95786	5.06409e-08	1.61655e-06	8.45825
5690102	ENSMUSG00000021559	Dapk1	ENSMUSG00000021559	13	60703308	60864546	1	death associated protein kinase 1 [Source:MGI Symbol;Acc:MGI:1916885]	-1.4549	9.96528	-9.92881	5.26303e-08	1.67797e-06	8.41811
670367	ENSMUSG00000000093	Tbx2	ENSMUSG00000000093	11	85646053	85655450	1	T-box 2 [Source:MGI Symbol;Acc:MGI:98494]	-0.830209	8.3473	-9.92583	5.28395e-08	1.68255e-06	8.41398
10176	ENSMUSG00000031530	Dusp4	ENSMUSG00000031530	8	35870351	35882948	1	dual specificity phosphatase 4 [Source:MGI Symbol;Acc:MGI:2442191]	0.777665	7.68546	9.90694	5.41832e-08	1.7232e-06	8.38782
2470086	ENSMUSG00000063354	Slc39a4	ENSMUSG00000063354	15	76442815	76447322	-1	solute carrier family 39 (zinc transporter), member 4 [Source:MGI Symbol;Acc:MGI:1919277]	0.908935	7.55445	9.89537	5.50239e-08	1.74777e-06	8.37179
6250288	ENSMUSG00000014245	Pigl	ENSMUSG00000014245	11	62271787	62329795	1	phosphatidylinositol glycan anchor biosynthesis, class L [Source:MGI Symbol;Acc:MGI:2681271]	-0.781469	9.29144	-9.88235	5.59861e-08	1.77614e-06	8.35373
2850487	ENSMUSG00000057561	Eif1a	ENSMUSG00000057561	18	46757358	46769879	1	eukaryotic translation initiation factor 1A [Source:MGI Symbol;Acc:MGI:95298]	0.89255	10.6292	9.85277	5.824e-08	1.84123e-06	8.31261
2100719	ENSMUSG00000022247	Brix1	ENSMUSG00000022247	15	10404534	10415702	-1	BRX1, biogenesis of ribosomes, homolog (S. cerevisiae) [Source:MGI Symbol;Acc:MGI:1915082]	0.82717	12.0001	9.85261	5.82526e-08	1.84123e-06	8.31239
940674	ENSMUSG00000022216	Psme1	ENSMUSG00000022216	14	56197319	56200218	1	proteasome (prosome, macropain) 28 subunit, alpha [Source:MGI Symbol;Acc:MGI:1096367]	0.739825	11.6922	9.8513	5.83546e-08	1.84218e-06	8.31057
630309	ENSMUSG00000079484	Phyhd1	ENSMUSG00000079484	2	30121723	30156600	1	phytanoyl-CoA dioxygenase domain containing 1 [Source:MGI Symbol;Acc:MGI:3612860]	-1.12919	10.172	-9.84876	5.85534e-08	1.84393e-06	8.30702
2810575	ENSMUSG00000047181	Samd14	ENSMUSG00000047181	11	94871193	94887401	1	sterile alpha motif domain containing 14 [Source:MGI Symbol;Acc:MGI:2384945]	1.25766	10.5667	9.84232	5.90596e-08	1.85759e-06	8.29806
6510270	ENSMUSG00000027200	Sema6d	ENSMUSG00000027200	2	123915705	124493506	1	sema domain, transmembrane domain (TM), and cytoplasmic domain, (semaphorin) 6D [Source:MGI Symbol;Acc:MGI:2387661]	-0.760467	11.7789	-9.83515	5.96281e-08	1.87318e-06	8.28808
2900338	ENSMUSG00000020303	Stc2	ENSMUSG00000020303	11	31257307	31270074	-1	stanniocalcin 2 [Source:MGI Symbol;Acc:MGI:1316731]	0.879096	8.474	9.83192	5.98863e-08	1.87657e-06	8.28358
2490433	ENSMUSG00000025474	Tubgcp2	ENSMUSG00000025474	7	147181854	147222289	-1	tubulin, gamma complex associated protein 2 [Source:MGI Symbol;Acc:MGI:1921487]	0.773046	10.3909	9.83099	5.99606e-08	1.87657e-06	8.28228
1470554	ENSMUSG00000021794	Glud1	ENSMUSG00000021794	14	35123915	35158330	1	glutamate dehydrogenase 1 [Source:MGI Symbol;Acc:MGI:95753]	-0.85572	11.7845	-9.82425	6.05046e-08	1.88917e-06	8.27288
5890072	ENSMUSG00000063564	Col23a1	ENSMUSG00000063564	11	51103422	51397420	1	collagen, type XXIII, alpha 1 [Source:MGI Symbol;Acc:MGI:2653243]	-0.667724	7.36914	-9.81909	6.09235e-08	1.89764e-06	8.26569
1090017	ENSMUSG00000045532	C1ql1	ENSMUSG00000045532	11	102800578	102808002	-1	complement component 1, q subcomponent-like 1 [Source:MGI Symbol;Acc:MGI:1344400]	-0.890348	7.81071	-9.80619	6.1986e-08	1.9284e-06	8.24768
1780019	ENSMUSG00000030223	Ptpro	ENSMUSG00000030223	6	137200820	137413150	1	protein tyrosine phosphatase, receptor type, O [Source:MGI Symbol;Acc:MGI:1097152]	0.921254	9.31891	9.80023	6.24835e-08	1.94152e-06	8.23935
940020	ENSMUSG00000030283	St8sia1	ENSMUSG00000030283	6	142770065	142912972	-1	ST8 alpha-N-acetyl-neuraminide alpha-2,8-sialyltransferase 1 [Source:MGI Symbol;Acc:MGI:106011]	0.707293	8.03873	9.79854	6.26251e-08	1.94246e-06	8.23699
60026	ENSMUSG00000029156	Sgcb	ENSMUSG00000029156	5	74023988	74038983	-1	sarcoglycan, beta (dystrophin-associated glycoprotein) [Source:MGI Symbol;Acc:MGI:1346523]	-0.702102	11.4035	-9.79807	6.2665e-08	1.94246e-06	8.23633
1660086	ENSMUSG00000049184	Purg	ENSMUSG00000049184	8	34496797	34527940	1	purine-rich element binding protein G [Source:MGI Symbol;Acc:MGI:1922279]	-0.971828	8.61084	-9.79298	6.30938e-08	1.9534e-06	8.22922
3180465	ENSMUSG00000029769	Ccdc136	ENSMUSG00000029769	6	29346309	29376955	1	coiled-coil domain containing 136 [Source:MGI Symbol;Acc:MGI:1918128]	-0.747722	7.80863	-9.78445	6.3821e-08	1.97354e-06	8.21729
2570441	ENSMUSG00000027406	Idh3b	ENSMUSG00000027406	2	130105045	130110283	-1	isocitrate dehydrogenase 3 (NAD+) beta [Source:MGI Symbol;Acc:MGI:2158650]	-0.713352	12.9699	-9.77687	6.44735e-08	1.98893e-06	8.20669
4040037	ENSMUSG00000031799	Tpm4	ENSMUSG00000031799	8	74658874	74677041	1	tropomyosin 4 [Source:MGI Symbol;Acc:MGI:2449202]	0.83027	11.9031	9.76612	6.54121e-08	2.01094e-06	8.19163
2480482	ENSMUSG00000004789	Dlst	ENSMUSG00000004789	12	86451783	86475041	1	dihydrolipoamide S-succinyltransferase (E2 component of 2-oxo-glutarate complex) [Source:MGI Symbol;Acc:MGI:1926170]	-0.683893	11.5766	-9.76601	6.5422e-08	2.01094e-06	8.19147
4540373	ENSMUSG00000022814	Umps	ENSMUSG00000022814	16	33954868	33967124	-1	uridine monophosphate synthetase [Source:MGI Symbol;Acc:MGI:1298388]	1.0049	8.99486	9.75711	6.62097e-08	2.03272e-06	8.17901
1450368	ENSMUSG00000022893	Adamts1	ENSMUSG00000022893	16	85794072	85803358	-1	a disintegrin-like and metallopeptidase (reprolysin type) with thrombospondin type 1 motif, 1 [Source:MGI Symbol;Acc:MGI:109249]	0.899397	8.94578	9.74068	6.76902e-08	2.07322e-06	8.15597
670377	ENSMUSG00000022369	Mtbp	ENSMUSG00000022369	15	55388963	55457978	1	Mdm2, transformed 3T3 cell double minute p53 binding protein [Source:MGI Symbol;Acc:MGI:2146005]	0.953839	9.15661	9.7389	6.78531e-08	2.07556e-06	8.15346
3440400	ENSMUSG00000030882	Fxc1	ENSMUSG00000030882	7	112789076	112845120	1	dynein heavy chain domain 1 [Source:MGI Symbol;Acc:MGI:1924755]	0.733217	10.2909	9.73808	6.7928e-08	2.07556e-06	8.15231
3780279	ENSMUSG00000003873	Bax	ENSMUSG00000003873	7	52717065	52722268	-1	BCL2-associated X protein [Source:MGI Symbol;Acc:MGI:99702]	0.837291	12.1239	9.73651	6.80716e-08	2.07748e-06	8.15012
6770670	ENSMUSG00000015829	Tnr	ENSMUSG00000015829	1	161667641	161855053	1	tenascin R [Source:MGI Symbol;Acc:MGI:99516]	-0.863385	7.53369	-9.73135	6.85476e-08	2.08705e-06	8.14286
270187	ENSMUSG00000046949	Nqo2	ENSMUSG00000046949	13	34056528	34080334	1	NAD(P)H dehydrogenase, quinone 2 [Source:MGI Symbol;Acc:MGI:104513]	1.07554	9.33197	9.72213	6.94046e-08	2.10566e-06	8.12991
6350332	ENSMUSG00000030879	Mrpl17	ENSMUSG00000030879	7	112955172	112959613	-1	mitochondrial ribosomal protein L17 [Source:MGI Symbol;Acc:MGI:1351608]	0.635445	12.4872	9.72229	6.93897e-08	2.10566e-06	8.13014
160097	ENSMUSG00000031963	Bmper	ENSMUSG00000031963	9	23027520	23289646	1	BMP-binding endothelial regulator [Source:MGI Symbol;Acc:MGI:1920480]	0.997049	9.72981	9.71657	6.9928e-08	2.11903e-06	8.12208
1510097	ENSMUSG00000044912	Syt16	ENSMUSG00000044912	12	75098748	75368903	1	synaptotagmin XVI [Source:MGI Symbol;Acc:MGI:2673872]	-0.936539	7.43293	-9.70261	7.12585e-08	2.15681e-06	8.10245
4900369	ENSMUSG00000020607	Fam84a	ENSMUSG00000020607	12	14154405	14158844	-1	family with sequence similarity 84, member A [Source:MGI Symbol;Acc:MGI:2145011]	-1.32349	9.1243	-9.69748	7.17541e-08	2.16925e-06	8.09523
4570131	ENSMUSG00000024887	Asah2	ENSMUSG00000024887	19	32059144	32135959	-1	N-acylsphingosine amidohydrolase 2 [Source:MGI Symbol;Acc:MGI:1859310]	0.728555	8.18422	9.6942	7.20726e-08	2.17632e-06	8.09061
4810487	ENSMUSG00000042364	Snx18	ENSMUSG00000042364	13	114382388	114408772	-1	sorting nexin 18 [Source:MGI Symbol;Acc:MGI:2137642]	0.696175	10.9705	9.68948	7.25346e-08	2.1877e-06	8.08396
1440593	ENSMUSG00000044164	Rnf182	ENSMUSG00000044164	13	43711079	43766314	1	ring finger protein 182 [Source:MGI Symbol;Acc:MGI:3045355]	-0.766492	10.6998	-9.67512	7.39578e-08	2.22801e-06	8.06371
5870039	ENSMUSG00000029005	2610109H07Rik	ENSMUSG00000029005	4	147472546	147504807	-1	RIKEN cDNA 2610109H07 gene [Source:MGI Symbol;Acc:MGI:1917683]	-0.771031	7.37887	-9.67203	7.42683e-08	2.23475e-06	8.05935
7550427	ENSMUSG00000027533	Fabp5	ENSMUSG00000027533	3	10012548	10016607	1	fatty acid binding protein 5, epidermal [Source:MGI Symbol;Acc:MGI:101790]	-2.54594	10.0554	-9.65064	7.64528e-08	2.29134e-06	8.02915
2650671	ENSMUSG00000061904	Slc25a3	ENSMUSG00000061904	10	90579319	90586804	-1	solute carrier family 25 (mitochondrial carrier, phosphate carrier), member 3 [Source:MGI Symbol;Acc:MGI:1353498]	-1.28682	11.8505	-9.65013	7.65058e-08	2.29134e-06	8.02843
5870767	ENSMUSG00000020808	Fam64a	ENSMUSG00000020808	11	71855534	71860872	1	family with sequence similarity 64, member A [Source:MGI Symbol;Acc:MGI:1924434]	0.789471	7.64696	9.65056	7.64614e-08	2.29134e-06	8.02903
3390221	ENSMUSG00000040605	Bace2	ENSMUSG00000040605	16	97578335	97660619	1	beta-site APP-cleaving enzyme 2 [Source:MGI Symbol;Acc:MGI:1860440]	-1.21413	11.0412	-9.64852	7.66726e-08	2.29366e-06	8.02616
6940242	ENSMUSG00000025507	Lrdd	ENSMUSG00000025507	7	148624012	148629924	-1	leucine-rich and death domain containing [Source:MGI Symbol;Acc:MGI:1889507]	0.874103	8.24919	9.64695	7.68363e-08	2.29589e-06	8.02393
3830114	ENSMUSG00000029648	Flt1	ENSMUSG00000029648	5	148373180	148537587	-1	FMS-like tyrosine kinase 1 [Source:MGI Symbol;Acc:MGI:95558]	0.879192	7.50312	9.6402	7.75435e-08	2.31433e-06	8.01439
5550554	ENSMUSG00000025486	Sirt3	ENSMUSG00000025486	7	148049569	148068208	-1	sirtuin 3 (silent mating type information regulation 2, homolog) 3 (S. cerevisiae) [Source:MGI Symbol;Acc:MGI:1927665]	-0.777193	11.1467	-9.63765	7.78128e-08	2.31967e-06	8.01078
360689	ENSMUSG00000001525	Tubb5	ENSMUSG00000001525	17	35970871	35975251	-1	tubulin, beta 5 [Source:MGI Symbol;Acc:MGI:107812]	1.01407	14.0318	9.63461	7.81345e-08	2.32656e-06	8.00648
4570184	ENSMUSG00000033581	Igf2bp2	ENSMUSG00000033581	16	22059082	22163372	-1	insulin-like growth factor 2 mRNA binding protein 2 [Source:MGI Symbol;Acc:MGI:1890358]	1.02452	10.3903	9.63343	7.82594e-08	2.32758e-06	8.00481
3310379	ENSMUSG00000031948	Kars	ENSMUSG00000031948	8	114517340	114535223	-1	lysyl-tRNA synthetase [Source:MGI Symbol;Acc:MGI:1934754]	0.722123	10.2767	9.63081	7.8539e-08	2.3332e-06	8.0011
6860309	ENSMUSG00000020032	Nuak1	ENSMUSG00000020032	10	83833650	83903342	-1	NUAK family, SNF1-like kinase, 1 [Source:MGI Symbol;Acc:MGI:1925226]	-1.19481	11.5784	-9.6284	7.87968e-08	2.33815e-06	7.99768
5910220	ENSMUSG00000022146	Osmr	ENSMUSG00000022146	15	6763577	6824313	-1	oncostatin M receptor [Source:MGI Symbol;Acc:MGI:1330819]	0.780276	11.1566	9.62635	7.90162e-08	2.34196e-06	7.99479
6330630	ENSMUSG00000005447	Pafah1b3	ENSMUSG00000005447	7	26080068	26083005	-1	platelet-activating factor acetylhydrolase, isoform 1b, subunit 3 [Source:MGI Symbol;Acc:MGI:108414]	1.05718	8.61193	9.62472	7.91913e-08	2.34444e-06	7.99248
3360343	ENSMUSG00000022489	Pde1b	ENSMUSG00000022489	15	103333465	103360483	1	phosphodiesterase 1B, Ca2+-calmodulin dependent [Source:MGI Symbol;Acc:MGI:97523]	1.05792	9.60578	9.59972	8.19315e-08	2.42278e-06	7.95704
2680370	ENSMUSG00000050379	2006-09-01	ENSMUSG00000050379	X	34443352	34531789	-1	septin 6 [Source:MGI Symbol;Acc:MGI:1888939]	0.634971	7.66337	9.59875	8.20398e-08	2.42319e-06	7.95566
3120142	ENSMUSG00000075528	1700113I22Rik	ENSMUSG00000075528	11	101268006	101286647	-1	alanyl-tRNA synthetase domain containing 1 [Source:MGI Symbol;Acc:MGI:1916934]	0.729697	8.5613	9.59698	8.22385e-08	2.42627e-06	7.95314
1690521	ENSMUSG00000029093	Sorcs2	ENSMUSG00000029093	5	36359829	36740788	-1	sortilin-related VPS10 domain containing receptor 2 [Source:MGI Symbol;Acc:MGI:1932289]	0.854445	7.75826	9.58833	8.32134e-08	2.45222e-06	7.94087
2450064	ENSMUSG00000024337	Psmb9	ENSMUSG00000024337	17	34318932	34324697	-1	proteasome (prosome, macropain) subunit, beta type 9 (large multifunctional peptidase 2) [Source:MGI Symbol;Acc:MGI:1346526]	0.827762	8.33745	9.58182	8.39546e-08	2.4684e-06	7.93163
2100196	ENSMUSG00000075415	Fnbp1	ENSMUSG00000075415	2	30881726	30997528	-1	formin binding protein 1 [Source:MGI Symbol;Acc:MGI:109606]	0.980358	9.00162	9.57917	8.42593e-08	2.47453e-06	7.92785
7210440	ENSMUSG00000053192	Mllt11	ENSMUSG00000053192	3	95023057	95032599	-1	myeloid/lymphoid or mixed-lineage leukemia (trithorax homolog, Drosophila); translocated to, 11 [Source:MGI Symbol;Acc:MGI:1929671]	0.787023	9.94754	9.57816	8.43746e-08	2.47509e-06	7.92643
1260128	ENSMUSG00000055401	Fbxo6	ENSMUSG00000055401	4	147519825	147526249	-1	F-box protein 6 [Source:MGI Symbol;Acc:MGI:1354743]	-0.760868	12.28	-9.57034	8.52804e-08	2.49602e-06	7.9153
540138	ENSMUSG00000074578	1500012F01Rik	ENSMUSG00000074578	2	166888434	166891362	1	RIKEN cDNA 1500012F01 gene [Source:MGI Symbol;Acc:MGI:1916199]	0.837684	12.1752	9.56937	8.53935e-08	2.49642e-06	7.91392
2900592	ENSMUSG00000021474	Sfxn1	ENSMUSG00000021474	13	54167214	54203715	1	sideroflexin 1 [Source:MGI Symbol;Acc:MGI:2137677]	1.04909	13.2964	9.56156	8.63083e-08	2.5203e-06	7.90282
5310332	ENSMUSG00000028884	Rpa2	ENSMUSG00000028884	4	132324247	132334667	1	replication protein A2 [Source:MGI Symbol;Acc:MGI:1339939]	0.797593	8.81306	9.55302	8.73221e-08	2.54412e-06	7.89065
3310669	ENSMUSG00000050248	Evc2	ENSMUSG00000050248	5	37729717	37816294	1	Ellis van Creveld syndrome 2 homolog (human) [Source:MGI Symbol;Acc:MGI:1915775]	0.723441	9.4254	9.55337	8.72798e-08	2.54412e-06	7.89116
1340671	ENSMUSG00000000751	Rpa1	ENSMUSG00000000751	11	75111668	75161826	-1	replication protein A1 [Source:MGI Symbol;Acc:MGI:1915525]	-0.676808	13.3423	-9.53839	8.90866e-08	2.59259e-06	7.86981
4050673	ENSMUSG00000034591	Slc41a2	ENSMUSG00000034591	10	82693593	82800627	-1	solute carrier family 41, member 2 [Source:MGI Symbol;Acc:MGI:2442940]	0.896829	9.81292	9.5274	9.04373e-08	2.62299e-06	7.85413
460180	ENSMUSG00000021978	Extl3	ENSMUSG00000021978	14	65670897	65716943	-1	exostoses (multiple)-like 3 [Source:MGI Symbol;Acc:MGI:1860765]	0.951868	10.6057	9.51198	9.23685e-08	2.67598e-06	7.83211
6590053	ENSMUSG00000057469	E2f6	ENSMUSG00000057469	12	16817771	16833549	1	E2F transcription factor 6 [Source:MGI Symbol;Acc:MGI:1354159]	0.912949	11.1768	9.50763	9.29207e-08	2.68894e-06	7.8259
1660451	ENSMUSG00000032526	Deb1	ENSMUSG00000032526	9	121619507	121622039	1	differentially expressed in B16F10 1 [Source:MGI Symbol;Acc:MGI:1349474]	-0.841695	13.7483	-9.48394	9.5993e-08	2.77473e-06	7.79201
2680202	ENSMUSG00000022978	2610039C10Rik	ENSMUSG00000022978	16	90719557	90727649	-1	RIKEN cDNA 2610039C10 gene [Source:MGI Symbol;Acc:MGI:1913828]	0.957618	10.4746	9.47713	9.68944e-08	2.7945e-06	7.78227
10546	ENSMUSG00000026568	Brp44	ENSMUSG00000026568	1	167391168	167411345	1	brain protein 44 [Source:MGI Symbol;Acc:MGI:1917706]	-0.969682	9.40219	-9.47546	9.71183e-08	2.79781e-06	7.77987
5080292	ENSMUSG00000026185	Igfbp5	ENSMUSG00000026185	1	72904506	72921458	-1	insulin-like growth factor binding protein 5 [Source:MGI Symbol;Acc:MGI:96440]	-1.10714	10.479	-9.45277	1.00199e-07	2.8801e-06	7.74733
4290152	ENSMUSG00000043421	2310016C08Rik	ENSMUSG00000043421	6	29222488	29225446	1	RIKEN cDNA 2310016C08 gene [Source:MGI Symbol;Acc:MGI:1916823]	0.736473	9.83633	9.44758	1.00917e-07	2.89751e-06	7.73989
2000270	ENSMUSG00000005233	Spc25	ENSMUSG00000005233	2	69031952	69044251	-1	SPC25, NDC80 kinetochore complex component, homolog (S. cerevisiae) [Source:MGI Symbol;Acc:MGI:1913692]	1.50253	8.22308	9.43684	1.02423e-07	2.93746e-06	7.72446
7400187	ENSMUSG00000044149	Nkrf	ENSMUSG00000044149	X	34427535	34442894	-1	NF-kappaB repressing factor [Source:MGI Symbol;Acc:MGI:1924536]	0.695638	9.49348	9.43374	1.02861e-07	2.94674e-06	7.72001
1240189	ENSMUSG00000034321	Exosc1	ENSMUSG00000034321	19	41997470	42007804	-1	exosome component 1 [Source:MGI Symbol;Acc:MGI:1913833]	0.739172	11.0115	9.4206	1.04743e-07	2.99398e-06	7.70112
2630086	ENSMUSG00000043252	Tmem64	ENSMUSG00000043252	4	15192978	15213900	1	transmembrane protein 64 [Source:MGI Symbol;Acc:MGI:2140359]	-1.05224	10.0961	-9.41286	1.0587e-07	3.02282e-06	7.68997
360097	NA	Snora65	NA	NA	NA	NA	NA	NA	0.776803	9.36577	9.4079	1.06597e-07	3.04021e-06	7.68284
3360411	NA	Fam19a5	NA	NA	NA	NA	NA	NA	-1.01271	10.2497	-9.40451	1.07098e-07	3.04772e-06	7.67795
1450056	ENSMUSG00000036718	Micall2	ENSMUSG00000036718	5	140182647	140212287	-1	MICAL-like 2 [Source:MGI Symbol;Acc:MGI:2444818]	0.782631	9.7856	9.4051	1.07011e-07	3.04772e-06	7.6788
6400669	ENSMUSG00000024885	Aldh3b1	ENSMUSG00000024885	19	3913493	3929761	-1	aldehyde dehydrogenase 3 family, member B1 [Source:MGI Symbol;Acc:MGI:1914939]	-0.828456	9.69188	-9.3983	1.08022e-07	3.07062e-06	7.669
6110646	ENSMUSG00000031262	Cenpi	ENSMUSG00000031262	X	130842623	130897178	1	centromere protein I [Source:MGI Symbol;Acc:MGI:2147897]	1.14075	7.82463	9.39683	1.08241e-07	3.07345e-06	7.66689
3310196	ENSMUSG00000024791	Cdca5	ENSMUSG00000024791	19	6084983	6091777	1	cell division cycle associated 5 [Source:MGI Symbol;Acc:MGI:1915099]	0.924877	7.97474	9.38456	1.10095e-07	3.11577e-06	7.64919
130634	ENSMUSG00000020108	Ddit4	ENSMUSG00000020108	10	59412423	59414518	-1	DNA-damage-inducible transcript 4 [Source:MGI Symbol;Acc:MGI:1921997]	0.908705	10.5921	9.3834	1.10272e-07	3.11734e-06	7.64752
5490408	ENSMUSG00000026860	Sh3glb2	ENSMUSG00000026860	2	30200329	30214857	-1	SH3-domain GRB2-like endophilin B2 [Source:MGI Symbol;Acc:MGI:2385131]	0.872869	10.5489	9.38214	1.10465e-07	3.11935e-06	7.6457
290669	ENSMUSG00000028893	Sesn2	ENSMUSG00000028893	4	132047947	132066416	-1	sestrin 2 [Source:MGI Symbol;Acc:MGI:2651874]	1.00002	8.96165	9.37668	1.11304e-07	3.13616e-06	7.63781
5130059	ENSMUSG00000059108	Ifitm6	ENSMUSG00000059108	7	148201711	148202791	-1	interferon induced transmembrane protein 6 [Source:MGI Symbol;Acc:MGI:2686976]	-2.00664	9.61146	-9.36357	1.13345e-07	3.19016e-06	7.61888
2630647	ENSMUSG00000019849	Prep	ENSMUSG00000019849	10	44787012	44878803	1	prolyl endopeptidase [Source:MGI Symbol;Acc:MGI:1270863]	0.804298	9.9834	9.35893	1.14076e-07	3.20724e-06	7.61218
3440280	ENSMUSG00000031819	Cox4nb	ENSMUSG00000031819	8	123177814	123192012	-1	COX4 neighbor [Source:MGI Symbol;Acc:MGI:1343095]	-0.92584	11.0944	-9.35466	1.14756e-07	3.22281e-06	7.60599
5870398	ENSMUSG00000031897	Psmb10	ENSMUSG00000031897	8	108459628	108462292	-1	proteasome (prosome, macropain) subunit, beta type 10 [Source:MGI Symbol;Acc:MGI:1096380]	1.28439	10.9062	9.35242	1.15112e-07	3.22929e-06	7.60276
6480433	ENSMUSG00000015937	H2afy	ENSMUSG00000015937	13	56174980	56237722	-1	H2A histone family, member Y [Source:MGI Symbol;Acc:MGI:1349392]	-0.807943	12.3152	-9.33586	1.1779e-07	3.29364e-06	7.57879
840026	ENSMUSG00000044337	Cxcr7	ENSMUSG00000044337	1	92100555	92113326	1	chemokine (C-X-C motif) receptor 7 [Source:MGI Symbol;Acc:MGI:109562]	-0.644195	7.42192	-9.3327	1.18309e-07	3.30455e-06	7.57422
7380364	ENSMUSG00000008393	Carhsp1	ENSMUSG00000008393	16	8658680	8672246	-1	calcium regulated heat stable protein 1 [Source:MGI Symbol;Acc:MGI:1196368]	0.697625	10.9033	9.32653	1.19328e-07	3.3294e-06	7.56528
5820168	ENSMUSG00000027381	Bcl2l11	ENSMUSG00000027381	2	127951774	127988283	1	BCL2-like 11 (apoptosis facilitator) [Source:MGI Symbol;Acc:MGI:1197519]	-0.841131	9.81137	-9.32572	1.19464e-07	3.32958e-06	7.56409
4760612	ENSMUSG00000024552	Slc14a2	ENSMUSG00000024552	18	78342883	78405833	-1	solute carrier family 14 (urea transporter), member 2 [Source:MGI Symbol;Acc:MGI:1351653]	0.731005	7.73444	9.32312	1.19896e-07	3.338e-06	7.56033
5720612	ENSMUSG00000056666	Retsat	ENSMUSG00000056666	6	72548469	72558408	1	retinol saturase (all trans retinol 13,14 reductase) [Source:MGI Symbol;Acc:MGI:1914692]	-0.878439	10.8956	-9.30733	1.22561e-07	3.40792e-06	7.53743
6100687	ENSMUSG00000053199	Arhgap20	ENSMUSG00000053199	9	51573442	51661961	1	Rho GTPase activating protein 20 [Source:MGI Symbol;Acc:MGI:2445175]	0.758011	8.69365	9.3059	1.22806e-07	3.40792e-06	7.53535
5260195	ENSMUSG00000030056	Isy1	ENSMUSG00000030056	6	87768441	87788753	-1	ISY1 splicing factor homolog (S. cerevisiae) [Source:MGI Symbol;Acc:MGI:1923310]	0.757532	10.1304	9.30636	1.22726e-07	3.40792e-06	7.53602
540762	ENSMUSG00000028329	Xpa	ENSMUSG00000028329	4	46168219	46209183	-1	xeroderma pigmentosum, complementation group A [Source:MGI Symbol;Acc:MGI:99135]	-0.717292	10.8523	-9.29781	1.24198e-07	3.44283e-06	7.5236
4010465	ENSMUSG00000027895	Kcnc4	ENSMUSG00000027895	3	107241221	107261816	-1	potassium voltage gated channel, Shaw-related subfamily, member 4 [Source:MGI Symbol;Acc:MGI:96670]	-0.939476	8.11696	-9.2935	1.24947e-07	3.45644e-06	7.51733
7650139	ENSMUSG00000028796	Phc2	ENSMUSG00000028796	4	128331982	128430125	1	polyhomeotic-like 2 (Drosophila) [Source:MGI Symbol;Acc:MGI:1860454]	1.40637	10.9152	9.2616	1.30637e-07	3.60577e-06	7.47093
2650347	ENSMUSG00000035683	Melk	ENSMUSG00000035683	4	44313748	44377547	1	maternal embryonic leucine zipper kinase [Source:MGI Symbol;Acc:MGI:106924]	0.668618	7.32031	9.25581	1.317e-07	3.63122e-06	7.46249
2600360	ENSMUSG00000016995	Matn4	ENSMUSG00000016995	2	164215129	164230660	-1	matrilin 4 [Source:MGI Symbol;Acc:MGI:1328314]	-0.754196	7.8107	-9.25448	1.31945e-07	3.63407e-06	7.46055
4610148	ENSMUSG00000029778	Adcyap1r1	ENSMUSG00000029778	6	55401972	55451445	1	adenylate cyclase activating polypeptide 1 receptor 1 [Source:MGI Symbol;Acc:MGI:108449]	-1.19764	7.94566	-9.25313	1.32194e-07	3.63704e-06	7.45858
2490170	ENSMUSG00000046441	Ftsjd1	ENSMUSG00000046441	8	112741860	112748389	1	FtsJ methyltransferase domain containing 1 [Source:MGI Symbol;Acc:MGI:2384580]	0.661054	9.2888	9.25046	1.32689e-07	3.64674e-06	7.45469
3120017	ENSMUSG00000038456	Dennd2a	ENSMUSG00000038456	6	39412377	39507866	-1	DENN/MADD domain containing 2A [Source:MGI Symbol;Acc:MGI:2444961]	0.812891	11.8676	9.24871	1.33014e-07	3.64713e-06	7.45214
3170154	ENSMUSG00000036672	Cenpt	ENSMUSG00000036672	8	108368578	108375908	-1	centromere protein T [Source:MGI Symbol;Acc:MGI:2443939]	0.749115	10.8514	9.24809	1.33129e-07	3.64713e-06	7.45124
6290181	ENSMUSG00000057263	Kcne1l	NA	NA	NA	NA	NA	NA	-1.42083	8.77344	-9.24558	1.33597e-07	3.65481e-06	7.44758
3130129	ENSMUSG00000046985	Tapt1	ENSMUSG00000046985	5	44566403	44617845	-1	transmembrane anterior posterior transformation 1 [Source:MGI Symbol;Acc:MGI:2683537]	-0.74298	12.079	-9.23572	1.35455e-07	3.69903e-06	7.43319
60041	ENSMUSG00000073889	Il11ra1	ENSMUSG00000073889	4	41647021	41716347	1	interleukin 11 receptor, alpha chain 1 [Source:MGI Symbol;Acc:MGI:107426]	-0.71011	11.0252	-9.23421	1.35743e-07	3.70295e-06	7.43098
6370224	ENSMUSG00000048960	Prex2	ENSMUSG00000048960	1	10983546	11293763	1	phosphatidylinositol-3,4,5-trisphosphate-dependent Rac exchange factor 2 [Source:MGI Symbol;Acc:MGI:1923385]	-0.858457	10.0985	-9.23074	1.36404e-07	3.71704e-06	7.42592
2000341	ENSMUSG00000005846	Rsl1d1	ENSMUSG00000005846	16	11193063	11203424	-1	ribosomal L1 domain containing 1 [Source:MGI Symbol;Acc:MGI:1913659]	0.738214	10.9605	9.22782	1.36962e-07	3.72829e-06	7.42166
1030315	ENSMUSG00000032377	Plscr4	ENSMUSG00000032377	9	92352216	92388348	1	phospholipid scramblase 4 [Source:MGI Symbol;Acc:MGI:2143267]	-0.764345	8.41257	-9.22604	1.37305e-07	3.73368e-06	7.41906
4810072	ENSMUSG00000035237	Lcat	ENSMUSG00000035237	8	108463451	108467282	-1	lecithin cholesterol acyltransferase [Source:MGI Symbol;Acc:MGI:96755]	-1.00885	11.9016	-9.22467	1.37569e-07	3.7369e-06	7.41706
2650653	ENSMUSG00000031349	Nsdhl	ENSMUSG00000031349	X	70163896	70203853	1	NAD(P) dependent steroid dehydrogenase-like [Source:MGI Symbol;Acc:MGI:1099438]	-0.864783	10.1689	-9.2218	1.38124e-07	3.74801e-06	7.41286
1010347	ENSMUSG00000023915	Tnfrsf21	ENSMUSG00000023915	17	43153504	43226137	1	tumor necrosis factor receptor superfamily, member 21 [Source:MGI Symbol;Acc:MGI:2151075]	-0.719699	10.4764	-9.21308	1.39824e-07	3.78837e-06	7.40011
2190048	ENSMUSG00000036611	Eepd1	ENSMUSG00000036611	9	25289132	25411695	1	endonuclease/exonuclease/phosphatase family domain containing 1 [Source:MGI Symbol;Acc:MGI:1914734]	-0.702717	7.84094	-9.21266	1.39906e-07	3.78837e-06	7.3995
6040402	ENSMUSG00000021846	Peli2	ENSMUSG00000021846	14	48740544	48880558	1	pellino 2 [Source:MGI Symbol;Acc:MGI:1891445]	-1.00662	9.03361	-9.21158	1.40118e-07	3.7901e-06	7.39793
7570181	ENSMUSG00000030157	Clec2d	ENSMUSG00000030157	6	129130633	129136552	1	C-type lectin domain family 2, member d [Source:MGI Symbol;Acc:MGI:2135589]	-1.14201	10.0347	-9.19796	1.42823e-07	3.8544e-06	7.378
1990037	ENSMUSG00000030986	Dhx32	ENSMUSG00000030986	7	140912625	140974409	-1	DEAH (Asp-Glu-Ala-His) box polypeptide 32 [Source:MGI Symbol;Acc:MGI:2141813]	-0.656368	10.3232	-9.19736	1.42945e-07	3.8544e-06	7.37711
870619	ENSMUSG00000019796	Lrp11	ENSMUSG00000019796	10	7309598	7345281	1	low density lipoprotein receptor-related protein 11 [Source:MGI Symbol;Acc:MGI:2442989]	-0.683013	11.7414	-9.16477	1.49651e-07	4.03101e-06	7.32934
3710154	ENSMUSG00000025488	Cox8b	ENSMUSG00000025488	7	148084842	148086345	-1	cytochrome c oxidase, subunit VIIIb [Source:MGI Symbol;Acc:MGI:105958]	-0.962075	8.2791	-9.16124	1.50396e-07	4.04685e-06	7.32416
670538	ENSMUSG00000026281	Dtymk	ENSMUSG00000026281	1	95689153	95698511	-1	deoxythymidylate kinase [Source:MGI Symbol;Acc:MGI:108396]	0.674668	11.5455	9.13985	1.55001e-07	4.16203e-06	7.29274
7650240	ENSMUSG00000060950	Trmt61a	ENSMUSG00000060950	12	112916316	112922113	1	tRNA methyltransferase 61 homolog A (S. cerevisiae) [Source:MGI Symbol;Acc:MGI:2443487]	0.800932	9.89832	9.13353	1.56392e-07	4.19062e-06	7.28343
2850102	ENSMUSG00000036641	Ccdc148	ENSMUSG00000036641	2	58674108	58998740	-1	coiled-coil domain containing 148 [Source:MGI Symbol;Acc:MGI:3039583]	-0.860562	8.21863	-9.13207	1.56713e-07	4.19485e-06	7.28129
620288	ENSMUSG00000027108	Ola1	ENSMUSG00000027108	2	72930858	73056981	-1	Obg-like ATPase 1 [Source:MGI Symbol;Acc:MGI:1914309]	0.695239	10.6515	9.12511	1.58262e-07	4.22749e-06	7.27104
4120445	ENSMUSG00000044748	Defb1	ENSMUSG00000044748	8	22887071	22905657	1	defensin beta 1 [Source:MGI Symbol;Acc:MGI:1096878]	-0.773378	7.78354	-9.12053	1.59289e-07	4.25051e-06	7.2643
5550452	ENSMUSG00000054556	Gm4876	ENSMUSG00000054556	6	17015010	17121833	-1	predicted gene 4876 [Source:MGI Symbol;Acc:MGI:3647654]	0.856008	9.63722	9.11663	1.60171e-07	4.26963e-06	7.25854
5130612	ENSMUSG00000034120	Sfrs2	ENSMUSG00000034120	11	116711215	116714408	-1	serine/arginine-rich splicing factor 2 [Source:MGI Symbol;Acc:MGI:98284]	0.674524	12.8659	9.10956	1.6178e-07	4.30804e-06	7.24813
1110202	ENSMUSG00000029471	Camkk2	ENSMUSG00000029471	5	123183213	123229391	-1	calcium/calmodulin-dependent protein kinase kinase 2, beta [Source:MGI Symbol;Acc:MGI:2444812]	0.701893	8.94369	9.07533	1.69818e-07	4.50341e-06	7.1976
380482	ENSMUSG00000018819	Lsp1	ENSMUSG00000018819	7	149646714	149680772	1	lymphocyte specific 1 [Source:MGI Symbol;Acc:MGI:96832]	-0.747969	8.44551	-9.07383	1.70179e-07	4.50833e-06	7.19539
6330725	ENSMUSG00000050410	Tcf19	ENSMUSG00000050410	17	35649679	35653769	-1	transcription factor 19 [Source:MGI Symbol;Acc:MGI:103180]	0.919408	8.46603	9.07048	1.7099e-07	4.52517e-06	7.19043
290044	ENSMUSG00000020150	Gamt	ENSMUSG00000020150	10	79720896	79723757	-1	guanidinoacetate methyltransferase [Source:MGI Symbol;Acc:MGI:1098221]	-1.08857	9.54691	-9.06581	1.72127e-07	4.55057e-06	7.18353
4900722	ENSMUSG00000079491	H2-T10	ENSMUSG00000079491	17	36254035	36258389	-1	histocompatibility 2, T region locus 10 [Source:MGI Symbol;Acc:MGI:95942]	0.922411	9.34185	9.06496	1.72334e-07	4.55111e-06	7.18227
7040711	ENSMUSG00000027663	Zmat3	ENSMUSG00000027663	3	32233718	32264600	-1	zinc finger matrin type 3 [Source:MGI Symbol;Acc:MGI:1195270]	0.667853	11.6881	9.06428	1.72502e-07	4.55111e-06	7.18126
770575	ENSMUSG00000034593	Myo5a	ENSMUSG00000034593	9	74918822	75071495	1	myosin VA [Source:MGI Symbol;Acc:MGI:105976]	0.622433	8.69473	9.06302	1.72809e-07	4.55455e-06	7.17941
3180598	ENSMUSG00000040746	Rnf167	ENSMUSG00000040746	11	70460737	70464923	1	ring finger protein 167 [Source:MGI Symbol;Acc:MGI:1917760]	-0.782076	9.52941	-9.05727	1.74226e-07	4.58718e-06	7.1709
1770541	ENSMUSG00000023905	Tnfrsf12a	ENSMUSG00000023905	17	23812414	23814416	-1	tumor necrosis factor receptor superfamily, member 12a [Source:MGI Symbol;Acc:MGI:1351484]	0.721555	11.8931	9.05616	1.74503e-07	4.58976e-06	7.16925
6940491	ENSMUSG00000024776	Stambpl1	ENSMUSG00000024776	19	34266719	34314823	1	STAM binding protein like 1 [Source:MGI Symbol;Acc:MGI:1923880]	0.623027	8.81988	9.04997	1.76043e-07	4.62553e-06	7.16009
1030519	ENSMUSG00000020644	Id2	ENSMUSG00000020644	12	25778666	25780957	-1	inhibitor of DNA binding 2 [Source:MGI Symbol;Acc:MGI:96397]	-2.5209	11.0695	-9.04579	1.77094e-07	4.64834e-06	7.15389
4490044	ENSMUSG00000030272	Camk1	ENSMUSG00000030272	6	113284118	113293978	-1	calcium/calmodulin-dependent protein kinase I [Source:MGI Symbol;Acc:MGI:1098535]	0.767352	11.3889	9.04316	1.77756e-07	4.65626e-06	7.15
4250670	ENSMUSG00000021981	Cab39l	ENSMUSG00000021981	14	60059818	60167740	1	calcium binding protein 39-like [Source:MGI Symbol;Acc:MGI:1914081]	-0.845732	10.4833	-9.03088	1.80888e-07	4.73349e-06	7.13179
5050445	ENSMUSG00000073684	2610002J02Rik	ENSMUSG00000073684	4	154623911	154630793	1	RIKEN cDNA 2610002J02 gene [Source:MGI Symbol;Acc:MGI:1914763]	-1.13706	10.4278	-9.02773	1.81703e-07	4.74997e-06	7.12711
6400148	ENSMUSG00000026880	Stom	ENSMUSG00000026880	2	35169506	35192529	-1	stomatin [Source:MGI Symbol;Acc:MGI:95403]	-0.83966	7.85152	-9.00967	1.86438e-07	4.85892e-06	7.1003
1090767	ENSMUSG00000004267	Eno2	ENSMUSG00000004267	6	124710071	124719691	-1	enolase 2, gamma neuronal [Source:MGI Symbol;Acc:MGI:95394]	0.770129	7.84862	9.00212	1.88457e-07	4.90657e-06	7.08908
2510520	ENSMUSG00000030890	Ilk	ENSMUSG00000030890	7	112885106	112891439	1	integrin linked kinase [Source:MGI Symbol;Acc:MGI:1195267]	0.585401	12.5798	8.99849	1.89434e-07	4.92702e-06	7.08369
1510133	ENSMUSG00000041697	Cox6a1	ENSMUSG00000041697	5	115795651	115798990	-1	cytochrome c oxidase, subunit VI a, polypeptide 1 [Source:MGI Symbol;Acc:MGI:103099]	-0.620586	14.9555	-8.99441	1.90541e-07	4.95078e-06	7.07762
5050669	ENSMUSG00000039474	Wfs1	ENSMUSG00000039474	5	37357343	37380221	-1	Wolfram syndrome 1 homolog (human) [Source:MGI Symbol;Acc:MGI:1328355]	-1.22944	9.30726	-8.98778	1.92355e-07	4.98998e-06	7.06775
360674	ENSMUSG00000038375	Trp53inp2	ENSMUSG00000038375	2	155206795	155215586	1	transformation related protein 53 inducible nuclear protein 2 [Source:MGI Symbol;Acc:MGI:1915978]	-0.761331	11.4729	-8.98747	1.92438e-07	4.98998e-06	7.0673
3610039	ENSMUSG00000039278	Pcsk1n	ENSMUSG00000039278	X	7496948	7501536	1	proprotein convertase subtilisin/kexin type 1 inhibitor [Source:MGI Symbol;Acc:MGI:1353431]	-0.962905	10.9215	-8.97994	1.94519e-07	5.0338e-06	7.05609
6860544	ENSMUSG00000037509	Arhgef4	ENSMUSG00000037509	1	34778769	34870154	1	Rho guanine nucleotide exchange factor (GEF) 4 [Source:MGI Symbol;Acc:MGI:2442507]	-0.903723	14.1472	-8.97999	1.94506e-07	5.0338e-06	7.05616
650619	ENSMUSG00000034858	BC031353	ENSMUSG00000034858	9	74800691	74880275	1	cDNA sequence BC031353 [Source:MGI Symbol;Acc:MGI:2387648]	-0.91336	10.6554	-8.97044	1.9718e-07	5.08219e-06	7.04193
6420196	ENSMUSG00000058392	Rrp1b	ENSMUSG00000058392	17	32173045	32199810	1	ribosomal RNA processing 1 homolog B (S. cerevisiae) [Source:MGI Symbol;Acc:MGI:1919712]	0.914565	9.44484	8.96057	1.99985e-07	5.14417e-06	7.02721
4610288	ENSMUSG00000038860	Garnl3	ENSMUSG00000038860	2	32841886	32987174	-1	GTPase activating RANGAP domain-like 3 [Source:MGI Symbol;Acc:MGI:2139309]	-1.09745	9.64397	-8.95796	2.00733e-07	5.15825e-06	7.02332
160132	ENSMUSG00000000305	Cdh4	ENSMUSG00000000305	2	179177136	179634078	1	cadherin 4 [Source:MGI Symbol;Acc:MGI:99218]	0.852506	8.22179	8.95698	2.01016e-07	5.16035e-06	7.02185
2940017	ENSMUSG00000040354	Mars	ENSMUSG00000040354	10	126733277	126748842	-1	methionine-tRNA synthetase [Source:MGI Symbol;Acc:MGI:1345633]	0.718872	8.93367	8.9447	2.0458e-07	5.24138e-06	7.00354
150372	ENSMUSG00000049907	Rasl11b	ENSMUSG00000049907	5	74591321	74595503	1	RAS-like, family 11, member B [Source:MGI Symbol;Acc:MGI:1916189]	-0.694435	10.8714	-8.93967	2.06064e-07	5.27412e-06	6.99601
7380671	ENSMUSG00000057103	Cml1	ENSMUSG00000057103	6	85860149	85865671	-1	camello-like 1 [Source:MGI Symbol;Acc:MGI:1913366]	-0.786285	11.2186	-8.92618	2.10088e-07	5.3656e-06	6.97586
990379	ENSMUSG00000021838	Samd4	ENSMUSG00000021838	14	47502529	47725492	1	sterile alpha motif domain containing 4 [Source:MGI Symbol;Acc:MGI:1921730]	1.00029	8.73328	8.91838	2.12454e-07	5.41074e-06	6.96419
630093	ENSMUSG00000002326	Gmpr2	ENSMUSG00000002326	14	56291072	56297587	1	guanosine monophosphate reductase 2 [Source:MGI Symbol;Acc:MGI:1917903]	0.723458	9.38712	8.91904	2.12252e-07	5.41074e-06	6.96517
6020274	ENSMUSG00000022231	Sema5a	ENSMUSG00000022231	15	32174568	32626096	1	sema domain, seven thrombospondin repeats (type 1 and type 1-like), transmembrane domain (TM) and short cytoplasmic domain, (semaphorin) 5A [Source:MGI Symbol;Acc:MGI:107556]	0.765122	8.07423	8.90563	2.16381e-07	5.49984e-06	6.9451
1410615	ENSMUSG00000059791	Nrm	ENSMUSG00000059791	17	35998263	36002344	1	nurim (nuclear envelope membrane protein) [Source:MGI Symbol;Acc:MGI:2146855]	0.947984	9.27915	8.89725	2.19004e-07	5.56101e-06	6.93255
4230136	ENSMUSG00000029641	Rasl11a	ENSMUSG00000029641	5	147656647	147659302	1	RAS-like, family 11, member A [Source:MGI Symbol;Acc:MGI:1916145]	1.00198	11.012	8.89391	2.20061e-07	5.58234e-06	6.92753
3120309	ENSMUSG00000046818	Ddit4l	ENSMUSG00000046818	3	137284576	137291297	1	DNA-damage-inducible transcript 4-like [Source:MGI Symbol;Acc:MGI:1920534]	0.64086	11.4188	8.85577	2.32493e-07	5.86874e-06	6.87026
6480026	ENSMUSG00000000420	Galnt1	ENSMUSG00000000420	18	24363845	24445319	1	UDP-N-acetyl-alpha-D-galactosamine:polypeptide N-acetylgalactosaminyltransferase 1 [Source:MGI Symbol;Acc:MGI:894693]	-0.709092	10.5669	-8.84942	2.34634e-07	5.89961e-06	6.86071
1570669	ENSMUSG00000042901	Aida	ENSMUSG00000042901	NT_165754	270408	297849	1	axin interactor, dorsalization associated [Source:MGI Symbol;Acc:MGI:1919737]	0.589048	11.3963	8.85054	2.34256e-07	5.89961e-06	6.86239
6380370	ENSMUSG00000049553	Polr1a	ENSMUSG00000049553	6	71859047	71929350	1	polymerase (RNA) I polypeptide A [Source:MGI Symbol;Acc:MGI:1096397]	0.702178	10.1449	8.84777	2.35194e-07	5.90789e-06	6.85823
2190538	ENSMUSG00000038366	Lasp1	ENSMUSG00000038366	11	97660314	97700078	1	LIM and SH3 protein 1 [Source:MGI Symbol;Acc:MGI:109656]	1.39095	12.6117	8.84413	2.36434e-07	5.93326e-06	6.85275
5270139	ENSMUSG00000039252	Lgi2	ENSMUSG00000039252	5	52924758	52957542	-1	leucine-rich repeat LGI family, member 2 [Source:MGI Symbol;Acc:MGI:2180196]	0.718586	7.4511	8.83235	2.40492e-07	6.01744e-06	6.83502
6520128	ENSMUSG00000019872	Smpdl3a	ENSMUSG00000019872	10	57514141	57531636	1	sphingomyelin phosphodiesterase, acid-like 3A [Source:MGI Symbol;Acc:MGI:1931437]	0.882759	9.71447	8.82004	2.44814e-07	6.10775e-06	6.81645
770162	ENSMUSG00000018983	E2f2	ENSMUSG00000018983	4	135728309	135751972	1	E2F transcription factor 2 [Source:MGI Symbol;Acc:MGI:1096341]	0.875973	7.42079	8.81306	2.47298e-07	6.15777e-06	6.80593
510692	ENSMUSG00000004798	Ulk2	ENSMUSG00000004798	11	61589151	61668575	-1	Unc-51 like kinase 2 (C. elegans) [Source:MGI Symbol;Acc:MGI:1352758]	-0.847838	9.72046	-8.80324	2.50844e-07	6.22194e-06	6.7911
1190411	ENSMUSG00000038042	Ptpdc1	ENSMUSG00000038042	13	48673239	48721033	-1	protein tyrosine phosphatase domain containing 1 [Source:MGI Symbol;Acc:MGI:2145430]	-0.85605	9.96621	-8.80253	2.51099e-07	6.22227e-06	6.79004
5260114	ENSMUSG00000041225	Arhgap12	ENSMUSG00000041225	18	6024446	6136096	-1	Rho GTPase activating protein 12 [Source:MGI Symbol;Acc:MGI:1922665]	-0.579596	8.43409	-8.75667	2.68387e-07	6.64427e-06	6.72066
5090360	ENSMUSG00000020869	Lrrc59	ENSMUSG00000020869	11	94491081	94506530	1	leucine rich repeat containing 59 [Source:MGI Symbol;Acc:MGI:2138133]	0.716029	9.25808	8.7477	2.71916e-07	6.70578e-06	6.70705
3180152	ENSMUSG00000045679	Pqlc3	ENSMUSG00000045679	12	16995454	17007214	-1	PQ loop repeat containing [Source:MGI Symbol;Acc:MGI:2444067]	0.97455	9.34761	8.74397	2.73397e-07	6.73166e-06	6.70139
2000739	ENSMUSG00000052105	1110012J17Rik	ENSMUSG00000052105	17	66686322	66799090	-1	RIKEN cDNA 1110012J17 gene [Source:MGI Symbol;Acc:MGI:1915867]	-0.714777	9.59471	-8.74373	2.73489e-07	6.73166e-06	6.70103
2480706	ENSMUSG00000021759	Ppap2a	ENSMUSG00000021759	13	113591102	113658089	1	phosphatidic acid phosphatase type 2A [Source:MGI Symbol;Acc:MGI:108412]	-0.699989	9.50995	-8.73887	2.75432e-07	6.77299e-06	6.69366
6330161	ENSMUSG00000036281	Snapc4	ENSMUSG00000036281	2	26218285	26236173	-1	small nuclear RNA activating complex, polypeptide 4 [Source:MGI Symbol;Acc:MGI:2443935]	0.711636	9.11934	8.73721	2.761e-07	6.78293e-06	6.69114
5960189	ENSMUSG00000030528	Blm	ENSMUSG00000030528	7	87599879	87680005	-1	Bloom syndrome, RecQ helicase-like [Source:MGI Symbol;Acc:MGI:1328362]	0.922403	9.32629	8.73228	2.78092e-07	6.82533e-06	6.68365
5420397	ENSMUSG00000037410	Tbc1d2b	ENSMUSG00000037410	9	90096885	90165642	-1	TBC1 domain family, member 2B [Source:MGI Symbol;Acc:MGI:1914266]	-0.800566	10.1537	-8.72677	2.80331e-07	6.86718e-06	6.67529
2000450	ENSMUSG00000028607	Cpt2	ENSMUSG00000028607	4	107576586	107596215	-1	carnitine palmitoyltransferase 2 [Source:MGI Symbol;Acc:MGI:109176]	-0.668938	10.4716	-8.72484	2.81124e-07	6.88004e-06	6.67235
6060609	ENSMUSG00000029168	Dpysl5	ENSMUSG00000029168	5	31013937	31101748	1	dihydropyrimidinase-like 5 [Source:MGI Symbol;Acc:MGI:1929772]	-0.940434	8.56433	-8.7161	2.8473e-07	6.96165e-06	6.65907
3390021	ENSMUSG00000028249	Sdcbp	ENSMUSG00000028249	4	6292797	6335570	1	syndecan binding protein [Source:MGI Symbol;Acc:MGI:1337026]	0.778532	11.9125	8.70843	2.87935e-07	7.03334e-06	6.6474
1260494	ENSMUSG00000058979	Cecr5	ENSMUSG00000058979	6	120459512	120481337	-1	cat eye syndrome chromosome region, candidate 5 homolog (human) [Source:MGI Symbol;Acc:MGI:2136976]	-0.632948	10.4869	-8.70723	2.8844e-07	7.03899e-06	6.64557
3180730	ENSMUSG00000042073	Abhd14b	ENSMUSG00000042073	9	106350971	106355246	1	abhydrolase domain containing 14b [Source:MGI Symbol;Acc:MGI:1923741]	-0.611742	8.57622	-8.70318	2.90152e-07	7.07404e-06	6.63941
2650239	ENSMUSG00000031563	Wwc2	ENSMUSG00000031563	8	48911437	49075897	-1	WW, C2 and coiled-coil domain containing 2 [Source:MGI Symbol;Acc:MGI:1261872]	-0.563664	12.9802	-8.6931	2.94457e-07	7.16541e-06	6.62406
5420224	ENSMUSG00000038482	Tfdp1	ENSMUSG00000038482	8	13338751	13378395	1	transcription factor Dp 1 [Source:MGI Symbol;Acc:MGI:101934]	0.995335	11.1734	8.6918	2.95017e-07	7.17045e-06	6.62208
1170129	ENSMUSG00000030447	Cyfip1	ENSMUSG00000030447	7	63097397	63188003	1	cytoplasmic FMR1 interacting protein 1 [Source:MGI Symbol;Acc:MGI:1338801]	0.658852	9.11442	8.69132	2.95223e-07	7.17045e-06	6.62136
5810538	ENSMUSG00000022665	Ccdc80	ENSMUSG00000022665	16	45093515	45128037	1	coiled-coil domain containing 80 [Source:MGI Symbol;Acc:MGI:1915146]	0.842706	10.7634	8.67365	3.02955e-07	7.35132e-06	6.59441
870241	ENSMUSG00000035439	Haus8	ENSMUSG00000035439	8	73772460	73796833	-1	4HAUS augmin-like complex, subunit 8 [Source:MGI Symbol;Acc:MGI:1923728]	0.647087	8.3874	8.66717	3.05844e-07	7.41441e-06	6.58453
5670328	ENSMUSG00000041329	Atp1b2	ENSMUSG00000041329	11	69413238	69419444	-1	ATPase, Na+/K+ transporting, beta 2 polypeptide [Source:MGI Symbol;Acc:MGI:88109]	-1.31167	13.7155	-8.66068	3.08766e-07	7.47819e-06	6.57462
4230563	ENSMUSG00000078812	Eif5a	ENSMUSG00000078812	11	69730216	69735460	-1	eukaryotic translation initiation factor 5A [Source:MGI Symbol;Acc:MGI:106248]	0.698831	12.1352	8.65474	3.11469e-07	7.52946e-06	6.56554
1710014	ENSMUSG00000028622	Mrpl37	ENSMUSG00000028622	4	106728479	106739473	-1	mitochondrial ribosomal protein L37 [Source:MGI Symbol;Acc:MGI:1926268]	-0.871357	10.6266	-8.65305	3.12241e-07	7.535e-06	6.56296
5820563	ENSMUSG00000022956	Atp5o	ENSMUSG00000022956	16	91684643	91931932	-1	ATP synthase, H+ transporting, mitochondrial F1 complex, O subunit [Source:MGI Symbol;Acc:MGI:106341]	-0.600837	10.7419	-8.65295	3.12284e-07	7.535e-06	6.56281
2470553	ENSMUSG00000022607	Ptk2	ENSMUSG00000022607	15	73035535	73253621	-1	PTK2 protein tyrosine kinase 2 [Source:MGI Symbol;Acc:MGI:95481]	0.656606	11.2539	8.64899	3.14107e-07	7.57186e-06	6.55675
7040035	ENSMUSG00000052798	Nup107	ENSMUSG00000052798	10	117187680	117229761	-1	nucleoporin 107 [Source:MGI Symbol;Acc:MGI:2143854]	0.679881	8.16365	8.64611	3.15436e-07	7.59677e-06	6.55235
10543	ENSMUSG00000039886	Tmem120a	ENSMUSG00000039886	5	136211355	136220141	-1	transmembrane protein 120A [Source:MGI Symbol;Acc:MGI:2686991]	0.631084	10.1565	8.64056	3.18016e-07	7.64662e-06	6.54386
6130482	ENSMUSG00000034413	EG240055	ENSMUSG00000034413	17	26551910	26583283	1	neuralized homolog 1b (Drosophila) [Source:MGI Symbol;Acc:MGI:3643092]	0.617834	7.29145	8.64038	3.18101e-07	7.64662e-06	6.54358
4890291	ENSMUSG00000027641	Rbl1	ENSMUSG00000027641	2	156971629	157030270	-1	retinoblastoma-like 1 (p107) [Source:MGI Symbol;Acc:MGI:103300]	1.15597	8.17878	8.63859	3.18938e-07	7.65957e-06	6.54085
6280392	ENSMUSG00000027875	Hmgcs2	ENSMUSG00000027875	3	98084358	98114661	1	3-hydroxy-3-methylglutaryl-Coenzyme A synthase 2 [Source:MGI Symbol;Acc:MGI:101939]	-0.847434	7.41255	-8.63626	3.20029e-07	7.67144e-06	6.53729
1980379	ENSMUSG00000002845	Tmem39a	ENSMUSG00000002845	16	38558811	38592275	1	transmembrane protein 39a [Source:MGI Symbol;Acc:MGI:1915096]	0.669195	9.30453	8.63675	3.19798e-07	7.67144e-06	6.53804
7000519	ENSMUSG00000038173	Enpp6	ENSMUSG00000038173	8	48072279	48180249	1	ectonucleotide pyrophosphatase/phosphodiesterase 6 [Source:MGI Symbol;Acc:MGI:2445171]	-0.620682	7.52928	-8.62733	3.24255e-07	7.7655e-06	6.52362
240348	ENSMUSG00000004633	Chn2	ENSMUSG00000004633	6	53989548	54251804	1	chimerin (chimaerin) 2 [Source:MGI Symbol;Acc:MGI:1917243]	0.784253	10.0086	8.62029	3.2763e-07	7.83901e-06	6.51283
4810047	ENSMUSG00000074476	Spc24	ENSMUSG00000074476	9	21559886	21564733	-1	SPC24, NDC80 kinetochore complex component, homolog (S. cerevisiae) [Source:MGI Symbol;Acc:MGI:1914879]	0.853856	7.60645	8.6176	3.28924e-07	7.86266e-06	6.50872
3180543	ENSMUSG00000045954	Sdpr	ENSMUSG00000045954	1	51345970	51359803	1	serum deprivation response [Source:MGI Symbol;Acc:MGI:99513]	-0.973552	9.30034	-8.608	3.33605e-07	7.96715e-06	6.494
3120608	ENSMUSG00000028540	Dph2	ENSMUSG00000028540	4	117561248	117564637	-1	DPH2 homolog (S. cerevisiae) [Source:MGI Symbol;Acc:MGI:1914978]	0.681705	9.2036	8.60534	3.34916e-07	7.99103e-06	6.48991
2450053	ENSMUSG00000032402	Smad3	ENSMUSG00000032402	9	63494574	63605801	-1	MAD homolog 3 (Drosophila) [Source:MGI Symbol;Acc:MGI:1201674]	1.58116	9.21955	8.59351	3.40802e-07	8.09389e-06	6.47176
940546	ENSMUSG00000006445	Epha2	ENSMUSG00000006445	4	140857155	140885299	1	Eph receptor A2 [Source:MGI Symbol;Acc:MGI:95278]	0.661383	7.34401	8.59379	3.40659e-07	8.09389e-06	6.4722
7650086	ENSMUSG00000048503	Tmem136	ENSMUSG00000048503	9	42916736	42924653	-1	transmembrane protein 136 [Source:MGI Symbol;Acc:MGI:2685030]	-0.966875	8.81038	-8.57059	3.52518e-07	8.3644e-06	6.43654
4830138	ENSMUSG00000033066	Gas7	ENSMUSG00000033066	11	67268939	67502492	1	growth arrest specific 7 [Source:MGI Symbol;Acc:MGI:1202388]	1.14026	8.50896	8.56297	3.56507e-07	8.45124e-06	6.42482
450204	ENSMUSG00000033981	Gria2	ENSMUSG00000033981	3	80488858	80606713	-1	glutamate receptor, ionotropic, AMPA2 (alpha 2) [Source:MGI Symbol;Acc:MGI:95809]	1.13482	10.0949	8.55711	3.59605e-07	8.50899e-06	6.4158
7610564	ENSMUSG00000036678	Aaas	ENSMUSG00000036678	15	102168678	102181190	-1	achalasia, adrenocortical insufficiency, alacrimia [Source:MGI Symbol;Acc:MGI:2443767]	0.869393	10.0729	8.54749	3.64759e-07	8.61508e-06	6.40097
1740039	ENSMUSG00000025358	Cdk2	ENSMUSG00000025358	10	128134995	128142107	-1	cyclin-dependent kinase 2 [Source:MGI Symbol;Acc:MGI:104772]	0.644999	9.81252	8.53869	3.69534e-07	8.71185e-06	6.38742
6370035	ENSMUSG00000021806	Nid2	ENSMUSG00000021806	14	20570479	20631009	1	nidogen 2 [Source:MGI Symbol;Acc:MGI:1298229]	0.805466	8.0235	8.53737	3.7026e-07	8.71358e-06	6.38538
6100743	ENSMUSG00000015357	Clpx	ENSMUSG00000015357	9	65142067	65178465	1	caseinolytic peptidase X (E.coli) [Source:MGI Symbol;Acc:MGI:1346017]	-1.25135	9.97338	-8.53655	3.7071e-07	8.71559e-06	6.38411
2030044	ENSMUSG00000004892	Bcan	ENSMUSG00000004892	3	87791453	87804278	-1	brevican [Source:MGI Symbol;Acc:MGI:1096385]	-0.787537	10.7181	-8.53273	3.72811e-07	8.74898e-06	6.37822
1070097	ENSMUSG00000026675	Hsd17b7	ENSMUSG00000026675	1	171879666	171899372	-1	hydroxysteroid (17-beta) dehydrogenase 7 [Source:MGI Symbol;Acc:MGI:1330808]	-0.675048	12.5354	-8.53077	3.73893e-07	8.76636e-06	6.3752
150561	ENSMUSG00000039345	BC024814	ENSMUSG00000039345	16	8470881	8490777	1	methyltransferase like 22 [Source:MGI Symbol;Acc:MGI:2384301]	0.671301	8.32498	8.52679	3.76103e-07	8.81014e-06	6.36906
460301	ENSMUSG00000032178	Ilf3	ENSMUSG00000032178	9	21172387	21209794	1	interleukin enhancer binding factor 3 [Source:MGI Symbol;Acc:MGI:1339973]	0.665731	10.8802	8.5186	3.80694e-07	8.90957e-06	6.35642
3190110	ENSMUSG00000022358	Fbxo32	ENSMUSG00000022358	15	58011634	58046433	-1	F-box protein 32 [Source:MGI Symbol;Acc:MGI:1914981]	-0.626509	8.92623	-8.51244	3.84188e-07	8.98314e-06	6.3469
4180088	ENSMUSG00000028982	Slc25a33	ENSMUSG00000028982	4	149118145	149148386	-1	solute carrier family 25, member 33 [Source:MGI Symbol;Acc:MGI:1917806]	-0.886544	12.1119	-8.49044	3.96943e-07	9.26454e-06	6.31287
4120376	ENSMUSG00000030652	Coq7	ENSMUSG00000030652	7	125653173	125676870	-1	demethyl-Q 7 [Source:MGI Symbol;Acc:MGI:107207]	-0.743036	9.91386	-8.47978	4.03279e-07	9.38683e-06	6.29637
4730224	ENSMUSG00000040209	Zfp704	ENSMUSG00000040209	3	9427011	9610085	-1	zinc finger protein 704 [Source:MGI Symbol;Acc:MGI:2180715]	-0.717629	9.36071	-8.47579	4.05684e-07	9.43426e-06	6.29018
1580170	ENSMUSG00000026778	Prkcq	ENSMUSG00000026778	2	11093740	11222853	1	protein kinase C, theta [Source:MGI Symbol;Acc:MGI:97601]	-0.826106	8.16794	-8.47202	4.07963e-07	9.47013e-06	6.28434
5220458	ENSMUSG00000040640	Erc2	ENSMUSG00000040640	14	28435614	29291721	1	ELKS/RAB6-interacting/CAST family member 2 [Source:MGI Symbol;Acc:MGI:1098749]	-0.667173	9.07828	-8.46765	4.10627e-07	9.52337e-06	6.27756
450092	ENSMUSG00000029392	Rilpl1	ENSMUSG00000029392	5	124943091	124981400	-1	Rab interacting lysosomal protein-like 1 [Source:MGI Symbol;Acc:MGI:1922945]	-0.763097	11.0818	-8.46446	4.12582e-07	9.56007e-06	6.27261
4150685	ENSMUSG00000032423	Syncrip	ENSMUSG00000032423	9	88344576	88377235	-1	synaptotagmin binding, cytoplasmic RNA interacting protein [Source:MGI Symbol;Acc:MGI:1891690]	0.775295	8.96467	8.46212	4.14019e-07	9.5761e-06	6.26899
4250601	ENSMUSG00000038195	Rilp	ENSMUSG00000038195	11	75323596	75326670	1	Rab interacting lysosomal protein [Source:MGI Symbol;Acc:MGI:2144271]	-0.717432	7.88521	-8.46243	4.13826e-07	9.5761e-06	6.26947
2810139	ENSMUSG00000019808	Adat2	ENSMUSG00000019808	10	13272700	13283182	1	adenosine deaminase, tRNA-specific 2, TAD2 homolog (S. cerevisiae) [Source:MGI Symbol;Acc:MGI:1914007]	0.640188	8.29582	8.45858	4.16209e-07	9.60946e-06	6.26349
2120463	ENSMUSG00000034118	Tpst1	ENSMUSG00000034118	5	130549196	130611599	1	protein-tyrosine sulfotransferase 1 [Source:MGI Symbol;Acc:MGI:1298231]	0.66587	10.7737	8.44086	4.27349e-07	9.84013e-06	6.23597
3940494	ENSMUSG00000037503	Fam168b	ENSMUSG00000037503	1	34870064	34899910	-1	family with sequence similarity 168, member B [Source:MGI Symbol;Acc:MGI:2448487]	0.711918	10.2314	8.43878	4.28671e-07	9.86174e-06	6.23276
5420730	ENSMUSG00000019732	Calr3	ENSMUSG00000019732	8	74948075	74967769	-1	calreticulin 3 [Source:MGI Symbol;Acc:MGI:1920566]	0.621647	9.70556	8.43715	4.29715e-07	9.87692e-06	6.23022
1190112	ENSMUSG00000025950	Idh1	ENSMUSG00000025950	1	65205190	65233053	-1	isocitrate dehydrogenase 1 (NADP+), soluble [Source:MGI Symbol;Acc:MGI:96413]	-0.55002	12.2892	-8.41924	4.41365e-07	1.01266e-05	6.20235
7330026	ENSMUSG00000037868	Egr2	ENSMUSG00000037868	10	66998223	67004936	1	early growth response 2 [Source:MGI Symbol;Acc:MGI:95296]	0.644868	7.66975	8.4175	4.42515e-07	1.01439e-05	6.19964
7570292	ENSMUSG00000037379	Spon2	ENSMUSG00000037379	5	33556167	33560887	-1	spondin 2, extracellular matrix protein [Source:MGI Symbol;Acc:MGI:1923724]	-1.04154	7.41033	-8.41234	4.45936e-07	1.02132e-05	6.19162
6330195	ENSMUSG00000046447	Camk2n1	ENSMUSG00000046447	4	138010229	138016038	1	calcium/calmodulin-dependent protein kinase II inhibitor 1 [Source:MGI Symbol;Acc:MGI:1913509]	0.719897	11.3505	8.40853	4.48488e-07	1.02625e-05	6.18567
380523	ENSMUSG00000018377	Vezf1	ENSMUSG00000018377	11	87881781	87898231	1	vascular endothelial zinc finger 1 [Source:MGI Symbol;Acc:MGI:1313291]	0.736371	11.8094	8.40581	4.50311e-07	1.0293e-05	6.18145
1940102	ENSMUSG00000041255	Tmco5b	ENSMUSG00000041255	2	113125889	113137347	1	transmembrane and coiled-coil domains 5B [Source:MGI Symbol;Acc:MGI:1922525]	-0.73666	7.85961	-8.40383	4.51653e-07	1.02982e-05	6.17835
3390066	ENSMUSG00000024012	Mtch1	ENSMUSG00000024012	17	29469017	29484849	-1	mitochondrial carrier homolog 1 (C. elegans) [Source:MGI Symbol;Acc:MGI:1929261]	-0.643783	11.4347	-8.38678	4.63329e-07	1.05551e-05	6.15176
2340100	ENSMUSG00000006333	Rps9	ENSMUSG00000006333	7	3655595	3658503	1	ribosomal protein S9 [Source:MGI Symbol;Acc:MGI:1924096]	0.560036	13.6376	8.38017	4.67941e-07	1.06507e-05	6.14144
1090288	ENSMUSG00000032340	Neo1	ENSMUSG00000032340	9	58722486	58884248	-1	neogenin [Source:MGI Symbol;Acc:MGI:1097159]	-0.90155	10.743	-8.37789	4.69539e-07	1.06682e-05	6.13788
2120707	ENSMUSG00000049969	Plekhf2	ENSMUSG00000049969	4	10915809	10935074	-1	pleckstrin homology domain containing, family F (with FYVE domain) member 2 [Source:MGI Symbol;Acc:MGI:1919051]	0.764861	10.5786	8.37824	4.6929e-07	1.06682e-05	6.13844
4540139	ENSMUSG00000021071	Trim9	ENSMUSG00000021071	12	71345526	71448601	-1	tripartite motif-containing 9 [Source:MGI Symbol;Acc:MGI:2137354]	0.76253	8.39937	8.37511	4.71502e-07	1.07034e-05	6.13354
990543	ENSMUSG00000036186	Fam69b	ENSMUSG00000036186	2	26483977	26492017	1	family with sequence similarity 69, member B [Source:MGI Symbol;Acc:MGI:1927576]	0.640278	8.4574	8.37268	4.73224e-07	1.07253e-05	6.12974
5050382	ENSMUSG00000019102	Aldh3a1	ENSMUSG00000019102	11	61021039	61031923	1	aldehyde dehydrogenase family 3, subfamily A1 [Source:MGI Symbol;Acc:MGI:1353451]	0.865288	7.45668	8.36719	4.77134e-07	1.08026e-05	6.12117
6980156	ENSMUSG00000030079	Ruvbl1	ENSMUSG00000030079	6	88415403	88447566	1	RuvB-like protein 1 [Source:MGI Symbol;Acc:MGI:1928760]	0.673399	10.1591	8.36427	4.79227e-07	1.08404e-05	6.11661
4180669	ENSMUSG00000028163	Nfkb1	ENSMUSG00000028163	3	135247619	135354511	-1	nuclear factor of kappa light polypeptide gene enhancer in B-cells 1, p105 [Source:MGI Symbol;Acc:MGI:97312]	0.918765	9.47062	8.36181	4.81005e-07	1.08711e-05	6.11275
3130326	ENSMUSG00000029551	Psmg3	ENSMUSG00000029551	5	140299548	140302797	-1	proteasome (prosome, macropain) assembly chaperone 3 [Source:MGI Symbol;Acc:MGI:1913756]	0.66964	10.161	8.35993	4.82358e-07	1.08921e-05	6.10982
1050424	ENSMUSG00000048668	5930416I19Rik	ENSMUSG00000048668	6	128307018	128312929	-1	RIKEN cDNA 5930416I19 gene [Source:MGI Symbol;Acc:MGI:1915315]	0.66419	10.7427	8.35918	4.82902e-07	1.08948e-05	6.10865
4390022	ENSMUSG00000030556	Lrrc28	ENSMUSG00000030556	7	74658297	74790122	-1	leucine rich repeat containing 28 [Source:MGI Symbol;Acc:MGI:1915689]	0.622167	10.5882	8.35557	4.85527e-07	1.09444e-05	6.103
4230717	ENSMUSG00000020766	Galk1	ENSMUSG00000020766	11	115869771	115874033	-1	galactokinase 1 [Source:MGI Symbol;Acc:MGI:95730]	0.694046	10.3762	8.34886	4.90448e-07	1.10456e-05	6.09249
7650746	ENSMUSG00000031778	Cx3cl1	ENSMUSG00000031778	8	97295909	97306323	1	chemokine (C-X3-C motif) ligand 1 [Source:MGI Symbol;Acc:MGI:1097153]	1.25294	10.5299	8.34373	4.94245e-07	1.11214e-05	6.08446
1740541	ENSMUSG00000021536	Adcy2	ENSMUSG00000021536	13	68758920	69138419	-1	adenylate cyclase 2 [Source:MGI Symbol;Acc:MGI:99676]	0.655201	7.9275	8.33823	4.98346e-07	1.12038e-05	6.07585
4920408	ENSMUSG00000027613	Eif6	ENSMUSG00000027613	2	155645568	155652661	-1	eukaryotic translation initiation factor 6 [Source:MGI Symbol;Acc:MGI:1196288]	0.638509	11.7045	8.33736	4.98998e-07	1.12087e-05	6.07449
2350564	ENSMUSG00000020265	Sumo3	ENSMUSG00000020265	10	77068842	77081076	1	SMT3 suppressor of mif two 3 homolog 3 (yeast) [Source:MGI Symbol;Acc:MGI:1336201]	0.799965	11.4398	8.32023	5.12032e-07	1.14814e-05	6.04763
770438	ENSMUSG00000022503	Nubp1	ENSMUSG00000022503	16	10412041	10424521	1	nucleotide binding protein 1 [Source:MGI Symbol;Acc:MGI:1347073]	0.606478	11.2161	8.32041	5.11889e-07	1.14814e-05	6.04792
3170358	ENSMUSG00000032481	Smarcc1	ENSMUSG00000032481	9	110034541	110142682	1	SWI/SNF related, matrix associated, actin dependent regulator of chromatin, subfamily c, member 1 [Source:MGI Symbol;Acc:MGI:1203524]	0.863804	9.35801	8.31864	5.13261e-07	1.14989e-05	6.04513
2260082	ENSMUSG00000027577	Chrna4	ENSMUSG00000027577	2	180753085	180778251	-1	cholinergic receptor, nicotinic, alpha polypeptide 4 [Source:MGI Symbol;Acc:MGI:87888]	-0.971888	8.88302	-8.31566	5.15572e-07	1.15083e-05	6.04045
380500	ENSMUSG00000043300	B3galnt1	ENSMUSG00000043300	3	69378108	69402783	-1	UDP-GalNAc:betaGlcNAc beta 1,3-galactosaminyltransferase, polypeptide 1 [Source:MGI Symbol;Acc:MGI:1349405]	0.704466	8.07465	8.316	5.15303e-07	1.15083e-05	6.04099
4780040	ENSMUSG00000020865	Abcc3	ENSMUSG00000020865	11	94204612	94254311	-1	ATP-binding cassette, sub-family C (CFTR/MRP), member 3 [Source:MGI Symbol;Acc:MGI:1923658]	-0.680652	7.35785	-8.31611	5.1522e-07	1.15083e-05	6.04116
2650608	ENSMUSG00000030884	Uqcrc2	ENSMUSG00000030884	7	127778690	127802992	1	ubiquinol cytochrome c reductase core protein 2 [Source:MGI Symbol;Acc:MGI:1914253]	-0.582586	13.924	-8.31581	5.15452e-07	1.15083e-05	6.04069
1500373	ENSMUSG00000050029	Rap2c	ENSMUSG00000050029	X	48357089	48371195	-1	RAP2C, member of RAS oncogene family [Source:MGI Symbol;Acc:MGI:1919315]	0.818314	10.8591	8.29461	5.32194e-07	1.1861e-05	6.00739
5360433	ENSMUSG00000006127	Inpp5k	ENSMUSG00000006127	11	75444490	75462373	1	inositol polyphosphate 5-phosphatase K [Source:MGI Symbol;Acc:MGI:1194899]	-0.928094	9.79413	-8.29336	5.33198e-07	1.18731e-05	6.00543
770349	ENSMUSG00000029467	Atp2a2	ENSMUSG00000029467	5	122903531	122952183	-1	ATPase, Ca++ transporting, cardiac muscle, slow twitch 2 [Source:MGI Symbol;Acc:MGI:88110]	-1.33538	10.6394	-8.29119	5.3495e-07	1.18915e-05	6.00201
4010343	ENSMUSG00000075705	Sepx1	ENSMUSG00000075705	17	24873587	24879723	1	selenoprotein X 1 [Source:MGI Symbol;Acc:MGI:1351642]	-0.718048	8.59308	-8.28351	5.41186e-07	1.20198e-05	5.98994
670754	ENSMUSG00000023830	Igf2r	ENSMUSG00000023830	17	12875272	12962530	-1	insulin-like growth factor 2 receptor [Source:MGI Symbol;Acc:MGI:96435]	0.590413	8.62289	8.27493	5.4825e-07	1.21661e-05	5.97643
5870193	ENSMUSG00000031928	Mre11a	ENSMUSG00000031928	9	14589098	14641567	1	meiotic recombination 11 homolog A (S. cerevisiae) [Source:MGI Symbol;Acc:MGI:1100512]	0.546534	8.32952	8.26895	5.53228e-07	1.2266e-05	5.96701
2030142	ENSMUSG00000038463	Olfml2b	ENSMUSG00000038463	1	172574663	172612920	1	olfactomedin-like 2B [Source:MGI Symbol;Acc:MGI:2443310]	-0.65705	8.17603	-8.26784	5.54157e-07	1.2276e-05	5.96526
2030026	ENSMUSG00000017499	Cdc6	ENSMUSG00000017499	11	98769115	98785254	1	cell division cycle 6 homolog (S. cerevisiae) [Source:MGI Symbol;Acc:MGI:1345150]	0.807479	7.64294	8.26492	5.56609e-07	1.23197e-05	5.96066
1090438	ENSMUSG00000026628	Atf3	ENSMUSG00000026628	1	192994175	193007219	-1	activating transcription factor 3 [Source:MGI Symbol;Acc:MGI:109384]	0.659377	7.73175	8.26314	5.58108e-07	1.23423e-05	5.95786
7150541	ENSMUSG00000047446	Arl4a	ENSMUSG00000047446	12	40732034	40764612	-1	ADP-ribosylation factor-like 4A [Source:MGI Symbol;Acc:MGI:99437]	-0.765817	9.3264	-8.26252	5.5864e-07	1.23434e-05	5.95687
2350368	ENSMUSG00000028655	Mfsd2a	ENSMUSG00000028655	4	122624093	122638431	-1	major facilitator superfamily domain containing 2A [Source:MGI Symbol;Acc:MGI:1923824]	-1.01341	8.97698	-8.2592	5.61447e-07	1.23841e-05	5.95165
610463	ENSMUSG00000032802	Srxn1	ENSMUSG00000032802	2	151931252	151937112	1	sulfiredoxin 1 homolog (S. cerevisiae) [Source:MGI Symbol;Acc:MGI:104971]	0.668614	10.106	8.25943	5.61253e-07	1.23841e-05	5.95201
7210273	ENSMUSG00000049303	Syt12	ENSMUSG00000049303	19	4445908	4477447	-1	synaptotagmin XII [Source:MGI Symbol;Acc:MGI:2159601]	-0.655832	8.83116	-8.25216	5.67464e-07	1.24847e-05	5.94054
2750333	ENSMUSG00000028923	Necap2	ENSMUSG00000028923	4	140622427	140634272	-1	NECAP endocytosis associated 2 [Source:MGI Symbol;Acc:MGI:1913397]	0.573656	11.0757	8.24643	5.72413e-07	1.25828e-05	5.9315
430403	ENSMUSG00000036528	Ppfibp2	ENSMUSG00000036528	7	114738565	114892096	1	PTPRF interacting protein, binding protein 2 (liprin beta 2) [Source:MGI Symbol;Acc:MGI:894649]	-0.788259	7.67087	-8.24546	5.73252e-07	1.25905e-05	5.92997
4830500	ENSMUSG00000037605	Lphn3	ENSMUSG00000037605	5	81449163	82254158	1	latrophilin 3 [Source:MGI Symbol;Acc:MGI:2441950]	0.623313	9.01149	8.24451	5.74081e-07	1.25979e-05	5.92847
4880326	ENSMUSG00000006717	Acot13	ENSMUSG00000006717	13	24909817	24923386	-1	acyl-CoA thioesterase 13 [Source:MGI Symbol;Acc:MGI:1914084]	-0.807811	12.3663	-8.23203	5.85045e-07	1.28057e-05	5.90876
1190592	ENSMUSG00000056214	Pard6g	ENSMUSG00000056214	18	80243634	80316379	1	par-6 partitioning defective 6 homolog gamma (C. elegans) [Source:MGI Symbol;Acc:MGI:2135606]	0.831569	10.0452	8.228	5.88631e-07	1.28732e-05	5.90239
2490521	ENSMUSG00000056204	Pgpep1	ENSMUSG00000056204	8	73173010	73183580	-1	pyroglutamyl-peptidase I [Source:MGI Symbol;Acc:MGI:1913772]	0.672155	9.90301	8.21647	5.99021e-07	1.30782e-05	5.88417
6620544	ENSMUSG00000028943	Espn	ENSMUSG00000028943	4	151494440	151526480	-1	espin [Source:MGI Symbol;Acc:MGI:1861630]	0.559536	7.77256	8.21563	5.99785e-07	1.30838e-05	5.88284
1850730	ENSMUSG00000078689	Mup6	ENSMUSG00000078689	4	59977166	60020146	1	major urinary protein 6 [Source:MGI Symbol;Acc:MGI:3650962]	0.903267	8.23613	8.20501	6.09542e-07	1.3273e-05	5.86603
3890678	ENSMUSG00000032826	Ank2	ENSMUSG00000032826	3	126624525	127111949	-1	ankyrin 2, brain [Source:MGI Symbol;Acc:MGI:88025]	-0.789056	12.7877	-8.20451	6.10011e-07	1.3273e-05	5.86523
6370068	ENSMUSG00000062421	Arf2	ENSMUSG00000062421	11	103828053	103846651	1	ADP-ribosylation factor 2 [Source:MGI Symbol;Acc:MGI:99595]	-0.519014	11.8208	-8.19866	6.15452e-07	1.33462e-05	5.85598
4570368	ENSMUSG00000028967	Errfi1	ENSMUSG00000028967	4	150228028	150243001	1	ERBB receptor feedback inhibitor 1 [Source:MGI Symbol;Acc:MGI:1921405]	0.700201	10.6218	8.19565	6.18281e-07	1.33963e-05	5.8512
4780154	ENSMUSG00000001416	Cct3	ENSMUSG00000001416	3	88101038	88125689	1	chaperonin containing Tcp1, subunit 3 (gamma) [Source:MGI Symbol;Acc:MGI:104708]	0.631255	11.3901	8.19243	6.21316e-07	1.34394e-05	5.8461
4570333	ENSMUSG00000027605	Acss2	ENSMUSG00000027605	2	155343684	155411460	1	acyl-CoA synthetase short-chain family member 2 [Source:MGI Symbol;Acc:MGI:1890410]	-0.839039	10.8822	-8.18657	6.26879e-07	1.35483e-05	5.83682
6480324	ENSMUSG00000020701	Tmem132e	ENSMUSG00000020701	11	82202402	82259834	1	transmembrane protein 132E [Source:MGI Symbol;Acc:MGI:2685490]	1.02617	7.75208	8.18308	6.30217e-07	1.3609e-05	5.83128
130437	ENSMUSG00000021485	Mxd3	ENSMUSG00000021485	13	55426529	55431119	-1	Max dimerization protein 3 [Source:MGI Symbol;Acc:MGI:104987]	0.729986	7.31318	8.17569	6.37359e-07	1.37517e-05	5.81954
6450725	NA	Fry	NA	NA	NA	NA	NA	NA	-0.897098	8.99662	-8.17479	6.38225e-07	1.37588e-05	5.81813
2490039	ENSMUSG00000062991	Nrg1	ENSMUSG00000062991	8	32928500	33119581	-1	neuregulin 1 [Source:MGI Symbol;Acc:MGI:96083]	0.793758	7.5658	8.1728	6.40172e-07	1.37892e-05	5.81496
4900519	ENSMUSG00000019970	Sgk1	ENSMUSG00000019970	10	21601990	21719709	1	serum/glucocorticoid regulated kinase 1 [Source:MGI Symbol;Acc:MGI:1340062]	0.740454	11.3568	8.16623	6.46612e-07	1.3893e-05	5.80453
6060376	ENSMUSG00000031697	Orc6l	ENSMUSG00000031697	8	87823531	87832177	1	origin recognition complex, subunit 6 [Source:MGI Symbol;Acc:MGI:1929285]	0.728656	11.0123	8.16632	6.46525e-07	1.3893e-05	5.80467
3190427	ENSMUSG00000026427	Lgtn	ENSMUSG00000026427	1	133049758	133084235	1	eukaryotic translation initiation factor 2D [Source:MGI Symbol;Acc:MGI:109342]	0.768166	10.2812	8.15539	6.57397e-07	1.41072e-05	5.7873
2260398	ENSMUSG00000044646	Zbtb7c	ENSMUSG00000044646	18	75979832	76308215	1	zinc finger and BTB domain containing 7C [Source:MGI Symbol;Acc:MGI:2443302]	-0.743481	8.92386	-8.1551	6.57681e-07	1.41072e-05	5.78685
2650201	ENSMUSG00000009670	Tex11	ENSMUSG00000009670	X	98033987	98255006	-1	testis expressed gene 11 [Source:MGI Symbol;Acc:MGI:1933237]	-0.713091	7.35876	-8.14356	6.69375e-07	1.43341e-05	5.76849
6650687	ENSMUSG00000022952	Runx1	ENSMUSG00000022952	16	92601712	92826311	-1	runt related transcription factor 1 [Source:MGI Symbol;Acc:MGI:99852]	0.651013	7.89913	8.14215	6.70813e-07	1.43529e-05	5.76626
1430470	ENSMUSG00000037887	Dusp8	ENSMUSG00000037887	7	149265395	149281748	-1	dual specificity phosphatase 8 [Source:MGI Symbol;Acc:MGI:106626]	0.697497	7.86732	8.13906	6.73992e-07	1.4409e-05	5.76133
6290133	ENSMUSG00000037419	Endod1	ENSMUSG00000037419	9	14158434	14185951	-1	endonuclease domain containing 1 [Source:MGI Symbol;Acc:MGI:1919196]	0.623535	11.7592	8.12973	6.8367e-07	1.45916e-05	5.74648
3870100	ENSMUSG00000026526	Fh1	ENSMUSG00000026526	1	177530505	177555766	-1	fumarate hydratase 1 [Source:MGI Symbol;Acc:MGI:95530]	-0.683946	12.8979	-8.12139	6.92452e-07	1.47668e-05	5.73319
6620152	ENSMUSG00000005299	Letm1	ENSMUSG00000005299	5	34082322	34125466	-1	leucine zipper-EF-hand containing transmembrane protein 1 [Source:MGI Symbol;Acc:MGI:1932557]	-0.7568	10.6238	-8.10868	7.06053e-07	1.49946e-05	5.71293
1850274	ENSMUSG00000049612	Omg	ENSMUSG00000049612	11	79314484	79317584	-1	oligodendrocyte myelin glycoprotein [Source:MGI Symbol;Acc:MGI:106586]	-1.04486	10.0261	-8.10296	7.12272e-07	1.51142e-05	5.70379
5310364	ENSMUSG00000004849	Ap1s1	ENSMUSG00000004849	5	137510863	137522005	-1	adaptor protein complex AP-1, sigma 1 [Source:MGI Symbol;Acc:MGI:1098244]	0.625336	9.6429	8.0982	7.17488e-07	1.52033e-05	5.69619
5390494	ENSMUSG00000019961	Tmpo	ENSMUSG00000019961	10	90610316	90634759	-1	thymopoietin [Source:MGI Symbol;Acc:MGI:106920]	0.971672	7.96008	8.09645	7.1942e-07	1.52281e-05	5.69339
4200403	ENSMUSG00000003549	Ercc1	ENSMUSG00000003549	7	19930127	19941873	1	excision repair cross-complementing rodent repair deficiency, complementation group 1 [Source:MGI Symbol;Acc:MGI:95412]	0.960528	9.77209	8.08673	7.30218e-07	1.54313e-05	5.67788
240593	ENSMUSG00000020321	Mdh1	ENSMUSG00000020321	11	21456790	21472370	-1	malate dehydrogenase 1, NAD (soluble) [Source:MGI Symbol;Acc:MGI:97051]	-1.6369	9.54285	-8.0723	7.46583e-07	1.57508e-05	5.65479
1090672	ENSMUSG00000024960	Plcb3	ENSMUSG00000024960	19	7028204	7044279	-1	phospholipase C, beta 3 [Source:MGI Symbol;Acc:MGI:104778]	-0.683944	9.94094	-8.07178	7.4718e-07	1.57508e-05	5.65396
870386	ENSMUSG00000033379	Atp6v0b	ENSMUSG00000033379	4	117556931	117559938	-1	ATPase, H+ transporting, lysosomal V0 subunit B [Source:MGI Symbol;Acc:MGI:1890510]	-0.618875	11.6212	-8.06633	7.53458e-07	1.58572e-05	5.64524
2340376	ENSMUSG00000030779	Rbbp6	ENSMUSG00000030779	7	130109200	130146071	1	retinoblastoma binding protein 6 [Source:MGI Symbol;Acc:MGI:894835]	-0.913766	8.67448	-8.06312	7.57187e-07	1.59096e-05	5.6401
6290403	ENSMUSG00000042182	Bend6	ENSMUSG00000042182	1	33908897	33964661	-1	BEN domain containing 6 [Source:MGI Symbol;Acc:MGI:2444572]	-0.929865	8.80079	-8.0591	7.61887e-07	1.59822e-05	5.63366
4120008	ENSMUSG00000039735	Fnbp1l	ENSMUSG00000039735	3	122241637	122322585	-1	formin binding protein 1-like [Source:MGI Symbol;Acc:MGI:1925642]	-0.817913	11.8524	-8.05481	7.66929e-07	1.60749e-05	5.62679
6280088	ENSMUSG00000032221	Mns1	ENSMUSG00000032221	9	72286336	72306381	1	meiosis-specific nuclear structural protein 1 [Source:MGI Symbol;Acc:MGI:107933]	0.829582	9.90613	8.0536	7.6836e-07	1.60917e-05	5.62485
1740504	ENSMUSG00000019055	Plod1	ENSMUSG00000019055	4	147283862	147310876	-1	procollagen-lysine, 2-oxoglutarate 5-dioxygenase 1 [Source:MGI Symbol;Acc:MGI:99907]	-0.620171	8.99195	-8.04342	7.80485e-07	1.63323e-05	5.60854
160519	ENSMUSG00000062373	Tmem65	ENSMUSG00000062373	15	58613824	58655085	-1	transmembrane protein 65 [Source:MGI Symbol;Acc:MGI:1922118]	-0.598894	11.6893	-8.02505	8.02899e-07	1.67741e-05	5.57905
5960192	ENSMUSG00000018585	Atox1	ENSMUSG00000018585	11	55260143	55274741	-1	ATX1 (antioxidant protein 1) homolog 1 (yeast) [Source:MGI Symbol;Acc:MGI:1333855]	-0.821999	11.3275	-8.02329	8.05085e-07	1.68061e-05	5.57622
6290689	ENSMUSG00000041773	Enc1	ENSMUSG00000041773	13	98011060	98022994	1	ectodermal-neural cortex 1 [Source:MGI Symbol;Acc:MGI:109610]	0.593617	9.24664	8.02015	8.08989e-07	1.68739e-05	5.57118
2710367	ENSMUSG00000020591	Ntsr2	ENSMUSG00000020591	12	16660276	16667042	1	neurotensin receptor 2 [Source:MGI Symbol;Acc:MGI:108018]	-0.84521	8.81522	-8.01466	8.15879e-07	1.70038e-05	5.56235
6110102	ENSMUSG00000039382	Wdr45	ENSMUSG00000039382	X	7299099	7305327	1	WD repeat domain 45 [Source:MGI Symbol;Acc:MGI:1859606]	-0.552453	10.4568	-8.0139	8.1683e-07	1.70064e-05	5.56113
60400	ENSMUSG00000033295	Ptprf	ENSMUSG00000033295	4	117880818	117964010	-1	protein tyrosine phosphatase, receptor type, F [Source:MGI Symbol;Acc:MGI:102695]	-0.735896	9.44966	-8.01287	8.18131e-07	1.70093e-05	5.55948
4040593	ENSMUSG00000031843	Mphosph6	ENSMUSG00000031843	8	120315545	120325829	-1	M phase phosphoprotein 6 [Source:MGI Symbol;Acc:MGI:1915783]	0.700825	10.591	7.99976	8.34863e-07	1.73012e-05	5.53839
6840438	ENSMUSG00000025193	Cutc	ENSMUSG00000025193	19	43827486	43843128	1	cutC copper transporter homolog (E.coli) [Source:MGI Symbol;Acc:MGI:1913638]	-0.909564	9.29632	-7.99577	8.40033e-07	1.73803e-05	5.53196
3390605	ENSMUSG00000053929	Cyhr1	ENSMUSG00000053929	15	76476197	76490547	-1	cysteine and histidine rich 1 [Source:MGI Symbol;Acc:MGI:1859320]	-0.698674	12.1113	-7.9866	8.5202e-07	1.76e-05	5.51721
4250619	ENSMUSG00000027582	Zgpat	ENSMUSG00000027582	2	181099633	181118333	1	zinc finger, CCCH-type with G patch domain [Source:MGI Symbol;Acc:MGI:2449939]	-0.560556	9.39634	-7.98537	8.53651e-07	1.76054e-05	5.51522
4120309	ENSMUSG00000020648	Dus4l	ENSMUSG00000020648	12	32324920	32339691	-1	dihydrouridine synthase 4-like (S. cerevisiae) [Source:MGI Symbol;Acc:MGI:1919166]	0.633885	9.24178	7.97804	8.63385e-07	1.77918e-05	5.50341
4480180	ENSMUSG00000020205	Phlda1	ENSMUSG00000020205	10	110943342	110945705	1	pleckstrin homology-like domain, family A, member 1 [Source:MGI Symbol;Acc:MGI:1096880]	1.65316	11.3154	7.97344	8.69559e-07	1.79047e-05	5.49599
5360356	ENSMUSG00000026827	Gpd2	ENSMUSG00000026827	2	57090046	57223130	1	glycerol phosphate dehydrogenase 2, mitochondrial [Source:MGI Symbol;Acc:MGI:99778]	0.602249	13.0863	7.9628	8.84006e-07	1.8173e-05	5.47883
6420750	ENSMUSG00000049532	Sall2	ENSMUSG00000049532	14	52930847	52948437	-1	sal-like 2 (Drosophila) [Source:MGI Symbol;Acc:MGI:1354373]	0.872543	11.163	7.96224	8.8478e-07	1.81744e-05	5.47791
2230687	ENSMUSG00000032816	Igdcc4	ENSMUSG00000032816	9	64949293	64985747	1	immunoglobulin superfamily, DCC subclass, member 4 [Source:MGI Symbol;Acc:MGI:1858497]	0.735515	11.9693	7.93946	9.166e-07	1.8798e-05	5.44112
1580025	ENSMUSG00000050010	Shisa3	ENSMUSG00000050010	5	67999122	68014791	1	shisa homolog 3 (Xenopus laevis) [Source:MGI Symbol;Acc:MGI:3041225]	0.623669	7.35135	7.93238	9.26741e-07	1.89757e-05	5.42966
5130138	ENSMUSG00000020263	Appl2	ENSMUSG00000020263	10	83062778	83111483	-1	adaptor protein, phosphotyrosine interaction, PH domain and leucine zipper containing 2 [Source:MGI Symbol;Acc:MGI:2384914]	-0.743605	12.06	-7.93084	9.28965e-07	1.90061e-05	5.42717
6400392	ENSMUSG00000022337	Ttc35	ENSMUSG00000022337	15	43308775	43359323	1	tetratricopeptide repeat domain 35 [Source:MGI Symbol;Acc:MGI:1913986]	-0.649689	12.8153	-7.92954	9.30844e-07	1.90142e-05	5.42506
1340139	ENSMUSG00000061477	Rps7	ENSMUSG00000061477	12	29315712	29320818	-1	ribosomal protein S7 [Source:MGI Symbol;Acc:MGI:1333818]	0.550941	14.325	7.92963	9.30714e-07	1.90142e-05	5.42521
6550754	ENSMUSG00000018209	Stk4	ENSMUSG00000018209	2	163896058	163981260	1	serine/threonine kinase 4 [Source:MGI Symbol;Acc:MGI:1929004]	-0.810399	11.0965	-7.92839	9.32504e-07	1.90179e-05	5.42321
2940114	ENSMUSG00000042359	Osbpl6	ENSMUSG00000042359	2	76244565	76438704	1	oxysterol binding protein-like 6 [Source:MGI Symbol;Acc:MGI:2139014]	-0.543082	8.12389	-7.92734	9.34031e-07	1.90339e-05	5.4215
5810291	ENSMUSG00000019843	Fyn	ENSMUSG00000019843	10	39088661	39285187	1	Fyn proto-oncogene [Source:MGI Symbol;Acc:MGI:95602]	0.746983	8.01648	7.9145	9.5286e-07	1.93869e-05	5.40072
4640187	ENSMUSG00000036880	Acaa2	ENSMUSG00000036880	18	74938851	74965861	1	acetyl-Coenzyme A acyltransferase 2 (mitochondrial 3-oxoacyl-Coenzyme A thiolase) [Source:MGI Symbol;Acc:MGI:1098623]	-0.679698	10.3828	-7.91101	9.58052e-07	1.94617e-05	5.39506
6020181	ENSMUSG00000057880	Abat	ENSMUSG00000057880	16	8513522	8621661	1	4-aminobutyrate aminotransferase [Source:MGI Symbol;Acc:MGI:2443582]	-0.915871	12.5106	-7.89892	9.7626e-07	1.97992e-05	5.37545
670647	ENSMUSG00000020599	Rgs9	ENSMUSG00000020599	11	109086669	109159443	-1	regulator of G-protein signaling 9 [Source:MGI Symbol;Acc:MGI:1338824]	0.683173	9.15047	7.89845	9.76977e-07	1.97992e-05	5.37469
2140102	ENSMUSG00000022378	Fam49b	ENSMUSG00000022378	15	63760652	63892010	-1	family with sequence similarity 49, member B [Source:MGI Symbol;Acc:MGI:1923520]	0.620674	9.21523	7.8975	9.78418e-07	1.98128e-05	5.37316
3440187	ENSMUSG00000021748	Pdhb	ENSMUSG00000021748	14	8998505	9005506	-1	pyruvate dehydrogenase (lipoamide) beta [Source:MGI Symbol;Acc:MGI:1915513]	-0.857222	10.8828	-7.89486	9.82455e-07	1.98367e-05	5.36887
3870072	ENSMUSG00000031740	Mmp2	ENSMUSG00000031740	8	95351227	95377316	1	matrix metallopeptidase 2 [Source:MGI Symbol;Acc:MGI:97009]	0.760809	7.95401	7.89511	9.82083e-07	1.98367e-05	5.36926
3310491	ENSMUSG00000032135	Mcam	ENSMUSG00000032135	9	43942552	43950810	1	melanoma cell adhesion molecule [Source:MGI Symbol;Acc:MGI:1933966]	-0.704384	8.67154	-7.89503	9.82203e-07	1.98367e-05	5.36913
160463	ENSMUSG00000033880	Lgals3bp	ENSMUSG00000033880	11	118254065	118263406	-1	lectin, galactoside-binding, soluble, 3 binding protein [Source:MGI Symbol;Acc:MGI:99554]	0.758147	10.1718	7.89104	9.88327e-07	1.99349e-05	5.36266
6280128	ENSMUSG00000035049	Rrp12	ENSMUSG00000035049	19	41937342	41970643	-1	ribosomal RNA processing 12 homolog (S. cerevisiae) [Source:MGI Symbol;Acc:MGI:2147437]	0.656962	10.0631	7.88933	9.9096e-07	1.99723e-05	5.35989
7380634	ENSMUSG00000036632	Alg5	ENSMUSG00000036632	3	54539461	54555049	1	asparagine-linked glycosylation 5 homolog (yeast, dolichyl-phosphate beta-glucosyltransferase) [Source:MGI Symbol;Acc:MGI:1913498]	0.573401	10.4141	7.88585	9.96351e-07	2.00495e-05	5.35424
6980671	ENSMUSG00000022096	Hr	ENSMUSG00000022096	14	70952019	70973355	1	hairless [Source:MGI Symbol;Acc:MGI:96223]	-0.749529	9.11817	-7.88446	9.98522e-07	2.00775e-05	5.35198
2070368	ENSMUSG00000021222	Dcaf4	ENSMUSG00000021222	12	84861416	84882938	1	DDB1 and CUL4 associated factor 4 [Source:MGI Symbol;Acc:MGI:1921078]	0.676775	9.84355	7.88377	9.99593e-07	2.00833e-05	5.35086
1740669	ENSMUSG00000020333	Acsl6	ENSMUSG00000020333	11	54117300	54178258	1	acyl-CoA synthetase long-chain family member 6 [Source:MGI Symbol;Acc:MGI:894291]	-1.36381	8.99879	-7.87387	1.01516e-06	2.038e-05	5.33477
3140328	ENSMUSG00000059895	Ptp4a3	ENSMUSG00000059895	15	73553575	73589196	1	protein tyrosine phosphatase 4a3 [Source:MGI Symbol;Acc:MGI:1277098]	0.799445	9.7683	7.87024	1.02092e-06	2.04798e-05	5.32887
460221	ENSMUSG00000035692	Isg15	ENSMUSG00000035692	4	155573533	155574927	-1	ISG15 ubiquitin-like modifier [Source:MGI Symbol;Acc:MGI:1855694]	0.700637	8.3171	7.86537	1.02872e-06	2.06041e-05	5.32095
7100301	ENSMUSG00000040204	2810417H13Rik	ENSMUSG00000040204	9	65738044	65751073	1	RIKEN cDNA 2810417H13 gene [Source:MGI Symbol;Acc:MGI:1915276]	0.611907	7.37989	7.86307	1.03243e-06	2.06622e-05	5.31721
3840598	ENSMUSG00000020282	Rhbdf1	ENSMUSG00000020282	11	32109585	32122300	-1	rhomboid family 1 (Drosophila) [Source:MGI Symbol;Acc:MGI:104328]	1.15342	11.5538	7.86182	1.03445e-06	2.06865e-05	5.31517
770086	ENSMUSG00000020163	Uqcr11	ENSMUSG00000020163	10	79865742	79869575	-1	ubiquinol-cytochrome c reductase, complex III subunit XI [Source:MGI Symbol;Acc:MGI:1913844]	-0.607147	14.474	-7.85538	1.04491e-06	2.08795e-05	5.30469
2810047	ENSMUSG00000018796	Acsl1	ENSMUSG00000018796	8	47556395	47621405	1	acyl-CoA synthetase long-chain family member 1 [Source:MGI Symbol;Acc:MGI:102797]	-0.729745	8.26179	-7.84743	1.05797e-06	2.11241e-05	5.29176
2970181	ENSMUSG00000039814	Xkr5	ENSMUSG00000039814	8	18932729	18950975	-1	X Kell blood group precursor-related family, member 5 [Source:MGI Symbol;Acc:MGI:2442327]	0.646695	7.62981	7.84551	1.06117e-06	2.11715e-05	5.28862
5360338	ENSMUSG00000031007	Atp6ap2	ENSMUSG00000031007	X	12164927	12194175	1	ATPase, H+ transporting, lysosomal accessory protein 2 [Source:MGI Symbol;Acc:MGI:1917745]	-0.605249	10.5276	-7.8343	1.07994e-06	2.15293e-05	5.27035
630437	ENSMUSG00000028560	Usp1	ENSMUSG00000028560	4	98590501	98602234	1	ubiquitin specific peptidase 1 [Source:MGI Symbol;Acc:MGI:2385198]	1.00802	9.02008	7.82173	1.10143e-06	2.19406e-05	5.24984
1770224	ENSMUSG00000030796	Tead2	ENSMUSG00000030796	7	52471123	52489005	1	TEA domain family member 2 [Source:MGI Symbol;Acc:MGI:104904]	0.659899	11.0995	7.81777	1.10829e-06	2.20602e-05	5.24338
4210239	ENSMUSG00000023032	Slc4a8	ENSMUSG00000023032	15	100592178	100654399	1	solute carrier family 4 (anion exchanger), member 8 [Source:MGI Symbol;Acc:MGI:1928745]	-0.958371	8.51161	-7.81045	1.12109e-06	2.22805e-05	5.23142
4610075	ENSMUSG00000049396	Gemin4	ENSMUSG00000049396	11	76024073	76031166	-1	gem (nuclear organelle) associated protein 4 [Source:MGI Symbol;Acc:MGI:2449313]	0.554357	9.45521	7.81075	1.12056e-06	2.22805e-05	5.23191
3440445	ENSMUSG00000037621	Atoh8	ENSMUSG00000037621	6	72156171	72185571	-1	atonal homolog 8 (Drosophila) [Source:MGI Symbol;Acc:MGI:1918343]	-0.690435	7.80861	-7.79967	1.14021e-06	2.26255e-05	5.21381
6940315	ENSMUSG00000024247	Pkdcc	ENSMUSG00000024247	17	83614623	83624410	1	protein kinase domain containing, cytoplasmic [Source:MGI Symbol;Acc:MGI:2147077]	0.614454	8.67342	7.79775	1.14367e-06	2.26766e-05	5.21066
730541	ENSMUSG00000005873	Reep5	ENSMUSG00000005873	18	34504543	34533069	-1	receptor accessory protein 5 [Source:MGI Symbol;Acc:MGI:1270152]	-0.510669	11.8667	-7.79434	1.1498e-06	2.27805e-05	5.20509
1090524	ENSMUSG00000040463	Mybbp1a	ENSMUSG00000040463	11	72254857	72265270	1	MYB binding protein (P160) 1a [Source:MGI Symbol;Acc:MGI:106181]	0.708214	10.4802	7.79144	1.15505e-06	2.28669e-05	5.20035
7150634	ENSMUSG00000040044	Orc3l	ENSMUSG00000040044	4	34518045	34562193	-1	origin recognition complex, subunit 3 [Source:MGI Symbol;Acc:MGI:1354944]	-0.542148	9.24653	-7.78847	1.16046e-06	2.29565e-05	5.19548
3460685	ENSMUSG00000048022	Tmem229a	ENSMUSG00000048022	6	24901141	24906297	-1	transmembrane protein 229A [Source:MGI Symbol;Acc:MGI:2442812]	0.965382	9.12813	7.78781	1.16167e-06	2.29627e-05	5.1944
3850661	ENSMUSG00000022783	Spag6	ENSMUSG00000022783	16	16753109	16829549	-1	sperm associated antigen 6 [Source:MGI Symbol;Acc:MGI:1354388]	0.619172	7.67867	7.78635	1.16434e-06	2.29801e-05	5.19201
4610669	ENSMUSG00000039031	Arhgap18	ENSMUSG00000039031	10	26492283	26638454	1	Rho GTPase activating protein 18 [Source:MGI Symbol;Acc:MGI:1921160]	0.971053	10.4114	7.7746	1.18606e-06	2.33907e-05	5.17277
1570328	ENSMUSG00000030168	Adipor2	ENSMUSG00000030168	6	119303168	119367501	-1	adiponectin receptor 2 [Source:MGI Symbol;Acc:MGI:93830]	-1.09489	12.619	-7.77144	1.19196e-06	2.34891e-05	5.1676
5720626	ENSMUSG00000028896	Rcc1	ENSMUSG00000028896	4	131887834	131909520	-1	regulator of chromosome condensation 1 [Source:MGI Symbol;Acc:MGI:1913989]	0.587867	8.17757	7.77012	1.19444e-06	2.35199e-05	5.16544
4040475	ENSMUSG00000029334	Prkg2	ENSMUSG00000029334	5	99358792	99466370	-1	protein kinase, cGMP-dependent, type II [Source:MGI Symbol;Acc:MGI:108173]	0.696087	7.71943	7.76119	1.21136e-06	2.37984e-05	5.15079
4150242	ENSMUSG00000015944	Gatsl2	ENSMUSG00000015944	5	134575581	134620213	1	GATS protein-like 2 [Source:MGI Symbol;Acc:MGI:1933384]	-0.542966	9.87087	-7.75792	1.21761e-06	2.39029e-05	5.14543
3170523	ENSMUSG00000024790	Sac3d1	ENSMUSG00000024790	19	6116004	6118586	-1	SAC3 domain containing 1 [Source:MGI Symbol;Acc:MGI:1913656]	0.853003	8.5796	7.75727	1.21887e-06	2.39094e-05	5.14435
3870372	ENSMUSG00000037466	4930427A07Rik	ENSMUSG00000037466	12	114394632	114413736	1	RIKEN cDNA 4930427A07 gene [Source:MGI Symbol;Acc:MGI:2144738]	0.643726	7.73339	7.75423	1.22472e-06	2.39875e-05	5.13937
3990326	ENSMUSG00000032397	Tipin	ENSMUSG00000032397	9	64129414	64152599	1	timeless interacting protein [Source:MGI Symbol;Acc:MGI:1921571]	0.820958	10.9476	7.75192	1.22918e-06	2.40565e-05	5.13559
6840689	ENSMUSG00000021009	Ptpn21	ENSMUSG00000021009	12	99914951	99975615	-1	protein tyrosine phosphatase, non-receptor type 21 [Source:MGI Symbol;Acc:MGI:1344406]	1.18507	9.95933	7.74508	1.24251e-06	2.42989e-05	5.12436
4670653	ENSMUSG00000032121	Tmem218	ENSMUSG00000032121	9	37015918	37030795	1	transmembrane protein 218 [Source:MGI Symbol;Acc:MGI:1913529]	-0.678912	10.7823	-7.74163	1.2493e-06	2.4413e-05	5.11869
3440100	ENSMUSG00000032477	Cdc25a	ENSMUSG00000032477	9	109778083	109796392	1	cell division cycle 25 homolog A (S. pombe) [Source:MGI Symbol;Acc:MGI:103198]	0.679295	8.70502	7.72878	1.27491e-06	2.48757e-05	5.09756
3370309	ENSMUSG00000003348	Mobkl2a	ENSMUSG00000003348	10	80148001	80164565	-1	MOB1, Mps One Binder kinase activator-like 2A (yeast) [Source:MGI Symbol;Acc:MGI:3050117]	0.883612	8.13901	7.70589	1.32188e-06	2.57142e-05	5.05989
6100154	ENSMUSG00000010064	Slc38a3	ENSMUSG00000010064	9	107552970	107569705	-1	solute carrier family 38, member 3 [Source:MGI Symbol;Acc:MGI:1923507]	-0.619559	10.7407	-7.6945	1.34592e-06	2.61296e-05	5.04113
2360672	ENSMUSG00000006611	Hfe	ENSMUSG00000006611	13	23793903	23802723	-1	hemochromatosis [Source:MGI Symbol;Acc:MGI:109191]	-0.532388	9.39388	-7.69433	1.34629e-06	2.61296e-05	5.04085
7000121	ENSMUSG00000026527	Rgs7	ENSMUSG00000026527	1	176989867	177421261	-1	regulator of G protein signaling 7 [Source:MGI Symbol;Acc:MGI:1346089]	0.711991	11.1235	7.69009	1.35537e-06	2.6286e-05	5.03385
5260079	ENSMUSG00000030691	Fchsd2	ENSMUSG00000030691	7	108257289	108432919	1	FCH and double SH3 domains 2 [Source:MGI Symbol;Acc:MGI:2448475]	0.739519	10.0442	7.68951	1.35662e-06	2.62904e-05	5.03289
3940687	ENSMUSG00000033577	Myo6	ENSMUSG00000033577	9	80012838	80159536	1	myosin VI [Source:MGI Symbol;Acc:MGI:104785]	-0.513307	13.6264	-7.67713	1.38351e-06	2.67912e-05	5.01246
7210687	ENSMUSG00000002985	Apoe	ENSMUSG00000002985	7	20281595	20284515	-1	apolipoprotein E [Source:MGI Symbol;Acc:MGI:88057]	-0.684127	14.209	-7.67538	1.38734e-06	2.68452e-05	5.00958
1470397	ENSMUSG00000037686	Aspg	ENSMUSG00000037686	12	113344894	113365784	1	asparaginase homolog (S. cerevisiae) [Source:MGI Symbol;Acc:MGI:2144822]	-0.923048	7.84298	-7.67247	1.39376e-06	2.69491e-05	5.00478
1050673	ENSMUSG00000039195	1110008P14Rik	ENSMUSG00000039195	2	32232617	32237458	-1	RIKEN cDNA 1110008P14 gene [Source:MGI Symbol;Acc:MGI:1920987]	0.605719	12.5647	7.66995	1.39935e-06	2.7037e-05	5.0006
1570703	ENSMUSG00000044350	9030625A04Rik	ENSMUSG00000044350	14	77424003	77436711	-1	RIKEN cDNA 9030625A04 gene [Source:MGI Symbol;Acc:MGI:2445077]	0.77474	8.0461	7.661	1.41938e-06	2.74034e-05	4.98581
6480131	ENSMUSG00000038213	Tapbpl	ENSMUSG00000038213	6	125173951	125181878	-1	TAP binding protein-like [Source:MGI Symbol;Acc:MGI:2384853]	0.790434	8.44817	7.65997	1.4217e-06	2.74274e-05	4.98411
3890167	ENSMUSG00000056043	Rgs9bp	ENSMUSG00000056043	7	36364017	36370601	-1	regulator of G-protein signalling 9 binding protein [Source:MGI Symbol;Acc:MGI:2384418]	-0.524737	8.05054	-7.65593	1.43085e-06	2.75833e-05	4.97744
5310133	ENSMUSG00000020432	Tcn2	ENSMUSG00000020432	11	3817195	3832162	-1	transcobalamin 2 [Source:MGI Symbol;Acc:MGI:98534]	-0.648349	10.013	-7.65394	1.43539e-06	2.765e-05	4.97414
7570706	ENSMUSG00000052738	Suclg1	ENSMUSG00000052738	6	73198376	73226901	1	succinate-CoA ligase, GDP-forming, alpha subunit [Source:MGI Symbol;Acc:MGI:1927234]	-0.676067	13.3161	-7.64641	1.45266e-06	2.79409e-05	4.96169
2850730	ENSMUSG00000041733	Coq5	ENSMUSG00000041733	5	115729675	115746981	1	coenzyme Q5 homolog, methyltransferase (yeast) [Source:MGI Symbol;Acc:MGI:1098643]	-0.696641	12.2319	-7.6453	1.45524e-06	2.79696e-05	4.95984
2450088	ENSMUSG00000038732	Mboat1	ENSMUSG00000038732	13	30228367	30338586	1	membrane bound O-acyltransferase domain containing 1 [Source:MGI Symbol;Acc:MGI:2387184]	0.850412	8.02924	7.64444	1.45723e-06	2.79868e-05	4.95842
1660541	ENSMUSG00000025086	Trub1	ENSMUSG00000025086	19	57527396	57565495	1	TruB pseudouridine (psi) synthase homolog 1 (E. coli) [Source:MGI Symbol;Acc:MGI:1919383]	0.684926	8.96436	7.64326	1.45997e-06	2.80185e-05	4.95646
1410113	ENSMUSG00000026956	Uap1l1	ENSMUSG00000026956	2	25215409	25221202	-1	UDP-N-acteylglucosamine pyrophosphorylase 1-like 1 [Source:MGI Symbol;Acc:MGI:2443318]	-0.646197	10.3354	-7.62962	1.49199e-06	2.86117e-05	4.93388
4040471	ENSMUSG00000054115	Skp2	ENSMUSG00000054115	15	9041742	9070207	-1	S-phase kinase-associated protein 2 (p45) [Source:MGI Symbol;Acc:MGI:1351663]	0.666729	8.75749	7.62312	1.50751e-06	2.88663e-05	4.92311
1410521	ENSMUSG00000035776	Cd99l2	ENSMUSG00000035776	X	68673235	68746024	-1	CD99 antigen-like 2 [Source:MGI Symbol;Acc:MGI:2177151]	-0.642728	9.92507	-7.61986	1.51537e-06	2.8995e-05	4.9177
10348	ENSMUSG00000038576	Susd4	ENSMUSG00000038576	1	184693991	184826729	1	sushi domain containing 4 [Source:MGI Symbol;Acc:MGI:2138351]	0.677143	8.02716	7.61618	1.52428e-06	2.91223e-05	4.91159
990100	ENSMUSG00000024206	Rfx2	ENSMUSG00000024206	17	56915320	56970431	-1	regulatory factor X, 2 (influences HLA class II expression) [Source:MGI Symbol;Acc:MGI:106583]	-1.23532	10.3448	-7.60952	1.54055e-06	2.94111e-05	4.90054
6370367	ENSMUSG00000056962	Jmjd6	ENSMUSG00000056962	11	116698746	116704763	-1	jumonji domain containing 6 [Source:MGI Symbol;Acc:MGI:1858910]	0.592949	11.5478	7.60851	1.54303e-06	2.94367e-05	4.89887
670348	ENSMUSG00000057130	Txnl4a	ENSMUSG00000057130	18	80403534	80420272	1	thioredoxin-like 4A [Source:MGI Symbol;Acc:MGI:1351613]	0.676012	11.3515	7.605	1.55172e-06	2.95585e-05	4.89302
2810746	ENSMUSG00000029432	Gbas	ENSMUSG00000029432	5	130230938	130264203	1	glioblastoma amplified sequence [Source:MGI Symbol;Acc:MGI:1278343]	-0.654974	10.5384	-7.59945	1.56552e-06	2.97994e-05	4.88381
4280338	ENSMUSG00000037572	Wdhd1	ENSMUSG00000037572	14	47860619	47896532	-1	WD repeat and HMG-box DNA binding protein 1 [Source:MGI Symbol;Acc:MGI:2443514]	0.648174	7.41192	7.59657	1.57273e-06	2.99144e-05	4.87903
510368	ENSMUSG00000021250	Fos	ENSMUSG00000021250	12	86814840	86818223	1	FBJ osteosarcoma oncogene [Source:MGI Symbol;Acc:MGI:95574]	-0.928889	9.17295	-7.59481	1.57715e-06	2.99763e-05	4.8761
5670451	ENSMUSG00000000567	Sox9	ENSMUSG00000000567	11	112643524	112649074	1	SRY-box containing gene 9 [Source:MGI Symbol;Acc:MGI:98371]	-0.982639	10.6633	-7.58569	1.60029e-06	3.03938e-05	4.86094
7650246	ENSMUSG00000025026	Add3	ENSMUSG00000025026	19	53214935	53321889	1	adducin 3 (gamma) [Source:MGI Symbol;Acc:MGI:1351615]	-0.735046	7.7984	-7.58514	1.60169e-06	3.03978e-05	4.86003
650373	ENSMUSG00000024844	Banf1	ENSMUSG00000024844	19	5364641	5366645	-1	barrier to autointegration factor 1 [Source:MGI Symbol;Acc:MGI:1346330]	0.839455	10.3338	7.5743	1.6297e-06	3.08839e-05	4.84199
5570672	ENSMUSG00000015090	Ptgds	ENSMUSG00000015090	2	25322229	25325566	-1	prostaglandin D2 synthase (brain) [Source:MGI Symbol;Acc:MGI:99261]	0.583059	8.28288	7.57045	1.63977e-06	3.10517e-05	4.83558
4220433	ENSMUSG00000070319	Eif3g	ENSMUSG00000070319	9	20698796	20703044	-1	eukaryotic translation initiation factor 3, subunit G [Source:MGI Symbol;Acc:MGI:1858258]	0.776718	12.3166	7.56977	1.64155e-06	3.10626e-05	4.83445
3420554	ENSMUSG00000029642	Polr1d	ENSMUSG00000029642	5	147888626	147922937	1	polymerase (RNA) I polypeptide D [Source:MGI Symbol;Acc:MGI:108403]	0.663951	12.2474	7.56567	1.65235e-06	3.12209e-05	4.82762
1740059	ENSMUSG00000036833	Pnpla7	ENSMUSG00000036833	2	24831553	24909577	1	patatin-like phospholipase domain containing 7 [Source:MGI Symbol;Acc:MGI:2385325]	-0.682114	9.31593	-7.56037	1.66643e-06	3.14407e-05	4.81879
770070	ENSMUSG00000028040	Efna4	ENSMUSG00000028040	3	89137312	89141950	-1	ephrin A4 [Source:MGI Symbol;Acc:MGI:106643]	0.658474	8.59074	7.55684	1.67589e-06	3.15728e-05	4.8129
5700270	ENSMUSG00000048148	Nwd1	ENSMUSG00000048148	8	75170610	75238645	1	NACHT and WD repeat domain containing 1 [Source:MGI Symbol;Acc:MGI:2442268]	0.614704	7.56768	7.55604	1.67803e-06	3.15899e-05	4.81158
270437	ENSMUSG00000003848	Nob1	ENSMUSG00000003848	8	109936386	109948951	-1	NIN1/RPN12 binding protein 1 homolog (S. cerevisiae) [Source:MGI Symbol;Acc:MGI:1914869]	0.769667	9.33304	7.55207	1.68872e-06	3.17235e-05	4.80496
4210553	ENSMUSG00000037966	Ninj1	ENSMUSG00000037966	13	49282854	49291613	1	ninjurin 1 [Source:MGI Symbol;Acc:MGI:1196617]	-0.768783	8.36098	-7.55203	1.68883e-06	3.17235e-05	4.8049
2480551	ENSMUSG00000006589	Aprt	ENSMUSG00000006589	8	125098537	125100807	-1	adenine phosphoribosyl transferase [Source:MGI Symbol;Acc:MGI:88061]	0.818717	11.7293	7.54816	1.69934e-06	3.18977e-05	4.79844
2760131	ENSMUSG00000027132	2410042D21Rik	ENSMUSG00000027132	2	112219368	112254397	1	RIKEN cDNA 2410042D21 gene [Source:MGI Symbol;Acc:MGI:1919675]	0.506167	10.2355	7.54321	1.71288e-06	3.20815e-05	4.79018
6400463	ENSMUSG00000020520	Galnt10	ENSMUSG00000020520	11	57458944	57601016	1	UDP-N-acetyl-alpha-D-galactosamine:polypeptide N-acetylgalactosaminyltransferase 10 [Source:MGI Symbol;Acc:MGI:1890480]	1.17565	10.2795	7.53477	1.73623e-06	3.24243e-05	4.77609
5420709	ENSMUSG00000030346	Rad51ap1	ENSMUSG00000030346	6	126873068	126889605	-1	RAD51 associated protein 1 [Source:MGI Symbol;Acc:MGI:1098224]	0.657403	7.6656	7.53319	1.74063e-06	3.24829e-05	4.77346
5080747	ENSMUSG00000066755	Tnfsf18	ENSMUSG00000066755	1	163424786	163435421	1	tumor necrosis factor (ligand) superfamily, member 18 [Source:MGI Symbol;Acc:MGI:2673064]	0.626135	7.28167	7.53159	1.7451e-06	3.25426e-05	4.77079
7150397	ENSMUSG00000040711	Sh3pxd2b	ENSMUSG00000040711	11	32247820	32328173	1	SH3 and PX domains 2B [Source:MGI Symbol;Acc:MGI:2442062]	0.992207	11.0215	7.52891	1.75264e-06	3.2636e-05	4.7663
4150424	ENSMUSG00000037196	Pacrg	ENSMUSG00000037196	17	10595878	11033177	-1	PARK2 co-regulated [Source:MGI Symbol;Acc:MGI:1916560]	0.838302	10.7381	7.5249	1.76394e-06	3.27988e-05	4.75961
2370326	ENSMUSG00000011958	Bnip2	ENSMUSG00000011958	9	69837273	69856124	1	BCL2/adenovirus E1B interacting protein 2 [Source:MGI Symbol;Acc:MGI:109327]	0.515469	11.0026	7.51826	1.78286e-06	3.31266e-05	4.74851
2120086	ENSMUSG00000018547	Pip4k2b	ENSMUSG00000018547	11	97576471	97606018	-1	phosphatidylinositol-5-phosphate 4-kinase, type II, beta [Source:MGI Symbol;Acc:MGI:1934234]	0.912463	10.6874	7.51406	1.79495e-06	3.3279e-05	4.74148
830041	ENSMUSG00000022471	Xrcc6	ENSMUSG00000022471	15	81818265	81870515	1	X-ray repair complementing defective repair in Chinese hamster cells 6 [Source:MGI Symbol;Acc:MGI:95606]	0.625346	11.2799	7.51446	1.79377e-06	3.3279e-05	4.74216
270739	ENSMUSG00000029003	Mad2l2	ENSMUSG00000029003	4	147504493	147519808	1	MAD2 mitotic arrest deficient-like 2 (yeast) [Source:MGI Symbol;Acc:MGI:1919140]	-1.36508	8.90312	-7.49958	1.83721e-06	3.39646e-05	4.71726
990687	ENSMUSG00000024084	Qpct	ENSMUSG00000024084	17	79451246	79489583	1	glutaminyl-peptide cyclotransferase (glutaminyl cyclase) [Source:MGI Symbol;Acc:MGI:1917786]	0.566678	8.60534	7.48854	1.87016e-06	3.44745e-05	4.69876
4570168	ENSMUSG00000049047	Armcx3	ENSMUSG00000049047	X	131291134	131295994	1	armadillo repeat containing, X-linked 3 [Source:MGI Symbol;Acc:MGI:1918953]	-0.859474	10.4558	-7.48547	1.87943e-06	3.45957e-05	4.69362
2350445	ENSMUSG00000017386	Traf4	ENSMUSG00000017386	11	77972001	77979091	-1	TNF receptor associated factor 4 [Source:MGI Symbol;Acc:MGI:1202880]	0.963013	10.3326	7.48487	1.88124e-06	3.46043e-05	4.69261
2810594	ENSMUSG00000024109	Nrxn1	ENSMUSG00000024109	17	90435914	91492337	-1	neurexin I [Source:MGI Symbol;Acc:MGI:1096391]	0.877653	10.5704	7.47929	1.89824e-06	3.48322e-05	4.68325
1340056	ENSMUSG00000022070	6720463M24Rik	ENSMUSG00000022070	14	99445646	99473756	1	RIKEN cDNA 6720463M24 gene [Source:MGI Symbol;Acc:MGI:1924994]	0.683298	7.87829	7.47977	1.89678e-06	3.48322e-05	4.68405
2900162	ENSMUSG00000030976	4930404H21Rik	ENSMUSG00000030976	7	140778707	140793798	-1	RIKEN cDNA 4930404H21 gene [Source:MGI Symbol;Acc:MGI:1921058]	-0.650369	7.77489	-7.47903	1.89905e-06	3.48322e-05	4.68281
4390050	ENSMUSG00000071076	Jund	ENSMUSG00000071076	8	73221638	73224515	1	Jun proto-oncogene related gene d [Source:MGI Symbol;Acc:MGI:96648]	0.839318	8.72247	7.45862	1.96259e-06	3.59464e-05	4.64856
3710544	ENSMUSG00000026688	Mgst3	ENSMUSG00000026688	1	169302097	169323972	-1	microsomal glutathione S-transferase 3 [Source:MGI Symbol;Acc:MGI:1913697]	-0.587982	9.70881	-7.45818	1.96401e-06	3.59467e-05	4.64781
7150356	NA	Hist2h2aa1	NA	NA	NA	NA	NA	NA	-0.57095	11.4563	-7.44846	1.99506e-06	3.64891e-05	4.63148
130193	ENSMUSG00000031772	Cntnap4	ENSMUSG00000031772	8	115093943	115406617	1	contactin associated protein-like 4 [Source:MGI Symbol;Acc:MGI:2183572]	-0.596945	8.15826	-7.4467	2.00074e-06	3.65668e-05	4.62853
1230630	ENSMUSG00000037788	Vopp1	ENSMUSG00000037788	6	57677801	57775148	-1	vesicular, overexpressed in cancer, prosurvival protein 1 [Source:MGI Symbol;Acc:MGI:2141658]	0.637218	9.33026	7.44599	2.00304e-06	3.65688e-05	4.62733
1070224	ENSMUSG00000040212	Emp3	ENSMUSG00000040212	7	53173393	53176796	-1	epithelial membrane protein 3 [Source:MGI Symbol;Acc:MGI:1098729]	0.912241	8.4381	7.44368	2.01054e-06	3.66678e-05	4.62344
7570682	ENSMUSG00000026966	Ssna1	ENSMUSG00000026966	2	25126559	25127958	-1	Sjogren's syndrome nuclear autoantigen 1 [Source:MGI Symbol;Acc:MGI:1915725]	0.594181	11.0923	7.44071	2.0202e-06	3.67917e-05	4.61846
6290187	ENSMUSG00000020267	Hint1	ENSMUSG00000020267	11	54679885	54684003	1	histidine triad nucleotide binding protein 1 [Source:MGI Symbol;Acc:MGI:1321133]	0.636062	13.1877	7.43973	2.02342e-06	3.68243e-05	4.6168
110520	ENSMUSG00000027323	Rad51	ENSMUSG00000027323	2	118938529	118973181	1	RAD51 homolog (S. cerevisiae) [Source:MGI Symbol;Acc:MGI:97890]	0.705287	7.43754	7.43883	2.02635e-06	3.68515e-05	4.61529
4540523	ENSMUSG00000031478	Nek3	ENSMUSG00000031478	8	23238755	23276907	-1	NIMA (never in mitosis gene a)-related expressed kinase 3 [Source:MGI Symbol;Acc:MGI:1344371]	-0.566741	9.13228	-7.43669	2.03339e-06	3.69533e-05	4.61169
6420332	ENSMUSG00000022790	Igsf11	ENSMUSG00000022790	16	38901584	39027272	1	immunoglobulin superfamily, member 11 [Source:MGI Symbol;Acc:MGI:2388477]	-1.1583	7.57466	-7.43525	2.03812e-06	3.70131e-05	4.60927
4200017	ENSMUSG00000032578	Cish	ENSMUSG00000032578	9	107198357	107205115	1	cytokine inducible SH2-containing protein [Source:MGI Symbol;Acc:MGI:103159]	-0.823007	8.71095	-7.43157	2.05031e-06	3.71629e-05	4.60306
6110088	ENSMUSG00000079056	Kcnip3	ENSMUSG00000079056	2	127282234	127347830	-1	Kv channel interacting protein 3, calsenilin [Source:MGI Symbol;Acc:MGI:1929258]	0.834199	9.64225	7.42514	2.07176e-06	3.74651e-05	4.59224
5270689	ENSMUSG00000005533	Igf1r	ENSMUSG00000005533	7	75097713	75371484	1	insulin-like growth factor I receptor [Source:MGI Symbol;Acc:MGI:96433]	0.571929	7.99779	7.42424	2.07475e-06	3.74929e-05	4.59073
4560092	ENSMUSG00000027412	Lpin3	ENSMUSG00000027412	2	160706406	160731738	1	lipin 3 [Source:MGI Symbol;Acc:MGI:1891342]	0.769364	7.99886	7.41609	2.10234e-06	3.79647e-05	4.57699
7400014	ENSMUSG00000031782	Coq9	ENSMUSG00000031782	8	97362221	97378795	1	coenzyme Q9 homolog (yeast) [Source:MGI Symbol;Acc:MGI:1915164]	-0.688489	11.3224	-7.41304	2.11273e-06	3.81256e-05	4.57186
4810288	ENSMUSG00000021087	Rtn1	ENSMUSG00000021087	12	73312739	73510041	-1	reticulon 1 [Source:MGI Symbol;Acc:MGI:1933947]	0.893573	8.42283	7.41075	2.12058e-06	3.82405e-05	4.568
870246	ENSMUSG00000021109	Hif1a	ENSMUSG00000021109	12	75002362	75048517	1	hypoxia inducible factor 1, alpha subunit [Source:MGI Symbol;Acc:MGI:106918]	0.894242	10.3599	7.39822	2.16413e-06	3.89983e-05	4.54685
1990451	ENSMUSG00000000563	Atp5f1	ENSMUSG00000000563	3	105745616	105763017	-1	ATP synthase, H+ transporting, mitochondrial F0 complex, subunit B1 [Source:MGI Symbol;Acc:MGI:1100495]	-0.552511	12.8723	-7.39202	2.186e-06	3.93374e-05	4.53639
5690132	ENSMUSG00000021448	Shc3	ENSMUSG00000021448	13	51526410	51662453	-1	src homology 2 domain-containing transforming protein C3 [Source:MGI Symbol;Acc:MGI:106179]	0.53898	7.66134	7.39033	2.19203e-06	3.94182e-05	4.53352
4280402	ENSMUSG00000038776	Ephx1	ENSMUSG00000038776	1	182906286	182951035	-1	epoxide hydrolase 1, microsomal [Source:MGI Symbol;Acc:MGI:95405]	0.69065	14.2999	7.38814	2.19982e-06	3.95306e-05	4.52983
650458	ENSMUSG00000040511	Pvr	ENSMUSG00000040511	7	20488927	20506509	-1	poliovirus receptor [Source:MGI Symbol;Acc:MGI:107741]	0.593887	7.66891	7.38547	2.20936e-06	3.96466e-05	4.52533
1690685	ENSMUSG00000025227	Tmem180	ENSMUSG00000025227	19	46415611	46449742	1	transmembrane protein 180 [Source:MGI Symbol;Acc:MGI:1922396]	0.610205	9.2058	7.38445	2.21303e-06	3.96848e-05	4.5236
520608	ENSMUSG00000017760	Ctsa	ENSMUSG00000017760	2	164658373	164666532	1	cathepsin A [Source:MGI Symbol;Acc:MGI:97748]	-0.736781	9.98046	-7.38234	2.22064e-06	3.97935e-05	4.52003
6900296	ENSMUSG00000020918	Kat2a	ENSMUSG00000020918	11	100566060	100573779	-1	K(lysine) acetyltransferase 2A [Source:MGI Symbol;Acc:MGI:1343101]	0.636392	9.14116	7.37909	2.2324e-06	3.99485e-05	4.51454
1440424	ENSMUSG00000072437	Nanos1	ENSMUSG00000072437	19	60831890	60835816	1	nanos homolog 1 (Drosophila) [Source:MGI Symbol;Acc:MGI:2669254]	0.689652	8.04336	7.3771	2.23961e-06	4.00496e-05	4.51118
520528	ENSMUSG00000035770	Dync1li2	ENSMUSG00000035770	8	106941574	106966947	-1	dynein, cytoplasmic 1 light intermediate chain 2 [Source:MGI Symbol;Acc:MGI:107738]	0.631548	10.2248	7.37309	2.25425e-06	4.02554e-05	4.5044
70753	ENSMUSG00000037815	Ctnna1	ENSMUSG00000037815	18	35278542	35414427	1	catenin (cadherin associated protein), alpha 1 [Source:MGI Symbol;Acc:MGI:88274]	-0.612809	13.9073	-7.36143	2.29741e-06	4.09692e-05	4.48467
2060326	ENSMUSG00000016534	Lamp2	ENSMUSG00000016534	X	35754534	35809631	-1	lysosomal-associated membrane protein 2 [Source:MGI Symbol;Acc:MGI:96748]	-0.953007	12.5829	-7.35477	2.32245e-06	4.13869e-05	4.4734
6420040	ENSMUSG00000027646	Src	ENSMUSG00000027646	2	157244180	157297598	1	Rous sarcoma oncogene [Source:MGI Symbol;Acc:MGI:98397]	0.98875	9.07561	7.35371	2.32645e-06	4.14009e-05	4.4716
6550678	ENSMUSG00000040363	Bcor	ENSMUSG00000040363	X	11613866	11737481	-1	BCL6 interacting corepressor [Source:MGI Symbol;Acc:MGI:1918708]	0.4865	7.8092	7.35372	2.32642e-06	4.14009e-05	4.47162
4860427	ENSMUSG00000032556	Bfsp2	ENSMUSG00000032556	9	103327250	103382658	-1	beaded filament structural protein 2, phakinin [Source:MGI Symbol;Acc:MGI:1333828]	-0.891756	8.93919	-7.3494	2.34286e-06	4.16063e-05	4.4643
7150255	ENSMUSG00000062908	Acadm	ENSMUSG00000062908	3	153585321	153607596	-1	acyl-Coenzyme A dehydrogenase, medium chain [Source:MGI Symbol;Acc:MGI:87867]	-0.584725	13.8505	-7.34842	2.3466e-06	4.1644e-05	4.46263
1050400	ENSMUSG00000058290	Espl1	ENSMUSG00000058290	15	102126724	102154787	1	extra spindle poles-like 1 (S. cerevisiae) [Source:MGI Symbol;Acc:MGI:2146156]	0.703688	7.40454	7.34133	2.37385e-06	4.20695e-05	4.45062
5810722	ENSMUSG00000021928	Ebpl	ENSMUSG00000021928	14	61958600	61979282	-1	emopamil binding protein-like [Source:MGI Symbol;Acc:MGI:1915427]	-1.09536	8.86779	-7.33827	2.38573e-06	4.22435e-05	4.44543
3120176	ENSMUSG00000002233	Rhoc	ENSMUSG00000002233	3	104591929	104597377	1	ras homolog gene family, member C [Source:MGI Symbol;Acc:MGI:106028]	0.721457	10.6744	7.33769	2.38799e-06	4.22435e-05	4.44445
240433	ENSMUSG00000028167	Bdh2	ENSMUSG00000028167	3	134944185	134967390	1	3-hydroxybutyrate dehydrogenase, type 2 [Source:MGI Symbol;Acc:MGI:1917022]	-0.65819	8.52888	-7.33753	2.3886e-06	4.22435e-05	4.44418
6860390	ENSMUSG00000033423	Eri3	ENSMUSG00000033423	4	117222970	117346902	1	exoribonuclease 3 [Source:MGI Symbol;Acc:MGI:2153887]	0.613405	10.3152	7.33585	2.39518e-06	4.23308e-05	4.44132
7050128	ENSMUSG00000032459	Mrps22	ENSMUSG00000032459	9	98489152	98502098	-1	mitochondrial ribosomal protein S22 [Source:MGI Symbol;Acc:MGI:1928137]	0.587408	11.0865	7.32597	2.43407e-06	4.29886e-05	4.42456
4050400	ENSMUSG00000029860	Zyx	ENSMUSG00000029860	6	42299827	42310145	1	zyxin [Source:MGI Symbol;Acc:MGI:103072]	0.877516	11.5641	7.32099	2.45393e-06	4.33095e-05	4.41611
2900603	ENSMUSG00000032281	Acsbg1	ENSMUSG00000032281	9	54452684	54509677	-1	acyl-CoA synthetase bubblegum family member 1 [Source:MGI Symbol;Acc:MGI:2385656]	0.737124	12.1027	7.31755	2.46776e-06	4.35237e-05	4.41026
1410161	ENSMUSG00000003429	Rps11	ENSMUSG00000003429	7	52377757	52379766	-1	ribosomal protein S11 [Source:MGI Symbol;Acc:MGI:1351329]	0.665814	15.0419	7.31512	2.47758e-06	4.3667e-05	4.40613
4050064	ENSMUSG00000000120	Ngfr	ENSMUSG00000000120	11	95430132	95449049	-1	nerve growth factor receptor (TNFR superfamily, member 16) [Source:MGI Symbol;Acc:MGI:97323]	-0.538479	7.64298	-7.31001	2.49832e-06	4.39722e-05	4.39746
1070709	ENSMUSG00000021365	Nedd9	ENSMUSG00000021365	13	41405285	41582689	-1	neural precursor cell expressed, developmentally down-regulated gene 9 [Source:MGI Symbol;Acc:MGI:97302]	-0.78359	11.1333	-7.3081	2.50614e-06	4.40795e-05	4.39421
4210706	ENSMUSG00000063646	Jakmip1	ENSMUSG00000063646	5	37438671	37539255	1	janus kinase and microtubule interacting protein 1 [Source:MGI Symbol;Acc:MGI:1923321]	-0.567039	7.64211	-7.30033	2.53817e-06	4.45515e-05	4.381
3990168	ENSMUSG00000032850	Rnft2	ENSMUSG00000032850	5	118640745	118695125	-1	ring finger protein, transmembrane 2 [Source:MGI Symbol;Acc:MGI:2442859]	0.849295	10.0989	7.29151	2.57506e-06	4.51065e-05	4.36599
4880446	ENSMUSG00000029012	Orc5l	ENSMUSG00000029012	5	21992303	22056247	-1	origin recognition complex, subunit 5 [Source:MGI Symbol;Acc:MGI:1347044]	0.647227	9.85101	7.28548	2.6006e-06	4.54664e-05	4.35573
6350324	ENSMUSG00000024697	Gna14	ENSMUSG00000024697	19	16510157	16685308	1	guanine nucleotide binding protein, alpha 14 [Source:MGI Symbol;Acc:MGI:95769]	-0.747036	8.09445	-7.28352	2.60898e-06	4.55765e-05	4.35238
3400184	ENSMUSG00000073422	H2-Ke6	ENSMUSG00000073422	17	34162978	34165000	-1	H2-K region expressed gene 6 [Source:MGI Symbol;Acc:MGI:95911]	-0.574537	12.4426	-7.28246	2.6135e-06	4.56243e-05	4.35058
610332	ENSMUSG00000033430	Terf2ip	ENSMUSG00000033430	8	114535259	114544428	1	telomeric repeat binding factor 2, interacting protein [Source:MGI Symbol;Acc:MGI:1929871]	-1.27404	8.91741	-7.2786	2.63006e-06	4.58824e-05	4.34401
2680070	ENSMUSG00000072941	Sod3	ENSMUSG00000072941	5	52755185	52762644	1	superoxide dismutase 3, extracellular [Source:MGI Symbol;Acc:MGI:103181]	0.623025	8.23194	7.27765	2.63417e-06	4.59129e-05	4.34239
6960095	ENSMUSG00000034160	Ogt	ENSMUSG00000034160	X	98835399	98879690	1	O-linked N-acetylglucosamine (GlcNAc) transferase (UDP-N-acetylglucosamine:polypeptide-N-acetylglucosaminyl transferase) [Source:MGI Symbol;Acc:MGI:1339639]	-0.791212	10.544	-7.27243	2.65679e-06	4.62232e-05	4.33349
380184	ENSMUSG00000036371	Serbp1	ENSMUSG00000036371	6	67216973	67239296	1	serpine1 mRNA binding protein 1 [Source:MGI Symbol;Acc:MGI:1914120]	0.709097	13.1532	7.26809	2.67578e-06	4.64906e-05	4.32608
4280131	ENSMUSG00000063873	Slc24a3	ENSMUSG00000063873	2	144993490	145467902	1	solute carrier family 24 (sodium/potassium/calcium exchanger), member 3 [Source:MGI Symbol;Acc:MGI:2137513]	-0.495089	9.04901	-7.26676	2.68159e-06	4.65286e-05	4.32383
1230632	ENSMUSG00000029777	Gars	ENSMUSG00000029777	6	54987995	55029498	1	glycyl-tRNA synthetase [Source:MGI Symbol;Acc:MGI:2449057]	0.741015	13.2274	7.2593	2.71464e-06	4.70702e-05	4.31109
2140392	ENSMUSG00000018196	Glrx2	ENSMUSG00000018196	1	145586159	145596806	1	glutaredoxin 2 (thioltransferase) [Source:MGI Symbol;Acc:MGI:1916617]	-1.09475	9.32865	-7.25434	2.73679e-06	4.74223e-05	4.30264
6380095	ENSMUSG00000039197	Adk	ENSMUSG00000039197	14	21871855	22267769	1	adenosine kinase [Source:MGI Symbol;Acc:MGI:87930]	-0.550233	12.3422	-7.2519	2.74777e-06	4.75806e-05	4.29847
5490403	ENSMUSG00000003062	Stard3nl	ENSMUSG00000003062	13	19449546	19487621	-1	STARD3 N-terminal like [Source:MGI Symbol;Acc:MGI:1923455]	0.611815	10.7421	7.24768	2.76689e-06	4.78793e-05	4.29126
4070762	ENSMUSG00000028551	Cdkn2c	ENSMUSG00000028551	4	109333481	109339794	-1	cyclin-dependent kinase inhibitor 2C (p18, inhibits CDK4) [Source:MGI Symbol;Acc:MGI:105388]	-0.649548	9.22299	-7.2471	2.76951e-06	4.78925e-05	4.29027
4850196	ENSMUSG00000022415	Syngr1	ENSMUSG00000022415	15	79921764	79949931	1	synaptogyrin 1 [Source:MGI Symbol;Acc:MGI:1328323]	0.744971	8.77379	7.24313	2.78763e-06	4.81734e-05	4.28349
110576	ENSMUSG00000037710	Cisd1	ENSMUSG00000037710	10	70793228	70807702	-1	CDGSH iron sulfur domain 1 [Source:MGI Symbol;Acc:MGI:1261855]	-0.724333	10.0896	-7.24265	2.78985e-06	4.81793e-05	4.28266
4210327	ENSMUSG00000033863	Klf9	ENSMUSG00000033863	19	23215716	23241401	1	Kruppel-like factor 9 [Source:MGI Symbol;Acc:MGI:1333856]	-0.501293	12.878	-7.24185	2.7935e-06	4.82099e-05	4.2813
6290368	ENSMUSG00000032186	Tmod2	ENSMUSG00000032186	9	75413428	75459132	-1	tropomodulin 2 [Source:MGI Symbol;Acc:MGI:1355335]	-0.522619	10.4654	-7.23798	2.81133e-06	4.84526e-05	4.27469
1170121	ENSMUSG00000035984	Nme5	ENSMUSG00000035984	18	34722288	34738769	-1	non-metastatic cells 5, protein expressed in (nucleoside-diphosphate kinase) [Source:MGI Symbol;Acc:MGI:1922783]	0.493462	7.88637	7.23647	2.8183e-06	4.85401e-05	4.27211
6580682	ENSMUSG00000044167	Foxo1	ENSMUSG00000044167	3	52072259	52154031	1	forkhead box O1 [Source:MGI Symbol;Acc:MGI:1890077]	-0.678615	9.22316	-7.23436	2.82813e-06	4.86769e-05	4.26849
1030463	ENSMUSG00000040824	Snrpd2	ENSMUSG00000040824	7	19735071	19738084	1	small nuclear ribonucleoprotein D2 [Source:MGI Symbol;Acc:MGI:98345]	0.56274	13.2894	7.2321	2.83862e-06	4.88247e-05	4.26464
2070377	ENSMUSG00000023067	Cdkn1a	ENSMUSG00000023067	17	29227924	29237667	1	cyclin-dependent kinase inhibitor 1A (P21) [Source:MGI Symbol;Acc:MGI:104556]	0.986183	11.0551	7.2232	2.88049e-06	4.94124e-05	4.24941
7320608	NA	Rpl30	NA	NA	NA	NA	NA	NA	0.541312	11.492	7.22007	2.89535e-06	4.96013e-05	4.24406
940451	ENSMUSG00000074336	Apoc4	ENSMUSG00000074336	7	20263443	20266765	-1	apolipoprotein C-IV [Source:MGI Symbol;Acc:MGI:87878]	-0.536166	7.21122	-7.21699	2.91011e-06	4.97876e-05	4.23877
870100	ENSMUSG00000031633	Slc25a4	ENSMUSG00000031633	8	47292151	47296638	-1	solute carrier family 25 (mitochondrial carrier, adenine nucleotide translocator), member 4 [Source:MGI Symbol;Acc:MGI:1353495]	-0.790224	7.51911	-7.21452	2.92194e-06	4.99236e-05	4.23455
2570564	ENSMUSG00000020358	Hnrnpab	ENSMUSG00000020358	11	51412372	51420349	-1	heterogeneous nuclear ribonucleoprotein A/B [Source:MGI Symbol;Acc:MGI:1330294]	0.721432	13.6928	7.21467	2.92124e-06	4.99236e-05	4.2348
290504	ENSMUSG00000020334	Slc22a4	ENSMUSG00000020334	11	53796625	53841592	-1	solute carrier family 22 (organic cation transporter), member 4 [Source:MGI Symbol;Acc:MGI:1353479]	-0.639795	7.24796	-7.20824	2.95232e-06	5.04092e-05	4.2238
4230730	ENSMUSG00000049090	Zadh2	ENSMUSG00000049090	18	84257550	84266906	1	zinc binding alcohol dehydrogenase, domain containing 2 [Source:MGI Symbol;Acc:MGI:2444835]	-0.51193	10.8641	-7.19296	3.02761e-06	5.16261e-05	4.19761
50681	ENSMUSG00000024191	Bnip1	ENSMUSG00000024191	17	26918024	26929510	1	BCL2/adenovirus E1B interacting protein 1 [Source:MGI Symbol;Acc:MGI:109328]	0.566805	9.04919	7.18895	3.04771e-06	5.18999e-05	4.19073
5860609	ENSMUSG00000051359	Ncald	ENSMUSG00000051359	15	37295930	37722325	-1	neurocalcin delta [Source:MGI Symbol;Acc:MGI:1196326]	-0.825996	10.611	-7.18823	3.05134e-06	5.19273e-05	4.18949
1990347	ENSMUSG00000026615	Eprs	ENSMUSG00000026615	1	187186974	187252234	1	glutamyl-prolyl-tRNA synthetase [Source:MGI Symbol;Acc:MGI:97838]	0.59145	10.8026	7.18319	3.07682e-06	5.23264e-05	4.18084
5700612	ENSMUSG00000020628	Ttc15	ENSMUSG00000020628	12	29375494	29435331	-1	tetratricopeptide repeat domain 15 [Source:MGI Symbol;Acc:MGI:2445089]	-0.553236	8.48381	-7.17803	3.10314e-06	5.26694e-05	4.17198
2490682	ENSMUSG00000026958	Dpp7	ENSMUSG00000026958	2	25207796	25211879	-1	dipeptidylpeptidase 7 [Source:MGI Symbol;Acc:MGI:1933213]	-0.621421	9.94001	-7.16893	3.15019e-06	5.33621e-05	4.15634
1500497	ENSMUSG00000025408	Ddit3	ENSMUSG00000025408	10	126727830	126733342	1	DNA-damage inducible transcript 3 [Source:MGI Symbol;Acc:MGI:109247]	1.03509	9.65808	7.16221	3.18533e-06	5.39219e-05	4.1448
3830707	ENSMUSG00000032407	2610101N10Rik	ENSMUSG00000032407	9	95357313	95412415	-1	RIKEN cDNA 2610101N10 gene [Source:MGI Symbol;Acc:MGI:1915208]	-0.712066	11.7944	-7.15398	3.22903e-06	5.46257e-05	4.13063
1300725	ENSMUSG00000040048	Ndufb10	ENSMUSG00000040048	17	24859005	24861423	-1	NADH dehydrogenase (ubiquinone) 1 beta subcomplex, 10 [Source:MGI Symbol;Acc:MGI:1915592]	-1.02537	10.5044	-7.15322	3.23305e-06	5.46576e-05	4.12934
730520	ENSMUSG00000026036	Nif3l1	ENSMUSG00000026036	1	58501995	58538660	1	Ngg1 interacting factor 3-like 1 (S. pombe) [Source:MGI Symbol;Acc:MGI:1929485]	0.728497	9.45706	7.14839	3.25901e-06	5.50603e-05	4.12102
6660747	ENSMUSG00000027932	Slc27a3	ENSMUSG00000027932	3	90189161	90193860	-1	solute carrier family 27 (fatty acid transporter), member 3 [Source:MGI Symbol;Acc:MGI:1347358]	0.625674	7.88261	7.14366	3.28465e-06	5.54561e-05	4.11288
1820546	ENSMUSG00000061887	Ssbp3	ENSMUSG00000061887	4	106583306	106722299	1	single-stranded DNA binding protein 3 [Source:MGI Symbol;Acc:MGI:1919725]	-0.543686	10.3723	-7.14327	3.28675e-06	5.54561e-05	4.11221
2190239	ENSMUSG00000031422	Morf4l2	ENSMUSG00000031422	X	133267481	133278229	-1	mortality factor 4 like 2 [Source:MGI Symbol;Acc:MGI:1927167]	-0.653871	14.6062	-7.13137	3.35222e-06	5.64496e-05	4.0917
2260113	ENSMUSG00000032101	Ddx25	ENSMUSG00000032101	9	35349433	35366055	-1	DEAD (Asp-Glu-Ala-Asp) box polypeptide 25 [Source:MGI Symbol;Acc:MGI:1353582]	0.582884	11.4292	7.1253	3.38614e-06	5.6946e-05	4.08124
1030768	ENSMUSG00000023904	Hcfc1r1	ENSMUSG00000023904	17	23810575	23812491	1	host cell factor C1 regulator 1 (XPO1-dependent) [Source:MGI Symbol;Acc:MGI:2663619]	-0.52668	7.74301	-7.11949	3.4189e-06	5.74219e-05	4.07122
1940465	ENSMUSG00000032067	Pts	ENSMUSG00000032067	9	50329723	50336746	-1	6-pyruvoyl-tetrahydropterin synthase [Source:MGI Symbol;Acc:MGI:1338783]	-0.747338	9.85916	-7.11834	3.42545e-06	5.74943e-05	4.06923
1030008	ENSMUSG00000020052	Ascl1	ENSMUSG00000020052	10	86953564	86956405	-1	achaete-scute complex homolog 1 (Drosophila) [Source:MGI Symbol;Acc:MGI:96919]	1.02475	9.72946	7.11691	3.43359e-06	5.75933e-05	4.06677
5910241	ENSMUSG00000002265	Peg3	ENSMUSG00000002265	7	6656603	6683132	-1	paternally expressed 3 [Source:MGI Symbol;Acc:MGI:104748]	-0.748937	8.7745	-7.1143	3.44849e-06	5.78056e-05	4.06226
3460435	ENSMUSG00000038026	Kcnj9	ENSMUSG00000038026	1	174251164	174259394	-1	potassium inwardly-rectifying channel, subfamily J, member 9 [Source:MGI Symbol;Acc:MGI:108007]	-0.800732	9.27773	-7.10513	3.50139e-06	5.8654e-05	4.04644
1010521	ENSMUSG00000001157	Gmcl1	ENSMUSG00000001157	6	86641762	86683372	-1	germ cell-less homolog 1 (Drosophila) [Source:MGI Symbol;Acc:MGI:1345156]	-0.684112	9.44787	-7.10342	3.51135e-06	5.87826e-05	4.04348
4540291	ENSMUSG00000052040	Klf13	ENSMUSG00000052040	7	71031237	71083801	-1	Kruppel-like factor 13 [Source:MGI Symbol;Acc:MGI:1354948]	-0.902241	10.9561	-7.1019	3.52025e-06	5.88166e-05	4.04085
2000433	ENSMUSG00000036022	Fam122b	ENSMUSG00000036022	X	50596592	50622982	-1	family with sequence similarity 122, member B [Source:MGI Symbol;Acc:MGI:1926005]	0.538604	8.02746	7.10206	3.51931e-06	5.88166e-05	4.04113
610241	ENSMUSG00000049755	Zfp672	ENSMUSG00000049755	11	58128616	58136848	-1	zinc finger protein 672 [Source:MGI Symbol;Acc:MGI:2442105]	-0.571334	9.90968	-7.10092	3.52596e-06	5.88489e-05	4.03917
1990730	ENSMUSG00000028910	Mecr	ENSMUSG00000028910	4	131399385	131423701	1	mitochondrial trans-2-enoyl-CoA reductase [Source:MGI Symbol;Acc:MGI:1349441]	-0.596931	9.24202	-7.09859	3.53965e-06	5.89873e-05	4.03514
7210192	ENSMUSG00000033676	Gabrb3	ENSMUSG00000033676	7	64845888	65084172	1	gamma-aminobutyric acid (GABA) A receptor, subunit beta 3 [Source:MGI Symbol;Acc:MGI:95621]	0.560089	8.93046	7.09585	3.5558e-06	5.9218e-05	4.03041
3610398	ENSMUSG00000055850	Rnf181	ENSMUSG00000055850	6	72309708	72312715	-1	ring finger protein 181 [Source:MGI Symbol;Acc:MGI:1913760]	-0.592964	12.3605	-7.09432	3.56487e-06	5.93307e-05	4.02776
6510139	ENSMUSG00000063882	Uqcrh	ENSMUSG00000063882	4	115739570	115747676	-1	ubiquinol-cytochrome c reductase hinge protein [Source:MGI Symbol;Acc:MGI:1913826]	-0.499895	15.0571	-7.0922	3.57745e-06	5.95014e-05	4.02409
3840711	ENSMUSG00000020310	Madcam1	ENSMUSG00000020310	10	79127319	79131281	1	mucosal vascular addressin cell adhesion molecule 1 [Source:MGI Symbol;Acc:MGI:103579]	0.676097	7.5818	7.08789	3.60322e-06	5.98525e-05	4.01663
3850358	ENSMUSG00000047534	C79407	ENSMUSG00000047534	12	66233721	66273591	-1	MIS18 binding protein 1 [Source:MGI Symbol;Acc:MGI:2145099]	0.617823	7.45055	7.08636	3.61236e-06	5.99657e-05	4.014
3780463	ENSMUSG00000026159	Agfg1	ENSMUSG00000026159	1	82836058	82892850	1	ArfGAP with FG repeats 1 [Source:MGI Symbol;Acc:MGI:1333754]	0.590923	10.9106	7.08342	3.63006e-06	6.02206e-05	4.00892
940630	ENSMUSG00000049957	Ccdc137	ENSMUSG00000049957	11	120319429	120325672	1	coiled-coil domain containing 137 [Source:MGI Symbol;Acc:MGI:1914541]	0.639858	9.5251	7.08199	3.63873e-06	6.03255e-05	4.00644
3360301	ENSMUSG00000028795	Ccdc28b	ENSMUSG00000028795	4	129296518	129301191	-1	coiled coil domain containing 28B [Source:MGI Symbol;Acc:MGI:1913514]	-0.622815	10.3234	-7.08138	3.64246e-06	6.03483e-05	4.00537
1510037	ENSMUSG00000039844	Rapgef1	ENSMUSG00000039844	2	29475240	29596498	1	Rap guanine nucleotide exchange factor (GEF) 1 [Source:MGI Symbol;Acc:MGI:104580]	0.63977	10.2251	7.07801	3.66294e-06	6.06486e-05	3.99954
2000474	ENSMUSG00000024955	Esrra	ENSMUSG00000024955	19	6985467	6996298	-1	estrogen related receptor, alpha [Source:MGI Symbol;Acc:MGI:1346831]	-0.582981	11.2629	-7.07008	3.71161e-06	6.13754e-05	3.98582
5570367	ENSMUSG00000042389	Tsen2	ENSMUSG00000042389	6	115494682	115528368	1	tRNA splicing endonuclease 2 homolog (S. cerevisiae) [Source:MGI Symbol;Acc:MGI:2141599]	0.590017	9.15442	7.06836	3.72229e-06	6.15123e-05	3.98284
7400343	ENSMUSG00000031979	Cog2	ENSMUSG00000031979	8	127044667	127075908	1	component of oligomeric golgi complex 2 [Source:MGI Symbol;Acc:MGI:1923582]	-0.60281	8.369	-7.06128	3.76645e-06	6.21222e-05	3.97058
6130193	ENSMUSG00000002871	Tpra1	ENSMUSG00000002871	6	88852245	88862232	1	transmembrane protein, adipocyte asscociated 1 [Source:MGI Symbol;Acc:MGI:1345190]	-0.571115	9.2376	-7.0616	3.76445e-06	6.21222e-05	3.97113
7050736	ENSMUSG00000020876	Snx11	ENSMUSG00000020876	11	96628869	96638873	-1	sorting nexin 11 [Source:MGI Symbol;Acc:MGI:1921729]	0.880583	10.6929	7.05906	3.7804e-06	6.22724e-05	3.96673
5720564	ENSMUSG00000000056	Narf	ENSMUSG00000000056	11	121098567	121117170	1	nuclear prelamin A recognition factor [Source:MGI Symbol;Acc:MGI:1914858]	-0.59149	7.8827	-7.05943	3.77806e-06	6.22724e-05	3.96737
2570301	ENSMUSG00000001750	Tcirg1	ENSMUSG00000001750	19	3896050	3907133	-1	T-cell, immune regulator 1, ATPase, H+ transporting, lysosomal V0 protein A3 [Source:MGI Symbol;Acc:MGI:1350931]	-0.506578	7.62777	-7.05495	3.80639e-06	6.26202e-05	3.95961
6250541	NA	Hist1h4i	NA	NA	NA	NA	NA	NA	-0.599908	12.2757	-7.0529	3.81945e-06	6.2795e-05	3.95605
3840543	ENSMUSG00000045671	Spred2	ENSMUSG00000045671	11	19824378	19924029	1	sprouty-related, EVH1 domain containing 2 [Source:MGI Symbol;Acc:MGI:2150019]	0.658013	8.36926	7.0356	3.93136e-06	6.45521e-05	3.92603
2070088	ENSMUSG00000078532	Nkain1	ENSMUSG00000078532	4	130125705	130169623	1	Na+/K+ transporting ATPase interacting 1 [Source:MGI Symbol;Acc:MGI:1914399]	0.642193	8.81717	7.03413	3.941e-06	6.46279e-05	3.92348
3450100	ENSMUSG00000020484	Xbp1	ENSMUSG00000020484	11	5420662	5425896	1	X-box binding protein 1 [Source:MGI Symbol;Acc:MGI:98970]	-0.617653	10.7538	-7.03214	3.95416e-06	6.47197e-05	3.92002
3890626	ENSMUSG00000071644	Eef1g	ENSMUSG00000071644	19	9041531	9052969	1	eukaryotic translation elongation factor 1 gamma [Source:MGI Symbol;Acc:MGI:1914410]	0.582178	14.171	7.03217	3.95398e-06	6.47197e-05	3.92006
4180673	ENSMUSG00000034274	Thoc5	ENSMUSG00000034274	11	4795323	4828870	1	THO complex 5 [Source:MGI Symbol;Acc:MGI:1351333]	0.55422	9.63595	7.03263	3.95089e-06	6.47197e-05	3.92088
6060730	ENSMUSG00000035202	Lars2	ENSMUSG00000035202	9	123276058	123371782	1	leucyl-tRNA synthetase, mitochondrial [Source:MGI Symbol;Acc:MGI:2142973]	-0.766907	9.62113	-7.02898	3.97507e-06	6.50186e-05	3.91454
2340092	ENSMUSG00000022765	Snap29	ENSMUSG00000022765	16	17406096	17430919	1	synaptosomal-associated protein 29 [Source:MGI Symbol;Acc:MGI:1914724]	-1.00728	9.96981	-7.02507	4.00114e-06	6.53638e-05	3.90774
4490168	ENSMUSG00000042729	Wdr74	ENSMUSG00000042729	19	8810329	8815113	1	WD repeat domain 74 [Source:MGI Symbol;Acc:MGI:2147427]	0.74876	9.93562	7.02445	4.00528e-06	6.53899e-05	3.90667
6280050	ENSMUSG00000029122	Evc	ENSMUSG00000029122	5	37680337	37728133	-1	Ellis van Creveld gene homolog (human) [Source:MGI Symbol;Acc:MGI:1890596]	0.54998	10.0132	7.01624	4.06065e-06	6.62517e-05	3.8924
2630379	ENSMUSG00000040658	BC048355	ENSMUSG00000040658	17	46633738	46636567	1	cDNA sequence BC048355 [Source:MGI Symbol;Acc:MGI:3039376]	0.686225	7.95407	7.00428	4.14281e-06	6.74209e-05	3.87158
3190437	ENSMUSG00000001313	Rnd2	ENSMUSG00000001313	11	101326313	101333167	1	Rho family GTPase 2 [Source:MGI Symbol;Acc:MGI:1338755]	-0.77437	10.587	-7.00349	4.14828e-06	6.74673e-05	3.8702
7570367	ENSMUSG00000020922	Lsm12	ENSMUSG00000020922	11	102023811	102046610	-1	LSM12 homolog (S. cerevisiae) [Source:MGI Symbol;Acc:MGI:1919592]	0.585089	10.332	6.98653	4.26784e-06	6.93241e-05	3.84067
4610504	ENSMUSG00000026051	1500015O10Rik	ENSMUSG00000026051	1	43787447	43799423	1	RIKEN cDNA 1500015O10 gene [Source:MGI Symbol;Acc:MGI:1926146]	0.825761	13.5135	6.98356	4.28917e-06	6.96265e-05	3.83549
460148	ENSMUSG00000028990	Lzic	ENSMUSG00000028990	4	148859338	148870777	1	leucine zipper and CTNNBIP1 domain containing [Source:MGI Symbol;Acc:MGI:1916401]	0.714939	9.13076	6.98096	4.30797e-06	6.98876e-05	3.83094
5690445	ENSMUSG00000021483	Cdk20	ENSMUSG00000021483	13	64533850	64541028	1	cyclin-dependent kinase 20 [Source:MGI Symbol;Acc:MGI:2145349]	0.663014	8.918	6.97664	4.33925e-06	7.03507e-05	3.82343
7150349	ENSMUSG00000031851	2310079N02Rik	ENSMUSG00000031851	8	128253863	128272135	1	nucleoside-triphosphatase, cancer-related [Source:MGI Symbol;Acc:MGI:1913816]	0.54599	9.72447	6.97381	4.35998e-06	7.06421e-05	3.81847
2810435	ENSMUSG00000010047	Hyal2	ENSMUSG00000010047	9	107471448	107475107	1	hyaluronoglucosaminidase 2 [Source:MGI Symbol;Acc:MGI:1196334]	0.547578	10.9155	6.97127	4.37858e-06	7.08988e-05	3.81405
1260025	ENSMUSG00000024302	Dtna	ENSMUSG00000024302	18	23573916	23818215	1	dystrobrevin alpha [Source:MGI Symbol;Acc:MGI:106039]	-0.565145	10.5193	-6.96109	4.4541e-06	7.19403e-05	3.79628
5310739	ENSMUSG00000055137	5033411D12Rik	ENSMUSG00000055137	13	16949689	17786566	-1	RIKEN cDNA 5033411D12 gene [Source:MGI Symbol;Acc:MGI:1923221]	-0.575059	8.41111	-6.95551	4.49606e-06	7.25724e-05	3.78653
4880537	ENSMUSG00000042675	Ypel3	ENSMUSG00000042675	7	133920469	133924028	1	yippee-like 3 (Drosophila) [Source:MGI Symbol;Acc:MGI:1913340]	-0.647705	13.055	-6.94737	4.55804e-06	7.34806e-05	3.7723
5290608	ENSMUSG00000045751	F730047E07Rik	ENSMUSG00000045751	4	24423598	24530097	1	MMS22-like, DNA repair protein [Source:MGI Symbol;Acc:MGI:2684980]	0.625269	7.85077	6.9461	4.56783e-06	7.3546e-05	3.77008
3450202	ENSMUSG00000027067	Ssrp1	ENSMUSG00000027067	2	84877355	84887266	1	structure specific recognition protein 1 [Source:MGI Symbol;Acc:MGI:107912]	0.617001	11.0773	6.94419	4.58247e-06	7.36252e-05	3.76675
2070612	ENSMUSG00000063568	Jazf1	ENSMUSG00000063568	6	52718791	53018625	-1	JAZF zinc finger 1 [Source:MGI Symbol;Acc:MGI:2141450]	0.485907	8.52145	6.94348	4.58798e-06	7.36399e-05	3.7655
7550113	ENSMUSG00000068744	Psrc1	ENSMUSG00000068744	3	108186757	108191149	1	proline/serine-rich coiled-coil 1 [Source:MGI Symbol;Acc:MGI:1913099]	0.499315	8.31646	6.94234	4.59676e-06	7.37346e-05	3.76352
2480010	ENSMUSG00000027086	Fastkd1	ENSMUSG00000027086	2	69524872	69551573	-1	FAST kinase domains 1 [Source:MGI Symbol;Acc:MGI:2444596]	-0.793861	8.50772	-6.9346	4.65707e-06	7.45624e-05	3.74997
4180379	ENSMUSG00000013593	Ndufs2	ENSMUSG00000013593	1	173164984	173177253	-1	NADH dehydrogenase (ubiquinone) Fe-S protein 2 [Source:MGI Symbol;Acc:MGI:2385112]	-0.989937	11.7912	-6.93375	4.66373e-06	7.46226e-05	3.74848
4540162	ENSMUSG00000039202	Abhd2	ENSMUSG00000039202	7	86418087	86510394	1	abhydrolase domain containing 2 [Source:MGI Symbol;Acc:MGI:1914344]	0.642647	7.91413	6.92009	4.77238e-06	7.62186e-05	3.72455
3440021	ENSMUSG00000014599	Csf1	ENSMUSG00000014599	3	107543966	107563387	-1	colony stimulating factor 1 (macrophage) [Source:MGI Symbol;Acc:MGI:1339753]	0.871912	10.0652	6.913	4.82976e-06	7.70393e-05	3.71214
2230307	ENSMUSG00000060098	Prmt7	ENSMUSG00000060098	8	108734836	108776694	1	protein arginine N-methyltransferase 7 [Source:MGI Symbol;Acc:MGI:2384879]	0.74997	10.1697	6.91154	4.84168e-06	7.71816e-05	3.70957
5270762	ENSMUSG00000061759	1700052N19Rik	ENSMUSG00000061759	10	5891400	5914074	-1	RIKEN cDNA 1700052N19 gene [Source:MGI Symbol;Acc:MGI:1920669]	0.45852	9.1415	6.90995	4.85467e-06	7.73407e-05	3.70679
4880278	ENSMUSG00000045409	Trim39	ENSMUSG00000045409	17	36395818	36408949	-1	tripartite motif-containing 39 [Source:MGI Symbol;Acc:MGI:1890659]	-0.48432	9.89846	-6.90746	4.87514e-06	7.76187e-05	3.70242
2490605	ENSMUSG00000063897	Dhrsx	ENSMUSG00000063897	NT_166291	15881	36183	1	dehydrogenase/reductase SDR family member on chromosome X homolog precursor [Source:RefSeq peptide;Acc:NP_001028498]	0.812055	9.55909	6.90197	4.9205e-06	7.82439e-05	3.69279
4850754	ENSMUSG00000032246	Calml4	ENSMUSG00000032246	9	62705911	62723725	1	calmodulin-like 4 [Source:MGI Symbol;Acc:MGI:1922850]	-0.614997	8.21563	-6.89569	4.97296e-06	7.90291e-05	3.68178
6220386	ENSMUSG00000026833	Olfm1	ENSMUSG00000026833	2	28048512	28086256	1	olfactomedin 1 [Source:MGI Symbol;Acc:MGI:1860437]	0.660339	10.7983	6.89373	4.9895e-06	7.92275e-05	3.67833
1070133	ENSMUSG00000005045	Chd5	ENSMUSG00000005045	4	151712760	151764303	1	chromodomain helicase DNA binding protein 5 [Source:MGI Symbol;Acc:MGI:3036258]	0.58276	7.46632	6.89235	5.0011e-06	7.92803e-05	3.67591
2490008	ENSMUSG00000035443	Thyn1	ENSMUSG00000035443	9	26807262	26814915	1	thymocyte nuclear protein 1 [Source:MGI Symbol;Acc:MGI:1925112]	0.655565	12.716	6.88782	5.03956e-06	7.98407e-05	3.66795
6760661	ENSMUSG00000042700	Sipa1l1	ENSMUSG00000042700	12	83270407	83552769	1	signal-induced proliferation-associated 1 like 1 [Source:MGI Symbol;Acc:MGI:2443679]	-0.65652	10.7649	-6.88505	5.06317e-06	8.0116e-05	3.6631
4260746	ENSMUSG00000015224	Cyp2j9	ENSMUSG00000015224	4	96235120	96258269	-1	cytochrome P450, family 2, subfamily j, polypeptide 9 [Source:MGI Symbol;Acc:MGI:1921769]	-0.552171	10.4344	-6.88509	5.06288e-06	8.0116e-05	3.66316
6400681	ENSMUSG00000012848	Rps5	ENSMUSG00000012848	7	13507639	13512035	1	ribosomal protein S5 [Source:MGI Symbol;Acc:MGI:1097682]	0.797912	10.7997	6.87898	5.11547e-06	8.07942e-05	3.65242
3890274	ENSMUSG00000037071	Scd1	ENSMUSG00000037071	19	44468941	44482199	-1	stearoyl-Coenzyme A desaturase 1 [Source:MGI Symbol;Acc:MGI:98239]	-0.723517	12.8581	-6.87678	5.13449e-06	8.10448e-05	3.64856
270592	ENSMUSG00000031557	Plekha2	ENSMUSG00000031557	8	26149616	26212666	-1	pleckstrin homology domain-containing, family A (phosphoinositide binding specific) member 2 [Source:MGI Symbol;Acc:MGI:1928144]	0.536134	12.4017	6.87427	5.15639e-06	8.13095e-05	3.64414
610341	ENSMUSG00000008305	Tle1	ENSMUSG00000008305	4	71778176	71861953	-1	transducin-like enhancer of split 1, homolog of Drosophila E(spl) [Source:MGI Symbol;Acc:MGI:104636]	-0.857361	10.2938	-6.87285	5.16878e-06	8.14253e-05	3.64165
4040440	ENSMUSG00000062210	Tnfaip8	ENSMUSG00000062210	18	50139081	50266827	1	tumor necrosis factor, alpha-induced protein 8 [Source:MGI Symbol;Acc:MGI:2147191]	0.731583	8.42285	6.87257	5.17127e-06	8.14253e-05	3.64115
5360300	ENSMUSG00000015568	Lpl	ENSMUSG00000015568	8	71404390	71431347	1	lipoprotein lipase [Source:MGI Symbol;Acc:MGI:96820]	-0.778194	11.1444	-6.85002	5.37264e-06	8.42631e-05	3.60146
6580370	ENSMUSG00000017837	Nkiras2	ENSMUSG00000017837	11	100480558	100488921	1	NFKB inhibitor interacting Ras-like protein 2 [Source:MGI Symbol;Acc:MGI:1919216]	-0.579855	9.99566	-6.85031	5.36996e-06	8.42631e-05	3.60198
5720202	ENSMUSG00000021127	Zfp36l1	ENSMUSG00000021127	12	81208747	81214000	-1	zinc finger protein 36, C3H type-like 1 [Source:MGI Symbol;Acc:MGI:107946]	0.540511	14.2841	6.84636	5.40607e-06	8.46556e-05	3.59502
110338	ENSMUSG00000020380	Rad50	ENSMUSG00000020380	11	53463021	53520821	-1	RAD50 homolog (S. cerevisiae) [Source:MGI Symbol;Acc:MGI:109292]	0.537656	9.62409	6.84643	5.40545e-06	8.46556e-05	3.59514
6040142	ENSMUSG00000009739	Pou6f1	ENSMUSG00000009739	15	100405750	100430415	-1	POU domain, class 6, transcription factor 1 [Source:MGI Symbol;Acc:MGI:102935]	0.568372	9.53038	6.84515	5.41718e-06	8.47504e-05	3.59288
6480377	ENSMUSG00000038080	Kdm1b	ENSMUSG00000038080	13	47138868	47179982	1	lysine (K)-specific demethylase 1B [Source:MGI Symbol;Acc:MGI:2145261]	-0.483429	10.155	-6.84498	5.41872e-06	8.47504e-05	3.59259
5080328	ENSMUSG00000037152	Ndufc1	ENSMUSG00000037152	3	51208599	51212910	-1	NADH dehydrogenase (ubiquinone) 1, subcomplex unknown, 1 [Source:MGI Symbol;Acc:MGI:1913627]	-0.65308	12.4142	-6.84156	5.45024e-06	8.51397e-05	3.58656
1260095	ENSMUSG00000026255	Efhd1	ENSMUSG00000026255	1	89160938	89207414	1	EF hand domain containing 1 [Source:MGI Symbol;Acc:MGI:1921607]	-0.753903	9.58581	-6.83962	5.46825e-06	8.53691e-05	3.58314
1300035	ENSMUSG00000029687	Ezh2	ENSMUSG00000029687	6	47480273	47545340	-1	enhancer of zeste homolog 2 (Drosophila) [Source:MGI Symbol;Acc:MGI:107940]	0.503859	10.0611	6.83514	5.51e-06	8.59687e-05	3.57524
5090097	ENSMUSG00000021149	Gtpbp4	ENSMUSG00000021149	13	8971317	8995263	-1	GTP binding protein 4 [Source:MGI Symbol;Acc:MGI:1916487]	0.533059	11.1475	6.82565	5.5995e-06	8.7237e-05	3.5585
7040201	ENSMUSG00000032011	Thy1	ENSMUSG00000032011	9	43851467	43856662	1	thymus cell antigen 1, theta [Source:MGI Symbol;Acc:MGI:98747]	-0.470717	7.29523	-6.82544	5.60147e-06	8.7237e-05	3.55813
3180450	ENSMUSG00000005881	Ergic3	ENSMUSG00000005881	2	155833781	155844015	1	ERGIC and golgi 3 [Source:MGI Symbol;Acc:MGI:1913616]	0.583441	11.0258	6.82256	5.62897e-06	8.75591e-05	3.55305
7210615	ENSMUSG00000021884	Hacl1	ENSMUSG00000021884	14	32366091	32454472	-1	2-hydroxyacyl-CoA lyase 1 [Source:MGI Symbol;Acc:MGI:1929657]	-0.743061	8.14768	-6.8114	5.73681e-06	8.91286e-05	3.53333
6840671	ENSMUSG00000020003	Pex7	ENSMUSG00000020003	10	19579735	19627495	-1	peroxisomal biogenesis factor 7 [Source:MGI Symbol;Acc:MGI:1321392]	-0.541804	10.0512	-6.80982	5.75223e-06	8.93142e-05	3.53054
6960170	ENSMUSG00000042719	Naa25	ENSMUSG00000042719	5	121847945	121892418	1	N(alpha)-acetyltransferase 25, NatB auxiliary subunit [Source:MGI Symbol;Acc:MGI:2442563]	0.592052	8.73298	6.80454	5.8041e-06	8.99565e-05	3.52122
1190307	ENSMUSG00000033099	Nol12	ENSMUSG00000033099	15	78765363	78774064	1	nucleolar protein 12 [Source:MGI Symbol;Acc:MGI:2146285]	0.569256	9.80314	6.80517	5.79787e-06	8.99565e-05	3.52233
2510068	ENSMUSG00000039738	Btbd12	ENSMUSG00000039738	16	3979105	4003770	-1	SLX4 structure-specific endonuclease subunit homolog (S. cerevisiae) [Source:MGI Symbol;Acc:MGI:106299]	0.510623	9.67115	6.80474	5.80214e-06	8.99565e-05	3.52157
130735	ENSMUSG00000042082	Arsb	ENSMUSG00000042082	13	94541634	94712971	1	arylsulfatase B [Source:MGI Symbol;Acc:MGI:88075]	0.489294	11.4737	6.80416	5.80787e-06	8.99607e-05	3.52055
2650253	ENSMUSG00000036781	Rps27l	ENSMUSG00000036781	9	66793893	66797323	1	ribosomal protein S27-like [Source:MGI Symbol;Acc:MGI:1915191]	0.521867	14.6995	6.80153	5.83395e-06	9.02559e-05	3.51589
4180369	ENSMUSG00000031357	Syap1	ENSMUSG00000031357	X	159294989	159326379	-1	synapse associated protein 1 [Source:MGI Symbol;Acc:MGI:1914293]	-0.483455	12.0374	-6.7945	5.90415e-06	9.12869e-05	3.50347
650347	NA	Gm5069	NA	NA	NA	NA	NA	NA	-0.649538	9.53634	-6.79298	5.91948e-06	9.14689e-05	3.50078
2690411	ENSMUSG00000004473	Clec11a	ENSMUSG00000004473	7	51559140	51562329	-1	C-type lectin domain family 11, member a [Source:MGI Symbol;Acc:MGI:1298219]	-0.579307	9.12956	-6.79242	5.92513e-06	9.15013e-05	3.49978
7330253	ENSMUSG00000054414	Slc30a7	ENSMUSG00000054414	3	115641891	115710324	-1	solute carrier family 30 (zinc transporter), member 7 [Source:MGI Symbol;Acc:MGI:1913750]	0.547299	8.99466	6.79173	5.9321e-06	9.15538e-05	3.49856
3290239	ENSMUSG00000034845	Plvap	ENSMUSG00000034845	8	74021653	74035668	-1	plasmalemma vesicle associated protein [Source:MGI Symbol;Acc:MGI:1890497]	0.666713	9.47596	6.78916	5.95808e-06	9.18996e-05	3.49402
60619	ENSMUSG00000022477	Aco2	ENSMUSG00000022477	15	81702739	81745563	1	aconitase 2, mitochondrial [Source:MGI Symbol;Acc:MGI:87880]	-0.867295	12.8986	-6.78562	5.99415e-06	9.24005e-05	3.48775
4010133	ENSMUSG00000041598	Cdc42ep4	ENSMUSG00000041598	11	113588164	113613195	-1	CDC42 effector protein (Rho GTPase binding) 4 [Source:MGI Symbol;Acc:MGI:1929760]	-0.985104	11.7136	-6.78487	6.00188e-06	9.24642e-05	3.48642
6520092	ENSMUSG00000049482	Ctu2	ENSMUSG00000049482	8	125000043	125008038	1	cytosolic thiouridylase subunit 2 homolog (S. pombe) [Source:MGI Symbol;Acc:MGI:1914215]	0.598277	8.87477	6.78425	6.00821e-06	9.25063e-05	3.48532
4540215	ENSMUSG00000013160	Atp6v0d1	ENSMUSG00000013160	8	108048365	108089947	-1	ATPase, H+ transporting, lysosomal V0 subunit D1 [Source:MGI Symbol;Acc:MGI:1201778]	-0.548881	12.2213	-6.77582	6.09514e-06	9.37885e-05	3.4704
6840435	ENSMUSG00000029821	Dfna5	ENSMUSG00000029821	6	50139368	50213861	-1	deafness, autosomal dominant 5 (human) [Source:MGI Symbol;Acc:MGI:1889850]	0.576675	8.28717	6.77471	6.1067e-06	9.39102e-05	3.46843
4610291	ENSMUSG00000019210	Atp6v1e1	ENSMUSG00000019210	6	120745263	120772703	-1	ATPase, H+ transporting, lysosomal V1 subunit E1 [Source:MGI Symbol;Acc:MGI:894326]	-0.500816	14.0553	-6.77265	6.12818e-06	9.41735e-05	3.46479
1660156	ENSMUSG00000036257	Pnpla8	ENSMUSG00000036257	12	45322357	45413330	1	patatin-like phospholipase domain containing 8 [Source:MGI Symbol;Acc:MGI:1914702]	-0.890332	10.9913	-6.7692	6.16441e-06	9.46277e-05	3.45866
1070484	ENSMUSG00000059970	Hspa2	ENSMUSG00000059970	12	77505163	77507921	1	heat shock protein 2 [Source:MGI Symbol;Acc:MGI:96243]	-0.567391	11.0265	-6.76643	6.19365e-06	9.50199e-05	3.45375
2370707	ENSMUSG00000039782	Cpeb2	ENSMUSG00000039782	5	43624702	43680963	1	cytoplasmic polyadenylation element binding protein 2 [Source:MGI Symbol;Acc:MGI:2442640]	-0.486234	7.41658	-6.76319	6.228e-06	9.54328e-05	3.44801
6660343	ENSMUSG00000030008	1700040I03Rik	ENSMUSG00000030008	6	85396804	85401964	-1	RIKEN cDNA 1700040I03 gene [Source:MGI Symbol;Acc:MGI:1920577]	-0.584255	8.97026	-6.75223	6.34562e-06	9.71194e-05	3.42858
630689	ENSMUSG00000046186	Cd109	ENSMUSG00000046186	9	78463353	78564060	1	CD109 antigen [Source:MGI Symbol;Acc:MGI:2445221]	0.795398	10.6265	6.7507	6.36222e-06	9.73154e-05	3.42586
5870553	ENSMUSG00000031214	Ophn1	ENSMUSG00000031214	X	95749616	96086364	-1	oligophrenin 1 [Source:MGI Symbol;Acc:MGI:2151070]	-0.610507	9.085	-6.74595	6.41418e-06	9.79936e-05	3.41742
5900653	ENSMUSG00000052593	Adam17	ENSMUSG00000052593	12	21329370	21379493	-1	a disintegrin and metallopeptidase domain 17 [Source:MGI Symbol;Acc:MGI:1096335]	-0.750681	10.2554	-6.74147	6.46345e-06	9.86876e-05	3.40947
7400328	ENSMUSG00000043587	Acpl2	ENSMUSG00000043587	9	96723763	96793088	-1	acid phosphatase-like 2 [Source:MGI Symbol;Acc:MGI:2442444]	0.567097	9.4373	6.73137	6.57609e-06	0.000100288	3.39153
4070554	ENSMUSG00000035376	Ptplb	ENSMUSG00000035376	16	35022507	35109261	1	protein tyrosine phosphatase-like (proline instead of catalytic arginine), member b [Source:MGI Symbol;Acc:MGI:1918007]	-0.493037	9.78661	-6.72431	6.65608e-06	0.000101268	3.37897
5820086	ENSMUSG00000057914	Cacnb2	ENSMUSG00000057914	2	14525933	14909535	1	calcium channel, voltage-dependent, beta 2 subunit [Source:MGI Symbol;Acc:MGI:894644]	-0.536957	7.68743	-6.72002	6.70514e-06	0.000101907	3.37135
360373	ENSMUSG00000022270	Fam134b	ENSMUSG00000022270	15	25773019	25903442	1	family with sequence similarity 134, member B [Source:MGI Symbol;Acc:MGI:1913520]	-0.955504	9.79985	-6.71686	6.74158e-06	0.000102326	3.36572
2850441	ENSMUSG00000028675	Pnrc2	ENSMUSG00000028675	4	135426833	135429765	-1	proline-rich nuclear receptor coactivator 2 [Source:MGI Symbol;Acc:MGI:106512]	0.485661	12.7417	6.70408	6.89095e-06	0.000104532	3.34296
7380241	ENSMUSG00000039157	Fam102a	ENSMUSG00000039157	2	32390852	32425276	1	family with sequence similarity 102, member A [Source:MGI Symbol;Acc:MGI:2138935]	-0.844983	11.0642	-6.70209	6.91452e-06	0.000104827	3.33942
6060451	ENSMUSG00000037096	Ube2d2	ENSMUSG00000037096	3	78770278	78770721	-1	predicted pseudogene 9762 [Source:MGI Symbol;Acc:MGI:3704220]	-0.515624	11.6101	-6.70156	6.92078e-06	0.00010486	3.33848
6280575	ENSMUSG00000031169	Porcn	ENSMUSG00000031169	X	7770974	7783651	-1	porcupine homolog (Drosophila) [Source:MGI Symbol;Acc:MGI:1890212]	-0.481766	8.09969	-6.69958	6.94434e-06	0.000105155	3.33495
430468	ENSMUSG00000020534	Shmt1	ENSMUSG00000020534	11	60601606	60624663	-1	serine hydroxymethyltransferase 1 (soluble) [Source:MGI Symbol;Acc:MGI:98299]	0.725503	7.89319	6.68711	7.09462e-06	0.000107305	3.31272
4070019	ENSMUSG00000034908	Sidt2	ENSMUSG00000034908	9	45745940	45763330	-1	SID1 transmembrane family, member 2 [Source:MGI Symbol;Acc:MGI:2446134]	-0.840456	10.4497	-6.68614	7.10649e-06	0.000107421	3.31098
1470600	ENSMUSG00000025393	Atp5b	ENSMUSG00000025393	10	127520329	127527447	1	ATP synthase, H+ transporting mitochondrial F1 complex, beta subunit [Source:MGI Symbol;Acc:MGI:107801]	-0.47779	15.5345	-6.68483	7.12251e-06	0.000107536	3.30865
3450041	ENSMUSG00000031429	Psmd10	ENSMUSG00000031429	X	137482968	137491267	-1	proteasome (prosome, macropain) 26S subunit, non-ATPase, 10 [Source:MGI Symbol;Acc:MGI:1858898]	0.455993	11.1661	6.67894	7.19499e-06	0.000108567	3.29813
6560328	ENSMUSG00000032010	Usp2	ENSMUSG00000032010	9	43875104	43903708	1	ubiquitin specific peptidase 2 [Source:MGI Symbol;Acc:MGI:1858178]	-0.583265	11.0856	-6.6677	7.33537e-06	0.000110491	3.27807
5360458	ENSMUSG00000041506	Rrp9	ENSMUSG00000041506	9	106378294	106387755	1	RRP9, small subunit (SSU) processome component, homolog (yeast) [Source:MGI Symbol;Acc:MGI:2384313]	0.56608	8.94108	6.66045	7.42752e-06	0.000111617	3.26511
5080139	ENSMUSG00000027775	Mfsd1	ENSMUSG00000027775	3	67386690	67408153	1	major facilitator superfamily domain containing 1 [Source:MGI Symbol;Acc:MGI:1914118]	-0.519414	12.3719	-6.65797	7.45925e-06	0.000112028	3.26069
3460296	ENSMUSG00000032231	Anxa2	ENSMUSG00000032231	9	69301427	69339602	1	annexin A2 [Source:MGI Symbol;Acc:MGI:88246]	0.480162	7.57117	6.65522	7.49466e-06	0.000112494	3.25577
2570246	ENSMUSG00000023104	Rfc2	ENSMUSG00000023104	5	135058560	135074198	1	replication factor C (activator 1) 2 [Source:MGI Symbol;Acc:MGI:1341868]	0.712862	11.0978	6.65089	7.55081e-06	0.000113271	3.24802
4780554	ENSMUSG00000018574	Acadvl	ENSMUSG00000018574	11	69823685	69828913	-1	acyl-Coenzyme A dehydrogenase, very long chain [Source:MGI Symbol;Acc:MGI:895149]	-0.53143	11.7119	-6.64838	7.58347e-06	0.000113628	3.24354
7150551	ENSMUSG00000045994	B3gat1	ENSMUSG00000045994	9	26541313	26570686	1	beta-1,3-glucuronyltransferase 1 (glucuronosyltransferase P) [Source:MGI Symbol;Acc:MGI:1924148]	0.860158	8.2113	6.64708	7.60042e-06	0.00011375	3.24122
1110301	ENSMUSG00000056091	St3gal5	ENSMUSG00000056091	6	72047607	72104564	1	ST3 beta-galactoside alpha-2,3-sialyltransferase 5 [Source:MGI Symbol;Acc:MGI:1339963]	0.544535	8.65422	6.64713	7.59979e-06	0.00011375	3.24131
3140291	ENSMUSG00000003810	Mast2	ENSMUSG00000003810	4	115979367	116136788	-1	microtubule associated serine/threonine kinase 2 [Source:MGI Symbol;Acc:MGI:894676]	0.599109	9.20706	6.64378	7.64382e-06	0.000114333	3.23531
4040170	ENSMUSG00000035829	Gm347	ENSMUSG00000035829	2	28302320	28311028	1	predicted gene 347 [Source:MGI Symbol;Acc:MGI:2685193]	0.870161	9.20657	6.63621	7.74421e-06	0.000115632	3.22177
2360128	ENSMUSG00000020024	Ccdc41	ENSMUSG00000020024	10	94151535	94253081	1	coiled-coil domain containing 41 [Source:MGI Symbol;Acc:MGI:1924298]	0.488357	9.30533	6.62993	7.82865e-06	0.000116622	3.21051
3610139	ENSMUSG00000003534	Ddr1	ENSMUSG00000003534	17	35818512	35841566	-1	discoidin domain receptor family, member 1 [Source:MGI Symbol;Acc:MGI:99216]	-0.907223	12.7291	-6.62837	7.84974e-06	0.000116801	3.20772
1570255	ENSMUSG00000046159	Chrm3	ENSMUSG00000046159	13	9876381	9878329	-1	cholinergic receptor, muscarinic 3, cardiac [Source:MGI Symbol;Acc:MGI:88398]	0.641105	7.76122	6.62714	7.86638e-06	0.00011698	3.20552
2470408	ENSMUSG00000057092	Fxyd3	ENSMUSG00000057092	7	31853191	31861723	-1	FXYD domain-containing ion transport regulator 3 [Source:MGI Symbol;Acc:MGI:107497]	-0.769043	7.6324	-6.61892	7.97888e-06	0.000118516	3.19078
1510035	ENSMUSG00000060803	Gstp1	ENSMUSG00000060803	19	4035411	4037921	-1	glutathione S-transferase, pi 1 [Source:MGI Symbol;Acc:MGI:95865]	0.714002	13.4046	6.61825	7.98809e-06	0.000118585	3.18958
2450187	ENSMUSG00000046876	Atxn1	ENSMUSG00000046876	13	45650262	46060345	-1	ataxin 1 [Source:MGI Symbol;Acc:MGI:104783]	-0.667928	10.3181	-6.61581	8.02176e-06	0.000118947	3.18522
3440343	ENSMUSG00000028656	Cap1	ENSMUSG00000028656	4	122536290	122563299	-1	CAP, adenylate cyclase-associated protein 1 (yeast) [Source:MGI Symbol;Acc:MGI:88262]	-0.509052	11.8328	-6.6113	8.08452e-06	0.000119808	3.17713
3180739	ENSMUSG00000022479	Vdr	ENSMUSG00000022479	15	97684856	97738741	-1	vitamin D receptor [Source:MGI Symbol;Acc:MGI:103076]	-0.503363	7.42953	-6.6055	8.16605e-06	0.000120877	3.16671
6650070	ENSMUSG00000026832	Cytip	ENSMUSG00000026832	2	57981548	58047943	-1	cytohesin 1 interacting protein [Source:MGI Symbol;Acc:MGI:2183535]	0.531514	7.51155	6.59981	8.24676e-06	0.000121932	3.1565
4070309	ENSMUSG00000024430	Cabyr	ENSMUSG00000024430	18	12899833	12913655	1	calcium-binding tyrosine-(Y)-phosphorylation regulated (fibrousheathin 2) [Source:MGI Symbol;Acc:MGI:1918382]	-0.639825	7.33525	-6.59477	8.31902e-06	0.000122929	3.14745
6350196	ENSMUSG00000027210	Meis2	ENSMUSG00000027210	2	115688800	115891575	-1	Meis homeobox 2 [Source:MGI Symbol;Acc:MGI:108564]	-0.723717	11.9824	-6.59258	8.35051e-06	0.000123324	3.14353
2510348	ENSMUSG00000001576	Ergic1	ENSMUSG00000001576	17	26698434	26793876	1	endoplasmic reticulum-golgi intermediate compartment (ERGIC) 1 [Source:MGI Symbol;Acc:MGI:1914708]	0.531896	11.293	6.59156	8.36528e-06	0.000123471	3.14169
3370671	ENSMUSG00000033809	Alg3	ENSMUSG00000033809	16	20605524	20610841	-1	asparagine-linked glycosylation 3 homolog (yeast, alpha-1,3-mannosyltransferase) [Source:MGI Symbol;Acc:MGI:1098592]	0.644595	9.29237	6.57178	8.65689e-06	0.000127628	3.10613
4540020	ENSMUSG00000005483	Dnajb1	ENSMUSG00000005483	8	86132074	86135801	1	DnaJ (Hsp40) homolog, subfamily B, member 1 [Source:MGI Symbol;Acc:MGI:1931874]	0.426075	11.5644	6.56579	8.74735e-06	0.000128888	3.09534
2480075	ENSMUSG00000024059	Clip4	ENSMUSG00000024059	17	72119042	72207691	1	CAP-GLY domain containing linker protein family, member 4 [Source:MGI Symbol;Acc:MGI:1919100]	-0.477416	11.69	-6.56328	8.78547e-06	0.000129301	3.09083
6840411	ENSMUSG00000032324	Tspan3	ENSMUSG00000032324	9	55983692	56008877	-1	tetraspanin 3 [Source:MGI Symbol;Acc:MGI:1928098]	-0.988996	8.49746	-6.56264	8.79523e-06	0.000129371	3.08968
2000192	ENSMUSG00000041650	Pcca	ENSMUSG00000041650	14	122933546	123290322	1	propionyl-Coenzyme A carboxylase, alpha polypeptide [Source:MGI Symbol;Acc:MGI:97499]	-0.520675	10.575	-6.5493	9.00121e-06	0.000132174	3.06565
2490739	ENSMUSG00000061981	Flot2	ENSMUSG00000061981	11	77851433	77873936	1	flotillin 2 [Source:MGI Symbol;Acc:MGI:103309]	-0.839267	9.19447	-6.54892	9.00716e-06	0.000132186	3.06497
2760343	ENSMUSG00000022883	Robo1	ENSMUSG00000022883	16	72663394	73046340	1	roundabout homolog 1 (Drosophila) [Source:MGI Symbol;Acc:MGI:1274781]	0.771741	9.35563	6.54807	9.02051e-06	0.000132306	3.06343
5720129	ENSMUSG00000036995	Asap3	ENSMUSG00000036995	4	135762280	135801131	1	ArfGAP with SH3 domain, ankyrin repeat and PH domain 3 [Source:MGI Symbol;Acc:MGI:2684986]	-0.760435	8.12029	-6.54696	9.03795e-06	0.000132486	3.06143
3440707	ENSMUSG00000042707	Dnali1	ENSMUSG00000042707	4	124732582	124742947	-1	dynein, axonemal, light intermediate polypeptide 1 [Source:MGI Symbol;Acc:MGI:1922813]	0.665198	7.97407	6.54251	9.10803e-06	0.000133437	3.05341
5890615	ENSMUSG00000001999	Blvra	ENSMUSG00000001999	2	126896401	126922820	1	biliverdin reductase A [Source:MGI Symbol;Acc:MGI:88170]	0.48619	10.32	6.54049	9.14015e-06	0.000133832	3.04976
4890598	ENSMUSG00000044221	Grsf1	ENSMUSG00000044221	5	89088473	89105196	-1	G-rich RNA sequence binding factor 1 [Source:MGI Symbol;Acc:MGI:106479]	-0.588991	11.7444	-6.53813	9.1777e-06	0.000134305	3.0455
150377	ENSMUSG00000029363	Rfc5	ENSMUSG00000029363	5	117828112	117839056	-1	replication factor C (activator 1) 5 [Source:MGI Symbol;Acc:MGI:1919401]	0.620047	8.81763	6.53557	9.21858e-06	0.00013475	3.04089
430484	ENSMUSG00000031917	Nip7	ENSMUSG00000031917	8	109580777	109584826	1	nuclear import 7 homolog (S. cerevisiae) [Source:MGI Symbol;Acc:MGI:1913414]	0.642346	10.4658	6.5312	9.28881e-06	0.000135554	3.03302
4120097	ENSMUSG00000044176	Spink10	ENSMUSG00000044176	18	62708565	62821020	1	serine peptidase inhibitor, Kazal type 10 [Source:MGI Symbol;Acc:MGI:3584533]	0.478107	7.55254	6.53116	9.28946e-06	0.000135554	3.03295
540563	ENSMUSG00000027509	Rae1	ENSMUSG00000027509	2	172825618	172853987	1	RAE1 RNA export 1 homolog (S. pombe) [Source:MGI Symbol;Acc:MGI:1913929]	0.440299	10.3559	6.53066	9.29766e-06	0.000135597	3.03203
650537	ENSMUSG00000022407	Adsl	ENSMUSG00000022407	15	80778920	80801377	1	adenylosuccinate lyase [Source:MGI Symbol;Acc:MGI:103202]	0.450026	9.7796	6.52808	9.33949e-06	0.00013613	3.02737
4120017	ENSMUSG00000019689	Fmc1	ENSMUSG00000019689	6	38483502	38489449	1	RIKEN cDNA 1110001J03 gene [Source:MGI Symbol;Acc:MGI:1913367]	-0.625323	11.6692	-6.51802	9.50435e-06	0.000138297	3.00922
240653	ENSMUSG00000031400	G6pdx	ENSMUSG00000031400	X	71654822	71674533	-1	glucose-6-phosphate dehydrogenase X-linked [Source:MGI Symbol;Acc:MGI:105979]	0.491266	10.4986	6.50661	9.69523e-06	0.000140597	2.98859
60066	ENSMUSG00000032279	Idh3a	ENSMUSG00000032279	9	54434288	54452468	1	isocitrate dehydrogenase 3 (NAD+) alpha [Source:MGI Symbol;Acc:MGI:1915084]	-0.725554	11.29	-6.50498	9.7227e-06	0.000140916	2.98565
7000397	ENSMUSG00000045639	Zfp629	ENSMUSG00000045639	7	134750545	134759311	-1	zinc finger protein 629 [Source:MGI Symbol;Acc:MGI:2444524]	-0.511929	8.92154	-6.503	9.75629e-06	0.000141323	2.98207
1010110	ENSMUSG00000004771	Rab11a	ENSMUSG00000004771	9	64563106	64585565	-1	RAB11a, member RAS oncogene family [Source:MGI Symbol;Acc:MGI:1858202]	-1.02337	8.72717	-6.49938	9.81808e-06	0.000142138	2.97552
6290041	ENSMUSG00000020153	Ndufs7	ENSMUSG00000020153	10	79711866	79719539	1	NADH dehydrogenase (ubiquinone) Fe-S protein 7 [Source:MGI Symbol;Acc:MGI:1922656]	-0.504995	12.883	-6.49706	9.85793e-06	0.000142554	2.97132
3130750	ENSMUSG00000029591	Ung	ENSMUSG00000029591	5	114580395	114589332	1	uracil DNA glycosylase [Source:MGI Symbol;Acc:MGI:109352]	0.618344	9.39192	6.49594	9.87709e-06	0.000142662	2.9693
840255	ENSMUSG00000034729	Mrps10	ENSMUSG00000034729	17	47505836	47518366	1	mitochondrial ribosomal protein S10 [Source:MGI Symbol;Acc:MGI:1928139]	0.531858	9.76233	6.49533	9.88761e-06	0.000142662	2.9682
4060288	ENSMUSG00000025034	Trim8	ENSMUSG00000025034	19	46576138	46590934	1	tripartite motif-containing 8 [Source:MGI Symbol;Acc:MGI:1933302]	0.580801	12.3557	6.49231	9.93984e-06	0.000143255	2.96273
2340259	ENSMUSG00000031299	Pdha1	ENSMUSG00000031299	X	156560141	156576345	-1	pyruvate dehydrogenase E1 alpha 1 [Source:MGI Symbol;Acc:MGI:97532]	-0.534937	13.451	-6.4924	9.93832e-06	0.000143255	2.96289
4220246	ENSMUSG00000025475	Gpr123	ENSMUSG00000025475	7	147020073	147063987	1	G protein-coupled receptor 123 [Source:MGI Symbol;Acc:MGI:1277167]	-0.669463	11.2368	-6.48773	1.00196e-05	0.000144324	2.95444
5290142	ENSMUSG00000025995	Wdr75	ENSMUSG00000025995	1	45852011	45880464	1	WD repeat domain 75 [Source:MGI Symbol;Acc:MGI:1920924]	0.571899	10.6284	6.48238	1.01137e-05	0.000145517	2.94474
6270022	ENSMUSG00000039050	Osbpl2	ENSMUSG00000039050	2	179854011	179897385	1	oxysterol binding protein-like 2 [Source:MGI Symbol;Acc:MGI:2442832]	-0.618879	10.4212	-6.48204	1.01196e-05	0.00014552	2.94414
3460743	ENSMUSG00000024800	Rpp30	ENSMUSG00000024800	19	36158206	36179262	1	ribonuclease P/MRP 30 subunit (human) [Source:MGI Symbol;Acc:MGI:1859683]	0.580815	10.7444	6.47974	1.01604e-05	0.000146025	2.93996
2970324	ENSMUSG00000027360	Hdc	ENSMUSG00000027360	2	126419403	126445035	-1	histidine decarboxylase [Source:MGI Symbol;Acc:MGI:96062]	0.618211	7.86058	6.47792	1.01927e-05	0.000146325	2.93667
4570239	ENSMUSG00000073433	Arhgdig	ENSMUSG00000073433	17	26336128	26338314	-1	Rho GDP dissociation inhibitor (GDI) gamma [Source:MGI Symbol;Acc:MGI:108430]	0.526189	8.24903	6.47698	1.02095e-05	0.000146485	2.93496
3610619	ENSMUSG00000032420	Nt5e	ENSMUSG00000032420	9	88222447	88266927	1	5' nucleotidase, ecto [Source:MGI Symbol;Acc:MGI:99782]	0.532874	8.38839	6.47192	1.03001e-05	0.000147537	2.9258
3420372	ENSMUSG00000056429	Tgoln1	ENSMUSG00000056429	6	72558414	72566994	-1	trans-golgi network protein [Source:MGI Symbol;Acc:MGI:105080]	-0.468235	10.5045	-6.46565	1.04136e-05	0.00014908	2.91443
2630291	ENSMUSG00000052833	Sae1	ENSMUSG00000052833	7	16905583	16973146	-1	SUMO1 activating enzyme subunit 1 [Source:MGI Symbol;Acc:MGI:1929264]	0.504809	12.9926	6.46477	1.04297e-05	0.000149227	2.91283
7050390	ENSMUSG00000026594	Ralgps2	ENSMUSG00000026594	1	158734297	158869757	-1	Ral GEF with PH domain and SH3 binding motif 2 [Source:MGI Symbol;Acc:MGI:1925505]	-0.582427	8.60842	-6.45677	1.05766e-05	0.000151161	2.89832
780168	ENSMUSG00000037287	Tbcel	ENSMUSG00000037287	9	42220399	42315892	-1	tubulin folding cofactor E-like [Source:MGI Symbol;Acc:MGI:1925543]	-0.566592	13.0264	-6.45695	1.05732e-05	0.000151161	2.89865
1050039	ENSMUSG00000007122	Casq1	ENSMUSG00000007122	1	174140025	174150026	-1	calsequestrin 1 [Source:MGI Symbol;Acc:MGI:1309468]	-0.590102	7.78444	-6.45376	1.06324e-05	0.000151874	2.89286
7550100	ENSMUSG00000034620	Tmem5	ENSMUSG00000034620	10	121515170	121534427	-1	transmembrane protein 5 [Source:MGI Symbol;Acc:MGI:2384919]	0.556684	11.1142	6.44997	1.07033e-05	0.000152801	2.88597
3840348	ENSMUSG00000014771	Pdcd2	ENSMUSG00000014771	17	15656172	15664265	-1	programmed cell death 2 [Source:MGI Symbol;Acc:MGI:104643]	0.480876	10.1432	6.44796	1.07408e-05	0.000153167	2.88234
6280056	ENSMUSG00000027282	Mtch2	ENSMUSG00000027282	2	90687312	90706967	1	mitochondrial carrier homolog 2 (C. elegans) [Source:MGI Symbol;Acc:MGI:1929260]	-0.563037	10.7673	-6.44592	1.07793e-05	0.000153545	2.87863
1990280	ENSMUSG00000025439	Clns1a	ENSMUSG00000025439	7	104845144	104867389	1	chloride channel, nucleotide-sensitive, 1A [Source:MGI Symbol;Acc:MGI:109638]	0.469527	11.2188	6.44434	1.08091e-05	0.0001538	2.87576
5490138	ENSMUSG00000023961	Enpp4	ENSMUSG00000023961	17	44233257	44242758	-1	ectonucleotide pyrophosphatase/phosphodiesterase 4 [Source:MGI Symbol;Acc:MGI:2682634]	0.716287	10.0132	6.44145	1.08641e-05	0.000154496	2.8705
6900343	ENSMUSG00000031812	Map1lc3b	ENSMUSG00000031812	8	124114368	124121947	1	microtubule-associated protein 1 light chain 3 beta [Source:MGI Symbol;Acc:MGI:1914693]	-1.2577	10.2272	-6.4336	1.10145e-05	0.000156462	2.85624
6980064	ENSMUSG00000001700	Gramd3	ENSMUSG00000001700	18	56559991	56663446	1	GRAM domain containing 3 [Source:MGI Symbol;Acc:MGI:1914815]	-0.559174	9.39022	-6.43117	1.10616e-05	0.000157044	2.85182
460474	ENSMUSG00000041084	Ostc	ENSMUSG00000041084	3	130398839	130412362	-1	oligosaccharyltransferase complex subunit [Source:MGI Symbol;Acc:MGI:1913607]	0.458385	12.6491	6.42777	1.11277e-05	0.000157808	2.84564
3290301	ENSMUSG00000028600	Podn	ENSMUSG00000028600	4	107687396	107704942	-1	podocan [Source:MGI Symbol;Acc:MGI:2674939]	-0.541832	7.30944	-6.42681	1.11464e-05	0.000157987	2.84389
160291	ENSMUSG00000035919	Bbs9	ENSMUSG00000035919	9	22280159	22692724	1	Bardet-Biedl syndrome 9 (human) [Source:MGI Symbol;Acc:MGI:2442833]	-0.768592	8.52696	-6.42548	1.11725e-05	0.000158268	2.84147
6860022	ENSMUSG00000029603	Dtx1	ENSMUSG00000029603	5	121130211	121161936	-1	deltex 1 homolog (Drosophila) [Source:MGI Symbol;Acc:MGI:1352744]	-0.59278	7.60885	-6.42198	1.12412e-05	0.000159154	2.83511
3710414	ENSMUSG00000042328	Hps4	ENSMUSG00000042328	5	112772115	112807434	1	Hermansky-Pudlak syndrome 4 homolog (human) [Source:MGI Symbol;Acc:MGI:2177742]	-0.627485	7.74338	-6.42024	1.12756e-05	0.000159517	2.83194
6770132	ENSMUSG00000064326	Siva1	ENSMUSG00000064326	12	113883039	113887363	1	SIVA1, apoptosis-inducing factor [Source:MGI Symbol;Acc:MGI:1353606]	0.513163	11.8793	6.42006	1.12792e-05	0.000159517	2.83161
3520162	ENSMUSG00000028066	Pmf1	ENSMUSG00000028066	3	88198061	88214238	-1	polyamine-modulated factor 1 [Source:MGI Symbol;Acc:MGI:1914287]	0.696549	7.70891	6.4158	1.13637e-05	0.000160593	2.82387
4290403	ENSMUSG00000024238	Zeb1	ENSMUSG00000024238	18	5591858	5775465	1	zinc finger E-box binding homeobox 1 [Source:MGI Symbol;Acc:MGI:1344313]	0.533094	11.9124	6.4156	1.13678e-05	0.000160593	2.82349
2650228	ENSMUSG00000030083	Abtb1	ENSMUSG00000030083	6	88785909	88791929	-1	ankyrin repeat and BTB (POZ) domain containing 1 [Source:MGI Symbol;Acc:MGI:1933148]	-0.746505	8.61123	-6.41477	1.13844e-05	0.000160738	2.82198
3290411	ENSMUSG00000021751	Acox2	ENSMUSG00000021751	14	9058025	9091867	-1	acyl-Coenzyme A oxidase 2, branched chain [Source:MGI Symbol;Acc:MGI:1934852]	-0.555562	8.07121	-6.41381	1.14034e-05	0.000160919	2.82025
6520156	ENSMUSG00000032470	Mras	ENSMUSG00000032470	9	99285841	99337300	-1	muscle and microspikes RAS [Source:MGI Symbol;Acc:MGI:1100856]	0.442748	9.57345	6.41014	1.14772e-05	0.00016181	2.81356
2100309	ENSMUSG00000038949	Cnst	ENSMUSG00000038949	1	181476501	181557609	1	consortin, connexin sorting protein [Source:MGI Symbol;Acc:MGI:2445141]	-0.585672	10.137	-6.40969	1.14863e-05	0.000161822	2.81274
5690142	NA	Rpl36al	NA	NA	NA	NA	NA	NA	0.476956	13.9385	6.40522	1.15768e-05	0.000163008	2.8046
240523	ENSMUSG00000022453	Naga	ENSMUSG00000022453	15	82159962	82169256	-1	N-acetyl galactosaminidase, alpha [Source:MGI Symbol;Acc:MGI:1261422]	-0.694479	8.26904	-6.40421	1.15973e-05	0.000163207	2.80276
5290577	NA	Rps27a	NA	NA	NA	NA	NA	NA	0.627501	11.3863	6.40163	1.16501e-05	0.00016386	2.79806
7200050	ENSMUSG00000067071	Hes6	ENSMUSG00000067071	1	93308060	93310615	-1	hairy and enhancer of split 6 (Drosophila) [Source:MGI Symbol;Acc:MGI:1859852]	0.698964	10.9621	6.39858	1.17127e-05	0.00016465	2.7925
1340465	ENSMUSG00000049686	Orai1	ENSMUSG00000049686	5	123465083	123480459	1	ORAI calcium release-activated calcium modulator 1 [Source:MGI Symbol;Acc:MGI:1925542]	0.505743	10.1726	6.39723	1.17406e-05	0.000164862	2.79003
5890528	ENSMUSG00000036972	Zic4	ENSMUSG00000036972	9	91263810	91284186	1	zinc finger protein of the cerebellum 4 [Source:MGI Symbol;Acc:MGI:107201]	-0.565846	8.06683	-6.39244	1.18399e-05	0.000166075	2.7813
6270372	ENSMUSG00000037855	Zfp365	ENSMUSG00000037855	10	67348851	67375410	-1	zinc finger protein 365 [Source:MGI Symbol;Acc:MGI:2143676]	0.689433	9.76485	6.39111	1.18675e-05	0.000166281	2.77888
2760608	ENSMUSG00000013629	Cad	ENSMUSG00000013629	5	31357153	31380855	1	carbamoyl-phosphate synthetase 2, aspartate transcarbamylase, and dihydroorotase [Source:MGI Symbol;Acc:MGI:1916969]	0.511578	8.02054	6.3905	1.18803e-05	0.00016637	2.77776
2360598	ENSMUSG00000052430	Bmpr1b	ENSMUSG00000052430	3	141500100	141832389	-1	bone morphogenetic protein receptor, type 1B [Source:MGI Symbol;Acc:MGI:107191]	-0.879289	8.38889	-6.38996	1.18915e-05	0.000166436	2.77678
2450066	ENSMUSG00000029020	Mfn2	ENSMUSG00000029020	4	147247708	147278813	-1	mitofusin 2 [Source:MGI Symbol;Acc:MGI:2442230]	-0.557062	12.301	-6.38784	1.1936e-05	0.000166967	2.77291
1110554	ENSMUSG00000028603	Scp2	ENSMUSG00000028603	4	107716444	107817603	-1	sterol carrier protein 2, liver [Source:MGI Symbol;Acc:MGI:98254]	-0.712094	10.2822	-6.3873	1.19472e-05	0.000167033	2.77194
1690600	ENSMUSG00000046807	AI646023	ENSMUSG00000046807	10	75012870	75023075	-1	expressed sequence AI646023 [Source:MGI Symbol;Acc:MGI:2143657]	-0.726613	10.3905	-6.38424	1.20118e-05	0.000167845	2.76635
4590008	ENSMUSG00000042626	Shc1	ENSMUSG00000042626	3	89222365	89233937	1	src homology 2 domain-containing transforming protein C1 [Source:MGI Symbol;Acc:MGI:98296]	0.598651	11.9586	6.37961	1.21101e-05	0.000169126	2.7579
3460008	ENSMUSG00000048368	Omd	ENSMUSG00000048368	13	49678135	49687978	1	osteomodulin [Source:MGI Symbol;Acc:MGI:1350918]	-1.12957	7.81582	-6.3791	1.21208e-05	0.000169184	2.75698
4560762	ENSMUSG00000039438	Ttc36	ENSMUSG00000039438	9	44607483	44611034	-1	tetratricopeptide repeat domain 36 [Source:MGI Symbol;Acc:MGI:2384760]	-0.473191	7.44503	-6.37866	1.21302e-05	0.000169223	2.75618
7320132	ENSMUSG00000037813	D630003M21Rik	ENSMUSG00000037813	2	158008269	158054958	-1	RIKEN cDNA D630003M21 gene [Source:MGI Symbol;Acc:MGI:3606579]	0.744797	7.8437	6.37483	1.22124e-05	0.000170278	2.74917
2650504	ENSMUSG00000021595	Nsun2	ENSMUSG00000021595	13	69672624	69774658	1	NOL1/NOP2/Sun domain family member 2 [Source:MGI Symbol;Acc:MGI:107252]	0.455827	7.58911	6.37323	1.22469e-05	0.000170666	2.74625
6200762	ENSMUSG00000006641	Slc5a6	ENSMUSG00000006641	5	31338409	31351297	-1	solute carrier family 5 (sodium-dependent vitamin transporter), member 6 [Source:MGI Symbol;Acc:MGI:2660847]	-0.467136	8.82158	-6.37246	1.22634e-05	0.000170804	2.74485
3870561	ENSMUSG00000016496	Cd274	ENSMUSG00000016496	19	29441945	29462585	1	CD274 antigen [Source:MGI Symbol;Acc:MGI:1926446]	0.463029	7.71434	6.3689	1.23406e-05	0.0001716	2.73834
4200100	ENSMUSG00000024190	Dusp1	ENSMUSG00000024190	17	26642535	26645464	-1	dual specificity phosphatase 1 [Source:MGI Symbol;Acc:MGI:105120]	0.456711	9.42871	6.36849	1.23495e-05	0.000171631	2.73759
1110300	ENSMUSG00000030979	Uros	ENSMUSG00000030979	7	140877926	140901755	-1	uroporphyrinogen III synthase [Source:MGI Symbol;Acc:MGI:98917]	-0.800726	9.57867	-6.36682	1.23858e-05	0.000172043	2.73455
5900452	ENSMUSG00000028195	Cyr61	ENSMUSG00000028195	3	145309935	145312949	-1	cysteine rich protein 61 [Source:MGI Symbol;Acc:MGI:88613]	-1.24618	8.6412	-6.35767	1.25871e-05	0.000174556	2.71784
3940458	ENSMUSG00000022881	Rfc4	ENSMUSG00000022881	16	23114016	23127810	-1	replication factor C (activator 1) 4 [Source:MGI Symbol;Acc:MGI:2146571]	0.76084	8.3334	6.35455	1.26566e-05	0.000175246	2.71213
7380152	ENSMUSG00000035559	Mpv17l2	ENSMUSG00000035559	8	73282548	73284820	-1	MPV17 mitochondrial membrane protein-like 2 [Source:MGI Symbol;Acc:MGI:2681846]	-0.599508	11.6992	-6.35452	1.26574e-05	0.000175246	2.71206
7550364	ENSMUSG00000029033	Acap3	ENSMUSG00000029033	4	155265984	155281360	1	ArfGAP with coiled-coil, ankyrin repeat and PH domains 3 [Source:MGI Symbol;Acc:MGI:2153589]	0.629786	9.08899	6.35117	1.27322e-05	0.000176093	2.70595
2060082	ENSMUSG00000005360	Slc1a3	ENSMUSG00000005360	15	8584124	8660764	-1	solute carrier family 1 (glial high affinity glutamate transporter), member 3 [Source:MGI Symbol;Acc:MGI:99917]	0.404714	15.4704	6.34833	1.27963e-05	0.000176884	2.70075
6200603	ENSMUSG00000026377	Mki67ip	ENSMUSG00000026377	1	120218416	120230399	1	Mki67 (FHA domain) interacting nucleolar phosphoprotein [Source:MGI Symbol;Acc:MGI:1915199]	0.744321	10.9897	6.34766	1.28114e-05	0.000176997	2.69953
6100593	ENSMUSG00000029474	Rnf34	ENSMUSG00000029474	5	123300197	123318954	1	ring finger protein 34 [Source:MGI Symbol;Acc:MGI:2153340]	-0.420216	11.7084	-6.34389	1.28969e-05	0.000178083	2.69263
5910619	ENSMUSG00000024854	Pold4	ENSMUSG00000024854	19	4231899	4233631	1	polymerase (DNA-directed), delta 4 [Source:MGI Symbol;Acc:MGI:1916995]	0.595159	9.36698	6.34287	1.29202e-05	0.000178309	2.69075
50152	ENSMUSG00000047648	Fbxo30	ENSMUSG00000047648	10	11001128	11017850	1	F-box protein 30 [Source:MGI Symbol;Acc:MGI:1919115]	-0.591685	9.22867	-6.34204	1.29391e-05	0.000178465	2.68924
1090100	ENSMUSG00000047407	Tgif1	ENSMUSG00000047407	17	71193545	71202886	-1	TGFB-induced factor homeobox 1 [Source:MGI Symbol;Acc:MGI:1194497]	0.546706	7.88159	6.33701	1.30544e-05	0.000179679	2.68004
5690021	ENSMUSG00000024942	Capn1	ENSMUSG00000024942	19	5988546	6015825	-1	calpain 1 [Source:MGI Symbol;Acc:MGI:88263]	-0.643008	7.71068	-6.33651	1.3066e-05	0.000179741	2.67913
1050097	ENSMUSG00000029430	Ran	ENSMUSG00000029430	5	129525944	129530198	1	RAN, member RAS oncogene family [Source:MGI Symbol;Acc:MGI:1333112]	0.55533	10.2025	6.33547	1.309e-05	0.00017988	2.67722
5720746	ENSMUSG00000038034	Igsf8	ENSMUSG00000038034	1	174191772	174249972	1	immunoglobulin superfamily, member 8 [Source:MGI Symbol;Acc:MGI:2154090]	-0.501374	8.64978	-6.33569	1.3085e-05	0.00017988	2.67761
3780228	ENSMUSG00000028743	Akr7a5	ENSMUSG00000028743	4	138866659	138874341	1	aldo-keto reductase family 7, member A5 (aflatoxin aldehyde reductase) [Source:MGI Symbol;Acc:MGI:107796]	-0.687996	10.1783	-6.32812	1.32612e-05	0.00018194	2.66375
5390039	ENSMUSG00000022323	Hrsp12	ENSMUSG00000022323	15	34413776	34425010	-1	heat-responsive protein 12 [Source:MGI Symbol;Acc:MGI:1095401]	0.606325	12.8747	6.32727	1.3281e-05	0.000182114	2.66221
6020228	ENSMUSG00000003437	Paf1	ENSMUSG00000003437	7	29177970	29184407	1	Paf1, RNA polymerase II associated factor, homolog (S. cerevisiae) [Source:MGI Symbol;Acc:MGI:1923988]	-0.514482	8.96616	-6.32567	1.33186e-05	0.000182435	2.65927
3140326	ENSMUSG00000058006	Mdn1	ENSMUSG00000058006	4	32744094	32862182	1	midasin homolog (yeast) [Source:MGI Symbol;Acc:MGI:1926159]	0.503346	8.27222	6.3259	1.33134e-05	0.000182435	2.65968
6550671	ENSMUSG00000019579	D17Wsu104e	ENSMUSG00000019579	17	56315167	56323343	-1	DNA segment, Chr 17, Wayne State University 104, expressed [Source:MGI Symbol;Acc:MGI:2156020]	0.549566	10.5719	6.32406	1.33567e-05	0.000182859	2.65631
6350386	ENSMUSG00000024587	Nars	ENSMUSG00000024587	18	64659319	64676211	-1	asparaginyl-tRNA synthetase [Source:MGI Symbol;Acc:MGI:1917473]	0.654273	10.606	6.32358	1.3368e-05	0.000182917	2.65543
6980750	ENSMUSG00000025795	Rassf3	ENSMUSG00000025795	10	120847406	120913306	-1	Ras association (RalGDS/AF-6) domain family member 3 [Source:MGI Symbol;Acc:MGI:2179722]	0.876085	8.62641	6.31909	1.34746e-05	0.000184179	2.6472
5960050	ENSMUSG00000014606	Slc25a11	ENSMUSG00000014606	11	70457698	70460981	-1	solute carrier family 25 (mitochondrial carrier oxoglutarate carrier), member 11 [Source:MGI Symbol;Acc:MGI:1915113]	-0.629561	10.3793	-6.31715	1.35207e-05	0.000184712	2.64366
3990092	ENSMUSG00000074480	Mex3a	ENSMUSG00000074480	3	88339980	88345302	1	mex3 homolog A (C. elegans) [Source:MGI Symbol;Acc:MGI:1919890]	0.56021	8.24145	6.3157	1.35554e-05	0.000185087	2.641
4150474	ENSMUSG00000032422	Snx14	ENSMUSG00000032422	9	88271585	88333789	-1	sorting nexin 14 [Source:MGI Symbol;Acc:MGI:2155664]	-1.14514	9.54857	-6.31398	1.35969e-05	0.000185406	2.63783
2970554	ENSMUSG00000028245	Nsmaf	ENSMUSG00000028245	4	6323354	6381418	-1	neutral sphingomyelinase (N-SMase) activation associated factor [Source:MGI Symbol;Acc:MGI:1341864]	0.573678	9.85873	6.31393	1.35981e-05	0.000185406	2.63774
150474	ENSMUSG00000021133	4933426M11Rik	ENSMUSG00000021133	12	81891546	81981819	1	RIKEN cDNA 4933426M11 gene [Source:MGI Symbol;Acc:MGI:2444661]	0.528455	11.5328	6.31359	1.36063e-05	0.000185406	2.63712
2970521	ENSMUSG00000034422	Parp14	ENSMUSG00000034422	16	35832960	35871630	-1	poly (ADP-ribose) polymerase family, member 14 [Source:MGI Symbol;Acc:MGI:1919489]	0.847297	8.85628	6.31302	1.362e-05	0.000185476	2.63607
130022	ENSMUSG00000031594	Fgl1	ENSMUSG00000031594	8	42276788	42300510	-1	fibrinogen-like protein 1 [Source:MGI Symbol;Acc:MGI:102795]	0.662037	8.54851	6.3123	1.36373e-05	0.000185613	2.63476
6130484	ENSMUSG00000008398	Elk3	ENSMUSG00000008398	10	92710159	92773880	-1	ELK3, member of ETS oncogene family [Source:MGI Symbol;Acc:MGI:101762]	0.503113	8.32461	6.31113	1.36655e-05	0.000185899	2.63261
2070494	ENSMUSG00000015536	Mocs2	ENSMUSG00000015536	13	115608452	115619214	1	molybdenum cofactor synthesis 2 [Source:MGI Symbol;Acc:MGI:1336894]	-0.588498	12.2717	-6.30353	1.38506e-05	0.000188316	2.61867
2600632	ENSMUSG00000044533	Rps2	ENSMUSG00000044533	17	24855061	24858874	1	ribosomal protein S2 [Source:MGI Symbol;Acc:MGI:105110]	0.694983	14.4228	6.29928	1.39553e-05	0.000189539	2.61087
620202	ENSMUSG00000020439	Smtn	ENSMUSG00000020439	11	3417526	3440615	-1	smoothelin [Source:MGI Symbol;Acc:MGI:1354727]	0.583167	8.75382	6.29846	1.39757e-05	0.000189716	2.60935
5490278	ENSMUSG00000028729	Ebna1bp2	ENSMUSG00000028729	4	118293404	118300381	1	EBNA1 binding protein 2 [Source:MGI Symbol;Acc:MGI:1916322]	0.627619	10.7855	6.29749	1.39995e-05	0.000189839	2.60759
2900017	ENSMUSG00000022861	Dgkg	ENSMUSG00000022861	16	22466644	22657304	-1	diacylglycerol kinase, gamma [Source:MGI Symbol;Acc:MGI:105060]	0.541806	7.41232	6.29751	1.3999e-05	0.000189839	2.60763
770746	ENSMUSG00000031570	Ppapdc1b	ENSMUSG00000031570	8	26830533	26835359	1	phosphatidic acid phosphatase type 2 domain containing 1B [Source:MGI Symbol;Acc:MGI:1919160]	0.57619	9.1507	6.2965	1.4024e-05	0.000190002	2.60577
6370520	ENSMUSG00000024793	Tnfrsf25	ENSMUSG00000024793	4	151490043	151494228	1	tumor necrosis factor receptor superfamily, member 25 [Source:MGI Symbol;Acc:MGI:1934667]	-0.463466	7.68503	-6.29337	1.41021e-05	0.000190927	2.60002
5960653	ENSMUSG00000032314	Etfa	ENSMUSG00000032314	9	55302315	55360050	-1	electron transferring flavoprotein, alpha polypeptide [Source:MGI Symbol;Acc:MGI:106092]	-1.4298	12.4088	-6.28738	1.42525e-05	0.00019266	2.58902
5550296	ENSMUSG00000036565	Ttyh3	ENSMUSG00000036565	5	141096540	141124985	-1	tweety homolog 3 (Drosophila) [Source:MGI Symbol;Acc:MGI:1925589]	0.775989	9.50296	6.2825	1.43764e-05	0.000194028	2.58005
1090326	ENSMUSG00000000708	Kat2b	ENSMUSG00000000708	17	53706186	53812045	1	K(lysine) acetyltransferase 2B [Source:MGI Symbol;Acc:MGI:1343094]	-0.545709	8.55753	-6.28142	1.44039e-05	0.000194298	2.57807
4200041	ENSMUSG00000025264	Tsr2	ENSMUSG00000025264	X	147521637	147531086	-1	TSR2, 20S rRNA accumulation, homolog (S. cerevisiae) [Source:MGI Symbol;Acc:MGI:1916749]	0.705794	8.97854	6.27922	1.44603e-05	0.000194956	2.57402
7100433	ENSMUSG00000038055	Dexi	ENSMUSG00000038055	16	10530300	10543147	-1	dexamethasone-induced transcript [Source:MGI Symbol;Acc:MGI:1926236]	-0.539955	10.0116	-6.27735	1.45085e-05	0.000195299	2.57057
5550470	ENSMUSG00000017390	Aldoc	ENSMUSG00000017390	11	78136470	78141283	1	aldolase C, fructose-bisphosphate [Source:MGI Symbol;Acc:MGI:101863]	-0.493649	15.3696	-6.27761	1.45018e-05	0.000195299	2.57105
2490475	ENSMUSG00000051890	Klhdc1	ENSMUSG00000051890	12	70342163	70385619	1	kelch domain containing 1 [Source:MGI Symbol;Acc:MGI:2672853]	-0.587543	8.41005	-6.27673	1.45245e-05	0.000195411	2.56943
3290605	ENSMUSG00000005107	Slc2a9	ENSMUSG00000005107	5	38740512	38894382	-1	solute carrier family 2 (facilitated glucose transporter), member 9 [Source:MGI Symbol;Acc:MGI:2152844]	0.711184	8.53259	6.27296	1.46219e-05	0.000196413	2.5625
6250291	ENSMUSG00000053604	Rpia	ENSMUSG00000053604	6	70715714	70742226	-1	ribose 5-phosphate isomerase A [Source:MGI Symbol;Acc:MGI:103254]	0.593667	8.5441	6.26767	1.47597e-05	0.000198057	2.55278
870519	ENSMUSG00000026181	Ppm1f	ENSMUSG00000026181	16	16896562	16927457	1	protein phosphatase 1F (PP2C domain containing) [Source:MGI Symbol;Acc:MGI:1918464]	0.62987	11.6789	6.2662	1.47985e-05	0.000198474	2.55006
6480520	ENSMUSG00000007050	Lsm2	ENSMUSG00000007050	17	35118805	35122834	1	LSM2 homolog, U6 small nuclear RNA associated (S. cerevisiae) [Source:MGI Symbol;Acc:MGI:90676]	0.836995	9.83799	6.26505	1.48287e-05	0.000198776	2.54794
3370221	ENSMUSG00000038543	BC028528	ENSMUSG00000038543	3	95687877	95695928	-1	cDNA sequence BC028528 [Source:MGI Symbol;Acc:MGI:2385885]	-0.484822	7.85877	-6.25638	1.50587e-05	0.000201543	2.532
3440537	ENSMUSG00000024927	Rela	ENSMUSG00000024927	19	5637483	5648130	1	v-rel reticuloendotheliosis viral oncogene homolog A (avian) [Source:MGI Symbol;Acc:MGI:103290]	0.702594	11.3166	6.25457	1.51074e-05	0.000201984	2.52865
1690376	ENSMUSG00000040990	Sh3kbp1	ENSMUSG00000040990	X	156065204	156416001	1	SH3-domain kinase binding protein 1 [Source:MGI Symbol;Acc:MGI:1889583]	0.563141	9.50409	6.2508	1.5209e-05	0.000203132	2.5217
2230154	ENSMUSG00000037108	Zcwpw1	ENSMUSG00000037108	5	138229026	138263849	1	zinc finger, CW type with PWWP domain 1 [Source:MGI Symbol;Acc:MGI:2685899]	0.479427	7.97682	6.2474	1.53012e-05	0.000204257	2.51544
6020326	ENSMUSG00000041025	Iffo2	ENSMUSG00000041025	4	139086463	139176297	1	intermediate filament family orphan 2 [Source:MGI Symbol;Acc:MGI:2140675]	0.501361	8.23967	6.24572	1.53469e-05	0.00020476	2.51235
6380156	ENSMUSG00000046768	Rhoj	ENSMUSG00000046768	12	76409309	76502443	1	ras homolog gene family, member J [Source:MGI Symbol;Acc:MGI:1931551]	0.654084	10.8557	6.2401	1.5501e-05	0.000206709	2.502
6020719	ENSMUSG00000048616	Nog	ENSMUSG00000048616	11	89161952	89163873	-1	noggin [Source:MGI Symbol;Acc:MGI:104327]	-1.44984	7.71965	-6.23884	1.55357e-05	0.000206958	2.49968
6960204	ENSMUSG00000044716	Dok7	ENSMUSG00000044716	5	35399462	35430488	1	docking protein 7 [Source:MGI Symbol;Acc:MGI:3584043]	-0.491748	7.47939	-6.23904	1.55303e-05	0.000206958	2.50004
50224	ENSMUSG00000028670	Lypla2	ENSMUSG00000028670	4	135524139	135528541	-1	lysophospholipase 2 [Source:MGI Symbol;Acc:MGI:1347000]	0.714993	13.4474	6.23571	1.56227e-05	0.000207901	2.49389
6290709	ENSMUSG00000032363	Adamts7	ENSMUSG00000032363	9	90057816	90102909	1	a disintegrin-like and metallopeptidase (reprolysin type) with thrombospondin type 1 motif, 7 [Source:MGI Symbol;Acc:MGI:1347346]	0.779159	7.86575	6.23439	1.56592e-05	0.000208279	2.49147
4230356	ENSMUSG00000022528	Hes1	ENSMUSG00000022528	16	30064470	30067882	1	hairy and enhancer of split 1 (Drosophila) [Source:MGI Symbol;Acc:MGI:104853]	-0.721977	8.76011	-6.23171	1.57342e-05	0.000209112	2.48652
2260474	ENSMUSG00000050271	D8Ertd82e	ENSMUSG00000050271	8	37157882	37210841	1	DNA segment, Chr 8, ERATO Doi 82, expressed [Source:MGI Symbol;Acc:MGI:1196223]	0.595314	8.40413	6.23111	1.57512e-05	0.000209177	2.4854
3180039	ENSMUSG00000040312	Cchcr1	ENSMUSG00000040312	17	35654061	35667959	1	coiled-coil alpha-helical rod protein 1 [Source:MGI Symbol;Acc:MGI:2385321]	0.605647	8.90476	6.2299	1.57849e-05	0.000209517	2.48319
3140167	ENSMUSG00000047731	D19Wsu162e	ENSMUSG00000047731	19	46673566	46731877	1	DNA segment, Chr 19, Wayne State University 162, expressed [Source:MGI Symbol;Acc:MGI:107577]	-0.484184	12.0855	-6.22941	1.57988e-05	0.000209594	2.48227
1690687	ENSMUSG00000052656	Rnf103	ENSMUSG00000052656	6	71443888	71475014	1	ring finger protein 103 [Source:MGI Symbol;Acc:MGI:109483]	-0.477188	11.8731	-6.22689	1.58699e-05	0.000210427	2.47762
2750719	ENSMUSG00000021645	Smn1	ENSMUSG00000021645	13	100894807	100907645	1	survival motor neuron 1 [Source:MGI Symbol;Acc:MGI:109257]	0.601346	11.586	6.2233	1.59718e-05	0.00021156	2.47099
6040224	ENSMUSG00000021242	Npc2	ENSMUSG00000021242	12	86095510	86114062	-1	Niemann Pick type C2 [Source:MGI Symbol;Acc:MGI:1915213]	-1.269	9.97372	-6.21974	1.60735e-05	0.000212797	2.46442
4760594	ENSMUSG00000039901	9130011E15Rik	ENSMUSG00000039901	19	45892634	46072978	-1	RIKEN cDNA 9130011E15 gene [Source:MGI Symbol;Acc:MGI:1918867]	-0.518001	8.59376	-6.21661	1.61632e-05	0.000213876	2.45865
2650010	ENSMUSG00000054423	Cadps	ENSMUSG00000054423	14	13205077	13655593	-1	Ca2+-dependent secretion activator [Source:MGI Symbol;Acc:MGI:1350922]	-0.435948	8.32272	-6.21561	1.6192e-05	0.000214036	2.4568
2810673	ENSMUSG00000038388	Mpp6	ENSMUSG00000038388	6	50060240	50148597	1	membrane protein, palmitoylated 6 (MAGUK p55 subfamily member 6) [Source:MGI Symbol;Acc:MGI:1927340]	0.809586	10.3712	6.21029	1.63464e-05	0.000215966	2.44697
5560193	ENSMUSG00000048970	C1galt1c1	ENSMUSG00000048970	X	35983962	35988264	-1	C1GALT1-specific chaperone 1 [Source:MGI Symbol;Acc:MGI:1913493]	-1.34851	8.45961	-6.20575	1.64793e-05	0.000217498	2.43858
3120133	ENSMUSG00000075043	Tmem223	ENSMUSG00000075043	19	8845486	8846965	1	transmembrane protein 223 [Source:MGI Symbol;Acc:MGI:1914086]	0.519671	10.642	6.20334	1.65503e-05	0.000218323	2.43412
3610040	ENSMUSG00000025651	Uqcrc1	ENSMUSG00000025651	9	108838661	108851685	1	ubiquinol-cytochrome c reductase core protein 1 [Source:MGI Symbol;Acc:MGI:107876]	-0.484379	13.1429	-6.19937	1.6668e-05	0.00021965	2.42678
4120243	ENSMUSG00000020407	Upp1	ENSMUSG00000020407	11	9018106	9036173	1	uridine phosphorylase 1 [Source:MGI Symbol;Acc:MGI:1097668]	0.68643	9.42402	6.1969	1.67415e-05	0.000220505	2.42223
1240040	ENSMUSG00000038013	Wipf2	ENSMUSG00000038013	11	98724952	98766354	1	WAS/WASL interacting protein family, member 2 [Source:MGI Symbol;Acc:MGI:1924462]	-0.538578	9.74463	-6.19183	1.6894e-05	0.000222286	2.41283
3830601	ENSMUSG00000060600	Eno3	ENSMUSG00000060600	11	70470704	70476015	1	enolase 3, beta muscle [Source:MGI Symbol;Acc:MGI:95395]	-0.577274	8.27056	-6.19128	1.69105e-05	0.000222389	2.41182
2470634	NA	Gypc	NA	NA	NA	NA	NA	NA	0.510533	7.38064	6.19033	1.69392e-05	0.000222653	2.41006
3990201	ENSMUSG00000027367	Stard7	ENSMUSG00000027367	2	127095954	127124670	1	START domain containing 7 [Source:MGI Symbol;Acc:MGI:2139090]	-0.751857	11.4264	-6.18994	1.69509e-05	0.000222693	2.40935
4670066	ENSMUSG00000029063	Nadk	ENSMUSG00000029063	4	154936487	154965110	1	NAD kinase [Source:MGI Symbol;Acc:MGI:2183149]	0.517964	11.4809	6.18517	1.70962e-05	0.000224487	2.40051
5310209	ENSMUSG00000021176	2610021K21Rik	ENSMUSG00000021176	12	100955741	101121652	-1	RIKEN cDNA 2610021K21 gene [Source:MGI Symbol;Acc:MGI:1926017]	0.458397	7.87298	6.1839	1.71348e-05	0.000224879	2.39817
3060139	ENSMUSG00000028907	Utp11l	ENSMUSG00000028907	4	124355404	124370844	-1	UTP11-like, U3 small nucleolar ribonucleoprotein, (yeast) [Source:MGI Symbol;Acc:MGI:1914455]	0.495302	11.9753	6.18074	1.72319e-05	0.000225923	2.39232
3840048	ENSMUSG00000037151	Lrrc20	ENSMUSG00000037151	10	60938581	61044974	1	leucine rich repeat containing 20 [Source:MGI Symbol;Acc:MGI:2387182]	-0.579139	8.23705	-6.17882	1.72912e-05	0.000226585	2.38875
2480128	ENSMUSG00000035992	Fnip1	ENSMUSG00000035992	11	54251681	54331743	1	folliculin interacting protein 1 [Source:MGI Symbol;Acc:MGI:2444668]	-0.632725	11.1086	-6.17521	1.74031e-05	0.000227703	2.38207
4730196	ENSMUSG00000003847	Nfat5	ENSMUSG00000003847	8	109817370	109903417	1	nuclear factor of activated T-cells 5 [Source:MGI Symbol;Acc:MGI:1859333]	-0.581315	11.2535	-6.17536	1.73986e-05	0.000227703	2.38234
3990630	ENSMUSG00000024975	Pdcd4	ENSMUSG00000024975	19	53966721	54004351	1	programmed cell death 4 [Source:MGI Symbol;Acc:MGI:107490]	-0.786983	8.05535	-6.1731	1.74689e-05	0.000228447	2.37816
4220546	ENSMUSG00000001016	Ilf2	ENSMUSG00000001016	3	90280123	90292301	1	interleukin enhancer binding factor 2 [Source:MGI Symbol;Acc:MGI:1915031]	0.48658	11.6968	6.1728	1.74782e-05	0.000228453	2.37761
6020722	ENSMUSG00000028212	Ccne2	ENSMUSG00000028212	4	11118498	11131926	1	cyclin E2 [Source:MGI Symbol;Acc:MGI:1329034]	0.706249	7.7089	6.16904	1.75962e-05	0.000229682	2.37064
5910176	ENSMUSG00000050965	Prkca	ENSMUSG00000050965	11	107794701	108205242	-1	protein kinase C, alpha [Source:MGI Symbol;Acc:MGI:97595]	-0.543161	8.94897	-6.16867	1.7608e-05	0.000229682	2.36995
3400050	ENSMUSG00000024085	Man2a1	ENSMUSG00000024085	17	64950076	65104450	1	mannosidase 2, alpha 1 [Source:MGI Symbol;Acc:MGI:104669]	0.421489	8.74893	6.1677	1.76386e-05	0.000229963	2.36815
7200068	ENSMUSG00000027274	Mkks	ENSMUSG00000027274	2	136699516	136717125	-1	McKusick-Kaufman syndrome protein [Source:MGI Symbol;Acc:MGI:1891836]	-0.569151	8.33078	-6.1671	1.76576e-05	0.000230095	2.36704
7380400	ENSMUSG00000034957	Cebpa	ENSMUSG00000034957	7	35904312	35906945	1	CCAAT/enhancer binding protein (C/EBP), alpha [Source:MGI Symbol;Acc:MGI:99480]	-0.660233	7.46294	-6.16236	1.78079e-05	0.000231584	2.35826
6900593	ENSMUSG00000036552	2210404J11Rik	ENSMUSG00000036552	17	15178605	15201196	1	RIKEN cDNA 2210404J11 gene [Source:MGI Symbol;Acc:MGI:1917317]	0.650972	10.2657	6.15985	1.78881e-05	0.000232391	2.3536
2510181	ENSMUSG00000018541	Cwc25	ENSMUSG00000018541	11	97606795	97627870	-1	CWC25 spliceosome-associated protein homolog (S. cerevisiae) [Source:MGI Symbol;Acc:MGI:1914730]	-0.464466	7.32252	-6.15991	1.78862e-05	0.000232391	2.35371
1510286	ENSMUSG00000022538	Lsg1	ENSMUSG00000022538	16	30560580	30587678	-1	large subunit GTPase 1 homolog (S. cerevisiae) [Source:MGI Symbol;Acc:MGI:107236]	0.576893	10.4139	6.15563	1.80238e-05	0.000233917	2.34578
6220201	ENSMUSG00000038023	Atp6v0a2	ENSMUSG00000038023	5	125079673	125204824	1	ATPase, H+ transporting, lysosomal V0 subunit A2 [Source:MGI Symbol;Acc:MGI:104855]	-0.701369	12.0576	-6.15529	1.80348e-05	0.000233943	2.34514
7320288	ENSMUSG00000037487	Ubr5	ENSMUSG00000037487	15	37897083	38008608	-1	ubiquitin protein ligase E3 component n-recognin 5 [Source:MGI Symbol;Acc:MGI:1918040]	-0.630917	11.8765	-6.1537	1.8086e-05	0.000234489	2.3422
1030338	ENSMUSG00000025781	Atp5c1	ENSMUSG00000025781	2	9977643	10002137	-1	ATP synthase, H+ transporting, mitochondrial F1 complex, gamma polypeptide 1 [Source:MGI Symbol;Acc:MGI:1261437]	-0.465257	14.0625	-6.15337	1.80969e-05	0.000234512	2.34158
4200411	ENSMUSG00000020621	Rdh14	ENSMUSG00000020621	12	10397586	10402368	1	retinol dehydrogenase 14 (all-trans and 9-cis) [Source:MGI Symbol;Acc:MGI:1920402]	-0.602271	10.8918	-6.14892	1.82416e-05	0.000236267	2.33333
4780328	ENSMUSG00000044734	Serpinb1a	ENSMUSG00000044734	13	32933961	32943054	-1	serine (or cysteine) peptidase inhibitor, clade B, member 1a [Source:MGI Symbol;Acc:MGI:1913472]	0.468037	7.43064	6.14753	1.82871e-05	0.000236737	2.33075
6400603	ENSMUSG00000026816	Gtf3c5	ENSMUSG00000026816	2	28421891	28439271	-1	general transcription factor IIIC, polypeptide 5 [Source:MGI Symbol;Acc:MGI:1917489]	0.616789	10.2456	6.14569	1.83476e-05	0.0002374	2.32733
840070	ENSMUSG00000007891	Ctsd	ENSMUSG00000007891	7	149557053	149573943	-1	cathepsin D [Source:MGI Symbol;Acc:MGI:88562]	-0.739558	8.20466	-6.13898	1.85697e-05	0.000240153	2.31487
5690358	ENSMUSG00000053137	Mapk11	ENSMUSG00000053137	15	88972916	88980036	-1	mitogen-activated protein kinase 11 [Source:MGI Symbol;Acc:MGI:1338024]	0.668074	8.63664	6.13839	1.85892e-05	0.000240285	2.31378
6200397	ENSMUSG00000045312	Lhfpl2	ENSMUSG00000045312	13	94827751	94965364	1	lipoma HMGIC fusion partner-like 2 [Source:MGI Symbol;Acc:MGI:2145236]	0.55743	9.75438	6.12582	1.90133e-05	0.000245397	2.29042
4120494	ENSMUSG00000064037	Gpn1	ENSMUSG00000064037	5	31797114	31815276	1	GPN-loop GTPase 1 [Source:MGI Symbol;Acc:MGI:1921504]	0.827953	10.3642	6.11189	1.94948e-05	0.000251107	2.26452
870373	ENSMUSG00000074064	Mlycd	ENSMUSG00000074064	8	121918778	121935002	1	malonyl-CoA decarboxylase [Source:MGI Symbol;Acc:MGI:1928485]	-0.752819	9.16071	-6.11074	1.95351e-05	0.000251499	2.26238
240195	ENSMUSG00000046404	Yod1	ENSMUSG00000046404	1	132613904	132618632	1	YOD1 OTU deubiquitinating enzyme 1 homologue (S. cerevisiae) [Source:MGI Symbol;Acc:MGI:2442596]	-0.532429	9.27603	-6.10921	1.95891e-05	0.000252068	2.25952
6380338	ENSMUSG00000026289	Atg16l1	ENSMUSG00000026289	1	89652445	89689003	1	autophagy-related 16-like 1 (yeast) [Source:MGI Symbol;Acc:MGI:1924290]	0.62304	9.76862	6.10129	1.98698e-05	0.000255401	2.24479
6510608	ENSMUSG00000020903	Stx8	ENSMUSG00000020903	11	67779695	68020650	1	syntaxin 8 [Source:MGI Symbol;Acc:MGI:1890156]	0.551882	7.65248	6.1013	1.98697e-05	0.000255401	2.2448
3520113	ENSMUSG00000022292	Rrm2b	ENSMUSG00000022292	15	37853707	37891073	-1	ribonucleotide reductase M2 B (TP53 inducible) [Source:MGI Symbol;Acc:MGI:2155865]	-0.45548	9.70883	-6.10107	1.98779e-05	0.000255401	2.24437
5910541	ENSMUSG00000029875	AI836003	ENSMUSG00000029875	15	97998237	98000565	1	expressed sequence AI836003 [Source:MGI Symbol;Acc:MGI:2146066]	0.481196	7.4291	6.09859	1.99666e-05	0.000256413	2.23976
450615	ENSMUSG00000002083	Bbc3	ENSMUSG00000002083	7	16894965	16903554	1	BCL2 binding component 3 [Source:MGI Symbol;Acc:MGI:2181667]	1.07938	10.1967	6.09355	2.01486e-05	0.00025862	2.23036
2570592	ENSMUSG00000035621	Midn	ENSMUSG00000035621	10	79611017	79621113	1	midnolin [Source:MGI Symbol;Acc:MGI:1890222]	0.631846	12.5063	6.09156	2.02208e-05	0.000259289	2.22666
7160437	ENSMUSG00000032531	Amotl2	ENSMUSG00000032531	9	102619002	102635748	1	angiomotin-like 2 [Source:MGI Symbol;Acc:MGI:1929286]	-0.674522	7.77031	-6.09064	2.02542e-05	0.000259587	2.22495
1990639	ENSMUSG00000019979	Apaf1	ENSMUSG00000019979	10	90452056	90545515	-1	apoptotic peptidase activating factor 1 [Source:MGI Symbol;Acc:MGI:1306796]	0.722878	9.35881	6.08592	2.04272e-05	0.000261544	2.21614
4860402	ENSMUSG00000068922	Msto1	ENSMUSG00000068922	3	88709029	88717921	-1	misato homolog 1 (Drosophila) [Source:MGI Symbol;Acc:MGI:2385175]	0.431874	10.1302	6.08556	2.04405e-05	0.000261583	2.21547
4890747	ENSMUSG00000070509	Rgma	ENSMUSG00000070509	7	80520406	80564785	1	RGM domain family, member A [Source:MGI Symbol;Acc:MGI:2679262]	-1.81162	10.2901	-6.07987	2.0651e-05	0.000264014	2.20486
2850133	ENSMUSG00000031207	Msn	ENSMUSG00000031207	X	93291381	93363891	1	moesin [Source:MGI Symbol;Acc:MGI:97167]	0.632664	10.1626	6.07946	2.06662e-05	0.000264042	2.2041
4890390	ENSMUSG00000037818	3110057O12Rik	ENSMUSG00000037818	3	40650892	40742060	1	RIKEN cDNA 3110057O12 gene [Source:MGI Symbol;Acc:MGI:1915468]	-1.01361	7.66016	-6.07426	2.08608e-05	0.000266167	2.1944
2190039	ENSMUSG00000035896	Rnase1	ENSMUSG00000035896	14	51764677	51766442	-1	ribonuclease, RNase A family, 1 (pancreatic) [Source:MGI Symbol;Acc:MGI:97919]	-1.15149	12.1126	-6.06963	2.10354e-05	0.000268261	2.18577
7160167	ENSMUSG00000030208	Emp1	ENSMUSG00000030208	6	135312949	135333191	1	epithelial membrane protein 1 [Source:MGI Symbol;Acc:MGI:107941]	0.476014	7.74335	6.06795	2.10994e-05	0.000268944	2.18262
4290735	ENSMUSG00000024782	Ak3	ENSMUSG00000024782	19	29095323	29122451	-1	adenylate kinase 3 [Source:MGI Symbol;Acc:MGI:1860835]	-0.764747	12.0986	-6.06254	2.13062e-05	0.000271445	2.17252
6280377	ENSMUSG00000071648	Rom1	ENSMUSG00000071648	19	9001872	9003846	-1	rod outer segment membrane protein 1 [Source:MGI Symbol;Acc:MGI:97998]	-0.497994	8.2073	-6.0601	2.14e-05	0.00027237	2.16798
1090102	ENSMUSG00000020287	Mpg	ENSMUSG00000020287	11	32126505	32132700	1	N-methylpurine-DNA glycosylase [Source:MGI Symbol;Acc:MGI:97073]	0.419205	7.71924	6.05772	2.14922e-05	0.000273273	2.16352
7560367	ENSMUSG00000020431	Adcy1	ENSMUSG00000020431	11	6963492	7078509	1	adenylate cyclase 1 [Source:MGI Symbol;Acc:MGI:99677]	-0.66889	8.09665	-6.05158	2.17315e-05	0.000276179	2.15206
5090070	ENSMUSG00000070331	Qrich2	ENSMUSG00000070331	11	116302643	116316551	-1	glutamine rich 2 [Source:MGI Symbol;Acc:MGI:2684912]	-0.426299	7.43221	-6.04906	2.18307e-05	0.000277303	2.14735
4920180	ENSMUSG00000059796	Eif4a1	ENSMUSG00000059796	11	69480438	69485925	-1	eukaryotic translation initiation factor 4A1 [Source:MGI Symbol;Acc:MGI:95303]	0.734617	10.6655	6.04365	2.20452e-05	0.000279482	2.13722
4730520	ENSMUSG00000000088	Cox5a	ENSMUSG00000000088	9	57369039	57380231	1	cytochrome c oxidase, subunit Va [Source:MGI Symbol;Acc:MGI:88474]	-0.535668	14.244	-6.04372	2.20421e-05	0.000279482	2.13737
3450600	ENSMUSG00000025758	Plk4	ENSMUSG00000025758	3	40603941	40620805	1	polo-like kinase 4 (Drosophila) [Source:MGI Symbol;Acc:MGI:101783]	0.677434	7.32528	6.03743	2.22942e-05	0.000282352	2.1256
3360689	ENSMUSG00000036095	Dgkb	ENSMUSG00000036095	12	38606761	39359997	1	diacylglycerol kinase, beta [Source:MGI Symbol;Acc:MGI:2442474]	-0.554792	9.74765	-6.0353	2.23802e-05	0.000283302	2.12161
5420593	ENSMUSG00000055254	Ntrk2	ENSMUSG00000055254	13	58907957	59235331	1	neurotrophic tyrosine kinase, receptor, type 2 [Source:MGI Symbol;Acc:MGI:97384]	0.669342	11.797	6.0349	2.23966e-05	0.00028337	2.12086
3180750	ENSMUSG00000059824	Dbp	ENSMUSG00000059824	7	52960458	52965525	1	D site albumin promoter binding protein [Source:MGI Symbol;Acc:MGI:94866]	-0.508807	13.5599	-6.03253	2.24925e-05	0.000284444	2.11643
2360291	ENSMUSG00000048047	Zbtb33	ENSMUSG00000048047	X	35542970	35550223	1	zinc finger and BTB domain containing 33 [Source:MGI Symbol;Acc:MGI:1927290]	-0.563812	10.695	-6.02684	2.27253e-05	0.000286964	2.10577
4050121	ENSMUSG00000031586	Rbpms	ENSMUSG00000031586	8	34893116	35040313	-1	RNA binding protein gene with multiple splicing [Source:MGI Symbol;Acc:MGI:1334446]	0.452308	7.71808	6.02159	2.29419e-05	0.000289415	2.09595
4070037	ENSMUSG00000034088	Hdlbp	ENSMUSG00000034088	1	95302517	95375385	-1	high density lipoprotein (HDL) binding protein [Source:MGI Symbol;Acc:MGI:99256]	0.549613	8.12588	6.01853	2.30693e-05	0.00029088	2.09022
6580100	ENSMUSG00000036580	Spg20	ENSMUSG00000036580	3	54916030	54941244	1	spastic paraplegia 20, spartin (Troyer syndrome) homolog (human) [Source:MGI Symbol;Acc:MGI:2139806]	-0.675868	10.0136	-6.01825	2.30812e-05	0.000290887	2.08969
2750170	ENSMUSG00000024940	Ltbp3	ENSMUSG00000024940	19	5740904	5758532	1	latent transforming growth factor beta binding protein 3 [Source:MGI Symbol;Acc:MGI:1101355]	0.666106	8.50168	6.01182	2.33512e-05	0.000294001	2.07765
2470161	ENSMUSG00000034485	Uaca	ENSMUSG00000034485	9	60642355	60728177	1	uveal autoantigen with coiled-coil domains and ankyrin repeats [Source:MGI Symbol;Acc:MGI:1919815]	0.823017	10.4061	5.99552	2.40512e-05	0.000302075	2.04708
7550053	ENSMUSG00000070880	Gad1	ENSMUSG00000070880	2	70391129	70440071	1	glutamic acid decarboxylase 1 [Source:MGI Symbol;Acc:MGI:95632]	0.473598	8.36497	5.99055	2.4269e-05	0.00030466	2.03776
540546	ENSMUSG00000053898	Ech1	ENSMUSG00000053898	7	29610236	29617266	1	enoyl coenzyme A hydratase 1, peroxisomal [Source:MGI Symbol;Acc:MGI:1858208]	-0.494193	13.8185	-5.98865	2.43527e-05	0.000305265	2.03419
4200669	ENSMUSG00000003228	Grk5	ENSMUSG00000003228	19	60965652	61168456	1	G protein-coupled receptor kinase 5 [Source:MGI Symbol;Acc:MGI:109161]	0.494198	8.16118	5.98227	2.46361e-05	0.000308215	2.02222
5720100	ENSMUSG00000025510	Cd151	ENSMUSG00000025510	7	148653261	148657378	1	CD151 antigen [Source:MGI Symbol;Acc:MGI:1096360]	0.571596	13.1742	5.98152	2.46695e-05	0.000308448	2.02082
4560309	ENSMUSG00000030934	Oat	ENSMUSG00000030934	7	139749158	139768081	-1	ornithine aminotransferase [Source:MGI Symbol;Acc:MGI:97394]	-0.627286	13.8339	-5.98072	2.47056e-05	0.000308634	2.0193
6380379	ENSMUSG00000032667	Pon2	ENSMUSG00000032667	6	5214147	5248455	-1	paraoxonase 2 [Source:MGI Symbol;Acc:MGI:106687]	-0.455697	13.9139	-5.97986	2.47441e-05	0.000308965	2.01769
4200224	ENSMUSG00000020228	Helb	ENSMUSG00000020228	10	119520664	119550043	-1	helicase (DNA) B [Source:MGI Symbol;Acc:MGI:2152895]	-0.495838	9.49481	-5.97776	2.48386e-05	0.000309994	2.01375
4920215	ENSMUSG00000018417	Myo1b	ENSMUSG00000018417	1	51806609	51972915	-1	myosin IB [Source:MGI Symbol;Acc:MGI:107752]	0.603773	7.40088	5.97263	2.50711e-05	0.000312591	2.00411
4780193	ENSMUSG00000033952	Aspm	ENSMUSG00000033952	1	141351350	141390667	1	asp (abnormal spindle)-like, microcephaly associated (Drosophila) [Source:MGI Symbol;Acc:MGI:1334448]	0.726627	7.23873	5.96869	2.52512e-05	0.00031438	1.9967
5810246	ENSMUSG00000029014	Dnajc2	ENSMUSG00000029014	5	21263085	21291069	-1	DnaJ (Hsp40) homolog, subfamily C, member 2 [Source:MGI Symbol;Acc:MGI:99470]	0.582696	10.2255	5.96598	2.53759e-05	0.00031578	1.9916
2680196	ENSMUSG00000079478	Sssca1	ENSMUSG00000079478	19	5728088	5731732	-1	Sjogren's syndrome/scleroderma autoantigen 1 homolog (human) [Source:MGI Symbol;Acc:MGI:1913482]	0.487183	10.8457	5.96346	2.54922e-05	0.000317073	1.98687
450736	ENSMUSG00000024986	Hhex	ENSMUSG00000024986	19	37509331	37515221	1	hematopoietically expressed homeobox [Source:MGI Symbol;Acc:MGI:96086]	0.447257	8.13047	5.9582	2.57369e-05	0.000319807	1.97699
1980288	ENSMUSG00000026021	Sumo1	ENSMUSG00000026021	1	59696278	59727678	-1	SMT3 suppressor of mif two 3 homolog 1 (yeast) [Source:MGI Symbol;Acc:MGI:1197010]	0.405507	14.3013	5.95356	2.59552e-05	0.000321897	1.96825
3520082	ENSMUSG00000031253	Srpx2	ENSMUSG00000031253	X	130442965	130466985	1	sushi-repeat-containing protein, X-linked 2 [Source:MGI Symbol;Acc:MGI:1916042]	0.734867	9.46748	5.95193	2.60323e-05	0.000322542	1.96518
430747	ENSMUSG00000034216	Vps18	ENSMUSG00000034216	2	119114476	119124189	1	vacuolar protein sorting 18 (yeast) [Source:MGI Symbol;Acc:MGI:2443626]	-0.467416	10.0462	-5.94692	2.62705e-05	0.00032518	1.95576
2850482	ENSMUSG00000031781	Ciapin1	ENSMUSG00000031781	8	97343718	97362258	-1	cytokine induced apoptosis inhibitor 1 [Source:MGI Symbol;Acc:MGI:1922083]	-0.441457	10.9628	-5.94499	2.63632e-05	0.00032617	1.95211
870598	ENSMUSG00000002661	Alkbh7	ENSMUSG00000002661	17	57136762	57138745	1	alkB, alkylation repair homolog 7 (E. coli) [Source:MGI Symbol;Acc:MGI:1913650]	-0.616239	9.92152	-5.94289	2.64641e-05	0.000327261	1.94816
5270131	ENSMUSG00000057229	Atp5sl	ENSMUSG00000057229	7	26404433	26410570	1	ATP5S-like [Source:MGI Symbol;Acc:MGI:1913599]	-0.544805	10.0012	-5.93278	2.69554e-05	0.000332696	1.92913
6350326	ENSMUSG00000001964	Emd	ENSMUSG00000001964	X	71500026	71506887	1	emerin [Source:MGI Symbol;Acc:MGI:108117]	0.492352	10.0515	5.93032	2.70767e-05	0.000333872	1.92449
50386	ENSMUSG00000032405	Pias1	ENSMUSG00000032405	9	62727884	62828690	-1	protein inhibitor of activated STAT 1 [Source:MGI Symbol;Acc:MGI:1913125]	-0.433245	10.8301	-5.92749	2.72168e-05	0.000335439	1.91915
10438	ENSMUSG00000022105	Rb1	ENSMUSG00000022105	14	73583480	73725629	-1	retinoblastoma 1 [Source:MGI Symbol;Acc:MGI:97874]	-0.890962	11.7121	-5.926	2.72906e-05	0.000336187	1.91635
3610162	ENSMUSG00000032469	Dbr1	ENSMUSG00000032469	9	99476218	99484882	1	debranching enzyme homolog 1 (S. cerevisiae) [Source:MGI Symbol;Acc:MGI:1931520]	0.468186	10.1701	5.92127	2.75271e-05	0.000338938	1.90742
3130022	ENSMUSG00000006476	Nelf	ENSMUSG00000006476	2	24909875	24918401	1	nasal embryonic LHRH factor [Source:MGI Symbol;Acc:MGI:1861755]	-0.608166	11.2443	-5.91864	2.76592e-05	0.000340402	1.90247
1570273	ENSMUSG00000035069	Oma1	ENSMUSG00000035069	4	102986417	103044473	1	OMA1 homolog, zinc metallopeptidase (S. cerevisiae) [Source:MGI Symbol;Acc:MGI:1914263]	-0.389243	11.2433	-5.91432	2.78781e-05	0.000342603	1.89432
5870725	ENSMUSG00000075229	Ccdc58	ENSMUSG00000075229	16	36071746	36092204	1	coiled-coil domain containing 58 [Source:MGI Symbol;Acc:MGI:2146423]	0.450117	10.7362	5.91349	2.79204e-05	0.000342959	1.89275
150647	ENSMUSG00000026172	Bcs1l	ENSMUSG00000026172	1	74634863	74639017	1	BCS1-like (yeast) [Source:MGI Symbol;Acc:MGI:1914071]	0.435929	10.1907	5.90926	2.81365e-05	0.000345231	1.88477
1710239	ENSMUSG00000030102	Itpr1	ENSMUSG00000030102	6	108163112	108501103	1	inositol 1,4,5-trisphosphate receptor 1 [Source:MGI Symbol;Acc:MGI:96623]	-0.593798	11.4033	-5.90843	2.81793e-05	0.000345479	1.8832
1580259	ENSMUSG00000031388	Naa10	ENSMUSG00000031388	X	71162212	71167283	-1	N(alpha)-acetyltransferase 10, NatA catalytic subunitNalpha acetyltransferase 10 [Source:MGI Symbol;Acc:MGI:1915255]	0.567718	9.91474	5.89794	2.8724e-05	0.000351654	1.8634
3890519	ENSMUSG00000009575	Cbx5	ENSMUSG00000009575	15	103021975	103070247	-1	chromobox homolog 5 (Drosophila HP1a) [Source:MGI Symbol;Acc:MGI:109372]	0.503724	9.18823	5.89426	2.89177e-05	0.000353857	1.85644
6840154	ENSMUSG00000022971	Ifnar2	ENSMUSG00000022971	16	91373028	91419696	1	interferon (alpha and beta) receptor 2 [Source:MGI Symbol;Acc:MGI:1098243]	0.493349	8.35981	5.88958	2.91662e-05	0.000356727	1.8476
2850326	ENSMUSG00000014905	Dnajb9	ENSMUSG00000014905	12	45306884	45311055	-1	DnaJ (Hsp40) homolog, subfamily B, member 9 [Source:MGI Symbol;Acc:MGI:1351618]	-1.21736	10.8437	-5.88931	2.91803e-05	0.00035673	1.8471
4570743	ENSMUSG00000029464	Gpn3	ENSMUSG00000029464	5	122821885	122832911	1	GPN-loop GTPase 3 [Source:MGI Symbol;Acc:MGI:1289326]	0.422684	9.08829	5.8867	2.93199e-05	0.000358266	1.84216
4290678	ENSMUSG00000024787	Snx15	ENSMUSG00000024787	19	6119399	6128304	-1	sorting nexin 15 [Source:MGI Symbol;Acc:MGI:1916274]	-0.547467	10.195	-5.88382	2.94748e-05	0.000359817	1.83671
6100020	ENSMUSG00000020955	Ap4s1	ENSMUSG00000020955	12	52791953	52839918	1	adaptor-related protein complex AP-4, sigma 1 [Source:MGI Symbol;Acc:MGI:1337065]	0.518792	11.2009	5.88301	2.95185e-05	0.000360054	1.83518
1780377	ENSMUSG00000037712	Fermt2	ENSMUSG00000037712	14	46078467	46149793	-1	fermitin family homolog 2 (Drosophila) [Source:MGI Symbol;Acc:MGI:2385001]	-0.493782	12.4316	-5.88294	2.95223e-05	0.000360054	1.83505
3130021	ENSMUSG00000014551	Mrps25	ENSMUSG00000014551	6	92119519	92134027	-1	mitochondrial ribosomal protein S25 [Source:MGI Symbol;Acc:MGI:1928140]	-0.491888	9.61203	-5.88209	2.95681e-05	0.000360243	1.83344
4250204	ENSMUSG00000054499	Dedd2	ENSMUSG00000054499	7	25987859	26004878	-1	death effector domain-containing DNA binding protein 2 [Source:MGI Symbol;Acc:MGI:1914629]	-0.457294	8.99426	-5.88199	2.95734e-05	0.000360243	1.83326
6100215	ENSMUSG00000030613	Ccdc90b	ENSMUSG00000030613	7	99709659	99730804	1	coiled-coil domain containing 90B [Source:MGI Symbol;Acc:MGI:1913615]	-0.894007	10.5744	-5.87952	2.97075e-05	0.000361455	1.82858
1690689	ENSMUSG00000037742	Eef1a1	ENSMUSG00000037742	9	78326256	78336958	-1	eukaryotic translation elongation factor 1 alpha 1 [Source:MGI Symbol;Acc:MGI:1096881]	0.450436	15.4362	5.8764	2.98772e-05	0.000363349	1.82269
3710402	ENSMUSG00000030894	Tpp1	ENSMUSG00000030894	7	112893334	112900738	-1	tripeptidyl peptidase I [Source:MGI Symbol;Acc:MGI:1336194]	-0.547487	11.2272	-5.87574	2.99133e-05	0.000363615	1.82144
5270228	ENSMUSG00000031755	Bbs2	ENSMUSG00000031755	8	96591854	96622711	-1	Bardet-Biedl syndrome 2 (human) [Source:MGI Symbol;Acc:MGI:2135267]	-0.814892	8.68147	-5.8754	2.99323e-05	0.000363674	1.82078
6620685	ENSMUSG00000057554	Lgals8	ENSMUSG00000057554	13	12531682	12557211	-1	lectin, galactose binding, soluble 8 [Source:MGI Symbol;Acc:MGI:1928481]	-1.08522	9.16782	-5.87451	2.99811e-05	0.000364095	1.8191
5560739	ENSMUSG00000029034	Cpsf3l	ENSMUSG00000029034	4	155243655	155263212	1	cleavage and polyadenylation specific factor 3-like [Source:MGI Symbol;Acc:MGI:1919207]	0.46408	9.09834	5.87373	3.00239e-05	0.000364442	1.81762
2680703	ENSMUSG00000004270	Lpcat3	ENSMUSG00000004270	6	124613045	124654436	1	lysophosphatidylcholine acyltransferase 3 [Source:MGI Symbol;Acc:MGI:1315211]	-1.07903	9.04745	-5.87112	3.01676e-05	0.000365841	1.81269
5670424	ENSMUSG00000055866	Per2	ENSMUSG00000055866	1	93312561	93355907	-1	period homolog 2 (Drosophila) [Source:MGI Symbol;Acc:MGI:1195265]	0.700444	10.1389	5.87052	3.02006e-05	0.000366068	1.81156
2600463	ENSMUSG00000020363	Gfpt2	ENSMUSG00000020363	11	49607680	49652115	1	glutamine fructose-6-phosphate transaminase 2 [Source:MGI Symbol;Acc:MGI:1338883]	0.445467	8.62564	5.86893	3.02886e-05	0.000366962	1.80855
6380349	ENSMUSG00000035863	Palm	ENSMUSG00000035863	10	79256317	79283641	1	paralemmin [Source:MGI Symbol;Acc:MGI:1261814]	-0.494881	10.0608	-5.86602	3.04501e-05	0.000368745	1.80305
3310025	ENSMUSG00000048706	D4Bwg0951e	ENSMUSG00000048706	4	80556550	80601532	1	DNA segment, Chr 4, Brigham & Women's Genetics 0951 expressed [Source:MGI Symbol;Acc:MGI:106510]	0.627928	7.96887	5.86549	3.04801e-05	0.000368935	1.80203
650349	ENSMUSG00000075122	Cd80	ENSMUSG00000075122	16	38459013	38495821	1	CD80 antigen [Source:MGI Symbol;Acc:MGI:101775]	0.416154	7.28535	5.86511	3.05014e-05	0.000369018	1.80131
4610020	ENSMUSG00000001056	Nhp2	ENSMUSG00000001056	11	51433237	51437216	1	NHP2 ribonucleoprotein homolog (yeast) [Source:MGI Symbol;Acc:MGI:1098547]	0.450248	7.50673	5.85883	3.08537e-05	0.000372579	1.78943
4230470	ENSMUSG00000029703	Lrwd1	ENSMUSG00000029703	5	136598642	136611944	-1	leucine-rich repeats and WD repeat domain containing 1 [Source:MGI Symbol;Acc:MGI:1918985]	0.531528	8.83471	5.85805	3.08981e-05	0.00037294	1.78794
1710538	ENSMUSG00000054364	Rhob	ENSMUSG00000054364	12	8504569	8506791	-1	ras homolog gene family, member B [Source:MGI Symbol;Acc:MGI:107949]	-1.12528	11.774	-5.85444	3.11029e-05	0.000375235	1.78112
5570646	ENSMUSG00000034203	Chchd4	ENSMUSG00000034203	6	91414270	91423417	-1	coiled-coil-helix-coiled-coil-helix domain containing 4 [Source:MGI Symbol;Acc:MGI:1919420]	0.519332	9.70148	5.84946	3.13881e-05	0.000378498	1.77168
4640446	ENSMUSG00000040181	Fmo1	ENSMUSG00000040181	1	164759692	164796679	-1	flavin containing monooxygenase 1 [Source:MGI Symbol;Acc:MGI:1310002]	-0.473447	7.71566	-5.83337	3.23281e-05	0.000389285	1.74117
160184	ENSMUSG00000015668	Pdzd11	ENSMUSG00000015668	X	97818222	97821907	-1	PDZ domain containing 11 [Source:MGI Symbol;Acc:MGI:1919871]	-0.465732	10.8147	-5.83339	3.23267e-05	0.000389285	1.74121
1410332	ENSMUSG00000059355	BC056474	ENSMUSG00000059355	8	87604639	87606238	1	cDNA sequence BC056474 [Source:MGI Symbol;Acc:MGI:3041257]	0.420875	10.6151	5.831	3.24693e-05	0.000390803	1.73666
7400152	ENSMUSG00000022554	Brp16	ENSMUSG00000022554	15	76199328	76201833	1	family with sequence similarity 203, member A [Source:MGI Symbol;Acc:MGI:1930628]	0.596423	10.0902	5.82741	3.26837e-05	0.000393015	1.72986
5720722	ENSMUSG00000018697	Aatf	ENSMUSG00000018697	11	84236357	84327024	-1	apoptosis antagonizing transcription factor [Source:MGI Symbol;Acc:MGI:1929608]	0.642463	8.70682	5.82538	3.2806e-05	0.000394301	1.726
4230309	ENSMUSG00000033102	Cdc14b	ENSMUSG00000033102	13	64293853	64376281	-1	CDC14 cell division cycle 14 homolog B (S. cerevisiae) [Source:MGI Symbol;Acc:MGI:2441808]	0.424967	7.87478	5.82403	3.28871e-05	0.000395092	1.72344
6550537	ENSMUSG00000025257	Ribc1	ENSMUSG00000025257	X	148439125	148450838	-1	RIB43A domain with coiled-coils 1 [Source:MGI Symbol;Acc:MGI:1913861]	-0.494356	8.00431	-5.82341	3.29246e-05	0.000395357	1.72226
1400685	ENSMUSG00000028878	Fam76a	ENSMUSG00000028878	4	132455128	132478473	-1	family with sequence similarity 76, member A [Source:MGI Symbol;Acc:MGI:2385211]	-0.636145	11.254	-5.82032	3.31122e-05	0.000397238	1.71639
4060273	ENSMUSG00000043531	Sorcs1	ENSMUSG00000043531	19	50218430	50753102	-1	VPS10 domain receptor protein SORCS 1 [Source:MGI Symbol;Acc:MGI:1929666]	0.572254	9.04161	5.82052	3.30998e-05	0.000397238	1.71678
3890739	ENSMUSG00000016427	Ndufa1	ENSMUSG00000016427	X	34727583	34731158	-1	NADH dehydrogenase (ubiquinone) 1 alpha subcomplex, 1 [Source:MGI Symbol;Acc:MGI:1929511]	-0.539167	14.4816	-5.81818	3.32427e-05	0.000398432	1.71233
4810347	ENSMUSG00000038619	Ensa	ENSMUSG00000038619	3	95428902	95436024	1	endosulfine alpha [Source:MGI Symbol;Acc:MGI:1891189]	0.379505	10.2089	5.81842	3.32279e-05	0.000398432	1.71279
7550239	ENSMUSG00000062526	Mppe1	ENSMUSG00000062526	18	67385184	67405484	-1	metallophosphoesterase 1 [Source:MGI Symbol;Acc:MGI:2661311]	-0.513256	8.17472	-5.81708	3.33096e-05	0.000399047	1.71025
6220594	ENSMUSG00000040033	Stat2	ENSMUSG00000040033	10	127707629	127729905	1	signal transducer and activator of transcription 2 [Source:MGI Symbol;Acc:MGI:103039]	-0.482957	8.39066	-5.81513	3.34295e-05	0.000400012	1.70654
3400551	ENSMUSG00000063931	Pepd	ENSMUSG00000063931	7	35697398	35829729	1	peptidase D [Source:MGI Symbol;Acc:MGI:97542]	-0.509236	9.52677	-5.814	3.34985e-05	0.000400377	1.7044
4880132	ENSMUSG00000021411	1300014I06Rik	ENSMUSG00000021411	13	34719709	34744550	-1	RIKEN cDNA 1300014I06 gene [Source:MGI Symbol;Acc:MGI:1914145]	0.481408	7.76364	5.81418	3.34877e-05	0.000400377	1.70474
1450753	ENSMUSG00000041797	Abca9	ENSMUSG00000041797	11	109962063	110029510	-1	ATP-binding cassette, sub-family A (ABC1), member 9 [Source:MGI Symbol;Acc:MGI:2386796]	-0.700615	8.36423	-5.81225	3.36068e-05	0.000400952	1.70107
2000167	ENSMUSG00000031256	Cstf2	ENSMUSG00000031256	X	130593726	130621358	1	cleavage stimulation factor, 3' pre-RNA subunit 2 [Source:MGI Symbol;Acc:MGI:1343054]	-0.543568	11.9335	-5.81221	3.3609e-05	0.000400952	1.701
2350091	ENSMUSG00000007038	Neu1	ENSMUSG00000007038	17	35068198	35074242	1	neuraminidase 1 [Source:MGI Symbol;Acc:MGI:97305]	-0.445794	10.1183	-5.81234	3.36008e-05	0.000400952	1.70125
4860445	ENSMUSG00000031216	Stard8	ENSMUSG00000031216	X	96198587	96270067	1	START domain containing 8 [Source:MGI Symbol;Acc:MGI:2448556]	-0.616406	8.48638	-5.81075	3.36993e-05	0.000401657	1.69822
6960026	ENSMUSG00000017734	Dbndd2	ENSMUSG00000017734	2	164311606	164318819	1	dysbindin (dystrobrevin binding protein 1) domain containing 2 [Source:MGI Symbol;Acc:MGI:106562]	0.604084	13.3345	5.80997	3.37476e-05	0.000402045	1.69675
6980372	ENSMUSG00000041966	Dcaf17	ENSMUSG00000041966	2	70893385	70937199	1	DDB1 and CUL4 associated factor 17 [Source:MGI Symbol;Acc:MGI:1923013]	-0.546843	8.70058	-5.80888	3.38156e-05	0.000402669	1.69466
2480367	ENSMUSG00000031976	Urb2	ENSMUSG00000031976	8	126547373	126572404	1	URB2 ribosome biogenesis 2 homolog (S. cerevisiae) [Source:MGI Symbol;Acc:MGI:2681124]	0.47077	8.35787	5.80783	3.38807e-05	0.000403141	1.69268
2340577	ENSMUSG00000039967	Zfp292	ENSMUSG00000039967	4	34750362	34830209	-1	zinc finger protein 292 [Source:MGI Symbol;Acc:MGI:1353423]	-0.564731	9.10531	-5.80436	3.40978e-05	0.000405091	1.68607
130445	ENSMUSG00000027618	Nfs1	ENSMUSG00000027618	2	155904665	155969922	-1	nitrogen fixation gene 1 (S. cerevisiae) [Source:MGI Symbol;Acc:MGI:1316706]	-0.482453	11.0425	-5.80357	3.41471e-05	0.000405489	1.68458
3290259	ENSMUSG00000024370	Cdc23	ENSMUSG00000024370	18	34790605	34811389	-1	CDC23 (cell division cycle 23, yeast, homolog) [Source:MGI Symbol;Acc:MGI:1098815]	0.476793	10.1726	5.80155	3.42743e-05	0.000406812	1.68074
6200753	ENSMUSG00000069835	Sat2	ENSMUSG00000069835	11	69435526	69437372	1	spermidine/spermine N1-acetyl transferase 2 [Source:MGI Symbol;Acc:MGI:1916465]	-0.546186	10.5327	-5.80102	3.43075e-05	0.000407017	1.67974
5550309	ENSMUSG00000023092	Fhl1	ENSMUSG00000023092	X	53984964	54046523	1	four and a half LIM domains 1 [Source:MGI Symbol;Acc:MGI:1298387]	-0.528443	13.7967	-5.79772	3.45169e-05	0.000409124	1.67345
130328	ENSMUSG00000021156	Zmynd11	ENSMUSG00000021156	13	9684082	9764567	-1	zinc finger, MYND domain containing 11 [Source:MGI Symbol;Acc:MGI:1913755]	-0.523941	9.74207	-5.79796	3.45016e-05	0.000409124	1.6739
70386	ENSMUSG00000023927	Satb1	ENSMUSG00000023927	17	51875512	51972615	-1	special AT-rich sequence binding protein 1 [Source:MGI Symbol;Acc:MGI:105084]	-0.529445	11.0197	-5.79717	3.45516e-05	0.000409158	1.67241
2970273	ENSMUSG00000003546	Klc4	ENSMUSG00000003546	17	46767574	46782104	-1	kinesin light chain 4 [Source:MGI Symbol;Acc:MGI:1922014]	-0.572625	9.22049	-5.79505	3.46867e-05	0.000410568	1.66837
4480674	ENSMUSG00000011257	Pabpc4	ENSMUSG00000011257	4	122939594	122976168	1	poly(A) binding protein, cytoplasmic 4 [Source:MGI Symbol;Acc:MGI:2385206]	0.512737	9.04119	5.79447	3.47235e-05	0.000410814	1.66728
5270711	ENSMUSG00000023330	Dtwd1	ENSMUSG00000023330	2	125977877	125991015	1	DTW domain containing 1 [Source:MGI Symbol;Acc:MGI:1916435]	0.430046	8.50288	5.79241	3.48557e-05	0.00041219	1.66335
7200431	ENSMUSG00000001891	Ugp2	ENSMUSG00000001891	11	21221141	21271204	-1	UDP-glucose pyrophosphorylase 2 [Source:MGI Symbol;Acc:MGI:2183447]	-0.510202	11.4225	-5.7899	3.50172e-05	0.000413908	1.65857
3140402	ENSMUSG00000028986	Klhl7	ENSMUSG00000028986	5	23606408	23667041	1	kelch-like 7 (Drosophila) [Source:MGI Symbol;Acc:MGI:1196453]	-1.07543	10.1501	-5.78658	3.52318e-05	0.000416254	1.65226
1190192	ENSMUSG00000022361	Zhx1	ENSMUSG00000022361	15	57878558	57908044	-1	zinc fingers and homeoboxes 1 [Source:MGI Symbol;Acc:MGI:109271]	-1.18179	10.4204	-5.78472	3.53528e-05	0.000417492	1.64871
4010333	ENSMUSG00000022763	Aifm3	ENSMUSG00000022763	16	17489704	17507578	1	apoptosis-inducing factor, mitochondrion-associated 3 [Source:MGI Symbol;Acc:MGI:1919418]	0.386706	7.78659	5.78055	3.56253e-05	0.000420516	1.64078
2710324	ENSMUSG00000068522	Aard	ENSMUSG00000068522	15	51871653	51877267	1	alanine and arginine rich domain containing protein [Source:MGI Symbol;Acc:MGI:2181621]	-0.480628	11.4581	-5.77973	3.56789e-05	0.000420955	1.63923
770754	ENSMUSG00000039239	Tgfb2	ENSMUSG00000039239	1	188447065	188529871	-1	transforming growth factor, beta 2 [Source:MGI Symbol;Acc:MGI:98726]	-0.573535	9.40794	-5.77634	3.59026e-05	0.000423206	1.63277
60762	ENSMUSG00000027180	Fbxo3	ENSMUSG00000027180	2	103867878	103903397	1	F-box protein 3 [Source:MGI Symbol;Acc:MGI:1929084]	-0.487051	11.5785	-5.77519	3.5979e-05	0.000423912	1.63057
7510673	ENSMUSG00000024070	Prkd3	ENSMUSG00000024070	17	79348745	79420156	-1	protein kinase D3 [Source:MGI Symbol;Acc:MGI:1922542]	0.497863	11.3848	5.7727	3.6144e-05	0.000425662	1.62584
7560687	ENSMUSG00000071528	Usmg5	ENSMUSG00000071528	19	47157961	47165115	-1	upregulated during skeletal muscle growth 5 [Source:MGI Symbol;Acc:MGI:1891435]	-1.04275	8.11466	-5.77026	3.63071e-05	0.000426799	1.62119
4540672	ENSMUSG00000041406	BC055324	ENSMUSG00000041406	1	165876124	165924927	-1	cDNA sequence BC055324 [Source:MGI Symbol;Acc:MGI:3590554]	0.45652	7.58588	5.77032	3.63035e-05	0.000426799	1.62129
5290397	ENSMUSG00000022346	Myc	ENSMUSG00000022346	15	61816946	61821929	1	myelocytomatosis oncogene [Source:MGI Symbol;Acc:MGI:97250]	0.606297	7.54802	5.76546	3.66298e-05	0.000430395	1.61205
4060441	ENSMUSG00000007080	Pole	ENSMUSG00000007080	5	110715325	110766493	1	polymerase (DNA directed), epsilon [Source:MGI Symbol;Acc:MGI:1196391]	0.619258	7.45745	5.75923	3.70532e-05	0.000435171	1.60017
3800168	ENSMUSG00000024642	Tle4	ENSMUSG00000024642	19	14522562	14672473	-1	transducin-like enhancer of split 4, homolog of Drosophila E(spl) [Source:MGI Symbol;Acc:MGI:104633]	-0.543412	10.9654	-5.75606	3.7271e-05	0.00043733	1.59411
1230315	ENSMUSG00000005370	Msh6	ENSMUSG00000005370	17	88374390	88390223	1	mutS homolog 6 (E. coli) [Source:MGI Symbol;Acc:MGI:1343961]	0.615521	10.3173	5.75426	3.73948e-05	0.000438382	1.59069
4040504	ENSMUSG00000029811	Abp1	ENSMUSG00000029811	6	48845253	48859187	1	amiloride binding protein 1 (amine oxidase, copper-containing) [Source:MGI Symbol;Acc:MGI:1923757]	-0.585938	7.6052	-5.75209	3.75446e-05	0.000439938	1.58655
5220189	ENSMUSG00000021115	Vrk1	ENSMUSG00000021115	12	107248473	107315620	1	vaccinia related kinase 1 [Source:MGI Symbol;Acc:MGI:1261847]	0.587344	8.38946	5.75056	3.76512e-05	0.000440985	1.58363
70661	ENSMUSG00000035246	Pcyt1b	ENSMUSG00000035246	X	90900202	90995290	1	phosphate cytidylyltransferase 1, choline, beta isoform [Source:MGI Symbol;Acc:MGI:2147987]	0.46978	10.5172	5.74219	3.82379e-05	0.000447449	1.56765
6060639	ENSMUSG00000017264	Exosc10	ENSMUSG00000017264	4	147932538	147956510	1	exosome component 10 [Source:MGI Symbol;Acc:MGI:1355322]	0.490761	9.52121	5.7374	3.85776e-05	0.000451219	1.55851
5080487	ENSMUSG00000017999	Ddx27	ENSMUSG00000017999	2	166840693	166860447	1	DEAD (Asp-Glu-Ala-Asp) box polypeptide 27 [Source:MGI Symbol;Acc:MGI:2385884]	0.619427	10.2604	5.7348	3.87633e-05	0.000453185	1.55355
2030576	ENSMUSG00000000346	Dazap2	ENSMUSG00000000346	15	100446069	100451184	1	DAZ associated protein 2 [Source:MGI Symbol;Acc:MGI:1344344]	-1.31494	12.5182	-5.73414	3.8811e-05	0.000453536	1.55228
6510286	ENSMUSG00000028822	Tmem50a	ENSMUSG00000028822	4	134453764	134470939	-1	transmembrane protein 50A [Source:MGI Symbol;Acc:MGI:1919067]	-0.613769	12.1953	-5.73264	3.89184e-05	0.000454584	1.54942
6860253	ENSMUSG00000019188	H13	ENSMUSG00000019188	2	152495197	152534406	1	histocompatibility 13 [Source:MGI Symbol;Acc:MGI:95886]	-0.757295	9.44677	-5.72965	3.91341e-05	0.000456481	1.54371
610678	ENSMUSG00000001493	Meox1	ENSMUSG00000001493	11	101738824	101755688	-1	mesenchyme homeobox 1 [Source:MGI Symbol;Acc:MGI:103220]	0.482791	7.06795	5.72848	3.9219e-05	0.000457264	1.54147
4590280	ENSMUSG00000044303	Cdkn2a	ENSMUSG00000044303	4	88920377	88940557	-1	cyclin-dependent kinase inhibitor 2A [Source:MGI Symbol;Acc:MGI:104738]	0.738361	9.90807	5.72595	3.9403e-05	0.000458994	1.53664
1710747	ENSMUSG00000063972	Nr6a1	ENSMUSG00000063972	2	38578890	38783208	-1	nuclear receptor subfamily 6, group A, member 1 [Source:MGI Symbol;Acc:MGI:1352459]	-0.440011	7.89313	-5.7261	3.9392e-05	0.000458994	1.53693
4210753	ENSMUSG00000017188	Ccdc56	ENSMUSG00000017188	11	101139282	101140428	-1	coiled-coil domain containing 56 [Source:MGI Symbol;Acc:MGI:1098757]	0.398581	12.9309	5.72554	3.9433e-05	0.000459134	1.53585
3310270	ENSMUSG00000040918	Slc19a2	ENSMUSG00000040918	1	166179177	166195516	1	solute carrier family 19 (thiamine transporter), member 2 [Source:MGI Symbol;Acc:MGI:1928761]	0.554384	10.5156	5.72523	3.94553e-05	0.000459187	1.53527
3460142	ENSMUSG00000040270	Bach2	ENSMUSG00000040270	4	32325779	32673083	1	BTB and CNC homology 2 [Source:MGI Symbol;Acc:MGI:894679]	0.598754	8.8702	5.72168	3.97155e-05	0.000461587	1.52848
1710133	ENSMUSG00000015575	Atp6v0e	ENSMUSG00000015575	17	26813341	26836589	1	ATPase, H+ transporting, lysosomal V0 subunit E [Source:MGI Symbol;Acc:MGI:1328318]	-0.464482	13.53	-5.71943	3.98811e-05	0.000463099	1.52418
1050114	ENSMUSG00000020741	1300001I01Rik	ENSMUSG00000020741	11	74462997	74484349	1	RIKEN cDNA 1300001I01 gene [Source:MGI Symbol;Acc:MGI:1921398]	-0.440757	9.89304	-5.71942	3.98817e-05	0.000463099	1.52416
2120689	ENSMUSG00000039789	Zfp597	ENSMUSG00000039789	16	3861528	3884561	-1	zinc finger protein 597 [Source:MGI Symbol;Acc:MGI:1918313]	0.405068	9.7169	5.7175	4.00235e-05	0.000464536	1.5205
5490446	ENSMUSG00000025290	Rps24	ENSMUSG00000025290	14	25309903	25315368	1	ribosomal protein S24 [Source:MGI Symbol;Acc:MGI:98147]	0.482538	8.63378	5.71097	4.05107e-05	0.000469767	1.508
2900520	ENSMUSG00000074635	3110070M22Rik	ENSMUSG00000074635	13	120276068	120277190	-1	RIKEN cDNA 3110070M22 gene [Source:MGI Symbol;Acc:MGI:1914554]	-0.422364	8.28584	-5.71068	4.05326e-05	0.000469808	1.50744
4610674	ENSMUSG00000000308	Ckmt1	ENSMUSG00000000308	2	121183450	121189473	1	creatine kinase, mitochondrial 1, ubiquitous [Source:MGI Symbol;Acc:MGI:99441]	-0.557368	8.66395	-5.70525	4.09423e-05	0.000474344	1.49705
3840356	ENSMUSG00000007646	Rad51c	ENSMUSG00000007646	11	87190147	87218456	-1	RAD51 homolog c (S. cerevisiae) [Source:MGI Symbol;Acc:MGI:2150020]	0.607431	7.70737	5.70066	4.12916e-05	0.00047796	1.48828
7210274	ENSMUSG00000072825	AW555464	ENSMUSG00000072825	12	113960385	113984802	1	expressed sequence AW555464 [Source:MGI Symbol;Acc:MGI:2145043]	0.610377	7.4664	5.70006	4.13373e-05	0.000478257	1.48713
2680040	ENSMUSG00000040859	Bsdc1	ENSMUSG00000040859	4	129138825	129165742	1	BSD domain containing 1 [Source:MGI Symbol;Acc:MGI:1913466]	-0.438655	10.3058	-5.69984	4.13545e-05	0.000478257	1.4867
6220168	ENSMUSG00000022828	Gtf2e1	ENSMUSG00000022828	16	37509876	37539875	-1	general transcription factor II E, polypeptide 1 (alpha subunit) [Source:MGI Symbol;Acc:MGI:1921447]	0.390703	11.0715	5.69917	4.14057e-05	0.000478633	1.48543
5290500	ENSMUSG00000059447	Hadhb	ENSMUSG00000059447	5	30481788	30511133	1	hydroxyacyl-Coenzyme A dehydrogenase/3-ketoacyl-Coenzyme A thiolase/enoyl-Coenzyme A hydratase (trifunctional protein), beta subunit [Source:MGI Symbol;Acc:MGI:2136381]	-1.53016	11.6902	-5.6925	4.19207e-05	0.000484369	1.47266
4010689	ENSMUSG00000027305	Ndufaf1	ENSMUSG00000027305	2	119481182	119488563	-1	NADH dehydrogenase (ubiquinone) 1 alpha subcomplex, assembly factor 1 [Source:MGI Symbol;Acc:MGI:1916952]	-0.575848	10.7942	-5.68976	4.21341e-05	0.000486397	1.46741
6220731	ENSMUSG00000009828	Ick	ENSMUSG00000009828	9	77956999	78019914	1	intestinal cell kinase [Source:MGI Symbol;Acc:MGI:1934157]	0.498977	9.37237	5.68862	4.22238e-05	0.000487214	1.46522
6200743	ENSMUSG00000022620	Arsa	ENSMUSG00000022620	15	89302907	89307856	-1	arylsulfatase A [Source:MGI Symbol;Acc:MGI:88077]	-0.425947	11.1126	-5.67892	4.29904e-05	0.000495169	1.44664
2690475	ENSMUSG00000022075	Rhobtb2	ENSMUSG00000022075	14	70184797	70212310	-1	Rho-related BTB domain containing 2 [Source:MGI Symbol;Acc:MGI:2180557]	0.595266	8.17406	5.67322	4.34474e-05	0.000499843	1.43571
830615	ENSMUSG00000026198	Abcb6	ENSMUSG00000026198	1	75168291	75176966	-1	ATP-binding cassette, sub-family B (MDR/TAP), member 6 [Source:MGI Symbol;Acc:MGI:1921354]	0.478288	9.2773	5.67317	4.34515e-05	0.000499843	1.43562
2760161	ENSMUSG00000005089	Slc1a2	ENSMUSG00000005089	2	102498816	102630941	1	solute carrier family 1 (glial high affinity glutamate transporter), member 2 [Source:MGI Symbol;Acc:MGI:101931]	-0.412569	9.87152	-5.67314	4.34544e-05	0.000499843	1.43555
2350204	ENSMUSG00000062580	Timm17a	ENSMUSG00000062580	1	137198109	137210355	-1	translocase of inner mitochondrial membrane 17a [Source:MGI Symbol;Acc:MGI:1343131]	-0.404324	13.3289	-5.67118	4.36124e-05	0.000501435	1.4318
3420291	ENSMUSG00000024588	Fech	ENSMUSG00000024588	18	64616204	64648720	-1	ferrochelatase [Source:MGI Symbol;Acc:MGI:95513]	-0.376652	8.52128	-5.6675	4.39113e-05	0.00050442	1.42475
6770189	ENSMUSG00000009394	Syn2	ENSMUSG00000009394	6	115084920	115232644	1	synapsin II [Source:MGI Symbol;Acc:MGI:103020]	-0.504696	11.2547	-5.66203	4.43602e-05	0.00050935	1.41424
1340041	ENSMUSG00000005470	Asf1b	ENSMUSG00000005470	8	86479406	86494096	1	ASF1 anti-silencing function 1 homolog B (S. cerevisiae) [Source:MGI Symbol;Acc:MGI:1914179]	0.676298	7.83106	5.66099	4.44462e-05	0.000509857	1.41224
7000026	ENSMUSG00000004667	Polr2e	ENSMUSG00000004667	10	79498694	79502540	-1	polymerase (RNA) II (DNA directed) polypeptide E [Source:MGI Symbol;Acc:MGI:1913670]	0.639814	10.279	5.6606	4.44781e-05	0.000509857	1.4115
4480603	ENSMUSG00000032412	Atp1b3	ENSMUSG00000032412	9	96233099	96264766	-1	ATPase, Na+/K+ transporting, beta 3 polypeptide [Source:MGI Symbol;Acc:MGI:107788]	-0.456951	12.5884	-5.66053	4.44837e-05	0.000509857	1.41137
2750079	ENSMUSG00000018428	Akap1	ENSMUSG00000018428	11	88692106	88725900	-1	A kinase (PRKA) anchor protein 1 [Source:MGI Symbol;Acc:MGI:104729]	-0.446234	9.28888	-5.66089	4.44547e-05	0.000509857	1.41205
5910452	NA	Ctsf	NA	NA	NA	NA	NA	NA	-0.642756	10.7523	-5.65747	4.47379e-05	0.000512189	1.40549
580356	ENSMUSG00000041815	Poldip3	ENSMUSG00000041815	15	82956408	82979814	-1	polymerase (DNA-directed), delta interacting protein 3 [Source:MGI Symbol;Acc:MGI:1921076]	-0.629846	10.3028	-5.65712	4.47669e-05	0.000512189	1.40482
1170327	ENSMUSG00000014668	Chfr	ENSMUSG00000014668	5	110564859	110600991	1	checkpoint with forkhead and ring finger domains [Source:MGI Symbol;Acc:MGI:2444898]	-0.492969	10.5713	-5.65732	4.47501e-05	0.000512189	1.40521
2350703	ENSMUSG00000020737	Hn1	ENSMUSG00000020737	11	115358667	115375701	-1	hematological and neurological expressed sequence 1 [Source:MGI Symbol;Acc:MGI:1096361]	0.4595	13.0723	5.65397	4.50301e-05	0.000514971	1.39877
2940168	ENSMUSG00000031393	Mecp2	ENSMUSG00000031393	X	71271931	71331029	-1	methyl CpG binding protein 2 [Source:MGI Symbol;Acc:MGI:99918]	-0.440632	9.34289	-5.65198	4.5197e-05	0.000516649	1.39495
1090474	ENSMUSG00000021594	Srd5a1	ENSMUSG00000021594	13	69712327	69750320	-1	steroid 5 alpha-reductase 1 [Source:MGI Symbol;Acc:MGI:98400]	-0.621273	9.66633	-5.64509	4.57793e-05	0.000523073	1.38173
4150670	ENSMUSG00000022747	St3gal6	ENSMUSG00000022747	16	58468238	58524356	-1	ST3 beta-galactoside alpha-2,3-sialyltransferase 6 [Source:MGI Symbol;Acc:MGI:1888707]	-0.567226	11.5342	-5.64458	4.58229e-05	0.000523338	1.38075
2810543	ENSMUSG00000028029	Aimp1	ENSMUSG00000028029	3	132323462	132346843	-1	aminoacyl tRNA synthetase complex-interacting multifunctional protein 1 [Source:MGI Symbol;Acc:MGI:102774]	0.549468	11.356	5.64334	4.59288e-05	0.000524315	1.37836
6660452	ENSMUSG00000036825	Ssx2ip	ENSMUSG00000036825	3	146067606	146103103	1	synovial sarcoma, X breakpoint 2 interacting protein [Source:MGI Symbol;Acc:MGI:2139150]	0.565813	9.5273	5.64079	4.61472e-05	0.000526459	1.37347
6020327	ENSMUSG00000039713	Plekhg5	ENSMUSG00000039713	4	151446607	151489509	1	pleckstrin homology domain containing, family G (with RhoGef domain) member 5 [Source:MGI Symbol;Acc:MGI:2652860]	-0.518443	8.727	-5.64067	4.61576e-05	0.000526459	1.37323
3370110	ENSMUSG00000035478	Mbd3	ENSMUSG00000035478	10	79855284	79862295	-1	methyl-CpG binding domain protein 3 [Source:MGI Symbol;Acc:MGI:1333812]	0.508052	10.2619	5.63935	4.62709e-05	0.000527283	1.3707
3890445	ENSMUSG00000022125	Cln5	ENSMUSG00000022125	14	103469433	103476796	1	ceroid-lipofuscinosis, neuronal 5 [Source:MGI Symbol;Acc:MGI:2442253]	-0.756478	9.67945	-5.63867	4.63294e-05	0.000527716	1.3694
1470170	ENSMUSG00000039648	Ccbl1	ENSMUSG00000039648	2	30040644	30061367	-1	cysteine conjugate-beta lyase 1 [Source:MGI Symbol;Acc:MGI:1917516]	-0.594421	9.81025	-5.63049	4.70412e-05	0.000534875	1.35365
1340026	ENSMUSG00000031700	Gpt2	ENSMUSG00000031700	8	88016475	88051459	1	glutamic pyruvate transaminase (alanine aminotransferase) 2 [Source:MGI Symbol;Acc:MGI:1915391]	-0.401774	12.3621	-5.63055	4.70358e-05	0.000534875	1.35377
4150541	ENSMUSG00000022443	Myh9	ENSMUSG00000022443	15	77591017	77672605	-1	myosin, heavy polypeptide 9, non-muscle [Source:MGI Symbol;Acc:MGI:107717]	0.530135	11.3875	5.6252	4.75069e-05	0.000539692	1.34349
3360139	ENSMUSG00000026698	Pigc	ENSMUSG00000026698	1	163899317	163957237	1	phosphatidylinositol glycan anchor biosynthesis, class C [Source:MGI Symbol;Acc:MGI:1914542]	-0.467674	8.30885	-5.62275	4.77239e-05	0.000541918	1.33878
2000551	ENSMUSG00000028517	Ppap2b	ENSMUSG00000028517	4	104829952	104905369	1	phosphatidic acid phosphatase type 2B [Source:MGI Symbol;Acc:MGI:1915166]	0.559956	14.6734	5.62242	4.77532e-05	0.000542012	1.33815
7150315	ENSMUSG00000037243	Zfp692	ENSMUSG00000037243	11	58120571	58128129	1	zinc finger protein 692 [Source:MGI Symbol;Acc:MGI:2144276]	0.579192	8.60513	5.62167	4.78202e-05	0.000542054	1.3367
4830543	ENSMUSG00000079017	Ifi27l2a	ENSMUSG00000079017	12	104680377	104681890	-1	interferon, alpha-inducible protein 27 like 2A [Source:MGI Symbol;Acc:MGI:1924183]	-0.397031	7.66998	-5.62169	4.78186e-05	0.000542054	1.33673
1850349	ENSMUSG00000043207	Zmpste24	ENSMUSG00000043207	4	120731842	120770846	-1	zinc metallopeptidase, STE24 homolog (S. cerevisiae) [Source:MGI Symbol;Acc:MGI:1890508]	0.443799	10.1162	5.62104	4.78768e-05	0.000542456	1.33548
7050332	ENSMUSG00000054320	Lrrc36	ENSMUSG00000054320	8	107937471	107987986	1	leucine rich repeat containing 36 [Source:MGI Symbol;Acc:MGI:2448585]	-0.575797	8.33963	-5.61817	4.81331e-05	0.00054512	1.32997
4180181	ENSMUSG00000039377	Hlx	ENSMUSG00000039377	1	186551022	186556480	-1	H2.0-like homeobox [Source:MGI Symbol;Acc:MGI:96109]	0.562992	9.14981	5.61549	4.83747e-05	0.000547615	1.3248
3190563	ENSMUSG00000020283	Pex13	ENSMUSG00000020283	11	23546479	23565959	-1	peroxisomal biogenesis factor 13 [Source:MGI Symbol;Acc:MGI:1919379]	-0.706214	8.15459	-5.61148	4.87371e-05	0.000551474	1.31709
4640600	ENSMUSG00000025825	Iscu	ENSMUSG00000025825	5	114222757	114228297	1	IscU iron-sulfur cluster scaffold homolog (E. coli) [Source:MGI Symbol;Acc:MGI:1913633]	-0.550727	14.0604	-5.60918	4.89468e-05	0.000553603	1.31266
2030682	ENSMUSG00000031639	Tlr3	ENSMUSG00000031639	8	46481019	46495962	-1	toll-like receptor 3 [Source:MGI Symbol;Acc:MGI:2156367]	-0.95877	8.39727	-5.60685	4.91606e-05	0.000555532	1.30816
4060338	ENSMUSG00000029712	Actl6b	ENSMUSG00000029712	5	137994745	138010810	1	actin-like 6B [Source:MGI Symbol;Acc:MGI:1933548]	-0.443332	7.59301	-5.60706	4.91409e-05	0.000555532	1.30858
830427	ENSMUSG00000032192	Gnb5	ENSMUSG00000032192	9	75159202	75193678	1	guanine nucleotide binding protein (G protein), beta 5 [Source:MGI Symbol;Acc:MGI:101848]	-0.400841	11.3999	-5.60622	4.92177e-05	0.000555933	1.30696
7330424	ENSMUSG00000024732	Ccdc86	ENSMUSG00000024732	19	11015971	11023756	-1	coiled-coil domain containing 86 [Source:MGI Symbol;Acc:MGI:1277220]	0.432452	10.8871	5.60046	4.97496e-05	0.000561201	1.29587
4780446	ENSMUSG00000020482	Ccdc117	ENSMUSG00000020482	11	5428890	5442190	-1	coiled-coil domain containing 117 [Source:MGI Symbol;Acc:MGI:2144383]	-0.56656	9.06609	-5.59895	4.98907e-05	0.000562545	1.29295
7650646	ENSMUSG00000020646	Mboat2	ENSMUSG00000020646	12	25516464	25645166	1	membrane bound O-acyltransferase domain containing 2 [Source:MGI Symbol;Acc:MGI:1914466]	-0.534388	9.15064	-5.59737	5.00378e-05	0.000563957	1.28991
7550463	ENSMUSG00000022003	Slc25a30	ENSMUSG00000022003	14	76161806	76186844	-1	solute carrier family 25, member 30 [Source:MGI Symbol;Acc:MGI:1914804]	0.527584	8.21519	5.59666	5.01039e-05	0.000564454	1.28855
6770195	ENSMUSG00000024610	Cd74	ENSMUSG00000024610	18	60963502	60972300	1	CD74 antigen (invariant polypeptide of major histocompatibility complex, class II antigen-associated) [Source:MGI Symbol;Acc:MGI:96534]	0.429366	7.22704	5.59582	5.01831e-05	0.000565099	1.28692
7100435	ENSMUSG00000034875	Nudt19	ENSMUSG00000034875	7	36332204	36341323	-1	nudix (nucleoside diphosphate linked moiety X)-type motif 19 [Source:MGI Symbol;Acc:MGI:94203]	-0.405067	10.8031	-5.58964	5.07648e-05	0.000570648	1.27502
5560411	ENSMUSG00000020585	Laptm4a	ENSMUSG00000020585	12	8928130	8945548	1	lysosomal-associated protein transmembrane 4A [Source:MGI Symbol;Acc:MGI:108017]	-0.518919	14.1602	-5.58508	5.11996e-05	0.00057428	1.26622
2480315	ENSMUSG00000033207	Mamdc2	ENSMUSG00000033207	19	23377099	23522812	-1	MAM domain containing 2 [Source:MGI Symbol;Acc:MGI:1918988]	-1.02633	8.4569	-5.58282	5.14163e-05	0.000575957	1.26186
6200068	ENSMUSG00000039509	Nup133	ENSMUSG00000039509	8	126421023	126473165	-1	nucleoporin 133 [Source:MGI Symbol;Acc:MGI:2442620]	0.460289	9.13958	5.58323	5.13772e-05	0.000575957	1.26264
2100332	ENSMUSG00000032342	Mto1	ENSMUSG00000032342	9	78296015	78323155	1	mitochondrial translation optimization 1 homolog (S. cerevisiae) [Source:MGI Symbol;Acc:MGI:1915541]	-0.407548	9.58719	-5.58171	5.15229e-05	0.0005769	1.25972
5550600	ENSMUSG00000024500	Ppp2r2b	ENSMUSG00000024500	18	42797086	43219125	-1	protein phosphatase 2 (formerly 2A), regulatory subunit B (PR 52), beta isoform [Source:MGI Symbol;Acc:MGI:1920180]	-0.638215	7.37833	-5.57975	5.17123e-05	0.000578768	1.25594
2510500	ENSMUSG00000021253	Tgfb3	ENSMUSG00000021253	12	87397694	87419991	-1	transforming growth factor, beta 3 [Source:MGI Symbol;Acc:MGI:98727]	0.619976	8.67541	5.5776	5.19199e-05	0.000580838	1.2518
1110451	ENSMUSG00000060216	Arrb2	ENSMUSG00000060216	11	70246137	70254330	1	arrestin, beta 2 [Source:MGI Symbol;Acc:MGI:99474]	0.560201	9.05031	5.57495	5.2178e-05	0.000583472	1.24668
4230019	ENSMUSG00000028826	Tmem57	ENSMUSG00000028826	4	134358674	134409260	-1	transmembrane protein 57 [Source:MGI Symbol;Acc:MGI:1913396]	-0.459743	10.9073	-5.57442	5.22296e-05	0.000583794	1.24566
3840072	ENSMUSG00000020523	Fam114a2	ENSMUSG00000020523	11	57296492	57332146	-1	family with sequence similarity 114, member A2 [Source:MGI Symbol;Acc:MGI:1917629]	-0.542516	11.6036	-5.57275	5.23933e-05	0.00058537	1.24243
4540221	ENSMUSG00000029581	Fscn1	ENSMUSG00000029581	5	143722022	143734864	1	fascin homolog 1, actin bundling protein (Strongylocentrotus purpuratus) [Source:MGI Symbol;Acc:MGI:1352745]	0.966385	10.2365	5.57138	5.25277e-05	0.000586362	1.23979
430427	ENSMUSG00000021622	Ckmt2	ENSMUSG00000021622	13	91992992	92016490	-1	creatine kinase, mitochondrial 2 [Source:MGI Symbol;Acc:MGI:1923972]	-0.532496	7.87153	-5.57152	5.25136e-05	0.000586362	1.24007
1500445	ENSMUSG00000002948	Map2k7	ENSMUSG00000002948	8	4238740	4251423	1	mitogen-activated protein kinase kinase 7 [Source:MGI Symbol;Acc:MGI:1346871]	-0.611245	9.07846	-5.57102	5.25626e-05	0.000586497	1.2391
4830519	ENSMUSG00000070858	Gm1673	ENSMUSG00000070858	5	34326086	34327662	1	predicted gene 1673 [Source:MGI Symbol;Acc:MGI:2686519]	0.636548	12.1073	5.57024	5.26403e-05	0.000587108	1.23758
2100598	ENSMUSG00000025103	Btbd1	ENSMUSG00000025103	7	88936961	88974317	-1	BTB (POZ) domain containing 1 [Source:MGI Symbol;Acc:MGI:1933765]	-0.56782	12.4558	-5.56976	5.2687e-05	0.000587374	1.23667
2760537	ENSMUSG00000032368	Zic1	ENSMUSG00000032368	9	91252896	91260648	-1	zinc finger protein of the cerebellum 1 [Source:MGI Symbol;Acc:MGI:106683]	-1.10893	10.2496	-5.56938	5.27244e-05	0.000587537	1.23593
7570068	ENSMUSG00000002017	Fam98a	ENSMUSG00000002017	17	75936426	75951286	-1	family with sequence similarity 98, member A [Source:MGI Symbol;Acc:MGI:1919972]	0.462865	11.1811	5.56815	5.28464e-05	0.000588641	1.23355
160563	ENSMUSG00000039633	Lonrf1	ENSMUSG00000039633	8	37279118	37312570	-1	LON peptidase N-terminal domain and ring finger 1 [Source:MGI Symbol;Acc:MGI:3609241]	0.469962	8.17043	5.56586	5.30732e-05	0.00059091	1.22913
7040170	ENSMUSG00000035186	Ubd	ENSMUSG00000035186	17	37330837	37333044	1	ubiquitin D [Source:MGI Symbol;Acc:MGI:1344410]	0.434222	7.50954	5.56495	5.31632e-05	0.0005914	1.22738
4900132	ENSMUSG00000019518	Ap4m1	ENSMUSG00000019518	5	138613230	138619936	1	adaptor-related protein complex AP-4, mu 1 [Source:MGI Symbol;Acc:MGI:1337063]	0.409652	8.55399	5.56308	5.33495e-05	0.000593216	1.22377
4590433	ENSMUSG00000031565	Fgfr1	ENSMUSG00000031565	8	26624126	26686186	1	fibroblast growth factor receptor 1 [Source:MGI Symbol;Acc:MGI:95522]	0.481587	8.23729	5.55932	5.37265e-05	0.00059715	1.21651
5090176	NA	Calm2	NA	NA	NA	NA	NA	NA	0.805478	11.7015	5.55115	5.45547e-05	0.00060583	1.20072
3420189	NA	Rpl31	NA	NA	NA	NA	NA	NA	0.479398	11.2591	5.54777	5.49011e-05	0.000609414	1.19419
1660477	ENSMUSG00000041623	D11Wsu47e	ENSMUSG00000041623	11	113545724	113560632	1	DNA segment, Chr 11, Wayne State University 47, expressed [Source:MGI Symbol;Acc:MGI:106356]	-0.565801	9.83463	-5.54738	5.49413e-05	0.000609597	1.19344
7510240	ENSMUSG00000035671	Zswim4	ENSMUSG00000035671	8	86734577	86760954	-1	zinc finger, SWIM domain containing 4 [Source:MGI Symbol;Acc:MGI:2443726]	0.595232	8.80817	5.54367	5.53251e-05	0.000612534	1.18625
630653	ENSMUSG00000021476	Habp4	ENSMUSG00000021476	13	64263174	64287844	1	hyaluronic acid binding protein 4 [Source:MGI Symbol;Acc:MGI:1891713]	-0.429071	8.5144	-5.54387	5.53045e-05	0.000612534	1.18664
2630600	ENSMUSG00000024617	Camk2a	ENSMUSG00000024617	18	61085272	61147806	1	calcium/calmodulin-dependent protein kinase II alpha [Source:MGI Symbol;Acc:MGI:88256]	-0.403735	7.76618	-5.54333	5.53599e-05	0.000612655	1.1856
4280608	ENSMUSG00000032565	Nudt16	ENSMUSG00000032565	9	105031668	105034135	-1	nudix (nucleoside diphosphate linked moiety X)-type motif 16 [Source:MGI Symbol;Acc:MGI:1922936]	-0.41135	11.3755	-5.53987	5.57207e-05	0.00061625	1.1789
60703	ENSMUSG00000031734	Irx3	ENSMUSG00000031734	8	94322428	94325553	-1	Iroquois related homeobox 3 (Drosophila) [Source:MGI Symbol;Acc:MGI:1197522]	0.501094	10.3541	5.53502	5.62297e-05	0.00062121	1.16952
7380296	ENSMUSG00000031983	2310022B05Rik	ENSMUSG00000031983	8	127159666	127187269	-1	RIKEN cDNA 2310022B05 gene [Source:MGI Symbol;Acc:MGI:1916801]	-0.800835	10.5257	-5.52926	5.68394e-05	0.000627137	1.1584
5290189	ENSMUSG00000018707	Dync1h1	ENSMUSG00000018707	12	111839662	111905155	1	dynein cytoplasmic 1 heavy chain 1 [Source:MGI Symbol;Acc:MGI:103147]	0.514458	9.48949	5.52669	5.71144e-05	0.00062963	1.15342
7000563	ENSMUSG00000028191	Bcl10	ENSMUSG00000028191	3	145587322	145597247	1	B-cell leukemia/lymphoma 10 [Source:MGI Symbol;Acc:MGI:1337994]	0.509103	11.0831	5.52626	5.71611e-05	0.000629876	1.15257
4050603	ENSMUSG00000055762	Eef1d	ENSMUSG00000055762	15	75725226	75739986	-1	eukaryotic translation elongation factor 1 delta (guanine nucleotide exchange protein) [Source:MGI Symbol;Acc:MGI:1913906]	0.392752	13.182	5.52211	5.76073e-05	0.00063452	1.14455
5420445	ENSMUSG00000050666	E130203B14Rik	ENSMUSG00000050666	14	33669942	33752673	1	RIKEN cDNA E130203B14 gene [Source:MGI Symbol;Acc:MGI:2444633]	-0.642489	8.81018	-5.52055	5.77765e-05	0.00063611	1.14153
6770133	ENSMUSG00000042688	Mapk6	ENSMUSG00000042688	9	75234709	75257821	-1	mitogen-activated protein kinase 6 [Source:MGI Symbol;Acc:MGI:1354946]	0.582989	10.5514	5.52018	5.78162e-05	0.000636276	1.14082
1170019	ENSMUSG00000008690	Ncaph2	ENSMUSG00000008690	15	89186150	89203257	1	non-SMC condensin II complex, subunit H2 [Source:MGI Symbol;Acc:MGI:1289164]	0.555086	9.96927	5.51645	5.82232e-05	0.000639386	1.13358
780021	ENSMUSG00000032328	Tmem30a	ENSMUSG00000032328	9	79616750	79641314	-1	transmembrane protein 30A [Source:MGI Symbol;Acc:MGI:106402]	0.554339	9.95132	5.51498	5.83842e-05	0.00064088	1.13073
3800228	ENSMUSG00000040451	Sgms1	ENSMUSG00000040451	19	32197217	32464204	-1	sphingomyelin synthase 1 [Source:MGI Symbol;Acc:MGI:2444110]	0.547626	9.37638	5.51254	5.8652e-05	0.000643545	1.12601
4780445	ENSMUSG00000024188	Luc7l	ENSMUSG00000024188	17	26389855	26422449	1	Luc7 homolog (S. cerevisiae)-like [Source:MGI Symbol;Acc:MGI:1914228]	0.661903	9.49764	5.51114	5.88061e-05	0.00064496	1.12331
6400292	ENSMUSG00000014769	Psmb1	ENSMUSG00000014769	17	15612685	15635240	-1	proteasome (prosome, macropain) subunit, beta type 1 [Source:MGI Symbol;Acc:MGI:104884]	0.626157	11.896	5.50993	5.89401e-05	0.000646153	1.12096
270523	ENSMUSG00000029309	Sparcl1	ENSMUSG00000029309	5	104508130	104543107	-1	SPARC-like 1 [Source:MGI Symbol;Acc:MGI:108110]	-0.810372	7.55633	-5.50529	5.94569e-05	0.000651541	1.11196
770133	ENSMUSG00000037752	Xkr8	ENSMUSG00000037752	4	132280812	132288461	-1	X Kell blood group precursor related family member 8 homolog [Source:MGI Symbol;Acc:MGI:2685877]	0.49936	8.11809	5.50147	5.98846e-05	0.00065539	1.10456
4880026	ENSMUSG00000025875	Tspan17	ENSMUSG00000025875	13	54890738	54898137	1	tetraspanin 17 [Source:MGI Symbol;Acc:MGI:1921507]	-0.737125	11.756	-5.50011	6.0038e-05	0.000656788	1.10193
4120070	ENSMUSG00000035062	Zc4h2	ENSMUSG00000035062	X	92834532	92853848	-1	zinc finger, C4H2 domain containing [Source:MGI Symbol;Acc:MGI:2679294]	-0.391914	9.62161	-5.49949	6.01077e-05	0.000657122	1.10073
1110228	ENSMUSG00000062175	Tgif2	ENSMUSG00000062175	2	156665813	156681306	1	TGFB-induced factor homeobox 2 [Source:MGI Symbol;Acc:MGI:1915299]	0.577336	7.73	5.49546	6.05649e-05	0.000661707	1.09291
780114	ENSMUSG00000031787	Katnb1	ENSMUSG00000031787	8	97605101	97623774	1	katanin p80 (WD40-containing) subunit B 1 [Source:MGI Symbol;Acc:MGI:1921437]	-0.396827	7.6785	-5.48835	6.13811e-05	0.00067034	1.07911
1990035	ENSMUSG00000066979	Bub3	ENSMUSG00000066979	7	138703905	138715412	1	budding uninhibited by benzimidazoles 3 homolog (S. cerevisiae) [Source:MGI Symbol;Acc:MGI:1343463]	0.516017	9.57676	5.4876	6.14679e-05	0.000671003	1.07765
3460368	ENSMUSG00000029461	Fam168a	ENSMUSG00000029461	7	107855165	107990142	1	family with sequence similarity 168, member A [Source:MGI Symbol;Acc:MGI:2442372]	-0.470749	10.068	-5.4863	6.16182e-05	0.000672358	1.07513
2940593	ENSMUSG00000023021	Lass5	ENSMUSG00000023021	15	99566023	99602946	-1	LAG1 homolog, ceramide synthase 5 [Source:MGI Symbol;Acc:MGI:1919199]	0.527813	11.2879	5.48144	6.21842e-05	0.000677958	1.0657
5270674	ENSMUSG00000024122	Pdpk1	ENSMUSG00000024122	17	24210647	24287891	-1	3-phosphoinositide dependent protein kinase 1 [Source:MGI Symbol;Acc:MGI:1338068]	-0.657434	9.35386	-5.47596	6.2829e-05	0.000683538	1.05507
3360274	ENSMUSG00000015943	Bola1	ENSMUSG00000015943	3	96000511	96002412	-1	bolA-like 1 (E. coli) [Source:MGI Symbol;Acc:MGI:1916418]	0.3913	9.17783	5.47602	6.28221e-05	0.000683538	1.05518
6960605	ENSMUSG00000040759	Cmtm5	ENSMUSG00000040759	14	55555307	55558093	1	CKLF-like MARVEL transmembrane domain containing 5 [Source:MGI Symbol;Acc:MGI:2447164]	-0.797822	10.0466	-5.47552	6.28809e-05	0.000683813	1.05422
4640259	ENSMUSG00000033029	1700088E04Rik	ENSMUSG00000033029	15	78965085	78971681	-1	RIKEN cDNA 1700088E04 gene [Source:MGI Symbol;Acc:MGI:1920774]	0.555448	11.2053	5.47184	6.33183e-05	0.000687988	1.04707
940639	ENSMUSG00000023572	Ccndbp1	ENSMUSG00000023572	2	120834139	120842640	1	cyclin D-type binding-protein 1 [Source:MGI Symbol;Acc:MGI:109595]	-0.674294	8.33368	-5.46902	6.36555e-05	0.000691359	1.04159
1440309	ENSMUSG00000032288	Imp3	ENSMUSG00000032288	9	56785307	56786204	1	IMP3, U3 small nucleolar ribonucleoprotein, homolog (yeast) [Source:MGI Symbol;Acc:MGI:1916119]	0.462907	12.3103	5.46713	6.38824e-05	0.000693237	1.03792
3180075	ENSMUSG00000009863	Sdhb	ENSMUSG00000009863	4	140517118	140535108	1	succinate dehydrogenase complex, subunit B, iron sulfur (Ip) [Source:MGI Symbol;Acc:MGI:1914930]	-0.712133	11.8843	-5.46278	6.44084e-05	0.000698356	1.02947
6550609	ENSMUSG00000021493	Pdlim7	ENSMUSG00000021493	13	55597156	55615037	-1	PDZ and LIM domain 7 [Source:MGI Symbol;Acc:MGI:1914649]	-0.48887	9.25034	-5.45981	6.47702e-05	0.000701687	1.02369
6580044	ENSMUSG00000041477	Dcp1b	ENSMUSG00000041477	6	119125270	119171632	1	DCP1 decapping enzyme homolog b (S. cerevisiae) [Source:MGI Symbol;Acc:MGI:2442404]	-0.426328	9.79062	-5.45983	6.4768e-05	0.000701687	1.02373
4040139	ENSMUSG00000035095	Fam167a	ENSMUSG00000035095	14	64055231	64084335	1	family with sequence similarity 167, member A [Source:MGI Symbol;Acc:MGI:3606565]	0.510046	8.71054	5.45598	6.52394e-05	0.000705877	1.01625
4180491	ENSMUSG00000054934	Kcnmb4	ENSMUSG00000054934	10	115854917	115910934	-1	potassium large conductance calcium-activated channel, subfamily M, beta member 4 [Source:MGI Symbol;Acc:MGI:1913272]	0.425602	9.54365	5.45064	6.58996e-05	0.000712719	1.00587
4220079	ENSMUSG00000034109	Golim4	ENSMUSG00000034109	3	75680105	75760871	-1	golgi integral membrane protein 4 [Source:MGI Symbol;Acc:MGI:1920374]	-0.456367	10.1803	-5.44579	6.65058e-05	0.000718973	0.996431
990066	ENSMUSG00000068739	Sars	ENSMUSG00000068739	3	108227783	108248127	-1	seryl-aminoacyl-tRNA synthetase [Source:MGI Symbol;Acc:MGI:102809]	0.686996	9.04336	5.44372	6.67663e-05	0.00072088	0.9924
3610768	ENSMUSG00000001751	Naglu	ENSMUSG00000001751	11	100931326	100938986	1	alpha-N-acetylglucosaminidase (Sanfilippo disease IIIB) [Source:MGI Symbol;Acc:MGI:1351641]	-0.512214	8.74708	-5.4425	6.69195e-05	0.000722231	0.990037
3400672	ENSMUSG00000020023	Tmcc3	ENSMUSG00000020023	10	93774694	94053701	1	transmembrane and coiled coil domains 3 [Source:MGI Symbol;Acc:MGI:2442900]	-0.478365	7.76431	-5.44181	6.70075e-05	0.000722718	0.988683
4060494	ENSMUSG00000007610	Gtpbp3	ENSMUSG00000007610	8	74012002	74023482	1	GTP binding protein 3 [Source:MGI Symbol;Acc:MGI:1917609]	0.415787	9.90139	5.4417	6.70209e-05	0.000722718	0.988477
5720646	ENSMUSG00000001020	S100a4	ENSMUSG00000001020	3	90407692	90409967	1	S100 calcium binding protein A4 [Source:MGI Symbol;Acc:MGI:1330282]	-0.986099	8.1347	-5.44063	6.71569e-05	0.000723577	0.986387
1510176	ENSMUSG00000046785	Epm2aip1	ENSMUSG00000046785	9	111174349	111181593	1	EPM2A (laforin) interacting protein 1 [Source:MGI Symbol;Acc:MGI:1925031]	-1.5423	8.34713	-5.43939	6.73142e-05	0.000724968	0.983975
1940564	ENSMUSG00000037697	Ddhd1	ENSMUSG00000037697	14	46212849	46277818	-1	DDHD domain containing 1 [Source:MGI Symbol;Acc:MGI:2150302]	-0.663218	8.99032	-5.43885	6.73826e-05	0.0007254	0.982928
4640333	ENSMUSG00000010057	Tusc4	ENSMUSG00000010057	9	107444540	107448035	1	nitrogen permease regulator-like 2 (S. cerevisiae) [Source:MGI Symbol;Acc:MGI:1914482]	-0.372205	10.5411	-5.43759	6.75425e-05	0.000726818	0.980485
1230403	ENSMUSG00000029922	Mkrn1	ENSMUSG00000029922	6	39347803	39370461	-1	makorin, ring finger protein, 1 [Source:MGI Symbol;Acc:MGI:1859353]	-0.547873	8.3706	-5.43517	6.78521e-05	0.000729538	0.975771
650390	ENSMUSG00000027010	Slc25a12	ENSMUSG00000027010	2	71109120	71205806	-1	solute carrier family 25 (mitochondrial carrier, Aralar), member 12 [Source:MGI Symbol;Acc:MGI:1926080]	-0.491619	10.2158	-5.43458	6.79279e-05	0.000730047	0.97462
3290170	ENSMUSG00000020037	Rfx4	ENSMUSG00000020037	10	84218793	84369281	1	regulatory factor X, 4 (influences HLA class II expression) [Source:MGI Symbol;Acc:MGI:1918387]	-0.47213	11.7132	-5.43372	6.80383e-05	0.000730928	0.972947
7100674	ENSMUSG00000025779	Ly96	ENSMUSG00000025779	1	16678537	16699686	1	lymphocyte antigen 96 [Source:MGI Symbol;Acc:MGI:1341909]	-0.487565	8.84912	-5.43298	6.8134e-05	0.00073165	0.971498
1820215	ENSMUSG00000028799	Zfp362	ENSMUSG00000028799	4	128450332	128483289	-1	zinc finger protein 362 [Source:MGI Symbol;Acc:MGI:2652839]	0.432712	11.9262	5.4321	6.82475e-05	0.000732563	0.969782
4610008	ENSMUSG00000031365	Zfp275	ENSMUSG00000031365	X	70587959	70604419	1	zinc finger protein 275 [Source:MGI Symbol;Acc:MGI:1350985]	0.585249	8.87202	5.42927	6.86124e-05	0.000735558	0.964285
4860224	ENSMUSG00000006818	Sod2	ENSMUSG00000006818	17	13200705	13210985	1	superoxide dismutase 2, mitochondrial [Source:MGI Symbol;Acc:MGI:98352]	-0.491997	12.7003	-5.42895	6.86542e-05	0.000735699	0.963657
6100433	ENSMUSG00000048100	Taf13	ENSMUSG00000048100	3	108374616	108386140	1	TAF13 RNA polymerase II, TATA box binding protein (TBP)-associated factor [Source:MGI Symbol;Acc:MGI:1913500]	-1.45705	10.8152	-5.42736	6.8861e-05	0.000737608	0.960557
3610475	ENSMUSG00000030602	Pak4	ENSMUSG00000030602	7	29343838	29383204	-1	p21 protein (Cdc42/Rac)-activated kinase 4 [Source:MGI Symbol;Acc:MGI:1917834]	0.596484	9.88431	5.42676	6.8939e-05	0.000738136	0.95939
3310358	ENSMUSG00000001285	Myg1	ENSMUSG00000001285	15	102162140	102168570	1	melanocyte proliferating gene 1 [Source:MGI Symbol;Acc:MGI:1929864]	0.437354	10.1588	5.42637	6.89893e-05	0.000738366	0.958639
2190328	ENSMUSG00000039246	Lyplal1	ENSMUSG00000039246	1	187911610	187941189	-1	lysophospholipase-like 1 [Source:MGI Symbol;Acc:MGI:2385115]	-1.13349	9.57678	-5.42474	6.92024e-05	0.000739723	0.955459
1770044	ENSMUSG00000041028	Ghitm	ENSMUSG00000041028	14	37934004	37948452	-1	growth hormone inducible transmembrane protein [Source:MGI Symbol;Acc:MGI:1913342]	-1.07817	11.3305	-5.42492	6.91791e-05	0.000739723	0.955806
2480288	ENSMUSG00000051615	Rap2a	ENSMUSG00000051615	14	120877666	120906416	1	RAS related protein 2a [Source:MGI Symbol;Acc:MGI:97855]	0.572215	9.82035	5.42398	6.93019e-05	0.000740479	0.953978
2320047	ENSMUSG00000027742	Cog6	ENSMUSG00000027742	3	52786045	52821145	-1	component of oligomeric golgi complex 6 [Source:MGI Symbol;Acc:MGI:1914792]	-0.527319	10.6924	-5.42267	6.94731e-05	0.000741383	0.951436
2000180	ENSMUSG00000025289	Prdx4	ENSMUSG00000025289	X	151758461	151775297	-1	peroxiredoxin 4 [Source:MGI Symbol;Acc:MGI:1859815]	0.437953	12.8808	5.422	6.9562e-05	0.000742023	0.950118
3180424	ENSMUSG00000059323	Nfkbil2	ENSMUSG00000059323	15	76456432	76470388	-1	tonsoku-like, DNA repair protein [Source:MGI Symbol;Acc:MGI:1919999]	0.430625	7.3936	5.41746	7.01609e-05	0.000748102	0.941282
1110615	ENSMUSG00000029408	Abcb9	ENSMUSG00000029408	5	124511539	124545807	-1	ATP-binding cassette, sub-family B (MDR/TAP), member 9 [Source:MGI Symbol;Acc:MGI:1861729]	0.594378	7.94456	5.41486	7.05077e-05	0.000751487	0.936201
6370189	ENSMUSG00000060376	Bckdha	ENSMUSG00000060376	7	26414871	26443780	-1	branched chain ketoacid dehydrogenase E1, alpha polypeptide [Source:MGI Symbol;Acc:MGI:107701]	-0.618788	11.7846	-5.41284	7.0777e-05	0.000754046	0.932271
4830347	ENSMUSG00000026510	Trp53bp2	ENSMUSG00000026510	1	184339303	184392563	1	transformation related protein 53 binding protein 2 [Source:MGI Symbol;Acc:MGI:2138319]	-0.504545	9.09158	-5.41064	7.1072e-05	0.00075656	0.927985
1740670	ENSMUSG00000020471	Pold2	ENSMUSG00000020471	11	5772183	5778295	-1	polymerase (DNA directed), delta 2, regulatory subunit [Source:MGI Symbol;Acc:MGI:1097163]	0.628165	10.0541	5.40863	7.13427e-05	0.000759127	0.924067
6450327	ENSMUSG00000032400	Zwilch	ENSMUSG00000032400	9	63984951	64020911	-1	Zwilch, kinetochore associated, homolog (Drosophila) [Source:MGI Symbol;Acc:MGI:1915264]	0.491721	7.47227	5.4075	7.1496e-05	0.000760444	0.921855
5490181	ENSMUSG00000035365	4930547N16Rik	ENSMUSG00000035365	10	87554177	87609686	-1	RIKEN cDNA 4930547N16 gene [Source:MGI Symbol;Acc:MGI:1922567]	0.446497	7.42706	5.40633	7.16535e-05	0.000761489	0.919587
4890292	ENSMUSG00000072082	Ccnf	ENSMUSG00000072082	17	24359494	24388292	-1	cyclin F [Source:MGI Symbol;Acc:MGI:102551]	0.387947	7.27031	5.40655	7.16241e-05	0.000761489	0.92001
7200296	ENSMUSG00000030471	Zdhhc13	ENSMUSG00000030471	7	56044373	56082810	1	zinc finger, DHHC domain containing 13 [Source:MGI Symbol;Acc:MGI:1919227]	-0.43502	10.7119	-5.40491	7.18464e-05	0.000763224	0.916816
7570537	ENSMUSG00000032698	Lmo2	ENSMUSG00000032698	2	103798143	103822035	1	LIM domain only 2 [Source:MGI Symbol;Acc:MGI:102811]	-0.471149	8.62675	-5.40456	7.18941e-05	0.000763414	0.916133
1580431	ENSMUSG00000035274	Tpbg	ENSMUSG00000035274	9	85735987	85740662	1	trophoblast glycoprotein [Source:MGI Symbol;Acc:MGI:1341264]	0.586037	11.5847	5.40274	7.2142e-05	0.000765099	0.912585
1770397	ENSMUSG00000041974	2310008H04Rik	ENSMUSG00000041974	16	15889320	16146944	-1	RIKEN cDNA 2310008H04 gene [Source:MGI Symbol;Acc:MGI:1924834]	0.537906	7.95074	5.40277	7.2139e-05	0.000765099	0.912629
6130255	ENSMUSG00000012429	2810021B07Rik	ENSMUSG00000012429	13	17787247	17790939	1	RIKEN cDNA 2810021B07 gene [Source:MGI Symbol;Acc:MGI:1913558]	-0.720631	9.90549	-5.3967	7.29726e-05	0.000773269	0.900789
50324	ENSMUSG00000001211	Agpat3	ENSMUSG00000001211	10	77731923	77815234	-1	1-acylglycerol-3-phosphate O-acyltransferase 3 [Source:MGI Symbol;Acc:MGI:1336186]	-0.950191	9.4816	-5.38534	7.45599e-05	0.000788464	0.878615
7510356	ENSMUSG00000003721	Insig2	ENSMUSG00000003721	1	123200930	123229166	-1	insulin induced gene 2 [Source:MGI Symbol;Acc:MGI:1920249]	-0.728844	9.27759	-5.38027	7.52796e-05	0.0007951	0.868717
3130288	ENSMUSG00000024747	Aldh1a7	ENSMUSG00000024747	19	20767443	20802052	-1	aldehyde dehydrogenase family 1, subfamily A7 [Source:MGI Symbol;Acc:MGI:1347050]	-0.613974	7.63822	-5.38043	7.52566e-05	0.0007951	0.869032
7210091	ENSMUSG00000032333	Stoml1	ENSMUSG00000032333	9	58100971	58110330	1	stomatin-like 1 [Source:MGI Symbol;Acc:MGI:1916356]	0.42298	8.22266	5.38026	7.52804e-05	0.0007951	0.868707
4010152	ENSMUSG00000022456	2003-09-01	ENSMUSG00000022456	15	82105365	82124872	1	septin 3 [Source:MGI Symbol;Acc:MGI:1345148]	-0.599829	10.3512	-5.37889	7.54759e-05	0.000796511	0.866035
4060471	ENSMUSG00000021134	Sfrs5	ENSMUSG00000021134	12	82046491	82051494	1	serine/arginine-rich splicing factor 5 [Source:MGI Symbol;Acc:MGI:98287]	0.47727	12.7537	5.37893	7.54712e-05	0.000796511	0.866098
1780307	ENSMUSG00000023235	Ccl25	ENSMUSG00000023235	8	4325210	4360020	1	chemokine (C-C motif) ligand 25 [Source:MGI Symbol;Acc:MGI:1099448]	-0.390824	8.40483	-5.37653	7.58143e-05	0.000799753	0.861426
650437	ENSMUSG00000040774	Cept1	ENSMUSG00000040774	3	106305178	106350720	-1	choline/ethanolaminephosphotransferase 1 [Source:MGI Symbol;Acc:MGI:2139793]	-0.492777	10.3223	-5.37615	7.58687e-05	0.0008	0.860686
4780092	ENSMUSG00000027797	Dclk1	ENSMUSG00000027797	3	55046448	55342986	1	doublecortin-like kinase 1 [Source:MGI Symbol;Acc:MGI:1330861]	0.569071	8.09208	5.37017	7.67349e-05	0.000808776	0.848991
5270435	ENSMUSG00000027669	Gnb4	ENSMUSG00000027669	3	32479254	32515507	-1	guanine nucleotide binding protein (G protein), beta 4 [Source:MGI Symbol;Acc:MGI:104581]	0.503992	8.7435	5.36997	7.6764e-05	0.000808776	0.8486
730546	ENSMUSG00000032219	Tex9	ENSMUSG00000032219	9	72308909	72339965	-1	testis expressed gene 9 [Source:MGI Symbol;Acc:MGI:1201610]	0.635268	9.86917	5.36732	7.71504e-05	0.000812181	0.843428
3420075	ENSMUSG00000042350	1110018G07Rik	ENSMUSG00000042350	12	86259098	86311850	-1	RIKEN cDNA 1110018G07 gene [Source:MGI Symbol;Acc:MGI:1915747]	-0.621263	11.1836	-5.36187	7.7953e-05	0.000819958	0.832765
1230731	ENSMUSG00000015605	Srf	ENSMUSG00000015605	17	46683788	46693111	-1	serum response factor [Source:MGI Symbol;Acc:MGI:106658]	0.460866	9.52092	5.36002	7.82268e-05	0.000822502	0.829153
290646	ENSMUSG00000038497	Tmco3	ENSMUSG00000038497	8	13288013	13322924	1	transmembrane and coiled-coil domains 3 [Source:MGI Symbol;Acc:MGI:2444946]	-0.6984	8.50882	-5.35922	7.83459e-05	0.000823081	0.827586
5700754	ENSMUSG00000050796	B3galt6	ENSMUSG00000050796	4	155363575	155366787	-1	UDP-Gal:betaGal beta 1,3-galactosyltransferase, polypeptide 6 [Source:MGI Symbol;Acc:MGI:2152819]	0.41242	8.86273	5.35846	7.84589e-05	0.00082393	0.826102
3460670	ENSMUSG00000022186	Oxct1	ENSMUSG00000022186	15	3976383	4105344	1	3-oxoacid CoA transferase 1 [Source:MGI Symbol;Acc:MGI:1914291]	-0.495859	12.5095	-5.35763	7.85835e-05	0.000824902	0.824468
4200068	ENSMUSG00000061360	Phf5a	ENSMUSG00000061360	15	81695749	81702341	-1	PHD finger protein 5A [Source:MGI Symbol;Acc:MGI:2156864]	0.390452	12.4623	5.35513	7.89565e-05	0.000828141	0.819589
1070398	ENSMUSG00000029472	Anapc5	ENSMUSG00000029472	5	123237478	123271348	-1	anaphase-promoting complex subunit 5 [Source:MGI Symbol;Acc:MGI:1929722]	0.637535	12.0304	5.35439	7.90679e-05	0.000828633	0.818137
150762	ENSMUSG00000039205	Ciz1	ENSMUSG00000039205	2	32207847	32235746	1	CDKN1A interacting zinc finger protein 1 [Source:MGI Symbol;Acc:MGI:1920234]	-0.62439	8.88315	-5.35324	7.92406e-05	0.000830104	0.81589
7400735	ENSMUSG00000022837	Iqcb1	ENSMUSG00000022837	16	36828471	36872807	1	IQ calmodulin-binding motif containing 1 [Source:MGI Symbol;Acc:MGI:2443764]	0.437576	10.2119	5.35073	7.9619e-05	0.000833389	0.810982
6420349	ENSMUSG00000031161	Hdac6	ENSMUSG00000031161	X	7507246	7525015	-1	histone deacetylase 6 [Source:MGI Symbol;Acc:MGI:1333752]	-0.622513	7.85717	-5.35006	7.97204e-05	0.00083411	0.809672
3310639	ENSMUSG00000001100	Poldip2	ENSMUSG00000001100	11	78325695	78336238	1	polymerase (DNA-directed), delta interacting protein 2 [Source:MGI Symbol;Acc:MGI:1915061]	-0.627239	13.2467	-5.34842	7.99686e-05	0.000836027	0.806469
5810487	ENSMUSG00000062070	Pgk1	ENSMUSG00000062070	X	103382439	103399038	1	phosphoglycerate kinase 1 [Source:MGI Symbol;Acc:MGI:97555]	-0.452828	8.47424	-5.34749	8.01105e-05	0.00083717	0.804643
6960369	ENSMUSG00000027698	Nceh1	ENSMUSG00000027698	3	27081887	27183530	1	arylacetamide deacetylase-like 1 [Source:MGI Symbol;Acc:MGI:2443191]	0.454537	10.8483	5.34461	8.05501e-05	0.00084108	0.799006
620349	ENSMUSG00000000301	Pemt	ENSMUSG00000000301	11	59784116	59859991	-1	phosphatidylethanolamine N-methyltransferase [Source:MGI Symbol;Acc:MGI:104535]	0.479044	7.5372	5.3426	8.08578e-05	0.000843949	0.79508
5130754	ENSMUSG00000006941	Eif1b	ENSMUSG00000006941	9	120401724	120404445	1	eukaryotic translation initiation factor 1B [Source:MGI Symbol;Acc:MGI:1916219]	-0.379645	13.0423	-5.34227	8.09088e-05	0.000844138	0.79443
6650458	ENSMUSG00000035356	Nfkbiz	ENSMUSG00000035356	16	55811488	55839012	-1	nuclear factor of kappa light polypeptide gene enhancer in B-cells inhibitor, zeta [Source:MGI Symbol;Acc:MGI:1931595]	0.765072	9.79668	5.34112	8.10861e-05	0.000845408	0.792176
6480747	ENSMUSG00000071014	Ndufb6	ENSMUSG00000071014	4	40217624	40226454	-1	NADH dehydrogenase (ubiquinone) 1 beta subcomplex, 6 [Source:MGI Symbol;Acc:MGI:2684983]	-0.50712	9.56424	-5.34106	8.10963e-05	0.000845408	0.792046
6620519	ENSMUSG00000045005	Fzd5	ENSMUSG00000045005	1	64777134	64784324	-1	frizzled homolog 5 (Drosophila) [Source:MGI Symbol;Acc:MGI:108571]	-0.56141	11.4316	-5.33668	8.17738e-05	0.00085109	0.783477
4480767	ENSMUSG00000004099	Dnmt1	ENSMUSG00000004099	9	20711650	20757317	-1	DNA methyltransferase (cytosine-5) 1 [Source:MGI Symbol;Acc:MGI:94912]	0.531833	9.14709	5.33689	8.17408e-05	0.00085109	0.783893
4640403	ENSMUSG00000024083	Pja2	ENSMUSG00000024083	17	64632233	64662372	-1	praja 2, RING-H2 motif containing [Source:MGI Symbol;Acc:MGI:2159342]	-0.590809	12.7703	-5.3363	8.18329e-05	0.000851361	0.782733
150280	ENSMUSG00000052468	Pmp2	ENSMUSG00000052468	3	10179851	10183885	-1	peripheral myelin protein 2 [Source:MGI Symbol;Acc:MGI:102667]	-0.71536	7.50835	-5.33198	8.25077e-05	0.000858033	0.774276
5720370	ENSMUSG00000029571	Tmem106b	ENSMUSG00000029571	6	13019759	13039269	1	transmembrane protein 106B [Source:MGI Symbol;Acc:MGI:1919150]	-1.1021	9.81335	-5.3315	8.25823e-05	0.000858115	0.773344
6650370	ENSMUSG00000021541	Trpc7	ENSMUSG00000021541	13	56874474	56997150	-1	transient receptor potential cation channel, subfamily C, member 7 [Source:MGI Symbol;Acc:MGI:1349470]	0.483748	8.2351	5.33159	8.25681e-05	0.000858115	0.773521
5050129	ENSMUSG00000032184	Lysmd2	ENSMUSG00000032184	9	75473539	75485580	1	LysM, putative peptidoglycan-binding, domain containing 2 [Source:MGI Symbol;Acc:MGI:1917332]	-0.959638	8.86205	-5.33098	8.26647e-05	0.000858624	0.772317
270678	ENSMUSG00000037104	Socs5	ENSMUSG00000037104	17	87507019	87536923	1	suppressor of cytokine signaling 5 [Source:MGI Symbol;Acc:MGI:2385459]	0.495815	9.87464	5.32999	8.28198e-05	0.000859887	0.770387
2900291	ENSMUSG00000028851	Nudc	ENSMUSG00000028851	4	133088457	133101911	-1	nuclear distribution gene C homolog (Aspergillus) [Source:MGI Symbol;Acc:MGI:106014]	0.503565	13.7088	5.32867	8.30293e-05	0.000860511	0.767786
430008	ENSMUSG00000034648	Lrrn1	ENSMUSG00000034648	6	107479779	107520204	1	leucine rich repeat protein 1, neuronal [Source:MGI Symbol;Acc:MGI:106038]	0.453022	8.59613	5.32855	8.30473e-05	0.000860511	0.767562
4280674	ENSMUSG00000044348	Mcart6	ENSMUSG00000044348	X	133515655	133572841	-1	mitochondrial carrier triple repeat 6 [Source:MGI Symbol;Acc:MGI:1914312]	-0.406364	8.14892	-5.32913	8.29558e-05	0.000860511	0.768698
6510603	ENSMUSG00000034211	Mrps17	ENSMUSG00000034211	5	130221372	130224750	1	mitochondrial ribosomal protein S17 [Source:MGI Symbol;Acc:MGI:1913508]	0.347657	12.5019	5.32936	8.29197e-05	0.000860511	0.769145
1940167	ENSMUSG00000029610	Aimp2	ENSMUSG00000029610	5	144663573	144670716	-1	aminoacyl tRNA synthetase complex-interacting multifunctional protein 2 [Source:MGI Symbol;Acc:MGI:2385237]	0.542992	9.94091	5.32569	8.35013e-05	0.000864866	0.761948
7150553	ENSMUSG00000031931	Ankrd49	ENSMUSG00000031931	9	14584653	14587408	-1	ankyrin repeat domain 49 [Source:MGI Symbol;Acc:MGI:1930842]	0.580175	10.8549	5.32542	8.35435e-05	0.000864955	0.761427
3870538	ENSMUSG00000024663	Rab3il1	ENSMUSG00000024663	19	10076159	10112870	1	RAB3A interacting protein (rabin3)-like 1 [Source:MGI Symbol;Acc:MGI:1922010]	-0.469855	7.43924	-5.32118	8.42197e-05	0.000871579	0.753126
4070132	ENSMUSG00000049858	Suox	ENSMUSG00000049858	10	128106943	128110974	-1	sulfite oxidase [Source:MGI Symbol;Acc:MGI:2446117]	-0.575127	9.03588	-5.31745	8.48204e-05	0.000877115	0.745806
5890039	ENSMUSG00000002881	Nab1	ENSMUSG00000002881	1	52514138	52557523	-1	Ngfi-A binding protein 1 [Source:MGI Symbol;Acc:MGI:107564]	0.500826	9.986	5.31284	8.5568e-05	0.000884134	0.73677
1500608	ENSMUSG00000021114	Atp6v1d	ENSMUSG00000021114	12	79941712	79962625	-1	ATPase, H+ transporting, lysosomal V1 subunit D [Source:MGI Symbol;Acc:MGI:1921084]	-0.49596	11.4839	-5.31196	8.57116e-05	0.000885262	0.735044
2230491	ENSMUSG00000079111	Kdelr2	ENSMUSG00000079111	5	144165499	144182951	1	KDEL (Lys-Asp-Glu-Leu) endoplasmic reticulum protein retention receptor 2 [Source:MGI Symbol;Acc:MGI:1914163]	0.559715	10.2571	5.31165	8.57619e-05	0.000885425	0.73444
5050463	ENSMUSG00000005413	Hmox1	ENSMUSG00000005413	8	77617490	77624495	1	heme oxygenase (decycling) 1 [Source:MGI Symbol;Acc:MGI:96163]	0.559107	10.8311	5.30572	8.67364e-05	0.000894408	0.722806
3520064	ENSMUSG00000034064	Ktelc1	ENSMUSG00000034064	16	38525221	38550340	-1	protein O-glucosyltransferase 1 [Source:MGI Symbol;Acc:MGI:2444232]	0.420496	11.5222	5.30228	8.73069e-05	0.00089993	0.716056
1440433	ENSMUSG00000048546	Tob2	ENSMUSG00000048546	15	81678700	81688756	-1	transducer of ERBB2, 2 [Source:MGI Symbol;Acc:MGI:1888525]	0.525039	8.60533	5.29804	8.80156e-05	0.000906872	0.707732
5390767	ENSMUSG00000027896	Slc16a4	ENSMUSG00000027896	3	107094148	107115033	1	solute carrier family 16 (monocarboxylic acid transporters), member 4 [Source:MGI Symbol;Acc:MGI:2385183]	-0.382694	7.68546	-5.29649	8.82753e-05	0.000908818	0.704699
4220463	ENSMUSG00000022788	Fgd4	ENSMUSG00000022788	16	16417010	16600642	-1	FYVE, RhoGEF and PH domain containing 4 [Source:MGI Symbol;Acc:MGI:2183747]	-0.537645	7.78911	-5.29536	8.8467e-05	0.000910427	0.702465
4250121	ENSMUSG00000066456	Hmgn3	ENSMUSG00000066456	9	83003555	83040292	-1	high mobility group nucleosomal binding domain 3 [Source:MGI Symbol;Acc:MGI:2138069]	-0.554365	13.0463	-5.29301	8.88635e-05	0.000913775	0.697862
4730220	ENSMUSG00000026712	Mrc1	ENSMUSG00000026712	2	14151041	14253684	1	mannose receptor, C type 1 [Source:MGI Symbol;Acc:MGI:97142]	-0.397922	7.22724	-5.28822	8.96792e-05	0.00092069	0.688455
4570414	ENSMUSG00000022610	Mapk12	ENSMUSG00000022610	15	88961015	88971133	-1	mitogen-activated protein kinase 12 [Source:MGI Symbol;Acc:MGI:1353438]	0.524315	8.79294	5.28645	8.99818e-05	0.000923427	0.684987
990164	ENSMUSG00000007867	1700019E19Rik	ENSMUSG00000007867	12	87423513	87503408	1	RIKEN cDNA 1700019E19 gene [Source:MGI Symbol;Acc:MGI:1923661]	-0.398202	11.4977	-5.28466	9.02908e-05	0.000926229	0.681457
2450131	ENSMUSG00000016382	Pls3	ENSMUSG00000016382	X	73030993	73120521	-1	plastin 3 (T-isoform) [Source:MGI Symbol;Acc:MGI:104807]	-1.434	10.7416	-5.28218	9.07188e-05	0.000929506	0.67659
6510176	ENSMUSG00000019951	Uhrf1bp1l	ENSMUSG00000019951	10	89207736	89282614	1	UHRF1 (ICBP90) binding protein 1-like [Source:MGI Symbol;Acc:MGI:2442888]	-0.561445	8.81005	-5.28096	9.09302e-05	0.000930929	0.674194
4490608	ENSMUSG00000029507	Pus1	ENSMUSG00000029507	5	111202686	111209678	-1	pseudouridine synthase 1 [Source:MGI Symbol;Acc:MGI:1929237]	0.506798	8.67494	5.27891	9.12855e-05	0.00093308	0.670179
620168	ENSMUSG00000035048	Anapc13	ENSMUSG00000035048	9	102528626	102536571	1	anaphase promoting complex subunit 13 [Source:MGI Symbol;Acc:MGI:1916260]	-0.36397	13.0276	-5.27831	9.13914e-05	0.000933792	0.668985
4540138	ENSMUSG00000053964	Lgals4	ENSMUSG00000053964	7	29618813	29626722	1	lectin, galactose binding, soluble 4 [Source:MGI Symbol;Acc:MGI:107536]	-0.412574	7.7116	-5.27564	9.18573e-05	0.000937929	0.663751
2570192	ENSMUSG00000039671	Zmynd8	ENSMUSG00000039671	2	165609654	165724516	-1	zinc finger, MYND-type containing 8 [Source:MGI Symbol;Acc:MGI:1918025]	-0.466249	9.64476	-5.27481	9.20045e-05	0.000938935	0.662103
5490561	ENSMUSG00000020744	Slc25a19	ENSMUSG00000020744	11	115475492	115489595	-1	solute carrier family 25 (mitochondrial thiamine pyrophosphate carrier), member 19 [Source:MGI Symbol;Acc:MGI:1914533]	-0.667532	9.88871	-5.27101	9.26744e-05	0.000944272	0.654635
2650136	ENSMUSG00000028078	Dclk2	ENSMUSG00000028078	3	86590073	86724803	-1	doublecortin-like kinase 2 [Source:MGI Symbol;Acc:MGI:1918012]	-0.519473	9.94179	-5.27112	9.26548e-05	0.000944272	0.654853
6620630	ENSMUSG00000021796	Bmpr1a	ENSMUSG00000021796	14	35223920	35316527	-1	bone morphogenetic protein receptor, type 1A [Source:MGI Symbol;Acc:MGI:1338938]	-1.67376	10.9211	-5.26718	9.33533e-05	0.000950812	0.647123
5690411	ENSMUSG00000033237	Arid2	ENSMUSG00000033237	15	96117953	96235894	1	AT rich interactive domain 2 (ARID, RFX-like) [Source:MGI Symbol;Acc:MGI:1924294]	-1.18589	9.07705	-5.26285	9.41298e-05	0.000958108	0.638596
670291	ENSMUSG00000024833	Pola2	ENSMUSG00000024833	19	5940543	5964206	-1	polymerase (DNA directed), alpha 2 [Source:MGI Symbol;Acc:MGI:99690]	0.433794	8.43232	5.26055	9.45437e-05	0.000961793	0.634081
670014	ENSMUSG00000015013	Trappc2l	ENSMUSG00000015013	8	125135526	125139488	1	trafficking protein particle complex 2-like [Source:MGI Symbol;Acc:MGI:1916295]	-0.434783	11.2555	-5.25774	9.50534e-05	0.000966596	0.628547
3290278	ENSMUSG00000028651	Ppie	ENSMUSG00000028651	4	122804358	122817194	-1	peptidylprolyl isomerase E (cyclophilin E) [Source:MGI Symbol;Acc:MGI:1917118]	0.534773	9.89787	5.25698	9.51918e-05	0.000967238	0.62705
940692	ENSMUSG00000031231	Cox7b	ENSMUSG00000031231	X	103211039	103217789	1	cytochrome c oxidase subunit VIIb [Source:MGI Symbol;Acc:MGI:1913392]	-1.19375	8.61093	-5.25333	9.58574e-05	0.000972847	0.619879
1990669	ENSMUSG00000020886	Dlg4	ENSMUSG00000020886	11	69830587	69859034	1	discs, large homolog 4 (Drosophila) [Source:MGI Symbol;Acc:MGI:1277959]	0.426039	7.78561	5.25025	9.6424e-05	0.000977825	0.613814
6580463	ENSMUSG00000003518	Dusp3	ENSMUSG00000003518	11	101832457	101848327	-1	dual specificity phosphatase 3 (vaccinia virus phosphatase VH1-related) [Source:MGI Symbol;Acc:MGI:1919599]	0.539122	8.41197	5.24999	9.64729e-05	0.000977935	0.613292
10132	ENSMUSG00000036192	Rorb	ENSMUSG00000036192	19	19005095	19185686	-1	RAR-related orphan receptor beta [Source:MGI Symbol;Acc:MGI:1343464]	-0.486571	9.06949	-5.2433	9.77147e-05	0.000989741	0.600131
6290037	ENSMUSG00000078853	Igtp	ENSMUSG00000078853	11	58013058	58021093	1	interferon gamma induced GTPase [Source:MGI Symbol;Acc:MGI:107729]	0.477446	8.93376	5.24101	9.81438e-05	0.000993305	0.595622
7380138	ENSMUSG00000020097	Sgpl1	ENSMUSG00000020097	10	60561390	60610451	-1	sphingosine phosphate lyase 1 [Source:MGI Symbol;Acc:MGI:1261415]	0.534682	10.1806	5.24014	9.83074e-05	0.000994569	0.593908
6330204	ENSMUSG00000024841	Eif1ad	ENSMUSG00000024841	19	5366813	5371511	1	eukaryotic translation initiation factor 1A domain containing [Source:MGI Symbol;Acc:MGI:1917110]	0.516683	8.78006	5.238	9.87107e-05	0.000998256	0.589695
4560671	ENSMUSG00000022962	Gart	ENSMUSG00000022962	16	91621431	91647197	-1	phosphoribosylglycinamide formyltransferase [Source:MGI Symbol;Acc:MGI:95654]	0.63658	9.78577	5.23776	9.87558e-05	0.000998319	0.589225
7610193	ENSMUSG00000029468	P2rx7	ENSMUSG00000029468	5	123093920	123141441	1	purinergic receptor P2X, ligand-gated ion channel, 7 [Source:MGI Symbol;Acc:MGI:1339957]	0.359634	7.95508	5.23734	9.88361e-05	0.000998738	0.588388
6760719	ENSMUSG00000018167	Stard3	ENSMUSG00000018167	11	98219682	98242426	1	START domain containing 3 [Source:MGI Symbol;Acc:MGI:1929618]	-0.589503	8.59712	-5.23662	9.89724e-05	0.000998998	0.586971
2100717	ENSMUSG00000000876	Pxmp4	ENSMUSG00000000876	2	154411494	154429444	-1	peroxisomal membrane protein 4 [Source:MGI Symbol;Acc:MGI:1891701]	-0.551623	9.12462	-5.23658	9.89784e-05	0.000998998	0.586908
840170	ENSMUSG00000022842	Ece2	ENSMUSG00000022842	16	20611666	20646558	1	endothelin converting enzyme 2 [Source:MGI Symbol;Acc:MGI:1101356]	0.496151	8.83289	5.2369	9.89186e-05	0.000998998	0.58753
4610056	ENSMUSG00000027502	2410001C21Rik	ENSMUSG00000027502	2	172266056	172295408	1	RIKEN cDNA 2410001C21 gene [Source:MGI Symbol;Acc:MGI:1913654]	-0.502249	9.47322	-5.23005	0.000100224	0.00101038	0.574038
1990373	ENSMUSG00000029378	Areg	ENSMUSG00000029378	5	91568641	91577458	1	amphiregulin [Source:MGI Symbol;Acc:MGI:88068]	0.551045	7.76988	5.22693	0.000100825	0.00101564	0.567886
380484	ENSMUSG00000048878	Hexim1	ENSMUSG00000048878	11	102977639	102981039	1	hexamethylene bis-acetamide inducible 1 [Source:MGI Symbol;Acc:MGI:2385923]	-0.376462	11.1463	-5.22229	0.000101725	0.00102431	0.558742
4390414	ENSMUSG00000020393	Kremen1	ENSMUSG00000020393	11	5091555	5161561	-1	kringle containing transmembrane protein 1 [Source:MGI Symbol;Acc:MGI:1933988]	-0.567424	9.31351	-5.21804	0.000102558	0.00103148	0.550358
3940133	ENSMUSG00000042032	Mat2b	ENSMUSG00000042032	11	40492816	40508705	-1	methionine adenosyltransferase II, beta [Source:MGI Symbol;Acc:MGI:1913667]	-0.518114	9.30292	-5.21475	0.000103205	0.00103677	0.543889
6370097	ENSMUSG00000036992	Nxt1	ENSMUSG00000036992	2	148498337	148501763	1	NTF2-related export protein 1 [Source:MGI Symbol;Acc:MGI:1929619]	0.394069	10.0732	5.21356	0.000103441	0.00103873	0.54154
5870093	ENSMUSG00000037321	Tap1	ENSMUSG00000037321	17	34324498	34334170	1	transporter 1, ATP-binding cassette, sub-family B (MDR/TAP) [Source:MGI Symbol;Acc:MGI:98483]	0.485753	7.77485	5.21023	0.000104104	0.00104417	0.534965
1070520	ENSMUSG00000027257	Pacsin3	ENSMUSG00000027257	2	91096111	91104836	1	protein kinase C and casein kinase substrate in neurons 3 [Source:MGI Symbol;Acc:MGI:1891410]	-0.368978	8.95853	-5.20404	0.000105347	0.00105581	0.522755
3710368	ENSMUSG00000056763	Cspp1	ENSMUSG00000056763	1	10028299	10126849	1	centrosome and spindle pole associated protein 1 [Source:MGI Symbol;Acc:MGI:2681832]	-1.09145	8.24762	-5.2029	0.000105578	0.00105771	0.520503
2510451	ENSMUSG00000018446	C1qbp	ENSMUSG00000018446	11	70791338	70796528	-1	complement component 1, q subcomponent binding protein [Source:MGI Symbol;Acc:MGI:1194505]	0.614414	11.4759	5.20243	0.000105673	0.00105826	0.51957
2260692	ENSMUSG00000033420	Antxr1	ENSMUSG00000033420	6	87083848	87285769	-1	anthrax toxin receptor 1 [Source:MGI Symbol;Acc:MGI:1916788]	-1.09418	9.7566	-5.20174	0.000105812	0.00105923	0.518224
6860528	ENSMUSG00000027624	Epb4.1l1	ENSMUSG00000027624	2	156246645	156368950	1	erythrocyte protein band 4.1-like 1 [Source:MGI Symbol;Acc:MGI:103010]	-0.426035	8.27946	-5.19915	0.000106339	0.00106368	0.513111
6280296	ENSMUSG00000011254	Thg1l	ENSMUSG00000011254	11	45760345	45768996	-1	tRNA-histidine guanylyltransferase 1-like (S. cerevisiae) [Source:MGI Symbol;Acc:MGI:1913878]	0.52535	8.1794	5.19883	0.000106405	0.00106393	0.51247
1070762	ENSMUSG00000031818	Cox4i1	ENSMUSG00000031818	8	123192190	123198109	1	cytochrome c oxidase subunit IV isoform 1 [Source:MGI Symbol;Acc:MGI:88473]	-0.445726	14.8688	-5.19793	0.00010659	0.00106536	0.510687
240661	ENSMUSG00000025728	Pigq	ENSMUSG00000025728	17	26063372	26081455	-1	phosphatidylinositol glycan anchor biosynthesis, class Q [Source:MGI Symbol;Acc:MGI:1333114]	-0.605101	11.3241	-5.19495	0.0001072	0.00107104	0.504819
5570088	ENSMUSG00000024982	Zdhhc6	ENSMUSG00000024982	19	55364080	55390522	-1	zinc finger, DHHC domain containing 6 [Source:MGI Symbol;Acc:MGI:1914230]	0.417066	11.2309	5.19297	0.000107608	0.00107429	0.500907
5090411	ENSMUSG00000030284	Creld1	ENSMUSG00000030284	6	113433291	113443332	1	cysteine-rich with EGF-like domains 1 [Source:MGI Symbol;Acc:MGI:2152539]	-0.569417	10.2356	-5.19089	0.000108039	0.00107775	0.496794
5550543	ENSMUSG00000021290	2010107E04Rik	ENSMUSG00000021290	12	113199587	113205188	-1	RIKEN cDNA 2010107E04 gene [Source:MGI Symbol;Acc:MGI:1917507]	-0.500928	14.7199	-5.18799	0.000108643	0.00108335	0.491064
5220687	ENSMUSG00000031939	Taf1d	ENSMUSG00000031939	9	15110658	15121441	1	TATA box binding protein (Tbp)-associated factor, RNA polymerase I, D [Source:MGI Symbol;Acc:MGI:1922566]	0.513426	8.39916	5.184	0.000109477	0.00109083	0.483196
5290475	ENSMUSG00000059534	Uqcr10	ENSMUSG00000059534	11	4601976	4604345	-1	ubiquinol-cytochrome c reductase, complex III subunit X [Source:MGI Symbol;Acc:MGI:1913402]	-0.366497	15.3983	-5.17791	0.000110766	0.00110324	0.471159
1850100	ENSMUSG00000002500	Rpl3l	ENSMUSG00000002500	17	24864774	24873094	1	ribosomal protein L3-like [Source:MGI Symbol;Acc:MGI:1913461]	-0.469353	7.51301	-5.17619	0.000111133	0.00110646	0.467762
730039	ENSMUSG00000032312	Csk	ENSMUSG00000032312	9	57474454	57493460	-1	c-src tyrosine kinase [Source:MGI Symbol;Acc:MGI:88537]	0.409003	9.37965	5.17409	0.000111581	0.0011105	0.463619
1440440	ENSMUSG00000051329	Nup160	ENSMUSG00000051329	2	90517372	90576485	1	nucleoporin 160 [Source:MGI Symbol;Acc:MGI:1926227]	0.489621	8.80299	5.17385	0.000111633	0.00111058	0.463142
1990091	ENSMUSG00000042312	S100a13	ENSMUSG00000042312	3	90318357	90328503	1	S100 calcium binding protein A13 [Source:MGI Symbol;Acc:MGI:109581]	-0.518466	11.4749	-5.17356	0.000111696	0.00111078	0.462564
3840070	ENSMUSG00000021807	2700060E02Rik	ENSMUSG00000021807	14	20630624	20643045	-1	RIKEN cDNA 2700060E02 gene [Source:MGI Symbol;Acc:MGI:1915295]	0.352607	13.5195	5.17124	0.000112195	0.00111531	0.457976
3120500	ENSMUSG00000055799	Tcf7l1	ENSMUSG00000055799	6	72576372	72739248	-1	transcription factor 7-like 1 (T-cell specific, HMG box) [Source:MGI Symbol;Acc:MGI:1202876]	-0.626182	11.215	-5.16922	0.000112632	0.00111922	0.453985
4210288	ENSMUSG00000024378	Stard4	ENSMUSG00000024378	18	33359009	33373516	-1	StAR-related lipid transfer (START) domain containing 4 [Source:MGI Symbol;Acc:MGI:2156764]	-0.402653	10.0963	-5.16816	0.000112861	0.00112107	0.45189
6450414	ENSMUSG00000063558	Aox1	ENSMUSG00000063558	1	58086775	58163257	1	aldehyde oxidase 1 [Source:MGI Symbol;Acc:MGI:88035]	0.347243	7.3725	5.16608	0.000113313	0.00112512	0.44778
4560528	ENSMUSG00000034484	Snx2	ENSMUSG00000034484	18	53336019	53380514	1	sorting nexin 2 [Source:MGI Symbol;Acc:MGI:1915054]	0.394118	12.09	5.16478	0.000113598	0.00112751	0.4452
2260471	ENSMUSG00000006356	Crip2	ENSMUSG00000006356	12	114378447	114383715	1	cysteine rich protein 2 [Source:MGI Symbol;Acc:MGI:1915587]	-0.47016	13.4324	-5.15901	0.000114866	0.00113878	0.433789
2100162	ENSMUSG00000034926	Dhcr24	ENSMUSG00000034926	4	106233643	106261718	1	24-dehydrocholesterol reductase [Source:MGI Symbol;Acc:MGI:1922004]	-0.745084	8.62884	-5.15705	0.000115298	0.00114262	0.429925
7570253	ENSMUSG00000026600	Soat1	ENSMUSG00000026600	1	158358239	158404459	-1	sterol O-acyltransferase 1 [Source:MGI Symbol;Acc:MGI:104665]	-0.993673	9.80376	-5.15546	0.000115654	0.00114526	0.42676
5340228	ENSMUSG00000027332	Ivd	ENSMUSG00000027332	2	118687690	118708645	1	isovaleryl coenzyme A dehydrogenase [Source:MGI Symbol;Acc:MGI:1929242]	-0.488646	11.6823	-5.15379	0.000116025	0.0011485	0.423461
4210228	ENSMUSG00000018171	Tmem49	ENSMUSG00000018171	11	86397367	86497338	-1	vacuole membrane protein 1 [Source:MGI Symbol;Acc:MGI:1923159]	0.527284	7.77769	5.14844	0.000117226	0.00115994	0.412876
6200278	ENSMUSG00000033487	Fndc3a	ENSMUSG00000033487	14	72937753	73109810	-1	fibronectin type III domain containing 3A [Source:MGI Symbol;Acc:MGI:1196463]	-0.448693	7.54359	-5.146	0.000117779	0.00116496	0.408041
3440465	ENSMUSG00000020817	Rabep1	ENSMUSG00000020817	11	70658265	70756607	1	rabaptin, RAB GTPase binding effector protein 1 [Source:MGI Symbol;Acc:MGI:1860236]	-0.526221	8.67712	-5.14347	0.000118353	0.00117019	0.403039
6980093	ENSMUSG00000006205	Htra1	ENSMUSG00000006205	7	138079625	138129174	1	HtrA serine peptidase 1 [Source:MGI Symbol;Acc:MGI:1929076]	-0.520637	10.5131	-5.14283	0.000118498	0.00117117	0.401778
1570202	ENSMUSG00000030282	Cmas	ENSMUSG00000030282	6	142705206	142724234	1	cytidine monophospho-N-acetylneuraminic acid synthetase [Source:MGI Symbol;Acc:MGI:1337124]	-1.1282	8.80146	-5.13768	0.000119679	0.00118168	0.391585
6650364	ENSMUSG00000029504	Ddx51	ENSMUSG00000029504	5	111082470	111089515	1	DEAD (Asp-Glu-Ala-Asp) box polypeptide 51 [Source:MGI Symbol;Acc:MGI:1916913]	0.497294	9.21562	5.1376	0.000119699	0.00118168	0.391411
1690091	ENSMUSG00000026728	Vim	ENSMUSG00000026728	2	13495554	13504453	1	vimentin [Source:MGI Symbol;Acc:MGI:98932]	0.462918	14	5.13285	0.000120799	0.00119208	0.38201
4390612	ENSMUSG00000042229	Rabif	ENSMUSG00000042229	1	136391225	136406451	1	RAB interacting factor [Source:MGI Symbol;Acc:MGI:2138605]	0.572632	9.01903	5.13259	0.00012086	0.00119222	0.381495
3290519	ENSMUSG00000035407	Kank4	ENSMUSG00000035407	4	98421589	98484228	-1	KN motif and ankyrin repeat domains 4 [Source:MGI Symbol;Acc:MGI:3043381]	-0.689009	8.34043	-5.12854	0.000121808	0.00120111	0.373465
7210593	ENSMUSG00000043895	S1pr2	ENSMUSG00000043895	9	20770396	20781237	-1	sphingosine-1-phosphate receptor 2 [Source:MGI Symbol;Acc:MGI:99569]	0.47099	8.33299	5.12699	0.000122172	0.00120424	0.370395
2350554	ENSMUSG00000024369	Rdbp	ENSMUSG00000024369	17	34987336	34993314	1	RD RNA-binding protein [Source:MGI Symbol;Acc:MGI:102744]	0.494887	10.4351	5.12619	0.00012236	0.00120563	0.368818
6130053	ENSMUSG00000066607	6030419C18Rik	ENSMUSG00000066607	9	58338044	58347494	1	RIKEN cDNA 6030419C18 gene [Source:MGI Symbol;Acc:MGI:2442108]	-0.527095	8.25937	-5.12572	0.00012247	0.00120625	0.367891
6520440	ENSMUSG00000057594	Arl16	ENSMUSG00000057594	11	120326180	120328921	-1	ADP-ribosylation factor-like 16 [Source:MGI Symbol;Acc:MGI:1917567]	0.427552	10.6064	5.12418	0.000122836	0.00120939	0.364825
6560020	ENSMUSG00000029600	1110008J03Rik	ENSMUSG00000029600	5	121044314	121062598	-1	RIKEN cDNA 1110008J03 gene [Source:MGI Symbol;Acc:MGI:1922021]	-0.462839	8.49633	-5.12272	0.000123181	0.00121207	0.361938
6520739	ENSMUSG00000023277	Twf2	ENSMUSG00000023277	9	106105439	106117718	1	twinfilin, actin-binding protein, homolog 2 (Drosophila) [Source:MGI Symbol;Acc:MGI:1346078]	-0.378743	9.56931	-5.11693	0.000124564	0.00122406	0.350465
780768	ENSMUSG00000032624	Eml4	ENSMUSG00000032624	17	83750271	83879701	1	echinoderm microtubule associated protein like 4 [Source:MGI Symbol;Acc:MGI:1926048]	0.467563	9.69035	5.11425	0.000125209	0.00122993	0.345154
3190280	NA	Tuba3a	NA	NA	NA	NA	NA	NA	-0.618524	8.46839	-5.11318	0.00012547	0.00123202	0.343018
2690243	ENSMUSG00000031709	Tbc1d9	ENSMUSG00000031709	8	85689251	85796838	1	TBC1 domain family, member 9 [Source:MGI Symbol;Acc:MGI:1918560]	0.637428	8.01985	5.11111	0.00012597	0.00123646	0.338927
450195	ENSMUSG00000009549	Srp14	ENSMUSG00000009549	2	118301586	118305447	-1	signal recognition particle 14 [Source:MGI Symbol;Acc:MGI:107169]	-1.05463	11.9547	-5.10773	0.000126797	0.0012441	0.332208
4540703	ENSMUSG00000022272	Myo10	ENSMUSG00000022272	15	25552280	25743428	1	myosin X [Source:MGI Symbol;Acc:MGI:107716]	-0.741164	8.5541	-5.10654	0.000127087	0.00124647	0.329857
3130020	ENSMUSG00000030029	Lrig1	ENSMUSG00000030029	6	94554523	94650152	-1	leucine-rich repeats and immunoglobulin-like domains 1 [Source:MGI Symbol;Acc:MGI:107935]	0.449222	13.5565	5.10602	0.000127215	0.00124725	0.328826
3800035	ENSMUSG00000037747	Phyhipl	ENSMUSG00000037747	10	70020430	70118713	-1	phytanoyl-CoA hydroxylase interacting protein-like [Source:MGI Symbol;Acc:MGI:1918161]	-0.529712	7.44996	-5.1045	0.000127588	0.00125043	0.325814
5550360	ENSMUSG00000025162	Csnk1d	ENSMUSG00000025162	11	120819779	120852644	-1	casein kinase 1, delta [Source:MGI Symbol;Acc:MGI:1355272]	0.464088	10.1015	5.10386	0.000127746	0.0012515	0.324544
5690092	ENSMUSG00000026817	Ak1	ENSMUSG00000026817	2	32477278	32502325	1	adenylate kinase 1 [Source:MGI Symbol;Acc:MGI:87977]	0.754847	10.4343	5.10314	0.000127923	0.00125276	0.323116
6370484	ENSMUSG00000032648	Pygm	ENSMUSG00000032648	19	6384399	6398459	1	muscle glycogen phosphorylase [Source:MGI Symbol;Acc:MGI:97830]	-0.407398	7.23376	-5.09797	0.000129207	0.00126389	0.312853
5360577	ENSMUSG00000010290	AI597479	ENSMUSG00000010290	1	43155555	43172792	1	expressed sequence AI597479 [Source:MGI Symbol;Acc:MGI:2138299]	0.355849	10.6163	5.09325	0.000130391	0.00127353	0.303485
670215	ENSMUSG00000005683	Cs	ENSMUSG00000005683	10	127774888	127799535	1	citrate synthase [Source:MGI Symbol;Acc:MGI:88529]	-0.536488	12.3345	-5.09086	0.000130996	0.00127846	0.298731
6510400	ENSMUSG00000014633	2310061C15Rik	ENSMUSG00000014633	8	119412585	119445355	-1	RIKEN cDNA 2310061C15 gene [Source:MGI Symbol;Acc:MGI:1913781]	-0.790802	7.8608	-5.08983	0.000131256	0.00128003	0.29669
4250646	ENSMUSG00000079450	3110007F17Rik	ENSMUSG00000079450	X	120217104	120302404	1	RIKEN cDNA 3110007F17 gene [Source:MGI Symbol;Acc:MGI:1920311]	-0.439568	8.61707	-5.08721	0.000131922	0.00128601	0.291487
1850685	ENSMUSG00000056076	Eif3b	ENSMUSG00000056076	5	140895259	140919314	1	eukaryotic translation initiation factor 3, subunit B [Source:MGI Symbol;Acc:MGI:106478]	0.48849	10.6725	5.08592	0.00013225	0.00128778	0.288935
2750091	ENSMUSG00000015961	Adss	ENSMUSG00000015961	1	179693093	179726642	-1	adenylosuccinate synthetase, non muscle [Source:MGI Symbol;Acc:MGI:87948]	0.452839	9.95687	5.08539	0.000132387	0.0012881	0.287875
5310605	ENSMUSG00000028221	Tmem55a	ENSMUSG00000028221	4	14791223	14842323	1	transmembrane protein 55A [Source:MGI Symbol;Acc:MGI:1919769]	0.452364	12.2036	5.08502	0.000132482	0.0012881	0.287138
5560112	ENSMUSG00000020728	Ccdc46	ENSMUSG00000020728	11	108286506	108721929	1	coiled-coil domain containing 46 [Source:MGI Symbol;Acc:MGI:1923673]	0.338464	7.8757	5.08377	0.000132803	0.00129034	0.284648
6350632	ENSMUSG00000021589	Rhobtb3	ENSMUSG00000021589	13	76006985	76081373	-1	Rho-related BTB domain containing 3 [Source:MGI Symbol;Acc:MGI:1920546]	0.44232	12.4625	5.0828	0.000133052	0.00129216	0.282725
7210706	ENSMUSG00000028914	Casp9	ENSMUSG00000028914	4	141349527	141371891	1	caspase 9 [Source:MGI Symbol;Acc:MGI:1277950]	-0.446657	9.93254	-5.08148	0.000133391	0.00129496	0.280113
3460451	ENSMUSG00000026385	Dbi	ENSMUSG00000026385	1	122009857	122017655	-1	diazepam binding inhibitor [Source:MGI Symbol;Acc:MGI:94865]	0.379449	9.5209	5.08103	0.000133507	0.00129559	0.279219
5560451	ENSMUSG00000022551	Cyc1	ENSMUSG00000022551	15	76173953	76176364	1	cytochrome c-1 [Source:MGI Symbol;Acc:MGI:1913695]	-0.467792	12.5203	-5.07948	0.000133907	0.00129898	0.276146
5960398	ENSMUSG00000068299	1700019G17Rik	ENSMUSG00000068299	6	85849045	85854878	-1	RIKEN cDNA 1700019G17 gene [Source:MGI Symbol;Acc:MGI:1922791]	-0.514144	8.27212	-5.07357	0.000135448	0.00131294	0.264391
6130014	ENSMUSG00000021676	Iqgap2	ENSMUSG00000021676	13	96397132	96661877	-1	IQ motif containing GTPase activating protein 2 [Source:MGI Symbol;Acc:MGI:2449975]	0.521829	8.21014	5.07222	0.0001358	0.00131537	0.261721
1940142	ENSMUSG00000015652	Steap1	ENSMUSG00000015652	5	5736317	5749326	-1	six transmembrane epithelial antigen of the prostate 1 [Source:MGI Symbol;Acc:MGI:1917608]	0.433354	7.35973	5.07149	0.000135994	0.00131675	0.260256
940221	ENSMUSG00000032399	Rpl4	ENSMUSG00000032399	9	64021194	64026369	1	ribosomal protein L4 [Source:MGI Symbol;Acc:MGI:1915141]	0.424245	10.6078	5.07057	0.000136236	0.00131859	0.258432
6550288	ENSMUSG00000030330	Ing4	ENSMUSG00000030330	6	124989778	125001517	1	inhibitor of growth family, member 4 [Source:MGI Symbol;Acc:MGI:107307]	-0.878006	8.81444	-5.06562	0.000137547	0.00133028	0.248595
6180243	ENSMUSG00000055022	Cntn1	ENSMUSG00000055022	15	91881596	92172398	1	contactin 1 [Source:MGI Symbol;Acc:MGI:105980]	-0.656539	12.4877	-5.06322	0.000138188	0.00133597	0.243817
160411	ENSMUSG00000015085	Entpd2	ENSMUSG00000015085	2	25251394	25256843	1	ectonucleoside triphosphate diphosphohydrolase 2 [Source:MGI Symbol;Acc:MGI:1096863]	-0.40955	7.28332	-5.0624	0.000138407	0.00133717	0.24219
4280494	ENSMUSG00000021629	Slc30a5	ENSMUSG00000021629	13	101572604	101603382	-1	solute carrier family 30 (zinc transporter), member 5 [Source:MGI Symbol;Acc:MGI:1916298]	-0.383404	11.2737	-5.06237	0.000138416	0.00133717	0.242123
20491	ENSMUSG00000001755	Coasy	ENSMUSG00000001755	11	100943879	100947933	1	Coenzyme A synthase [Source:MGI Symbol;Acc:MGI:1918993]	-0.399258	11.1418	-5.05846	0.000139466	0.0013463	0.234363
730367	ENSMUSG00000005882	Uqcc	ENSMUSG00000005882	2	155672630	155756046	-1	ubiquinol-cytochrome c reductase complex chaperone, CBP3 homolog (yeast) [Source:MGI Symbol;Acc:MGI:1929472]	-0.364053	11.1033	-5.0574	0.000139753	0.00134857	0.232251
6940224	ENSMUSG00000022856	Tmem41a	ENSMUSG00000022856	16	21934400	21947617	-1	transmembrane protein 41a [Source:MGI Symbol;Acc:MGI:1913914]	0.500646	10.7614	5.05716	0.000139818	0.00134868	0.231776
6280243	ENSMUSG00000021385	Ippk	ENSMUSG00000021385	13	49516647	49558359	1	inositol 1,3,4,5,6-pentakisphosphate 2-kinase [Source:MGI Symbol;Acc:MGI:1922928]	-0.366614	9.77856	-5.05465	0.000140499	0.00135475	0.226784
5960341	ENSMUSG00000023094	Msrb2	ENSMUSG00000023094	2	19293067	19316603	1	methionine sulfoxide reductase B2 [Source:MGI Symbol;Acc:MGI:1923717]	-0.512042	10.0258	-5.0525	0.000141087	0.00135874	0.22249
50678	ENSMUSG00000029405	G3bp2	ENSMUSG00000029405	5	92481172	92512761	-1	GTPase activating protein (SH3 domain) binding protein 2 [Source:MGI Symbol;Acc:MGI:2442040]	0.468642	10.1482	5.05291	0.000140973	0.00135874	0.223326
3870041	ENSMUSG00000030316	1500001M20Rik	ENSMUSG00000030316	6	114954399	114987894	-1	RIKEN cDNA 1500001M20 gene [Source:MGI Symbol;Acc:MGI:1916221]	0.392509	9.25928	5.05236	0.000141125	0.00135874	0.222218
6270544	ENSMUSG00000021870	Slmap	ENSMUSG00000021870	14	27232654	27354417	-1	sarcolemma associated protein [Source:MGI Symbol;Acc:MGI:1933549]	-0.484654	10.7066	-5.05096	0.000141509	0.00136113	0.219427
3870411	ENSMUSG00000001173	Ocrl	ENSMUSG00000001173	X	45265564	45319045	1	oculocerebrorenal syndrome of Lowe [Source:MGI Symbol;Acc:MGI:109589]	-0.372908	9.84354	-5.05068	0.000141585	0.00136113	0.218875
4060474	ENSMUSG00000027498	Cstf1	ENSMUSG00000027498	2	172196181	172207948	1	cleavage stimulation factor, 3' pre-RNA, subunit 1 [Source:MGI Symbol;Acc:MGI:1914587]	0.430436	10.3458	5.05002	0.000141764	0.00136235	0.217573
7210039	ENSMUSG00000034220	Gpc1	ENSMUSG00000034220	1	94728222	94756775	1	glypican 1 [Source:MGI Symbol;Acc:MGI:1194891]	-0.636337	12.1129	-5.04928	0.000141968	0.00136379	0.216102
2750059	ENSMUSG00000032330	Cox7a2	ENSMUSG00000032330	9	79603048	79607660	-1	cytochrome c oxidase, subunit VIIa 2 [Source:MGI Symbol;Acc:MGI:1316715]	-1.52574	9.59647	-5.03515	0.000145911	0.00139646	0.187963
7150215	ENSMUSG00000026131	Dst	ENSMUSG00000026131	1	33965125	34365495	1	dystonin [Source:MGI Symbol;Acc:MGI:104627]	-1.31273	8.91844	-5.03347	0.000146387	0.00139997	0.184619
4810132	ENSMUSG00000028080	Lrba	ENSMUSG00000028080	3	86028602	86586615	1	LPS-responsive beige-like anchor [Source:MGI Symbol;Acc:MGI:1933162]	-0.386325	8.95385	-5.03269	0.000146608	0.00140104	0.183069
3170131	ENSMUSG00000036093	Arl5a	ENSMUSG00000036093	2	52253471	52280421	-1	ADP-ribosylation factor-like 5A [Source:MGI Symbol;Acc:MGI:1922673]	-1.04817	8.60131	-5.03218	0.000146754	0.00140191	0.18205
2140524	ENSMUSG00000049038	Mterfd3	ENSMUSG00000049038	10	84582181	84590746	-1	MTERF domain containing 3 [Source:MGI Symbol;Acc:MGI:1921488]	-0.649555	7.73262	-5.03172	0.000146885	0.00140212	0.181131
4120019	ENSMUSG00000022454	Nell2	ENSMUSG00000022454	15	94905661	95359137	-1	NEL-like 2 (chicken) [Source:MGI Symbol;Acc:MGI:1858510]	-0.615471	7.58968	-5.03172	0.000146884	0.00140212	0.181141
6420470	ENSMUSG00000028882	Ppp1r8	ENSMUSG00000028882	4	132382844	132399084	-1	protein phosphatase 1, regulatory (inhibitor) subunit 8 [Source:MGI Symbol;Acc:MGI:2140494]	0.423011	10.5476	5.02631	0.000148435	0.00141586	0.170357
10240	ENSMUSG00000074746	Pdzd8	ENSMUSG00000074746	19	59370574	59420270	-1	PDZ domain containing 8 [Source:MGI Symbol;Acc:MGI:2677270]	-0.68687	7.88644	-5.02474	0.000148887	0.00141859	0.167233
1010524	ENSMUSG00000038020	Rapgefl1	ENSMUSG00000038020	11	98698099	98715011	1	Rap guanine nucleotide exchange factor (GEF)-like 1 [Source:MGI Symbol;Acc:MGI:3611446]	-0.429557	7.79615	-5.02483	0.000148861	0.00141859	0.16741
5900242	ENSMUSG00000026895	Ndufa8	ENSMUSG00000026895	2	35891846	35904926	-1	NADH dehydrogenase (ubiquinone) 1 alpha subcomplex, 8 [Source:MGI Symbol;Acc:MGI:1915625]	-0.346821	12.5311	-5.02483	0.000148861	0.00141859	0.167411
2340458	ENSMUSG00000025466	1810014F10Rik	ENSMUSG00000025466	7	147282669	147288340	-1	RIKEN cDNA 1810014F10 gene [Source:MGI Symbol;Acc:MGI:1916314]	-0.549063	8.91384	-5.02358	0.000149221	0.00142125	0.164931
4040435	ENSMUSG00000049422	Chchd10	ENSMUSG00000049422	10	75398318	75400470	1	coiled-coil-helix-coiled-coil-helix domain containing 10 [Source:MGI Symbol;Acc:MGI:2143558]	-0.454013	7.25562	-5.0227	0.000149478	0.00142317	0.163167
6110753	ENSMUSG00000028957	Per3	ENSMUSG00000028957	4	150377761	150418774	-1	period homolog 3 (Drosophila) [Source:MGI Symbol;Acc:MGI:1277134]	-0.414255	8.11378	-5.02145	0.00014984	0.00142609	0.160683
3400059	ENSMUSG00000024558	Mapk4	ENSMUSG00000024558	18	74088140	74225013	-1	mitogen-activated protein kinase 4 [Source:MGI Symbol;Acc:MGI:2444559]	0.548906	8.09063	5.01424	0.000151952	0.00144352	0.146312
2650537	ENSMUSG00000028601	Echdc2	ENSMUSG00000028601	4	107838042	107851913	1	enoyl Coenzyme A hydratase domain containing 2 [Source:MGI Symbol;Acc:MGI:1289238]	-0.450579	7.85195	-5.0137	0.000152111	0.0014445	0.145235
2060544	ENSMUSG00000033350	Chst2	ENSMUSG00000033350	9	95301348	95307689	-1	carbohydrate sulfotransferase 2 [Source:MGI Symbol;Acc:MGI:1891160]	0.521829	12.8647	5.00902	0.000153499	0.0014566	0.135912
580446	ENSMUSG00000032086	Bace1	ENSMUSG00000032086	9	45646663	45672482	1	beta-site APP cleaving enzyme 1 [Source:MGI Symbol;Acc:MGI:1346542]	-0.590931	9.82259	-5.00837	0.000153694	0.00145791	0.134609
7380048	ENSMUSG00000058173	BC017612	ENSMUSG00000058173	9	15309931	15349704	1	cDNA sequence BC017612 [Source:MGI Symbol;Acc:MGI:3039636]	0.587746	7.37423	5.00806	0.000153787	0.00145826	0.133986
7040044	ENSMUSG00000032554	Trf	ENSMUSG00000032554	9	103106331	103132774	-1	transferrin [Source:MGI Symbol;Acc:MGI:98821]	0.592188	8.24379	5.00566	0.000154505	0.00146398	0.129206
1990112	ENSMUSG00000031168	Ebp	ENSMUSG00000031168	X	7762455	7770638	-1	phenylalkylamine Ca2+ antagonist (emopamil) binding protein [Source:MGI Symbol;Acc:MGI:107822]	-0.550186	9.57935	-5.00371	0.000155093	0.00146901	0.125306
1580097	ENSMUSG00000031226	2610029G23Rik	ENSMUSG00000031226	X	102275095	102312429	1	RIKEN cDNA 2610029G23 gene [Source:MGI Symbol;Acc:MGI:1914933]	0.458302	11.7596	4.99947	0.000156377	0.00148008	0.116847
4480435	ENSMUSG00000024780	Cdc37l1	ENSMUSG00000024780	19	29064857	29099323	1	cell division cycle 37 homolog (S. cerevisiae)-like 1 [Source:MGI Symbol;Acc:MGI:1914322]	-0.833166	8.5042	-4.99772	0.000156908	0.00148422	0.113362
2970528	ENSMUSG00000023008	Fmnl3	ENSMUSG00000023008	15	99147656	99200913	-1	formin-like 3 [Source:MGI Symbol;Acc:MGI:109569]	0.580026	8.85937	4.99708	0.000157103	0.00148422	0.112091
2000066	ENSMUSG00000039611	2810432L12Rik	ENSMUSG00000039611	4	49597378	49610748	-1	RIKEN cDNA 2810432L12 gene [Source:MGI Symbol;Acc:MGI:1914313]	-0.348624	7.4733	-4.99723	0.000157057	0.00148422	0.112391
160176	ENSMUSG00000063049	Ing2	ENSMUSG00000063049	8	48752532	48760910	-1	inhibitor of growth family, member 2 [Source:MGI Symbol;Acc:MGI:1916510]	-0.348428	8.192	-4.99657	0.000157259	0.00148515	0.11107
7100722	ENSMUSG00000028048	Gba	ENSMUSG00000028048	3	89006850	89012603	1	glucosidase, beta, acid [Source:MGI Symbol;Acc:MGI:95665]	-0.389437	10.9744	-4.99343	0.000158223	0.00149315	0.104798
3390156	ENSMUSG00000022898	Dscr3	ENSMUSG00000022898	16	94719390	94748437	-1	Down syndrome critical region gene 3 [Source:MGI Symbol;Acc:MGI:1206040]	-0.399536	8.97952	-4.99278	0.000158421	0.00149448	0.103512
290369	ENSMUSG00000004187	Kifc2	ENSMUSG00000004187	15	76490996	76498625	1	kinesin family member C2 [Source:MGI Symbol;Acc:MGI:109187]	-0.415498	8.37035	-4.99257	0.000158487	0.00149455	0.103088
5560326	ENSMUSG00000020925	Ccdc43	ENSMUSG00000020925	11	102546000	102559096	-1	coiled-coil domain containing 43 [Source:MGI Symbol;Acc:MGI:1289318]	0.396979	9.88042	4.99162	0.000158779	0.00149676	0.101195
3120563	ENSMUSG00000020776	Fbf1	ENSMUSG00000020776	11	116003599	116029480	-1	Fas (TNFRSF6) binding factor 1 [Source:MGI Symbol;Acc:MGI:1922033]	0.58461	8.89734	4.99111	0.000158937	0.00149714	0.100175
630274	ENSMUSG00000018920	Cxcl16	ENSMUSG00000018920	11	70267485	70273486	-1	chemokine (C-X-C motif) ligand 16 [Source:MGI Symbol;Acc:MGI:1932682]	0.450151	7.40339	4.99128	0.000158885	0.00149714	0.100514
1580307	ENSMUSG00000039356	Exosc2	ENSMUSG00000039356	2	31526235	31536870	1	exosome component 2 [Source:MGI Symbol;Acc:MGI:2385133]	0.447904	10.6106	4.99028	0.000159193	0.00149901	0.0985216
3990270	ENSMUSG00000022248	Rad1	ENSMUSG00000022248	15	10415773	10428818	1	RAD1 homolog (S. pombe) [Source:MGI Symbol;Acc:MGI:1316678]	0.446554	8.75932	4.98994	0.0001593	0.00149947	0.0978331
2480202	ENSMUSG00000028518	Prkaa2	ENSMUSG00000028518	4	104702479	104782495	-1	protein kinase, AMP-activated, alpha 2 catalytic subunit [Source:MGI Symbol;Acc:MGI:1336173]	-0.433881	8.25964	-4.98958	0.00015941	0.00149995	0.0971265
1570048	ENSMUSG00000019320	Noxo1	ENSMUSG00000019320	17	24833179	24837474	1	NADPH oxidase organizer 1 [Source:MGI Symbol;Acc:MGI:1919143]	0.639572	8.35649	4.98874	0.000159672	0.00150186	0.0954434
4250138	ENSMUSG00000030726	Pold3	ENSMUSG00000030726	7	107230621	107270075	-1	polymerase (DNA-directed), delta 3, accessory subunit [Source:MGI Symbol;Acc:MGI:1915217]	0.32598	9.02727	4.98761	0.000160024	0.00150407	0.0931812
4480228	ENSMUSG00000030835	Nomo1	ENSMUSG00000030835	7	53289066	53339582	1	nodal modulator 1 [Source:MGI Symbol;Acc:MGI:2385850]	0.549096	9.95344	4.98716	0.000160162	0.00150482	0.0922977
1500040	ENSMUSG00000025867	Cplx2	ENSMUSG00000025867	13	54472713	54485278	1	complexin 2 [Source:MGI Symbol;Acc:MGI:104726]	0.562204	9.09131	4.98599	0.000160529	0.00150771	0.0899492
3520102	ENSMUSG00000038622	Med30	ENSMUSG00000038622	15	52544000	52561986	1	mediator complex subunit 30 [Source:MGI Symbol;Acc:MGI:1917040]	0.344962	11.8236	4.98547	0.000160691	0.00150869	0.0889099
70286	ENSMUSG00000037916	Ndufv1	ENSMUSG00000037916	19	4007497	4012806	-1	NADH dehydrogenase (ubiquinone) flavoprotein 1 [Source:MGI Symbol;Acc:MGI:107851]	-0.485485	13.2587	-4.98465	0.000160947	0.00151054	0.0872761
1980753	ENSMUSG00000027384	2310003L22Rik	ENSMUSG00000027384	2	139996382	140030988	1	RIKEN cDNA 2310003L22 gene [Source:MGI Symbol;Acc:MGI:1916737]	-1.08301	7.86335	-4.98406	0.000161132	0.00151173	0.0860973
3610056	ENSMUSG00000021868	Ppif	ENSMUSG00000021868	14	26513640	26519954	1	peptidylprolyl isomerase F (cyclophilin F) [Source:MGI Symbol;Acc:MGI:2145814]	-0.511566	11.8116	-4.98327	0.000161378	0.00151293	0.0845329
2070168	ENSMUSG00000007833	Aldh16a1	ENSMUSG00000007833	7	52396054	52409954	-1	aldehyde dehydrogenase 16 family, member A1 [Source:MGI Symbol;Acc:MGI:1916998]	-0.44989	8.36577	-4.98165	0.000161888	0.00151716	0.0812939
2370427	ENSMUSG00000021102	Glrx5	ENSMUSG00000021102	12	106270899	106279120	1	glutaredoxin 5 homolog (S. cerevisiae) [Source:MGI Symbol;Acc:MGI:1920296]	-0.478565	12.4473	-4.97069	0.00016538	0.00154762	0.0593944
[truncated: 1,771 more rows]

## Sheet: gf+tnf_v_gf_0.05
ID	EnsemblID	symbol	ensembl_gene_id	chromosome_name	start_position	end_position	strand	description	logFC	AveExpr	t	P.Value	adj.P.Val	B
[truncated: 2,734 more rows]

[truncated: 2 more sheets: gf_v_bmp4_0.05, Key]
