# Supplementary material for: The Neurogenic Potential of Astrocytes Is Regulated by Inflammatory Signals
Source: Mol Neurobiol. 2015 Jul 4;53(6):3724–39. doi: 10.1007/s12035-015-9296-x (PMC4937102; doi:10.1007/s12035-015-9296-x)
Supplement: Supplementary file 9 — (XLS 2,217 kb) [file 12035_2015_9296_MOESM9_ESM.xls]

## Sheet: gf_v_bmp4_FUNCTION
Category	Functions Annotation	p-Value	Predicted Activation State	Activation z-score	Molecules	# Molecules
Neurological Disease	Movement Disorders	4.45E-11		-0.651	ADCY2,ADRA2B,AEBP1,AHCYL1,ALAS1,ALDH2,ALDH5A1,AP1S1,APBA2,APLNR,APLP1,APOE,APP,ARAF,ARMCX3,ARPP21,ARSA,ASCL1,ATP13A2,ATP2A2,ATP5J,ATP5O,ATP6AP2,ATP6V1E1,B3GALT4,BBOX1,BCAS1,BCL2,BGN,BID,C2orf40,C3,CA14,CA2,CACNB4,CAMK2A,Camk2b,CAPN3,CAPNS1,CAPZB,CASQ1,CDK5R1,CHI3L1,CIRBP,CIZ1,CNP,COLGALT2,CORO2B,COX7A2,COX7B,CPLX1,CRYAB,CTSA,CTSD,CYC1,DAB1,DBNL,DGKB,DIRAS2,DONSON,DPYSL3,Dst,DTNA,E2F6,EGLN1,EGR1,E…	249
Neurological Disease	disorder of basal ganglia	1.13E-10			ADCY2,ADRA2B,AEBP1,AHCYL1,ALAS1,ALDH2,AP1S1,APLNR,APLP1,APOE,APP,ARMCX3,ARPP21,ASCL1,ATP13A2,ATP2A2,ATP5J,ATP5O,ATP6AP2,ATP6V1E1,B3GALT4,BBOX1,BCAS1,BCL2,C2orf40,C3,CA2,CAMK2A,CAPN3,CAPNS1,CAPZB,CASQ1,CDK5R1,CHI3L1,CIRBP,CNP,COLGALT2,CORO2B,COX7A2,COX7B,CRYAB,CYC1,DBNL,DGKB,DIRAS2,DONSON,DPYSL3,DTNA,EGLN1,EGR1,ELAVL2,ELOVL1,EML1,ENO3,EPHB2,ETV4,ETV5,FABP7,FAM3C,FARSB,FKBP4,FLOT1,FOSB,FOXG1,FOXN3,…	187
Psychological Disorders	disorder of basal ganglia	1.13E-10			ADCY2,ADRA2B,AEBP1,AHCYL1,ALAS1,ALDH2,AP1S1,APLNR,APLP1,APOE,APP,ARMCX3,ARPP21,ASCL1,ATP13A2,ATP2A2,ATP5J,ATP5O,ATP6AP2,ATP6V1E1,B3GALT4,BBOX1,BCAS1,BCL2,C2orf40,C3,CA2,CAMK2A,CAPN3,CAPNS1,CAPZB,CASQ1,CDK5R1,CHI3L1,CIRBP,CNP,COLGALT2,CORO2B,COX7A2,COX7B,CRYAB,CYC1,DBNL,DGKB,DIRAS2,DONSON,DPYSL3,DTNA,EGLN1,EGR1,ELAVL2,ELOVL1,EML1,ENO3,EPHB2,ETV4,ETV5,FABP7,FAM3C,FARSB,FKBP4,FLOT1,FOSB,FOXG1,FOXN3,…	187
Neurological Disease	neuromuscular disease	3.28E-09		-0.000	ADAM17,ADCY2,ADRA2B,AEBP1,AHCYL1,ALAS1,ALDH2,AP1S1,APLNR,APLP1,APOE,APP,ARMCX3,ARPP21,ASCL1,ATP13A2,ATP2A2,ATP5J,ATP5O,ATP6AP2,ATP6V1E1,B3GALT4,BBOX1,BCAS1,BCL2,C2orf40,C3,CA2,CAMK2A,CAPN3,CAPNS1,CAPZB,CASQ1,CD47,Cd59a,CDK5R1,CHI3L1,CIRBP,CNP,COLGALT2,CORO2B,COX7A2,COX7B,CRYAB,CYC1,DBNL,DGKB,DHODH,DIRAS2,DOK7,DONSON,DPYSL3,DTNA,EGLN1,EGR1,ELAVL2,ELOVL1,EML1,ENO3,EPHB2,ETV4,ETV5,FABP7,FAM3C,FARSB,…	198
Skeletal and Muscular Disorders	neuromuscular disease	3.28E-09		-0.000	ADAM17,ADCY2,ADRA2B,AEBP1,AHCYL1,ALAS1,ALDH2,AP1S1,APLNR,APLP1,APOE,APP,ARMCX3,ARPP21,ASCL1,ATP13A2,ATP2A2,ATP5J,ATP5O,ATP6AP2,ATP6V1E1,B3GALT4,BBOX1,BCAS1,BCL2,C2orf40,C3,CA2,CAMK2A,CAPN3,CAPNS1,CAPZB,CASQ1,CD47,Cd59a,CDK5R1,CHI3L1,CIRBP,CNP,COLGALT2,CORO2B,COX7A2,COX7B,CRYAB,CYC1,DBNL,DGKB,DHODH,DIRAS2,DOK7,DONSON,DPYSL3,DTNA,EGLN1,EGR1,ELAVL2,ELOVL1,EML1,ENO3,EPHB2,ETV4,ETV5,FABP7,FAM3C,FARSB,…	198
Neurological Disease	Huntington's Disease	2.03E-08			ADCY2,AEBP1,AHCYL1,ALAS1,ALDH2,AP1S1,APLNR,APLP1,APOE,ARMCX3,ARPP21,ASCL1,ATP2A2,ATP5J,ATP5O,ATP6AP2,B3GALT4,BBOX1,BCL2,C2orf40,C3,CA2,CAMK2A,CAPNS1,CASQ1,CDK5R1,CHI3L1,CIRBP,CORO2B,COX7A2,COX7B,CRYAB,CYC1,DGKB,DIRAS2,DONSON,DPYSL3,DTNA,EGR1,ELAVL2,EML1,ENO3,EPHB2,ETV4,ETV5,FABP7,FAM3C,FKBP4,FOXG1,FOXN3,GABRG1,GADD45A,GFAP,GHITM,GNAO1,GNG7,GPD1,GPR107,HBP1,HMGCS2,HMOX1,HNRNPU,HSP90AA1,HSPA5,ID3,J…	147
Psychological Disorders	Huntington's Disease	2.03E-08			ADCY2,AEBP1,AHCYL1,ALAS1,ALDH2,AP1S1,APLNR,APLP1,APOE,ARMCX3,ARPP21,ASCL1,ATP2A2,ATP5J,ATP5O,ATP6AP2,B3GALT4,BBOX1,BCL2,C2orf40,C3,CA2,CAMK2A,CAPNS1,CASQ1,CDK5R1,CHI3L1,CIRBP,CORO2B,COX7A2,COX7B,CRYAB,CYC1,DGKB,DIRAS2,DONSON,DPYSL3,DTNA,EGR1,ELAVL2,EML1,ENO3,EPHB2,ETV4,ETV5,FABP7,FAM3C,FKBP4,FOXG1,FOXN3,GABRG1,GADD45A,GFAP,GHITM,GNAO1,GNG7,GPD1,GPR107,HBP1,HMGCS2,HMOX1,HNRNPU,HSP90AA1,HSPA5,ID3,J…	147
Skeletal and Muscular Disorders	Huntington's Disease	2.03E-08			ADCY2,AEBP1,AHCYL1,ALAS1,ALDH2,AP1S1,APLNR,APLP1,APOE,ARMCX3,ARPP21,ASCL1,ATP2A2,ATP5J,ATP5O,ATP6AP2,B3GALT4,BBOX1,BCL2,C2orf40,C3,CA2,CAMK2A,CAPNS1,CASQ1,CDK5R1,CHI3L1,CIRBP,CORO2B,COX7A2,COX7B,CRYAB,CYC1,DGKB,DIRAS2,DONSON,DPYSL3,DTNA,EGR1,ELAVL2,EML1,ENO3,EPHB2,ETV4,ETV5,FABP7,FAM3C,FKBP4,FOXG1,FOXN3,GABRG1,GADD45A,GFAP,GHITM,GNAO1,GNG7,GPD1,GPR107,HBP1,HMGCS2,HMOX1,HNRNPU,HSP90AA1,HSPA5,ID3,J…	147
Hereditary Disorder	Huntington's Disease	2.03E-08			ADCY2,AEBP1,AHCYL1,ALAS1,ALDH2,AP1S1,APLNR,APLP1,APOE,ARMCX3,ARPP21,ASCL1,ATP2A2,ATP5J,ATP5O,ATP6AP2,B3GALT4,BBOX1,BCL2,C2orf40,C3,CA2,CAMK2A,CAPNS1,CASQ1,CDK5R1,CHI3L1,CIRBP,CORO2B,COX7A2,COX7B,CRYAB,CYC1,DGKB,DIRAS2,DONSON,DPYSL3,DTNA,EGR1,ELAVL2,EML1,ENO3,EPHB2,ETV4,ETV5,FABP7,FAM3C,FKBP4,FOXG1,FOXN3,GABRG1,GADD45A,GFAP,GHITM,GNAO1,GNG7,GPD1,GPR107,HBP1,HMGCS2,HMOX1,HNRNPU,HSP90AA1,HSPA5,ID3,J…	147
Cancer	intestinal tumor	2.33E-08		0.308	ABCC3,ABP1,ACLY,ACOT7,ACOX2,ACTA2,ADAM12,ADAM17,ADAMTS1,ADRA2B,ALAS1,ANGPT2,APBA2,APOC1,ASCL1,ASPG,ATP2A2,AURKA,AXIN2,B4GALT1,BAI3,BCAS1,BCL2,BECN1,BEX4,BIRC5,BMPR2,C12orf4,C16orf45,C20orf27,CA2,CACNB2,CAMK2N1,CAPN3,CCND1,CCND2,CDCA8,CDH13,CDH6,CENPA,CIRBP,CIZ1,CLDN2,CLGN,CLK4,CRABP1,CRELD1,CRYL1,CRYZ,CXCR4,CXCR7,CYLD,CYR61,DENND2A,DHDDS,DHX32,DNMT1,DPM1,DPYSL2,DUSP6,EBP,EFNB1,EGFR,EPAS1,EPHB2,EX…	223
Gastrointestinal Disease	intestinal tumor	2.33E-08		0.308	ABCC3,ABP1,ACLY,ACOT7,ACOX2,ACTA2,ADAM12,ADAM17,ADAMTS1,ADRA2B,ALAS1,ANGPT2,APBA2,APOC1,ASCL1,ASPG,ATP2A2,AURKA,AXIN2,B4GALT1,BAI3,BCAS1,BCL2,BECN1,BEX4,BIRC5,BMPR2,C12orf4,C16orf45,C20orf27,CA2,CACNB2,CAMK2N1,CAPN3,CCND1,CCND2,CDCA8,CDH13,CDH6,CENPA,CIRBP,CIZ1,CLDN2,CLGN,CLK4,CRABP1,CRELD1,CRYL1,CRYZ,CXCR4,CXCR7,CYLD,CYR61,DENND2A,DHDDS,DHX32,DNMT1,DPM1,DPYSL2,DUSP6,EBP,EFNB1,EGFR,EPAS1,EPHB2,EX…	223
Cancer	gastrointestinal tumor	2.71E-08		0.367	ABCC3,ABP1,ACLY,ACOT7,ACOX2,ACTA2,ADAM12,ADAM17,ADAM23,ADAM9,ADAMTS1,ADRA2B,ALAS1,ANGPT2,APBA2,APOC1,APOE,ARAF,ASCL1,ASPG,ATP2A2,AURKA,AXIN2,B4GALT1,BAI3,BCAS1,BCL2,BECN1,BEX4,BIRC5,BMPR2,C12orf4,C16orf45,C20orf27,CA2,CACNB2,CAMK2N1,CAPN3,CCND1,CCND2,CD59,CDCA8,CDH13,CDH6,CDK5R1,CEBPA,CENPA,CIRBP,CIZ1,CLDN2,CLGN,CLK4,CRABP1,CRELD1,CRYL1,CRYZ,CTNNA1,CTSD,CXCR4,CXCR7,CYLD,CYR61,DAPK1,DCLK1,DENND2A,…	260
Gastrointestinal Disease	gastrointestinal tumor	2.71E-08		0.367	ABCC3,ABP1,ACLY,ACOT7,ACOX2,ACTA2,ADAM12,ADAM17,ADAM23,ADAM9,ADAMTS1,ADRA2B,ALAS1,ANGPT2,APBA2,APOC1,APOE,ARAF,ASCL1,ASPG,ATP2A2,AURKA,AXIN2,B4GALT1,BAI3,BCAS1,BCL2,BECN1,BEX4,BIRC5,BMPR2,C12orf4,C16orf45,C20orf27,CA2,CACNB2,CAMK2N1,CAPN3,CCND1,CCND2,CD59,CDCA8,CDH13,CDH6,CDK5R1,CEBPA,CENPA,CIRBP,CIZ1,CLDN2,CLGN,CLK4,CRABP1,CRELD1,CRYL1,CRYZ,CTNNA1,CTSD,CXCR4,CXCR7,CYLD,CYR61,DAPK1,DCLK1,DENND2A,…	260
Cancer	intestinal cancer	2.94E-08		0.617	ABCC3,ABP1,ACLY,ACOT7,ACOX2,ACTA2,ADAM12,ADAM17,ADAMTS1,ADRA2B,ALAS1,ANGPT2,APBA2,APOC1,ASCL1,ASPG,ATP2A2,AURKA,AXIN2,B4GALT1,BAI3,BCAS1,BCL2,BECN1,BEX4,BIRC5,BMPR2,C12orf4,C16orf45,C20orf27,CA2,CACNB2,CAMK2N1,CAPN3,CCND1,CCND2,CDCA8,CDH13,CDH6,CENPA,CIRBP,CIZ1,CLDN2,CLGN,CLK4,CRABP1,CRELD1,CRYL1,CRYZ,CXCR4,CXCR7,CYLD,CYR61,DENND2A,DHDDS,DHX32,DNMT1,DPM1,DPYSL2,DUSP6,EBP,EFNB1,EGFR,EPAS1,EPHB2,EX…	222
Gastrointestinal Disease	intestinal cancer	2.94E-08		0.617	ABCC3,ABP1,ACLY,ACOT7,ACOX2,ACTA2,ADAM12,ADAM17,ADAMTS1,ADRA2B,ALAS1,ANGPT2,APBA2,APOC1,ASCL1,ASPG,ATP2A2,AURKA,AXIN2,B4GALT1,BAI3,BCAS1,BCL2,BECN1,BEX4,BIRC5,BMPR2,C12orf4,C16orf45,C20orf27,CA2,CACNB2,CAMK2N1,CAPN3,CCND1,CCND2,CDCA8,CDH13,CDH6,CENPA,CIRBP,CIZ1,CLDN2,CLGN,CLK4,CRABP1,CRELD1,CRYL1,CRYZ,CXCR4,CXCR7,CYLD,CYR61,DENND2A,DHDDS,DHX32,DNMT1,DPM1,DPYSL2,DUSP6,EBP,EFNB1,EGFR,EPAS1,EPHB2,EX…	222
Cancer	colorectal cancer	3.18E-08		0.617	ABCC3,ABP1,ACLY,ACOT7,ACOX2,ACTA2,ADAM12,ADAM17,ADAMTS1,ADRA2B,ALAS1,ANGPT2,APBA2,APOC1,ASCL1,ASPG,ATP2A2,AURKA,AXIN2,B4GALT1,BAI3,BCAS1,BCL2,BECN1,BEX4,BIRC5,BMPR2,C12orf4,C16orf45,C20orf27,CA2,CACNB2,CAMK2N1,CAPN3,CCND1,CCND2,CDCA8,CDH13,CDH6,CENPA,CIRBP,CIZ1,CLDN2,CLGN,CLK4,CRABP1,CRELD1,CRYL1,CRYZ,CXCR4,CXCR7,CYLD,CYR61,DENND2A,DHDDS,DHX32,DNMT1,DPM1,DPYSL2,DUSP6,EBP,EFNB1,EGFR,EPAS1,EPHB2,EX…	221
Gastrointestinal Disease	colorectal cancer	3.18E-08		0.617	ABCC3,ABP1,ACLY,ACOT7,ACOX2,ACTA2,ADAM12,ADAM17,ADAMTS1,ADRA2B,ALAS1,ANGPT2,APBA2,APOC1,ASCL1,ASPG,ATP2A2,AURKA,AXIN2,B4GALT1,BAI3,BCAS1,BCL2,BECN1,BEX4,BIRC5,BMPR2,C12orf4,C16orf45,C20orf27,CA2,CACNB2,CAMK2N1,CAPN3,CCND1,CCND2,CDCA8,CDH13,CDH6,CENPA,CIRBP,CIZ1,CLDN2,CLGN,CLK4,CRABP1,CRELD1,CRYL1,CRYZ,CXCR4,CXCR7,CYLD,CYR61,DENND2A,DHDDS,DHX32,DNMT1,DPM1,DPYSL2,DUSP6,EBP,EFNB1,EGFR,EPAS1,EPHB2,EX…	221
Cancer	gastrointestinal tract cancer	4.01E-08		0.569	ABCC3,ABP1,ACLY,ACOT7,ACOX2,ACTA2,ADAM12,ADAM17,ADAM23,ADAM9,ADAMTS1,ADRA2B,ALAS1,ANGPT2,APBA2,APOC1,APOE,ARAF,ASCL1,ASPG,ATP2A2,AURKA,AXIN2,B4GALT1,BAI3,BCAS1,BCL2,BECN1,BEX4,BIRC5,BMPR2,C12orf4,C16orf45,C20orf27,CA2,CACNB2,CAMK2N1,CAPN3,CCND1,CCND2,CD59,CDCA8,CDH13,CDH6,CDK5R1,CEBPA,CENPA,CIRBP,CIZ1,CLDN2,CLGN,CLK4,CRABP1,CRELD1,CRYL1,CRYZ,CTNNA1,CTSD,CXCR4,CXCR7,CYLD,CYR61,DAPK1,DCLK1,DENND2A,…	256
Gastrointestinal Disease	gastrointestinal tract cancer	4.01E-08		0.569	ABCC3,ABP1,ACLY,ACOT7,ACOX2,ACTA2,ADAM12,ADAM17,ADAM23,ADAM9,ADAMTS1,ADRA2B,ALAS1,ANGPT2,APBA2,APOC1,APOE,ARAF,ASCL1,ASPG,ATP2A2,AURKA,AXIN2,B4GALT1,BAI3,BCAS1,BCL2,BECN1,BEX4,BIRC5,BMPR2,C12orf4,C16orf45,C20orf27,CA2,CACNB2,CAMK2N1,CAPN3,CCND1,CCND2,CD59,CDCA8,CDH13,CDH6,CDK5R1,CEBPA,CENPA,CIRBP,CIZ1,CLDN2,CLGN,CLK4,CRABP1,CRELD1,CRYL1,CRYZ,CTNNA1,CTSD,CXCR4,CXCR7,CYLD,CYR61,DAPK1,DCLK1,DENND2A,…	256
Cancer	digestive organ tumor	7.19E-08		0.377	ABCC3,ABP1,ACLY,ACOT7,ACOX2,ACTA2,ACY1,ADAM12,ADAM17,ADAM23,ADAM9,ADAMTS1,ADRA2B,AKAP1,ALAS1,ALDH2,ALPL,ANGPT2,APBA2,APOC1,APOE,ARAF,ARID2,ARL2,ASCL1,ASPG,ASRGL1,ATP1A1,ATP1B3,ATP2A2,ATP4A,ATP5J,AURKA,AXIN2,B4GALT1,BAG1,BAI3,BCAS1,BCL2,BECN1,BEX4,BGN,BIRC5,BMPR2,C12orf4,C16orf45,C20orf27,CA2,CABYR,CACNB2,CAMK2N1,CAPN3,CCND1,CCND2,CCNG1,CD14,CD59,CDCA8,CDH13,CDH6,CDK14,CDK5R1,CEBPA,CENPA,CIRBP,CIZ…	320
Gastrointestinal Disease	digestive organ tumor	7.19E-08		0.377	ABCC3,ABP1,ACLY,ACOT7,ACOX2,ACTA2,ACY1,ADAM12,ADAM17,ADAM23,ADAM9,ADAMTS1,ADRA2B,AKAP1,ALAS1,ALDH2,ALPL,ANGPT2,APBA2,APOC1,APOE,ARAF,ARID2,ARL2,ASCL1,ASPG,ASRGL1,ATP1A1,ATP1B3,ATP2A2,ATP4A,ATP5J,AURKA,AXIN2,B4GALT1,BAG1,BAI3,BCAS1,BCL2,BECN1,BEX4,BGN,BIRC5,BMPR2,C12orf4,C16orf45,C20orf27,CA2,CABYR,CACNB2,CAMK2N1,CAPN3,CCND1,CCND2,CCNG1,CD14,CD59,CDCA8,CDH13,CDH6,CDK14,CDK5R1,CEBPA,CENPA,CIRBP,CIZ…	320
Neurological Disease	neurological signs	1.10E-07		0.033	ADCY1,ADCY2,ADRA2B,AEBP1,AHCYL1,ALAS1,ALDH2,AP1S1,APLNR,APLP1,APOE,APP,ARMCX3,ARPP21,ASCL1,ATP2A2,ATP5J,ATP5O,ATP6AP2,B3GALT4,BBOX1,BCL2,C2orf40,C3,CA2,CAMK2A,CAPNS1,CASQ1,CDK5R1,CHI3L1,CIRBP,CORO2B,COX7A2,COX7B,CRYAB,CYC1,DGKB,DIRAS2,DONSON,DPYSL3,DTNA,EGR1,ELAVL2,EML1,ENO3,EPHB2,ETV4,ETV5,FABP7,FAM3C,FKBP4,FOSB,FOXG1,FOXN3,GABRG1,GADD45A,GFAP,GHITM,GNAO1,GNG7,GPD1,GPR107,HBP1,HMGCS2,HMOX1,HNRNP…	155
Neurological Disease	Alzheimer's disease	1.16E-07			ABAT,ACLY,ACTA2,ADAM12,ADRA2B,ALDH2,ALDH5A1,APBB2,APBB3,APOBEC1,APOC1,APOC4,APOE,APP,BACE1,BCL2,BCL2L11,BECN1,BGN,C1orf151-NBL1/NBL1,C3,CAMK2A,CAPN1,CD14,CDK5R1,CHI3L1,CNP,CTSD,CXCL16,CXCR4,CYP7B1,DHCR24,DLL1,DNM1L,DOK5,DPYSL2,EBP,EEF2K,EIF4EBP1,EPRS,ETS2,FAAH,FAM3C,GABRG1,GCNT2,GFAP,GLRX,GM2A,GRIA2,GRIA3,HFE,HIF1A,HMOX1,HNRNPU,HSD11B1,HSPA5,HSPD1,HSPG2,HTRA1,IDE,IGF2,IGFBP2,JUN,LGALS1,LRP4,LRP6,…	111
Psychological Disorders	Alzheimer's disease	1.16E-07			ABAT,ACLY,ACTA2,ADAM12,ADRA2B,ALDH2,ALDH5A1,APBB2,APBB3,APOBEC1,APOC1,APOC4,APOE,APP,BACE1,BCL2,BCL2L11,BECN1,BGN,C1orf151-NBL1/NBL1,C3,CAMK2A,CAPN1,CD14,CDK5R1,CHI3L1,CNP,CTSD,CXCL16,CXCR4,CYP7B1,DHCR24,DLL1,DNM1L,DOK5,DPYSL2,EBP,EEF2K,EIF4EBP1,EPRS,ETS2,FAAH,FAM3C,GABRG1,GCNT2,GFAP,GLRX,GM2A,GRIA2,GRIA3,HFE,HIF1A,HMOX1,HNRNPU,HSD11B1,HSPA5,HSPD1,HSPG2,HTRA1,IDE,IGF2,IGFBP2,JUN,LGALS1,LRP4,LRP6,…	111
Neurological Disease	dyskinesia	1.36E-07			ADCY2,ADRA2B,AEBP1,AHCYL1,ALAS1,ALDH2,AP1S1,APLNR,APLP1,APOE,ARMCX3,ARPP21,ASCL1,ATP2A2,ATP5J,ATP5O,ATP6AP2,B3GALT4,BBOX1,BCL2,C2orf40,C3,CA2,CAMK2A,CAPNS1,CASQ1,CDK5R1,CHI3L1,CIRBP,CORO2B,COX7A2,COX7B,CRYAB,CYC1,DGKB,DIRAS2,DONSON,DPYSL3,DTNA,EGR1,ELAVL2,EML1,ENO3,EPHB2,ETV4,ETV5,FABP7,FAM3C,FKBP4,FOSB,FOXG1,FOXN3,GABRG1,GADD45A,GFAP,GHITM,GNAO1,GNG7,GPD1,GPR107,HBP1,HMGCS2,HMOX1,HNRNPU,HSP90AA1…	151
Cellular Movement	invasion of cells	1.40E-07		1.989	ADAM17,ADAM9,ADAMTS1,ADAMTS7,ANGPT2,APEX1,APP,AURKA,BATF3,BCL2,BIRC5,BMPR2,CALR,CCND1,CD14,CDH4,CDK14,CDK5R1,CHFR,CHI3L1,CHRD,CITED1,CTSD,CTTN,CXCR4,CYR61,DOCK1,EDNRB,EFNA1,EGFR,ENTPD5,EPHB2,ETS2,ETV1,ETV4,ETV5,EZH2,F2R,FABP5,FGFR1,FH,FLNA,FMOD,FOXC1,FSCN1,FST,FSTL1,FYN,HBP1,HDGF,HIF1A,HMOX1,HSP90AA1,HSPA5,ID1,ID2,IGF2,IGFBP2,IQGAP1,ITGA3,ITGAV,JAK2,JUN,JUNB,JUND,LASP1,LGALS1,LGMN,LIMK2,LRIG1,MAG…	153
Neurological Disease	Dementia	1.77E-07			ABAT,ACLY,ACTA2,ADAM12,ADRA2B,ALDH2,ALDH5A1,APBB2,APBB3,APOBEC1,APOC1,APOC4,APOE,APP,BACE1,BCL2,BCL2L11,BECN1,BGN,C1orf151-NBL1/NBL1,C3,CAMK2A,CAPN1,CD14,CDK5R1,CHI3L1,CNP,CTSD,CXCL16,CXCR4,CYP7B1,DHCR24,DLL1,DNM1L,DNMT1,DOK5,DPYSL2,EBP,EEF2K,EIF4EBP1,EPRS,ETS2,FAAH,FAM3C,GABRG1,GBA,GCNT2,GFAP,GLRX,GM2A,GRIA2,GRIA3,HFE,HIF1A,HMOX1,HNRNPU,HSD11B1,HSPA5,HSPD1,HSPG2,HTRA1,IDE,IGF2,IGFBP2,JUN,LGALS1,…	113
Psychological Disorders	Dementia	1.77E-07			ABAT,ACLY,ACTA2,ADAM12,ADRA2B,ALDH2,ALDH5A1,APBB2,APBB3,APOBEC1,APOC1,APOC4,APOE,APP,BACE1,BCL2,BCL2L11,BECN1,BGN,C1orf151-NBL1/NBL1,C3,CAMK2A,CAPN1,CD14,CDK5R1,CHI3L1,CNP,CTSD,CXCL16,CXCR4,CYP7B1,DHCR24,DLL1,DNM1L,DNMT1,DOK5,DPYSL2,EBP,EEF2K,EIF4EBP1,EPRS,ETS2,FAAH,FAM3C,GABRG1,GBA,GCNT2,GFAP,GLRX,GM2A,GRIA2,GRIA3,HFE,HIF1A,HMOX1,HNRNPU,HSD11B1,HSPA5,HSPD1,HSPG2,HTRA1,IDE,IGF2,IGFBP2,JUN,LGALS1,…	113
Cellular Growth and Proliferation	proliferation of cells	2.65E-07	Increased	2.078	AAGAB,ABCB6,ABCC3,ABI1,ABTB1,ACLY,ACSL6,ACTN4,ADAM12,ADAM17,ADAMTS1,ADCY1,ADCYAP1R1,ADIPOR2,ADRA2B,AEBP1,AHNAK,AHSA1,AIMP2,AKAP12,AKTIP,ANAPC5,ANGPT2,APBB2,APEX1,APLNR,APOBEC1,APOE,APP,AQP11,ARAF,ARHGDIG,ARHGEF6,ARID5B,ARL2BP,ASAH2,ASCL1,ASIC1,ASPH,ATP2A2,ATP5B,ATP5F1,ATP6V0D1,ATP6V0E1,ATP6V0E2,ATPIF1,AURKA,AXIN2,B3GAT1,B4GALT1,BACH2,BAG1,BCL2,BCL2L11,BECN1,BGN,BID,BIRC3,BIRC5,BLM,BMF,BMP1,BMPER,…	622
Neurological Disease	tauopathy	3.88E-07			ABAT,ACLY,ACTA2,ADAM12,ADRA2B,ALDH2,ALDH5A1,APBB2,APBB3,APOBEC1,APOC1,APOC4,APOE,APP,BACE1,BCL2,BCL2L11,BECN1,BGN,C1orf151-NBL1/NBL1,C3,CAMK2A,CAPN1,CD14,CDK5R1,CHI3L1,CNP,CTSD,CXCL16,CXCR4,CYP7B1,DHCR24,DLL1,DNM1L,DOK5,DPYSL2,EBP,EEF2K,EIF4EBP1,EPRS,ETS2,FAAH,FAM3C,GABRG1,GCNT2,GFAP,GLRX,GM2A,GRIA2,GRIA3,HFE,HIF1A,HMOX1,HNRNPU,HSD11B1,HSPA5,HSPD1,HSPG2,HTRA1,IDE,IGF2,IGFBP2,JUN,LGALS1,LRP4,LRP6,…	114
Psychological Disorders	tauopathy	3.88E-07			ABAT,ACLY,ACTA2,ADAM12,ADRA2B,ALDH2,ALDH5A1,APBB2,APBB3,APOBEC1,APOC1,APOC4,APOE,APP,BACE1,BCL2,BCL2L11,BECN1,BGN,C1orf151-NBL1/NBL1,C3,CAMK2A,CAPN1,CD14,CDK5R1,CHI3L1,CNP,CTSD,CXCL16,CXCR4,CYP7B1,DHCR24,DLL1,DNM1L,DOK5,DPYSL2,EBP,EEF2K,EIF4EBP1,EPRS,ETS2,FAAH,FAM3C,GABRG1,GCNT2,GFAP,GLRX,GM2A,GRIA2,GRIA3,HFE,HIF1A,HMOX1,HNRNPU,HSD11B1,HSPA5,HSPD1,HSPG2,HTRA1,IDE,IGF2,IGFBP2,JUN,LGALS1,LRP4,LRP6,…	114
Cancer	pharyngeal tumor	9.11E-07			AURKA,BCL2,BIRC5,CALCA,CRYAB,CXCR4,DNMT1,EGFR,EZH2,FABP5,JUN,LTBR,MCM2,MMP2,PIK3CA,TP53,TYMS,UCHL1	18
Nervous System Development and Function	morphology of nervous system	1.49E-06		0.106	ADCY1,AKAP12,AKTIP,ALPL,Ank2,APBB2,APOE,APP,ARSA,ASCL1,ASTN1,BACE1,BCL2L11,BID,CADPS,CAPZB,CCND1,CCND2,CD47,CD81,CDK5R1,CHN2,Ckmt1,CLCF1,CLN5,CTSD,CUX2,CXCR4,DAB1,DCLK1,DNAI1,DNER,DOK7,DPYSL2,Dst,DTNA,EDNRA,EFNB1,EGFR,EGLN3,EGR1,ELOVL4,EN2,EPAS1,EPB41L1,EPB41L2,EPHB2,ETV1,FGF1,FGFR1,FGFR2,FOLR1,FST,FYN,GAD1,GFAP,GJC2,GM2A,Gnas,GNPAT,GPR124,GRIA2,HDAC6,HES1,HIF1A,HLX,HSD11B1,HSPG2,ID1,ID2,ID3,IFT1…	179
Nervous System Development and Function	morphology of brain	2.43E-06		-0.044	ADCY1,AKAP12,AKTIP,Ank2,APBB2,APOE,APP,ARSA,ASCL1,ASTN1,BCL2L11,BID,CCND1,CCND2,CD81,CDK5R1,Ckmt1,CLN5,CUX2,CXCR4,DAB1,DCLK1,DNAI1,DNER,EFNB1,EGFR,EGR1,EN2,EPB41L1,EPB41L2,FGF1,FGFR1,FOLR1,FYN,GM2A,Gnas,GNPAT,GPR124,GRIA2,HDAC6,HES1,HIF1A,HSD11B1,HSPG2,ID1,ID2,ID3,IRX3,ITGA3,ITGB8,JUN,KIF1B,KIF2A,KLF7,LAMP1,LAMP2,LGALS1,LYNX1,Map2,MARCKSL1,MBOAT7,MDM2,MECP2,MKKS,MYH10,NAGLU,NCAM1,NCAM2,NDE1,NDUFS…	110
Organ Morphology	morphology of brain	2.43E-06		-0.044	ADCY1,AKAP12,AKTIP,Ank2,APBB2,APOE,APP,ARSA,ASCL1,ASTN1,BCL2L11,BID,CCND1,CCND2,CD81,CDK5R1,Ckmt1,CLN5,CUX2,CXCR4,DAB1,DCLK1,DNAI1,DNER,EFNB1,EGFR,EGR1,EN2,EPB41L1,EPB41L2,FGF1,FGFR1,FOLR1,FYN,GM2A,Gnas,GNPAT,GPR124,GRIA2,HDAC6,HES1,HIF1A,HSD11B1,HSPG2,ID1,ID2,ID3,IRX3,ITGA3,ITGB8,JUN,KIF1B,KIF2A,KLF7,LAMP1,LAMP2,LGALS1,LYNX1,Map2,MARCKSL1,MBOAT7,MDM2,MECP2,MKKS,MYH10,NAGLU,NCAM1,NCAM2,NDE1,NDUFS…	110
Cellular Assembly and Organization	growth of plasma membrane projections	2.84E-06	Increased	2.062	ADAM17,Aldh1a7,APBA2,APBB2,APEX1,APOE,APP,BAG1,BCL2,BMPR1A,CAMK1,CD47,CDK5R1,CORO1B,CSPG5,DCLK1,DDR1,DNER,DNM1L,DOCK1,DOK5,DPYSL2,DPYSL3,EFNA1,EFNB1,EGFR,EGR1,EIF4EBP1,ELMO2,EPHB2,EXT1,EXTL3,FGF1,FGFR1,FKBP4,FOXG1,FYN,GAS7,GFAP,GNAO1,IQGAP1,ITGA3,JUN,KIF2A,KLF7,LGALS1,MICALL2,MMP2,MYH10,MYH9,MYO10,NCAM1,NCAN,NCDN,NES,NGEF,NGFR,NINJ1,NOG,NOTCH1,NPTX1,NRCAM,NRP1,NRXN1,NTRK2,OMG,PAFAH1B1,PDE4A,PIK3C…	103
Cellular Movement	migration of tumor cell lines	3.30E-06	Increased	2.247	ADAM17,ADAM9,ANGPT2,APP,ARHGEF4,ASCL1,ASIC1,AURKA,B3GAT1,BAG1,BMPR2,CD47,CD81,CHN2,CTTN,CXCR4,CXCR7,CYR61,DAB1,DOCK1,DPYSL2,EFNB1,EGFR,EGR1,EPHB2,ESRRA,ETV4,FABP7,FGF1,FGFR1,FGFR2,FH,FLNA,FOXC1,FSCN1,FYN,GRIA2,HDAC6,HDGF,HES6,HIF1A,HMOX1,ID1,IGF2,IGFBP2,ING4,IQGAP1,ITGAV,JAK2,JUN,KANK1,KHDRBS1,LASP1,LGALS1,LMCD1,MAGI1,MAP3K1,MCAM,MCF2L,MIF,MMP2,MMP9,MYH10,MYH9,MYO10,NDRG1,NDRG2,NEDD9,NES,NOTCH1,N…	118
Nervous System Development and Function	growth of neurites	3.37E-06		1.916	ADAM17,Aldh1a7,APBA2,APBB2,APEX1,APOE,APP,BAG1,BCL2,BMPR1A,CAMK1,CD47,CDK5R1,CORO1B,CSPG5,DCLK1,DDR1,DNER,DNM1L,DOCK1,DOK5,DPYSL2,DPYSL3,EFNA1,EFNB1,EGFR,EGR1,EIF4EBP1,ELMO2,EPHB2,EXT1,EXTL3,FGF1,FGFR1,FKBP4,FOXG1,GAS7,GFAP,GNAO1,IQGAP1,ITGA3,JUN,KIF2A,KLF7,LGALS1,MICALL2,MMP2,MYH10,MYH9,MYO10,NCAM1,NCAN,NCDN,NES,NGEF,NGFR,NINJ1,NOG,NOTCH1,NPTX1,NRCAM,NRP1,NRXN1,NTRK2,OMG,PAFAH1B1,PDE4A,PIK3CA,PL…	102
Cellular Assembly and Organization	growth of neurites	3.37E-06		1.916	ADAM17,Aldh1a7,APBA2,APBB2,APEX1,APOE,APP,BAG1,BCL2,BMPR1A,CAMK1,CD47,CDK5R1,CORO1B,CSPG5,DCLK1,DDR1,DNER,DNM1L,DOCK1,DOK5,DPYSL2,DPYSL3,EFNA1,EFNB1,EGFR,EGR1,EIF4EBP1,ELMO2,EPHB2,EXT1,EXTL3,FGF1,FGFR1,FKBP4,FOXG1,GAS7,GFAP,GNAO1,IQGAP1,ITGA3,JUN,KIF2A,KLF7,LGALS1,MICALL2,MMP2,MYH10,MYH9,MYO10,NCAM1,NCAN,NCDN,NES,NGEF,NGFR,NINJ1,NOG,NOTCH1,NPTX1,NRCAM,NRP1,NRXN1,NTRK2,OMG,PAFAH1B1,PDE4A,PIK3CA,PL…	102
Cancer	head and neck cancer	4.61E-06		0.033	ABCC3,ACTA2,ACY1,ADAM12,ADAM9,ADAMTS1,AEBP1,AKAP1,AKAP12,ALDH2,ANGPT2,APOBEC1,ARAF,ASS1,ATP5J,AURKA,BAG1,BCL2,BCOR,BGN,C3,CALCA,Camk2b,CCND1,CCND2,CHI3L1,CLEC2D,CLK4,CRABP1,CRYAB,CTTN,CXCL16,CXCR4,DAP3,DAPK1,DLL1,DNMT1,DOCK1,ECM1,EGFR,EGR1,ENO3,ESRRA,EZH2,FABP5,FAM91A1,FGFR1,FGFR2,FLNA,FOLR1,FOXG1,FZD5,FZD7,G3BP2,GADD45A,GNB4,GSTM1,GSTP1,HES6,HIF1A,HMOX1,HSP90AA1,HSPA5,ID1,IDE,IFI27,IFIT2,IGF2,IG…	132
Cancer	head and neck tumor	5.14E-06		-0.456	ABCC3,ACTA2,ACY1,ADAM12,ADAM9,ADAMTS1,AEBP1,AKAP1,AKAP12,ALDH2,ANGPT2,APOBEC1,ARAF,ASS1,ATP5J,AURKA,B3GAT1,BAG1,BCL2,BCOR,BGN,BIRC5,C3,CALCA,Camk2b,CCND1,CCND2,CHI3L1,CLEC2D,CLK4,CRABP1,CRYAB,CTTN,CXCL16,CXCR4,DAP3,DAPK1,DLL1,DNMT1,DOCK1,ECM1,EGFR,EGR1,ENO3,ESRRA,EZH2,FABP5,FAM91A1,FGFR1,FGFR2,FLNA,FOLR1,FOXG1,FZD5,FZD7,G3BP2,GADD45A,GNB4,GSTM1,GSTP1,HES6,HIF1A,HMOX1,HSP90AA1,HSPA5,ID1,IDE,IFI27,…	137
Cellular Assembly and Organization	organization of cytoplasm	5.25E-06		0.517	ABI1,ADAM12,ADCY1,AGFG1,AKAP12,AKTIP,ALDOA,AMIGO1,ANGPT2,APOE,APP,ARHGAP20,ARHGAP44,ARHGEF4,ARHGEF6,ARL2,ARPC1A,ARSA,ARSB,ASCL1,ATL2,BACE1,BCL2,BCS1L,BECN1,BFSP2,BIRC5,BNIP1,BNIP2,C1orf151-NBL1/NBL1,C2CD3,CALR,CAMK2A,CAPNS1,CAPZB,CASQ1,CAV2,CD47,CD81,CDH13,CDH4,CDK5R1,CEBPA,CHN2,CLN5,CNP,COG2,CRYAB,CTTN,CXCR4,CYFIP1,CYR61,DAB1,DAG1,DAPK1,DBN1,DCLK1,DCLK2,DDAH1,DDR1,DNER,DNM1L,DOCK1,DPYSL2,DPYSL3,…	260
Cellular Function and Maintenance	organization of cytoplasm	5.25E-06		0.517	ABI1,ADAM12,ADCY1,AGFG1,AKAP12,AKTIP,ALDOA,AMIGO1,ANGPT2,APOE,APP,ARHGAP20,ARHGAP44,ARHGEF4,ARHGEF6,ARL2,ARPC1A,ARSA,ARSB,ASCL1,ATL2,BACE1,BCL2,BCS1L,BECN1,BFSP2,BIRC5,BNIP1,BNIP2,C1orf151-NBL1/NBL1,C2CD3,CALR,CAMK2A,CAPNS1,CAPZB,CASQ1,CAV2,CD47,CD81,CDH13,CDH4,CDK5R1,CEBPA,CHN2,CLN5,CNP,COG2,CRYAB,CTTN,CXCR4,CYFIP1,CYR61,DAB1,DAG1,DAPK1,DBN1,DCLK1,DCLK2,DDAH1,DDR1,DNER,DNM1L,DOCK1,DPYSL2,DPYSL3,…	260
Post-Translational Modification	sialylation	5.36E-06		-0.579	B4GALT1,BACE1,BCL2,CMAS,ST3GAL5,ST6GALNAC4,ST6GALNAC6,ST8SIA1	8
Nervous System Development and Function	outgrowth of neurites	6.98E-06		1.250	ADAM17,Aldh1a7,APBA2,APBB2,APEX1,APOE,APP,BAG1,BCL2,BMPR1A,CAMK1,CD47,CDK5R1,CORO1B,CSPG5,DDR1,DNER,DNM1L,DOCK1,DOK5,DPYSL2,DPYSL3,EFNA1,EFNB1,EGFR,ELMO2,EPHB2,EXT1,EXTL3,FGF1,FGFR1,FKBP4,FOXG1,GAS7,GFAP,GNAO1,IQGAP1,ITGA3,JUN,KIF2A,KLF7,LGALS1,MICALL2,MYH10,MYH9,MYO10,NCAM1,NCDN,NGEF,NGFR,NINJ1,NOG,NPTX1,NRCAM,NRP1,NRXN1,NTRK2,OMG,PAFAH1B1,PDE4A,PLD1,POU4F1,PRNP,PTN,PTPRF,PXN,RAB11A,RAC1,RAPSN,R…	90
Cellular Assembly and Organization	outgrowth of neurites	6.98E-06		1.250	ADAM17,Aldh1a7,APBA2,APBB2,APEX1,APOE,APP,BAG1,BCL2,BMPR1A,CAMK1,CD47,CDK5R1,CORO1B,CSPG5,DDR1,DNER,DNM1L,DOCK1,DOK5,DPYSL2,DPYSL3,EFNA1,EFNB1,EGFR,ELMO2,EPHB2,EXT1,EXTL3,FGF1,FGFR1,FKBP4,FOXG1,GAS7,GFAP,GNAO1,IQGAP1,ITGA3,JUN,KIF2A,KLF7,LGALS1,MICALL2,MYH10,MYH9,MYO10,NCAM1,NCDN,NGEF,NGFR,NINJ1,NOG,NPTX1,NRCAM,NRP1,NRXN1,NTRK2,OMG,PAFAH1B1,PDE4A,PLD1,POU4F1,PRNP,PTN,PTPRF,PXN,RAB11A,RAC1,RAPSN,R…	90
Cell Morphology	outgrowth of neurites	6.98E-06		1.250	ADAM17,Aldh1a7,APBA2,APBB2,APEX1,APOE,APP,BAG1,BCL2,BMPR1A,CAMK1,CD47,CDK5R1,CORO1B,CSPG5,DDR1,DNER,DNM1L,DOCK1,DOK5,DPYSL2,DPYSL3,EFNA1,EFNB1,EGFR,ELMO2,EPHB2,EXT1,EXTL3,FGF1,FGFR1,FKBP4,FOXG1,GAS7,GFAP,GNAO1,IQGAP1,ITGA3,JUN,KIF2A,KLF7,LGALS1,MICALL2,MYH10,MYH9,MYO10,NCAM1,NCDN,NGEF,NGFR,NINJ1,NOG,NPTX1,NRCAM,NRP1,NRXN1,NTRK2,OMG,PAFAH1B1,PDE4A,PLD1,POU4F1,PRNP,PTN,PTPRF,PXN,RAB11A,RAC1,RAPSN,R…	90
Organismal Survival	organismal death	7.95E-06		-0.508	ABCB6,ABI1,ACLY,ACSS1,ACTN4,ADAM12,ADAM17,ADAM23,ADAM9,ADAMTS1,ADCYAP1R1,ADRA2B,AEBP1,AKAP12,AKAP6,ALDH5A1,ALPL,ANGPT2,Ank2,APBA2,APBB2,APEX1,APLNR,APLP1,APOBEC1,APOE,APP,APRT,AQP11,ARAF,ARID5B,ASCL1,ASPH,ASS1,ATG16L1,ATOX1,ATP1A1,ATP2A2,AURKA,B4GALT1,BACE1,BAG1,BCL2,BCL2L11,BECN1,BGN,BID,BIRC3,BIRC5,BLM,BMF,BMP1,BMPER,BMPR1A,BMPR2,BUB3,C1GALT1C1,C3,CA14,CACNB2,CADPS,CALCA,CALR,CAPN1,CAPNS1,CAPZB…	458
Nervous System Development and Function	adhesion of neuronal cells	8.54E-06		0.000	ASTN1,CACNB2,CACNB4,CDK5R1,COL4A5,DOK7,FGFR2,ITGA3,ITGAV,NCAM2,NCAN,NRXN1,NTRK2,PDZRN3,RAPSN,SNTA1,TNC,TNR,UNC13B,WNT7A	20
Cell-To-Cell Signaling and Interaction	adhesion of neuronal cells	8.54E-06		0.000	ASTN1,CACNB2,CACNB4,CDK5R1,COL4A5,DOK7,FGFR2,ITGA3,ITGAV,NCAM2,NCAN,NRXN1,NTRK2,PDZRN3,RAPSN,SNTA1,TNC,TNR,UNC13B,WNT7A	20
Tissue Development	adhesion of neuronal cells	8.54E-06		0.000	ASTN1,CACNB2,CACNB4,CDK5R1,COL4A5,DOK7,FGFR2,ITGA3,ITGAV,NCAM2,NCAN,NRXN1,NTRK2,PDZRN3,RAPSN,SNTA1,TNC,TNR,UNC13B,WNT7A	20
Neurological Disease	central nervous system tumor	8.81E-06		0.660	ACTA2,ACY1,ADAM12,ADAM9,AEBP1,AKAP12,ALDH2,APOBEC1,ARAF,ASS1,B3GAT1,BAG1,BCL2,BCOR,BIRC5,C3,Camk2b,CCND1,CHI3L1,CIC,CLEC2D,CLK4,CXCL16,DAPK1,DLL1,DOCK1,EGFR,EGR1,ENO3,ETV4,EZH2,FAM91A1,FGF1,FLNA,FOLR1,FOXG1,GADD45A,GFAP,GNB4,GSTM5,HES6,HMOX1,HSPA5,ID1,ID2,IDE,IGF2,IGFBP2,ING4,LRIG1,MDM2,MMP9,NES,NOG,NOTCH1,NPTX1,OLIG1,OLIG2,PIK3CA,PIK3R1,PISD,PKM,PRKCB,PXMP2,RAC1,RASSF1,RB1,RNASE1,SEMA5A,SFRP1,SL…	85
Cancer	central nervous system tumor	8.81E-06		0.660	ACTA2,ACY1,ADAM12,ADAM9,AEBP1,AKAP12,ALDH2,APOBEC1,ARAF,ASS1,B3GAT1,BAG1,BCL2,BCOR,BIRC5,C3,Camk2b,CCND1,CHI3L1,CIC,CLEC2D,CLK4,CXCL16,DAPK1,DLL1,DOCK1,EGFR,EGR1,ENO3,ETV4,EZH2,FAM91A1,FGF1,FLNA,FOLR1,FOXG1,GADD45A,GFAP,GNB4,GSTM5,HES6,HMOX1,HSPA5,ID1,ID2,IDE,IGF2,IGFBP2,ING4,LRIG1,MDM2,MMP9,NES,NOG,NOTCH1,NPTX1,OLIG1,OLIG2,PIK3CA,PIK3R1,PISD,PKM,PRKCB,PXMP2,RAC1,RASSF1,RB1,RNASE1,SEMA5A,SFRP1,SL…	85
Cellular Movement	cell movement of tumor cell lines	8.94E-06		1.291	ADAM17,ADAM9,ANGPT2,APP,ARHGEF4,ASCL1,ASIC1,AURKA,B3GAT1,BAG1,BMPR2,C3,CALR,CAPN1,CD47,CD81,CDH13,CDK14,CHN2,CTTN,CXCL14,CXCR4,CXCR7,CYR61,DAB1,DOCK1,DPYSL2,EFNA1,EFNB1,EGFR,EGR1,EPHB2,ESRRA,ETV4,ETV5,FABP7,FGF1,FGFR1,FGFR2,FH,FLNA,FOXC1,FSCN1,FYN,GDI1,GRIA2,HDAC6,HDGF,HES6,HIF1A,HMOX1,HSP90AA1,HTRA1,ID1,IGF2,IGFBP2,ING4,IQGAP1,ITGAV,JAK2,JUN,KANK1,KHDRBS1,KRT19,LASP1,LGALS1,LMCD1,LRIG1,MAGI1,MAP…	144
Neurological Disease	glioma	9.14E-06		1.208	AKAP12,BAG1,BIRC5,CCND1,CIC,CLEC2D,CLK4,CXCL16,DOCK1,EGFR,ETV4,EZH2,FGF1,FLNA,GFAP,GSTM5,HES6,HSPA5,ID2,IDE,IGF2,IGFBP2,ING4,LRIG1,MDM2,MMP9,NES,NOTCH1,PIK3CA,PIK3R1,PKM,PRKCB,RAC1,RB1,SEMA5A,SLC9A3R1,SRC,TAZ,TGFB2,TNC,TOP2A,TP53,VAV3,ZEB2	44
Cancer	glioma	9.14E-06		1.208	AKAP12,BAG1,BIRC5,CCND1,CIC,CLEC2D,CLK4,CXCL16,DOCK1,EGFR,ETV4,EZH2,FGF1,FLNA,GFAP,GSTM5,HES6,HSPA5,ID2,IDE,IGF2,IGFBP2,ING4,LRIG1,MDM2,MMP9,NES,NOTCH1,PIK3CA,PIK3R1,PKM,PRKCB,RAC1,RB1,SEMA5A,SLC9A3R1,SRC,TAZ,TGFB2,TNC,TOP2A,TP53,VAV3,ZEB2	44
Nervous System Development and Function	morphology of nervous tissue	1.01E-05		-0.128	ALPL,Ank2,APOE,APP,ARSA,ASCL1,ASTN1,BACE1,BCL2L11,BID,CADPS,CAPZB,CCND2,CD47,CD81,CDK5R1,CHN2,Ckmt1,CLCF1,CXCR4,DCLK1,DNER,DOK7,DPYSL2,Dst,DTNA,EDNRA,EFNB1,EGFR,EGLN3,EPAS1,EPHB2,ETV1,FGFR2,FOLR1,FST,FYN,GAD1,GFAP,GJC2,GM2A,GRIA2,HDAC6,HES1,HIF1A,HLX,HSPG2,IFT122,IQGAP1,ITGA3,KIF1B,KIF2A,KIFAP3,KLF7,LGALS1,LMNA,LRP4,LYNX1,Map2,MDM2,MECP2,MKKS,MYH10,NAGLU,NCAM1,NDUFS4,NES,NFE2L2,NGFR,NOS3,NPAS3,NR…	127
Tissue Morphology	morphology of nervous tissue	1.01E-05		-0.128	ALPL,Ank2,APOE,APP,ARSA,ASCL1,ASTN1,BACE1,BCL2L11,BID,CADPS,CAPZB,CCND2,CD47,CD81,CDK5R1,CHN2,Ckmt1,CLCF1,CXCR4,DCLK1,DNER,DOK7,DPYSL2,Dst,DTNA,EDNRA,EFNB1,EGFR,EGLN3,EPAS1,EPHB2,ETV1,FGFR2,FOLR1,FST,FYN,GAD1,GFAP,GJC2,GM2A,GRIA2,HDAC6,HES1,HIF1A,HLX,HSPG2,IFT122,IQGAP1,ITGA3,KIF1B,KIF2A,KIFAP3,KLF7,LGALS1,LMNA,LRP4,LYNX1,Map2,MDM2,MECP2,MKKS,MYH10,NAGLU,NCAM1,NDUFS4,NES,NFE2L2,NGFR,NOS3,NPAS3,NR…	127
Cancer	neuroepithelial tumor	1.06E-05		1.453	AKAP12,BAG1,BIRC5,CCND1,CIC,CLEC2D,CLK4,CXCL16,DOCK1,EGFR,ETV4,EZH2,FGF1,FLNA,GFAP,GSTM5,HES6,HIF1A,HSPA5,ID2,IDE,IGF2,IGFBP2,ING4,LRIG1,MDM2,MMP9,NES,NOTCH1,PIK3CA,PIK3R1,PKM,PRKCB,RAC1,RB1,SDHB,SEMA5A,SLC9A3R1,SRC,TAZ,TGFB2,TNC,TOP2A,TP53,VAV3,ZEB2	46
Nervous System Development and Function	morphology of cerebellum	1.23E-05		-1.000	AKAP12,ARSA,ASTN1,CCND1,CCND2,CDK5R1,CXCR4,EGFR,EN2,EPB41L1,EPB41L2,FGFR1,GM2A,Gnas,GNPAT,KIF2A,LYNX1,Map2,MDM2,MYH10,NAGLU,NCAM1,NDUFS4,NRCAM,OTX1,PPARGC1A,PRNP,PVALB,RB1,SLC1A3,SPARCL1,TMEM176B,UPP1,VLDLR,XPA,ZIC1,ZIC4	37
Organ Morphology	morphology of cerebellum	1.23E-05		-1.000	AKAP12,ARSA,ASTN1,CCND1,CCND2,CDK5R1,CXCR4,EGFR,EN2,EPB41L1,EPB41L2,FGFR1,GM2A,Gnas,GNPAT,KIF2A,LYNX1,Map2,MDM2,MYH10,NAGLU,NCAM1,NDUFS4,NRCAM,OTX1,PPARGC1A,PRNP,PVALB,RB1,SLC1A3,SPARCL1,TMEM176B,UPP1,VLDLR,XPA,ZIC1,ZIC4	37
Cellular Movement	invasion of tumor cell lines	1.23E-05		1.533	ADAM17,ADAM9,ADAMTS1,APEX1,APP,AURKA,BATF3,BCL2,BMPR2,CALR,CDH4,CDK14,CDK5R1,CHRD,CTSD,CTTN,CXCR4,DOCK1,EFNA1,EGFR,ENTPD5,EPHB2,ETS2,ETV1,ETV4,ETV5,EZH2,FABP5,FGFR1,FH,FOXC1,FSCN1,HBP1,HDGF,HIF1A,HMOX1,HSP90AA1,ID1,ID2,IGF2,IGFBP2,ITGA3,ITGAV,JUN,JUNB,JUND,LGALS1,LIMK2,LRIG1,MAGI1,MCAM,MIF,MMP16,MMP2,MMP9,NAMPT,NDRG1,NES,NFAT5,NRP1,NUAK1,PDCD4,PDGFA,PIK3CA,PIK3R2,PKM,PLXNB1,PPIC,PRKCE,PRKCQ,PTK2,…	105
Cancer	metastatic colorectal cancer	1.27E-05			ACTA2,BEX4,CCND2,CDH6,CLGN,CRYZ,CXCR7,DPYSL2,DUSP6,EGFR,F2R,FGF1,FGFR1,FGFR2,FST,FZD7,GART,GLRX,HMOX1,HTRA1,ID2,ISLR,LGALS2,LGALS8,MEIS1,MEST,MSX1,NUAK1,OLFML3,PBK,PCOLCE,PDGFA,PDZRN3,PLSCR4,PPAP2B,PRNP,RTN1,SERTAD2,SLC7A11,TGFB2,TRIM9,TYMS,VCAM1,VEGFA,VEGFC	45
Gastrointestinal Disease	metastatic colorectal cancer	1.27E-05			ACTA2,BEX4,CCND2,CDH6,CLGN,CRYZ,CXCR7,DPYSL2,DUSP6,EGFR,F2R,FGF1,FGFR1,FGFR2,FST,FZD7,GART,GLRX,HMOX1,HTRA1,ID2,ISLR,LGALS2,LGALS8,MEIS1,MEST,MSX1,NUAK1,OLFML3,PBK,PCOLCE,PDGFA,PDZRN3,PLSCR4,PPAP2B,PRNP,RTN1,SERTAD2,SLC7A11,TGFB2,TRIM9,TYMS,VCAM1,VEGFA,VEGFC	45
Cancer	Breast Cancer and Tumors	1.31E-05		-0.143	ABAT,ACTA2,ADAM12,ADAM17,ADAM23,ADAM9,ADAMTS1,ADCY2,ADRM1,AIDA,AKAP12,ALDOA,APLP1,APOE,ARAF,AURKA,AXIN2,BAG1,BCL2,BECN1,BIRC5,BLVRA,C2orf40,C8orf44-SGK3/SGK3,CANT1,CCND1,CCND2,CCNG1,CCP110,CCT3,CDC25A,CDH4,CEBPA,CENPA,CHI3L1,CHST7,CLGN,CLNS1A,CMPK2,CPEB2,CRELD1,CRYAB,CSPP1,CTDSPL,CTSD,CTTN,CXCL14,CXCR4,CYB5R3,CYLD,CYR61,DDIT4,DHDDS,DNALI1,ECM1,EGFR,EGLN1,EGR1,EIF4EBP1,ELOVL6,EML3,EPM2AIP1,ESRRA,E…	209
Cancer	mammary tumor	1.33E-05		0.970	ABAT,ACTA2,ADAM12,ADAM17,ADAM23,ADAM9,ADAMTS1,ADCY2,ADRM1,AIDA,AKAP12,ALDOA,APLP1,APOE,ARAF,AURKA,AXIN2,BAG1,BCL2,BECN1,BIRC5,BLVRA,C2orf40,C8orf44-SGK3/SGK3,CANT1,CCND1,CCND2,CCNG1,CCP110,CCT3,CDH4,CEBPA,CENPA,CHI3L1,CHST7,CLGN,CLNS1A,CMPK2,CPEB2,CRELD1,CRYAB,CSPP1,CTDSPL,CTSD,CTTN,CXCL14,CXCR4,CYB5R3,CYLD,CYR61,DDIT4,DHDDS,DNALI1,ECM1,EGFR,EGLN1,EGR1,EIF4EBP1,ELOVL6,EML3,EPM2AIP1,ESRRA,ETFA,ETS…	219
Nervous System Development and Function	morphology of central nervous system	1.39E-05		0.211	ADCY1,AKAP12,AKTIP,Ank2,APBB2,APOE,APP,ARSA,ASCL1,ASTN1,BCL2L11,BID,CCND1,CCND2,CD81,CDK5R1,Ckmt1,CLN5,CUX2,CXCR4,DAB1,DCLK1,DNAI1,DNER,EFNB1,EGFR,EGR1,EN2,EPB41L1,EPB41L2,FGF1,FGFR1,FOLR1,FYN,GFAP,GM2A,Gnas,GNPAT,GPR124,GRIA2,HDAC6,HES1,HIF1A,HSD11B1,HSPG2,ID1,ID2,ID3,IRX3,ITGA3,ITGB8,JUN,KIF1B,KIF2A,KIFAP3,KLF7,LAMP1,LAMP2,LGALS1,LYNX1,Map2,MARCKSL1,MBOAT7,MDM2,MECP2,MKKS,MYH10,NAGLU,NCAM1,NCAM…	116
Nucleic Acid Metabolism	metabolism of NADH	1.72E-05			DLST,GPD1,GPD2,IDH3A,IDH3B,IDH3G,MDH1,MDH2	8
Small Molecule Biochemistry	metabolism of NADH	1.72E-05			DLST,GPD1,GPD2,IDH3A,IDH3B,IDH3G,MDH1,MDH2	8
Cancer	metastasis	2.02E-05		-0.011	ACTA2,ADAM17,ADAM9,ADAMTS1,AKAP12,ALPL,ANGPT2,APOE,ARAF,ARHGDIG,BCL2,BEX4,BIRC5,BMPR1A,BMPR2,BRMS1,CCND2,CD47,CDC25A,CDH6,CLGN,CRYZ,CTTN,CXCR4,CXCR7,CYR61,DAPK1,DNMT1,DPYSL2,DUSP6,EDNRB,EGFR,EPAS1,EZH2,F2R,FABP5,FGF1,FGFR1,FGFR2,FLNA,FST,FYN,FZD7,GADD45A,GART,GLRX,HCST,HIF1A,HMOX1,HTRA1,ID1,ID2,ID3,ING4,ISLR,ITGAV,KHDRBS1,LETMD1,LGALS1,LGALS2,LGALS8,LMCD1,LTBR,MAGI1,MCAM,MEIS1,MEST,MIF,MMP2,MMP9,…	120
Cellular Development	differentiation of osteoblasts	2.14E-05		-0.419	AXIN2,BCL2,BGN,BMPER,BMPR1A,BMPR2,CAPNS1,CEBPA,CHRD,CITED1,CTNNBIP1,CYR61,EDNRA,EGFR,ESRRA,EVC2,FGFR1,FGFR2,Gnas,HIF1A,ID1,ID2,ID3,JUNB,JUND,LIMD1,Ly6a (includes others),MDM2,MEF2C,NFATC1,NOG,NOS3,NOTCH1,NRP1,ORAI1,PDLIM7,PTK2,PTN,RASSF2,RB1,SFRP1,SMAD1,SMAD6,SOX2,SOX8,TCIRG1,TGFB2,TP53,VEGFA,VIM,WIF1,WNT5A,WNT7B	53
Skeletal and Muscular System Development and Function	differentiation of osteoblasts	2.14E-05		-0.419	AXIN2,BCL2,BGN,BMPER,BMPR1A,BMPR2,CAPNS1,CEBPA,CHRD,CITED1,CTNNBIP1,CYR61,EDNRA,EGFR,ESRRA,EVC2,FGFR1,FGFR2,Gnas,HIF1A,ID1,ID2,ID3,JUNB,JUND,LIMD1,Ly6a (includes others),MDM2,MEF2C,NFATC1,NOG,NOS3,NOTCH1,NRP1,ORAI1,PDLIM7,PTK2,PTN,RASSF2,RB1,SFRP1,SMAD1,SMAD6,SOX2,SOX8,TCIRG1,TGFB2,TP53,VEGFA,VIM,WIF1,WNT5A,WNT7B	53
Cancer	pharyngeal cancer	2.17E-05			AURKA,BCL2,CALCA,CRYAB,CXCR4,DNMT1,EZH2,JUN,LTBR,MCM2,MMP2,PIK3CA,TP53,TYMS,UCHL1	15
Cancer	breast cancer	2.45E-05		0.159	ABAT,ACTA2,ADAM12,ADAM17,ADAM23,ADAM9,ADAMTS1,ADCY2,ADRM1,AIDA,AKAP12,ALDOA,APLP1,APOE,ARAF,AURKA,AXIN2,BAG1,BCL2,BECN1,BIRC5,BLVRA,C2orf40,C8orf44-SGK3/SGK3,CANT1,CCND1,CCND2,CCNG1,CCP110,CCT3,CDH4,CEBPA,CENPA,CHI3L1,CHST7,CLGN,CLNS1A,CMPK2,CPEB2,CRELD1,CRYAB,CSPP1,CTDSPL,CTSD,CTTN,CXCL14,CXCR4,CYB5R3,CYLD,CYR61,DDIT4,DHDDS,DNALI1,ECM1,EGFR,EGLN1,EGR1,EIF4EBP1,ELOVL6,EML3,EPM2AIP1,ESRRA,ETFA,ETS…	206
Cellular Movement	cell movement of brain cancer cell lines	2.94E-05	Increased	2.091	ASIC1,B3GAT1,CDH13,CXCR7,DOCK1,EGFR,EGR1,EPHB2,FABP7,FYN,GRIA2,HES6,IGFBP2,ITGAV,LRIG1,MMP2,MMP9,NRP1,PDGFA,PTK2,PTN,RAC1,SEMA3F,SIRPA,SRC,TNC,VAV3,VEGFA,VEGFC	29
Nervous System Development and Function	morphology of hippocampus	3.28E-05			APBB2,APOE,BCL2L11,BID,CD81,CDK5R1,Ckmt1,CXCR4,DAB1,FYN,GRIA2,HSD11B1,KIF1B,KIF2A,KLF7,Map2,MECP2,MKKS,NCAM1,NOS3,NOTCH1,NPAS3,OTX1,PAFAH1B1,PPARGC1A,PPT1,RGS2,SLC1A2,SYNCRIP,TNR,VLDLR	31
Organ Morphology	morphology of hippocampus	3.28E-05			APBB2,APOE,BCL2L11,BID,CD81,CDK5R1,Ckmt1,CXCR4,DAB1,FYN,GRIA2,HSD11B1,KIF1B,KIF2A,KLF7,Map2,MECP2,MKKS,NCAM1,NOS3,NOTCH1,NPAS3,OTX1,PAFAH1B1,PPARGC1A,PPT1,RGS2,SLC1A2,SYNCRIP,TNR,VLDLR	31
Cellular Assembly and Organization	formation of cellular protrusions	3.31E-05		0.220	ABI1,ADCY1,AKAP12,AMIGO1,APOE,APP,ARHGEF4,ARHGEF6,ASCL1,BACE1,BCL2,BECN1,C1orf151-NBL1/NBL1,C2CD3,CAMK2A,CAPNS1,CAPZB,CD47,CD81,CDH13,CDK5R1,CNP,CTTN,CXCR4,CYFIP1,CYR61,DAB1,DAG1,DBN1,DCLK1,DDAH1,DDR1,DNER,DNM1L,DOCK1,DPYSL2,DPYSL3,Dst,DTNBP1,DZIP1L,EDNRA,EFNA1,EFNB1,EGFR,EIF4EBP1,EPHB2,ETV4,FGF1,FGFR1,FGFR2,FLNA,FLOT1,FNBP1,FNBP1L,FYN,GAS7,GDPD5,GNAO1,HDAC6,HPRT1,HSP90AA1,IFT122,IQGAP1,ITGA3,ITG…	152
Cellular Function and Maintenance	formation of cellular protrusions	3.31E-05		0.220	ABI1,ADCY1,AKAP12,AMIGO1,APOE,APP,ARHGEF4,ARHGEF6,ASCL1,BACE1,BCL2,BECN1,C1orf151-NBL1/NBL1,C2CD3,CAMK2A,CAPNS1,CAPZB,CD47,CD81,CDH13,CDK5R1,CNP,CTTN,CXCR4,CYFIP1,CYR61,DAB1,DAG1,DBN1,DCLK1,DDAH1,DDR1,DNER,DNM1L,DOCK1,DPYSL2,DPYSL3,Dst,DTNBP1,DZIP1L,EDNRA,EFNA1,EFNB1,EGFR,EIF4EBP1,EPHB2,ETV4,FGF1,FGFR1,FGFR2,FLNA,FLOT1,FNBP1,FNBP1L,FYN,GAS7,GDPD5,GNAO1,HDAC6,HPRT1,HSP90AA1,IFT122,IQGAP1,ITGA3,ITG…	152
Cell Morphology	formation of cellular protrusions	3.31E-05		0.220	ABI1,ADCY1,AKAP12,AMIGO1,APOE,APP,ARHGEF4,ARHGEF6,ASCL1,BACE1,BCL2,BECN1,C1orf151-NBL1/NBL1,C2CD3,CAMK2A,CAPNS1,CAPZB,CD47,CD81,CDH13,CDK5R1,CNP,CTTN,CXCR4,CYFIP1,CYR61,DAB1,DAG1,DBN1,DCLK1,DDAH1,DDR1,DNER,DNM1L,DOCK1,DPYSL2,DPYSL3,Dst,DTNBP1,DZIP1L,EDNRA,EFNA1,EFNB1,EGFR,EIF4EBP1,EPHB2,ETV4,FGF1,FGFR1,FGFR2,FLNA,FLOT1,FNBP1,FNBP1L,FYN,GAS7,GDPD5,GNAO1,HDAC6,HPRT1,HSP90AA1,IFT122,IQGAP1,ITGA3,ITG…	152
Cell Death and Survival	cell death of muscle cells	3.46E-05		0.515	ADAM12,ALDOA,APP,BAG1,BCL2,BCL2L11,BECN1,BID,BIRC3,BIRC5,BNIP2,CACNB2,CALCA,CALR,CAPN1,CDK9,CRYAB,CYR61,DAG1,DUSP6,Eef1a1,EEF1D,FSTL1,GPX1,HIF1A,HMOX1,HSPB6,HSPB8,HSPD1,ID1,ID2,IGF2,JAK2,JUND,KIFAP3,LMNA,MAP2K3,MAP3K1,MB,MDH1,MDM2,MMP2,MPO,NAMPT,NGFR,NOG,NOS3,PDCD4,PDPK1,PFKM,PIK3CA,PIK3R1,PLD1,PLEC,PPARGC1A,PPIF,PPP3CA,PRDX3,PRKCB,PRKCZ,PTH1R,PTN,PVRL2,RAC1,RB1,S100A1,SGCB,SLK,SOCS3,SPTLC2,STK4,…	74
Cell Morphology	sprouting	3.70E-05		0.182	ADAMTS1,ANGPT2,APOE,APP,BACE1,BCL2,CALCA,CAMK2A,CAPZB,CDK5R1,CYLD,CYR61,DBN1,DNM1L,DOCK1,DPYSL2,DPYSL3,EFNA1,EFNB1,EIF4EBP1,EPHB2,ETV4,FNBP1,HLX,HSPG2,HTRA1,IGF2,ITGB8,JAK2,JUN,KIF2A,KLF7,MECP2,NCAM1,NGFR,NOS3,NOTCH1,NRP1,NTRK2,PACSIN1,PCYT1B,Pfn2,PIK3CA,PIK3R1,PIM3,PLD1,POU4F1,PRNP,PTPRF,RAC1,RALA,RAP2A,RAPGEF4,RAPSN,RELB,RIT1,RND2,RYK,SDC2,SIPA1L1,SKIL,SMAD1,SPRY4,SRPX2,SULF1,TGFBR2,TNC,TP53,TP…	73
Cellular Movement	cell movement of central nervous system cells	3.85E-05		-0.560	APP,ASTN1,BMPR1A,CDK5R1,CHI3L1,CXCR4,DAB1,DCLK1,EFNB1,EPHB2,FLNA,FOXG1,GNPAT,MMP9,MYH10,MYH9,NDE1,NOTCH1,NRCAM,NTRK2,PAFAH1B1,PDGFA,PREX1,PRKCZ,PTK2,PTN,RAC1,SEMA3F,SKIL,VEGFA	30
Cell Death and Survival	necrosis	4.25E-05		-0.164	ACLY,ADAM12,ADAM17,ADAMTS1,ADCYAP1R1,ADRM1,AHSA1,AIFM3,AKAP1,AKAP12,AKTIP,ALDH2,ALDH3B1,ALDOA,ANGPT2,APEX1,APOE,APP,APRT,AQP11,ARHGAP18,ARHGEF6,ASAH2,ASCL1,ASS1,ASTN1,ATG10,ATP13A2,ATP1A1,ATP2A2,ATP6AP2,AURKA,BACE1,BACH2,BAG1,BCL2,BCL2L10,BCL2L11,BCL2L13,BECN1,BGN,BID,BIRC3,BIRC5,BLM,BMF,BMPR1A,BNIP2,BOK,BRMS1,C3,C8orf4,CACNB2,CADPS,CALCA,CALR,CAPN1,CAPNS1,CCDC80,CCDC86,CCND1,CCND2,CCNG1,CCT3,CD1…	449
Cancer	Liver Cancer and Tumors	4.29E-05		0.123	ABCC3,ACY1,ADAM12,ADAM17,ADAM9,ADAMTS1,ALPL,ARID2,ARL2,ASRGL1,ATP1B3,AURKA,AXIN2,B4GALT1,BCL2,BECN1,BIRC5,CA2,CABYR,CCND1,CD14,CDK14,CENPA,COPG1,CSPP1,CTSD,EGFR,ENPP4,ENTPD5,ETV4,FAH,FBXO4,FGFR1,FGFR2,GADD45A,GNMT,GOLM1,GSTM1,GSTP1,H2AFY,HIF1A,HSP90AA1,HSPA5,IFT81,IGF2,IGFBP2,ING4,IQGAP1,IQGAP2,JUN,KCTD2,LBP,LDHC,LETM1,LMCD1,LTBR,MAT2A,MDM2,MMP2,MMP9,NDRG1,NFE2L1,NFE2L2,NOTCH1,NUPR1,OIT3,PDGFRL,P…	100
Gastrointestinal Disease	Liver Cancer and Tumors	4.29E-05		0.123	ABCC3,ACY1,ADAM12,ADAM17,ADAM9,ADAMTS1,ALPL,ARID2,ARL2,ASRGL1,ATP1B3,AURKA,AXIN2,B4GALT1,BCL2,BECN1,BIRC5,CA2,CABYR,CCND1,CD14,CDK14,CENPA,COPG1,CSPP1,CTSD,EGFR,ENPP4,ENTPD5,ETV4,FAH,FBXO4,FGFR1,FGFR2,GADD45A,GNMT,GOLM1,GSTM1,GSTP1,H2AFY,HIF1A,HSP90AA1,HSPA5,IFT81,IGF2,IGFBP2,ING4,IQGAP1,IQGAP2,JUN,KCTD2,LBP,LDHC,LETM1,LMCD1,LTBR,MAT2A,MDM2,MMP2,MMP9,NDRG1,NFE2L1,NFE2L2,NOTCH1,NUPR1,OIT3,PDGFRL,P…	100
Hepatic System Disease	Liver Cancer and Tumors	4.29E-05		0.123	ABCC3,ACY1,ADAM12,ADAM17,ADAM9,ADAMTS1,ALPL,ARID2,ARL2,ASRGL1,ATP1B3,AURKA,AXIN2,B4GALT1,BCL2,BECN1,BIRC5,CA2,CABYR,CCND1,CD14,CDK14,CENPA,COPG1,CSPP1,CTSD,EGFR,ENPP4,ENTPD5,ETV4,FAH,FBXO4,FGFR1,FGFR2,GADD45A,GNMT,GOLM1,GSTM1,GSTP1,H2AFY,HIF1A,HSP90AA1,HSPA5,IFT81,IGF2,IGFBP2,ING4,IQGAP1,IQGAP2,JUN,KCTD2,LBP,LDHC,LETM1,LMCD1,LTBR,MAT2A,MDM2,MMP2,MMP9,NDRG1,NFE2L1,NFE2L2,NOTCH1,NUPR1,OIT3,PDGFRL,P…	100
Small Molecule Biochemistry	metabolism of GABA	4.52E-05		0.762	ABAT,ALDH5A1,EGR1,GAD1,ME2,PVALB,SLC1A1,SLC1A3	8
Amino Acid Metabolism	metabolism of GABA	4.52E-05		0.762	ABAT,ALDH5A1,EGR1,GAD1,ME2,PVALB,SLC1A1,SLC1A3	8
Lipid Metabolism	metabolism of GABA	4.52E-05		0.762	ABAT,ALDH5A1,EGR1,GAD1,ME2,PVALB,SLC1A1,SLC1A3	8
Nervous System Development and Function	morphology of rhombencephalon	5.03E-05		-1.000	AKAP12,ARSA,ASTN1,CCND1,CCND2,CDK5R1,CXCR4,EGFR,EN2,EPB41L1,EPB41L2,FGFR1,GM2A,Gnas,GNPAT,HIF1A,KIF2A,LYNX1,Map2,MDM2,MYH10,NAGLU,NCAM1,NDUFS4,NRCAM,OTX1,POU4F1,PPARGC1A,PRNP,PVALB,RB1,SLC1A3,SMAD1,SPARCL1,TMEM176B,UPP1,VLDLR,XPA,ZIC1,ZIC4	40
Organ Morphology	morphology of rhombencephalon	5.03E-05		-1.000	AKAP12,ARSA,ASTN1,CCND1,CCND2,CDK5R1,CXCR4,EGFR,EN2,EPB41L1,EPB41L2,FGFR1,GM2A,Gnas,GNPAT,HIF1A,KIF2A,LYNX1,Map2,MDM2,MYH10,NAGLU,NCAM1,NDUFS4,NRCAM,OTX1,POU4F1,PPARGC1A,PRNP,PVALB,RB1,SLC1A3,SMAD1,SPARCL1,TMEM176B,UPP1,VLDLR,XPA,ZIC1,ZIC4	40
Cellular Movement	migration of brain cancer cell lines	5.27E-05	Increased	2.613	ASIC1,B3GAT1,CXCR7,DOCK1,EGFR,EGR1,EPHB2,FABP7,FYN,GRIA2,HES6,IGFBP2,MMP2,MMP9,PDGFA,PTK2,PTN,RAC1,SEMA3F,SIRPA,SRC,TNC,VAV3,VEGFA,VEGFC	25
Cell Death and Survival	cell death of tumor cell lines	5.67E-05		-0.812	ADAM17,ADRM1,AHSA1,AKAP1,AKAP12,ANGPT2,APEX1,APOE,APP,ARHGEF6,ATG10,ATP13A2,ATP2A2,AURKA,BACH2,BAG1,BCL2,BCL2L10,BCL2L11,BCL2L13,BECN1,BID,BIRC3,BIRC5,BLM,BMF,BNIP2,BOK,CADPS,CALCA,CALR,CAPN1,CAPNS1,CCDC80,CCND1,CCNG1,CCT3,CD47,CD59,CDC25A,CDCA2,CDK5R1,CEBPA,CERS5,CLEC2D,COX5A,CRYAB,CTSD,CTTN,CYLD,CYR61,DAP3,DAPK1,DCLRE1B,DCTD,DDIT4,DHCR24,DLL1,DNM1L,DUSP4,EEF2K,EGFR,EGLN1,EGLN3,EGR1,EIF4EBP1,ENT…	254
Cellular Assembly and Organization	organization of organelle	6.69E-05		-0.724	ADAM12,AGFG1,AKTIP,ALDOA,Ank2,ARL2,ARSB,ATL2,BCL2,BCS1L,BECN1,BGN,BLM,BNIP1,BNIP2,CADPS,CAPZB,CASQ1,CAV2,CDCA8,CEBPA,CLN5,CNP,COG2,COL5A1,CTNNA1,DBN1,DRP2,Dst,DTNBP1,EPAS1,ETV5,EZH2,FLNA,FNBP1,FOXC1,GAA,GFAP,GOLM1,GORASP2,GPX4,HPS4,KIFC3,LIMK2,LMAN1,LMNA,MAD2L2,MSTO1,MTSS1,MYH9,NAGLU,NDE1,NUP133,NUP155,P4HA1,PAFAH1B1,PALM2-AKAP2,PEX11A,PEX14,PLEKHA1,PLS3,PPARGC1A,PPARGC1B,PPT1,PRC1,PRDX3,PRNP,PVR…	95
Cancer	nasopharyngeal cancer	6.93E-05			AURKA,BCL2,CALCA,CRYAB,CXCR4,DNMT1,EZH2,JUN,LTBR,MMP2,PIK3CA,TP53,TYMS,UCHL1	14
Cancer	cell transformation	7.83E-05		1.952	ADCY2,ARAF,ASPH,AURKA,BCL2,BCL9L,CALCA,CCND1,CCND2,CDC25A,CEBPA,COPG1,CYR61,DAPK1,DNMT1,EEF1D,EFNB1,EGFR,EGR1,EIF3I,EIF4EBP1,F2R,FGF1,FGFR1,FGFR2,FIP1L1,FOSB,FOXG1,G6PD,GNAO1,HBP1,HES1,HSP90AA1,ID2,Ifi202b,IGFBP2,JAK2,JUN,JUNB,JUND,KAT2A,KIFAP3,LDHA,LETMD1,LGALS1,LRIG1,MAP2K3,MCF2L,MDM2,MEIS1,MIF,MLLT3,MMP2,MMP9,MXI1,NFATC1,NGFR,NOTCH1,NRCAM,PBK,PDCD4,PDGFA,PIK3CA,PIK3R1,PISD,POLB,PPP2R1B,PRDX3,P…	103
Cellular Development	differentiation of connective tissue cells	8.03E-05		-0.022	ADAMTS7,APOE,ARID5B,ARL4A,AXIN2,BCL2,BGN,BMPER,BMPR1A,BMPR2,C3,CA2,CALCA,CAPNS1,CCND1,CD47,CDK9,CEBPA,CHRD,CITED1,CLEC2D,Creb5,CTNNBIP1,CYR61,DLK2,EDNRA,EGFR,ESRRA,EVC2,FAM20C,FGF1,FGFR1,FGFR2,FIP1L1,GADD45B,GAS7,GATA2,Gnas,GPX1,HCST,HES1,HIF1A,HMOX1,HSD11B1,HSPG2,ID1,ID2,ID3,INSIG1,JUN,JUNB,JUND,LIMD1,LMNA,LRP6,Ly6a (includes others),LY6E,MB,MDM2,MEF2C,NAMPT,NFATC1,NFE2L1,NGFR,NOC3L,NOG,NOS3,NOT…	113
Cancer	liver cancer	8.23E-05		0.032	ABCC3,ACY1,ADAM12,ADAM17,ADAM9,ADAMTS1,ALPL,ARID2,ARL2,ASRGL1,ATP1B3,AURKA,AXIN2,B4GALT1,BCL2,BECN1,BIRC5,CA2,CABYR,CCND1,CD14,CDK14,CENPA,COPG1,CSPP1,CTSD,EGFR,ENPP4,ENTPD5,ETV4,FAH,FBXO4,FGFR1,FGFR2,GNMT,GOLM1,GSTM1,GSTP1,H2AFY,HIF1A,HSP90AA1,HSPA5,IFT81,IGF2,IGFBP2,ING4,IQGAP1,IQGAP2,JUN,KCTD2,LBP,LDHC,LETM1,LMCD1,LTBR,MAT2A,MDM2,MMP2,MMP9,NDRG1,NFE2L1,NFE2L2,NOTCH1,NUPR1,OIT3,PDGFRL,PIK3CA,PI…	98
Gastrointestinal Disease	liver cancer	8.23E-05		0.032	ABCC3,ACY1,ADAM12,ADAM17,ADAM9,ADAMTS1,ALPL,ARID2,ARL2,ASRGL1,ATP1B3,AURKA,AXIN2,B4GALT1,BCL2,BECN1,BIRC5,CA2,CABYR,CCND1,CD14,CDK14,CENPA,COPG1,CSPP1,CTSD,EGFR,ENPP4,ENTPD5,ETV4,FAH,FBXO4,FGFR1,FGFR2,GNMT,GOLM1,GSTM1,GSTP1,H2AFY,HIF1A,HSP90AA1,HSPA5,IFT81,IGF2,IGFBP2,ING4,IQGAP1,IQGAP2,JUN,KCTD2,LBP,LDHC,LETM1,LMCD1,LTBR,MAT2A,MDM2,MMP2,MMP9,NDRG1,NFE2L1,NFE2L2,NOTCH1,NUPR1,OIT3,PDGFRL,PIK3CA,PI…	98
Hepatic System Disease	liver cancer	8.23E-05		0.032	ABCC3,ACY1,ADAM12,ADAM17,ADAM9,ADAMTS1,ALPL,ARID2,ARL2,ASRGL1,ATP1B3,AURKA,AXIN2,B4GALT1,BCL2,BECN1,BIRC5,CA2,CABYR,CCND1,CD14,CDK14,CENPA,COPG1,CSPP1,CTSD,EGFR,ENPP4,ENTPD5,ETV4,FAH,FBXO4,FGFR1,FGFR2,GNMT,GOLM1,GSTM1,GSTP1,H2AFY,HIF1A,HSP90AA1,HSPA5,IFT81,IGF2,IGFBP2,ING4,IQGAP1,IQGAP2,JUN,KCTD2,LBP,LDHC,LETM1,LMCD1,LTBR,MAT2A,MDM2,MMP2,MMP9,NDRG1,NFE2L1,NFE2L2,NOTCH1,NUPR1,OIT3,PDGFRL,PIK3CA,PI…	98
Cardiovascular System Development and Function	vascularization	9.36E-05		-0.239	ADAM9,ADAMTS1,ADRA2B,APOE,ARHGEF4,B4GALT1,C3,CD47,CDH13,COMMD1,CRYAB,CXCR4,CYR61,EFNA1,EFNB1,EPAS1,EPHB2,FGF1,FGFR1,HIF1A,ID1,ID3,IGF2,ITGB8,LGALS1,LTBR,MB,MFGE8,MMP2,MMP9,NOS3,NOTCH1,NRP1,PDGFA,PLCD3,PLD1,PTH1R,RB1,RELB,RHOJ,SERPINF1,SRC,STK4,TGFBR2,THBS2,TP53,VCAM1,VEGFA,VEGFC,VLDLR	50
Nervous System Development and Function	foliation of cerebellum	9.67E-05		1.000	CCND1,CCND2,CDK5R1,DNER,EN2,GNPAT,NPAS3,NRCAM,TMEM176B,VLDLR,XPA,ZIC1,ZIC4	13
Tissue Development	foliation of cerebellum	9.67E-05		1.000	CCND1,CCND2,CDK5R1,DNER,EN2,GNPAT,NPAS3,NRCAM,TMEM176B,VLDLR,XPA,ZIC1,ZIC4	13
Embryonic Development	foliation of cerebellum	9.67E-05		1.000	CCND1,CCND2,CDK5R1,DNER,EN2,GNPAT,NPAS3,NRCAM,TMEM176B,VLDLR,XPA,ZIC1,ZIC4	13
Organ Development	foliation of cerebellum	9.67E-05		1.000	CCND1,CCND2,CDK5R1,DNER,EN2,GNPAT,NPAS3,NRCAM,TMEM176B,VLDLR,XPA,ZIC1,ZIC4	13
Organismal Development	foliation of cerebellum	9.67E-05		1.000	CCND1,CCND2,CDK5R1,DNER,EN2,GNPAT,NPAS3,NRCAM,TMEM176B,VLDLR,XPA,ZIC1,ZIC4	13
Nervous System Development and Function	abnormal morphology of granule cell layer	1.04E-04			ASTN1,CCND1,CCND2,CDK5R1,CXCR4,DAB1,EN2,GM2A,MDM2,NRCAM,PLXNA2,RB1,SERPINE2,TMEM176B,XPA	15
Organ Morphology	abnormal morphology of granule cell layer	1.04E-04			ASTN1,CCND1,CCND2,CDK5R1,CXCR4,DAB1,EN2,GM2A,MDM2,NRCAM,PLXNA2,RB1,SERPINE2,TMEM176B,XPA	15
Cellular Assembly and Organization	development of cytoplasm	1.05E-04		1.704	AKAP1,APOE,APP,ARHGAP18,ARL2,ATG16L1,BECN1,BIRC5,C12orf44,CAPN1,CAPZB,CLEC2D,CNP,COQ7,CRYAB,CTSD,CTTN,CYB5R3,DPYSL2,DSTN,EDNRA,EGFR,F2R,FGF1,FKBP4,FLNA,FYN,GAS7,GDI1,GNAO1,GNG7,HDAC6,IPO4,ITGA3,JUNB,KANK1,KANK4,KIF2C,LAMP1,LAMP2,LETM1,LIMK2,LMCD1,MAGI1,MAP3K1,MCF2L,MIF,MLST8,MMP2,MTSS1,MYLK,NOS3,NTRK2,PAFAH1B1,PALM2-AKAP2,PEX11A,PEX26,Pfn2,PIP5K1B,PLD1,PLXNB1,PPARGC1A,PPM1E,PREX1,PRKCE,PRKCQ,PTH1…	89
Cellular Movement	cell movement of brain cells	1.11E-04		-0.970	ASTN1,BMPR1A,CDK5R1,CXCR4,DAB1,DCLK1,EFNB1,EPHB2,FLNA,FOXG1,GNPAT,MYH10,MYH9,NDE1,NOTCH1,NRCAM,NTRK2,PAFAH1B1,PREX1,PRKCZ,PTK2,PTN,RAC1,SEMA3F,SKIL,VEGFA	26
Neurological Disease	brain cancer	1.15E-04		-0.147	ACTA2,ACY1,ADAM12,ADAM9,AEBP1,AKAP12,ALDH2,APOBEC1,ARAF,ASS1,BCL2,BCOR,C3,Camk2b,CCND1,CHI3L1,CLEC2D,CLK4,CXCL16,DAPK1,DLL1,DOCK1,EGFR,EGR1,ENO3,EZH2,FAM91A1,FLNA,FOLR1,FOXG1,GADD45A,GNB4,HES6,HMOX1,HSPA5,ID1,IDE,IGF2,IGFBP2,MDM2,MMP9,NES,NOG,NPTX1,OLIG1,OLIG2,PIK3CA,PISD,PKM,PRKCB,PXMP2,RAC1,RASSF1,RB1,RNASE1,SFRP1,SLC9A3R1,SMARCB1,SOX2,SRC,TNC,TOP2A,TP53,VAV3,VCAM1,WIF1,ZEB2	67
Cancer	brain cancer	1.15E-04		-0.147	ACTA2,ACY1,ADAM12,ADAM9,AEBP1,AKAP12,ALDH2,APOBEC1,ARAF,ASS1,BCL2,BCOR,C3,Camk2b,CCND1,CHI3L1,CLEC2D,CLK4,CXCL16,DAPK1,DLL1,DOCK1,EGFR,EGR1,ENO3,EZH2,FAM91A1,FLNA,FOLR1,FOXG1,GADD45A,GNB4,HES6,HMOX1,HSPA5,ID1,IDE,IGF2,IGFBP2,MDM2,MMP9,NES,NOG,NPTX1,OLIG1,OLIG2,PIK3CA,PISD,PKM,PRKCB,PXMP2,RAC1,RASSF1,RB1,RNASE1,SFRP1,SLC9A3R1,SMARCB1,SOX2,SRC,TNC,TOP2A,TP53,VAV3,VCAM1,WIF1,ZEB2	67
Cellular Growth and Proliferation	proliferation of tumor cell lines	1.19E-04	Increased	2.043	AAGAB,ABCB6,ABTB1,ACTN4,ADAM17,ADAMTS1,AHSA1,AKAP12,ANGPT2,APEX1,APP,ARAF,ARHGDIG,ARL2BP,ASCL1,AURKA,B3GAT1,BAG1,BCL2,BECN1,BID,BIRC5,BMPR1A,BMPR2,CALCA,CALR,CAMK2N1,CCND1,CCND2,CD59,CD81,CDC25A,CDCA2,CDCA8,CDH13,CDH4,CDK11A/CDK11B,CDK14,CDK5R1,CEBPA,CHN2,CIRBP,CITED1,CLDN2,CTNNBIP1,CTSD,CTTN,CUL4A,CXCR4,CXCR7,CYR61,DAPK1,DLL1,DUSP4,EEF2K,EFNA1,EGFR,EGR1,ENTPD5,EPAS1,ETS2,ETV1,EXTL3,EZH2,F2R,FABP…	256
Cellular Development	proliferation of tumor cell lines	1.19E-04	Increased	2.043	AAGAB,ABCB6,ABTB1,ACTN4,ADAM17,ADAMTS1,AHSA1,AKAP12,ANGPT2,APEX1,APP,ARAF,ARHGDIG,ARL2BP,ASCL1,AURKA,B3GAT1,BAG1,BCL2,BECN1,BID,BIRC5,BMPR1A,BMPR2,CALCA,CALR,CAMK2N1,CCND1,CCND2,CD59,CD81,CDC25A,CDCA2,CDCA8,CDH13,CDH4,CDK11A/CDK11B,CDK14,CDK5R1,CEBPA,CHN2,CIRBP,CITED1,CLDN2,CTNNBIP1,CTSD,CTTN,CUL4A,CXCR4,CXCR7,CYR61,DAPK1,DLL1,DUSP4,EEF2K,EFNA1,EGFR,EGR1,ENTPD5,EPAS1,ETS2,ETV1,EXTL3,EZH2,F2R,FABP…	256
Cellular Assembly and Organization	microtubule dynamics	1.24E-04		0.585	ABI1,ADCY1,AKAP12,AMIGO1,ANGPT2,APOE,APP,ARHGAP20,ARHGAP44,ARHGEF4,ARHGEF6,ARL2,ARSA,ASCL1,BACE1,BCL2,BECN1,BIRC5,C1orf151-NBL1/NBL1,C2CD3,CAMK2A,CAPNS1,CAPZB,CD47,CD81,CDH13,CDH4,CDK5R1,CHN2,CNP,CRYAB,CTTN,CXCR4,CYFIP1,CYR61,DAB1,DAG1,DAPK1,DBN1,DCLK1,DCLK2,DDAH1,DDR1,DNER,DNM1L,DOCK1,DPYSL2,DPYSL3,Dst,DTNBP1,DZIP1L,EDNRA,EFNA1,EFNB1,EGFR,EIF4EBP1,EPHB2,ETV4,F2R,FGF1,FGFR1,FGFR2,FKBP4,FLNA,FLOT1…	200
Cellular Function and Maintenance	microtubule dynamics	1.24E-04		0.585	ABI1,ADCY1,AKAP12,AMIGO1,ANGPT2,APOE,APP,ARHGAP20,ARHGAP44,ARHGEF4,ARHGEF6,ARL2,ARSA,ASCL1,BACE1,BCL2,BECN1,BIRC5,C1orf151-NBL1/NBL1,C2CD3,CAMK2A,CAPNS1,CAPZB,CD47,CD81,CDH13,CDH4,CDK5R1,CHN2,CNP,CRYAB,CTTN,CXCR4,CYFIP1,CYR61,DAB1,DAG1,DAPK1,DBN1,DCLK1,DCLK2,DDAH1,DDR1,DNER,DNM1L,DOCK1,DPYSL2,DPYSL3,Dst,DTNBP1,DZIP1L,EDNRA,EFNA1,EFNB1,EGFR,EIF4EBP1,EPHB2,ETV4,F2R,FGF1,FGFR1,FGFR2,FKBP4,FLNA,FLOT1…	200
Nervous System Development and Function	morphology of brain cells	1.26E-04			ARSA,ASTN1,BID,CCND2,CD81,CDK5R1,CXCR4,DNER,EGFR,EGR1,FYN,GM2A,GNPAT,HDAC6,KLF7,Map2,MDM2,MECP2,NAGLU,NRCAM,PAFAH1B1,PTK2,PVALB,RB1,SERPINE2,SLC1A3,SPARCL1,SYNCRIP,TMEM176B,VLDLR,XPA	31
Organ Morphology	morphology of brain cells	1.26E-04			ARSA,ASTN1,BID,CCND2,CD81,CDK5R1,CXCR4,DNER,EGFR,EGR1,FYN,GM2A,GNPAT,HDAC6,KLF7,Map2,MDM2,MECP2,NAGLU,NRCAM,PAFAH1B1,PTK2,PVALB,RB1,SERPINE2,SLC1A3,SPARCL1,SYNCRIP,TMEM176B,VLDLR,XPA	31
Cell Morphology	morphology of brain cells	1.26E-04			ARSA,ASTN1,BID,CCND2,CD81,CDK5R1,CXCR4,DNER,EGFR,EGR1,FYN,GM2A,GNPAT,HDAC6,KLF7,Map2,MDM2,MECP2,NAGLU,NRCAM,PAFAH1B1,PTK2,PVALB,RB1,SERPINE2,SLC1A3,SPARCL1,SYNCRIP,TMEM176B,VLDLR,XPA	31
Neurological Disease	brain tumor	1.26E-04		-0.417	ACTA2,ACY1,ADAM12,ADAM9,AEBP1,AKAP12,ALDH2,APOBEC1,ARAF,ASS1,B3GAT1,BCL2,BCOR,C3,Camk2b,CCND1,CHI3L1,CLEC2D,CLK4,CXCL16,DAPK1,DLL1,DOCK1,EGFR,EGR1,ENO3,EZH2,FAM91A1,FLNA,FOLR1,FOXG1,GADD45A,GNB4,HES6,HMOX1,HSPA5,ID1,IDE,IGF2,IGFBP2,MDM2,MMP9,NES,NOG,NPTX1,OLIG1,OLIG2,PIK3CA,PISD,PKM,PRKCB,PXMP2,RAC1,RASSF1,RB1,RNASE1,SFRP1,SLC6A2,SLC9A3R1,SMARCB1,SOX2,SRC,TNC,TOP2A,TP53,VAV3,VCAM1,VEGFA,WIF1,ZEB2	70
Cancer	brain tumor	1.26E-04		-0.417	ACTA2,ACY1,ADAM12,ADAM9,AEBP1,AKAP12,ALDH2,APOBEC1,ARAF,ASS1,B3GAT1,BCL2,BCOR,C3,Camk2b,CCND1,CHI3L1,CLEC2D,CLK4,CXCL16,DAPK1,DLL1,DOCK1,EGFR,EGR1,ENO3,EZH2,FAM91A1,FLNA,FOLR1,FOXG1,GADD45A,GNB4,HES6,HMOX1,HSPA5,ID1,IDE,IGF2,IGFBP2,MDM2,MMP9,NES,NOG,NPTX1,OLIG1,OLIG2,PIK3CA,PISD,PKM,PRKCB,PXMP2,RAC1,RASSF1,RB1,RNASE1,SFRP1,SLC6A2,SLC9A3R1,SMARCB1,SOX2,SRC,TNC,TOP2A,TP53,VAV3,VCAM1,VEGFA,WIF1,ZEB2	70
Cellular Assembly and Organization	organization of cytoskeleton	1.27E-04		0.447	ABI1,ADAM12,ADCY1,AGFG1,AKAP12,ALDOA,AMIGO1,ANGPT2,APOE,APP,ARHGAP20,ARHGAP44,ARHGEF4,ARHGEF6,ARL2,ARPC1A,ARSA,ASCL1,BACE1,BCL2,BECN1,BFSP2,BIRC5,C1orf151-NBL1/NBL1,C2CD3,CALR,CAMK2A,CAPNS1,CAPZB,CD47,CD81,CDH13,CDH4,CDK5R1,CHN2,CNP,CRYAB,CTTN,CXCR4,CYFIP1,CYR61,DAB1,DAG1,DAPK1,DBN1,DCLK1,DCLK2,DDAH1,DDR1,DNER,DNM1L,DOCK1,DPYSL2,DPYSL3,Dst,DTNBP1,DZIP1L,EDNRA,EFNA1,EFNB1,EGFR,EIF4EBP1,EPB41L2,EPH…	231
Cellular Function and Maintenance	organization of cytoskeleton	1.27E-04		0.447	ABI1,ADAM12,ADCY1,AGFG1,AKAP12,ALDOA,AMIGO1,ANGPT2,APOE,APP,ARHGAP20,ARHGAP44,ARHGEF4,ARHGEF6,ARL2,ARPC1A,ARSA,ASCL1,BACE1,BCL2,BECN1,BFSP2,BIRC5,C1orf151-NBL1/NBL1,C2CD3,CALR,CAMK2A,CAPNS1,CAPZB,CD47,CD81,CDH13,CDH4,CDK5R1,CHN2,CNP,CRYAB,CTTN,CXCR4,CYFIP1,CYR61,DAB1,DAG1,DAPK1,DBN1,DCLK1,DCLK2,DDAH1,DDR1,DNER,DNM1L,DOCK1,DPYSL2,DPYSL3,Dst,DTNBP1,DZIP1L,EDNRA,EFNA1,EFNB1,EGFR,EIF4EBP1,EPB41L2,EPH…	231
Cancer	liver tumor	1.35E-04		0.229	ABCC3,ACY1,ADAM12,ADAM17,ADAM9,ADAMTS1,ALPL,ARID2,ARL2,ASRGL1,ATP1B3,AURKA,AXIN2,B4GALT1,BCL2,BECN1,BIRC5,CA2,CABYR,CCND1,CCNG1,CD14,CDK14,CENPA,COPG1,CSPP1,CTSD,EGFR,ENPP4,ENTPD5,ETV4,FAH,FBXO4,FGFR1,FGFR2,GNMT,GOLM1,GSTM1,GSTP1,H2AFY,HIF1A,HSP90AA1,HSPA5,IFT81,IGF2,IGFBP2,ING4,IQGAP1,IQGAP2,JUN,KCTD2,LBP,LDHC,LETM1,LMCD1,LTBR,MAT2A,MDM2,MMP2,MMP9,NDRG1,NFE2L1,NFE2L2,NOTCH1,NQO2,NUPR1,OIT3,PDGFR…	102
Gastrointestinal Disease	liver tumor	1.35E-04		0.229	ABCC3,ACY1,ADAM12,ADAM17,ADAM9,ADAMTS1,ALPL,ARID2,ARL2,ASRGL1,ATP1B3,AURKA,AXIN2,B4GALT1,BCL2,BECN1,BIRC5,CA2,CABYR,CCND1,CCNG1,CD14,CDK14,CENPA,COPG1,CSPP1,CTSD,EGFR,ENPP4,ENTPD5,ETV4,FAH,FBXO4,FGFR1,FGFR2,GNMT,GOLM1,GSTM1,GSTP1,H2AFY,HIF1A,HSP90AA1,HSPA5,IFT81,IGF2,IGFBP2,ING4,IQGAP1,IQGAP2,JUN,KCTD2,LBP,LDHC,LETM1,LMCD1,LTBR,MAT2A,MDM2,MMP2,MMP9,NDRG1,NFE2L1,NFE2L2,NOTCH1,NQO2,NUPR1,OIT3,PDGFR…	102
Hepatic System Disease	liver tumor	1.35E-04		0.229	ABCC3,ACY1,ADAM12,ADAM17,ADAM9,ADAMTS1,ALPL,ARID2,ARL2,ASRGL1,ATP1B3,AURKA,AXIN2,B4GALT1,BCL2,BECN1,BIRC5,CA2,CABYR,CCND1,CCNG1,CD14,CDK14,CENPA,COPG1,CSPP1,CTSD,EGFR,ENPP4,ENTPD5,ETV4,FAH,FBXO4,FGFR1,FGFR2,GNMT,GOLM1,GSTM1,GSTP1,H2AFY,HIF1A,HSP90AA1,HSPA5,IFT81,IGF2,IGFBP2,ING4,IQGAP1,IQGAP2,JUN,KCTD2,LBP,LDHC,LETM1,LMCD1,LTBR,MAT2A,MDM2,MMP2,MMP9,NDRG1,NFE2L1,NFE2L2,NOTCH1,NQO2,NUPR1,OIT3,PDGFR…	102
Cellular Assembly and Organization	fibrogenesis	1.40E-04		1.308	AKAP1,APBA2,APOE,APP,ARHGAP18,ARL2,BACE1,BIRC5,CALCA,CAPN1,CAPZB,CD14,CLEC2D,CNP,COL5A1,CRYAB,CTTN,CYB5R3,DPYSL2,DSTN,EDNRA,EGFR,EPAS1,F2R,FGF1,FKBP4,FYN,GAS7,GFAP,GNAO1,GNG7,HDAC6,HIF1A,HSD11B1,HSPA5,IDE,ITGA3,JUNB,KANK1,KANK4,KIF2C,LBP,LIMK2,LMCD1,MAGI1,MAP3K1,MCF2L,MIF,MLST8,MMP2,MOG,MTSS1,MYLK,PAFAH1B1,Pfn2,PIP5K1B,PKP2,PLD1,PLXNB1,PPM1E,PREX1,PRKCE,PRKCQ,PSTPIP1,PTK2,PXN,RAC1,RASSF1,RGCC,RGS…	84
Tissue Development	fibrogenesis	1.40E-04		1.308	AKAP1,APBA2,APOE,APP,ARHGAP18,ARL2,BACE1,BIRC5,CALCA,CAPN1,CAPZB,CD14,CLEC2D,CNP,COL5A1,CRYAB,CTTN,CYB5R3,DPYSL2,DSTN,EDNRA,EGFR,EPAS1,F2R,FGF1,FKBP4,FYN,GAS7,GFAP,GNAO1,GNG7,HDAC6,HIF1A,HSD11B1,HSPA5,IDE,ITGA3,JUNB,KANK1,KANK4,KIF2C,LBP,LIMK2,LMCD1,MAGI1,MAP3K1,MCF2L,MIF,MLST8,MMP2,MOG,MTSS1,MYLK,PAFAH1B1,Pfn2,PIP5K1B,PKP2,PLD1,PLXNB1,PPM1E,PREX1,PRKCE,PRKCQ,PSTPIP1,PTK2,PXN,RAC1,RASSF1,RGCC,RGS…	84
Cell Cycle	G1/S phase	1.63E-04		1.325	BCL2,BIRC5,CAMK2A,Camk2b,CAPNS1,CCND1,CCND2,CCNG1,CDC25A,CEBPA,CUL4A,CYLD,DARS,EIF4EBP1,ESRRA,GADD45A,GADD45B,GADD45G,GNL3,HES1,ID2,ITGAV,JUN,MAP2K3,MDM2,NASP,NFATC1,PLK2,PPARGC1B,PPP3CA,PRKCE,PRNP,PTK2,RAC1,RB1,RHOU,SKP2,SOX2,TFCP2,TOB2,TP53,VEGFA,YWHAQ,ZEB2	44
Small Molecule Biochemistry	metabolism of amino acid analogs	1.93E-04		0.762	ABAT,ALDH5A1,ASS1,BCL2,CSAD,DNMT1,EGR1,FOLR1,GAD1,GART,GNMT,ME2,MTHFD1,PVALB,SLC1A1,SLC1A3	16
Amino Acid Metabolism	metabolism of amino acid analogs	1.93E-04		0.762	ABAT,ALDH5A1,ASS1,BCL2,CSAD,DNMT1,EGR1,FOLR1,GAD1,GART,GNMT,ME2,MTHFD1,PVALB,SLC1A1,SLC1A3	16
Cellular Growth and Proliferation	colony formation of cells	1.97E-04	Increased	2.661	ADAM17,AKAP12,BACH2,BAG1,BCL2,BCL2L11,BECN1,BIRC5,CBLB,CCND1,CEBPA,CHFR,CTSD,CYR61,DYRK3,EGFR,EGR1,EIF4EBP1,EPAS1,FEN1,FGFR1,FGFR2,FIP1L1,FOLR1,FRMD6,GADD45A,GADD45B,GADD45G,HDGF,HES1,HIF1A,IGFBP2,ING4,JAK2,JUN,JUNB,JUND,KHDRBS1,LAPTM4B,LMO3,MAD2L1,MAP3K1,MCAM,MCF2L,MIF,MLLT11,MMP2,MMP9,NDRG1,NFATC1,NGFR,NOTCH1,NTRK2,NUPR1,PBK,PIK3CA,PIK3R1,PLCD4,PPP1R12C,PPP3CA,PRKCZ,PSMD10,PTK2,PTN,PTPRF,RAC1,R…	97
Cellular Assembly and Organization	morphology of filaments	2.04E-04			ABI1,APP,BGN,COL5A1,CRYAB,MTSS1,OGN,PCOLCE,PIK3R1,PLOD1,SPAST,THBS2	12
Cell Morphology	morphology of filaments	2.04E-04			ABI1,APP,BGN,COL5A1,CRYAB,MTSS1,OGN,PCOLCE,PIK3R1,PLOD1,SPAST,THBS2	12
Hereditary Disorder	meiotic nondisjunction	2.05E-04			ALPL,APP,BACE1,BIRC5,CCND1,CRELD1,CRYAB,DLL1,ETS2,FABP7,HES1,JAK2,NOTCH1,TP53,TYMS	15
Developmental Disorder	meiotic nondisjunction	2.05E-04			ALPL,APP,BACE1,BIRC5,CCND1,CRELD1,CRYAB,DLL1,ETS2,FABP7,HES1,JAK2,NOTCH1,TP53,TYMS	15
Cell Death and Survival	cell viability of melanoma cell lines	2.13E-04		0.578	BAG1,BCL2,BIRC5,CXCR7,DUSP6,FLNA,GSTM1,MCAM,MDM2,NRP1,RHOJ,SMARCA2,TNFAIP8	13
Cell Cycle	cell cycle progression	2.26E-04		-0.811	ABTB1,ACLY,ADAM12,ADCY2,APBB2,APBB3,APOE,APP,ARHGAP18,AURKA,B4GALT1,BCL2,BCL2L11,BIRC5,BLM,BMPR1A,BMPR2,BUB3,C2orf40,CALCA,CALR,CAMK2A,CAMK2N1,CCNC,CCND1,CCND2,CCNG1,CCNO,CDC14B,CDC23,CDC25A,CDCA8,CDK11A/CDK11B,CDK14,CDK19,CDK5R1,CDK5RAP1,CEBPA,CENPA,CHFR,CHN2,CIRBP,CRYAB,CUL4A,CYLD,CYR61,DCLK1,DNMT1,E2F6,EGFR,EGR1,EIF4EBP1,EZH2,FBXO4,FGF1,FGFR1,FGFR2,FLNA,FOXC1,FOXG1,FRMD6,FYN,GADD45A,GADD45B,GA…	203
Nervous System Development and Function	morphology of cerebral cortex	2.30E-04			APBB2,APOE,APP,BCL2L11,BID,CD81,CDK5R1,Ckmt1,CUX2,CXCR4,DAB1,EGFR,FGF1,FYN,GM2A,GRIA2,HDAC6,HSD11B1,ITGA3,KIF1B,KIF2A,KLF7,Map2,MARCKSL1,MECP2,MKKS,NAGLU,NCAM1,NDE1,NOS3,NOTCH1,NPAS3,OTX1,PAFAH1B1,PEX13,POLB,PPARGC1A,PPT1,PTK2,RB1,RGS2,SLC1A2,SYNCRIP,TNR,VLDLR	45
Organ Morphology	morphology of cerebral cortex	2.30E-04			APBB2,APOE,APP,BCL2L11,BID,CD81,CDK5R1,Ckmt1,CUX2,CXCR4,DAB1,EGFR,FGF1,FYN,GM2A,GRIA2,HDAC6,HSD11B1,ITGA3,KIF1B,KIF2A,KLF7,Map2,MARCKSL1,MECP2,MKKS,NAGLU,NCAM1,NDE1,NOS3,NOTCH1,NPAS3,OTX1,PAFAH1B1,PEX13,POLB,PPARGC1A,PPT1,PTK2,RB1,RGS2,SLC1A2,SYNCRIP,TNR,VLDLR	45
Cellular Movement	cell movement	2.34E-04		1.110	ABHD2,ACTN4,ADAM12,ADAM17,ADAM9,ADAMTS1,ADAMTS7,Aldh1a7,ALDOA,ANGPT2,APBB2,APLNR,APOE,APP,AQP9,ARHGAP22,ARHGEF4,ARHGEF6,ARID5B,ASCL1,ASIC1,ASTN1,ATG16L1,AURKA,B3GAT1,B4GALT1,BAG1,BCL2,BGN,BID,BMPR1A,BMPR2,BRMS1,C1orf151-NBL1/NBL1,C3,CABYR,CALCA,CALR,CAPN1,CAPNS1,CBLB,CCND1,CD14,CD1D,CD47,CD59,Cd59a,CD63,CD81,CDH13,CDH4,CDK14,CDK5R1,CEBPA,CHFR,CHI3L1,CHN2,CHRD,CHST2,CNP,CORO1B,CRYAB,CTNNA1,CTTN,CX…	355
Cardiovascular System Development and Function	morphology of cardiovascular system	2.48E-04			ABI1,ACTA2,ACTN4,ADAM12,ADAM17,ADAM9,ADD3,ADRA2B,AKAP12,APOE,APP,ARSB,ATP2A2,B4GALT1,BCL2,BIRC3,BLM,BMP1,BMPR1A,BMPR2,C1GALT1C1,CALR,CAPN1,CCND1,CCND2,CIAPIN1,CITED1,COL5A1,COMMD1,CRYAB,CTTN,CXCR4,CXCR7,DDAH1,DOCK1,DPH3,EDNRA,EDNRB,EFNA1,EGLN1,EGLN3,ELOVL4,EPAS1,EPN2,F2R,FGFR1,FGFR2,FLNA,FMOD,FZD5,G6PD,GAA,GADD45A,GFAP,GP1BB,GPR124,HIF1A,HMOX1,HSPB8,HSPG2,HUS1,ID1,ID3,IFT122,IGF2,ITGA3,ITGAV,ITGB…	137
Cell Death and Survival	cell death of brain cancer cell lines	2.54E-04		0.137	APP,BCL2,BECN1,BIRC3,BIRC5,CALR,CD59,CDC25A,CRYAB,DHCR24,DLL1,EEF2K,EGFR,EGLN1,EGLN3,EIF4EBP1,EPAS1,GRIA2,HIF1A,HOXA7,JUN,MMP9,NOTCH1,NRP1,PDPK1,PRKCE,PRNP,SIRPA,TP53,VEGFA	30
Cancer	non-small cell lung cancer	2.60E-04			ACTR10,ADAM12,ADAM17,ADAMTS1,APEX1,AURKA,BAG1,BCL2,BIRC5,CCND1,CDCA8,CDH13,CEBPA,CHI3L1,CTSD,DUSP6,EGFR,EPAS1,FGFR1,FGFR2,FUBP1,GART,GSTM1,GSTP1,HES1,HIF1A,HSPD1,ID1,ITGA3,ITGAV,JAK2,MCM2,MDM2,MMP9,MPO,MTAP,MYL12A,NT5E,PIK3CA,POLD4,POLH,PRKCB,PRKCE,PRR13,RALA,RB1,RHOC,RNASE1,SLC29A1,TGFBR2,TOP1,TP53,TP63,TUBB4B,TYMS,VEGFA,VEGFC,VIM	58
Respiratory Disease	non-small cell lung cancer	2.60E-04			ACTR10,ADAM12,ADAM17,ADAMTS1,APEX1,AURKA,BAG1,BCL2,BIRC5,CCND1,CDCA8,CDH13,CEBPA,CHI3L1,CTSD,DUSP6,EGFR,EPAS1,FGFR1,FGFR2,FUBP1,GART,GSTM1,GSTP1,HES1,HIF1A,HSPD1,ID1,ITGA3,ITGAV,JAK2,MCM2,MDM2,MMP9,MPO,MTAP,MYL12A,NT5E,PIK3CA,POLD4,POLH,PRKCB,PRKCE,PRR13,RALA,RB1,RHOC,RNASE1,SLC29A1,TGFBR2,TOP1,TP53,TP63,TUBB4B,TYMS,VEGFA,VEGFC,VIM	58
Cancer	benign neoplasia	2.60E-04		-0.685	ACTA2,ADAM12,ADCYAP1R1,ADRA2B,AEBP1,AHCYL1,ALDH2,ALDOA,ANGPT2,APOBEC1,ARAF,ASS1,ATP1A1,ATP2A2,ATP4A,BAI3,BCL2,BECN1,BIRC5,C3,CACNB2,CALR,Camk2b,CCNC,CCND1,CCND2,CETN3,CGRRF1,CLDN2,CNP,CXCL14,CXCR7,CYLD,CYR61,DAP3,DAPK1,DBN1,DCLK1,DLL1,DNMT1,EDNRA,EDNRB,EGFR,EGR1,EIF4EBP1,ENO3,ENTPD5,EXT1,EZH2,FABP5,FAM20A,FAM57A,FBXO4,FGFR1,FGFR2,FH,FMOD,FOLR1,GADD45A,GLRX,GNB4,GRIA2,Gsta4,GSTP1,HIF1A,HMOX1,ID1,I…	139
Cellular Growth and Proliferation	proliferation of embryonic cells	2.73E-04		0.200	ACSL6,ADRA2B,APP,ASCL1,BMPR1A,CHRD,CTNNA1,CTNNBIP1,DLL1,EGFR,EGLN1,F2R,FEN1,FGFR1,FGFR2,FOXG1,HIF1A,HSPG2,ID1,ID3,IGF2,KCNIP3,KRT19,LRP6,MAP3K1,MFGE8,MSX1,MXI1,NDE1,NOG,NOTCH1,PAFAH1B1,PDGFA,PDPK1,PIK3R1,PLCD3,PRPF19,PTN,PTP4A2,RB1,SERPINF1,SOCS3,SOX2,SRC,STK4,TGFBR2,TP53,TP63,VEGFA,VEGFC,WNT5A,WNT7A,WNT7B,ZIC1	54
Cellular Development	proliferation of embryonic cells	2.73E-04		0.200	ACSL6,ADRA2B,APP,ASCL1,BMPR1A,CHRD,CTNNA1,CTNNBIP1,DLL1,EGFR,EGLN1,F2R,FEN1,FGFR1,FGFR2,FOXG1,HIF1A,HSPG2,ID1,ID3,IGF2,KCNIP3,KRT19,LRP6,MAP3K1,MFGE8,MSX1,MXI1,NDE1,NOG,NOTCH1,PAFAH1B1,PDGFA,PDPK1,PIK3R1,PLCD3,PRPF19,PTN,PTP4A2,RB1,SERPINF1,SOCS3,SOX2,SRC,STK4,TGFBR2,TP53,TP63,VEGFA,VEGFC,WNT5A,WNT7A,WNT7B,ZIC1	54
Embryonic Development	proliferation of embryonic cells	2.73E-04		0.200	ACSL6,ADRA2B,APP,ASCL1,BMPR1A,CHRD,CTNNA1,CTNNBIP1,DLL1,EGFR,EGLN1,F2R,FEN1,FGFR1,FGFR2,FOXG1,HIF1A,HSPG2,ID1,ID3,IGF2,KCNIP3,KRT19,LRP6,MAP3K1,MFGE8,MSX1,MXI1,NDE1,NOG,NOTCH1,PAFAH1B1,PDGFA,PDPK1,PIK3R1,PLCD3,PRPF19,PTN,PTP4A2,RB1,SERPINF1,SOCS3,SOX2,SRC,STK4,TGFBR2,TP53,TP63,VEGFA,VEGFC,WNT5A,WNT7A,WNT7B,ZIC1	54
Nucleic Acid Metabolism	metabolism of purine nucleotide	2.77E-04			ACLY,ATP1A1,ATP2A2,ATP4A,ATP5B,ATP5F1,ATP5J,ATP5O,ATP6V0D1,ATP6V1C1,BLM,CLPX,CYB5R4,DCXR,DLST,DPM1,GPD1,GPD2,HSP90AA1,IDE,IDH3A,IDH3B,IDH3G,KIF1B,MDH1,MDH2,MYH9,NT5E,OLA1,PDE1B,RHOBTB3,RUVBL2,TOP2A,VPS4B	34
Small Molecule Biochemistry	metabolism of purine nucleotide	2.77E-04			ACLY,ATP1A1,ATP2A2,ATP4A,ATP5B,ATP5F1,ATP5J,ATP5O,ATP6V0D1,ATP6V1C1,BLM,CLPX,CYB5R4,DCXR,DLST,DPM1,GPD1,GPD2,HSP90AA1,IDE,IDH3A,IDH3B,IDH3G,KIF1B,MDH1,MDH2,MYH9,NT5E,OLA1,PDE1B,RHOBTB3,RUVBL2,TOP2A,VPS4B	34
Cellular Assembly and Organization	binding of actin cytoskeleton	2.95E-04		1.342	ARHGAP44,Camk2b,FLNA,RAC1,SLC9A3R1	5
Cell Morphology	morphology of melanocytes	2.95E-04			BCL2,BCL2L11,EDNRB,SPARC,SYTL2	5
Tissue Morphology	morphology of melanocytes	2.95E-04			BCL2,BCL2L11,EDNRB,SPARC,SYTL2	5
Neurological Disease	neuroinflammation of brain	2.95E-04		-0.672	APP,CDK5R1,GFAP,PPT1,VIM	5
Inflammatory Disease	neuroinflammation of brain	2.95E-04		-0.672	APP,CDK5R1,GFAP,PPT1,VIM	5
Inflammatory Response	neuroinflammation of brain	2.95E-04		-0.672	APP,CDK5R1,GFAP,PPT1,VIM	5
Cell Signaling	sequestration of Ca2+	2.95E-04		0.000	ATP2A2,BCL2,CALR,Ckmt1,PVALB	5
Molecular Transport	sequestration of Ca2+	2.95E-04		0.000	ATP2A2,BCL2,CALR,Ckmt1,PVALB	5
Vitamin and Mineral Metabolism	sequestration of Ca2+	2.95E-04		0.000	ATP2A2,BCL2,CALR,Ckmt1,PVALB	5
Cell Cycle	G1 phase of breast cancer cell lines	2.98E-04		0.747	CAMK1,CCND1,CCNG1,CDC25A,ESRRA,HES1,JUN,LGALS1,MDM2,NFE2L2,RASSF1,SMARCB1,SOX2,TP53	14
Cellular Growth and Proliferation	proliferation of kidney cancer cell lines	2.98E-04		-0.597	AAGAB,ADAM17,EGFR,IGF2,NDRG2,OSGIN1,RASSF1,SFRP1,TGFBR2,TIMP4,VEGFA,VMP1,WIF1,WNT5A	14
Cellular Development	proliferation of kidney cancer cell lines	2.98E-04		-0.597	AAGAB,ADAM17,EGFR,IGF2,NDRG2,OSGIN1,RASSF1,SFRP1,TGFBR2,TIMP4,VEGFA,VMP1,WIF1,WNT5A	14
Hereditary Disorder	trisomy	2.98E-04			ALPL,APP,BACE1,BIRC5,CCND1,CRELD1,CRYAB,DLL1,ETS2,FABP7,HES1,JAK2,NOTCH1,TYMS	14
Developmental Disorder	trisomy	2.98E-04			ALPL,APP,BACE1,BIRC5,CCND1,CRELD1,CRYAB,DLL1,ETS2,FABP7,HES1,JAK2,NOTCH1,TYMS	14
Cellular Growth and Proliferation	colony formation	3.07E-04	Increased	2.572	ADAM17,AKAP12,BACH2,BAG1,BCL2,BCL2L11,BECN1,BIRC5,CBLB,CCND1,CDH4,CEBPA,CHFR,CTSD,CYR61,DYRK3,EGFR,EGR1,EIF4EBP1,EPAS1,FEN1,FGFR1,FGFR2,FIP1L1,FOLR1,FRMD6,GADD45A,GADD45B,GADD45G,HDGF,HES1,HIF1A,IGFBP2,ING4,JAK2,JUN,JUNB,JUND,KHDRBS1,LAPTM4B,LMO3,MAD2L1,MAP3K1,MCAM,MCF2L,MGLL,MIF,MLLT11,MMP2,MMP9,NDRG1,NFATC1,NGFR,NOTCH1,NTRK2,NUPR1,PBK,PIK3CA,PIK3R1,PLCD4,PPP1R12C,PPP3CA,PRKCZ,PSMD10,PTK2,PTN,PT…	102
Hematological Disease	hypoproteinemia	3.17E-04		0.563	BPNT1,CEBPA,ENTPD5,FCGRT,FGFR2,GALNT1,HLX,PLVAP,UBR1	9
Metabolic Disease	hypoproteinemia	3.17E-04		0.563	BPNT1,CEBPA,ENTPD5,FCGRT,FGFR2,GALNT1,HLX,PLVAP,UBR1	9
Cell Cycle	interphase	3.30E-04	Increased	2.211	AKAP12,ANAPC5,APBB2,APOE,APP,ARAF,AURKA,BCL2,BID,BIRC5,BLM,C1orf86,CAMK1,CAMK2A,Camk2b,CAMK2N1,CAPNS1,CCND1,CCND2,CCNG1,CDC14B,CDC23,CDC25A,CDC5L,CDCA2,CDH13,CDK11A/CDK11B,CEBPA,CIZ1,CRLF3,CUL4A,CYLD,CYR61,DARS,E2F6,EGFR,EGR1,EIF4EBP1,EPB41L1,ESRRA,EZH2,FEN1,FGF1,FGFR1,FLNA,FOXG1,FOXN3,GADD45A,GADD45B,GADD45G,GNL3,GORASP2,HES1,HMOX1,ID1,ID2,ID3,IGF2,ING2,ING4,ITGAV,JAK2,JUN,JUNB,LGALS1,LMNA,MAD2L…	128
Cell Morphology	contraction of cells	3.47E-04		1.661	ACTA2,ANGPT2,Ank2,ASPH,ATP2A2,EDNRA,EDNRB,F2R,HSPB6,LPAR6,MYLK,NOS3,PIK3CA,PLCB3,PLXNB1,PRKCE,RAB1A,RAC1,RND2,SGK223,TGFBR2,TNNT1,VDR,VIM	24
Neurological Disease	seizure disorder	3.59E-04		-1.963	ABAT,ALDH5A1,ALPL,AP1S1,AP3B2,APP,ARID5B,ATOX1,BACE1,BID,C3,CA14,CA2,CACNB4,CACNG4,CDK5R1,CPLX1,CTSD,CXCR4,CYR61,DBNL,DTNA,DUSP6,EGR1,EPHX1,FOSB,GABRG1,GAD1,GADD45A,GADD45B,GADD45G,GDI1,GFAP,GJC2,GNAO1,GNG7,GRIA2,HCN2,HES1,HMOX1,HNRNPU,ID2,JUN,JUNB,KCNC1,KCNJ9,KCNMB4,LMCD1,LUC7L3,ME2,MECP2,MEF2C,MMP9,NAMPT,NCAM1,NCDN,NDUFS4,NGFR,NOS3,NRXN1,OTX1,PCOLCE2,PIM3,PLK2,PMP22,PPT1,RAC1,RGS2,SCG2,Scg5,SEM…	93
Cellular Assembly and Organization	formation of plasma membrane projections	3.74E-04		1.288	ADCY1,AMIGO1,APOE,APP,ASCL1,BACE1,BCL2,C1orf151-NBL1/NBL1,CAMK2A,CAPZB,CD47,CD81,CDK5R1,CNP,DAB1,DBN1,DCLK1,DDAH1,DDR1,DNER,DNM1L,DOCK1,DPYSL2,DPYSL3,Dst,DTNBP1,EDNRA,EFNA1,EFNB1,EGFR,EIF4EBP1,EPHB2,ETV4,FGFR1,FGFR2,FLOT1,FNBP1,FNBP1L,FYN,GAS7,GDPD5,HPRT1,JUN,KIF2A,KLF7,Lst1,Map2,MECP2,METRN,MYH10,NCAM1,NCDN,NGFR,NOTCH1,NRCAM,NRP1,NTRK2,PACSIN1,PCYT1B,Pfn2,PICALM,PIK3CA,PIP5K1B,PLD1,PLXNB1,PMP22,…	105
Cellular Function and Maintenance	formation of plasma membrane projections	3.74E-04		1.288	ADCY1,AMIGO1,APOE,APP,ASCL1,BACE1,BCL2,C1orf151-NBL1/NBL1,CAMK2A,CAPZB,CD47,CD81,CDK5R1,CNP,DAB1,DBN1,DCLK1,DDAH1,DDR1,DNER,DNM1L,DOCK1,DPYSL2,DPYSL3,Dst,DTNBP1,EDNRA,EFNA1,EFNB1,EGFR,EIF4EBP1,EPHB2,ETV4,FGFR1,FGFR2,FLOT1,FNBP1,FNBP1L,FYN,GAS7,GDPD5,HPRT1,JUN,KIF2A,KLF7,Lst1,Map2,MECP2,METRN,MYH10,NCAM1,NCDN,NGFR,NOTCH1,NRCAM,NRP1,NTRK2,PACSIN1,PCYT1B,Pfn2,PICALM,PIK3CA,PIP5K1B,PLD1,PLXNB1,PMP22,…	105
Cell Morphology	formation of plasma membrane projections	3.74E-04		1.288	ADCY1,AMIGO1,APOE,APP,ASCL1,BACE1,BCL2,C1orf151-NBL1/NBL1,CAMK2A,CAPZB,CD47,CD81,CDK5R1,CNP,DAB1,DBN1,DCLK1,DDAH1,DDR1,DNER,DNM1L,DOCK1,DPYSL2,DPYSL3,Dst,DTNBP1,EDNRA,EFNA1,EFNB1,EGFR,EIF4EBP1,EPHB2,ETV4,FGFR1,FGFR2,FLOT1,FNBP1,FNBP1L,FYN,GAS7,GDPD5,HPRT1,JUN,KIF2A,KLF7,Lst1,Map2,MECP2,METRN,MYH10,NCAM1,NCDN,NGFR,NOTCH1,NRCAM,NRP1,NTRK2,PACSIN1,PCYT1B,Pfn2,PICALM,PIK3CA,PIP5K1B,PLD1,PLXNB1,PMP22,…	105
Cellular Development	formation of plasma membrane projections	3.74E-04		1.288	ADCY1,AMIGO1,APOE,APP,ASCL1,BACE1,BCL2,C1orf151-NBL1/NBL1,CAMK2A,CAPZB,CD47,CD81,CDK5R1,CNP,DAB1,DBN1,DCLK1,DDAH1,DDR1,DNER,DNM1L,DOCK1,DPYSL2,DPYSL3,Dst,DTNBP1,EDNRA,EFNA1,EFNB1,EGFR,EIF4EBP1,EPHB2,ETV4,FGFR1,FGFR2,FLOT1,FNBP1,FNBP1L,FYN,GAS7,GDPD5,HPRT1,JUN,KIF2A,KLF7,Lst1,Map2,MECP2,METRN,MYH10,NCAM1,NCDN,NGFR,NOTCH1,NRCAM,NRP1,NTRK2,PACSIN1,PCYT1B,Pfn2,PICALM,PIK3CA,PIP5K1B,PLD1,PLXNB1,PMP22,…	105
Neurological Disease	Neurodegeneration	3.77E-04		-0.455	Ank2,APOE,APP,ARSA,BACE1,BCL2,BECN1,CAPN1,CDK5R1,CNP,DNM1L,EDNRB,EGFR,FGF1,FOLR1,GBA,GFAP,GPX1,GRIA2,HDAC6,HPRT1,IGF2,JUN,LYNX1,NDRG1,NDUFS4,NFE2L2,NGFR,NTRK2,PLP1,PPARGC1A,PPT1,PRNP,RB1,SERPINF2,SH3GL2,SLC1A1,SLC1A2,SLC1A3,ST8SIA1,TGFB2,TGFBR2,TP53,VEGFA,VIM	45
Skeletal and Muscular Disorders	congenital anomaly of musculoskeletal system	3.94E-04		0.150	ASPH,BMPER,BMPR1A,CALR,CANT1,CASK,CHRD,COL5A1,COX7B,CRABP1,CRYAB,CTNNBIP1,CXCL14,DAD1,DHODH,EBP,EFNB1,EFTUD2,ETV5,EXT1,F2R,FAM20C,FGFR1,FGFR2,FKBP14,FKTN,FLNA,GABRG1,GADD45A,GNPAT,GP1BB,GRIP1,GTDC2,HDAC8,HES1,HNRNPU,HSD11B1,HSPG2,IFT122,IFT43,IGF2,IMPAD1,INSIG1,INSIG2,ITGA3,ITGAV,KAT2A,KIF22,LAMP1,LAMP2,LBR,LMNA,LRP4,LRP6,MARCKSL1,MATR3,MBNL1,MDM2,MEGF10,MMP16,MMP9,MSX1,MTAP,MTHFD1,MYL4,NOG,NOS3,…	108
Developmental Disorder	congenital anomaly of musculoskeletal system	3.94E-04		0.150	ASPH,BMPER,BMPR1A,CALR,CANT1,CASK,CHRD,COL5A1,COX7B,CRABP1,CRYAB,CTNNBIP1,CXCL14,DAD1,DHODH,EBP,EFNB1,EFTUD2,ETV5,EXT1,F2R,FAM20C,FGFR1,FGFR2,FKBP14,FKTN,FLNA,GABRG1,GADD45A,GNPAT,GP1BB,GRIP1,GTDC2,HDAC8,HES1,HNRNPU,HSD11B1,HSPG2,IFT122,IFT43,IGF2,IMPAD1,INSIG1,INSIG2,ITGA3,ITGAV,KAT2A,KIF22,LAMP1,LAMP2,LBR,LMNA,LRP4,LRP6,MARCKSL1,MATR3,MBNL1,MDM2,MEGF10,MMP16,MMP9,MSX1,MTAP,MTHFD1,MYL4,NOG,NOS3,…	108
Cardiovascular System Development and Function	neovascularization of organ	3.94E-04		-0.234	ADAM9,APOE,C3,CDH13,CYR61,EPAS1,FGF1,IGF2,LGALS1,MFGE8,MMP9,NOS3,NRP1,PDGFA,PLD1,SERPINF1,SRC,TP53,VCAM1,VEGFA,VEGFC,VLDLR	22
Nervous System Development and Function	cell cycle progression of neurons	3.95E-04			APP,CCND1,FLNA,GATA2,RB1,SRPK2,ZIC1,ZIC3	8
Cell Cycle	cell cycle progression of neurons	3.95E-04			APP,CCND1,FLNA,GATA2,RB1,SRPK2,ZIC1,ZIC3	8
Gene Expression	binding of androgen-responsive element	3.96E-04		-0.914	CALR,CCND1,JUN,SART3	4
Tissue Morphology	dilation of lymph vessel	3.96E-04		-1.131	ELK3,NOTCH1,SPRED1,SPRED2	4
Organismal Development	dilation of lymph vessel	3.96E-04		-1.131	ELK3,NOTCH1,SPRED1,SPRED2	4
Lymphoid Tissue Structure and Development	dilation of lymph vessel	3.96E-04		-1.131	ELK3,NOTCH1,SPRED1,SPRED2	4
Cancer	malignancy of tumor	3.96E-04			CCNG1,EGFR,ID2,TNC	4
Nervous System Development and Function	morphology of hippocampal cells	3.96E-04			CDK5R1,MECP2,PAFAH1B1,SYNCRIP	4
Organ Morphology	morphology of hippocampal cells	3.96E-04			CDK5R1,MECP2,PAFAH1B1,SYNCRIP	4
Cell Morphology	morphology of hippocampal cells	3.96E-04			CDK5R1,MECP2,PAFAH1B1,SYNCRIP	4
Cancer	colon cancer	4.22E-04			ABCC3,ABP1,ACLY,ACOT7,ADAM12,ADAM17,ADAMTS1,ADRA2B,APOC1,ASCL1,ASPG,ATP2A2,AXIN2,B4GALT1,BAI3,BCAS1,BMPR2,C12orf4,C16orf45,C20orf27,CA2,CACNB2,CAMK2N1,CDCA8,CENPA,CIRBP,CIZ1,CLDN2,CRELD1,CRYL1,DENND2A,DHDDS,DNMT1,DPM1,EBP,EFNB1,EGFR,EPAS1,EPHB2,FAM214A,FBXO21,FDXR,FEN1,FGFR2,FOXN3,FSCN1,FUBP1,GLRX2,GSTM1,GSTP1,H2AFY,HIST1H2BD,HSD17B11,IGF2,INSIG1,JUN,KIF26B,LETM1,LGALS8,MACROD1,MAD2L1,MCAM,MCM10,…	128
Gastrointestinal Disease	colon cancer	4.22E-04			ABCC3,ABP1,ACLY,ACOT7,ADAM12,ADAM17,ADAMTS1,ADRA2B,APOC1,ASCL1,ASPG,ATP2A2,AXIN2,B4GALT1,BAI3,BCAS1,BMPR2,C12orf4,C16orf45,C20orf27,CA2,CACNB2,CAMK2N1,CDCA8,CENPA,CIRBP,CIZ1,CLDN2,CRELD1,CRYL1,DENND2A,DHDDS,DNMT1,DPM1,EBP,EFNB1,EGFR,EPAS1,EPHB2,FAM214A,FBXO21,FDXR,FEN1,FGFR2,FOXN3,FSCN1,FUBP1,GLRX2,GSTM1,GSTP1,H2AFY,HIST1H2BD,HSD17B11,IGF2,INSIG1,JUN,KIF26B,LETM1,LGALS8,MACROD1,MAD2L1,MCAM,MCM10,…	128
Cell Death and Survival	cell viability of carcinoma cell lines	4.35E-04		-0.399	ADAM17,BCL2,BIRC5,CXCR4,EGFR,GATA2,HMOX1,IGF2,MDM2,NOTCH1,NRP1,PIK3CA,PIK3R2,PRKCE,PRKCZ,PTN,SRC,TP53,TP63,UHRF1	20
Cellular Function and Maintenance	autophagy of cells	4.47E-04		0.777	APP,ATG16L1,AURKA,BCL2,BCL2L11,BECN1,CAPN1,CAPNS1,COX5A,CXCR4,DAPK1,DDIT4,DNM1L,EEF2K,EIF4EBP1,EPHB2,FUNDC1,GAA,GOPC,HDAC6,HIF1A,HSPA5,HSPB8,Igtp,IRGM,MAP1LC3B,MDM2,MEGF10,NACC1,NFE2L2,NUPR1,PIK3CA,PIK3R1,PRKCQ,PRNP,RAB1A,RB1,SDHB,SESN2,SGSM2,SMYD3,SORCS2,TBC1D10A,TBC1D7,THBS2,TP53,TRIB3,XBP1	48
Cell Morphology	autophagy of cells	4.47E-04		0.777	APP,ATG16L1,AURKA,BCL2,BCL2L11,BECN1,CAPN1,CAPNS1,COX5A,CXCR4,DAPK1,DDIT4,DNM1L,EEF2K,EIF4EBP1,EPHB2,FUNDC1,GAA,GOPC,HDAC6,HIF1A,HSPA5,HSPB8,Igtp,IRGM,MAP1LC3B,MDM2,MEGF10,NACC1,NFE2L2,NUPR1,PIK3CA,PIK3R1,PRKCQ,PRNP,RAB1A,RB1,SDHB,SESN2,SGSM2,SMYD3,SORCS2,TBC1D10A,TBC1D7,THBS2,TP53,TRIB3,XBP1	48
Post-Translational Modification	assembly of Respiratory chain complex I	4.49E-04			BCS1L,NDUFAF3,NDUFAF5,NDUFS4,NDUFS7,TAZ	6
Cell Signaling	assembly of Respiratory chain complex I	4.49E-04			BCS1L,NDUFAF3,NDUFAF5,NDUFS4,NDUFS7,TAZ	6
Protein Synthesis	assembly of Respiratory chain complex I	4.49E-04			BCS1L,NDUFAF3,NDUFAF5,NDUFS4,NDUFS7,TAZ	6
Cellular Assembly and Organization	formation of focal complexes	4.49E-04		0.000	CAPN1,EFNB1,LIMK2,PXN,RAC1,SRC	6
Cellular Function and Maintenance	formation of focal complexes	4.49E-04		0.000	CAPN1,EFNB1,LIMK2,PXN,RAC1,SRC	6
Cell-To-Cell Signaling and Interaction	formation of focal complexes	4.49E-04		0.000	CAPN1,EFNB1,LIMK2,PXN,RAC1,SRC	6
Tissue Development	formation of focal complexes	4.49E-04		0.000	CAPN1,EFNB1,LIMK2,PXN,RAC1,SRC	6
Small Molecule Biochemistry	synthesis of GABA	4.49E-04			EGR1,GAD1,ME2,PVALB,SLC1A1,SLC1A3	6
Amino Acid Metabolism	synthesis of GABA	4.49E-04			EGR1,GAD1,ME2,PVALB,SLC1A1,SLC1A3	6
Lipid Metabolism	synthesis of GABA	4.49E-04			EGR1,GAD1,ME2,PVALB,SLC1A1,SLC1A3	6
Cell Death and Survival	apoptosis of lung cancer cells	4.56E-04		-0.555	BID,EGFR,NDRG1,SEMA3B,SOCS3,TP53,VEGFA	7
Tumor Morphology	apoptosis of lung cancer cells	4.56E-04		-0.555	BID,EGFR,NDRG1,SEMA3B,SOCS3,TP53,VEGFA	7
Cellular Assembly and Organization	formation of spliceosomes	4.56E-04			DDX20,PPP1R8,PRPF19,SNRPD1,SRPK2,TXNL4A,USP39	7
RNA Post-Transcriptional Modification	formation of spliceosomes	4.56E-04			DDX20,PPP1R8,PRPF19,SNRPD1,SRPK2,TXNL4A,USP39	7
Neurological Disease	seizures	4.77E-04		-1.757	ABAT,ALDH5A1,ALPL,AP1S1,AP3B2,APP,ARID5B,ATOX1,BACE1,BID,C3,CA14,CA2,CACNB4,CACNG4,CDK5R1,CPLX1,CTSD,CXCR4,CYR61,DBNL,DTNA,DUSP6,EGR1,FOSB,GABRG1,GAD1,GADD45A,GADD45B,GADD45G,GDI1,GFAP,GJC2,GNAO1,GNG7,GRIA2,HCN2,HES1,HMOX1,ID2,JUN,JUNB,KCNC1,KCNJ9,KCNMB4,LMCD1,MECP2,MMP9,NAMPT,NCAM1,NCDN,NDUFS4,NGFR,NOS3,OTX1,PCOLCE2,PIM3,PLK2,PMP22,PPT1,RGS2,SCG2,Scg5,SEMA3F,SERPINE2,SEZ6,SH3GL2,SLC1A1,SLC1A2,SL…	82
Nervous System Development and Function	abnormal morphology of Purkinje's layer of cerebellum	5.28E-04			AKAP12,ASTN1,CCND1,CCND2,CDK5R1,MYH10,TMEM176B,VLDLR,XPA	9
Organ Morphology	abnormal morphology of Purkinje's layer of cerebellum	5.28E-04			AKAP12,ASTN1,CCND1,CCND2,CDK5R1,MYH10,TMEM176B,VLDLR,XPA	9
Cellular Function and Maintenance	autophagy	5.44E-04		-0.084	APP,ARSA,ARSB,ATG10,ATG16L1,AURKA,BCL2,BCL2L11,BECN1,CAPN1,CAPNS1,COX5A,CTSD,CXCR4,DAPK1,DDIT4,DNM1L,DUSP4,EEF2K,EIF4EBP1,EPHB2,FUNDC1,GAA,GOPC,HDAC6,HIF1A,HSPA5,HSPB8,Igtp,IRGM,LAMP2,MAP1LC3B,MDM2,MEGF10,NACC1,NAMPT,NFE2L2,NOS3,NUPR1,PIK3CA,PIK3R1,PRKCQ,PRNP,RAB11A,RAB1A,RB1,SDHB,SESN2,SGSM2,SMYD3,SORCS2,TBC1D10A,TBC1D7,THBS2,TOP1MT,TP53,TRIB3,VMP1,XBP1	59
Cell Morphology	autophagy	5.44E-04		-0.084	APP,ARSA,ARSB,ATG10,ATG16L1,AURKA,BCL2,BCL2L11,BECN1,CAPN1,CAPNS1,COX5A,CTSD,CXCR4,DAPK1,DDIT4,DNM1L,DUSP4,EEF2K,EIF4EBP1,EPHB2,FUNDC1,GAA,GOPC,HDAC6,HIF1A,HSPA5,HSPB8,Igtp,IRGM,LAMP2,MAP1LC3B,MDM2,MEGF10,NACC1,NAMPT,NFE2L2,NOS3,NUPR1,PIK3CA,PIK3R1,PRKCQ,PRNP,RAB11A,RAB1A,RB1,SDHB,SESN2,SGSM2,SMYD3,SORCS2,TBC1D10A,TBC1D7,THBS2,TOP1MT,TP53,TRIB3,VMP1,XBP1	59
Nervous System Development and Function	morphology of granule cells	5.58E-04			ASTN1,BID,CCND2,CDK5R1,CXCR4,DNER,EGFR,GM2A,MDM2,NRCAM,PAFAH1B1,SERPINE2,TMEM176B,VLDLR	14
Organ Morphology	morphology of granule cells	5.58E-04			ASTN1,BID,CCND2,CDK5R1,CXCR4,DNER,EGFR,GM2A,MDM2,NRCAM,PAFAH1B1,SERPINE2,TMEM176B,VLDLR	14
Cell Morphology	morphology of granule cells	5.58E-04			ASTN1,BID,CCND2,CDK5R1,CXCR4,DNER,EGFR,GM2A,MDM2,NRCAM,PAFAH1B1,SERPINE2,TMEM176B,VLDLR	14
Tissue Morphology	morphology of granule cells	5.58E-04			ASTN1,BID,CCND2,CDK5R1,CXCR4,DNER,EGFR,GM2A,MDM2,NRCAM,PAFAH1B1,SERPINE2,TMEM176B,VLDLR	14
Cellular Assembly and Organization	formation of filaments	5.97E-04		1.443	AKAP1,APBA2,APOE,APP,ARHGAP18,ARL2,BACE1,BIRC5,CALCA,CAPN1,CAPZB,CLEC2D,CNP,COL5A1,CRYAB,CTTN,CYB5R3,DPYSL2,DSTN,EDNRA,EGFR,F2R,FGF1,FKBP4,FYN,GAS7,GFAP,GNAO1,GNG7,HDAC6,HSPA5,IDE,ITGA3,JUNB,KANK1,KANK4,KIF2C,LIMK2,LMCD1,MAGI1,MAP3K1,MCF2L,MIF,MLST8,MMP2,MOG,MTSS1,MYLK,PAFAH1B1,Pfn2,PIP5K1B,PKP2,PLD1,PLXNB1,PPM1E,PREX1,PRKCE,PRKCQ,PSTPIP1,PTK2,PXN,RAC1,RASSF1,RGCC,RGS2,RHOC,RND3,SERPINF1,SIRPA,SO…	79
Tissue Development	formation of filaments	5.97E-04		1.443	AKAP1,APBA2,APOE,APP,ARHGAP18,ARL2,BACE1,BIRC5,CALCA,CAPN1,CAPZB,CLEC2D,CNP,COL5A1,CRYAB,CTTN,CYB5R3,DPYSL2,DSTN,EDNRA,EGFR,F2R,FGF1,FKBP4,FYN,GAS7,GFAP,GNAO1,GNG7,HDAC6,HSPA5,IDE,ITGA3,JUNB,KANK1,KANK4,KIF2C,LIMK2,LMCD1,MAGI1,MAP3K1,MCF2L,MIF,MLST8,MMP2,MOG,MTSS1,MYLK,PAFAH1B1,Pfn2,PIP5K1B,PKP2,PLD1,PLXNB1,PPM1E,PREX1,PRKCE,PRKCQ,PSTPIP1,PTK2,PXN,RAC1,RASSF1,RGCC,RGS2,RHOC,RND3,SERPINF1,SIRPA,SO…	79
Organismal Development	size of body	6.16E-04		-0.093	ACOT13,ADAM17,ADAMTS1,ADCYAP1R1,AEBP1,AHNAK,AKAP6,ALDH5A1,ALPL,Ank2,APBA2,APBB2,APLNR,APLP1,APOE,APP,APRT,AQP11,ARAF,ARID5B,ARSB,ATP2A2,B4GALT1,BACE1,BCL2,BCL2L11,BGN,BMF,BMPER,C3,CA14,CCND1,Cd59a,CD81,CEBPA,Ckmt1,CLCF1,CPLX1,CPT1C,CTSA,CTSD,CXCL14,CXCR4,CYLD,DBNL,DOCK1,EGFR,EIF4EBP1,ENTPD5,ESRRA,ETV1,ETV5,FABP5,FADS2,FAM20C,FGFR2,FKBP4,FMOD,FOSB,FST,FYN,G6PD,GNAO1,Gnas,GNPAT,GPD2,GPX1,GRIA2,GRIA…	177
Skeletal and Muscular Disorders	limb girdle muscular dystrophy	6.28E-04			AHNAK,CAPN3,DAG1,FKTN,GTDC2,LMNA,PLEC,POMGNT1,POMT2,RYR1,SEPN1,SGCB	12
Hereditary Disorder	limb girdle muscular dystrophy	6.28E-04			AHNAK,CAPN3,DAG1,FKTN,GTDC2,LMNA,PLEC,POMGNT1,POMT2,RYR1,SEPN1,SGCB	12
Nervous System Development and Function	abnormal morphology of granule cell precursors	6.33E-04			ASTN1,CCND2,CDK5R1,CXCR4,DNER,EGFR,MDM2,NRCAM,SERPINE2,TMEM176B,VLDLR	11
Organ Morphology	abnormal morphology of granule cell precursors	6.33E-04			ASTN1,CCND2,CDK5R1,CXCR4,DNER,EGFR,MDM2,NRCAM,SERPINE2,TMEM176B,VLDLR	11
Cell Morphology	abnormal morphology of granule cell precursors	6.33E-04			ASTN1,CCND2,CDK5R1,CXCR4,DNER,EGFR,MDM2,NRCAM,SERPINE2,TMEM176B,VLDLR	11
Tissue Morphology	abnormal morphology of granule cell precursors	6.33E-04			ASTN1,CCND2,CDK5R1,CXCR4,DNER,EGFR,MDM2,NRCAM,SERPINE2,TMEM176B,VLDLR	11
Embryonic Development	abnormal morphology of granule cell precursors	6.33E-04			ASTN1,CCND2,CDK5R1,CXCR4,DNER,EGFR,MDM2,NRCAM,SERPINE2,TMEM176B,VLDLR	11
Organ Morphology	abnormal morphology of heart septum	6.72E-04			ADAM17,APOE,ATP2A2,BMPR2,CCND1,CCND2,CXCR4,EFNA1,EGLN1,HSPB8,IGF2,KIFAP3,LY6E,MMP9,NFATC1,NOS3,PDGFA,TGFB2,UBR1,VCAM1	20
Cardiovascular System Development and Function	abnormal morphology of heart septum	6.72E-04			ADAM17,APOE,ATP2A2,BMPR2,CCND1,CCND2,CXCR4,EFNA1,EGLN1,HSPB8,IGF2,KIFAP3,LY6E,MMP9,NFATC1,NOS3,PDGFA,TGFB2,UBR1,VCAM1	20
Cell Death and Survival	apoptosis of tumor cell lines	6.74E-04		-1.222	ADAM17,AHSA1,AKAP1,AKAP12,ANGPT2,APOE,APP,ARHGEF6,ATG10,AURKA,BACH2,BAG1,BCL2,BCL2L10,BCL2L11,BCL2L13,BECN1,BID,BIRC3,BIRC5,BLM,BMF,BNIP2,BOK,CALCA,CALR,CAPN1,CAPNS1,CCDC80,CCND1,CCNG1,CD47,CD59,CDC25A,CDCA2,CDK5R1,CEBPA,COX5A,CRYAB,CTSD,CTTN,CYLD,CYR61,DAPK1,DDIT4,DHCR24,DLL1,DNM1L,DUSP4,EEF2K,EGFR,EGR1,EIF4EBP1,ENTPD5,EPAS1,EPHB2,ETS2,EVA1C,FBXO32,FDXR,FGFR1,FGFR2,FOSB,FST,FUBP1,FYN,G6PD,GADD45…	206
Neurological Disease	astrocytoma	6.89E-04			AKAP12,BAG1,CLEC2D,CLK4,CXCL16,DOCK1,EGFR,EZH2,FLNA,GSTM5,HSPA5,ID2,IDE,IGF2,IGFBP2,MDM2,MMP9,NES,PIK3CA,PIK3R1,PKM,PRKCB,RAC1,SLC9A3R1,SRC,TNC,TP53,VAV3,ZEB2	29
Cancer	astrocytoma	6.89E-04			AKAP12,BAG1,CLEC2D,CLK4,CXCL16,DOCK1,EGFR,EZH2,FLNA,GSTM5,HSPA5,ID2,IDE,IGF2,IGFBP2,MDM2,MMP9,NES,PIK3CA,PIK3R1,PKM,PRKCB,RAC1,SLC9A3R1,SRC,TNC,TP53,VAV3,ZEB2	29
Cell Death and Survival	neuronal cell death	6.92E-04		0.322	ADAM12,ADCYAP1R1,APOE,APP,ASCL1,ASTN1,ATP13A2,BACE1,BAG1,BCL2,BCL2L11,BECN1,BID,BIRC5,BOK,CAPN1,CAPNS1,CDC25A,CDK5R1,CLCF1,CTSD,DAPK1,DNM1L,DPYSL3,DUSP6,EFNB1,EGFR,EGLN1,EGLN3,EGR1,EN2,ETS2,F2R,FAAH,FAM134B,FGF1,FOXG1,FYN,G6PD,GBA,GFAP,GLRX,GNAO1,GPX1,GRIA2,GSTM5,HDGF,HIF1A,HMOX1,HPRT1,HSPA5,HSPD1,ID2,IDE,IGF2,JAK2,JUN,JUNB,KCNIP3,KIF1B,KIFAP3,KLF7,LDHA,LGALS1,LGMN,LYNX1,MAP2K3,MAP3K1,MECP2,MEF2C…	131
Hematological Disease	hypoalbuminemia	6.93E-04		1.134	CEBPA,ENTPD5,FCGRT,FGFR2,GALNT1,HLX,PLVAP,UBR1	8
Metabolic Disease	hypoalbuminemia	6.93E-04		1.134	CEBPA,ENTPD5,FCGRT,FGFR2,GALNT1,HLX,PLVAP,UBR1	8
Cell Morphology	shape change of tumor cell lines	7.24E-04		-0.255	AKAP12,CALCA,DPYSL2,EDNRA,EDNRB,EFNA1,EGFR,FLNA,HES1,ING4,LGALS8,MMP9,MYH9,MYO10,PLD1,PRNP,PTK2,PXN,RAC1,RAPGEF1,RB1,SDC2,SIRPA,SMARCB1,SPARC,SRC,SRPX2,TNC,TP53,TRIM3,UCHL1,VCAM1	32
Organismal Injury and Abnormalities	Organ Degeneration	7.31E-04		0.628	APP,ARSA,BCL2,BECN1,BUB3,CAPN1,CDK5R1,CNP,DNM1L,GBA,GFAP,GNMT,GRIA2,HDAC6,LMNA,MMP9,MPO,MTSS1,MXI1,NOS3,PCYT1B,PDCD4,PIK3R1,PIM3,PLEC,PPARGC1A,PPP3R1,PPT1,PRNP,RAE1,Scg5,SERPING1,SH3GL2,TP53,VIM	35
Nervous System Development and Function	morphology of central nervous system cells	7.31E-04			ARSA,ASTN1,BID,CCND2,CD81,CDK5R1,CXCR4,DNER,EGFR,EGR1,FYN,GFAP,GM2A,GNPAT,HDAC6,HES1,KLF7,Map2,MDM2,MECP2,NAGLU,NRCAM,PAFAH1B1,PTK2,PVALB,RB1,SERPINE2,SLC1A3,SMAD1,SNTA1,SPARCL1,SYNCRIP,TMEM176B,VLDLR,XPA	35
Cell Morphology	morphology of central nervous system cells	7.31E-04			ARSA,ASTN1,BID,CCND2,CD81,CDK5R1,CXCR4,DNER,EGFR,EGR1,FYN,GFAP,GM2A,GNPAT,HDAC6,HES1,KLF7,Map2,MDM2,MECP2,NAGLU,NRCAM,PAFAH1B1,PTK2,PVALB,RB1,SERPINE2,SLC1A3,SMAD1,SNTA1,SPARCL1,SYNCRIP,TMEM176B,VLDLR,XPA	35
Cancer	hepatocellular carcinoma	7.34E-04		-0.654	ACY1,ADAM12,ADAM17,ADAM9,ADAMTS1,ALPL,ARID2,ARL2,ASRGL1,ATP1B3,AURKA,BCL2,BECN1,BIRC5,CA2,CABYR,CCND1,CD14,CDK14,CENPA,COPG1,CSPP1,CTSD,EGFR,ENPP4,ENTPD5,FAH,FBXO4,FGFR1,FGFR2,GNMT,H2AFY,HIF1A,HSP90AA1,HSPA5,IFT81,IGF2,IQGAP1,IQGAP2,JUN,KCTD2,LMCD1,LTBR,MDM2,MMP2,MMP9,NFE2L2,NOTCH1,NUPR1,OIT3,PDGFRL,PIK3CA,PIK3R1,PKM,RALA,RASSF1,RB1,RELB,RNMT,RPLP0,SAMD9L,Scd2,SOCS3,SQLE,TFCP2,TOP2A,TP53,TPI1,TUB…	73
Gastrointestinal Disease	hepatocellular carcinoma	7.34E-04		-0.654	ACY1,ADAM12,ADAM17,ADAM9,ADAMTS1,ALPL,ARID2,ARL2,ASRGL1,ATP1B3,AURKA,BCL2,BECN1,BIRC5,CA2,CABYR,CCND1,CD14,CDK14,CENPA,COPG1,CSPP1,CTSD,EGFR,ENPP4,ENTPD5,FAH,FBXO4,FGFR1,FGFR2,GNMT,H2AFY,HIF1A,HSP90AA1,HSPA5,IFT81,IGF2,IQGAP1,IQGAP2,JUN,KCTD2,LMCD1,LTBR,MDM2,MMP2,MMP9,NFE2L2,NOTCH1,NUPR1,OIT3,PDGFRL,PIK3CA,PIK3R1,PKM,RALA,RASSF1,RB1,RELB,RNMT,RPLP0,SAMD9L,Scd2,SOCS3,SQLE,TFCP2,TOP2A,TP53,TPI1,TUB…	73
Hepatic System Disease	hepatocellular carcinoma	7.34E-04		-0.654	ACY1,ADAM12,ADAM17,ADAM9,ADAMTS1,ALPL,ARID2,ARL2,ASRGL1,ATP1B3,AURKA,BCL2,BECN1,BIRC5,CA2,CABYR,CCND1,CD14,CDK14,CENPA,COPG1,CSPP1,CTSD,EGFR,ENPP4,ENTPD5,FAH,FBXO4,FGFR1,FGFR2,GNMT,H2AFY,HIF1A,HSP90AA1,HSPA5,IFT81,IGF2,IQGAP1,IQGAP2,JUN,KCTD2,LMCD1,LTBR,MDM2,MMP2,MMP9,NFE2L2,NOTCH1,NUPR1,OIT3,PDGFRL,PIK3CA,PIK3R1,PKM,RALA,RASSF1,RB1,RELB,RNMT,RPLP0,SAMD9L,Scd2,SOCS3,SQLE,TFCP2,TOP2A,TP53,TPI1,TUB…	73
Nervous System Development and Function	neuritogenesis	7.38E-04		1.263	ADCY1,AMIGO1,APOE,APP,ASCL1,BACE1,BCL2,C1orf151-NBL1/NBL1,CAMK2A,CAPZB,CDK5R1,CNP,DAB1,DBN1,DCLK1,DDR1,DNER,DNM1L,DOCK1,DPYSL2,DPYSL3,Dst,DTNBP1,EDNRA,EFNA1,EFNB1,EGFR,EIF4EBP1,EPHB2,ETV4,FGFR1,FGFR2,FLOT1,FNBP1,FYN,GAS7,GDPD5,HPRT1,JUN,KIF2A,KLF7,Lst1,Map2,MECP2,MYH10,NCAM1,NCDN,NGFR,NOTCH1,NRP1,NTRK2,PACSIN1,PCYT1B,Pfn2,PICALM,PIK3CA,PLD1,PLXNB1,PMP22,POU4F1,PREX1,PRNP,PTK2,PTN,PTPRE,PTPRF,PXN,…	94
Cellular Assembly and Organization	neuritogenesis	7.38E-04		1.263	ADCY1,AMIGO1,APOE,APP,ASCL1,BACE1,BCL2,C1orf151-NBL1/NBL1,CAMK2A,CAPZB,CDK5R1,CNP,DAB1,DBN1,DCLK1,DDR1,DNER,DNM1L,DOCK1,DPYSL2,DPYSL3,Dst,DTNBP1,EDNRA,EFNA1,EFNB1,EGFR,EIF4EBP1,EPHB2,ETV4,FGFR1,FGFR2,FLOT1,FNBP1,FYN,GAS7,GDPD5,HPRT1,JUN,KIF2A,KLF7,Lst1,Map2,MECP2,MYH10,NCAM1,NCDN,NGFR,NOTCH1,NRP1,NTRK2,PACSIN1,PCYT1B,Pfn2,PICALM,PIK3CA,PLD1,PLXNB1,PMP22,POU4F1,PREX1,PRNP,PTK2,PTN,PTPRE,PTPRF,PXN,…	94
Cellular Function and Maintenance	neuritogenesis	7.38E-04		1.263	ADCY1,AMIGO1,APOE,APP,ASCL1,BACE1,BCL2,C1orf151-NBL1/NBL1,CAMK2A,CAPZB,CDK5R1,CNP,DAB1,DBN1,DCLK1,DDR1,DNER,DNM1L,DOCK1,DPYSL2,DPYSL3,Dst,DTNBP1,EDNRA,EFNA1,EFNB1,EGFR,EIF4EBP1,EPHB2,ETV4,FGFR1,FGFR2,FLOT1,FNBP1,FYN,GAS7,GDPD5,HPRT1,JUN,KIF2A,KLF7,Lst1,Map2,MECP2,MYH10,NCAM1,NCDN,NGFR,NOTCH1,NRP1,NTRK2,PACSIN1,PCYT1B,Pfn2,PICALM,PIK3CA,PLD1,PLXNB1,PMP22,POU4F1,PREX1,PRNP,PTK2,PTN,PTPRE,PTPRF,PXN,…	94
Cell Morphology	neuritogenesis	7.38E-04		1.263	ADCY1,AMIGO1,APOE,APP,ASCL1,BACE1,BCL2,C1orf151-NBL1/NBL1,CAMK2A,CAPZB,CDK5R1,CNP,DAB1,DBN1,DCLK1,DDR1,DNER,DNM1L,DOCK1,DPYSL2,DPYSL3,Dst,DTNBP1,EDNRA,EFNA1,EFNB1,EGFR,EIF4EBP1,EPHB2,ETV4,FGFR1,FGFR2,FLOT1,FNBP1,FYN,GAS7,GDPD5,HPRT1,JUN,KIF2A,KLF7,Lst1,Map2,MECP2,MYH10,NCAM1,NCDN,NGFR,NOTCH1,NRP1,NTRK2,PACSIN1,PCYT1B,Pfn2,PICALM,PIK3CA,PLD1,PLXNB1,PMP22,POU4F1,PREX1,PRNP,PTK2,PTN,PTPRE,PTPRF,PXN,…	94
Tissue Development	neuritogenesis	7.38E-04		1.263	ADCY1,AMIGO1,APOE,APP,ASCL1,BACE1,BCL2,C1orf151-NBL1/NBL1,CAMK2A,CAPZB,CDK5R1,CNP,DAB1,DBN1,DCLK1,DDR1,DNER,DNM1L,DOCK1,DPYSL2,DPYSL3,Dst,DTNBP1,EDNRA,EFNA1,EFNB1,EGFR,EIF4EBP1,EPHB2,ETV4,FGFR1,FGFR2,FLOT1,FNBP1,FYN,GAS7,GDPD5,HPRT1,JUN,KIF2A,KLF7,Lst1,Map2,MECP2,MYH10,NCAM1,NCDN,NGFR,NOTCH1,NRP1,NTRK2,PACSIN1,PCYT1B,Pfn2,PICALM,PIK3CA,PLD1,PLXNB1,PMP22,POU4F1,PREX1,PRNP,PTK2,PTN,PTPRE,PTPRF,PXN,…	94
Cellular Development	neuritogenesis	7.38E-04		1.263	ADCY1,AMIGO1,APOE,APP,ASCL1,BACE1,BCL2,C1orf151-NBL1/NBL1,CAMK2A,CAPZB,CDK5R1,CNP,DAB1,DBN1,DCLK1,DDR1,DNER,DNM1L,DOCK1,DPYSL2,DPYSL3,Dst,DTNBP1,EDNRA,EFNA1,EFNB1,EGFR,EIF4EBP1,EPHB2,ETV4,FGFR1,FGFR2,FLOT1,FNBP1,FYN,GAS7,GDPD5,HPRT1,JUN,KIF2A,KLF7,Lst1,Map2,MECP2,MYH10,NCAM1,NCDN,NGFR,NOTCH1,NRP1,NTRK2,PACSIN1,PCYT1B,Pfn2,PICALM,PIK3CA,PLD1,PLXNB1,PMP22,POU4F1,PREX1,PRNP,PTK2,PTN,PTPRE,PTPRF,PXN,…	94
Cellular Movement	migration of cells	7.51E-04		1.218	ABHD2,ACTN4,ADAM12,ADAM17,ADAM9,ADAMTS1,ADAMTS7,Aldh1a7,ALDOA,ANGPT2,APBB2,APOE,APP,AQP9,ARHGEF4,ARHGEF6,ARID5B,ASCL1,ASIC1,ASTN1,ATG16L1,AURKA,B3GAT1,B4GALT1,BAG1,BCL2,BGN,BID,BMPR1A,BMPR2,BRMS1,C1orf151-NBL1/NBL1,C3,CALCA,CALR,CAPNS1,CBLB,CCND1,CD14,CD1D,CD47,Cd59a,CD63,CD81,CDH13,CDK5R1,CEBPA,CHI3L1,CHN2,CHRD,CHST2,CNP,CORO1B,CRYAB,CTNNA1,CTTN,CXCL14,CXCL16,CXCR4,CXCR7,CYLD,CYR61,DAB1,DAG1,DBN…	317
Cell Death and Survival	cell viability of cervical cancer cell lines	8.09E-04	Increased	2.875	AURKA,BAG1,BCKDK,BCL2,BIRC5,BNIP2,C1orf86,CAMK2N1,CASK,CDK11A/CDK11B,CDK20,DGKB,DUSP10,DUSP6,DUSP7,DYRK3,EGFR,HNRNPUL1,Igtp,IP6K3,JUN,KHK,MAP3K1,MINPP1,MPG,NEK8,NUP210,PFKM,PIK3R2,PLK2,POLH,PPM1L,PPM1M,PPP1R8,PPP2R1A,PPP2R1B,PPP2R2B,PPP2R5A,PRKCQ,PRPF19,PTP4A2,PTPRO,SGPP1,TGFBR2	44
Cancer	tumorigenesis of squamous-cell carcinoma	8.19E-04		-0.763	ATP2A2,BIRC5,CYLD,GSTM1,MDM2,MXI1,POLH,PRKCE,SSBP2,TP53,TP63,VEGFA,XPA	13
Cardiovascular System Development and Function	neovascularization of eye	8.28E-04		-0.640	ADAM9,APOE,C3,CDH13,CYR61,EPAS1,IGF2,LGALS1,MMP9,NOS3,NRP1,PDGFA,PLD1,SERPINF1,SRC,TP53,VCAM1,VEGFA,VEGFC,VLDLR	20
Organismal Development	neovascularization of eye	8.28E-04		-0.640	ADAM9,APOE,C3,CDH13,CYR61,EPAS1,IGF2,LGALS1,MMP9,NOS3,NRP1,PDGFA,PLD1,SERPINF1,SRC,TP53,VCAM1,VEGFA,VEGFC,VLDLR	20
Visual System Development and Function	neovascularization of eye	8.28E-04		-0.640	ADAM9,APOE,C3,CDH13,CYR61,EPAS1,IGF2,LGALS1,MMP9,NOS3,NRP1,PDGFA,PLD1,SERPINF1,SRC,TP53,VCAM1,VEGFA,VEGFC,VLDLR	20
Nervous System Development and Function	growth of axons	8.36E-04		1.169	Aldh1a7,APBB2,APP,BCL2,CDK5R1,DCLK1,DPYSL2,EPHB2,EXT1,GFAP,KIF2A,KLF7,NCAM1,NES,NGEF,NGFR,NRP1,NTRK2,OMG,POU4F1,PTN,RAB11A,RAC1,RIT1,RNF6,SEMA3F,SEMA5A,SKIL,VAMP7,VEGFA,VIM,WNT5A	32
Cellular Assembly and Organization	growth of axons	8.36E-04		1.169	Aldh1a7,APBB2,APP,BCL2,CDK5R1,DCLK1,DPYSL2,EPHB2,EXT1,GFAP,KIF2A,KLF7,NCAM1,NES,NGEF,NGFR,NRP1,NTRK2,OMG,POU4F1,PTN,RAB11A,RAC1,RIT1,RNF6,SEMA3F,SEMA5A,SKIL,VAMP7,VEGFA,VIM,WNT5A	32
Organ Morphology	abnormal morphology of mitral valve	8.67E-04			ADAM12,ADAM17,ADAM9,ARSB,EFNA1,NFATC1,TGFB2	7
Cardiovascular System Development and Function	abnormal morphology of mitral valve	8.67E-04			ADAM12,ADAM17,ADAM9,ARSB,EFNA1,NFATC1,TGFB2	7
Skeletal and Muscular Disorders	fracture of bone	8.67E-04		-0.673	CD14,LMNA,NOG,PTH1R,TGFBR2,VDR,ZMPSTE24	7
Tissue Morphology	fracture of bone	8.67E-04		-0.673	CD14,LMNA,NOG,PTH1R,TGFBR2,VDR,ZMPSTE24	7
Organismal Injury and Abnormalities	fracture of bone	8.67E-04		-0.673	CD14,LMNA,NOG,PTH1R,TGFBR2,VDR,ZMPSTE24	7
Connective Tissue Disorders	fracture of bone	8.67E-04		-0.673	CD14,LMNA,NOG,PTH1R,TGFBR2,VDR,ZMPSTE24	7
Cell Death and Survival	cell viability of tumor cell lines	8.68E-04	Increased	2.276	ABCB6,ABCC3,ADAM17,ADAMTS1,ANGPT2,APEX1,APP,AURKA,BAG1,BCKDK,BCL2,BCL2L11,BECN1,BIRC5,BLM,BNIP2,C11orf31,C1orf86,CA2,CAMK2N1,CASK,CCND1,CCNG1,CD81,CDK11A/CDK11B,CDK20,CHFR,CXCR4,CXCR7,DGKB,DOCK1,DUSP10,DUSP6,DUSP7,DYRK3,EGFR,FDXR,FGFR1,FGFR2,FLNA,FYN,GATA2,GPX1,GSTM1,GSTP1,HIF1A,HMOX1,HNRNPUL1,HSPA5,ID2,IGF2,IGFBP2,Igtp,IP6K3,JUN,KHK,KIFC3,KRT19,LRIG1,MAD2L1,MAP3K1,MCAM,MDM2,MINPP1,MPG,MTA3,NACC1…	131
Cell-To-Cell Signaling and Interaction	binding of connective tissue cells	8.77E-04		0.856	APOE,BGN,CALCA,IGF2,IGFBP2,ITGAV,MYH9,SDC2,SPARC,THBS2,VCAM1,VCL	12
Cell Death and Survival	apoptosis	8.87E-04		-1.615	ACTN4,ADAM12,ADAM17,ADAMTS1,ADCYAP1R1,AHSA1,AIFM3,AKAP1,AKAP12,AKTIP,ALDH2,ALDOA,ANGPT2,APBB2,APBB3,APEX1,APOE,APP,AQP11,ARAF,ARHGAP18,ARHGEF6,ASAH2,ASCL1,ASIC1,ASS1,ASTN1,ATG10,ATP1A1,ATP6AP2,ATPIF1,AURKA,B4GALT1,BACH2,BAG1,BCL2,BCL2L10,BCL2L11,BCL2L13,BECN1,BGN,BID,BIRC3,BIRC5,BLM,BLVRA,BMF,BMP1,BMPR1A,BNIP1,BNIP2,BOK,BRMS1,C3,C8orf4,C8orf44-SGK3/SGK3,CALCA,CALR,CAMK2A,CAPN1,CAPN3,CAPNS1,CBLB,C…	465
Cell Death and Survival	cell death	9.13E-04		-0.913	ABCC3,ACLY,ACTN4,ADAM12,ADAM17,ADAMTS1,ADCYAP1R1,ADD3,ADRM1,AHSA1,AIFM3,AKAP1,AKAP12,AKTIP,ALDH2,ALDH3B1,ALDOA,ANGPT2,APBB2,APBB3,APEX1,APOE,APP,APRT,AQP11,AQP9,ARAF,ARHGAP18,ARHGEF6,ASAH2,ASCL1,ASIC1,ASS1,ASTN1,ATG10,ATP13A2,ATP1A1,ATP2A2,ATP6AP2,ATPIF1,AURKA,AXIN2,B4GALT1,BACE1,BACH2,BAG1,BATF3,BCAP29,BCL2,BCL2L10,BCL2L11,BCL2L13,BECN1,BGN,BID,BIRC3,BIRC5,BLM,BLVRA,BMF,BMP1,BMPR1A,BNIP1,BNIP2,B…	566
Cancer	oral cancer	9.25E-04			AKAP1,ATP5J,BAG1,BGN,CCND1,CRYAB,EGFR,FABP5,G3BP2,HIF1A,IFIT2,ING4,MMP2,MMP9,PIK3R1,TNC,TP53,TP63	18
Gastrointestinal Disease	oral cancer	9.25E-04			AKAP1,ATP5J,BAG1,BGN,CCND1,CRYAB,EGFR,FABP5,G3BP2,HIF1A,IFIT2,ING4,MMP2,MMP9,PIK3R1,TNC,TP53,TP63	18
Cell Death and Survival	apoptosis of muscle cells	9.41E-04		0.670	ALDOA,APP,BAG1,BCL2,BCL2L11,BECN1,BIRC5,CALCA,CALR,CAPN1,CDK9,CRYAB,CYR61,DAG1,DUSP6,EEF1D,FSTL1,GPX1,HIF1A,HMOX1,HSPB6,HSPB8,HSPD1,ID2,JAK2,JUND,KIFAP3,MAP2K3,MAP3K1,MB,MDH1,MDM2,MMP2,MPO,NAMPT,NOG,NOS3,PDCD4,PIK3CA,PLD1,PPARGC1A,PPP3CA,PRDX3,PRKCZ,PTN,PVRL2,RAC1,RB1,S100A1,SOCS3,SPTLC2,STK4,TP53,VEGFA	54
Cellular Development	differentiation of tumor cell lines	9.42E-04		1.065	ACTR1B,ALG5,APP,ASCL1,BCL2,BECN1,BMPR2,CALR,CCND1,CD14,CDK5R1,CEBPA,CUL4A,CYR61,DDR1,EGFR,EGR1,ELAVL2,ETS2,FABP7,FGFR1,FGFR2,FST,GATA2,GNAO1,HES1,HIF1A,HMOX1,ID1,ID3,IGF2,JUN,LGALS1,LIMK2,MAD2L2,MAGEH1,MEF2C,MIF,MLLT3,NCAM1,NDRG1,NFATC1,NIF3L1,NOG,NOTCH1,NTRK2,OLIG2,PIK3R1,PRDX3,PRKCB,PRKCZ,PRPF19,RAC1,RB1,RIT1,RQCD1,SGPL1,SHC3,SIRPA,SMAD1,SMAD6,SMARCB1,SOCS3,SPARCL1,SPRY4,SRC,SRPX2,SSBP2,ST8SIA1…	75
Skeletal and Muscular System Development and Function	cell cycle progression of cardiomyocytes	9.89E-04			BIRC5,CCND1,CCND2,NOG,PTK2,SKP2	6
Cardiovascular System Development and Function	cell cycle progression of cardiomyocytes	9.89E-04			BIRC5,CCND1,CCND2,NOG,PTK2,SKP2	6
Cell Cycle	cell cycle progression of cardiomyocytes	9.89E-04			BIRC5,CCND1,CCND2,NOG,PTK2,SKP2	6
Organ Morphology	dilation of heart chamber	9.91E-04		-0.407	BGN,CAPNS1,F2R,GPX1,JUND,LMNA,MARCKSL1,MMP9,MPO,NUPR1,PPP3R1,PRDX3,PTK2,SERPINF2,SLC2A1,TGFBR2	16
Cardiovascular System Development and Function	dilation of heart chamber	9.91E-04		-0.407	BGN,CAPNS1,F2R,GPX1,JUND,LMNA,MARCKSL1,MMP9,MPO,NUPR1,PPP3R1,PRDX3,PTK2,SERPINF2,SLC2A1,TGFBR2	16
Cellular Assembly and Organization	function of mitochondria	9.91E-04		0.218	ABCB6,APP,BCL2,BID,CD47,CRYAB,GPX1,NTRK2,PNPLA8,PPARGC1A,PPIF,RELB,SLC25A19,SNPH,TOP1MT,TP63	16
Cellular Function and Maintenance	function of mitochondria	9.91E-04		0.218	ABCB6,APP,BCL2,BID,CD47,CRYAB,GPX1,NTRK2,PNPLA8,PPARGC1A,PPIF,RELB,SLC25A19,SNPH,TOP1MT,TP63	16
Cellular Assembly and Organization	transport of vesicles	9.92E-04		-0.447	ABI1,AP3B2,APBA2,APOE,CPLX1,DPYSL2,FGFR2,HDAC6,MYRIP,NDE1,OSBPL2,PAFAH1B1,Pfn2,PICALM,PPP3CA,PPP3CC,PRKCZ,RAB3A,RAB6A,RER1,SCRIB,SH3GL2,SPAST,SPIRE1,VAMP2,VAMP7,VPS41	27
Cellular Movement	cell movement of neurons	1.02E-03		0.407	ADAM17,ANGPT2,APBB2,ASCL1,ASTN1,BMPR1A,CDK5R1,CXCR4,DAB1,DCLK1,EDNRB,EFNB1,EGFR,EPHB2,FGFR1,FLNA,FOXG1,FYN,GAD1,GNPAT,HSP90AA1,ITGA3,KIF2A,Map2,MARK1,MYH10,MYH9,NAV1,NDE1,NGFR,NOTCH1,NRCAM,NRP1,NTRK2,PAFAH1B1,PEX13,PLXNA2,POU4F1,PREX1,PTK2,PTN,RAC1,SDC3,SEMA3F,SKIL,SLC1A2,SLC1A3,TUBB2B,VEGFA,VLDLR	50
Nucleic Acid Metabolism	metabolism of nucleic acid component or derivative	1.04E-03		0.322	ACLY,Acot1,ACOT2,ADCY1,ADCY2,ADCY9,ADCYAP1R1,ADSS,AKAP12,AKAP6,ALDH2,ALDOA,ANGPT2,APLNR,APLP1,APOE,APP,APRT,ATP1A1,ATP2A2,ATP4A,ATP5B,ATP5F1,ATP5J,ATP5O,ATP6V0D1,ATP6V1C1,BLM,BPNT1,C1QL1,CACNB4,CALCA,CLPX,CMAS,CMPK2,CTPS1,CTPS2,CXCR4,CYB5R4,DCTD,DCXR,DHODH,DLST,DNM1L,DNMT1,DPM1,DPYSL2,EDNRA,ENTPD2,EPB41L2,EXTL2,G6PD,GALT,GART,Gnas,GNMT,GPD1,GPD2,HIF1A,HMOX1,HPRT1,HSP90AA1,HSPD1,IDE,IDH3A,IDH3B,ID…	113
Neurological Disease	glioblastoma cancer	1.05E-03			AKAP12,CLEC2D,CLK4,CXCL16,DOCK1,EGFR,EZH2,FLNA,HSPA5,IDE,IGF2,IGFBP2,MDM2,MMP9,NES,PKM,PRKCB,RAC1,SLC9A3R1,SRC,TNC,TP53,VAV3,ZEB2	24
Cancer	glioblastoma cancer	1.05E-03			AKAP12,CLEC2D,CLK4,CXCL16,DOCK1,EGFR,EZH2,FLNA,HSPA5,IDE,IGF2,IGFBP2,MDM2,MMP9,NES,PKM,PRKCB,RAC1,SLC9A3R1,SRC,TNC,TP53,VAV3,ZEB2	24
Nervous System Development and Function	abnormal morphology of granule cells	1.10E-03			ASTN1,BID,CCND2,CDK5R1,CXCR4,DNER,EGFR,GM2A,MDM2,NRCAM,SERPINE2,TMEM176B,VLDLR	13
Organ Morphology	abnormal morphology of granule cells	1.10E-03			ASTN1,BID,CCND2,CDK5R1,CXCR4,DNER,EGFR,GM2A,MDM2,NRCAM,SERPINE2,TMEM176B,VLDLR	13
Cell Morphology	abnormal morphology of granule cells	1.10E-03			ASTN1,BID,CCND2,CDK5R1,CXCR4,DNER,EGFR,GM2A,MDM2,NRCAM,SERPINE2,TMEM176B,VLDLR	13
Tissue Morphology	abnormal morphology of granule cells	1.10E-03			ASTN1,BID,CCND2,CDK5R1,CXCR4,DNER,EGFR,GM2A,MDM2,NRCAM,SERPINE2,TMEM176B,VLDLR	13
Respiratory Disease	abnormal respiration	1.14E-03			ACSS1,ALDH2,COQ7,COX7A1,EDNRA,GBA,HSPB8,MECP2,NDUFS4,PLEC,PNPLA8,PPARGC1A,Scg5,SLC25A4,TOP1MT	15
Organ Morphology	dilation of heart ventricle	1.14E-03		-0.168	BGN,CAPNS1,F2R,GPX1,JUND,LMNA,MARCKSL1,MMP9,MPO,PPP3R1,PRDX3,PTK2,SERPINF2,SLC2A1,TGFBR2	15
Cardiovascular System Development and Function	dilation of heart ventricle	1.14E-03		-0.168	BGN,CAPNS1,F2R,GPX1,JUND,LMNA,MARCKSL1,MMP9,MPO,PPP3R1,PRDX3,PTK2,SERPINF2,SLC2A1,TGFBR2	15
Nervous System Development and Function	long-term potentiation	1.20E-03		0.727	ADCY1,ADCYAP1R1,APOE,APP,ASIC1,B3GAT1,BACE1,CALCA,CAMK2A,Camk2b,CD47,CEBPA,CHRD,EFNB1,EGFR,EGR1,EPHB2,FYN,GBA,GFAP,GRIA2,GRIA3,ITGA3,KCNC1,MGLL,MMP9,NCAM1,NCAN,NOS3,NOTCH1,NTRK2,OMG,PLK2,PPP1R1A,PPP3CA,PPP3R1,PRNP,PTK2,PTN,Ptprd,RAB3A,RAPGEF4,SERPINE2,SLC1A1,SPRED1,SYNGR1,TNC,TNR,VAV3,VEGFA,VLDLR,WWC1	52
Cell-To-Cell Signaling and Interaction	long-term potentiation	1.20E-03		0.727	ADCY1,ADCYAP1R1,APOE,APP,ASIC1,B3GAT1,BACE1,CALCA,CAMK2A,Camk2b,CD47,CEBPA,CHRD,EFNB1,EGFR,EGR1,EPHB2,FYN,GBA,GFAP,GRIA2,GRIA3,ITGA3,KCNC1,MGLL,MMP9,NCAM1,NCAN,NOS3,NOTCH1,NTRK2,OMG,PLK2,PPP1R1A,PPP3CA,PPP3R1,PRNP,PTK2,PTN,Ptprd,RAB3A,RAPGEF4,SERPINE2,SLC1A1,SPRED1,SYNGR1,TNC,TNR,VAV3,VEGFA,VLDLR,WWC1	52
Organ Morphology	morphology of ventricular septum	1.20E-03			ADAM17,APOE,ATP2A2,BMPR2,CCND1,CCND2,CXCR4,EFNA1,EGLN1,HIF1A,HSPB8,LY6E,MMP9,MYH10,NFATC1,NOS3,PDGFA,UBR1,VCAM1	19
Cardiovascular System Development and Function	morphology of ventricular septum	1.20E-03			ADAM17,APOE,ATP2A2,BMPR2,CCND1,CCND2,CXCR4,EFNA1,EGLN1,HIF1A,HSPB8,LY6E,MMP9,MYH10,NFATC1,NOS3,PDGFA,UBR1,VCAM1	19
Neurological Disease	glioma cancer	1.22E-03			AKAP12,CLEC2D,CLK4,CXCL16,DOCK1,EGFR,EZH2,FLNA,HES6,HSPA5,IDE,IGF2,IGFBP2,MDM2,MMP9,NES,PKM,PRKCB,RAC1,SLC9A3R1,SRC,TNC,TP53,VAV3,ZEB2	25
Cancer	glioma cancer	1.22E-03			AKAP12,CLEC2D,CLK4,CXCL16,DOCK1,EGFR,EZH2,FLNA,HES6,HSPA5,IDE,IGF2,IGFBP2,MDM2,MMP9,NES,PKM,PRKCB,RAC1,SLC9A3R1,SRC,TNC,TP53,VAV3,ZEB2	25
Cancer	endocrine gland tumor	1.26E-03		-0.577	ABCC3,ACTA2,ADAM23,ADAM9,ADAMTS1,ADRA2B,AEBP1,ALDH2,ANGPT2,APOBEC1,APOC1,ARAF,ASS1,ATP1A1,ATP4A,BCL2,BIRC5,BMPR1A,BMPR2,C3,CALCA,Camk2b,CCND1,CCND2,CD59,CDK5R1,CRABP1,CTSD,CXCL16,CXCR4,CYR61,DAP3,DAPK1,DCLK1,DENND3,DLL1,ECM1,EGFR,EGR1,ENO3,EPHB2,ESRRA,FGFR1,FGFR2,FOLR1,GAD1,GADD45A,GNB4,GSTP1,HIF1A,HMOX1,ID1,IFT43,IGF2,ITGA3,ITGB8,KIF1B,KRT19,LGALS1,MINPP1,MMP2,MMP9,MRPL37,NOG,NPTX1,NTRK2,PIK3CA,…	95
Nervous System Development and Function	differentiation of neurons	1.28E-03		1.550	ADRA2B,APLNR,APP,ARPP21,ASCL1,BAG1,BCL2,BNIP2,C1orf151-NBL1/NBL1,CALR,CDK5R1,CDK5RAP1,DAB1,DPYSL2,DPYSL3,DTX1,EFNA1,EFNB1,EGFR,ELAVL2,EN2,ETV5,FGF1,FGFR1,FGFR2,FOXG1,FST,GAS7,GATA2,GDPD5,GFAP,HES1,HIF1A,ID2,ID3,IGF2,IRX3,JUN,LRP6,MECP2,MEF2C,MEIS1,METRN,NCAM1,NDE1,NES,NGFR,NOG,NOTCH1,NTRK2,OLIG2,PACSIN1,POLB,POU4F1,PPM1L,PRNP,PRPF19,PTN,Ptprd,RAC1,RB1,RYK,SERPINF1,SHC3,SIX1,SLC1A2,SLC1A3,SOX2,SRC…	79
Cellular Development	differentiation of neurons	1.28E-03		1.550	ADRA2B,APLNR,APP,ARPP21,ASCL1,BAG1,BCL2,BNIP2,C1orf151-NBL1/NBL1,CALR,CDK5R1,CDK5RAP1,DAB1,DPYSL2,DPYSL3,DTX1,EFNA1,EFNB1,EGFR,ELAVL2,EN2,ETV5,FGF1,FGFR1,FGFR2,FOXG1,FST,GAS7,GATA2,GDPD5,GFAP,HES1,HIF1A,ID2,ID3,IGF2,IRX3,JUN,LRP6,MECP2,MEF2C,MEIS1,METRN,NCAM1,NDE1,NES,NGFR,NOG,NOTCH1,NTRK2,OLIG2,PACSIN1,POLB,POU4F1,PPM1L,PRNP,PRPF19,PTN,Ptprd,RAC1,RB1,RYK,SERPINF1,SHC3,SIX1,SLC1A2,SLC1A3,SOX2,SRC…	79
Cell Morphology	cell spreading of endothelial cells	1.29E-03		0.000	CRYAB,CYLD,EFNB1,FLNA,HSPG2,RAC1,SRC,STX6,VIM	9
Cardiovascular System Development and Function	cell spreading of endothelial cells	1.29E-03		0.000	CRYAB,CYLD,EFNB1,FLNA,HSPG2,RAC1,SRC,STX6,VIM	9
Cardiovascular System Development and Function	vascularization of retina	1.30E-03		1.342	C3,CDH13,EPAS1,NOS3,NRP1,PDGFA,PLD1,RHOJ,SERPINF1,SRC,TP53,VCAM1,VEGFA,VLDLR	14
Organismal Development	vascularization of retina	1.30E-03		1.342	C3,CDH13,EPAS1,NOS3,NRP1,PDGFA,PLD1,RHOJ,SERPINF1,SRC,TP53,VCAM1,VEGFA,VLDLR	14
Visual System Development and Function	vascularization of retina	1.30E-03		1.342	C3,CDH13,EPAS1,NOS3,NRP1,PDGFA,PLD1,RHOJ,SERPINF1,SRC,TP53,VCAM1,VEGFA,VLDLR	14
Cellular Function and Maintenance	autophagy of tumor cell lines	1.30E-03		1.701	APP,AURKA,BCL2,BCL2L11,BECN1,CAPN1,CAPNS1,COX5A,DDIT4,DNM1L,EEF2K,FUNDC1,HIF1A,HSPA5,MAP1LC3B,MDM2,MEGF10,NACC1,NFE2L2,PIK3CA,PIK3R1,PRNP,RAB1A,SDHB,SMYD3,SORCS2,THBS2,TP53	28
Cell Morphology	autophagy of tumor cell lines	1.30E-03		1.701	APP,AURKA,BCL2,BCL2L11,BECN1,CAPN1,CAPNS1,COX5A,DDIT4,DNM1L,EEF2K,FUNDC1,HIF1A,HSPA5,MAP1LC3B,MDM2,MEGF10,NACC1,NFE2L2,PIK3CA,PIK3R1,PRNP,RAB1A,SDHB,SMYD3,SORCS2,THBS2,TP53	28
Cell Death and Survival	apoptosis of lung cancer cell lines	1.32E-03		-1.495	BCL2,BCL2L11,BIRC3,BIRC5,BOK,CEBPA,COX5A,EGFR,FDXR,GADD45A,GADD45B,GPX1,HIF1A,HSPA5,ID3,IGF2,LGALS8,MDM2,NOTCH1,OGT,ORAI1,OSGIN1,PIK3CA,POLH,PRKCE,PRKCZ,PTPRO,RABGGTA,RAC1,RB1,RHOBTB2,SEMA3B,SERPINF1,SKP2,SRC,SSRP1,TP53,TP63	38
Nervous System Development and Function	development of central nervous system	1.33E-03	Increased	2.151	ADAM23,ADCYAP1R1,AKTIP,ALDH5A1,APBB2,APLP1,APOE,APP,ARSA,ARSB,ASCL1,BCL2,C2CD3,CCND1,CCND2,CDK5R1,CDK5RAP1,CHRD,COMMD1,CTNNBIP1,CXCR4,DAB1,DAG1,DCLK1,DNER,DRAXIN,DRP2,EFNA1,EGFR,EGLN1,EGR1,EN2,EPHB2,EXT1,FGF1,FGFR1,FGFR2,FOXC1,FOXG1,FYN,GFAP,GNPAT,GPR124,GSTP1,HES1,HIF1A,HPCAL4,HPRT1,HSPG2,ID2,IRX3,ITGA3,KAT2A,KHDRBS1,KIF2A,LRP6,Map2,MARCKSL1,MDM2,MECP2,MKKS,MOG,MSX1,MYH10,NCAM1,NDE1,NDUFS4,NGFR,…	117
Cellular Assembly and Organization	formation of cytoskeleton	1.37E-03		1.858	AKAP1,APP,ARHGAP18,ARL2,BIRC5,CAPN1,CAPZB,CLEC2D,CNP,CRYAB,CTTN,CYB5R3,DPYSL2,DSTN,EDNRA,EGFR,F2R,FGF1,FKBP4,FLNA,FYN,GAS7,GDI1,GNAO1,GNG7,HDAC6,ITGA3,JUNB,KANK1,KANK4,KIF2C,LIMK2,LMCD1,MAGI1,MAP3K1,MCF2L,MIF,MLST8,MMP2,MTSS1,MYLK,PAFAH1B1,PALM2-AKAP2,Pfn2,PIP5K1B,PLD1,PLXNB1,PPM1E,PREX1,PRKCE,PRKCQ,PTK2,PXN,RAC1,RASSF1,RGCC,RGS2,RHOC,RND3,SERPINF1,SIRPA,SORBS1,SPARC,SRC,TGFBR2,TNC,TP63,TPPP,VCAM…	70
Tumor Morphology	progression of tumor	1.39E-03		-0.556	ADAM12,APOE,BCL2,BIRC5,CCND1,CRYAB,CXCL14,CXCR4,CXCR7,EGFR,FGFR2,FOXC1,GSTP1,IGFBP2,MCAM,MDM2,MIF,MMP9,NEDD9,NRP1,PDCD4,RB1,SERPINF1,SKP2,SOX2,SPARCL1,SRC,TGFBR2,TP53,VEGFA	30
Skeletal and Muscular System Development and Function	abnormal morphology of limb	1.39E-03			ARSB,CD47,ELOVL4,EVC2,FGFR1,FGFR2,FMOD,GNPAT,HSPG2,LRP4,LRP6,MMP16,NOS3,PTH1R,RYR1,SC5D,SFRP1,SPRY4,SRC,TCIRG1,TGFB2,TP63,WNT5A,WNT5B,WNT7A,XPA	26
Organismal Development	abnormal morphology of limb	1.39E-03			ARSB,CD47,ELOVL4,EVC2,FGFR1,FGFR2,FMOD,GNPAT,HSPG2,LRP4,LRP6,MMP16,NOS3,PTH1R,RYR1,SC5D,SFRP1,SPRY4,SRC,TCIRG1,TGFB2,TP63,WNT5A,WNT5B,WNT7A,XPA	26
Organ Morphology	abnormal morphology of ventricular wall	1.39E-03			ADAM17,APOE,ATP2A2,BMPR2,CALR,CAPN1,CCND1,CCND2,CXCR4,EFNA1,EGLN1,EPN2,HSPB8,JUN,LY6E,MEF2C,MMP9,MYH10,NFAT5,NFATC1,NOS3,PDGFA,UBR1,VCAM1,VEGFA,XBP1	26
Cardiovascular System Development and Function	abnormal morphology of ventricular wall	1.39E-03			ADAM17,APOE,ATP2A2,BMPR2,CALR,CAPN1,CCND1,CCND2,CXCR4,EFNA1,EGLN1,EPN2,HSPB8,JUN,LY6E,MEF2C,MMP9,MYH10,NFAT5,NFATC1,NOS3,PDGFA,UBR1,VCAM1,VEGFA,XBP1	26
Cellular Movement	cell movement of embryonic cells	1.39E-03		0.412	Aldh1a7,CAPNS1,EDNRB,EFNB1,EGFR,EPHB2,FAAH,FGFR1,FKBP4,FNBP1L,FOLR1,HIF1A,IGF2,ITGAV,JUN,NGFR,PDPK1,PTK2,RAC1,SEMA3F,SOX8,SRC,TPBG,VCAM1,VEGFA,ZEB2	26
Embryonic Development	cell movement of embryonic cells	1.39E-03		0.412	Aldh1a7,CAPNS1,EDNRB,EFNB1,EGFR,EPHB2,FAAH,FGFR1,FKBP4,FNBP1L,FOLR1,HIF1A,IGF2,ITGAV,JUN,NGFR,PDPK1,PTK2,RAC1,SEMA3F,SOX8,SRC,TPBG,VCAM1,VEGFA,ZEB2	26
Cell Cycle	interphase of breast cancer cell lines	1.49E-03		1.998	CAMK1,CCND1,CCND2,CCNG1,CDC25A,EGFR,ESRRA,HES1,JUN,LGALS1,MDM2,NFE2L2,OSGIN1,RASSF1,SMARCB1,SOX2,SRC,SULF1,TP53,TYMS	20
Cellular Assembly and Organization	binding of cytoskeleton	1.52E-03		0.378	ACTN4,ARHGAP44,Camk2b,CD47,FLNA,RAC1,SLC9A3R1	7
Skeletal and Muscular Disorders	gingival fibromatosis	1.52E-03			CCNC,CCND1,CCND2,EGR1,FAM20A,RB1,TFDP2	7
Cancer	gingival fibromatosis	1.52E-03			CCNC,CCND1,CCND2,EGR1,FAM20A,RB1,TFDP2	7
Gastrointestinal Disease	gingival fibromatosis	1.52E-03			CCNC,CCND1,CCND2,EGR1,FAM20A,RB1,TFDP2	7
Connective Tissue Disorders	gingival fibromatosis	1.52E-03			CCNC,CCND1,CCND2,EGR1,FAM20A,RB1,TFDP2	7
Cell Death and Survival	cell death of cardiomyocytes	1.55E-03		0.575	BAG1,BCL2,BCL2L11,BECN1,BIRC5,CACNB2,CALCA,CALR,CDK9,CRYAB,CYR61,FSTL1,HIF1A,HMOX1,HSPB6,HSPB8,HSPD1,JUND,KIFAP3,MAP2K3,MAP3K1,MDM2,MMP2,MPO,NAMPT,NOG,NOS3,PDPK1,PPARGC1A,PPIF,PPP3CA,PRKCB,PTH1R,PTN,PVRL2,RAC1,RB1,S100A1,SOCS3,SPTLC2,STK4,THBS2,TP53,VEGFA	44
Nucleic Acid Metabolism	metabolism of nucleoside triphosphate	1.56E-03		0.708	ACLY,ALDOA,APP,ATP1A1,ATP2A2,ATP4A,ATP5B,ATP5F1,ATP5J,ATP5O,ATP6V0D1,ATP6V1C1,BLM,CLPX,CTPS1,DNM1L,ENTPD2,HIF1A,HSP90AA1,HSPD1,IDE,KIF1B,LDHC,LETM1,MAP1LC3B,MNF1,MYH9,NDUFAF1,NT5E,OLA1,PKM,PRKAG2,RHOBTB3,RUVBL2,SOCS3,TOP2A,TP53,TYMS,VPS4B	39
Small Molecule Biochemistry	metabolism of nucleoside triphosphate	1.56E-03		0.708	ACLY,ALDOA,APP,ATP1A1,ATP2A2,ATP4A,ATP5B,ATP5F1,ATP5J,ATP5O,ATP6V0D1,ATP6V1C1,BLM,CLPX,CTPS1,DNM1L,ENTPD2,HIF1A,HSP90AA1,HSPD1,IDE,KIF1B,LDHC,LETM1,MAP1LC3B,MNF1,MYH9,NDUFAF1,NT5E,OLA1,PKM,PRKAG2,RHOBTB3,RUVBL2,SOCS3,TOP2A,TP53,TYMS,VPS4B	39
Cell Cycle	G1 phase	1.60E-03		1.152	AKAP12,APOE,BCL2,BIRC5,CAMK1,CAMK2A,Camk2b,CAPNS1,CCND1,CCND2,CCNG1,CDC23,CDC25A,CDCA2,CDK11A/CDK11B,CEBPA,CUL4A,CYLD,CYR61,DARS,EGFR,EIF4EBP1,EPB41L1,ESRRA,EZH2,GADD45A,GADD45B,GADD45G,GNL3,HES1,ID2,ID3,IGF2,ING2,ITGAV,JAK2,JUN,LGALS1,LMNA,MAP2K3,MAPK6,MDM2,NASP,NFATC1,NFE2L2,NOTCH1,OMG,PIK3R1,PLK2,PPARGC1B,PPP3CA,PRKCE,PRNP,PTK2,RAC1,RASSF1,RB1,RHOU,SKP2,SMARCA2,SMARCB1,SOX2,SRC,SRPK2,TFCP2,TFD…	76
Hereditary Disorder	Down's syndrome	1.62E-03			ALPL,APP,BACE1,CRELD1,CRYAB,DLL1,ETS2,FABP7,HES1,JAK2,NOTCH1,TYMS	12
Developmental Disorder	Down's syndrome	1.62E-03			ALPL,APP,BACE1,CRELD1,CRYAB,DLL1,ETS2,FABP7,HES1,JAK2,NOTCH1,TYMS	12
Cell Cycle	G2/M phase transition	1.72E-03		1.195	ANAPC5,BCL2,BIRC5,BLM,CCND1,CDC5L,CEBPA,GADD45A,GADD45B,GADD45G,GORASP2,IGF2,JUNB,LGALS1,MAD2L1,MDM2,NES,POLB,RAC1,RB1,SKP2,TGFBR2,TP53,TPD52L1	24
Cell Cycle	cell cycle progression of tumor cell lines	1.72E-03		-0.573	APBB2,APBB3,APP,AURKA,BCL2,BIRC5,CALCA,CAMK2N1,CCND1,CCNG1,CDK14,CHFR,CHN2,EGFR,EGR1,EZH2,FRMD6,HIF1A,HMOX1,ID3,KIF2A,KRT19,LRIG1,MDM2,MIF,MLF1,MLLT3,NEDD9,NGFR,NOTCH1,PIK3CA,POLD4,POLH,PTPRO,RASSF1,RB1,RHOBTB2,SMARCA2,SMARCB1,SSBP2,TNC,TP53,UBE2D3,XBP1	44
Nervous System Development and Function	formation of neurites	1.75E-03		-0.120	AMIGO1,APP,CD47,DAB1,DCLK1,DDAH1,DNER,DPYSL2,EFNB1,FGFR1,FNBP1L,FYN,HPRT1,KLF7,Lst1,Map2,MECP2,METRN,NGFR,NRCAM,NRP1,NTRK2,PICALM,PIP5K1B,PLXNB1,PREX1,PRKCE,PTPRF,PXN,RAC1,RAPGEF4,RND2,SERPINF1,SEZ6,SIPA1L1,SIRPA,SKIL,ST8SIA1,VLDLR	39
Cellular Assembly and Organization	formation of neurites	1.75E-03		-0.120	AMIGO1,APP,CD47,DAB1,DCLK1,DDAH1,DNER,DPYSL2,EFNB1,FGFR1,FNBP1L,FYN,HPRT1,KLF7,Lst1,Map2,MECP2,METRN,NGFR,NRCAM,NRP1,NTRK2,PICALM,PIP5K1B,PLXNB1,PREX1,PRKCE,PTPRF,PXN,RAC1,RAPGEF4,RND2,SERPINF1,SEZ6,SIPA1L1,SIRPA,SKIL,ST8SIA1,VLDLR	39
Cellular Function and Maintenance	formation of neurites	1.75E-03		-0.120	AMIGO1,APP,CD47,DAB1,DCLK1,DDAH1,DNER,DPYSL2,EFNB1,FGFR1,FNBP1L,FYN,HPRT1,KLF7,Lst1,Map2,MECP2,METRN,NGFR,NRCAM,NRP1,NTRK2,PICALM,PIP5K1B,PLXNB1,PREX1,PRKCE,PTPRF,PXN,RAC1,RAPGEF4,RND2,SERPINF1,SEZ6,SIPA1L1,SIRPA,SKIL,ST8SIA1,VLDLR	39
Cell Morphology	formation of neurites	1.75E-03		-0.120	AMIGO1,APP,CD47,DAB1,DCLK1,DDAH1,DNER,DPYSL2,EFNB1,FGFR1,FNBP1L,FYN,HPRT1,KLF7,Lst1,Map2,MECP2,METRN,NGFR,NRCAM,NRP1,NTRK2,PICALM,PIP5K1B,PLXNB1,PREX1,PRKCE,PTPRF,PXN,RAC1,RAPGEF4,RND2,SERPINF1,SEZ6,SIPA1L1,SIRPA,SKIL,ST8SIA1,VLDLR	39
Cellular Development	formation of neurites	1.75E-03		-0.120	AMIGO1,APP,CD47,DAB1,DCLK1,DDAH1,DNER,DPYSL2,EFNB1,FGFR1,FNBP1L,FYN,HPRT1,KLF7,Lst1,Map2,MECP2,METRN,NGFR,NRCAM,NRP1,NTRK2,PICALM,PIP5K1B,PLXNB1,PREX1,PRKCE,PTPRF,PXN,RAC1,RAPGEF4,RND2,SERPINF1,SEZ6,SIPA1L1,SIRPA,SKIL,ST8SIA1,VLDLR	39
Neurological Disease	degeneration of optic nerve	1.76E-03		-1.969	Ank2,SLC1A1,SLC1A3,TP53	4
Tissue Morphology	degeneration of optic nerve	1.76E-03		-1.969	Ank2,SLC1A1,SLC1A3,TP53	4
Cellular Development	differentiation of lung cancer cell lines	1.76E-03		-0.283	ASCL1,BMPR2,CEBPA,WNT7A	4
Cellular Compromise	disorganization of muscle cells	1.76E-03			ACSL1,MEF2C,PRKAG2,SIX1	4
Post-Translational Modification	sialylation of glycosphingolipid	1.76E-03		1.091	ST3GAL5,ST6GALNAC4,ST6GALNAC6,ST8SIA1	4
Small Molecule Biochemistry	sialylation of glycosphingolipid	1.76E-03		1.091	ST3GAL5,ST6GALNAC4,ST6GALNAC6,ST8SIA1	4
Lipid Metabolism	sialylation of glycosphingolipid	1.76E-03		1.091	ST3GAL5,ST6GALNAC4,ST6GALNAC6,ST8SIA1	4
Cell Morphology	size of bone cancer cell lines	1.76E-03			CCND1,EIF4EBP1,POLDIP3,RB1	4
Small Molecule Biochemistry	transport of L-alanine	1.76E-03			SLC1A4,SLC36A2,SLC38A2,SLC38A3	4
Amino Acid Metabolism	transport of L-alanine	1.76E-03			SLC1A4,SLC36A2,SLC38A2,SLC38A3	4
Molecular Transport	transport of L-alanine	1.76E-03			SLC1A4,SLC36A2,SLC38A2,SLC38A3	4
Cell Morphology	branching of blood vessel	1.77E-03		-0.282	ADAMTS1,ANGPT2,EPHB2,HSPG2,HTRA1,IGF2,JAK2,NOS3,SPRY4,VEGFA,VEGFC	11
Cellular Development	branching of blood vessel	1.77E-03		-0.282	ADAMTS1,ANGPT2,EPHB2,HSPG2,HTRA1,IGF2,JAK2,NOS3,SPRY4,VEGFA,VEGFC	11
Cardiovascular System Development and Function	branching of blood vessel	1.77E-03		-0.282	ADAMTS1,ANGPT2,EPHB2,HSPG2,HTRA1,IGF2,JAK2,NOS3,SPRY4,VEGFA,VEGFC	11
Organismal Development	branching of blood vessel	1.77E-03		-0.282	ADAMTS1,ANGPT2,EPHB2,HSPG2,HTRA1,IGF2,JAK2,NOS3,SPRY4,VEGFA,VEGFC	11
Cell Cycle	exit from cell cycle progression	1.77E-03			GATA2,LMNA,MAP3K1,MLF1,MXI1,NOG,PTK2,RAC1,RB1,ZIC1,ZIC3	11
Cell Death and Survival	apoptosis of brain cancer cell lines	1.78E-03		-0.128	APP,BCL2,BIRC5,CALR,CDC25A,CRYAB,DLL1,EEF2K,EGFR,EIF4EBP1,GRIA2,HOXA7,JUN,MMP9,NOTCH1,NRP1,PDPK1,PRKCE,PRNP,SIRPA,TP53,VEGFA	22
Nervous System Development and Function	morphology of axons	1.78E-03			Ank2,APOE,ARSA,CD47,Ckmt1,DCLK1,Dst,EFNB1,EGLN3,EPHB2,KIF2A,LMNA,NCAM1,NRCAM,PLEC,PLP1,PLXNA2,PMP22,PPP3CA,SH3GL2,SPAST,VEGFA	22
Cell Morphology	morphology of axons	1.78E-03			Ank2,APOE,ARSA,CD47,Ckmt1,DCLK1,Dst,EFNB1,EGLN3,EPHB2,KIF2A,LMNA,NCAM1,NRCAM,PLEC,PLP1,PLXNA2,PMP22,PPP3CA,SH3GL2,SPAST,VEGFA	22
Tissue Morphology	morphology of axons	1.78E-03			Ank2,APOE,ARSA,CD47,Ckmt1,DCLK1,Dst,EFNB1,EGLN3,EPHB2,KIF2A,LMNA,NCAM1,NRCAM,PLEC,PLP1,PLXNA2,PMP22,PPP3CA,SH3GL2,SPAST,VEGFA	22
Organ Morphology	abnormal morphology of jaw	1.80E-03			ARSB,CCND1,EDNRA,EGFR,FAM20C,FGFR2,GAD1,HSPG2,LAMP1,LAMP2,MECP2,MMP16,MSX1,PTH1R,SPRY4,TGFB2,TP63,VEGFA,WNT5A,ZIC3,ZMPSTE24	21
Tissue Development	abnormal morphology of jaw	1.80E-03			ARSB,CCND1,EDNRA,EGFR,FAM20C,FGFR2,GAD1,HSPG2,LAMP1,LAMP2,MECP2,MMP16,MSX1,PTH1R,SPRY4,TGFB2,TP63,VEGFA,WNT5A,ZIC3,ZMPSTE24	21
Skeletal and Muscular System Development and Function	abnormal morphology of jaw	1.80E-03			ARSB,CCND1,EDNRA,EGFR,FAM20C,FGFR2,GAD1,HSPG2,LAMP1,LAMP2,MECP2,MMP16,MSX1,PTH1R,SPRY4,TGFB2,TP63,VEGFA,WNT5A,ZIC3,ZMPSTE24	21
Embryonic Development	abnormal morphology of jaw	1.80E-03			ARSB,CCND1,EDNRA,EGFR,FAM20C,FGFR2,GAD1,HSPG2,LAMP1,LAMP2,MECP2,MMP16,MSX1,PTH1R,SPRY4,TGFB2,TP63,VEGFA,WNT5A,ZIC3,ZMPSTE24	21
Organ Development	abnormal morphology of jaw	1.80E-03			ARSB,CCND1,EDNRA,EGFR,FAM20C,FGFR2,GAD1,HSPG2,LAMP1,LAMP2,MECP2,MMP16,MSX1,PTH1R,SPRY4,TGFB2,TP63,VEGFA,WNT5A,ZIC3,ZMPSTE24	21
Organismal Development	abnormal morphology of jaw	1.80E-03			ARSB,CCND1,EDNRA,EGFR,FAM20C,FGFR2,GAD1,HSPG2,LAMP1,LAMP2,MECP2,MMP16,MSX1,PTH1R,SPRY4,TGFB2,TP63,VEGFA,WNT5A,ZIC3,ZMPSTE24	21
Connective Tissue Development and Function	abnormal morphology of jaw	1.80E-03			ARSB,CCND1,EDNRA,EGFR,FAM20C,FGFR2,GAD1,HSPG2,LAMP1,LAMP2,MECP2,MMP16,MSX1,PTH1R,SPRY4,TGFB2,TP63,VEGFA,WNT5A,ZIC3,ZMPSTE24	21
Cell Morphology	cell spreading of tumor cell lines	1.80E-03		0.332	EDNRB,EGFR,FLNA,ING4,LGALS8,MMP9,MYO10,PRNP,PTK2,PXN,RAC1,RAPGEF1,RB1,SDC2,SIRPA,SPARC,SRC,TNC,TRIM3,UCHL1,VCAM1	21
Cell Death and Survival	apoptosis of cortical neurons	1.80E-03		-0.543	APP,BCL2,CAPN1,CDK5R1,GNAO1,HSPA5,JUN,MAP2K3,MAP3K1,MECP2,MEF2C,NGFR,NPTX1,PIK3CA,SHC3,SRPK2,ST8SIA1,TP53,TP63,VEGFA	20
Neurological Disease	hydrocephalus	1.80E-03		-0.853	ADCYAP1R1,CNP,DAB1,DNAI1,FOXC1,GFAP,GPR124,HIF1A,ITGAV,ITGB8,MARCKSL1,MBOAT7,MNS1,MYH10,NME5,PAFAH1B1,PIK3CA,PIK3R2,SLC9A3R1,VLDLR,ZIC3	21
Skeletal and Muscular Disorders	intervertebral disc disorder	1.81E-03			EGLN1,EGLN3,HTRA1,MMP9,SPARC,THBS2,TP53,TP63	8
Inflammatory Disease	intervertebral disc disorder	1.81E-03			EGLN1,EGLN3,HTRA1,MMP9,SPARC,THBS2,TP53,TP63	8
Connective Tissue Disorders	intervertebral disc disorder	1.81E-03			EGLN1,EGLN3,HTRA1,MMP9,SPARC,THBS2,TP53,TP63	8
Neurological Disease	prion disease	1.81E-03		1.253	APP,C3,LTBR,MFGE8,NDUFS4,NFE2L2,PPARGC1A,PRNP	8
Psychological Disorders	prion disease	1.81E-03		1.253	APP,C3,LTBR,MFGE8,NDUFS4,NFE2L2,PPARGC1A,PRNP	8
Infectious Disease	prion disease	1.81E-03		1.253	APP,C3,LTBR,MFGE8,NDUFS4,NFE2L2,PPARGC1A,PRNP	8
Organ Morphology	morphology of heart ventricle	1.84E-03			ADAM12,ADAM17,ADAM9,ADRA2B,APOE,ARSB,ATP2A2,BMPR2,CALR,CCND1,CCND2,CXCR4,CXCR7,DOCK1,EFNA1,EGLN1,F2R,GAA,HIF1A,HMOX1,HSPB8,HSPG2,IGF2,ITGB8,KIFAP3,LMNA,LY6E,MAP3K1,MMP2,MMP9,MYH10,NFAT5,NFATC1,NOS3,PDGFA,PPARGC1A,PPARGC1B,RAMP2,TGFB2,TIMP4,UBR1,VCAM1,XBP1	43
Cardiovascular System Development and Function	morphology of heart ventricle	1.84E-03			ADAM12,ADAM17,ADAM9,ADRA2B,APOE,ARSB,ATP2A2,BMPR2,CALR,CCND1,CCND2,CXCR4,CXCR7,DOCK1,EFNA1,EGLN1,F2R,GAA,HIF1A,HMOX1,HSPB8,HSPG2,IGF2,ITGB8,KIFAP3,LMNA,LY6E,MAP3K1,MMP2,MMP9,MYH10,NFAT5,NFATC1,NOS3,PDGFA,PPARGC1A,PPARGC1B,RAMP2,TGFB2,TIMP4,UBR1,VCAM1,XBP1	43
Molecular Transport	transport of carbohydrate	1.86E-03		0.000	ABCC3,ADIPOR2,APP,AQP11,AQP9,ASPSCR1,B4GALT1,C3,CD14,CDK14,EDNRA,EPAS1,FABP5,LBP,MAP2K3,MIF,NGFR,PDPK1,PIK3CA,PIK3R1,PPARGC1A,PPARGC1B,PPP1R3C,PRKAG2,PRKCB,PRKCZ,PTK2,SLC17A5,SLC1A2,SLC1A3,SLC2A1,SLC2A3,SLC2A9,SORBS1,STX6,STXBP4,TP53,TRIB3	38
Carbohydrate Metabolism	transport of carbohydrate	1.86E-03		0.000	ABCC3,ADIPOR2,APP,AQP11,AQP9,ASPSCR1,B4GALT1,C3,CD14,CDK14,EDNRA,EPAS1,FABP5,LBP,MAP2K3,MIF,NGFR,PDPK1,PIK3CA,PIK3R1,PPARGC1A,PPARGC1B,PPP1R3C,PRKAG2,PRKCB,PRKCZ,PTK2,SLC17A5,SLC1A2,SLC1A3,SLC2A1,SLC2A3,SLC2A9,SORBS1,STX6,STXBP4,TP53,TRIB3	38
Cell Cycle	arrest in G1 phase of breast cancer cell lines	1.88E-03			CAMK1,CCND1,CCNG1,CDC25A,JUN,LGALS1,NFE2L2,RASSF1,SMARCB1,TP53	10
Cancer	invasion of tumor cells	1.89E-03		0.904	ADAM9,BIRC5,CD14,CTTN,CXCR4,EGFR,F2R,FLNA,HIF1A,HMOX1,ID1,LGALS1,LIMK2,MCAM,MMP2,MMP9,NFE2L2,NOTCH1,PAFAH1B1,PDCD4,PTK2,PXN,RAC1,RHOBTB2,SCRIB,SFRP1,SRC,SSX2IP,TBX2,TGFBR2,TRAF3,VEGFC,WNT5A,ZFYVE21	34
Cellular Movement	invasion of tumor cells	1.89E-03		0.904	ADAM9,BIRC5,CD14,CTTN,CXCR4,EGFR,F2R,FLNA,HIF1A,HMOX1,ID1,LGALS1,LIMK2,MCAM,MMP2,MMP9,NFE2L2,NOTCH1,PAFAH1B1,PDCD4,PTK2,PXN,RAC1,RHOBTB2,SCRIB,SFRP1,SRC,SSX2IP,TBX2,TGFBR2,TRAF3,VEGFC,WNT5A,ZFYVE21	34
Tumor Morphology	invasion of tumor cells	1.89E-03		0.904	ADAM9,BIRC5,CD14,CTTN,CXCR4,EGFR,F2R,FLNA,HIF1A,HMOX1,ID1,LGALS1,LIMK2,MCAM,MMP2,MMP9,NFE2L2,NOTCH1,PAFAH1B1,PDCD4,PTK2,PXN,RAC1,RHOBTB2,SCRIB,SFRP1,SRC,SSX2IP,TBX2,TGFBR2,TRAF3,VEGFC,WNT5A,ZFYVE21	34
Cell Cycle	arrest in cell cycle progression of breast cancer cell lines	1.91E-03			CCND1,CHN2,KRT19,MIF,RASSF1,RB1,TNC,TP53,XBP1	9
Cellular Growth and Proliferation	arrest in growth of connective tissue cells	1.91E-03			CEBPA,HIF1A,JUND,MAP2K3,MDM2,NUPR1,OGT,RB1,TP53	9
Cardiovascular System Development and Function	neovascularization of retina	1.91E-03		1.342	C3,CDH13,EPAS1,NOS3,NRP1,PDGFA,PLD1,SERPINF1,SRC,TP53,VCAM1,VEGFA,VLDLR	13
Organismal Development	neovascularization of retina	1.91E-03		1.342	C3,CDH13,EPAS1,NOS3,NRP1,PDGFA,PLD1,SERPINF1,SRC,TP53,VCAM1,VEGFA,VLDLR	13
Visual System Development and Function	neovascularization of retina	1.91E-03		1.342	C3,CDH13,EPAS1,NOS3,NRP1,PDGFA,PLD1,SERPINF1,SRC,TP53,VCAM1,VEGFA,VLDLR	13
Inflammatory Response	inflammation of lesion	1.92E-03			APOE,CD14,MMP9,NFE2L2,TGFBR2,TNFRSF21	6
Organismal Survival	perinatal death	1.94E-03		0.403	ACTN4,ADAM12,ADAM17,ADAM9,ADAMTS1,ADRA2B,AEBP1,Ank2,APBA2,APLP1,ARID5B,ASCL1,ASS1,ATG16L1,ATP2A2,B4GALT1,BGN,BMP1,BMPER,BMPR2,CADPS,CASK,CCDC47,CCND1,CDK5R1,CEBPA,CIAPIN1,CITED1,CPLX1,Creb5,CTNNBIP1,CXCL14,CXCR4,CXCR7,CYLD,DCLRE1B,DOK7,EDNRA,EFNB1,EGFR,EIF4E2,ELOVL4,EPAS1,EVC2,FAH,FGFR1,FGFR2,FST,FSTL1,GAD1,GBA,GGCX,Gnas,GPR124,HDAC8,HES1,HLX,HMOX1,HSPG2,ID1,ID2,IGF2,ILF3,ITGA3,ITGAV,KHDRBS1,KIF1…	125
Cardiovascular System Development and Function	vasculogenesis	1.95E-03		0.264	ABI1,ADAM9,ADAMTS1,ADRA2B,Aldh1a7,ANGPT2,APOE,APP,ATPIF1,BACE1,BCL2,BIRC5,BMPER,BMPR1A,BMPR2,BRMS1,C3,CALCA,CALR,CAPNS1,CAV2,CDH13,CITED1,COMMD1,CRYAB,CXCL14,CXCR4,CYLD,CYR61,DDAH1,DLL1,ECM1,EDF1,EDNRA,EDNRB,EFNA1,EFNB1,EGFR,EGLN1,EGLN3,EPAS1,EPHB2,F2R,FGF1,FGFR1,FGFR2,FLNA,FOXC1,FZD5,G6PD,GADD45A,GPX1,GSTM1,HIF1A,HLX,HMOX1,HSPG2,HTRA1,ID1,ID3,IGF2,ING4,ITGAV,ITGB8,JAK2,JUN,JUNB,LGALS1,MAP2K3,MB,…	134
Organismal Development	vasculogenesis	1.95E-03		0.264	ABI1,ADAM9,ADAMTS1,ADRA2B,Aldh1a7,ANGPT2,APOE,APP,ATPIF1,BACE1,BCL2,BIRC5,BMPER,BMPR1A,BMPR2,BRMS1,C3,CALCA,CALR,CAPNS1,CAV2,CDH13,CITED1,COMMD1,CRYAB,CXCL14,CXCR4,CYLD,CYR61,DDAH1,DLL1,ECM1,EDF1,EDNRA,EDNRB,EFNA1,EFNB1,EGFR,EGLN1,EGLN3,EPAS1,EPHB2,F2R,FGF1,FGFR1,FGFR2,FLNA,FOXC1,FZD5,G6PD,GADD45A,GPX1,GSTM1,HIF1A,HLX,HMOX1,HSPG2,HTRA1,ID1,ID3,IGF2,ING4,ITGAV,ITGB8,JAK2,JUN,JUNB,LGALS1,MAP2K3,MB,…	134
Small Molecule Biochemistry	metabolism of membrane lipid derivative	1.98E-03		1.311	ACER3,ACSL6,ALDH5A1,APOC1,APOE,APP,ARSA,ASAH2,ASPG,B3GALT4,B4GALT1,BCL2,CD81,CEBPA,CEPT1,CERS5,CYP7B1,DHCR24,DPM1,EBP,ELOVL1,FABP5,FADS1,FGF1,G6PD,GBA,GM2A,GNPAT,GPLD1,GPX4,HMOX1,INSIG1,INSIG2,IP6K3,ITGB8,LCAT,MECP2,NGFR,NSDHL,PCYT2,PDGFA,PEMT,PIGL,PIGP,PIGY,PIK3CA,PIK3R1,PIP4K2A,PIP4K2B,PIP5K1B,PISD,PLCB3,PLCD4,PLD1,PLTP,PPAP2B,PPT1,PRDX2,PRKCB,RAC1,RALA,SACM1L,SCAP,SGMS1,SGPL1,SGPP1,SH3KBP1,SOC…	77
Lipid Metabolism	metabolism of membrane lipid derivative	1.98E-03		1.311	ACER3,ACSL6,ALDH5A1,APOC1,APOE,APP,ARSA,ASAH2,ASPG,B3GALT4,B4GALT1,BCL2,CD81,CEBPA,CEPT1,CERS5,CYP7B1,DHCR24,DPM1,EBP,ELOVL1,FABP5,FADS1,FGF1,G6PD,GBA,GM2A,GNPAT,GPLD1,GPX4,HMOX1,INSIG1,INSIG2,IP6K3,ITGB8,LCAT,MECP2,NGFR,NSDHL,PCYT2,PDGFA,PEMT,PIGL,PIGP,PIGY,PIK3CA,PIK3R1,PIP4K2A,PIP4K2B,PIP5K1B,PISD,PLCB3,PLCD4,PLD1,PLTP,PPAP2B,PPT1,PRDX2,PRKCB,RAC1,RALA,SACM1L,SCAP,SGMS1,SGPL1,SGPP1,SH3KBP1,SOC…	77
Organismal Development	morphology of vessel	1.99E-03			ACTA2,ACTN4,ADAM17,APOE,APP,BCL2,BMP1,BMPR2,C1GALT1C1,COL5A1,CRYAB,CTTN,CXCR4,DDAH1,DDR1,EDNRA,EDNRB,EPN2,F2R,FLNA,FMOD,G6PD,GFAP,GPR124,HES1,HIF1A,HMOX1,HSPG2,ITGA3,ITGAV,ITGB8,JUN,MB,MEF2C,MEIS1,MMP2,MYH10,NGFR,NOS3,NOTCH1,NRARP,NRP1,PIK3CA,PIK3R1,PLOD1,PLVAP,PLXND1,PPP3R1,PTK2,PXN,RAMP2,RB1,RELB,SEMA5A,SGCB,SRC,STK4,TBX2,TGFB2,THBS2,TRAF3IP2,UBR1,VAV3,VEGFA,VEZF1	65
Nervous System Development and Function	axonogenesis	2.04E-03		0.740	ADCY1,AMIGO1,APOE,APP,ASCL1,BCL2,CNP,DCLK1,DPYSL2,Dst,EFNA1,EPHB2,ETV4,FGFR2,FLOT1,KIF2A,KLF7,Map2,MYH10,NCAM1,NGFR,NOTCH1,NTRK2,PACSIN1,PICALM,PLD1,PMP22,POU4F1,PTK2,PTPRE,RAB3A,RAC1,RAPSN,RYK,SIPA1L1,SKIL,TP53,UCHL1,WNT5A,WNT7A	40
Cellular Assembly and Organization	axonogenesis	2.04E-03		0.740	ADCY1,AMIGO1,APOE,APP,ASCL1,BCL2,CNP,DCLK1,DPYSL2,Dst,EFNA1,EPHB2,ETV4,FGFR2,FLOT1,KIF2A,KLF7,Map2,MYH10,NCAM1,NGFR,NOTCH1,NTRK2,PACSIN1,PICALM,PLD1,PMP22,POU4F1,PTK2,PTPRE,RAB3A,RAC1,RAPSN,RYK,SIPA1L1,SKIL,TP53,UCHL1,WNT5A,WNT7A	40
Cellular Function and Maintenance	axonogenesis	2.04E-03		0.740	ADCY1,AMIGO1,APOE,APP,ASCL1,BCL2,CNP,DCLK1,DPYSL2,Dst,EFNA1,EPHB2,ETV4,FGFR2,FLOT1,KIF2A,KLF7,Map2,MYH10,NCAM1,NGFR,NOTCH1,NTRK2,PACSIN1,PICALM,PLD1,PMP22,POU4F1,PTK2,PTPRE,RAB3A,RAC1,RAPSN,RYK,SIPA1L1,SKIL,TP53,UCHL1,WNT5A,WNT7A	40
Cell Morphology	axonogenesis	2.04E-03		0.740	ADCY1,AMIGO1,APOE,APP,ASCL1,BCL2,CNP,DCLK1,DPYSL2,Dst,EFNA1,EPHB2,ETV4,FGFR2,FLOT1,KIF2A,KLF7,Map2,MYH10,NCAM1,NGFR,NOTCH1,NTRK2,PACSIN1,PICALM,PLD1,PMP22,POU4F1,PTK2,PTPRE,RAB3A,RAC1,RAPSN,RYK,SIPA1L1,SKIL,TP53,UCHL1,WNT5A,WNT7A	40
Tissue Development	axonogenesis	2.04E-03		0.740	ADCY1,AMIGO1,APOE,APP,ASCL1,BCL2,CNP,DCLK1,DPYSL2,Dst,EFNA1,EPHB2,ETV4,FGFR2,FLOT1,KIF2A,KLF7,Map2,MYH10,NCAM1,NGFR,NOTCH1,NTRK2,PACSIN1,PICALM,PLD1,PMP22,POU4F1,PTK2,PTPRE,RAB3A,RAC1,RAPSN,RYK,SIPA1L1,SKIL,TP53,UCHL1,WNT5A,WNT7A	40
Cellular Development	axonogenesis	2.04E-03		0.740	ADCY1,AMIGO1,APOE,APP,ASCL1,BCL2,CNP,DCLK1,DPYSL2,Dst,EFNA1,EPHB2,ETV4,FGFR2,FLOT1,KIF2A,KLF7,Map2,MYH10,NCAM1,NGFR,NOTCH1,NTRK2,PACSIN1,PICALM,PLD1,PMP22,POU4F1,PTK2,PTPRE,RAB3A,RAC1,RAPSN,RYK,SIPA1L1,SKIL,TP53,UCHL1,WNT5A,WNT7A	40
Cell Death and Survival	cell death of lung cancer cell lines	2.04E-03		-1.158	ADAM17,APEX1,BCL2,BCL2L11,BIRC3,BIRC5,BOK,CEBPA,COX5A,EGFR,FDXR,GADD45A,GADD45B,GPX1,HIF1A,HSPA5,ID3,IGF2,JUN,LGALS8,MDM2,NOTCH1,OGT,ORAI1,OSGIN1,PIK3CA,POLH,PRKCE,PRKCZ,PTPRO,RABGGTA,RAC1,RB1,RHOBTB2,SEMA3B,SERPINF1,SKP2,SLC7A11,SRC,SSRP1,TP53,TP63,XPA	43
Cellular Movement	migration of central nervous system cells	2.11E-03		-0.548	APP,ASTN1,BMPR1A,CHI3L1,CXCR4,DAB1,DCLK1,EFNB1,FOXG1,GNPAT,MMP9,MYH10,MYH9,NDE1,PAFAH1B1,PREX1,PRKCZ,PTK2,PTN,RAC1,SKIL,VEGFA	22
Tissue Development	lung development	2.11E-03		0.491	ADAM17,ADRA2B,AKAP12,APOE,ASCL1,B4GALT1,BID,BMPR1A,BMPR2,CAV2,CCND1,CD81,CEBPA,CHI3L1,CITED1,CYLD,DBNL,DOK7,EGFR,EPAS1,FAM20A,FEN1,FGF1,FGFR1,FGFR2,FSTL1,HES1,HLX,HSD11B1,ID1,IGF2,ITGA3,LFNG,MECP2,MMP2,MMP9,NFE2L2,NOG,NOS3,NOTCH1,NPAS3,PDGFA,POLB,PPARGC1A,PPARGC1B,PPP3R1,PTH1R,Ptprd,RAB3A,RQCD1,SOX2,SPARC,SPRY4,TGFB2,TGFBR2,TK1,TSHZ3,VEGFA,WNT5A,WNT7B,ZIC3	61
Embryonic Development	lung development	2.11E-03		0.491	ADAM17,ADRA2B,AKAP12,APOE,ASCL1,B4GALT1,BID,BMPR1A,BMPR2,CAV2,CCND1,CD81,CEBPA,CHI3L1,CITED1,CYLD,DBNL,DOK7,EGFR,EPAS1,FAM20A,FEN1,FGF1,FGFR1,FGFR2,FSTL1,HES1,HLX,HSD11B1,ID1,IGF2,ITGA3,LFNG,MECP2,MMP2,MMP9,NFE2L2,NOG,NOS3,NOTCH1,NPAS3,PDGFA,POLB,PPARGC1A,PPARGC1B,PPP3R1,PTH1R,Ptprd,RAB3A,RQCD1,SOX2,SPARC,SPRY4,TGFB2,TGFBR2,TK1,TSHZ3,VEGFA,WNT5A,WNT7B,ZIC3	61
Organ Development	lung development	2.11E-03		0.491	ADAM17,ADRA2B,AKAP12,APOE,ASCL1,B4GALT1,BID,BMPR1A,BMPR2,CAV2,CCND1,CD81,CEBPA,CHI3L1,CITED1,CYLD,DBNL,DOK7,EGFR,EPAS1,FAM20A,FEN1,FGF1,FGFR1,FGFR2,FSTL1,HES1,HLX,HSD11B1,ID1,IGF2,ITGA3,LFNG,MECP2,MMP2,MMP9,NFE2L2,NOG,NOS3,NOTCH1,NPAS3,PDGFA,POLB,PPARGC1A,PPARGC1B,PPP3R1,PTH1R,Ptprd,RAB3A,RQCD1,SOX2,SPARC,SPRY4,TGFB2,TGFBR2,TK1,TSHZ3,VEGFA,WNT5A,WNT7B,ZIC3	61
Organismal Development	lung development	2.11E-03		0.491	ADAM17,ADRA2B,AKAP12,APOE,ASCL1,B4GALT1,BID,BMPR1A,BMPR2,CAV2,CCND1,CD81,CEBPA,CHI3L1,CITED1,CYLD,DBNL,DOK7,EGFR,EPAS1,FAM20A,FEN1,FGF1,FGFR1,FGFR2,FSTL1,HES1,HLX,HSD11B1,ID1,IGF2,ITGA3,LFNG,MECP2,MMP2,MMP9,NFE2L2,NOG,NOS3,NOTCH1,NPAS3,PDGFA,POLB,PPARGC1A,PPARGC1B,PPP3R1,PTH1R,Ptprd,RAB3A,RQCD1,SOX2,SPARC,SPRY4,TGFB2,TGFBR2,TK1,TSHZ3,VEGFA,WNT5A,WNT7B,ZIC3	61
Respiratory System Development and Function	lung development	2.11E-03		0.491	ADAM17,ADRA2B,AKAP12,APOE,ASCL1,B4GALT1,BID,BMPR1A,BMPR2,CAV2,CCND1,CD81,CEBPA,CHI3L1,CITED1,CYLD,DBNL,DOK7,EGFR,EPAS1,FAM20A,FEN1,FGF1,FGFR1,FGFR2,FSTL1,HES1,HLX,HSD11B1,ID1,IGF2,ITGA3,LFNG,MECP2,MMP2,MMP9,NFE2L2,NOG,NOS3,NOTCH1,NPAS3,PDGFA,POLB,PPARGC1A,PPARGC1B,PPP3R1,PTH1R,Ptprd,RAB3A,RQCD1,SOX2,SPARC,SPRY4,TGFB2,TGFBR2,TK1,TSHZ3,VEGFA,WNT5A,WNT7B,ZIC3	61
Nervous System Development and Function	morphology of forebrain	2.12E-03		0.269	ADCY1,Ank2,APBB2,APP,ARSA,ASCL1,CD81,CDK5R1,DAB1,DCLK1,EFNB1,EGFR,FOLR1,GM2A,GPR124,HES1,HSPG2,ID2,JUN,KIF2A,KLF7,LAMP1,LAMP2,LYNX1,Map2,MARCKSL1,MBOAT7,MECP2,MKKS,MYH10,NAGLU,NCAM1,NCAM2,NPAS3,OTX1,PAFAH1B1,PDPK1,Pfn2,POU4F1,PPARGC1A,PPT1,RB1,SEMA3F,SHISA2,SLC1A2,SMAD1,SMARCC1,UPP1,VLDLR	49
Organ Morphology	morphology of forebrain	2.12E-03		0.269	ADCY1,Ank2,APBB2,APP,ARSA,ASCL1,CD81,CDK5R1,DAB1,DCLK1,EFNB1,EGFR,FOLR1,GM2A,GPR124,HES1,HSPG2,ID2,JUN,KIF2A,KLF7,LAMP1,LAMP2,LYNX1,Map2,MARCKSL1,MBOAT7,MECP2,MKKS,MYH10,NAGLU,NCAM1,NCAM2,NPAS3,OTX1,PAFAH1B1,PDPK1,Pfn2,POU4F1,PPARGC1A,PPT1,RB1,SEMA3F,SHISA2,SLC1A2,SMAD1,SMARCC1,UPP1,VLDLR	49
Tissue Morphology	permeability of blood vessel	2.12E-03		1.001	ACTA2,ANGPT2,C3,CALCA,CTTN,DTNA,F2R,ID1,MMP9,NOS3,NT5E,PIK3R1,PLVAP,RAMP2,SERPINF1,SRC,VEGFA,VEGFC	18
Cardiovascular System Development and Function	permeability of blood vessel	2.12E-03		1.001	ACTA2,ANGPT2,C3,CALCA,CTTN,DTNA,F2R,ID1,MMP9,NOS3,NT5E,PIK3R1,PLVAP,RAMP2,SERPINF1,SRC,VEGFA,VEGFC	18
Metabolic Disease	abnormal activity of enzyme	2.14E-03			ACOT13,ADCY1,ADIPOR2,ALDH2,APOE,B4GALT1,CYLD,DDAH1,GBA,GLRX2,Gnas,GPX1,HSD11B1,NQO2,PANK1,POMGNT1,PPP1R3C,SLC25A19,TNFRSF21,UPP1,VDR	21
Nervous System Development and Function	abnormal morphology of cerebellum	2.14E-03			ASTN1,CCND1,CCND2,CDK5R1,CXCR4,EGFR,EN2,EPB41L1,EPB41L2,GNPAT,KIF2A,LYNX1,MDM2,NCAM1,NRCAM,OTX1,PPARGC1A,PRNP,TMEM176B,VLDLR,XPA	21
Organ Morphology	abnormal morphology of cerebellum	2.14E-03			ASTN1,CCND1,CCND2,CDK5R1,CXCR4,EGFR,EN2,EPB41L1,EPB41L2,GNPAT,KIF2A,LYNX1,MDM2,NCAM1,NRCAM,OTX1,PPARGC1A,PRNP,TMEM176B,VLDLR,XPA	21
Organ Morphology	abnormal morphology of small pancreas	2.15E-03			EGFR,FGFR2,HLX,PLVAP,TK1	5
Digestive System Development and Function	abnormal morphology of small pancreas	2.15E-03			EGFR,FGFR2,HLX,PLVAP,TK1	5
Endocrine System Development and Function	abnormal morphology of small pancreas	2.15E-03			EGFR,FGFR2,HLX,PLVAP,TK1	5
Cell Morphology	cell spreading of brain cancer cell lines	2.15E-03		0.749	EDNRB,EGFR,PXN,SIRPA,TNC	5
Cellular Development	differentiation of carcinoma cell lines	2.15E-03		0.277	ASCL1,BMPR2,CEBPA,FGFR2,WNT7A	5
Cancer	immortalization of epithelial cells	2.15E-03		0.447	CCND1,CRYAB,ID1,TGFB2,TP53	5
Cellular Development	immortalization of epithelial cells	2.15E-03		0.447	CCND1,CRYAB,ID1,TGFB2,TP53	5
Small Molecule Biochemistry	internalization of fatty acid	2.15E-03			ACSL1,ACSL6,APOE,FAAH,SLC6A1	5
Lipid Metabolism	internalization of fatty acid	2.15E-03			ACSL1,ACSL6,APOE,FAAH,SLC6A1	5
Nervous System Development and Function	long-term potentiation of mossy fibers	2.15E-03		-1.393	ADCY1,BACE1,EFNB1,EPHB2,GRIA2	5
Cell-To-Cell Signaling and Interaction	long-term potentiation of mossy fibers	2.15E-03		-1.393	ADCY1,BACE1,EFNB1,EPHB2,GRIA2	5
Hematological Disease	macrothrombocytopenia	2.15E-03			APP,FLNA,GP1BB,MYH10,MYH9	5
Cellular Growth and Proliferation	proliferation of neuroblastoma cell lines	2.16E-03		1.637	ACTN4,ANGPT2,ASCL1,BCL2,CCND1,EGFR,GATA2,HES1,HFE,IDE,IGF2,LDHA,LMO3,LRRN1,NTRK2,POU4F1,PPT1,SHC3,ST8SIA1,SUMO3	20
Cellular Development	proliferation of neuroblastoma cell lines	2.16E-03		1.637	ACTN4,ANGPT2,ASCL1,BCL2,CCND1,EGFR,GATA2,HES1,HFE,IDE,IGF2,LDHA,LMO3,LRRN1,NTRK2,POU4F1,PPT1,SHC3,ST8SIA1,SUMO3	20
Cancer	genital tumor	2.16E-03		-1.083	ABCC3,ABP1,ACAD8,ADAM17,ADAM23,ADAM9,ADAMTS7,ALPL,APOE,ARAF,ARL4C,ARMCX3,ASPH,ASS1,ATG16L1,AURKA,BCL2,BCOR,BECN1,BIRC5,BMPR1A,BMPR2,C3,CCND1,CCND2,CDC25A,CDH13,CEBPA,CHD4,CHI3L1,CHST2,CIRBP,COX5A,CTDSPL,CTNNAL1,CWC25,CXCL14,CXCL16,CXCR4,DCP1B,DDR1,DGKB,DHCR24,DNMT1,DTNA,DUSP4,EBPL,EDNRA,EDNRB,EGFR,EHBP1,EIF4EBP1,EN2,ENTPD5,EPHB2,ETV1,ETV4,ETV5,EZH2,F2R,FABP7,FAM13A,FAM222B,FAM91A1,FEN1,FGF1,FGFR1…	206
Reproductive System Disease	genital tumor	2.16E-03		-1.083	ABCC3,ABP1,ACAD8,ADAM17,ADAM23,ADAM9,ADAMTS7,ALPL,APOE,ARAF,ARL4C,ARMCX3,ASPH,ASS1,ATG16L1,AURKA,BCL2,BCOR,BECN1,BIRC5,BMPR1A,BMPR2,C3,CCND1,CCND2,CDC25A,CDH13,CEBPA,CHD4,CHI3L1,CHST2,CIRBP,COX5A,CTDSPL,CTNNAL1,CWC25,CXCL14,CXCL16,CXCR4,DCP1B,DDR1,DGKB,DHCR24,DNMT1,DTNA,DUSP4,EBPL,EDNRA,EDNRB,EGFR,EHBP1,EIF4EBP1,EN2,ENTPD5,EPHB2,ETV1,ETV4,ETV5,EZH2,F2R,FABP7,FAM13A,FAM222B,FAM91A1,FEN1,FGF1,FGFR1…	206
Cellular Movement	cell movement of cerebral cortex cells	2.16E-03		0.565	BMPR1A,DAB1,DCLK1,FLNA,NDE1,NTRK2,PAFAH1B1,PREX1,PTK2,PTN,RAC1,SEMA3F	12
Tissue Morphology	quantity of endothelial cells	2.16E-03		-0.805	ANGPT2,APOE,BCL2,CALCA,CAV2,GBA,HIF1A,ITGB8,NOS3,SPRED1,SPRED2,VEGFA	12
Cardiovascular System Development and Function	quantity of endothelial cells	2.16E-03		-0.805	ANGPT2,APOE,BCL2,CALCA,CAV2,GBA,HIF1A,ITGB8,NOS3,SPRED1,SPRED2,VEGFA	12
Tissue Development	endothelial cell development	2.16E-03		0.298	ADAMTS1,ADRA2B,ANGPT2,APOE,APP,ATPIF1,BMPER,BMPR2,C3,CALCA,CALR,CAV2,CDH13,CYR61,DDAH1,ECM1,EDF1,EDNRB,EFNA1,EGFR,F2R,FGF1,FGFR1,FGFR2,FZD5,G6PD,GPX1,HIF1A,HMOX1,HSPG2,ID1,IGF2,JUN,LGALS1,MAP2K3,MEF2C,MMP2,MMP9,NOTCH1,NRARP,NRP1,PIK3CA,POLD4,PRKCE,PTK2,PTN,RAC1,RCAN1,RGCC,SCG2,SEMA3F,SEMA6B,SERPINF1,SKP2,SPRED1,SPRY4,SULF1,TGFB2,TNFRSF25,TP53,VCAM1,VEGFA,VEGFC,VEZF1,VLDLR,WNT5A,YWHAG	67
Cellular Development	endothelial cell development	2.16E-03		0.298	ADAMTS1,ADRA2B,ANGPT2,APOE,APP,ATPIF1,BMPER,BMPR2,C3,CALCA,CALR,CAV2,CDH13,CYR61,DDAH1,ECM1,EDF1,EDNRB,EFNA1,EGFR,F2R,FGF1,FGFR1,FGFR2,FZD5,G6PD,GPX1,HIF1A,HMOX1,HSPG2,ID1,IGF2,JUN,LGALS1,MAP2K3,MEF2C,MMP2,MMP9,NOTCH1,NRARP,NRP1,PIK3CA,POLD4,PRKCE,PTK2,PTN,RAC1,RCAN1,RGCC,SCG2,SEMA3F,SEMA6B,SERPINF1,SKP2,SPRED1,SPRY4,SULF1,TGFB2,TNFRSF25,TP53,VCAM1,VEGFA,VEGFC,VEZF1,VLDLR,WNT5A,YWHAG	67
Cardiovascular System Development and Function	endothelial cell development	2.16E-03		0.298	ADAMTS1,ADRA2B,ANGPT2,APOE,APP,ATPIF1,BMPER,BMPR2,C3,CALCA,CALR,CAV2,CDH13,CYR61,DDAH1,ECM1,EDF1,EDNRB,EFNA1,EGFR,F2R,FGF1,FGFR1,FGFR2,FZD5,G6PD,GPX1,HIF1A,HMOX1,HSPG2,ID1,IGF2,JUN,LGALS1,MAP2K3,MEF2C,MMP2,MMP9,NOTCH1,NRARP,NRP1,PIK3CA,POLD4,PRKCE,PTK2,PTN,RAC1,RCAN1,RGCC,SCG2,SEMA3F,SEMA6B,SERPINF1,SKP2,SPRED1,SPRY4,SULF1,TGFB2,TNFRSF25,TP53,VCAM1,VEGFA,VEGFC,VEZF1,VLDLR,WNT5A,YWHAG	67
Organismal Development	endothelial cell development	2.16E-03		0.298	ADAMTS1,ADRA2B,ANGPT2,APOE,APP,ATPIF1,BMPER,BMPR2,C3,CALCA,CALR,CAV2,CDH13,CYR61,DDAH1,ECM1,EDF1,EDNRB,EFNA1,EGFR,F2R,FGF1,FGFR1,FGFR2,FZD5,G6PD,GPX1,HIF1A,HMOX1,HSPG2,ID1,IGF2,JUN,LGALS1,MAP2K3,MEF2C,MMP2,MMP9,NOTCH1,NRARP,NRP1,PIK3CA,POLD4,PRKCE,PTK2,PTN,RAC1,RCAN1,RGCC,SCG2,SEMA3F,SEMA6B,SERPINF1,SKP2,SPRED1,SPRY4,SULF1,TGFB2,TNFRSF25,TP53,VCAM1,VEGFA,VEGFC,VEZF1,VLDLR,WNT5A,YWHAG	67
Cell Death and Survival	cell death of tumor cells	2.16E-03		-0.263	ACLY,ADAM12,APP,BAG1,BCL2,BCL2L11,BECN1,BID,BIRC5,BOK,BRMS1,CD47,CXCR4,CYR61,DAPK1,EGFR,EGLN3,FEM1B,FGFR1,FMOD,GADD45A,HIF1A,HMOX1,HOXA7,HSPB8,Ifi202b,ITGAV,JAK2,JUN,LGALS1,MAD2L1,MAD2L2,MAGEH1,MAP3K1,MCM2,MDM2,MEF2C,MFGE8,MMP9,NDRG1,NFE2L2,NGFR,NOTCH1,NRP1,PHLPP1,PIK3R1,PIM3,PRKAB1,PRKCE,PRNP,PTN,RAC1,RB1,SEMA3B,SFRP1,SOCS3,SPARC,TBX2,TF,TGFBR2,THBS2,TIMP4,TNFRSF13C,TNFRSF21,TP53,VCAM1,VEGFA,VEG…	68
Tumor Morphology	cell death of tumor cells	2.16E-03		-0.263	ACLY,ADAM12,APP,BAG1,BCL2,BCL2L11,BECN1,BID,BIRC5,BOK,BRMS1,CD47,CXCR4,CYR61,DAPK1,EGFR,EGLN3,FEM1B,FGFR1,FMOD,GADD45A,HIF1A,HMOX1,HOXA7,HSPB8,Ifi202b,ITGAV,JAK2,JUN,LGALS1,MAD2L1,MAD2L2,MAGEH1,MAP3K1,MCM2,MDM2,MEF2C,MFGE8,MMP9,NDRG1,NFE2L2,NGFR,NOTCH1,NRP1,PHLPP1,PIK3R1,PIM3,PRKAB1,PRKCE,PRNP,PTN,RAC1,RB1,SEMA3B,SFRP1,SOCS3,SPARC,TBX2,TF,TGFBR2,THBS2,TIMP4,TNFRSF13C,TNFRSF21,TP53,VCAM1,VEGFA,VEG…	68
Cellular Growth and Proliferation	proliferation of breast cell lines	2.18E-03		0.953	BCL2L11,BMF,C8orf4,CCND1,CHFR,EGFR,ETS2,FGFR1,FGFR2,FRMD6,HIF1A,HSPB8,IGF2,JAK2,MFGE8,NOTCH1,PIK3CA,PIK3R1,POLB,RAC1,RELB,SIX1,SMYD4,SRC,TAZ,TP63	26
Cellular Development	proliferation of breast cell lines	2.18E-03		0.953	BCL2L11,BMF,C8orf4,CCND1,CHFR,EGFR,ETS2,FGFR1,FGFR2,FRMD6,HIF1A,HSPB8,IGF2,JAK2,MFGE8,NOTCH1,PIK3CA,PIK3R1,POLB,RAC1,RELB,SIX1,SMYD4,SRC,TAZ,TP63	26
Reproductive System Development and Function	proliferation of breast cell lines	2.18E-03		0.953	BCL2L11,BMF,C8orf4,CCND1,CHFR,EGFR,ETS2,FGFR1,FGFR2,FRMD6,HIF1A,HSPB8,IGF2,JAK2,MFGE8,NOTCH1,PIK3CA,PIK3R1,POLB,RAC1,RELB,SIX1,SMYD4,SRC,TAZ,TP63	26
Cardiovascular System Development and Function	neovascularization	2.24E-03		-0.179	ADAM9,APOE,B4GALT1,C3,CD47,CDH13,CXCR4,CYR61,EFNA1,EPAS1,FGF1,IGF2,LGALS1,LTBR,MFGE8,MMP2,MMP9,NOS3,NRP1,PDGFA,PLD1,RELB,SERPINF1,SRC,TGFBR2,THBS2,TP53,VCAM1,VEGFA,VEGFC,VLDLR	31
Small Molecule Biochemistry	transport of amino acids	2.30E-03		0.498	ABCC3,APP,FH,NTRK2,PER2,PLD1,SEPT2,SERPINF1,SLC13A3,SLC1A1,SLC1A2,SLC1A3,SLC1A4,SLC25A15,SLC25A4,SLC36A2,SLC38A2,SLC38A3,SLC43A2,SLC5A6,SLC6A1,SLC6A11,SLC6A8,SLC6A9,SLC7A11,SLC7A4,TP53,VEGFC	28
Amino Acid Metabolism	transport of amino acids	2.30E-03		0.498	ABCC3,APP,FH,NTRK2,PER2,PLD1,SEPT2,SERPINF1,SLC13A3,SLC1A1,SLC1A2,SLC1A3,SLC1A4,SLC25A15,SLC25A4,SLC36A2,SLC38A2,SLC38A3,SLC43A2,SLC5A6,SLC6A1,SLC6A11,SLC6A8,SLC6A9,SLC7A11,SLC7A4,TP53,VEGFC	28
Molecular Transport	transport of amino acids	2.30E-03		0.498	ABCC3,APP,FH,NTRK2,PER2,PLD1,SEPT2,SERPINF1,SLC13A3,SLC1A1,SLC1A2,SLC1A3,SLC1A4,SLC25A15,SLC25A4,SLC36A2,SLC38A2,SLC38A3,SLC43A2,SLC5A6,SLC6A1,SLC6A11,SLC6A8,SLC6A9,SLC7A11,SLC7A4,TP53,VEGFC	28
Organ Morphology	morphology of heart	2.32E-03			ABI1,ADAM12,ADAM17,ADAM9,ADRA2B,AKAP12,APOE,ARSB,ATP2A2,BIRC3,BMPR1A,BMPR2,CALR,CAPN1,CCND1,CCND2,CIAPIN1,CXCR4,CXCR7,DOCK1,EDNRA,EFNA1,EGLN1,EPN2,F2R,FGFR1,FLNA,G6PD,GAA,HIF1A,HMOX1,HSPB8,HSPG2,IFT122,IGF2,ITGAV,ITGB8,JUN,KIFAP3,LASP1,LMNA,LY6E,MAP2K3,MAP3K1,MB,MEF2C,MMP2,MMP9,MYH10,NFAT5,NFATC1,NOS3,PDGFA,PFKM,PIK3CA,PKP2,PLXND1,PPARGC1A,PPARGC1B,PPP3CA,PPP3R1,PTH1R,RAMP2,Scg5,TGFB2,TIMP4,TP53,…	72
Cardiovascular System Development and Function	morphology of heart	2.32E-03			ABI1,ADAM12,ADAM17,ADAM9,ADRA2B,AKAP12,APOE,ARSB,ATP2A2,BIRC3,BMPR1A,BMPR2,CALR,CAPN1,CCND1,CCND2,CIAPIN1,CXCR4,CXCR7,DOCK1,EDNRA,EFNA1,EGLN1,EPN2,F2R,FGFR1,FLNA,G6PD,GAA,HIF1A,HMOX1,HSPB8,HSPG2,IFT122,IGF2,ITGAV,ITGB8,JUN,KIFAP3,LASP1,LMNA,LY6E,MAP2K3,MAP3K1,MB,MEF2C,MMP2,MMP9,MYH10,NFAT5,NFATC1,NOS3,PDGFA,PFKM,PIK3CA,PKP2,PLXND1,PPARGC1A,PPARGC1B,PPP3CA,PPP3R1,PTH1R,RAMP2,Scg5,TGFB2,TIMP4,TP53,…	72
Cell Death and Survival	apoptosis of cardiomyocytes	2.33E-03		0.771	BAG1,BCL2,BCL2L11,BECN1,BIRC5,CALCA,CALR,CDK9,CRYAB,CYR61,FSTL1,HIF1A,HMOX1,HSPB6,HSPB8,HSPD1,JUND,KIFAP3,MAP2K3,MAP3K1,MDM2,MMP2,MPO,NAMPT,NOG,NOS3,PPARGC1A,PPP3CA,PTN,PVRL2,RAC1,RB1,S100A1,SOCS3,SPTLC2,STK4,TP53,VEGFA	38
Cellular Movement	cell movement of endothelial cells	2.33E-03		0.190	ADAMTS1,ANGPT2,APOE,ARHGEF4,ARHGEF6,BMPR2,CALCA,CD81,CDH13,CRYAB,CXCL14,CXCR4,CYLD,CYR61,EFNA1,EGFR,FGF1,FGFR1,FLNA,FOXC1,G6PD,GADD45A,GPLD1,HIF1A,HLX,HSPA5,ID1,ID3,IGF2,ITGA3,ITGAV,LGALS1,MAP2K3,MIF,MMP2,MMP9,MTSS1,NOS3,NPTX1,NRP1,PDPK1,PIK3CA,PLD1,PLXND1,PRKCE,PRKCZ,PTH1R,PTK2,PTN,RAC1,RGCC,SCG2,SEMA3F,SEMA5A,SERPINF1,SPRY4,SRC,TGFB2,TGFBR2,THBS2,TNFRSF25,VAV3,VCAM1,VEGFA,VEGFC,VIM,WNT5A	67
Cardiovascular System Development and Function	cell movement of endothelial cells	2.33E-03		0.190	ADAMTS1,ANGPT2,APOE,ARHGEF4,ARHGEF6,BMPR2,CALCA,CD81,CDH13,CRYAB,CXCL14,CXCR4,CYLD,CYR61,EFNA1,EGFR,FGF1,FGFR1,FLNA,FOXC1,G6PD,GADD45A,GPLD1,HIF1A,HLX,HSPA5,ID1,ID3,IGF2,ITGA3,ITGAV,LGALS1,MAP2K3,MIF,MMP2,MMP9,MTSS1,NOS3,NPTX1,NRP1,PDPK1,PIK3CA,PLD1,PLXND1,PRKCE,PRKCZ,PTH1R,PTK2,PTN,RAC1,RGCC,SCG2,SEMA3F,SEMA5A,SERPINF1,SPRY4,SRC,TGFB2,TGFBR2,THBS2,TNFRSF25,VAV3,VCAM1,VEGFA,VEGFC,VIM,WNT5A	67
Cancer	hemangioma	2.35E-03		-0.928	ADCYAP1R1,ANGPT2,BAI3,CACNB2,CXCL14,CXCR7,DBN1,DCLK1,EDNRA,EDNRB,FBXO4,IGF2,IQGAP2,KIF1B,NRCAM,NTRK2,RB1,SERPINE2,SNPH,SPON2,TP53,VCAM1,VEGFA,ZEB2	24
Neurological Disease	pituitary cancer	2.37E-03			ACTA2,AEBP1,ALDH2,APOBEC1,ARAF,ASS1,C3,Camk2b,CCND1,DAPK1,DLL1,EGFR,EGR1,ENO3,FOLR1,GADD45A,GNB4,HMOX1,ID1,IGF2,MMP9,NOG,PIK3CA,PISD,PXMP2,RB1,RNASE1,SOX2,TP53,VCAM1	30
Cancer	pituitary cancer	2.37E-03			ACTA2,AEBP1,ALDH2,APOBEC1,ARAF,ASS1,C3,Camk2b,CCND1,DAPK1,DLL1,EGFR,EGR1,ENO3,FOLR1,GADD45A,GNB4,HMOX1,ID1,IGF2,MMP9,NOG,PIK3CA,PISD,PXMP2,RB1,RNASE1,SOX2,TP53,VCAM1	30
Reproductive System Disease	pituitary cancer	2.37E-03			ACTA2,AEBP1,ALDH2,APOBEC1,ARAF,ASS1,C3,Camk2b,CCND1,DAPK1,DLL1,EGFR,EGR1,ENO3,FOLR1,GADD45A,GNB4,HMOX1,ID1,IGF2,MMP9,NOG,PIK3CA,PISD,PXMP2,RB1,RNASE1,SOX2,TP53,VCAM1	30
Endocrine System Disorders	pituitary cancer	2.37E-03			ACTA2,AEBP1,ALDH2,APOBEC1,ARAF,ASS1,C3,Camk2b,CCND1,DAPK1,DLL1,EGFR,EGR1,ENO3,FOLR1,GADD45A,GNB4,HMOX1,ID1,IGF2,MMP9,NOG,PIK3CA,PISD,PXMP2,RB1,RNASE1,SOX2,TP53,VCAM1	30
Organ Morphology	abnormal morphology of semilunar valve	2.40E-03			ADAM12,ADAM17,ADAM9,BMPR2,CXCR7,EFNA1,HSPG2,IGF2,MYH10,NFATC1,TGFB2	11
Cardiovascular System Development and Function	abnormal morphology of semilunar valve	2.40E-03			ADAM12,ADAM17,ADAM9,BMPR2,CXCR7,EFNA1,HSPG2,IGF2,MYH10,NFATC1,TGFB2	11
Organ Morphology	contraction of cardiomyocytes	2.40E-03		1.460	ANGPT2,Ank2,ASPH,ATP2A2,EDNRA,EDNRB,HSPB6,MYLK,NOS3,RAB1A,VDR	11
Cell Morphology	contraction of cardiomyocytes	2.40E-03		1.460	ANGPT2,Ank2,ASPH,ATP2A2,EDNRA,EDNRB,HSPB6,MYLK,NOS3,RAB1A,VDR	11
Skeletal and Muscular System Development and Function	contraction of cardiomyocytes	2.40E-03		1.460	ANGPT2,Ank2,ASPH,ATP2A2,EDNRA,EDNRB,HSPB6,MYLK,NOS3,RAB1A,VDR	11
Cardiovascular System Development and Function	contraction of cardiomyocytes	2.40E-03		1.460	ANGPT2,Ank2,ASPH,ATP2A2,EDNRA,EDNRB,HSPB6,MYLK,NOS3,RAB1A,VDR	11
Nervous System Development and Function	synaptogenesis	2.40E-03		-0.265	APP,CACNB2,CACNB4,COL4A5,DCLK1,DNM1L,DOK7,EPHB2,F2R,FGFR2,FYN,GNPAT,MECP2,NCAM1,NRCAM,NRXN1,NRXN2,NTRK2,PCDHB5,PDZRN3,POU4F1,PTK2,Ptprd,RAPSN,RGS2,SDCBP,SNTA1,SPARCL1,THBS2,TNC,UNC13B,WNT5A,WNT7A,YWHAG	34
Cellular Assembly and Organization	synaptogenesis	2.40E-03		-0.265	APP,CACNB2,CACNB4,COL4A5,DCLK1,DNM1L,DOK7,EPHB2,F2R,FGFR2,FYN,GNPAT,MECP2,NCAM1,NRCAM,NRXN1,NRXN2,NTRK2,PCDHB5,PDZRN3,POU4F1,PTK2,Ptprd,RAPSN,RGS2,SDCBP,SNTA1,SPARCL1,THBS2,TNC,UNC13B,WNT5A,WNT7A,YWHAG	34
Cellular Function and Maintenance	synaptogenesis	2.40E-03		-0.265	APP,CACNB2,CACNB4,COL4A5,DCLK1,DNM1L,DOK7,EPHB2,F2R,FGFR2,FYN,GNPAT,MECP2,NCAM1,NRCAM,NRXN1,NRXN2,NTRK2,PCDHB5,PDZRN3,POU4F1,PTK2,Ptprd,RAPSN,RGS2,SDCBP,SNTA1,SPARCL1,THBS2,TNC,UNC13B,WNT5A,WNT7A,YWHAG	34
Cell-To-Cell Signaling and Interaction	synaptogenesis	2.40E-03		-0.265	APP,CACNB2,CACNB4,COL4A5,DCLK1,DNM1L,DOK7,EPHB2,F2R,FGFR2,FYN,GNPAT,MECP2,NCAM1,NRCAM,NRXN1,NRXN2,NTRK2,PCDHB5,PDZRN3,POU4F1,PTK2,Ptprd,RAPSN,RGS2,SDCBP,SNTA1,SPARCL1,THBS2,TNC,UNC13B,WNT5A,WNT7A,YWHAG	34
Tissue Development	synaptogenesis	2.40E-03		-0.265	APP,CACNB2,CACNB4,COL4A5,DCLK1,DNM1L,DOK7,EPHB2,F2R,FGFR2,FYN,GNPAT,MECP2,NCAM1,NRCAM,NRXN1,NRXN2,NTRK2,PCDHB5,PDZRN3,POU4F1,PTK2,Ptprd,RAPSN,RGS2,SDCBP,SNTA1,SPARCL1,THBS2,TNC,UNC13B,WNT5A,WNT7A,YWHAG	34
Cardiovascular System Development and Function	development of vasculature	2.42E-03			CALCA,CYR61,EPHB2,FZD5,GPR124,HIF1A,HTRA1,ITGB8,MEF2C,MGAT1,MMP2,NOS3,NRP1,PDPK1,PIK3CA,PTK2,SEMA5A,STK4,TGFBR2,TP53,VEGFA,VEGFC,WNT7B	23
Neurological Disease	degeneration of brain	2.44E-03		0.128	APP,ARSA,BECN1,CAPN1,CDK5R1,CNP,DNM1L,GBA,GFAP,GRIA2,HDAC6,PPARGC1A,PPT1,PRNP,SH3GL2,VIM	16
Organismal Injury and Abnormalities	degeneration of brain	2.44E-03		0.128	APP,ARSA,BECN1,CAPN1,CDK5R1,CNP,DNM1L,GBA,GFAP,GRIA2,HDAC6,PPARGC1A,PPT1,PRNP,SH3GL2,VIM	16
Nervous System Development and Function	development of brain	2.47E-03		1.098	ADCYAP1R1,AKTIP,APBB2,APLP1,APOE,APP,ASCL1,BCL2,C2CD3,CCND1,CCND2,CDK5R1,CDK5RAP1,CHRD,COMMD1,CTNNBIP1,CXCR4,DAB1,DCLK1,DNER,DRAXIN,EFNA1,EGFR,EGLN1,EGR1,EN2,EPHB2,EXT1,FGFR1,FGFR2,FOXC1,FOXG1,FYN,GNPAT,GPR124,HES1,HIF1A,HPRT1,HSPG2,ID2,IRX3,ITGA3,KAT2A,LRP6,MARCKSL1,MDM2,MECP2,MKKS,MSX1,MYH10,NCAM1,NDE1,NDUFS4,NOG,NOTCH1,NPAS3,NR6A1,NRCAM,NTRK2,OLIG2,OTX1,PAFAH1B1,PDPK1,POU6F1,PPT1,PRNP,Ptprd,RA…	91
Tissue Development	development of brain	2.47E-03		1.098	ADCYAP1R1,AKTIP,APBB2,APLP1,APOE,APP,ASCL1,BCL2,C2CD3,CCND1,CCND2,CDK5R1,CDK5RAP1,CHRD,COMMD1,CTNNBIP1,CXCR4,DAB1,DCLK1,DNER,DRAXIN,EFNA1,EGFR,EGLN1,EGR1,EN2,EPHB2,EXT1,FGFR1,FGFR2,FOXC1,FOXG1,FYN,GNPAT,GPR124,HES1,HIF1A,HPRT1,HSPG2,ID2,IRX3,ITGA3,KAT2A,LRP6,MARCKSL1,MDM2,MECP2,MKKS,MSX1,MYH10,NCAM1,NDE1,NDUFS4,NOG,NOTCH1,NPAS3,NR6A1,NRCAM,NTRK2,OLIG2,OTX1,PAFAH1B1,PDPK1,POU6F1,PPT1,PRNP,Ptprd,RA…	91
Embryonic Development	development of brain	2.47E-03		1.098	ADCYAP1R1,AKTIP,APBB2,APLP1,APOE,APP,ASCL1,BCL2,C2CD3,CCND1,CCND2,CDK5R1,CDK5RAP1,CHRD,COMMD1,CTNNBIP1,CXCR4,DAB1,DCLK1,DNER,DRAXIN,EFNA1,EGFR,EGLN1,EGR1,EN2,EPHB2,EXT1,FGFR1,FGFR2,FOXC1,FOXG1,FYN,GNPAT,GPR124,HES1,HIF1A,HPRT1,HSPG2,ID2,IRX3,ITGA3,KAT2A,LRP6,MARCKSL1,MDM2,MECP2,MKKS,MSX1,MYH10,NCAM1,NDE1,NDUFS4,NOG,NOTCH1,NPAS3,NR6A1,NRCAM,NTRK2,OLIG2,OTX1,PAFAH1B1,PDPK1,POU6F1,PPT1,PRNP,Ptprd,RA…	91
Organ Development	development of brain	2.47E-03		1.098	ADCYAP1R1,AKTIP,APBB2,APLP1,APOE,APP,ASCL1,BCL2,C2CD3,CCND1,CCND2,CDK5R1,CDK5RAP1,CHRD,COMMD1,CTNNBIP1,CXCR4,DAB1,DCLK1,DNER,DRAXIN,EFNA1,EGFR,EGLN1,EGR1,EN2,EPHB2,EXT1,FGFR1,FGFR2,FOXC1,FOXG1,FYN,GNPAT,GPR124,HES1,HIF1A,HPRT1,HSPG2,ID2,IRX3,ITGA3,KAT2A,LRP6,MARCKSL1,MDM2,MECP2,MKKS,MSX1,MYH10,NCAM1,NDE1,NDUFS4,NOG,NOTCH1,NPAS3,NR6A1,NRCAM,NTRK2,OLIG2,OTX1,PAFAH1B1,PDPK1,POU6F1,PPT1,PRNP,Ptprd,RA…	91
Organismal Development	development of brain	2.47E-03		1.098	ADCYAP1R1,AKTIP,APBB2,APLP1,APOE,APP,ASCL1,BCL2,C2CD3,CCND1,CCND2,CDK5R1,CDK5RAP1,CHRD,COMMD1,CTNNBIP1,CXCR4,DAB1,DCLK1,DNER,DRAXIN,EFNA1,EGFR,EGLN1,EGR1,EN2,EPHB2,EXT1,FGFR1,FGFR2,FOXC1,FOXG1,FYN,GNPAT,GPR124,HES1,HIF1A,HPRT1,HSPG2,ID2,IRX3,ITGA3,KAT2A,LRP6,MARCKSL1,MDM2,MECP2,MKKS,MSX1,MYH10,NCAM1,NDE1,NDUFS4,NOG,NOTCH1,NPAS3,NR6A1,NRCAM,NTRK2,OLIG2,OTX1,PAFAH1B1,PDPK1,POU6F1,PPT1,PRNP,Ptprd,RA…	91
Organ Morphology	dilation of left ventricle	2.47E-03		-0.718	BGN,CAPNS1,F2R,GPX1,LMNA,MARCKSL1,MMP9,MPO,PPP3R1,PRDX3,PTK2,SLC2A1,TGFBR2	13
Cardiovascular System Development and Function	dilation of left ventricle	2.47E-03		-0.718	BGN,CAPNS1,F2R,GPX1,LMNA,MARCKSL1,MMP9,MPO,PPP3R1,PRDX3,PTK2,SLC2A1,TGFBR2	13
Cell Death and Survival	cell death of breast cancer cell lines	2.48E-03		0.214	ANGPT2,BAG1,BCL2,BCL2L10,BCL2L11,BCL2L13,BECN1,BID,BIRC3,BIRC5,CCDC80,CCND1,CD47,CERS5,CYLD,CYR61,DDIT4,DUSP4,EGFR,ETS2,FBXO32,FGFR2,FRMD6,GADD45A,HIF1A,HSPA5,HSPB8,HSPD1,JUN,KIFC3,MAD2L1,MAP2K3,MIF,MPG,NEDD9,NOS3,NOTCH1,OSGIN1,PDCD4,PIK3CA,PLK2,POLH,PRKCE,PRNP,PTK2,RAC1,RB1,SFRP1,SLC29A1,SSRP1,SULF1,TFRC,TGFB2,TIMP4,TNFRSF25,TP53,TP63,TYMS,VDR,VEGFA,XBP1	61
Cardiovascular System Development and Function	vascularization of eye	2.49E-03		-0.915	ADAM9,ADAMTS1,APOE,C3,CDH13,CYR61,EPAS1,IGF2,LGALS1,MMP9,NOS3,NRP1,PDGFA,PLD1,RHOJ,SERPINF1,SRC,TP53,VCAM1,VEGFA,VEGFC,VLDLR	22
Organismal Development	vascularization of eye	2.49E-03		-0.915	ADAM9,ADAMTS1,APOE,C3,CDH13,CYR61,EPAS1,IGF2,LGALS1,MMP9,NOS3,NRP1,PDGFA,PLD1,RHOJ,SERPINF1,SRC,TP53,VCAM1,VEGFA,VEGFC,VLDLR	22
Visual System Development and Function	vascularization of eye	2.49E-03		-0.915	ADAM9,ADAMTS1,APOE,C3,CDH13,CYR61,EPAS1,IGF2,LGALS1,MMP9,NOS3,NRP1,PDGFA,PLD1,RHOJ,SERPINF1,SRC,TP53,VCAM1,VEGFA,VEGFC,VLDLR	22
Tissue Development	development of endothelial tissue	2.51E-03		0.409	ADAMTS1,ADRA2B,ANGPT2,APOE,APP,ATPIF1,BMPER,BMPR2,C3,CALCA,CALR,CAV2,CDH13,CYR61,DDAH1,ECM1,EDF1,EDNRB,EFNA1,EGFR,F2R,FGF1,FGFR1,FGFR2,FZD5,G6PD,GPX1,HIF1A,HMOX1,HSPG2,ID1,IGF2,JUN,LGALS1,MAP2K3,MEF2C,MMP2,MMP9,NOTCH1,NRARP,NRP1,PIK3CA,POLD4,PRKCE,PTK2,PTN,RAC1,RCAN1,RGCC,SCG2,SEMA3F,SEMA6B,SERPINF1,SKP2,SMARCB1,SPRED1,SPRY4,SULF1,TGFB2,TGFBR2,TNFRSF25,TP53,VCAM1,VEGFA,VEGFC,VEZF1,VLDLR,WNT5A,YWH…	69
Cardiovascular System Development and Function	development of endothelial tissue	2.51E-03		0.409	ADAMTS1,ADRA2B,ANGPT2,APOE,APP,ATPIF1,BMPER,BMPR2,C3,CALCA,CALR,CAV2,CDH13,CYR61,DDAH1,ECM1,EDF1,EDNRB,EFNA1,EGFR,F2R,FGF1,FGFR1,FGFR2,FZD5,G6PD,GPX1,HIF1A,HMOX1,HSPG2,ID1,IGF2,JUN,LGALS1,MAP2K3,MEF2C,MMP2,MMP9,NOTCH1,NRARP,NRP1,PIK3CA,POLD4,PRKCE,PTK2,PTN,RAC1,RCAN1,RGCC,SCG2,SEMA3F,SEMA6B,SERPINF1,SKP2,SMARCB1,SPRED1,SPRY4,SULF1,TGFB2,TGFBR2,TNFRSF25,TP53,VCAM1,VEGFA,VEGFC,VEZF1,VLDLR,WNT5A,YWH…	69
Drug Metabolism	joining of glutathione	2.51E-03		1.859	GLRX,Gsta4,GSTM1,GSTM5,Gstm6,GSTP1,MIF	7
Small Molecule Biochemistry	metabolism of medium chain dicarboxylic acid	2.51E-03			ALDH5A1,FH,MDH1,MDH2,SDHB,SLC22A5,SUCLG2	7
Lipid Metabolism	metabolism of medium chain dicarboxylic acid	2.51E-03			ALDH5A1,FH,MDH1,MDH2,SDHB,SLC22A5,SUCLG2	7
Nervous System Development and Function	quantity of neuronal progenitor cells	2.51E-03		-0.391	ANGPT2,APP,ASCL1,FLNA,FST,NOTCH1,WNT5A	7
Tissue Morphology	quantity of neuronal progenitor cells	2.51E-03		-0.391	ANGPT2,APP,ASCL1,FLNA,FST,NOTCH1,WNT5A	7
Organ Morphology	abnormal morphology of ventricular septum	2.53E-03			ADAM17,APOE,ATP2A2,BMPR2,CCND1,CCND2,CXCR4,EFNA1,EGLN1,HSPB8,LY6E,MMP9,NFATC1,NOS3,PDGFA,UBR1,VCAM1	17
Cardiovascular System Development and Function	abnormal morphology of ventricular septum	2.53E-03			ADAM17,APOE,ATP2A2,BMPR2,CCND1,CCND2,CXCR4,EFNA1,EGLN1,HSPB8,LY6E,MMP9,NFATC1,NOS3,PDGFA,UBR1,VCAM1	17
Cellular Assembly and Organization	fusion of vesicles	2.53E-03		-1.104	AGFG1,APOE,APP,BECN1,CADPS,CAV2,HDAC6,LAMP2,PLD1,RAB3A,STX6,STX8,STXBP4,VAMP2,VAMP7,VAV3,YKT6	17
Cellular Movement	migration of carcinoma cell lines	2.57E-03		-0.970	ASCL1,BMPR2,CTTN,CYR61,EGFR,ETV4,HMOX1,ID1,LGALS1,MIF,NOTCH1,PTK2,PTN,PTP4A2,RAC1,RASSF1,VCAM1,VEGFC,VIM,WNT5A	20
Cell Signaling	MAPKKK cascade	2.60E-03		1.107	ADAM9,ADRA2B,ARAF,ATP6AP2,BNIP2,C1QTNF1,DAG1,DOK5,DUSP16,DUSP4,EGFR,F2R,FGFR1,FGFR2,GADD45B,GADD45G,ID1,IGF2,ITGAV,JAK2,MAP2K3,MAP3K1,MAPK4,MAPK6,MEF2C,NGFR,NTRK2,PDGFA,PPM1L,PRKCE,PSMD10,PTK2,RYK,SCG2,SMAD1,SOX2,WWC1,ZAK	38
Tissue Development	development of cardiovascular tissue	2.61E-03		0.409	ADAMTS1,ADRA2B,ANGPT2,APOE,APP,ATPIF1,BMPER,BMPR2,C3,CALCA,CALR,CAV2,CDH13,CYR61,DDAH1,ECM1,EDF1,EDNRB,EFNA1,EGFR,EGLN1,F2R,FGF1,FGFR1,FGFR2,FOXC1,FZD5,G6PD,GAA,GPX1,HIF1A,HMOX1,HSPG2,ID1,IGF2,JUN,LGALS1,LY6E,MAP2K3,MEF2C,MMP2,MMP9,NOTCH1,NRARP,NRP1,PIK3CA,PLEC,POLD4,PRKCE,PTK2,PTN,RAC1,RCAN1,RGCC,SCG2,SEMA3F,SEMA6B,SERPINF1,SKP2,SMARCB1,SPRED1,SPRY4,SULF1,TAZ,TBX2,TGFB2,TGFBR2,TNFRSF25,TP53,VCAM…	77
Cardiovascular System Development and Function	development of cardiovascular tissue	2.61E-03		0.409	ADAMTS1,ADRA2B,ANGPT2,APOE,APP,ATPIF1,BMPER,BMPR2,C3,CALCA,CALR,CAV2,CDH13,CYR61,DDAH1,ECM1,EDF1,EDNRB,EFNA1,EGFR,EGLN1,F2R,FGF1,FGFR1,FGFR2,FOXC1,FZD5,G6PD,GAA,GPX1,HIF1A,HMOX1,HSPG2,ID1,IGF2,JUN,LGALS1,LY6E,MAP2K3,MEF2C,MMP2,MMP9,NOTCH1,NRARP,NRP1,PIK3CA,PLEC,POLD4,PRKCE,PTK2,PTN,RAC1,RCAN1,RGCC,SCG2,SEMA3F,SEMA6B,SERPINF1,SKP2,SMARCB1,SPRED1,SPRY4,SULF1,TAZ,TBX2,TGFB2,TGFBR2,TNFRSF25,TP53,VCAM…	77
Tissue Morphology	quantity of muscle cells	2.63E-03		-0.055	ANGPT2,APOE,APP,BCL2,BIRC5,CALR,CAV2,DUSP6,FST,HDGF,JUN,MDM2,MYH9,POMGNT1,PPARGC1A,PPP3CA,RB1,RCAN1,RFC2,RYR1,SEPN1,SIX1,TP53,VCL,VEGFA	25
Skeletal and Muscular System Development and Function	quantity of muscle cells	2.63E-03		-0.055	ANGPT2,APOE,APP,BCL2,BIRC5,CALR,CAV2,DUSP6,FST,HDGF,JUN,MDM2,MYH9,POMGNT1,PPARGC1A,PPP3CA,RB1,RCAN1,RFC2,RYR1,SEPN1,SIX1,TP53,VCL,VEGFA	25
Cellular Growth and Proliferation	colony formation of tumor cell lines	2.65E-03		1.091	ADAM17,BACH2,BCL2,BCL2L11,BECN1,CTSD,CYR61,EGFR,EGR1,EPAS1,FGFR1,FOLR1,FRMD6,GADD45A,GADD45B,GADD45G,HDGF,HES1,JAK2,JUN,LMO3,MAD2L1,MAP3K1,MCAM,NDRG1,NGFR,NOTCH1,NUPR1,PBK,PIK3CA,PLCD4,PTN,RASSF1,RASSF2,RB1,RCAN1,S100A1,SALL2,SATB1,SEMA3B,SEMA3F,SH3GLB2,SPARC,SRC,STEAP2,TP53,TP63,TRAF4,VEGFA,WIF1	50
Cell Death and Survival	apoptosis of cerebral cortex cells	2.73E-03		0.070	APP,BCL2,CAPN1,CDK5R1,DAPK1,GNAO1,HSPA5,JUN,MAP2K3,MAP3K1,MECP2,MEF2C,NGFR,NPTX1,NTRK2,PIK3CA,PPARGC1A,PRNP,SHC3,SRPK2,ST8SIA1,TP53,TP63,VEGFA	24
Cardiovascular System Development and Function	angiogenesis	2.74E-03		0.285	ABI1,ADAM17,ADAMTS1,ADRA2B,ANGPT2,APOE,APP,ARHGEF4,ATP5B,ATPIF1,B4GALT1,BCL2,BIRC5,BMPR1A,BMPR2,BRMS1,C3,CALCA,CALR,CCND1,Cd59a,CDH13,CRYAB,CXCL14,CXCR4,CYLD,CYR61,DDAH1,ECM1,EDNRA,EDNRB,EFNA1,EFNB1,EGLN1,EGLN3,ELK3,EPAS1,EPHB2,F2R,FGF1,FGFR1,FGFR2,FLNA,FOXC1,FZD5,G6PD,GADD45A,GATA2,GPX1,GSTM1,HIF1A,HLX,HMOX1,HSPG2,HTRA1,ID1,ID3,IGF2,ING4,ITGAV,ITGB8,JAK2,JUN,JUNB,LGALS1,LTBR,MB,MEF2C,MEIS1,MGAT1…	126
Nervous System Development and Function	abnormal morphology of hippocampus layer	2.75E-03			CDK5R1,DAB1,FYN,KIF2A,Map2,NCAM1,PAFAH1B1,TNR	8
Organ Morphology	abnormal morphology of hippocampus layer	2.75E-03			CDK5R1,DAB1,FYN,KIF2A,Map2,NCAM1,PAFAH1B1,TNR	8
Organ Morphology	abnormal morphology of vibrissae	2.75E-03			ADAM17,C8orf44-SGK3/SGK3,EFNB1,EGFR,ETS2,FST,MECP2,ORAI1,VDR	9
Hair and Skin Development and Function	abnormal morphology of vibrissae	2.75E-03			ADAM17,C8orf44-SGK3/SGK3,EFNB1,EGFR,ETS2,FST,MECP2,ORAI1,VDR	9
Embryonic Development	morphogenesis of face	2.75E-03			ARID5B,ASPH,LRP6,MMP2,MSX1,NOG,NRXN1,PLEKHA1,SGPL1	9
Organismal Development	morphogenesis of face	2.75E-03			ARID5B,ASPH,LRP6,MMP2,MSX1,NOG,NRXN1,PLEKHA1,SGPL1	9
Cellular Movement	migration of neurons	2.75E-03		0.654	ADAM17,ANGPT2,APBB2,ASCL1,ASTN1,BMPR1A,CDK5R1,CXCR4,DAB1,DCLK1,EDNRB,EFNB1,EGFR,EPHB2,FGFR1,FLNA,FOXG1,FYN,GAD1,GNPAT,HSP90AA1,ITGA3,KIF2A,Map2,MARK1,MYH10,MYH9,NAV1,NDE1,NGFR,NRP1,NTRK2,PAFAH1B1,PEX13,PLXNA2,POU4F1,PREX1,PTK2,PTN,RAC1,SDC3,SKIL,SLC1A2,SLC1A3,TUBB2B,VEGFA,VLDLR	47
Nervous System Development and Function	migration of neurons	2.75E-03		0.654	ADAM17,ANGPT2,APBB2,ASCL1,ASTN1,BMPR1A,CDK5R1,CXCR4,DAB1,DCLK1,EDNRB,EFNB1,EGFR,EPHB2,FGFR1,FLNA,FOXG1,FYN,GAD1,GNPAT,HSP90AA1,ITGA3,KIF2A,Map2,MARK1,MYH10,MYH9,NAV1,NDE1,NGFR,NRP1,NTRK2,PAFAH1B1,PEX13,PLXNA2,POU4F1,PREX1,PTK2,PTN,RAC1,SDC3,SKIL,SLC1A2,SLC1A3,TUBB2B,VEGFA,VLDLR	47
Cell Cycle	arrest in S phase of breast cancer cell lines	2.81E-03			OSGIN1,TP53,TYMS	3
Cell Cycle	arrest in cell cycle progression of rhabdoid cell lines	2.81E-03			CCND1,RB1,SMARCB1	3
Cell Cycle	arrest in interphase of rhabdomyosarcoma cell lines	2.81E-03			GADD45A,IGF2,TP53	3
Gene Expression	binding of GATA-4 binding site	2.81E-03			ID1,ID2,ID3	3
Gene Expression	binding of Nkx2.5 binding site	2.81E-03			ID1,ID2,ID3	3
Cellular Growth and Proliferation	colony formation of pheochromocytoma cell lines	2.81E-03			HES1,RCAN1,S100A1	3
Cellular Compromise	disorganization of myofiber	2.81E-03			ACSL1,MEF2C,SIX1	3
Cardiovascular System Development and Function	formation of cardiac valve	2.81E-03			CXCR7,EFNA1,PDPK1	3
Small Molecule Biochemistry	internalization of eicosanoid	2.81E-03			ACSL1,ACSL6,FAAH	3
Lipid Metabolism	internalization of eicosanoid	2.81E-03			ACSL1,ACSL6,FAAH	3
Cellular Assembly and Organization	invagination of plasma membrane	2.81E-03			FNBP1,RND2,RYR1	3
Nervous System Development and Function	lack of Purkinje's layer of cerebellum	2.81E-03			CCND1,CCND2,CDK5R1	3
Organ Morphology	lack of Purkinje's layer of cerebellum	2.81E-03			CCND1,CCND2,CDK5R1	3
Developmental Disorder	neonatal surfactant deficiency	2.81E-03			AHSA1,EPAS1,VEGFA	3
Respiratory Disease	neonatal surfactant deficiency	2.81E-03			AHSA1,EPAS1,VEGFA	3
Cellular Assembly and Organization	organization of tight junctions	2.81E-03			CTNNA1,RHOC,VCL	3
Cellular Function and Maintenance	organization of tight junctions	2.81E-03			CTNNA1,RHOC,VCL	3
Cell-To-Cell Signaling and Interaction	organization of tight junctions	2.81E-03			CTNNA1,RHOC,VCL	3
Cell Morphology	polarization of B-lymphocyte derived cell lines	2.81E-03			CD47,SIRPA,STK4	3
Hematological System Development and Function	polarization of B-lymphocyte derived cell lines	2.81E-03			CD47,SIRPA,STK4	3
Small Molecule Biochemistry	presentation of lipid	2.81E-03			CD14,CD1D,LBP	3
Lipid Metabolism	presentation of lipid	2.81E-03			CD14,CD1D,LBP	3
Antigen Presentation	presentation of lipid	2.81E-03			CD14,CD1D,LBP	3
Cellular Function and Maintenance	progression of tumor cell lines	2.81E-03			FGFR1,RASSF1,SGOL1	3
Cell-To-Cell Signaling and Interaction	reactivation of cells	2.81E-03			CCND1,GFAP,VIM	3
Protein Synthesis	reduction of glutathione	2.81E-03			G6PD,ME2,TXNRD3	3
Drug Metabolism	reduction of glutathione	2.81E-03			G6PD,ME2,TXNRD3	3
Post-Translational Modification	sialylation of ganglioside	2.81E-03			ST6GALNAC4,ST6GALNAC6,ST8SIA1	3
Small Molecule Biochemistry	sialylation of ganglioside	2.81E-03			ST6GALNAC4,ST6GALNAC6,ST8SIA1	3
Lipid Metabolism	sialylation of ganglioside	2.81E-03			ST6GALNAC4,ST6GALNAC6,ST8SIA1	3
Cell Death and Survival	survival of synovial fibroblasts	2.81E-03			MIF,RAC1,TP53	3
Connective Tissue Development and Function	survival of synovial fibroblasts	2.81E-03			MIF,RAC1,TP53	3
Metabolic Disease	abnormal metabolism	2.84E-03			ACOT13,ADCY1,ADIPOR2,ALDH2,ALDH5A1,APEX1,APOE,B4GALT1,CYLD,DDAH1,GBA,GLRX2,Gnas,GPX1,Gsta4,HIF1A,HSD11B1,MB,MMP9,MPO,NOS3,NQO2,NT5E,PANK1,POMGNT1,PPARGC1B,PPP1R3C,PROS1,RAMP2,RB1,SLC25A19,STK4,TNFRSF21,UPP1,VDR	35
Developmental Disorder	multiple congenital anomalies	2.84E-03		-0.034	ASPH,BBS7,BBS9,BLM,CALR,CASK,DHODH,DOK7,EBP,EDNRB,EFNB1,EFTUD2,EGFR,EPHB2,EVC,EVC2,EZH2,FAM20C,FGFR1,FGFR2,FKTN,FLNA,FOXC1,GAD1,GNPAT,GP1BB,GTDC2,HDAC8,HSPG2,IFT122,IGF2,IMPAD1,INSIG1,INSIG2,ITGB8,KIF22,LBR,LFNG,LMNA,LRP6,LTBP4,MDM2,MECP2,MKKS,MMP9,MSX1,NSDHL,PEX13,PEX14,PEX26,PIGL,POLR1D,POMGNT1,POMT2,PTH1R,RAB23,RAPSN,RYK,SC5D,SIL1,SIX1,SLC1A1,SLC1A2,SLC1A3,SLC1A4,SPRY4,TGFB2,TGFBR2,TMEM216,TME…	74
Neurological Disease	abnormality of vertebral column	2.85E-03		-0.705	BUB3,CDC14B,CRTAP,EFTUD2,FKBP14,GAA,HIP1R,HNRNPU,LMNA,MECP2,MEGF10,NDUFS4,PNPLA8,Ptprd,RAE1,RB1,SEPN1,SLC30A5,SMAD1,THBS2,TP53,TP63,TRAF4,UPP1,VEGFA,XPA,ZIC1,ZIC3,ZMPSTE24	29
Skeletal and Muscular Disorders	abnormality of vertebral column	2.85E-03		-0.705	BUB3,CDC14B,CRTAP,EFTUD2,FKBP14,GAA,HIP1R,HNRNPU,LMNA,MECP2,MEGF10,NDUFS4,PNPLA8,Ptprd,RAE1,RB1,SEPN1,SLC30A5,SMAD1,THBS2,TP53,TP63,TRAF4,UPP1,VEGFA,XPA,ZIC1,ZIC3,ZMPSTE24	29
Connective Tissue Disorders	abnormality of vertebral column	2.85E-03		-0.705	BUB3,CDC14B,CRTAP,EFTUD2,FKBP14,GAA,HIP1R,HNRNPU,LMNA,MECP2,MEGF10,NDUFS4,PNPLA8,Ptprd,RAE1,RB1,SEPN1,SLC30A5,SMAD1,THBS2,TP53,TP63,TRAF4,UPP1,VEGFA,XPA,ZIC1,ZIC3,ZMPSTE24	29
Organ Morphology	morphology of jaw	2.92E-03			ARSB,CCND1,CTNNBIP1,EDNRA,EGFR,FAM20C,FGFR2,GAD1,HSPG2,LAMP1,LAMP2,MECP2,MMP16,MSX1,PTH1R,SPRY4,TGFB2,TP63,VEGFA,WNT5A,ZIC3,ZMPSTE24	22
Tissue Development	morphology of jaw	2.92E-03			ARSB,CCND1,CTNNBIP1,EDNRA,EGFR,FAM20C,FGFR2,GAD1,HSPG2,LAMP1,LAMP2,MECP2,MMP16,MSX1,PTH1R,SPRY4,TGFB2,TP63,VEGFA,WNT5A,ZIC3,ZMPSTE24	22
Skeletal and Muscular System Development and Function	morphology of jaw	2.92E-03			ARSB,CCND1,CTNNBIP1,EDNRA,EGFR,FAM20C,FGFR2,GAD1,HSPG2,LAMP1,LAMP2,MECP2,MMP16,MSX1,PTH1R,SPRY4,TGFB2,TP63,VEGFA,WNT5A,ZIC3,ZMPSTE24	22
Embryonic Development	morphology of jaw	2.92E-03			ARSB,CCND1,CTNNBIP1,EDNRA,EGFR,FAM20C,FGFR2,GAD1,HSPG2,LAMP1,LAMP2,MECP2,MMP16,MSX1,PTH1R,SPRY4,TGFB2,TP63,VEGFA,WNT5A,ZIC3,ZMPSTE24	22
Organ Development	morphology of jaw	2.92E-03			ARSB,CCND1,CTNNBIP1,EDNRA,EGFR,FAM20C,FGFR2,GAD1,HSPG2,LAMP1,LAMP2,MECP2,MMP16,MSX1,PTH1R,SPRY4,TGFB2,TP63,VEGFA,WNT5A,ZIC3,ZMPSTE24	22
Organismal Development	morphology of jaw	2.92E-03			ARSB,CCND1,CTNNBIP1,EDNRA,EGFR,FAM20C,FGFR2,GAD1,HSPG2,LAMP1,LAMP2,MECP2,MMP16,MSX1,PTH1R,SPRY4,TGFB2,TP63,VEGFA,WNT5A,ZIC3,ZMPSTE24	22
Connective Tissue Development and Function	morphology of jaw	2.92E-03			ARSB,CCND1,CTNNBIP1,EDNRA,EGFR,FAM20C,FGFR2,GAD1,HSPG2,LAMP1,LAMP2,MECP2,MMP16,MSX1,PTH1R,SPRY4,TGFB2,TP63,VEGFA,WNT5A,ZIC3,ZMPSTE24	22
Cancer	invasion of tissue	2.99E-03	Increased	2.887	BIRC5,CTNNBIP1,CXCR7,EGFR,FGFR2,GRIA2,JAK2,KHDRBS1,LRP4,MMP2,MTAP,NCAM1,NEDD9,NOTCH1,PDCD4,PTH1R,PXN,RAC1,SEMA3F,SOCS3,VEGFA	21
Amino Acid Metabolism	abnormal quantity of amino acids	3.00E-03			ALDH5A1,APOE,ASS1,CEBPA,DBT,DDAH1,FAH,FOLR1,GNMT,GPD2,LAMP2,PANK1,PEMT,SLC25A4,SLC7A11,SPR	16
Cellular Assembly and Organization	formation of vacuole	3.00E-03		-0.314	APP,ATG16L1,BECN1,C12orf44,CTSD,DTNA,GJC2,LAMP1,LAMP2,LYNX1,NDUFS4,NFAT5,PRKAG2,TP53INP2,UPP1,VPS4B	16
Cellular Growth and Proliferation	proliferation of mesenchymal cells	3.00E-03		-0.492	ADRA2B,BMPR1A,CHRD,CTNNBIP1,FGFR1,FGFR2,LRP6,MFGE8,MSX1,PDGFA,PDPK1,PTN,TGFBR2,TP63,VEGFA,WNT5A	16
Cellular Development	proliferation of mesenchymal cells	3.00E-03		-0.492	ADRA2B,BMPR1A,CHRD,CTNNBIP1,FGFR1,FGFR2,LRP6,MFGE8,MSX1,PDGFA,PDPK1,PTN,TGFBR2,TP63,VEGFA,WNT5A	16
Embryonic Development	proliferation of mesenchymal cells	3.00E-03		-0.492	ADRA2B,BMPR1A,CHRD,CTNNBIP1,FGFR1,FGFR2,LRP6,MFGE8,MSX1,PDGFA,PDPK1,PTN,TGFBR2,TP63,VEGFA,WNT5A	16
Cell Death and Survival	apoptosis of central nervous system cells	3.03E-03		1.299	APP,BCL2,CAPN1,CDK5R1,CRYAB,DAPK1,EGR1,F2R,FAM134B,GLRX,GNAO1,HSP90AA1,HSPA5,JUN,MAP2K3,MAP3K1,MECP2,MEF2C,NFE2L2,NGFR,NPTX1,NTRK2,PIK3CA,PPARGC1A,PRNP,RB1,SERPINF1,SH3KBP1,SHC3,SRPK2,ST8SIA1,TP53,TP63,VEGFA	34
Organismal Development	abnormal morphology of tail	3.04E-03			AEBP1,BMPER,BMPR1A,CYLD,Dst,F2R,FGFR1,FGFR2,HFE,LFNG,LRIG1,LRP6,MDM2,MGAT1,MKX,PLVAP,SC5D,Scd2,SCRIB,SPRED1,THBS2,TRAF4,VANGL2,WNT5A,ZIC3	25
Organ Morphology	abnormal morphology of mandible	3.07E-03			CCND1,EDNRA,EGFR,FAM20C,HSPG2,LAMP1,LAMP2,MMP16,MSX1,PTH1R,SPRY4,TGFB2,TP63,VEGFA,WNT5A,ZIC3,ZMPSTE24	17
Tissue Development	abnormal morphology of mandible	3.07E-03			CCND1,EDNRA,EGFR,FAM20C,HSPG2,LAMP1,LAMP2,MMP16,MSX1,PTH1R,SPRY4,TGFB2,TP63,VEGFA,WNT5A,ZIC3,ZMPSTE24	17
Skeletal and Muscular System Development and Function	abnormal morphology of mandible	3.07E-03			CCND1,EDNRA,EGFR,FAM20C,HSPG2,LAMP1,LAMP2,MMP16,MSX1,PTH1R,SPRY4,TGFB2,TP63,VEGFA,WNT5A,ZIC3,ZMPSTE24	17
Embryonic Development	abnormal morphology of mandible	3.07E-03			CCND1,EDNRA,EGFR,FAM20C,HSPG2,LAMP1,LAMP2,MMP16,MSX1,PTH1R,SPRY4,TGFB2,TP63,VEGFA,WNT5A,ZIC3,ZMPSTE24	17
Organ Development	abnormal morphology of mandible	3.07E-03			CCND1,EDNRA,EGFR,FAM20C,HSPG2,LAMP1,LAMP2,MMP16,MSX1,PTH1R,SPRY4,TGFB2,TP63,VEGFA,WNT5A,ZIC3,ZMPSTE24	17
Organismal Development	abnormal morphology of mandible	3.07E-03			CCND1,EDNRA,EGFR,FAM20C,HSPG2,LAMP1,LAMP2,MMP16,MSX1,PTH1R,SPRY4,TGFB2,TP63,VEGFA,WNT5A,ZIC3,ZMPSTE24	17
Connective Tissue Development and Function	abnormal morphology of mandible	3.07E-03			CCND1,EDNRA,EGFR,FAM20C,HSPG2,LAMP1,LAMP2,MMP16,MSX1,PTH1R,SPRY4,TGFB2,TP63,VEGFA,WNT5A,ZIC3,ZMPSTE24	17
Cellular Development	differentiation of central nervous system cells	3.17E-03		0.485	ASCL1,CDK5R1,CLCF1,DAB1,DPYSL3,EGFR,EXT1,FGF1,HES1,ID1,ID2,ID3,METRN,NOG,NOTCH1,NTRK2,OLIG2,PACSIN1,PRNP,PRPF19,Ptprd,RB1,SERPINE2,SERPINF1,SMAD1,SOCS3,WNT7A	27
Organismal Development	morphology of face	3.17E-03		0.047	ALPL,ARSB,ASPH,CCND1,CTNNBIP1,EDNRA,EGFR,FAM20A,FAM20C,FGFR1,FGFR2,FST,GAD1,HSPG2,LAMP1,LAMP2,LRIG1,LRP4,MECP2,MMP16,MSX1,NFE2L2,NGFR,PTH1R,RB1,SPRY4,SRC,TCIRG1,TGFB2,TP63,VDR,VEGFA,WNT5A,ZIC3,ZMPSTE24	35
Nervous System Development and Function	formation of neuromuscular junctions	3.20E-03			CACNB2,CACNB4,COL4A5,DOK7,FGFR2,NTRK2,PDZRN3,RAPSN,SNTA1,TNC,UNC13B	11
Cellular Assembly and Organization	formation of neuromuscular junctions	3.20E-03			CACNB2,CACNB4,COL4A5,DOK7,FGFR2,NTRK2,PDZRN3,RAPSN,SNTA1,TNC,UNC13B	11
Cellular Function and Maintenance	formation of neuromuscular junctions	3.20E-03			CACNB2,CACNB4,COL4A5,DOK7,FGFR2,NTRK2,PDZRN3,RAPSN,SNTA1,TNC,UNC13B	11
Cell-To-Cell Signaling and Interaction	formation of neuromuscular junctions	3.20E-03			CACNB2,CACNB4,COL4A5,DOK7,FGFR2,NTRK2,PDZRN3,RAPSN,SNTA1,TNC,UNC13B	11
Tissue Development	formation of neuromuscular junctions	3.20E-03			CACNB2,CACNB4,COL4A5,DOK7,FGFR2,NTRK2,PDZRN3,RAPSN,SNTA1,TNC,UNC13B	11
Skeletal and Muscular System Development and Function	formation of neuromuscular junctions	3.20E-03			CACNB2,CACNB4,COL4A5,DOK7,FGFR2,NTRK2,PDZRN3,RAPSN,SNTA1,TNC,UNC13B	11
Cellular Assembly and Organization	quantity of mitochondria	3.20E-03		0.574	CAV2,CEBPA,CYB5R4,DNM1L,NOS3,PNPLA8,PPARGC1A,PRKAB1,RELB,RYR1,SYBU	11
Organ Morphology	contraction of heart	3.31E-03		1.037	ANGPT2,Ank2,ASPH,ATP1A1,ATP2A2,CALCA,CAPNS1,CRYAB,CXCR4,EDNRA,EDNRB,G6PD,GAA,GNAO1,GPX1,HMOX1,HRC,HSPB6,JAK2,LMNA,MAP2K3,MYL4,MYLK,NOS3,PIK3CA,PPP1R1A,RAB1A,RGS2,S100A1,TAZ,TGFB2,THBS2,TP53,VDR,VEGFA,Vegfb	36
Cardiovascular System Development and Function	contraction of heart	3.31E-03		1.037	ANGPT2,Ank2,ASPH,ATP1A1,ATP2A2,CALCA,CAPNS1,CRYAB,CXCR4,EDNRA,EDNRB,G6PD,GAA,GNAO1,GPX1,HMOX1,HRC,HSPB6,JAK2,LMNA,MAP2K3,MYL4,MYLK,NOS3,PIK3CA,PPP1R1A,RAB1A,RGS2,S100A1,TAZ,TGFB2,THBS2,TP53,VDR,VEGFA,Vegfb	36
Cell Death and Survival	apoptosis of fibroblast cell lines	3.36E-03		0.957	ADAM12,APP,ATP6AP2,BACH2,BCL2,BCL2L11,BECN1,BID,BIRC3,BLM,CAPNS1,CCNG1,CDK11A/CDK11B,COX5A,CYLD,CYR61,DAPK1,DDIT4,DNMT1,DUSP4,EGFR,EGR1,EIF3I,EIF4EBP1,ENTPD5,EPHX1,FYN,HIF1A,HSPA5,HSPD1,ID1,ID2,Ifi202b,JUN,LDHA,MAP3K1,MDM2,MDN1,NFATC1,NFE2L2,NGFR,NUPR1,PDE4A,PIK3CA,PIK3R1,PPP2R1B,PPP3CA,PRKCZ,PRNP,PTK2,PTN,RAC1,RB1,RHOC,RPS6KA5,SEMA3F,SFT2D2,SGPP1,SMARCB1,SRC,STK17B,STK4,SUN2,TNFRSF25,TOP2A,TP53,…	68
Cell Cycle	G2 phase	3.36E-03		0.737	ANAPC5,AURKA,BCL2,BIRC5,BLM,C1orf86,CAMK2A,CCND1,CCNG1,CDC14B,CDC25A,CDC5L,CDH13,CEBPA,EGFR,EGR1,FGFR1,FLNA,FOXN3,GADD45A,GADD45B,GADD45G,GORASP2,IGF2,JUN,JUNB,LGALS1,LMNA,MAD2L1,MDM2,MXI1,NES,POLB,POLD4,PPP5C,RAC1,RALA,RASSF1,RB1,RPRM,SKP2,SULF1,TGFBR2,TP53,TPD52L1,UIMC1,ZAK,ZEB2	48
Small Molecule Biochemistry	fatty acid metabolism	3.37E-03		1.237	AACS,ABAT,ABCC3,ACLY,Acot1,ACOT2,ACOT7,ACSBG1,ACSL1,ACSL6,ACSS1,ALDH5A1,APOC1,APOE,APP,AQP9,ARSA,ASAH2,ATP5J,B3GALT4,B4GALT1,BCL2,CAV2,CD14,CERS5,CYP4F12,DAB1,EDNRA,EDNRB,EGFR,EGR1,ELOVL4,EPHX1,FAAH,FABP5,FABP7,FADS1,FADS2,FH,FYN,GAD1,GBA,GM2A,GPX4,HMOX1,IGF2,IL1R2,INSIG1,INSIG2,ITGA3,ITGAV,JAK2,LBP,LCAT,MAP3K1,MCAT,MDH1,MDH2,ME2,MECR,MIF,MLYCD,MPO,NCAM1,NGFR,NPC2,NTRK2,PDHB,PLP1,PLTP,PMP2,PNPLA8…	107
Lipid Metabolism	fatty acid metabolism	3.37E-03		1.237	AACS,ABAT,ABCC3,ACLY,Acot1,ACOT2,ACOT7,ACSBG1,ACSL1,ACSL6,ACSS1,ALDH5A1,APOC1,APOE,APP,AQP9,ARSA,ASAH2,ATP5J,B3GALT4,B4GALT1,BCL2,CAV2,CD14,CERS5,CYP4F12,DAB1,EDNRA,EDNRB,EGFR,EGR1,ELOVL4,EPHX1,FAAH,FABP5,FABP7,FADS1,FADS2,FH,FYN,GAD1,GBA,GM2A,GPX4,HMOX1,IGF2,IL1R2,INSIG1,INSIG2,ITGA3,ITGAV,JAK2,LBP,LCAT,MAP3K1,MCAT,MDH1,MDH2,ME2,MECR,MIF,MLYCD,MPO,NCAM1,NGFR,NPC2,NTRK2,PDHB,PLP1,PLTP,PMP2,PNPLA8…	107
Cell Cycle	cell cycle progression of B-lymphocyte derived cell lines	3.38E-03			CCND2,CDC25A,CEBPA,FGFR1,SKIL,TP53	6
Neurological Disease	familial Alzheimer's disease	3.38E-03			ACTA2,APOE,APP,BACE1,BGN,TP53	6
Psychological Disorders	familial Alzheimer's disease	3.38E-03			ACTA2,APOE,APP,BACE1,BGN,TP53	6
Hereditary Disorder	familial Alzheimer's disease	3.38E-03			ACTA2,APOE,APP,BACE1,BGN,TP53	6
Neurological Disease	neuroinflammation	3.38E-03		-0.672	APP,CDK5R1,GBA,GFAP,PPT1,VIM	6
Inflammatory Response	neuroinflammation	3.38E-03		-0.672	APP,CDK5R1,GBA,GFAP,PPT1,VIM	6
Cellular Growth and Proliferation	proliferation of retinal cells	3.38E-03		-0.152	CCND1,FGF1,NOTCH1,OTX1,RB1,VEGFA	6
Nervous System Development and Function	proliferation of retinal cells	3.38E-03		-0.152	CCND1,FGF1,NOTCH1,OTX1,RB1,VEGFA	6
Cellular Development	proliferation of retinal cells	3.38E-03		-0.152	CCND1,FGF1,NOTCH1,OTX1,RB1,VEGFA	6
Visual System Development and Function	proliferation of retinal cells	3.38E-03		-0.152	CCND1,FGF1,NOTCH1,OTX1,RB1,VEGFA	6
Cell Death and Survival	cell death of T lymphocytes	3.39E-03		0.491	AKTIP,APOE,BCL2,BCL2L11,BID,BIRC5,BMF,CALCA,CALR,CCDC86,CD47,CD59,CHI3L1,CTSD,CXCR4,CYLD,DDIT4,DTX1,EFNA1,EFNB1,EGR1,ETS2,FYN,Gnas,ID2,ID3,IRGM,JUN,KIFAP3,KLF13,LAG3,LGALS1,LGALS2,MAP2K3,MDM2,MOG,NFAT5,NFATC1,NFE2L2,NOTCH1,NQO2,OGT,PDPK1,PIK3R1,PIK3R2,PPP2R2B,PRKCE,PRKCQ,RAC1,RB1,RCAN1,SATB1,SMARCC1,STK17B,STOML2,TGFB2,TGFBR2,THBS2,TMEM109,TNFRSF25,TOP2A,TP53,VDR,WNT5A	64
Nervous System Development and Function	morphology of neurites	3.44E-03			Ank2,APOE,APP,ARSA,CCND2,CD47,CHN2,Ckmt1,DCLK1,DPYSL2,Dst,EFNB1,EGLN3,EPHB2,ETV1,IQGAP1,KIF2A,KLF7,LMNA,MYH10,NCAM1,NOS3,NPAS3,NRCAM,NTRK2,PLEC,PLP1,PLXNA2,PMP22,PPP3CA,SEMA5A,SEZ6,SH3GL2,SPAST,VAV3,VEGFA,XPA	37
Cell Morphology	morphology of neurites	3.44E-03			Ank2,APOE,APP,ARSA,CCND2,CD47,CHN2,Ckmt1,DCLK1,DPYSL2,Dst,EFNB1,EGLN3,EPHB2,ETV1,IQGAP1,KIF2A,KLF7,LMNA,MYH10,NCAM1,NOS3,NPAS3,NRCAM,NTRK2,PLEC,PLP1,PLXNA2,PMP22,PPP3CA,SEMA5A,SEZ6,SH3GL2,SPAST,VAV3,VEGFA,XPA	37
Tissue Morphology	morphology of neurites	3.44E-03			Ank2,APOE,APP,ARSA,CCND2,CD47,CHN2,Ckmt1,DCLK1,DPYSL2,Dst,EFNB1,EGLN3,EPHB2,ETV1,IQGAP1,KIF2A,KLF7,LMNA,MYH10,NCAM1,NOS3,NPAS3,NRCAM,NTRK2,PLEC,PLP1,PLXNA2,PMP22,PPP3CA,SEMA5A,SEZ6,SH3GL2,SPAST,VAV3,VEGFA,XPA	37
Cancer	thyroid cancer	3.44E-03			ABCC3,ADAMTS1,ANGPT2,CALCA,CCND1,CCND2,CRABP1,CXCL16,CXCR4,DAP3,ECM1,EGFR,ESRRA,FGFR1,FGFR2,MINPP1,MMP2,MMP9,NTRK2,PIK3CA,PPARGC1A,PRKCE,RAP2A,RB1,SERPINF1,SOCS3,TGFBR2,TOP2A,TP53,TP63,VIM,WNT5A	32
Endocrine System Disorders	thyroid cancer	3.44E-03			ABCC3,ADAMTS1,ANGPT2,CALCA,CCND1,CCND2,CRABP1,CXCL16,CXCR4,DAP3,ECM1,EGFR,ESRRA,FGFR1,FGFR2,MINPP1,MMP2,MMP9,NTRK2,PIK3CA,PPARGC1A,PRKCE,RAP2A,RB1,SERPINF1,SOCS3,TGFBR2,TOP2A,TP53,TP63,VIM,WNT5A	32
Neurological Disease	neurodegeneration of brain	3.57E-03		-0.068	APP,BECN1,CAPN1,CDK5R1,CNP,DNM1L,GBA,GFAP,GRIA2,HDAC6,PPARGC1A,PPT1,PRNP,SH3GL2,VIM	15
Organismal Injury and Abnormalities	neurodegeneration of brain	3.57E-03		-0.068	APP,BECN1,CAPN1,CDK5R1,CNP,DNM1L,GBA,GFAP,GRIA2,HDAC6,PPARGC1A,PPT1,PRNP,SH3GL2,VIM	15
Cellular Assembly and Organization	morphology of mitochondria	3.60E-03			APP,BID,CEBPA,Ckmt1,COQ7,CRYAB,DAP3,DNM1L,EPAS1,MAP3K1,NDUFS4,PEX13,PISD,PPARGC1B,PPIF,PVALB,SLC25A4,SNPH,TOP1MT,UPP1	20
Cell Morphology	morphology of mitochondria	3.60E-03			APP,BID,CEBPA,Ckmt1,COQ7,CRYAB,DAP3,DNM1L,EPAS1,MAP3K1,NDUFS4,PEX13,PISD,PPARGC1B,PPIF,PVALB,SLC25A4,SNPH,TOP1MT,UPP1	20
Cellular Growth and Proliferation	proliferation of endothelial cells	3.63E-03		0.057	ADAMTS1,ADRA2B,ANGPT2,APOE,APP,ATPIF1,BMPER,BMPR2,C3,CALCA,CALR,CAV2,CDH13,DDAH1,ECM1,EDF1,EDNRB,EFNA1,EGFR,F2R,FGF1,FGFR1,FGFR2,FZD5,G6PD,HIF1A,HMOX1,ID1,IGF2,JUN,LGALS1,NRARP,NRP1,PIK3CA,POLD4,PRKCE,PTK2,PTN,RAC1,RCAN1,RGCC,SCG2,SEMA3F,SEMA6B,SERPINF1,SKP2,SPRED1,SPRY4,SULF1,TGFB2,TNFRSF25,TP53,VEGFA,VEGFC,VLDLR,WNT5A,YWHAG	57
Tissue Development	proliferation of endothelial cells	3.63E-03		0.057	ADAMTS1,ADRA2B,ANGPT2,APOE,APP,ATPIF1,BMPER,BMPR2,C3,CALCA,CALR,CAV2,CDH13,DDAH1,ECM1,EDF1,EDNRB,EFNA1,EGFR,F2R,FGF1,FGFR1,FGFR2,FZD5,G6PD,HIF1A,HMOX1,ID1,IGF2,JUN,LGALS1,NRARP,NRP1,PIK3CA,POLD4,PRKCE,PTK2,PTN,RAC1,RCAN1,RGCC,SCG2,SEMA3F,SEMA6B,SERPINF1,SKP2,SPRED1,SPRY4,SULF1,TGFB2,TNFRSF25,TP53,VEGFA,VEGFC,VLDLR,WNT5A,YWHAG	57
Cellular Development	proliferation of endothelial cells	3.63E-03		0.057	ADAMTS1,ADRA2B,ANGPT2,APOE,APP,ATPIF1,BMPER,BMPR2,C3,CALCA,CALR,CAV2,CDH13,DDAH1,ECM1,EDF1,EDNRB,EFNA1,EGFR,F2R,FGF1,FGFR1,FGFR2,FZD5,G6PD,HIF1A,HMOX1,ID1,IGF2,JUN,LGALS1,NRARP,NRP1,PIK3CA,POLD4,PRKCE,PTK2,PTN,RAC1,RCAN1,RGCC,SCG2,SEMA3F,SEMA6B,SERPINF1,SKP2,SPRED1,SPRY4,SULF1,TGFB2,TNFRSF25,TP53,VEGFA,VEGFC,VLDLR,WNT5A,YWHAG	57
Cardiovascular System Development and Function	proliferation of endothelial cells	3.63E-03		0.057	ADAMTS1,ADRA2B,ANGPT2,APOE,APP,ATPIF1,BMPER,BMPR2,C3,CALCA,CALR,CAV2,CDH13,DDAH1,ECM1,EDF1,EDNRB,EFNA1,EGFR,F2R,FGF1,FGFR1,FGFR2,FZD5,G6PD,HIF1A,HMOX1,ID1,IGF2,JUN,LGALS1,NRARP,NRP1,PIK3CA,POLD4,PRKCE,PTK2,PTN,RAC1,RCAN1,RGCC,SCG2,SEMA3F,SEMA6B,SERPINF1,SKP2,SPRED1,SPRY4,SULF1,TGFB2,TNFRSF25,TP53,VEGFA,VEGFC,VLDLR,WNT5A,YWHAG	57
Organismal Development	proliferation of endothelial cells	3.63E-03		0.057	ADAMTS1,ADRA2B,ANGPT2,APOE,APP,ATPIF1,BMPER,BMPR2,C3,CALCA,CALR,CAV2,CDH13,DDAH1,ECM1,EDF1,EDNRB,EFNA1,EGFR,F2R,FGF1,FGFR1,FGFR2,FZD5,G6PD,HIF1A,HMOX1,ID1,IGF2,JUN,LGALS1,NRARP,NRP1,PIK3CA,POLD4,PRKCE,PTK2,PTN,RAC1,RCAN1,RGCC,SCG2,SEMA3F,SEMA6B,SERPINF1,SKP2,SPRED1,SPRY4,SULF1,TGFB2,TNFRSF25,TP53,VEGFA,VEGFC,VLDLR,WNT5A,YWHAG	57
Cellular Movement	cell movement of granule cells	3.66E-03		-1.456	ASTN1,CDK5R1,CXCR4,EFNB1,EPHB2,FOXG1,GNPAT,MYH10,NOTCH1,PAFAH1B1,RAC1,SKIL	12
Neurological Disease	pituitary gland adenoma	3.67E-03			ACTA2,AEBP1,ALDH2,APOBEC1,ARAF,ASS1,C3,Camk2b,CCND1,DAPK1,DLL1,EGR1,ENO3,FOLR1,GADD45A,GNB4,HMOX1,ID1,IGF2,MMP9,NOG,PIK3CA,PISD,PXMP2,RB1,RNASE1,SOX2,TP53,VCAM1	29
Cancer	pituitary gland adenoma	3.67E-03			ACTA2,AEBP1,ALDH2,APOBEC1,ARAF,ASS1,C3,Camk2b,CCND1,DAPK1,DLL1,EGR1,ENO3,FOLR1,GADD45A,GNB4,HMOX1,ID1,IGF2,MMP9,NOG,PIK3CA,PISD,PXMP2,RB1,RNASE1,SOX2,TP53,VCAM1	29
Reproductive System Disease	pituitary gland adenoma	3.67E-03			ACTA2,AEBP1,ALDH2,APOBEC1,ARAF,ASS1,C3,Camk2b,CCND1,DAPK1,DLL1,EGR1,ENO3,FOLR1,GADD45A,GNB4,HMOX1,ID1,IGF2,MMP9,NOG,PIK3CA,PISD,PXMP2,RB1,RNASE1,SOX2,TP53,VCAM1	29
Endocrine System Disorders	pituitary gland adenoma	3.67E-03			ACTA2,AEBP1,ALDH2,APOBEC1,ARAF,ASS1,C3,Camk2b,CCND1,DAPK1,DLL1,EGR1,ENO3,FOLR1,GADD45A,GNB4,HMOX1,ID1,IGF2,MMP9,NOG,PIK3CA,PISD,PXMP2,RB1,RNASE1,SOX2,TP53,VCAM1	29
Organ Morphology	abnormal morphology of retinal layer	3.67E-03			APOE,ASCL1,CCND1,ELOVL4,EPAS1,FSCN2,FST,GNPAT,HES1,ITGA3,NAGLU,PTPRF,RPE65,SEMA5A,SLC1A3,TGFB2,UNC119,VLDLR,XPA	19
Tissue Development	abnormal morphology of retinal layer	3.67E-03			APOE,ASCL1,CCND1,ELOVL4,EPAS1,FSCN2,FST,GNPAT,HES1,ITGA3,NAGLU,PTPRF,RPE65,SEMA5A,SLC1A3,TGFB2,UNC119,VLDLR,XPA	19
Embryonic Development	abnormal morphology of retinal layer	3.67E-03			APOE,ASCL1,CCND1,ELOVL4,EPAS1,FSCN2,FST,GNPAT,HES1,ITGA3,NAGLU,PTPRF,RPE65,SEMA5A,SLC1A3,TGFB2,UNC119,VLDLR,XPA	19
Organ Development	abnormal morphology of retinal layer	3.67E-03			APOE,ASCL1,CCND1,ELOVL4,EPAS1,FSCN2,FST,GNPAT,HES1,ITGA3,NAGLU,PTPRF,RPE65,SEMA5A,SLC1A3,TGFB2,UNC119,VLDLR,XPA	19
Organismal Development	abnormal morphology of retinal layer	3.67E-03			APOE,ASCL1,CCND1,ELOVL4,EPAS1,FSCN2,FST,GNPAT,HES1,ITGA3,NAGLU,PTPRF,RPE65,SEMA5A,SLC1A3,TGFB2,UNC119,VLDLR,XPA	19
Visual System Development and Function	abnormal morphology of retinal layer	3.67E-03			APOE,ASCL1,CCND1,ELOVL4,EPAS1,FSCN2,FST,GNPAT,HES1,ITGA3,NAGLU,PTPRF,RPE65,SEMA5A,SLC1A3,TGFB2,UNC119,VLDLR,XPA	19
Cell Cycle	cell cycle progression of fibroblast cell lines	3.67E-03		-1.532	ADCY2,APP,CCND1,CCND2,CEBPA,CRYAB,FBXO4,GADD45A,ID1,ID2,ID3,MECP2,RASSF1,RB1,SKP2,SMARCB1,SSRP1,TP53,TP63	19
Connective Tissue Development and Function	cell cycle progression of fibroblast cell lines	3.67E-03		-1.532	ADCY2,APP,CCND1,CCND2,CEBPA,CRYAB,FBXO4,GADD45A,ID1,ID2,ID3,MECP2,RASSF1,RB1,SKP2,SMARCB1,SSRP1,TP53,TP63	19
Digestive System Development and Function	development of palate	3.71E-03			ARID5B,ASPH,BCOR,BMPR1A,EPHB2,FGFR2,GAD1,INSIG1,INSIG2,LRP6,MEF2C,MSX1,PLEKHA1,SGPL1,TBX2,TGFBR2,WNT5A,WNT7A	18
Protein Synthesis	degradation of protein	3.77E-03		-0.300	ACY1,ADAM12,ADAM17,ADAM9,ADAMTS7,ADRM1,ANAPC5,Ank2,APOE,APP,ASPH,ATP13A2,AURKA,BACE1,BAG1,BCL2,BMP1,C2CD3,CALR,CAPN1,CAPN3,CAPNS1,CBLB,CDC23,CHFR,CRYAB,CTSD,CUL4A,DAG1,EGFR,FBXO32,FBXO4,FBXO6,FLNA,FYN,GBA,GPLD1,HDAC6,HPS4,HSPA5,HSPD1,HSPG2,HTRA1,HTRA3,IDE,IMMP2L,JAK2,JUNB,LAMP2,LGMN,LTBP4,MAD2L1,MAD2L2,MDM2,MMP16,MMP2,MMP9,MORC3,MSX1,MYH9,NAGLU,PCOLCE,PCYOX1,PGPEP1,PIK3R1,PJA1,PPARGC1A,PRKCQ,RAB2…	91
Protein Degradation	degradation of protein	3.77E-03		-0.300	ACY1,ADAM12,ADAM17,ADAM9,ADAMTS7,ADRM1,ANAPC5,Ank2,APOE,APP,ASPH,ATP13A2,AURKA,BACE1,BAG1,BCL2,BMP1,C2CD3,CALR,CAPN1,CAPN3,CAPNS1,CBLB,CDC23,CHFR,CRYAB,CTSD,CUL4A,DAG1,EGFR,FBXO32,FBXO4,FBXO6,FLNA,FYN,GBA,GPLD1,HDAC6,HPS4,HSPA5,HSPD1,HSPG2,HTRA1,HTRA3,IDE,IMMP2L,JAK2,JUNB,LAMP2,LGMN,LTBP4,MAD2L1,MAD2L2,MDM2,MMP16,MMP2,MMP9,MORC3,MSX1,MYH9,NAGLU,PCOLCE,PCYOX1,PGPEP1,PIK3R1,PJA1,PPARGC1A,PRKCQ,RAB2…	91
Cell Death and Survival	cell death of connective tissue cells	3.85E-03		0.114	ADAM12,APP,ATP6AP2,BACH2,BCL2,BCL2L11,BECN1,BGN,BID,BIRC3,BIRC5,BLM,BMF,BMPR1A,CAPNS1,CCND1,CCNG1,CD1D,CDK11A/CDK11B,COX5A,CTSD,CYLD,CYR61,DAPK1,DDIT4,DHCR24,DNMT1,DUSP4,EGFR,EGR1,EIF3I,EIF4EBP1,ENTPD5,EPHX1,FAAH,FGFR2,FKBP4,FLNA,FYN,GADD45B,GPX1,GPX4,GSTM5,GSTP1,HIF1A,HMOX1,HSPA5,HSPD1,ID1,ID2,Ifi202b,IGF2,ITGAV,JUN,JUND,KHDRBS1,LAMP2,LDHA,LGALS8,LMNA,MAP1LC3B,MAP2K3,MAP3K1,MCF2L,MDM2,MDN1,MMP9,…	118
Cell Cycle	S phase of breast cancer cell lines	3.85E-03		1.710	CCND1,CCND2,CCNG1,CDC25A,OSGIN1,SRC,SULF1,TP53,TYMS	9
Organismal Injury and Abnormalities	scar tissue	3.85E-03		-0.445	BCL2,BID,FST,GFAP,NOS3,PTK2,SPARC,TP53,VIM	9
Cell Cycle	S phase	3.90E-03		1.494	APBB2,APP,ARAF,BCL2,BID,BIRC5,BLM,CAMK2N1,CCND1,CCND2,CCNG1,CDC25A,CIZ1,CRLF3,E2F6,EGFR,FEN1,FGF1,FOXG1,GADD45A,HMOX1,ID1,ID2,ID3,ING4,JUN,JUNB,LGALS1,LMNA,MCM10,MDM2,MEIS2,MPG,MXI1,NOTCH1,OSGIN1,PAF1,PLK2,POLH,RASSF1,RB1,RGCC,SKP2,SMARCB1,SRC,ST8SIA1,SULF1,SUN2,TF,TFDP2,TGFBR2,TP53,TYMS,UHRF1,VEGFA	55
Tissue Morphology	abnormal morphology of chorion	3.92E-03			ABI1,FGFR1,G6PD,NR6A1,SMAD1,STK4,WNT7B	7
Neurological Disease	lissencephaly	3.92E-03			FKTN,GTDC2,NDE1,PAFAH1B1,POMGNT1,POMT2,VLDLR	7
Hereditary Disorder	lissencephaly	3.92E-03			FKTN,GTDC2,NDE1,PAFAH1B1,POMGNT1,POMT2,VLDLR	7
Developmental Disorder	lissencephaly	3.92E-03			FKTN,GTDC2,NDE1,PAFAH1B1,POMGNT1,POMT2,VLDLR	7
Organismal Injury and Abnormalities	lissencephaly	3.92E-03			FKTN,GTDC2,NDE1,PAFAH1B1,POMGNT1,POMT2,VLDLR	7
Cellular Movement	migration of melanoma cells	3.92E-03		-0.816	CD47,CXCR4,MCAM,SIRPA,SPARC,TNC,VCAM1	7
Tissue Morphology	morphology of blood vessel	3.94E-03			ACTA2,ACTN4,ADAM17,APOE,APP,BCL2,BMP1,BMPR2,C1GALT1C1,COL5A1,CRYAB,CTTN,CXCR4,DDAH1,EDNRA,EDNRB,EPN2,F2R,FLNA,FMOD,G6PD,GFAP,GPR124,HIF1A,HMOX1,HSPG2,ITGA3,ITGAV,ITGB8,JUN,MB,MEF2C,MEIS1,MMP2,MYH10,NGFR,NOS3,NOTCH1,NRARP,NRP1,PIK3CA,PLVAP,PLXND1,PPP3R1,PTK2,PXN,RAMP2,RB1,SEMA5A,SGCB,SRC,STK4,TBX2,TGFB2,THBS2,TRAF3IP2,UBR1,VEGFA,VEZF1	59
Cardiovascular System Development and Function	morphology of blood vessel	3.94E-03			ACTA2,ACTN4,ADAM17,APOE,APP,BCL2,BMP1,BMPR2,C1GALT1C1,COL5A1,CRYAB,CTTN,CXCR4,DDAH1,EDNRA,EDNRB,EPN2,F2R,FLNA,FMOD,G6PD,GFAP,GPR124,HIF1A,HMOX1,HSPG2,ITGA3,ITGAV,ITGB8,JUN,MB,MEF2C,MEIS1,MMP2,MYH10,NGFR,NOS3,NOTCH1,NRARP,NRP1,PIK3CA,PLVAP,PLXND1,PPP3R1,PTK2,PXN,RAMP2,RB1,SEMA5A,SGCB,SRC,STK4,TBX2,TGFB2,THBS2,TRAF3IP2,UBR1,VEGFA,VEZF1	59
Organismal Development	morphology of blood vessel	3.94E-03			ACTA2,ACTN4,ADAM17,APOE,APP,BCL2,BMP1,BMPR2,C1GALT1C1,COL5A1,CRYAB,CTTN,CXCR4,DDAH1,EDNRA,EDNRB,EPN2,F2R,FLNA,FMOD,G6PD,GFAP,GPR124,HIF1A,HMOX1,HSPG2,ITGA3,ITGAV,ITGB8,JUN,MB,MEF2C,MEIS1,MMP2,MYH10,NGFR,NOS3,NOTCH1,NRARP,NRP1,PIK3CA,PLVAP,PLXND1,PPP3R1,PTK2,PXN,RAMP2,RB1,SEMA5A,SGCB,SRC,STK4,TBX2,TGFB2,THBS2,TRAF3IP2,UBR1,VEGFA,VEZF1	59
Neurological Disease	epileptic seizure	3.95E-03		-0.447	ARID5B,CXCR4,CYR61,DTNA,DUSP6,EGR1,FOSB,GABRG1,GAD1,GADD45A,GADD45B,GADD45G,GFAP,HES1,HMOX1,ID2,JUN,JUNB,KCNC1,LMCD1,NAMPT,NCDN,NGFR,OTX1,PIM3,PLK2,RGS2,SCG2,SLC1A1,SLC25A25,SLC2A3,SNTA1,SNTB2,SOCS3,TRIM9	35
Nervous System Development and Function	morphology of telencephalon	3.95E-03		0.269	Ank2,APBB2,APP,ARSA,ASCL1,CD81,CDK5R1,DAB1,DCLK1,EFNB1,EGFR,GM2A,GPR124,HSPG2,ID2,KLF7,LYNX1,Map2,MARCKSL1,MBOAT7,MECP2,MKKS,MYH10,NAGLU,NCAM1,NCAM2,NPAS3,OTX1,PAFAH1B1,Pfn2,PPARGC1A,PPT1,SLC1A2,SMARCC1,UPP1,VLDLR	36
Organ Morphology	morphology of telencephalon	3.95E-03		0.269	Ank2,APBB2,APP,ARSA,ASCL1,CD81,CDK5R1,DAB1,DCLK1,EFNB1,EGFR,GM2A,GPR124,HSPG2,ID2,KLF7,LYNX1,Map2,MARCKSL1,MBOAT7,MECP2,MKKS,MYH10,NAGLU,NCAM1,NCAM2,NPAS3,OTX1,PAFAH1B1,Pfn2,PPARGC1A,PPT1,SLC1A2,SMARCC1,UPP1,VLDLR	36
Nucleic Acid Metabolism	degradation of ATP	3.97E-03			ACLY,ATP1A1,ATP2A2,ATP4A,ATP5B,ATP5F1,ATP5J,ATP5O,ATP6V0D1,ATP6V1C1,BLM,CLPX,ENTPD2,HSP90AA1,IDE,KIF1B,MYH9,OLA1,RHOBTB3,RUVBL2,TOP2A,VPS4B	22
Small Molecule Biochemistry	degradation of ATP	3.97E-03			ACLY,ATP1A1,ATP2A2,ATP4A,ATP5B,ATP5F1,ATP5J,ATP5O,ATP6V0D1,ATP6V1C1,BLM,CLPX,ENTPD2,HSP90AA1,IDE,KIF1B,MYH9,OLA1,RHOBTB3,RUVBL2,TOP2A,VPS4B	22
DNA Replication, Recombination, and Repair	degradation of ATP	3.97E-03			ACLY,ATP1A1,ATP2A2,ATP4A,ATP5B,ATP5F1,ATP5J,ATP5O,ATP6V0D1,ATP6V1C1,BLM,CLPX,ENTPD2,HSP90AA1,IDE,KIF1B,MYH9,OLA1,RHOBTB3,RUVBL2,TOP2A,VPS4B	22
Energy Production	degradation of ATP	3.97E-03			ACLY,ATP1A1,ATP2A2,ATP4A,ATP5B,ATP5F1,ATP5J,ATP5O,ATP6V0D1,ATP6V1C1,BLM,CLPX,ENTPD2,HSP90AA1,IDE,KIF1B,MYH9,OLA1,RHOBTB3,RUVBL2,TOP2A,VPS4B	22
Cancer	hyperplasia of lymphoid organ	3.97E-03		0.165	BCL2L11,BMF,CCND1,CCND2,CYLD,DTX1,GADD45B,GADD45G,HMOX1,ING2,JAK2,KLF13,MFGE8,RELB,SAC3D1,STK4,TCIRG1,TP53,TRAF3,TRAF3IP2,VDR,VEGFA	22
Immunological Disease	hyperplasia of lymphoid organ	3.97E-03		0.165	BCL2L11,BMF,CCND1,CCND2,CYLD,DTX1,GADD45B,GADD45G,HMOX1,ING2,JAK2,KLF13,MFGE8,RELB,SAC3D1,STK4,TCIRG1,TP53,TRAF3,TRAF3IP2,VDR,VEGFA	22
Nervous System Development and Function	paired-pulse facilitation of synapse	4.00E-03		0.277	APBA2,BACE1,CAMK2A,CSPG5,GDI1,LYNX1,Pfn2,PTN,Ptprd,RAB3A,SNPH,SPRED1,SYNGR1	13
Cellular Function and Maintenance	paired-pulse facilitation of synapse	4.00E-03		0.277	APBA2,BACE1,CAMK2A,CSPG5,GDI1,LYNX1,Pfn2,PTN,Ptprd,RAB3A,SNPH,SPRED1,SYNGR1	13
Cell-To-Cell Signaling and Interaction	paired-pulse facilitation of synapse	4.00E-03		0.277	APBA2,BACE1,CAMK2A,CSPG5,GDI1,LYNX1,Pfn2,PTN,Ptprd,RAB3A,SNPH,SPRED1,SYNGR1	13
Molecular Transport	transport of carboxylic acid	4.01E-03		0.078	ABCC3,ACSL1,ACSL6,AQP9,CA14,FABP5,FABP7,GRIA2,NTRK2,PMP2,PRNP,SLC13A3,SLC16A4,SLC17A5,SLC1A3,SLC25A11,SLC25A20,SLC2A1,SLC2A3,SLC36A2,SLC38A2,SLC5A6,SLC6A1,SLC6A11,TP53	25
Neurological Disease	bradykinesia	4.02E-03		0.000	ATP2A2,CTSD,NTAN1,PEX13,SIX1,SLC6A9,SPR,UNC79	8
Cell Cycle	cell cycle progression of carcinoma cell lines	4.02E-03		0.000	AURKA,CALCA,EGFR,HMOX1,PTPRO,RB1,SMARCA2,TP53	8
Neurological Disease	hypoplasia of cerebellum	4.02E-03		0.555	CASK,E2F6,MDM2,RARS2,VLDLR,XPA,ZIC1,ZIC4	8
Developmental Disorder	hypoplasia of cerebellum	4.02E-03		0.555	CASK,E2F6,MDM2,RARS2,VLDLR,XPA,ZIC1,ZIC4	8
Organismal Injury and Abnormalities	hypoplasia of cerebellum	4.02E-03		0.555	CASK,E2F6,MDM2,RARS2,VLDLR,XPA,ZIC1,ZIC4	8
Organismal Functions	movement of rodents	4.05E-03		0.000	ACOT13,APOE,APP,C3,CD81,ELK3,FAAH,FAM20C,FGFR1,FOSB,GAA,GCNT2,Gnas,GRIA2,GRIA3,GSTM5,HCN2,HMOX1,ID2,KCNC1,MECP2,MKKS,NDUFS4,NOS3,NTRK2,PLP1,POU4F1,PPARGC1A,PPARGC1B,PPT1,SEZ6,SLC1A1,SLC6A1,SNTA1,SNTB2,SPARC,SPR,SPRED1,UBR1,VDR,VEGFA,ZIC1,ZIC3	43
Hereditary Disorder	inborn error of carbohydrate metabolism	4.11E-03			ALG1,ALG3,ARSB,B4GALT1,CTSA,DPM1,ENO3,G6PD,GAA,GALE,GALT,GRHPR,LDHA,MOGS,NAGLU,NEU1,PFKM,PHKG2,PRKAG2,PYGM,SLC2A1	21
Developmental Disorder	inborn error of carbohydrate metabolism	4.11E-03			ALG1,ALG3,ARSB,B4GALT1,CTSA,DPM1,ENO3,G6PD,GAA,GALE,GALT,GRHPR,LDHA,MOGS,NAGLU,NEU1,PFKM,PHKG2,PRKAG2,PYGM,SLC2A1	21
Metabolic Disease	inborn error of carbohydrate metabolism	4.11E-03			ALG1,ALG3,ARSB,B4GALT1,CTSA,DPM1,ENO3,G6PD,GAA,GALE,GALT,GRHPR,LDHA,MOGS,NAGLU,NEU1,PFKM,PHKG2,PRKAG2,PYGM,SLC2A1	21
Cellular Assembly and Organization	formation of plasma membrane	4.13E-03		-0.872	APP,CACNB2,CACNB4,CLDN2,COL4A5,CTNNA1,DCLK1,DNM1L,DOK7,EPHB2,F2R,FGFR2,FYN,GNPAT,ING4,IQGAP1,MECP2,NCAM1,NGFR,NRCAM,NRXN1,NRXN2,NTRK2,PCDHB5,PDZRN3,PKP2,POU4F1,PRKCZ,PRNP,PTK2,Ptprd,RAMP2,RAPSN,RGS2,SDCBP,SNTA1,SPARCL1,THBS2,TNC,UNC13B,VCL,WNT5A,WNT7A,YWHAG	44
Cardiovascular System Development and Function	development of vascular system	4.14E-03		0.722	ABI1,ADAM9,ADAMTS1,ADRA2B,Aldh1a7,ANGPT2,APLNR,APOE,APP,ARHGEF4,ATPIF1,B4GALT1,BACE1,BCL2,BCOR,BIRC5,BMPER,BMPR1A,BMPR2,BRMS1,C2CD3,C3,CALCA,CALR,CAPNS1,CAV2,CCND1,CCND2,Cd59a,CDH13,CEBPA,CITED1,COL5A1,COMMD1,CRYAB,CXCL14,CXCR4,CXCR7,CYLD,CYR61,DDAH1,DLL1,DNM1L,DOCK1,DUSP6,ECM1,EDF1,EDNRA,EDNRB,EFNA1,EFNB1,EGFR,EGLN1,EGLN3,EPAS1,EPHB2,F2R,FGF1,FGFR1,FGFR2,FLNA,FOXC1,FZD5,G6PD,GAA,GADD45A,GATA2,GP…	188
Nervous System Development and Function	abnormal morphology of neuromuscular synapse	4.19E-03			APP,DOK7,DTNA,HSPG2,LGALS1,LRP4,NES,PRKCQ,RAPSN,SNTA1,SNTB2	11
Cell Morphology	abnormal morphology of neuromuscular synapse	4.19E-03			APP,DOK7,DTNA,HSPG2,LGALS1,LRP4,NES,PRKCQ,RAPSN,SNTA1,SNTB2	11
Cell-To-Cell Signaling and Interaction	abnormal morphology of neuromuscular synapse	4.19E-03			APP,DOK7,DTNA,HSPG2,LGALS1,LRP4,NES,PRKCQ,RAPSN,SNTA1,SNTB2	11
Tissue Morphology	abnormal morphology of neuromuscular synapse	4.19E-03			APP,DOK7,DTNA,HSPG2,LGALS1,LRP4,NES,PRKCQ,RAPSN,SNTA1,SNTB2	11
Tissue Development	thickness of cortical bone	4.19E-03		0.308	APOE,BMPR1A,CAPNS1,CLEC2D,Gnas,HSPG2,NOS3,P2RY6,PCOLCE,PTH1R,THBS2	11
Tissue Morphology	thickness of cortical bone	4.19E-03		0.308	APOE,BMPR1A,CAPNS1,CLEC2D,Gnas,HSPG2,NOS3,P2RY6,PCOLCE,PTH1R,THBS2	11
Skeletal and Muscular System Development and Function	thickness of cortical bone	4.19E-03		0.308	APOE,BMPR1A,CAPNS1,CLEC2D,Gnas,HSPG2,NOS3,P2RY6,PCOLCE,PTH1R,THBS2	11
Embryonic Development	thickness of cortical bone	4.19E-03		0.308	APOE,BMPR1A,CAPNS1,CLEC2D,Gnas,HSPG2,NOS3,P2RY6,PCOLCE,PTH1R,THBS2	11
Organ Development	thickness of cortical bone	4.19E-03		0.308	APOE,BMPR1A,CAPNS1,CLEC2D,Gnas,HSPG2,NOS3,P2RY6,PCOLCE,PTH1R,THBS2	11
Organismal Development	thickness of cortical bone	4.19E-03		0.308	APOE,BMPR1A,CAPNS1,CLEC2D,Gnas,HSPG2,NOS3,P2RY6,PCOLCE,PTH1R,THBS2	11
Connective Tissue Development and Function	thickness of cortical bone	4.19E-03		0.308	APOE,BMPR1A,CAPNS1,CLEC2D,Gnas,HSPG2,NOS3,P2RY6,PCOLCE,PTH1R,THBS2	11
Cellular Assembly and Organization	formation of cellular membrane	4.20E-03		-0.872	APP,CACNB2,CACNB4,CLDN2,COL4A5,CTNNA1,DCLK1,DNM1L,DOK7,EPHB2,F2R,FGFR2,FYN,GNPAT,ING4,IQGAP1,MECP2,NCAM1,NGFR,NRCAM,NRXN1,NRXN2,NTRK2,PCDHB5,PDZRN3,PEX11A,PKP2,POU4F1,PRKCZ,PRNP,PTK2,Ptprd,RAMP2,RAPSN,RGS2,SDCBP,SNTA1,SPARCL1,THBS2,TNC,UNC13B,VCL,WNT5A,WNT7A,YWHAG	45
Cell Morphology	contraction of muscle cells	4.23E-03		1.153	ANGPT2,Ank2,ASPH,ATP2A2,EDNRA,EDNRB,HSPB6,MYLK,NOS3,PLCB3,PRKCE,RAB1A,TNNT1,VDR	14
Skeletal and Muscular System Development and Function	contraction of muscle cells	4.23E-03		1.153	ANGPT2,Ank2,ASPH,ATP2A2,EDNRA,EDNRB,HSPB6,MYLK,NOS3,PLCB3,PRKCE,RAB1A,TNNT1,VDR	14
Cell Death and Survival	cell death of germ cell tumor cell lines	4.28E-03		1.362	APP,BCL2,CCNG1,MEF2C,TP53	5
Cell Cycle	cell division of somatic cells	4.28E-03			FZD7,NOTCH1,TGFB2,VANGL2,WNT7A	5
Cell Death and Survival	cell viability of bladder cancer cell lines	4.28E-03		0.625	FGFR1,HIF1A,PIK3CA,PIK3R2,TP53	5
Nervous System Development and Function	cell-cell adhesion of neurons	4.28E-03			ASTN1,CDK5R1,NCAM2,NRXN1,TNR	5
Cell-To-Cell Signaling and Interaction	cell-cell adhesion of neurons	4.28E-03			ASTN1,CDK5R1,NCAM2,NRXN1,TNR	5
Tissue Development	cell-cell adhesion of neurons	4.28E-03			ASTN1,CDK5R1,NCAM2,NRXN1,TNR	5
Cellular Development	epithelial-mesenchymal transition of prostate cancer cell lines	4.28E-03			HIF1A,ID1,NDRG1,NRP1,VEGFA	5
Cell Death and Survival	killing of breast cancer cell lines	4.28E-03		0.555	BCL2L11,CD47,GLRX,SIRPA,TP53	5
Cellular Assembly and Organization	positioning of nucleus	4.28E-03			DAB1,MYH10,PAFAH1B1,PTK2,SUN2	5
Cancer	size of digestive organ tumor	4.28E-03		0.555	IQGAP1,IQGAP2,JUN,LTBR,PRKCB	5
Gastrointestinal Disease	size of digestive organ tumor	4.28E-03		0.555	IQGAP1,IQGAP2,JUN,LTBR,PRKCB	5
Tumor Morphology	size of digestive organ tumor	4.28E-03		0.555	IQGAP1,IQGAP2,JUN,LTBR,PRKCB	5
Nervous System Development and Function	development of forebrain	4.31E-03		-0.254	ADCYAP1R1,AKTIP,APBB2,APLP1,APP,ASCL1,CDK5R1,CHRD,CTNNBIP1,CXCR4,DAB1,DCLK1,DRAXIN,EPHB2,EXT1,FOXG1,FYN,GPR124,HES1,HPRT1,ID2,IRX3,KAT2A,LRP6,MKKS,MSX1,MYH10,NCAM1,NDE1,NOG,NOTCH1,OLIG2,OTX1,PAFAH1B1,PDPK1,RAC1,RYK,SLC1A2,SOX2,SPRY4,SRC,TNC,UBR1,VEGFA,VLDLR,ZIC1,ZIC3	47
Tissue Development	development of forebrain	4.31E-03		-0.254	ADCYAP1R1,AKTIP,APBB2,APLP1,APP,ASCL1,CDK5R1,CHRD,CTNNBIP1,CXCR4,DAB1,DCLK1,DRAXIN,EPHB2,EXT1,FOXG1,FYN,GPR124,HES1,HPRT1,ID2,IRX3,KAT2A,LRP6,MKKS,MSX1,MYH10,NCAM1,NDE1,NOG,NOTCH1,OLIG2,OTX1,PAFAH1B1,PDPK1,RAC1,RYK,SLC1A2,SOX2,SPRY4,SRC,TNC,UBR1,VEGFA,VLDLR,ZIC1,ZIC3	47
Embryonic Development	development of forebrain	4.31E-03		-0.254	ADCYAP1R1,AKTIP,APBB2,APLP1,APP,ASCL1,CDK5R1,CHRD,CTNNBIP1,CXCR4,DAB1,DCLK1,DRAXIN,EPHB2,EXT1,FOXG1,FYN,GPR124,HES1,HPRT1,ID2,IRX3,KAT2A,LRP6,MKKS,MSX1,MYH10,NCAM1,NDE1,NOG,NOTCH1,OLIG2,OTX1,PAFAH1B1,PDPK1,RAC1,RYK,SLC1A2,SOX2,SPRY4,SRC,TNC,UBR1,VEGFA,VLDLR,ZIC1,ZIC3	47
Organ Development	development of forebrain	4.31E-03		-0.254	ADCYAP1R1,AKTIP,APBB2,APLP1,APP,ASCL1,CDK5R1,CHRD,CTNNBIP1,CXCR4,DAB1,DCLK1,DRAXIN,EPHB2,EXT1,FOXG1,FYN,GPR124,HES1,HPRT1,ID2,IRX3,KAT2A,LRP6,MKKS,MSX1,MYH10,NCAM1,NDE1,NOG,NOTCH1,OLIG2,OTX1,PAFAH1B1,PDPK1,RAC1,RYK,SLC1A2,SOX2,SPRY4,SRC,TNC,UBR1,VEGFA,VLDLR,ZIC1,ZIC3	47
Organismal Development	development of forebrain	4.31E-03		-0.254	ADCYAP1R1,AKTIP,APBB2,APLP1,APP,ASCL1,CDK5R1,CHRD,CTNNBIP1,CXCR4,DAB1,DCLK1,DRAXIN,EPHB2,EXT1,FOXG1,FYN,GPR124,HES1,HPRT1,ID2,IRX3,KAT2A,LRP6,MKKS,MSX1,MYH10,NCAM1,NDE1,NOG,NOTCH1,OLIG2,OTX1,PAFAH1B1,PDPK1,RAC1,RYK,SLC1A2,SOX2,SPRY4,SRC,TNC,UBR1,VEGFA,VLDLR,ZIC1,ZIC3	47
Tissue Morphology	quantity of bone cells	4.33E-03		-0.280	BGN,BMPR1A,C3,CALCA,CAPN1,CAPNS1,CD47,CD81,CLEC2D,EGR1,ESRRA,F2R,FGFR2,FOSB,Gnas,HCST,HSD11B1,ID1,JUNB,LIMD1,Ly6a (includes others),Naca,NOG,NOS3,PER2,PTH1R,RASSF2,SLC30A5,SPARC,TGFBR2,VDR,VEGFA	32
Connective Tissue Development and Function	quantity of bone cells	4.33E-03		-0.280	BGN,BMPR1A,C3,CALCA,CAPN1,CAPNS1,CD47,CD81,CLEC2D,EGR1,ESRRA,F2R,FGFR2,FOSB,Gnas,HCST,HSD11B1,ID1,JUNB,LIMD1,Ly6a (includes others),Naca,NOG,NOS3,PER2,PTH1R,RASSF2,SLC30A5,SPARC,TGFBR2,VDR,VEGFA	32
Cell Cycle	G2/M phase	4.36E-03		0.847	ANAPC5,AURKA,BCL2,BIRC5,BLM,C1orf86,CCND1,CCNG1,CDC14B,CDC25A,CDC5L,CDH13,CEBPA,GADD45A,GADD45B,GADD45G,GORASP2,IGF2,JUN,JUNB,LGALS1,LMNA,MAD2L1,MDM2,MXI1,NES,POLB,POLD4,PPP5C,RAC1,RASSF1,RB1,SKP2,SULF1,TGFBR2,TP53,TPD52L1,UIMC1	38
Organismal Functions	weakness	4.37E-03		-0.106	ALPL,APP,ARAF,ARSA,CDK5R1,Gnas,ILF3,KIFAP3,LMNA,NDRG1,SLC30A5,TP63,TPH2,UNC79,ZMPSTE24	15
Embryonic Development	size of embryo	4.47E-03		-0.555	BECN1,BLM,BMPR1A,C3,CDK5R1,CIAPIN1,COMMD1,COQ7,DAD1,DAG1,DCLRE1B,DNM1L,DPH3,ECSIT,EGFR,EPN2,ETS2,EXT1,EZH2,F2R,FGFR1,FGFR2,FKTN,G6PD,GPX4,HES1,HIF1A,HSPG2,HUS1,ITGB8,KAT2A,MAD2L1,MB,MDM2,MGAT1,MMP15,MORF4L2,NASP,NES,NFE2L1,NFE2L2,NOTCH1,Nup98,PDPK1,PIK3CA,POMT2,PPP1R8,PPP3R1,PTH1R,PTK2,PXN,RAC1,RB1,SLC25A19,SLC2A1,SMAD1,SOCS3,STK4,TGFBR2,TP53,TRAF4,UBR1,USP7,VCAM1,VCL,VEZF1,XBP1	67
Cell Death and Survival	cell survival	4.53E-03		0.784	ABCB6,ABCC3,ACLY,ADAM17,ADAMTS1,ANGPT2,APEX1,APOE,APP,ASS1,AURKA,BAG1,BCKDK,BCL2,BCL2L10,BCL2L11,BECN1,BIRC5,BLM,BNIP2,C11orf31,C1orf86,C8orf44-SGK3/SGK3,CA2,CALR,CAMK2N1,CASK,CBLB,CCND1,CCNG1,CD47,CD59,CD81,CDH13,CDK11A/CDK11B,CDK20,CDK5R1,CHD4,CHFR,CHI3L1,CISH,CLNS1A,CTDSPL,CXCR4,CXCR7,CYLD,CYR61,DGKB,DNM1L,DNMT1,DOCK1,DUSP10,DUSP6,DUSP7,DYRK3,EFNA1,EFNB1,EGFR,EGLN3,EN2,EPHB2,ETS2,ETV5,F2R,FBXO…	237
Nervous System Development and Function	morphogenesis of neurites	4.54E-03		1.503	APOE,APP,BACE1,C1orf151-NBL1/NBL1,CAMK2A,CAPZB,CDK5R1,DBN1,DCLK1,DNM1L,DOCK1,DPYSL2,DTNBP1,EFNB1,EGFR,EIF4EBP1,EPHB2,ETV4,FGFR1,FNBP1,FYN,GAS7,GDPD5,HPRT1,KIF2A,KLF7,MECP2,MYH10,NCAM1,NCDN,NGFR,NOTCH1,NTRK2,PACSIN1,PCYT1B,Pfn2,PICALM,PIK3CA,PLD1,PLXNB1,PRNP,PTPRF,RAB11A,RAC1,RALA,RAP2A,RAPGEF4,RAPSN,RB1,RELB,RIT1,RND2,RYK,SDC2,SEPT2,SIPA1L1,SKIL,SULF1,TP53,TPBG,VAMP7,WNT5A,WNT7B	63
Cellular Assembly and Organization	morphogenesis of neurites	4.54E-03		1.503	APOE,APP,BACE1,C1orf151-NBL1/NBL1,CAMK2A,CAPZB,CDK5R1,DBN1,DCLK1,DNM1L,DOCK1,DPYSL2,DTNBP1,EFNB1,EGFR,EIF4EBP1,EPHB2,ETV4,FGFR1,FNBP1,FYN,GAS7,GDPD5,HPRT1,KIF2A,KLF7,MECP2,MYH10,NCAM1,NCDN,NGFR,NOTCH1,NTRK2,PACSIN1,PCYT1B,Pfn2,PICALM,PIK3CA,PLD1,PLXNB1,PRNP,PTPRF,RAB11A,RAC1,RALA,RAP2A,RAPGEF4,RAPSN,RB1,RELB,RIT1,RND2,RYK,SDC2,SEPT2,SIPA1L1,SKIL,SULF1,TP53,TPBG,VAMP7,WNT5A,WNT7B	63
Cellular Function and Maintenance	morphogenesis of neurites	4.54E-03		1.503	APOE,APP,BACE1,C1orf151-NBL1/NBL1,CAMK2A,CAPZB,CDK5R1,DBN1,DCLK1,DNM1L,DOCK1,DPYSL2,DTNBP1,EFNB1,EGFR,EIF4EBP1,EPHB2,ETV4,FGFR1,FNBP1,FYN,GAS7,GDPD5,HPRT1,KIF2A,KLF7,MECP2,MYH10,NCAM1,NCDN,NGFR,NOTCH1,NTRK2,PACSIN1,PCYT1B,Pfn2,PICALM,PIK3CA,PLD1,PLXNB1,PRNP,PTPRF,RAB11A,RAC1,RALA,RAP2A,RAPGEF4,RAPSN,RB1,RELB,RIT1,RND2,RYK,SDC2,SEPT2,SIPA1L1,SKIL,SULF1,TP53,TPBG,VAMP7,WNT5A,WNT7B	63
Cell Morphology	morphogenesis of neurites	4.54E-03		1.503	APOE,APP,BACE1,C1orf151-NBL1/NBL1,CAMK2A,CAPZB,CDK5R1,DBN1,DCLK1,DNM1L,DOCK1,DPYSL2,DTNBP1,EFNB1,EGFR,EIF4EBP1,EPHB2,ETV4,FGFR1,FNBP1,FYN,GAS7,GDPD5,HPRT1,KIF2A,KLF7,MECP2,MYH10,NCAM1,NCDN,NGFR,NOTCH1,NTRK2,PACSIN1,PCYT1B,Pfn2,PICALM,PIK3CA,PLD1,PLXNB1,PRNP,PTPRF,RAB11A,RAC1,RALA,RAP2A,RAPGEF4,RAPSN,RB1,RELB,RIT1,RND2,RYK,SDC2,SEPT2,SIPA1L1,SKIL,SULF1,TP53,TPBG,VAMP7,WNT5A,WNT7B	63
Tissue Development	morphogenesis of neurites	4.54E-03		1.503	APOE,APP,BACE1,C1orf151-NBL1/NBL1,CAMK2A,CAPZB,CDK5R1,DBN1,DCLK1,DNM1L,DOCK1,DPYSL2,DTNBP1,EFNB1,EGFR,EIF4EBP1,EPHB2,ETV4,FGFR1,FNBP1,FYN,GAS7,GDPD5,HPRT1,KIF2A,KLF7,MECP2,MYH10,NCAM1,NCDN,NGFR,NOTCH1,NTRK2,PACSIN1,PCYT1B,Pfn2,PICALM,PIK3CA,PLD1,PLXNB1,PRNP,PTPRF,RAB11A,RAC1,RALA,RAP2A,RAPGEF4,RAPSN,RB1,RELB,RIT1,RND2,RYK,SDC2,SEPT2,SIPA1L1,SKIL,SULF1,TP53,TPBG,VAMP7,WNT5A,WNT7B	63
Cellular Development	morphogenesis of neurites	4.54E-03		1.503	APOE,APP,BACE1,C1orf151-NBL1/NBL1,CAMK2A,CAPZB,CDK5R1,DBN1,DCLK1,DNM1L,DOCK1,DPYSL2,DTNBP1,EFNB1,EGFR,EIF4EBP1,EPHB2,ETV4,FGFR1,FNBP1,FYN,GAS7,GDPD5,HPRT1,KIF2A,KLF7,MECP2,MYH10,NCAM1,NCDN,NGFR,NOTCH1,NTRK2,PACSIN1,PCYT1B,Pfn2,PICALM,PIK3CA,PLD1,PLXNB1,PRNP,PTPRF,RAB11A,RAC1,RALA,RAP2A,RAPGEF4,RAPSN,RB1,RELB,RIT1,RND2,RYK,SDC2,SEPT2,SIPA1L1,SKIL,SULF1,TP53,TPBG,VAMP7,WNT5A,WNT7B	63
Cellular Assembly and Organization	development of gap junctions	4.55E-03		-0.265	APP,CACNB2,CACNB4,COL4A5,CTNNA1,DCLK1,DNM1L,DOK7,EPHB2,F2R,FGFR2,FYN,GNPAT,MECP2,NCAM1,NRCAM,NRXN1,NRXN2,NTRK2,PCDHB5,PDZRN3,PKP2,POU4F1,PTK2,Ptprd,RAPSN,RGS2,SDCBP,SNTA1,SPARCL1,THBS2,TNC,UNC13B,WNT5A,WNT7A,YWHAG	36
Cellular Function and Maintenance	development of gap junctions	4.55E-03		-0.265	APP,CACNB2,CACNB4,COL4A5,CTNNA1,DCLK1,DNM1L,DOK7,EPHB2,F2R,FGFR2,FYN,GNPAT,MECP2,NCAM1,NRCAM,NRXN1,NRXN2,NTRK2,PCDHB5,PDZRN3,PKP2,POU4F1,PTK2,Ptprd,RAPSN,RGS2,SDCBP,SNTA1,SPARCL1,THBS2,TNC,UNC13B,WNT5A,WNT7A,YWHAG	36
Cell-To-Cell Signaling and Interaction	development of gap junctions	4.55E-03		-0.265	APP,CACNB2,CACNB4,COL4A5,CTNNA1,DCLK1,DNM1L,DOK7,EPHB2,F2R,FGFR2,FYN,GNPAT,MECP2,NCAM1,NRCAM,NRXN1,NRXN2,NTRK2,PCDHB5,PDZRN3,PKP2,POU4F1,PTK2,Ptprd,RAPSN,RGS2,SDCBP,SNTA1,SPARCL1,THBS2,TNC,UNC13B,WNT5A,WNT7A,YWHAG	36
Tissue Development	development of gap junctions	4.55E-03		-0.265	APP,CACNB2,CACNB4,COL4A5,CTNNA1,DCLK1,DNM1L,DOK7,EPHB2,F2R,FGFR2,FYN,GNPAT,MECP2,NCAM1,NRCAM,NRXN1,NRXN2,NTRK2,PCDHB5,PDZRN3,PKP2,POU4F1,PTK2,Ptprd,RAPSN,RGS2,SDCBP,SNTA1,SPARCL1,THBS2,TNC,UNC13B,WNT5A,WNT7A,YWHAG	36
Molecular Transport	transport of monosaccharide	4.62E-03		0.157	ADIPOR2,APP,ASPSCR1,C3,CDK14,EDNRA,EPAS1,FABP5,MAP2K3,MIF,NGFR,PDPK1,PIK3CA,PIK3R1,PPARGC1A,PPARGC1B,PPP1R3C,PRKAG2,PRKCB,PRKCZ,PTK2,SLC1A2,SLC1A3,SLC2A1,SLC2A3,SLC2A9,SORBS1,STX6,STXBP4,TP53,TRIB3	31
Carbohydrate Metabolism	transport of monosaccharide	4.62E-03		0.157	ADIPOR2,APP,ASPSCR1,C3,CDK14,EDNRA,EPAS1,FABP5,MAP2K3,MIF,NGFR,PDPK1,PIK3CA,PIK3R1,PPARGC1A,PPARGC1B,PPP1R3C,PRKAG2,PRKCB,PRKCZ,PTK2,SLC1A2,SLC1A3,SLC2A1,SLC2A3,SLC2A9,SORBS1,STX6,STXBP4,TP53,TRIB3	31
Organ Morphology	abnormal morphology of proximal convoluted tubule	4.67E-03			APRT,AQP11,BCL2,CDH4,FAH,FGFR2,GADD45A,ITGA3,LGMN,MXI1,NOS3,VEGFA	12
Renal and Urological System Development and Function	abnormal morphology of proximal convoluted tubule	4.67E-03			APRT,AQP11,BCL2,CDH4,FAH,FGFR2,GADD45A,ITGA3,LGMN,MXI1,NOS3,VEGFA	12
Cellular Growth and Proliferation	colony formation of lung cancer cell lines	4.67E-03		0.343	ADAM17,CYR61,GADD45A,GADD45B,GADD45G,PIK3CA,RASSF1,SEMA3B,SEMA3F,SH3GLB2,TP53,TRAF4	12
Cellular Assembly and Organization	formation of fibrils	4.67E-03		-0.353	APBA2,APOE,APP,BACE1,CALCA,COL5A1,CRYAB,HSPA5,IDE,MMP2,MOG,PSTPIP1	12
Tissue Development	formation of fibrils	4.67E-03		-0.353	APBA2,APOE,APP,BACE1,CALCA,COL5A1,CRYAB,HSPA5,IDE,MMP2,MOG,PSTPIP1	12
Organismal Development	abnormal size of body	4.68E-03			GNAO1,Gnas,IGF2,MYH10	4
Tissue Development	angiogenesis of bone	4.68E-03		0.555	BMPR1A,NOG,TGFB2,VEGFA	4
Skeletal and Muscular System Development and Function	angiogenesis of bone	4.68E-03		0.555	BMPR1A,NOG,TGFB2,VEGFA	4
Cardiovascular System Development and Function	angiogenesis of bone	4.68E-03		0.555	BMPR1A,NOG,TGFB2,VEGFA	4
Embryonic Development	angiogenesis of bone	4.68E-03		0.555	BMPR1A,NOG,TGFB2,VEGFA	4
Organ Development	angiogenesis of bone	4.68E-03		0.555	BMPR1A,NOG,TGFB2,VEGFA	4
Organismal Development	angiogenesis of bone	4.68E-03		0.555	BMPR1A,NOG,TGFB2,VEGFA	4
Connective Tissue Development and Function	angiogenesis of bone	4.68E-03		0.555	BMPR1A,NOG,TGFB2,VEGFA	4
Cell Cycle	arrest in interphase of squamous cell carcinoma cell lines	4.68E-03			CDCA2,CDH13,EGFR,RB1	4
Skeletal and Muscular Disorders	degeneration of intervertebral disc	4.68E-03			HTRA1,SPARC,TP53,TP63	4
Tissue Morphology	degeneration of intervertebral disc	4.68E-03			HTRA1,SPARC,TP53,TP63	4
Inflammatory Disease	degeneration of intervertebral disc	4.68E-03			HTRA1,SPARC,TP53,TP63	4
Organismal Injury and Abnormalities	degeneration of intervertebral disc	4.68E-03			HTRA1,SPARC,TP53,TP63	4
Connective Tissue Disorders	degeneration of intervertebral disc	4.68E-03			HTRA1,SPARC,TP53,TP63	4
Tissue Development	development of endocardium	4.68E-03			HSPG2,STK4,VCL,VEGFA	4
Cardiovascular System Development and Function	development of endocardium	4.68E-03			HSPG2,STK4,VCL,VEGFA	4
Embryonic Development	development of endocardium	4.68E-03			HSPG2,STK4,VCL,VEGFA	4
Organ Development	development of endocardium	4.68E-03			HSPG2,STK4,VCL,VEGFA	4
Organismal Development	development of endocardium	4.68E-03			HSPG2,STK4,VCL,VEGFA	4
Tissue Development	formation of trabecula	4.68E-03			MMP2,PPARGC1B,SFRP1,THBS3	4
Skeletal and Muscular System Development and Function	formation of trabecula	4.68E-03			MMP2,PPARGC1B,SFRP1,THBS3	4
Embryonic Development	formation of trabecula	4.68E-03			MMP2,PPARGC1B,SFRP1,THBS3	4
Organ Development	formation of trabecula	4.68E-03			MMP2,PPARGC1B,SFRP1,THBS3	4
Organismal Development	formation of trabecula	4.68E-03			MMP2,PPARGC1B,SFRP1,THBS3	4
Connective Tissue Development and Function	formation of trabecula	4.68E-03			MMP2,PPARGC1B,SFRP1,THBS3	4
Cancer	invasion of lung cancer cells	4.68E-03		0.152	HMOX1,ID1,PAFAH1B1,SRC	4
Cellular Movement	invasion of lung cancer cells	4.68E-03		0.152	HMOX1,ID1,PAFAH1B1,SRC	4
Tumor Morphology	invasion of lung cancer cells	4.68E-03		0.152	HMOX1,ID1,PAFAH1B1,SRC	4
Cellular Movement	locomotion of cells	4.68E-03			DOCK1,PRKCE,PXN,SRC	4
Skeletal and Muscular Disorders	muscular dystrophy-dystroglycanopathy (limb-girdle) type C	4.68E-03			DAG1,FKTN,POMGNT1,POMT2	4
Hereditary Disorder	muscular dystrophy-dystroglycanopathy (limb-girdle) type C	4.68E-03			DAG1,FKTN,POMGNT1,POMT2	4
Nervous System Development and Function	organization of brain	4.68E-03			CDK5R1,DAB1,FYN,HSPA5	4
Organ Morphology	organization of brain	4.68E-03			CDK5R1,DAB1,FYN,HSPA5	4
Cellular Growth and Proliferation	proliferation of glioblastoma cells	4.68E-03			SPAST,SRC,TP53,WNT5A	4
Cellular Development	proliferation of glioblastoma cells	4.68E-03			SPAST,SRC,TP53,WNT5A	4
Tumor Morphology	proliferation of glioblastoma cells	4.68E-03			SPAST,SRC,TP53,WNT5A	4
Cellular Assembly and Organization	separation of sister chromatids	4.68E-03		-0.776	BUB3,FEN1,RAE1,SGOL1	4
Cell Morphology	swelling of axons	4.68E-03		1.000	CDK5R1,CNP,KLC1,PLP1	4
Inflammatory Disease	swelling of axons	4.68E-03		1.000	CDK5R1,CNP,KLC1,PLP1	4
Cellular Compromise	swelling of axons	4.68E-03		1.000	CDK5R1,CNP,KLC1,PLP1	4
Behavior	spatial learning	4.69E-03		1.948	ADCY1,APOE,APP,ARSA,ASIC1,B3GAT1,BACE1,CAMK2A,CDK5R1,Ckmt1,CPT1C,EN2,EPHB2,FYN,HIF1A,HSD11B1,ITGA3,MECP2,NCAM1,NCDN,NGFR,NOS3,NQO2,NRCAM,NTAN1,NTRK2,PAFAH1B1,PDE1B,Ptprd,PTPRF,RAP2A,RAPGEF4,RPS6KA5,SEZ6,SLC6A9,SPRED1,UBR1	37
Cardiovascular System Development and Function	development of cardiovascular system	4.74E-03		0.645	ABI1,ADAM9,ADAMTS1,ADRA2B,Aldh1a7,ANGPT2,APLNR,APOE,APP,ARHGEF4,ATPIF1,B4GALT1,BACE1,BCL2,BCOR,BIRC5,BMPER,BMPR1A,BMPR2,BRMS1,C2CD3,C3,CALCA,CALR,CAPNS1,CAV2,CCND1,CCND2,Cd59a,CDH13,CEBPA,CITED1,COL5A1,COMMD1,CRYAB,CXCL14,CXCR4,CXCR7,CYLD,CYR61,DDAH1,DLL1,DNM1L,DOCK1,DUSP6,ECM1,EDF1,EDNRA,EDNRB,EFNA1,EFNB1,EGFR,EGLN1,EGLN3,EPAS1,EPHB2,F2R,FGF1,FGFR1,FGFR2,FLNA,FOXC1,FZD5,G6PD,GAA,GADD45A,GATA2,GP…	187
Cell Cycle	arrest in cell cycle progression of fibroblast cell lines	4.75E-03			CCND1,CCND2,CEBPA,GADD45A,MECP2,SKP2,SMARCB1,SSRP1,TP53,TP63	10
Connective Tissue Development and Function	arrest in cell cycle progression of fibroblast cell lines	4.75E-03			CCND1,CCND2,CEBPA,GADD45A,MECP2,SKP2,SMARCB1,SSRP1,TP53,TP63	10
Cell Death and Survival	cell death of cortical neurons	4.88E-03		1.023	ADAM12,APP,BCL2,BCL2L11,CAPN1,CAPNS1,CDC25A,CDK5R1,CTSD,ETS2,GBA,GNAO1,GRIA2,HSPA5,HSPD1,JUN,MAP2K3,MAP3K1,MECP2,MEF2C,NFE2L2,NGFR,NPTX1,NTRK2,PIK3CA,PRNP,RB1,SH3GL2,SHC3,SRPK2,ST8SIA1,TP53,TP63,UHRF2,VEGFA	35
Cellular Movement	migration of endothelial cells	4.93E-03		0.498	ADAMTS1,ANGPT2,APOE,ARHGEF4,ARHGEF6,BMPR2,CALCA,CD81,CDH13,CRYAB,CYLD,CYR61,EFNA1,EGFR,FGF1,FGFR1,FLNA,FOXC1,G6PD,GADD45A,GPLD1,HIF1A,HLX,HSPA5,ID1,ID3,IGF2,ITGA3,ITGAV,LGALS1,MAP2K3,MMP2,MMP9,NOS3,NRP1,PDPK1,PIK3CA,PLD1,PLXND1,PRKCE,PRKCZ,PTH1R,PTK2,PTN,RAC1,RGCC,SCG2,SEMA5A,SERPINF1,SPRY4,SRC,TGFB2,TGFBR2,TNFRSF25,VAV3,VCAM1,VEGFA,VEGFC,VIM,WNT5A	60
Cardiovascular System Development and Function	migration of endothelial cells	4.93E-03		0.498	ADAMTS1,ANGPT2,APOE,ARHGEF4,ARHGEF6,BMPR2,CALCA,CD81,CDH13,CRYAB,CYLD,CYR61,EFNA1,EGFR,FGF1,FGFR1,FLNA,FOXC1,G6PD,GADD45A,GPLD1,HIF1A,HLX,HSPA5,ID1,ID3,IGF2,ITGA3,ITGAV,LGALS1,MAP2K3,MMP2,MMP9,NOS3,NRP1,PDPK1,PIK3CA,PLD1,PLXND1,PRKCE,PRKCZ,PTH1R,PTK2,PTN,RAC1,RGCC,SCG2,SEMA5A,SERPINF1,SPRY4,SRC,TGFB2,TGFBR2,TNFRSF25,VAV3,VCAM1,VEGFA,VEGFC,VIM,WNT5A	60
Cancer	adenoma	4.93E-03		-0.749	ACTA2,AEBP1,ALDH2,APOBEC1,ARAF,ASS1,ATP1A1,ATP4A,BCL2,BECN1,C3,CALR,Camk2b,CCND1,CLDN2,DAP3,DAPK1,DLL1,DNMT1,EGFR,EGR1,EIF4EBP1,ENO3,ENTPD5,EZH2,FOLR1,GADD45A,GNB4,GSTP1,HMOX1,ID1,IGF2,ING2,LRIG1,MMP9,NOG,NOTCH1,PIK3CA,PISD,PRDX2,PRKCB,PXMP2,RASSF1,RB1,RNASE1,SLC2A1,SOX2,SSBP2,TGFBR2,TP53,TP63,VCAM1,VDR,VEGFA,XPA	55
Nervous System Development and Function	abnormal morphology of axons	4.95E-03			Ank2,ARSA,CD47,Ckmt1,DCLK1,EFNB1,EGLN3,EPHB2,KIF2A,LMNA,NCAM1,NRCAM,PLEC,PLP1,PLXNA2,PMP22,PPP3CA,SH3GL2,SPAST,VEGFA	20
Cell Morphology	abnormal morphology of axons	4.95E-03			Ank2,ARSA,CD47,Ckmt1,DCLK1,EFNB1,EGLN3,EPHB2,KIF2A,LMNA,NCAM1,NRCAM,PLEC,PLP1,PLXNA2,PMP22,PPP3CA,SH3GL2,SPAST,VEGFA	20
Tissue Morphology	abnormal morphology of axons	4.95E-03			Ank2,ARSA,CD47,Ckmt1,DCLK1,EFNB1,EGLN3,EPHB2,KIF2A,LMNA,NCAM1,NRCAM,PLEC,PLP1,PLXNA2,PMP22,PPP3CA,SH3GL2,SPAST,VEGFA	20
Post-Translational Modification	homotetramerization of protein	5.00E-03			ACOT13,Aldh1a7,ALDH5A1,CRYZ,DCXR,DNM1L,GNMT,HPRT1,IDE,PFKM,SHMT2,TK1,TP63	13
Protein Synthesis	homotetramerization of protein	5.00E-03			ACOT13,Aldh1a7,ALDH5A1,CRYZ,DCXR,DNM1L,GNMT,HPRT1,IDE,PFKM,SHMT2,TK1,TP63	13
Nucleic Acid Metabolism	catabolism of purine nucleotide	5.07E-03			ACLY,ATP1A1,ATP2A2,ATP4A,ATP5B,ATP5F1,ATP5J,ATP5O,ATP6V0D1,ATP6V1C1,BLM,CLPX,HSP90AA1,IDE,KIF1B,MYH9,NT5E,OLA1,PDE1B,RHOBTB3,RUVBL2,TOP2A,VPS4B	23
Small Molecule Biochemistry	catabolism of purine nucleotide	5.07E-03			ACLY,ATP1A1,ATP2A2,ATP4A,ATP5B,ATP5F1,ATP5J,ATP5O,ATP6V0D1,ATP6V1C1,BLM,CLPX,HSP90AA1,IDE,KIF1B,MYH9,NT5E,OLA1,PDE1B,RHOBTB3,RUVBL2,TOP2A,VPS4B	23
Cellular Movement	migration of brain cells	5.10E-03		-0.749	ASTN1,BMPR1A,CXCR4,DAB1,DCLK1,EFNB1,FOXG1,GNPAT,MYH10,MYH9,NDE1,PAFAH1B1,PREX1,PRKCZ,PTK2,PTN,RAC1,SKIL,VEGFA	19
Cancer	tumorigenesis of epithelial tumor	5.17E-03		-0.160	ATP2A2,BCL2,BECN1,BIRC5,CCND1,CYLD,DNMT1,EGFR,EGR1,ENTPD5,ETV1,FAH,FBXO4,GADD45A,GFAP,GNMT,GSTM1,GSTP1,IGFBP2,IQGAP1,IQGAP2,JUN,LTBR,MAD2L1,MDM2,MXI1,NES,NFE2L2,NOTCH1,PIK3R1,POLH,PRKCE,PTK2,PTPRE,RALA,RASSF1,RB1,SCRIB,SOCS3,SRC,SSBP2,TAZ,TGFBR2,THBS2,TP53,TP63,VEGFA,XPA	48
Nervous System Development and Function	abnormal morphology of neurites	5.18E-03			Ank2,APOE,ARSA,CCND2,CD47,Ckmt1,DCLK1,EFNB1,EGLN3,EPHB2,ETV1,KIF2A,KLF7,LMNA,MYH10,NCAM1,NOS3,NRCAM,NTRK2,PLEC,PLP1,PLXNA2,PMP22,PPP3CA,SEMA5A,SEZ6,SH3GL2,SPAST,VAV3,VEGFA,XPA	31
Cell Morphology	abnormal morphology of neurites	5.18E-03			Ank2,APOE,ARSA,CCND2,CD47,Ckmt1,DCLK1,EFNB1,EGLN3,EPHB2,ETV1,KIF2A,KLF7,LMNA,MYH10,NCAM1,NOS3,NRCAM,NTRK2,PLEC,PLP1,PLXNA2,PMP22,PPP3CA,SEMA5A,SEZ6,SH3GL2,SPAST,VAV3,VEGFA,XPA	31
Tissue Morphology	abnormal morphology of neurites	5.18E-03			Ank2,APOE,ARSA,CCND2,CD47,Ckmt1,DCLK1,EFNB1,EGLN3,EPHB2,ETV1,KIF2A,KLF7,LMNA,MYH10,NCAM1,NOS3,NRCAM,NTRK2,PLEC,PLP1,PLXNA2,PMP22,PPP3CA,SEMA5A,SEZ6,SH3GL2,SPAST,VAV3,VEGFA,XPA	31
Cancer	mesothelioma	5.21E-03			CXCR4,EGFR,EZH2,GART,HDAC6,HDAC8,HSP90AA1,MMP9,NDE1,RASSF1,SFRP1,TYMS,UHRF1,VIM	14
Cancer	cell viability of cancer cells	5.23E-03		-0.118	APP,BCL2,BIRC5,CYR61,EGFR,EGLN3,HMOX1,JUN,MAD2L2,PIK3R1,SFRP1,SPARC,TBX2,TNFRSF13C,TP53,VCAM1,VEGFA,VEGFC	18
Cell Death and Survival	cell viability of cancer cells	5.23E-03		-0.118	APP,BCL2,BIRC5,CYR61,EGFR,EGLN3,HMOX1,JUN,MAD2L2,PIK3R1,SFRP1,SPARC,TBX2,TNFRSF13C,TP53,VCAM1,VEGFA,VEGFC	18
Tumor Morphology	cell viability of cancer cells	5.23E-03		-0.118	APP,BCL2,BIRC5,CYR61,EGFR,EGLN3,HMOX1,JUN,MAD2L2,PIK3R1,SFRP1,SPARC,TBX2,TNFRSF13C,TP53,VCAM1,VEGFA,VEGFC	18
Cancer	small-cell carcinoma	5.23E-03			ABCC3,BCL2,CALCA,EGFR,ESRRA,GART,GSTM1,HSP90AA1,HSPD1,ING4,NCAM1,PIK3CA,POLD4,RB1,SOX2,TOP1,TP53,TYMS	18
Cellular Assembly and Organization	assembly of intercellular junctions	5.25E-03		-0.694	APP,CACNB2,CACNB4,CLDN2,COL4A5,CTNNA1,DCLK1,DNM1L,DOK7,EPHB2,F2R,FGFR2,FYN,GNPAT,ING4,MECP2,NCAM1,NGFR,NRCAM,NRXN1,NRXN2,NTRK2,PCDHB5,PDZRN3,PKP2,POU4F1,PRKCZ,PTK2,Ptprd,RAPSN,RGS2,SDCBP,SNTA1,SPARCL1,SRC,THBS2,TNC,UNC13B,VCL,WNT5A,WNT7A,YWHAG	42
Cellular Function and Maintenance	assembly of intercellular junctions	5.25E-03		-0.694	APP,CACNB2,CACNB4,CLDN2,COL4A5,CTNNA1,DCLK1,DNM1L,DOK7,EPHB2,F2R,FGFR2,FYN,GNPAT,ING4,MECP2,NCAM1,NGFR,NRCAM,NRXN1,NRXN2,NTRK2,PCDHB5,PDZRN3,PKP2,POU4F1,PRKCZ,PTK2,Ptprd,RAPSN,RGS2,SDCBP,SNTA1,SPARCL1,SRC,THBS2,TNC,UNC13B,VCL,WNT5A,WNT7A,YWHAG	42
Cell-To-Cell Signaling and Interaction	assembly of intercellular junctions	5.25E-03		-0.694	APP,CACNB2,CACNB4,CLDN2,COL4A5,CTNNA1,DCLK1,DNM1L,DOK7,EPHB2,F2R,FGFR2,FYN,GNPAT,ING4,MECP2,NCAM1,NGFR,NRCAM,NRXN1,NRXN2,NTRK2,PCDHB5,PDZRN3,PKP2,POU4F1,PRKCZ,PTK2,Ptprd,RAPSN,RGS2,SDCBP,SNTA1,SPARCL1,SRC,THBS2,TNC,UNC13B,VCL,WNT5A,WNT7A,YWHAG	42
Tissue Development	assembly of intercellular junctions	5.25E-03		-0.694	APP,CACNB2,CACNB4,CLDN2,COL4A5,CTNNA1,DCLK1,DNM1L,DOK7,EPHB2,F2R,FGFR2,FYN,GNPAT,ING4,MECP2,NCAM1,NGFR,NRCAM,NRXN1,NRXN2,NTRK2,PCDHB5,PDZRN3,PKP2,POU4F1,PRKCZ,PTK2,Ptprd,RAPSN,RGS2,SDCBP,SNTA1,SPARCL1,SRC,THBS2,TNC,UNC13B,VCL,WNT5A,WNT7A,YWHAG	42
Organismal Functions	endurance	5.28E-03			ACSS1,APLNR,CAV2,PFKM,PNPLA8,PPARGC1A,PPARGC1B,SLC25A25,SLC25A4	9
Cellular Assembly and Organization	orientation of chromosomes	5.28E-03		0.758	AURKA,BIRC5,HCFC1,HOXA7,KIF22,KIF2C,NCAPD3,NDE1,SGOL1	9
DNA Replication, Recombination, and Repair	orientation of chromosomes	5.28E-03		0.758	AURKA,BIRC5,HCFC1,HOXA7,KIF22,KIF2C,NCAPD3,NDE1,SGOL1	9
Organ Morphology	morphology of right ventricle	5.32E-03			ADAM12,ADAM17,ADAM9,ADRA2B,ATP2A2,CXCR4,CXCR7,DOCK1,GAA,HMOX1,HSPG2,IGF2,RAMP2,TGFB2,TIMP4	15
Cardiovascular System Development and Function	morphology of right ventricle	5.32E-03			ADAM12,ADAM17,ADAM9,ADRA2B,ATP2A2,CXCR4,CXCR7,DOCK1,GAA,HMOX1,HSPG2,IGF2,RAMP2,TGFB2,TIMP4	15
Neurological Disease	epilepsy	5.33E-03		-1.195	ABAT,ALDH5A1,ARID5B,CA14,CA2,CACNB4,CXCR4,CYR61,DTNA,DUSP6,EGR1,EPHX1,FOSB,GABRG1,GAD1,GADD45A,GADD45B,GADD45G,GFAP,HES1,HMOX1,HNRNPU,ID2,JUN,JUNB,KCNC1,LMCD1,LUC7L3,ME2,MEF2C,NAMPT,NCDN,NGFR,NRXN1,OTX1,PIM3,PLK2,RAC1,RGS2,SCG2,SERPINE2,SLC1A1,SLC25A25,SLC2A1,SLC2A3,SLC6A1,SLC6A11,SMAD1,SNTA1,SNTB2,SOCS3,SRPX2,ST3GAL5,TEF,TRIM9	55
Cell Death and Survival	apoptosis of connective tissue cells	5.33E-03		-0.400	ADAM12,APP,BCL2,BCL2L11,BGN,BID,BIRC3,BIRC5,BLM,BMPR1A,CAPNS1,CCND1,CD1D,CTSD,DAPK1,DHCR24,EGFR,FGFR2,HSPA5,ITGAV,JUN,JUND,KHDRBS1,LGALS8,MAP2K3,MAP3K1,MCF2L,MDM2,MMP9,NFAT5,NFE2L2,NGFR,NOG,NOTCH1,NUPR1,PIK3CA,PIK3R1,PIK3R2,POLB,PRMT2,RAC1,RB1,SFRP1,SGPL1,SKP2,SLK,SMARCB1,TGFB2,TNFAIP8,TNFRSF25,TP53,TRAF3,VDR,VEGFA,VIM,WNT7A,XPA	57
Nervous System Development and Function	coordination	5.33E-03		0.720	ALPL,ARSA,ASTN1,Camk2b,CCND1,CCND2,DAG1,DBNL,DNER,DTNA,EN2,ETV1,GAA,GJC2,GM2A,GNAO1,GRIA2,GRIA3,HFE,KCNC1,KIF1B,MECP2,MYH10,NAGLU,NDUFS4,NES,NPAS3,NRCAM,PAFAH1B1,PLP1,POU4F1,PPP2R5D,PRNP,PTPRR,SEZ6,SH3GL2,SLC17A5,SLC2A1,SNPH,UBR1,VDR,VEGFA,ZIC1	43
Organ Morphology	abnormal morphology of dilated renal tubule	5.35E-03			ACTN4,APRT,BCL2,BCL2L11,CDH4,FAH,FAM20A,FGFR2,GADD45A,LIMK2,MTSS1,NFAT5,NOS3,SLC2A9,TGFB2,VEGFA	16
Renal and Urological System Development and Function	abnormal morphology of dilated renal tubule	5.35E-03			ACTN4,APRT,BCL2,BCL2L11,CDH4,FAH,FAM20A,FGFR2,GADD45A,LIMK2,MTSS1,NFAT5,NOS3,SLC2A9,TGFB2,VEGFA	16
Cellular Movement	migration of neuroglia	5.35E-03		0.725	APP,CHI3L1,ITGAV,MMP9,NCAM1,NGFR,PMP22,PRNP,PXN,RAC1,SEMA3F,TGFB2,TNC,TNR,TSPAN3,VEGFA	16
Nervous System Development and Function	migration of neuroglia	5.35E-03		0.725	APP,CHI3L1,ITGAV,MMP9,NCAM1,NGFR,PMP22,PRNP,PXN,RAC1,SEMA3F,TGFB2,TNC,TNR,TSPAN3,VEGFA	16
Cellular Growth and Proliferation	proliferation of brain cancer cell lines	5.40E-03		-0.142	B3GAT1,BIRC5,CDC25A,CDH13,CYR61,DLL1,EEF2K,EGFR,EGR1,HES6,HIF1A,HSPA5,IGFBP2,ITGB8,LRIG1,MMP2,MMP9,MXI1,NOTCH1,PDPK1,PKM,PTK2,PTN,RAC1,RB1,SEMA6B,SLC9A3R1,SPAST,TP53,VEGFA,WNT5A,ZBTB7C	32
Cellular Development	proliferation of brain cancer cell lines	5.40E-03		-0.142	B3GAT1,BIRC5,CDC25A,CDH13,CYR61,DLL1,EEF2K,EGFR,EGR1,HES6,HIF1A,HSPA5,IGFBP2,ITGB8,LRIG1,MMP2,MMP9,MXI1,NOTCH1,PDPK1,PKM,PTK2,PTN,RAC1,RB1,SEMA6B,SLC9A3R1,SPAST,TP53,VEGFA,WNT5A,ZBTB7C	32
Cardiovascular System Development and Function	cardiac output	5.42E-03		0.990	ANGPT2,APOE,ARSB,ATP2A2,DDAH1,MLYCD,MMP9,NOS3,PPARGC1A,PPARGC1B,VEGFA	11
Cellular Development	differentiation of progenitor cells	5.42E-03		0.928	ASCL1,DTX1,EGFR,ID1,ID2,MLLT11,NCAM1,NOTCH1,OLIG1,OLIG2,VEGFA	11
Protein Synthesis	metabolism of glutathione	5.42E-03			ALDH5A1,G6PD,GLRX2,GPX1,GPX4,GSTM1,GSTM5,GSTP1,Gstt3,MGST1,TXNRD3	11
Drug Metabolism	metabolism of glutathione	5.42E-03			ALDH5A1,G6PD,GLRX2,GPX1,GPX4,GSTM1,GSTM5,GSTP1,Gstt3,MGST1,TXNRD3	11
Cellular Development	differentiation of adipocytes	5.44E-03		0.032	ARID5B,ARL4A,BMPR1A,CCND1,CEBPA,Creb5,DLK2,ESRRA,FGF1,GATA2,GPX1,HES1,HMOX1,HSD11B1,ID2,INSIG1,LMNA,LRP6,MB,NFATC1,NOC3L,NOTCH1,NRP1,PEX11A,PIK3R1,PPARGC1A,Retnla,RGS2,SCAND1,SERPINF1,SFRP1,SMAD6,SMARCB1,SOX8,TRIB2,TRIB3,VDR,WIF1,WNT5B	39
Connective Tissue Development and Function	differentiation of adipocytes	5.44E-03		0.032	ARID5B,ARL4A,BMPR1A,CCND1,CEBPA,Creb5,DLK2,ESRRA,FGF1,GATA2,GPX1,HES1,HMOX1,HSD11B1,ID2,INSIG1,LMNA,LRP6,MB,NFATC1,NOC3L,NOTCH1,NRP1,PEX11A,PIK3R1,PPARGC1A,Retnla,RGS2,SCAND1,SERPINF1,SFRP1,SMAD6,SMARCB1,SOX8,TRIB2,TRIB3,VDR,WIF1,WNT5B	39
Ophthalmic Disease	cataract disease	5.52E-03		-0.246	BFSP2,BUB3,CDC14B,CRYAB,GCNT2,GNPAT,GPD2,GPX1,KLC1,LEPREL1,MBNL1,NDRG1,NDUFS4,NFAT5,NRCAM,RAE1,RB1,SLC25A25,SORD,SPARC,TGFBR2,TOP2A,VIM,ZIC3	24
Tissue Morphology	abnormal morphology of interstitial tissue	5.53E-03			BCL2,CEBPA,CYLD,EGFR,LGMN,WNT5A	6
Skeletal and Muscular Disorders	congenital muscular dystrophy	5.53E-03			FKTN,GTDC2,POMGNT1,POMT2,RYR1,SEPN1	6
Hereditary Disorder	congenital muscular dystrophy	5.53E-03			FKTN,GTDC2,POMGNT1,POMT2,RYR1,SEPN1	6
Developmental Disorder	congenital muscular dystrophy	5.53E-03			FKTN,GTDC2,POMGNT1,POMT2,RYR1,SEPN1	6
Skeletal and Muscular Disorders	hereditary gingival fibromatosis	5.53E-03			CCNC,CCND1,CCND2,EGR1,RB1,TFDP2	6
Hereditary Disorder	hereditary gingival fibromatosis	5.53E-03			CCNC,CCND1,CCND2,EGR1,RB1,TFDP2	6
Cancer	hereditary gingival fibromatosis	5.53E-03			CCNC,CCND1,CCND2,EGR1,RB1,TFDP2	6
Gastrointestinal Disease	hereditary gingival fibromatosis	5.53E-03			CCNC,CCND1,CCND2,EGR1,RB1,TFDP2	6
Connective Tissue Disorders	hereditary gingival fibromatosis	5.53E-03			CCNC,CCND1,CCND2,EGR1,RB1,TFDP2	6
Cancer	malignancy	5.53E-03			CCNG1,EGFR,ID2,JAK2,MXI1,TNC	6
Cell Morphology	shape change of brain cancer cell lines	5.53E-03		0.818	EDNRA,EDNRB,EGFR,PXN,SIRPA,TNC	6
Nucleic Acid Metabolism	catabolism of ATP	5.55E-03			ACLY,ATP1A1,ATP2A2,ATP4A,ATP5B,ATP5F1,ATP5J,ATP5O,ATP6V0D1,ATP6V1C1,BLM,CLPX,HSP90AA1,IDE,KIF1B,MYH9,OLA1,RHOBTB3,RUVBL2,TOP2A,VPS4B	21
Small Molecule Biochemistry	catabolism of ATP	5.55E-03			ACLY,ATP1A1,ATP2A2,ATP4A,ATP5B,ATP5F1,ATP5J,ATP5O,ATP6V0D1,ATP6V1C1,BLM,CLPX,HSP90AA1,IDE,KIF1B,MYH9,OLA1,RHOBTB3,RUVBL2,TOP2A,VPS4B	21
DNA Replication, Recombination, and Repair	catabolism of ATP	5.55E-03			ACLY,ATP1A1,ATP2A2,ATP4A,ATP5B,ATP5F1,ATP5J,ATP5O,ATP6V0D1,ATP6V1C1,BLM,CLPX,HSP90AA1,IDE,KIF1B,MYH9,OLA1,RHOBTB3,RUVBL2,TOP2A,VPS4B	21
Energy Production	catabolism of ATP	5.55E-03			ACLY,ATP1A1,ATP2A2,ATP4A,ATP5B,ATP5F1,ATP5J,ATP5O,ATP6V0D1,ATP6V1C1,BLM,CLPX,HSP90AA1,IDE,KIF1B,MYH9,OLA1,RHOBTB3,RUVBL2,TOP2A,VPS4B	21
Neurological Disease	kyphosis	5.55E-03		-0.546	BUB3,CDC14B,GAA,HIP1R,LMNA,MECP2,NDUFS4,PNPLA8,Ptprd,RAE1,RB1,SEPN1,SLC30A5,THBS2,TP53,TP63,UPP1,XPA,ZIC1,ZIC3,ZMPSTE24	21
Skeletal and Muscular Disorders	kyphosis	5.55E-03		-0.546	BUB3,CDC14B,GAA,HIP1R,LMNA,MECP2,NDUFS4,PNPLA8,Ptprd,RAE1,RB1,SEPN1,SLC30A5,THBS2,TP53,TP63,UPP1,XPA,ZIC1,ZIC3,ZMPSTE24	21
Developmental Disorder	kyphosis	5.55E-03		-0.546	BUB3,CDC14B,GAA,HIP1R,LMNA,MECP2,NDUFS4,PNPLA8,Ptprd,RAE1,RB1,SEPN1,SLC30A5,THBS2,TP53,TP63,UPP1,XPA,ZIC1,ZIC3,ZMPSTE24	21
Connective Tissue Disorders	kyphosis	5.55E-03		-0.546	BUB3,CDC14B,GAA,HIP1R,LMNA,MECP2,NDUFS4,PNPLA8,Ptprd,RAE1,RB1,SEPN1,SLC30A5,THBS2,TP53,TP63,UPP1,XPA,ZIC1,ZIC3,ZMPSTE24	21
Neurological Disease	Schizophrenia	5.70E-03			ABAT,ACOT7,ACSBG1,ACTA2,ADRA2B,ALDH3B1,ALDH5A1,APBA2,APOE,APP,ATP1A1,CALR,CCND2,CHI3L1,CHN2,CNP,CPLX1,CUX2,DAB1,DDR1,DNMT1,DPYSL2,DTNBP1,EGFR,FABP7,FAM3C,FGF1,FGFR1,FXYD6,GABRG1,GAD1,GFAP,GLRX,GNPAT,GSTM1,GTPBP1,HPRT1,INTS6,IPO5,KIF2A,KLC1,LGALS1,LYRM5,MDH1,MLLT11,MOG,MTHFD1,NCAM1,NDE1,NPAS3,NPTX1,NQO2,NRXN1,NTRK2,OLIG2,OXCT1,PACSIN3,PEMT,PHTF2,PIK3R1,PIP4K2A,PLP1,PLXNA2,PMP22,PNPLA8,PPP3CC,PRKAG…	94
Psychological Disorders	Schizophrenia	5.70E-03			ABAT,ACOT7,ACSBG1,ACTA2,ADRA2B,ALDH3B1,ALDH5A1,APBA2,APOE,APP,ATP1A1,CALR,CCND2,CHI3L1,CHN2,CNP,CPLX1,CUX2,DAB1,DDR1,DNMT1,DPYSL2,DTNBP1,EGFR,FABP7,FAM3C,FGF1,FGFR1,FXYD6,GABRG1,GAD1,GFAP,GLRX,GNPAT,GSTM1,GTPBP1,HPRT1,INTS6,IPO5,KIF2A,KLC1,LGALS1,LYRM5,MDH1,MLLT11,MOG,MTHFD1,NCAM1,NDE1,NPAS3,NPTX1,NQO2,NRXN1,NTRK2,OLIG2,OXCT1,PACSIN3,PEMT,PHTF2,PIK3R1,PIP4K2A,PLP1,PLXNA2,PMP22,PNPLA8,PPP3CC,PRKAG…	94
Hereditary Disorder	Schizophrenia	5.70E-03			ABAT,ACOT7,ACSBG1,ACTA2,ADRA2B,ALDH3B1,ALDH5A1,APBA2,APOE,APP,ATP1A1,CALR,CCND2,CHI3L1,CHN2,CNP,CPLX1,CUX2,DAB1,DDR1,DNMT1,DPYSL2,DTNBP1,EGFR,FABP7,FAM3C,FGF1,FGFR1,FXYD6,GABRG1,GAD1,GFAP,GLRX,GNPAT,GSTM1,GTPBP1,HPRT1,INTS6,IPO5,KIF2A,KLC1,LGALS1,LYRM5,MDH1,MLLT11,MOG,MTHFD1,NCAM1,NDE1,NPAS3,NPTX1,NQO2,NRXN1,NTRK2,OLIG2,OXCT1,PACSIN3,PEMT,PHTF2,PIK3R1,PIP4K2A,PLP1,PLXNA2,PMP22,PNPLA8,PPP3CC,PRKAG…	94
Post-Translational Modification	O-glycosylation of protein	5.70E-03			DPM1,GALNT1,GALNT10,NFE2L2,OGT,POMGNT1,TRAK2,Vegfb	8
Organ Morphology	abnormal morphology of aortic valve	5.70E-03			ADAM12,ADAM17,ADAM9,CXCR7,EFNA1,HSPG2,IGF2,MYH10	8
Cardiovascular System Development and Function	abnormal morphology of aortic valve	5.70E-03			ADAM12,ADAM17,ADAM9,CXCR7,EFNA1,HSPG2,IGF2,MYH10	8
Cellular Growth and Proliferation	arrest in growth of fibroblasts	5.70E-03			HIF1A,JUND,MAP2K3,MDM2,NUPR1,OGT,RB1,TP53	8
Cellular Development	arrest in growth of fibroblasts	5.70E-03			HIF1A,JUND,MAP2K3,MDM2,NUPR1,OGT,RB1,TP53	8
Connective Tissue Development and Function	arrest in growth of fibroblasts	5.70E-03			HIF1A,JUND,MAP2K3,MDM2,NUPR1,OGT,RB1,TP53	8
Cellular Growth and Proliferation	proliferation of Schwann cells	5.70E-03		1.480	CCND1,CDK11A/CDK11B,CHD4,EGFR,NOTCH1,PMP22,RB1,SERPINE2	8
Nervous System Development and Function	proliferation of Schwann cells	5.70E-03		1.480	CCND1,CDK11A/CDK11B,CHD4,EGFR,NOTCH1,PMP22,RB1,SERPINE2	8
Cellular Development	proliferation of Schwann cells	5.70E-03		1.480	CCND1,CDK11A/CDK11B,CHD4,EGFR,NOTCH1,PMP22,RB1,SERPINE2	8
Tissue Morphology	quantity of skeletal muscle cells	5.70E-03		-1.414	CAV2,DUSP6,POMGNT1,PPP3CA,RB1,RYR1,SEPN1,VEGFA	8
Skeletal and Muscular System Development and Function	quantity of skeletal muscle cells	5.70E-03		-1.414	CAV2,DUSP6,POMGNT1,PPP3CA,RB1,RYR1,SEPN1,VEGFA	8
Cardiovascular System Development and Function	development of blood vessel	5.74E-03		0.587	ABI1,ADAM9,ADAMTS1,ADRA2B,Aldh1a7,ANGPT2,APOE,APP,ARHGEF4,ATPIF1,B4GALT1,BACE1,BCL2,BIRC5,BMPER,BMPR1A,BMPR2,BRMS1,C3,CALCA,CALR,CAPNS1,CAV2,Cd59a,CDH13,CITED1,COL5A1,COMMD1,CRYAB,CXCL14,CXCR4,CYLD,CYR61,DDAH1,DLL1,ECM1,EDF1,EDNRA,EDNRB,EFNA1,EFNB1,EGFR,EGLN1,EGLN3,EPAS1,EPHB2,F2R,FGF1,FGFR1,FGFR2,FLNA,FOXC1,FZD5,G6PD,GADD45A,GATA2,GPX1,GSTM1,HIF1A,HLX,HMOX1,HSPG2,HTRA1,ID1,ID3,IGF2,ING4,ITGAV,IT…	146
Organismal Development	development of blood vessel	5.74E-03		0.587	ABI1,ADAM9,ADAMTS1,ADRA2B,Aldh1a7,ANGPT2,APOE,APP,ARHGEF4,ATPIF1,B4GALT1,BACE1,BCL2,BIRC5,BMPER,BMPR1A,BMPR2,BRMS1,C3,CALCA,CALR,CAPNS1,CAV2,Cd59a,CDH13,CITED1,COL5A1,COMMD1,CRYAB,CXCL14,CXCR4,CYLD,CYR61,DDAH1,DLL1,ECM1,EDF1,EDNRA,EDNRB,EFNA1,EFNB1,EGFR,EGLN1,EGLN3,EPAS1,EPHB2,F2R,FGF1,FGFR1,FGFR2,FLNA,FOXC1,FZD5,G6PD,GADD45A,GATA2,GPX1,GSTM1,HIF1A,HLX,HMOX1,HSPG2,HTRA1,ID1,ID3,IGF2,ING4,ITGAV,IT…	146
Nervous System Development and Function	quantity of neurons	5.75E-03	Increased	2.640	ANGPT2,APLP1,APP,ASCL1,BCL2,CCND2,CLCF1,CTSD,CUX2,CXCR4,DCLK1,DFNA5,EN2,FGFR1,FGFR2,FLNA,FST,FYN,GDPD5,GNAO1,GPX1,HES1,HIF1A,IFT122,IRX3,KCNIP3,KIF1B,KLF7,LFNG,MDM2,MECP2,NAGLU,NDE1,NGFR,NOG,NOTCH1,NTRK2,OLIG2,PAFAH1B1,POU4F1,PRNP,Ptprd,RAPSN,SERPINF1,SERPING1,SHC3,SIRPA,SLC1A1,SLC1A3,TGFB2,VEGFA,WNT5A,WNT5B,WNT7A,WNT7B	55
Tissue Morphology	quantity of neurons	5.75E-03	Increased	2.640	ANGPT2,APLP1,APP,ASCL1,BCL2,CCND2,CLCF1,CTSD,CUX2,CXCR4,DCLK1,DFNA5,EN2,FGFR1,FGFR2,FLNA,FST,FYN,GDPD5,GNAO1,GPX1,HES1,HIF1A,IFT122,IRX3,KCNIP3,KIF1B,KLF7,LFNG,MDM2,MECP2,NAGLU,NDE1,NGFR,NOG,NOTCH1,NTRK2,OLIG2,PAFAH1B1,POU4F1,PRNP,Ptprd,RAPSN,SERPINF1,SERPING1,SHC3,SIRPA,SLC1A1,SLC1A3,TGFB2,VEGFA,WNT5A,WNT5B,WNT7A,WNT7B	55
Nervous System Development and Function	development of metencephalon	5.82E-03		0.762	BCL2,CCND1,CCND2,CDK5R1,CXCR4,DNER,EN2,FYN,GNPAT,KAT2A,LRP6,MDM2,MECP2,NPAS3,NRCAM,NTRK2,SRC,TMEM176B,TP53,VLDLR,XPA,ZIC1,ZIC4	23
Tissue Development	development of metencephalon	5.82E-03		0.762	BCL2,CCND1,CCND2,CDK5R1,CXCR4,DNER,EN2,FYN,GNPAT,KAT2A,LRP6,MDM2,MECP2,NPAS3,NRCAM,NTRK2,SRC,TMEM176B,TP53,VLDLR,XPA,ZIC1,ZIC4	23
Embryonic Development	development of metencephalon	5.82E-03		0.762	BCL2,CCND1,CCND2,CDK5R1,CXCR4,DNER,EN2,FYN,GNPAT,KAT2A,LRP6,MDM2,MECP2,NPAS3,NRCAM,NTRK2,SRC,TMEM176B,TP53,VLDLR,XPA,ZIC1,ZIC4	23
Organ Development	development of metencephalon	5.82E-03		0.762	BCL2,CCND1,CCND2,CDK5R1,CXCR4,DNER,EN2,FYN,GNPAT,KAT2A,LRP6,MDM2,MECP2,NPAS3,NRCAM,NTRK2,SRC,TMEM176B,TP53,VLDLR,XPA,ZIC1,ZIC4	23
Organismal Development	development of metencephalon	5.82E-03		0.762	BCL2,CCND1,CCND2,CDK5R1,CXCR4,DNER,EN2,FYN,GNPAT,KAT2A,LRP6,MDM2,MECP2,NPAS3,NRCAM,NTRK2,SRC,TMEM176B,TP53,VLDLR,XPA,ZIC1,ZIC4	23
Cell-To-Cell Signaling and Interaction	cell-cell adhesion	5.85E-03		-1.930	AMIGO1,ASTN1,BCL2,CALCA,CDH13,CDH20,CDH4,CDK5R1,CLDN2,CXCL16,CYR61,EGFR,JAK2,LGALS2,LGALS8,LRP6,MCAM,MYH9,NCAM1,NCAM2,NRCAM,NRXN1,OGT,PIK3R1,PKP2,PPAP2B,PVRL2,RAC1,RAPGEF1,SCRIB,SDC2,SRC,SRPX2,TNR,TP63,VCAM1,VEGFA,VMP1	38
Tissue Development	cell-cell adhesion	5.85E-03		-1.930	AMIGO1,ASTN1,BCL2,CALCA,CDH13,CDH20,CDH4,CDK5R1,CLDN2,CXCL16,CYR61,EGFR,JAK2,LGALS2,LGALS8,LRP6,MCAM,MYH9,NCAM1,NCAM2,NRCAM,NRXN1,OGT,PIK3R1,PKP2,PPAP2B,PVRL2,RAC1,RAPGEF1,SCRIB,SDC2,SRC,SRPX2,TNR,TP63,VCAM1,VEGFA,VMP1	38
Cell Death and Survival	cell death of prostate cell lines	5.87E-03		-1.718	CD47,LRP6,NGFR,PRR13,SFRP1,TGFBR2,TP53	7
Tissue Morphology	abnormal morphology of extraembryonic tissue	5.90E-03			ABI1,ADRA2B,APEX1,BECN1,BMP1,BMPR2,CITED1,COL5A1,COMMD1,DAD1,DAG1,DNMT1,EGLN1,ETS2,EZH2,FGFR1,FGFR2,FKTN,FZD5,G6PD,GATA2,HUS1,ITGAV,ITGB8,NOTCH1,NR6A1,PDPK1,PIK3CA,PLCB3,PPAP2B,PPP1R8,PPP3R1,PTK2,PXN,RB1,SLC25A19,SMAD1,STK4,TGFBR2,TP53,UBR1,UHRF1,VCAM1,WNT7B	44
Cell Death and Survival	cell death of mononuclear leukocytes	6.04E-03		0.231	AKTIP,APOE,APP,BCL2,BCL2L11,BID,BIRC5,BMF,CALCA,CALR,CCDC86,CD47,CD59,CHI3L1,CTSD,CXCR4,CYLD,DDIT4,DLL1,DTX1,DUSP4,EFNA1,EFNB1,EGR1,ETS2,FNIP1,FYN,GADD45B,Gnas,ID2,ID3,IRGM,ITPR2,JUN,KIFAP3,KLF13,LAG3,LGALS1,LGALS2,LGALS8,LRIG1,MAP2K3,MDM2,MOG,NFAT5,NFATC1,NFE2L2,NOTCH1,NQO2,OGT,PDPK1,PIK3R1,PIK3R2,PPP2R2B,PRKCB,PRKCE,PRKCQ,RAC1,RB1,RCAN1,SATB1,SKIL,SMARCC1,STK17B,STOML2,TGFB2,TGFBR2,THBS2,TMEM10…	77
Cellular Movement	migration of embryonic cells	6.12E-03		-0.410	Aldh1a7,CAPNS1,EDNRB,EFNB1,EPHB2,FAAH,FGFR1,FKBP4,FOLR1,HIF1A,IGF2,ITGAV,JUN,NGFR,PDPK1,PTK2,RAC1,SEMA3F,SOX8,VCAM1,VEGFA,ZEB2	22
Embryonic Development	migration of embryonic cells	6.12E-03		-0.410	Aldh1a7,CAPNS1,EDNRB,EFNB1,EPHB2,FAAH,FGFR1,FKBP4,FOLR1,HIF1A,IGF2,ITGAV,JUN,NGFR,PDPK1,PTK2,RAC1,SEMA3F,SOX8,VCAM1,VEGFA,ZEB2	22
Skeletal and Muscular Disorders	syndactyly	6.20E-03		-1.807	ASPH,DAD1,FGFR1,FGFR2,GRIP1,IFT122,ITGA3,LRP4,NOG,NOS3,RAB23,SFRP1,SPRY4	13
Developmental Disorder	syndactyly	6.20E-03		-1.807	ASPH,DAD1,FGFR1,FGFR2,GRIP1,IFT122,ITGA3,LRP4,NOG,NOS3,RAB23,SFRP1,SPRY4	13
Nucleic Acid Metabolism	metabolism of nucleotide	6.20E-03		0.150	ACLY,ADCY1,ADCY2,ADCY9,ADCYAP1R1,ADSS,AKAP12,AKAP6,ALDH2,ALDOA,ANGPT2,APLNR,APLP1,APOE,APP,ATP1A1,ATP2A2,ATP4A,ATP5B,ATP5F1,ATP5J,ATP5O,ATP6V0D1,ATP6V1C1,BLM,C1QL1,CACNB4,CALCA,CLPX,CMPK2,CTPS1,CTPS2,CXCR4,CYB5R4,DCTD,DCXR,DLST,DNM1L,DPM1,EDNRA,ENTPD2,EPB41L2,G6PD,GART,Gnas,GPD1,GPD2,HIF1A,HMOX1,HPRT1,HSP90AA1,HSPD1,IDE,IDH3A,IDH3B,IDH3G,KIF1B,LDHC,LETM1,MAP1LC3B,MDH1,MDH2,MNF1,MYH9,NADK,NAMPT,ND…	92
Small Molecule Biochemistry	metabolism of nucleotide	6.20E-03		0.150	ACLY,ADCY1,ADCY2,ADCY9,ADCYAP1R1,ADSS,AKAP12,AKAP6,ALDH2,ALDOA,ANGPT2,APLNR,APLP1,APOE,APP,ATP1A1,ATP2A2,ATP4A,ATP5B,ATP5F1,ATP5J,ATP5O,ATP6V0D1,ATP6V1C1,BLM,C1QL1,CACNB4,CALCA,CLPX,CMPK2,CTPS1,CTPS2,CXCR4,CYB5R4,DCTD,DCXR,DLST,DNM1L,DPM1,EDNRA,ENTPD2,EPB41L2,G6PD,GART,Gnas,GPD1,GPD2,HIF1A,HMOX1,HPRT1,HSP90AA1,HSPD1,IDE,IDH3A,IDH3B,IDH3G,KIF1B,LDHC,LETM1,MAP1LC3B,MDH1,MDH2,MNF1,MYH9,NADK,NAMPT,ND…	92
Skeletal and Muscular Disorders	congenital anomaly of limb	6.23E-03		-0.555	ASPH,CASK,CRABP1,DAD1,DHODH,EFNB1,ETV5,FGFR1,FGFR2,FLNA,GP1BB,GRIP1,HNRNPU,IFT122,IGF2,ITGA3,LMNA,LRP4,LRP6,MMP9,NOG,NOS3,PTH1R,RAB23,SC5D,SFRP1,SMAD1,SMOC1,SPRY4,TBX2,TP63,WNT5A,WNT7A	33
Developmental Disorder	congenital anomaly of limb	6.23E-03		-0.555	ASPH,CASK,CRABP1,DAD1,DHODH,EFNB1,ETV5,FGFR1,FGFR2,FLNA,GP1BB,GRIP1,HNRNPU,IFT122,IGF2,ITGA3,LMNA,LRP4,LRP6,MMP9,NOG,NOS3,PTH1R,RAB23,SC5D,SFRP1,SMAD1,SMOC1,SPRY4,TBX2,TP63,WNT5A,WNT7A	33
Cellular Development	differentiation of fibroblast cell lines	6.23E-03		-0.590	ADAMTS7,ARID2,BMPR1A,BMPR2,CCDC80,CEBPA,FAM20C,HES1,HIF1A,HSD11B1,HSP90AA1,JAK2,LMNA,NFATC1,NFE2L2,NOTCH1,NPC2,PDE4A,PRMT5,RB1,Retnla,RGS2,RND3,SMARCA2,SMARCB1,SOX8,TGFB2,TOB2,TRIB2,TRIB3,VDR,WNT5A,XBP1	33
Connective Tissue Development and Function	differentiation of fibroblast cell lines	6.23E-03		-0.590	ADAMTS7,ARID2,BMPR1A,BMPR2,CCDC80,CEBPA,FAM20C,HES1,HIF1A,HSD11B1,HSP90AA1,JAK2,LMNA,NFATC1,NFE2L2,NOTCH1,NPC2,PDE4A,PRMT5,RB1,Retnla,RGS2,RND3,SMARCA2,SMARCB1,SOX8,TGFB2,TOB2,TRIB2,TRIB3,VDR,WNT5A,XBP1	33
Organ Morphology	abnormal morphology of inner nuclear layer	6.23E-03			APOE,ASCL1,EPAS1,FSCN2,PTPRF,SEMA5A,SLC1A3,TGFB2,VLDLR,XPA	10
Tissue Development	abnormal morphology of inner nuclear layer	6.23E-03			APOE,ASCL1,EPAS1,FSCN2,PTPRF,SEMA5A,SLC1A3,TGFB2,VLDLR,XPA	10
Embryonic Development	abnormal morphology of inner nuclear layer	6.23E-03			APOE,ASCL1,EPAS1,FSCN2,PTPRF,SEMA5A,SLC1A3,TGFB2,VLDLR,XPA	10
Organ Development	abnormal morphology of inner nuclear layer	6.23E-03			APOE,ASCL1,EPAS1,FSCN2,PTPRF,SEMA5A,SLC1A3,TGFB2,VLDLR,XPA	10
Organismal Development	abnormal morphology of inner nuclear layer	6.23E-03			APOE,ASCL1,EPAS1,FSCN2,PTPRF,SEMA5A,SLC1A3,TGFB2,VLDLR,XPA	10
Visual System Development and Function	abnormal morphology of inner nuclear layer	6.23E-03			APOE,ASCL1,EPAS1,FSCN2,PTPRF,SEMA5A,SLC1A3,TGFB2,VLDLR,XPA	10
Small Molecule Biochemistry	metabolism of glutamine family amino acid	6.23E-03			ALDH18A1,ALDH5A1,DDAH1,FAH,GAD1,ME2,MECP2,NOS3,SLC1A3,SLC22A5	10
Amino Acid Metabolism	metabolism of glutamine family amino acid	6.23E-03			ALDH18A1,ALDH5A1,DDAH1,FAH,GAD1,ME2,MECP2,NOS3,SLC1A3,SLC22A5	10
Small Molecule Biochemistry	transport of 2-deoxyglucose	6.23E-03		1.612	APP,CDK14,PIK3CA,PIK3R1,PPARGC1B,PRKCZ,SLC1A3,SLC2A1,SLC2A9,STX6	10
Molecular Transport	transport of 2-deoxyglucose	6.23E-03		1.612	APP,CDK14,PIK3CA,PIK3R1,PPARGC1B,PRKCZ,SLC1A3,SLC2A1,SLC2A9,STX6	10
Carbohydrate Metabolism	transport of 2-deoxyglucose	6.23E-03		1.612	APP,CDK14,PIK3CA,PIK3R1,PPARGC1B,PRKCZ,SLC1A3,SLC2A1,SLC2A9,STX6	10
Cell Morphology	collapse of growth cone	6.30E-03		-1.148	DPYSL2,DPYSL3,EFNA1,EFNB1,EPHB2,MMP16,NEO1,NGEF,NGFR,NRP1,PLXNB1,RAC1,RGMA,SEMA3B,SEMA3F,SEMA5A,TP53	17
Cellular Compromise	collapse of growth cone	6.30E-03		-1.148	DPYSL2,DPYSL3,EFNA1,EFNB1,EPHB2,MMP16,NEO1,NGEF,NGFR,NRP1,PLXNB1,RAC1,RGMA,SEMA3B,SEMA3F,SEMA5A,TP53	17
Cell-To-Cell Signaling and Interaction	response of tumor cell lines	6.31E-03		0.691	BCL2,BECN1,CDK5R1,CTSD,EIF4EBP1,ETS2,FGF1,FGFR1,FGFR2,FZD5,KIF2A,LY96,MPG,Pfn2,PLD1,PRKCB,PRKCE,PROS1,RAC1,RALA,SIRPA,SMYD3,TOP2A,TP53,TP63,TRAF3,VIM,WNT5A	28
Respiratory System Development and Function	respiratory system development	6.36E-03		-0.173	ADAM17,ADRA2B,AKAP12,APOE,ASCL1,B4GALT1,BID,BMPR1A,BMPR2,CAV2,CCND1,CD81,CEBPA,CHI3L1,CITED1,CYLD,DBNL,DOK7,EGFR,EPAS1,FAM20A,FEN1,FGF1,FGFR1,FGFR2,FOXG1,FSTL1,HES1,HLX,HSD11B1,ID1,IGF2,ITGA3,LFNG,MECP2,MMP2,MMP9,NCAM2,NFE2L2,NOG,NOS3,NOTCH1,NPAS3,PDGFA,POLB,PPARGC1A,PPARGC1B,PPP3R1,PTH1R,Ptprd,RAB3A,RQCD1,SIX1,SOX2,SPARC,SPRY4,TGFB2,TGFBR2,TK1,TRAF4,TSHZ3,VEGFA,WNT5A,WNT7B,ZIC3	65
Cellular Function and Maintenance	paired-pulse facilitation	6.37E-03		0.607	APBA2,BACE1,CAMK2A,CHRD,CSPG5,GDI1,LYNX1,Pfn2,PTN,Ptprd,RAB3A,SNPH,SPRED1,SYNGR1	14
Nervous System Development and Function	abnormal morphology of synapse	6.42E-03			APOE,APP,DOK7,DTNA,HSPG2,LGALS1,LRP4,NES,PRKCQ,RAPSN,SH3GL2,SNTA1,SNTB2,TNR,UNC13B	15
Cell Morphology	abnormal morphology of synapse	6.42E-03			APOE,APP,DOK7,DTNA,HSPG2,LGALS1,LRP4,NES,PRKCQ,RAPSN,SH3GL2,SNTA1,SNTB2,TNR,UNC13B	15
Cell-To-Cell Signaling and Interaction	abnormal morphology of synapse	6.42E-03			APOE,APP,DOK7,DTNA,HSPG2,LGALS1,LRP4,NES,PRKCQ,RAPSN,SH3GL2,SNTA1,SNTB2,TNR,UNC13B	15
Tissue Morphology	abnormal morphology of synapse	6.42E-03			APOE,APP,DOK7,DTNA,HSPG2,LGALS1,LRP4,NES,PRKCQ,RAPSN,SH3GL2,SNTA1,SNTB2,TNR,UNC13B	15
Nervous System Development and Function	branching of neurites	6.49E-03		1.555	APOE,APP,BACE1,CAMK2A,CAPZB,DBN1,DNM1L,DOCK1,DPYSL2,EFNB1,EIF4EBP1,EPHB2,ETV4,FNBP1,KIF2A,KLF7,MECP2,NCAM1,NGFR,NOTCH1,NTRK2,PACSIN1,PCYT1B,Pfn2,PIK3CA,PLD1,PRNP,PTPRF,RAC1,RALA,RAP2A,RAPGEF4,RAPSN,RELB,RIT1,RND2,RYK,SDC2,SIPA1L1,SKIL,SULF1,TP53,TPBG,VAMP7,WNT5A	45
Cellular Assembly and Organization	branching of neurites	6.49E-03		1.555	APOE,APP,BACE1,CAMK2A,CAPZB,DBN1,DNM1L,DOCK1,DPYSL2,EFNB1,EIF4EBP1,EPHB2,ETV4,FNBP1,KIF2A,KLF7,MECP2,NCAM1,NGFR,NOTCH1,NTRK2,PACSIN1,PCYT1B,Pfn2,PIK3CA,PLD1,PRNP,PTPRF,RAC1,RALA,RAP2A,RAPGEF4,RAPSN,RELB,RIT1,RND2,RYK,SDC2,SIPA1L1,SKIL,SULF1,TP53,TPBG,VAMP7,WNT5A	45
Cellular Function and Maintenance	branching of neurites	6.49E-03		1.555	APOE,APP,BACE1,CAMK2A,CAPZB,DBN1,DNM1L,DOCK1,DPYSL2,EFNB1,EIF4EBP1,EPHB2,ETV4,FNBP1,KIF2A,KLF7,MECP2,NCAM1,NGFR,NOTCH1,NTRK2,PACSIN1,PCYT1B,Pfn2,PIK3CA,PLD1,PRNP,PTPRF,RAC1,RALA,RAP2A,RAPGEF4,RAPSN,RELB,RIT1,RND2,RYK,SDC2,SIPA1L1,SKIL,SULF1,TP53,TPBG,VAMP7,WNT5A	45
Cell Morphology	branching of neurites	6.49E-03		1.555	APOE,APP,BACE1,CAMK2A,CAPZB,DBN1,DNM1L,DOCK1,DPYSL2,EFNB1,EIF4EBP1,EPHB2,ETV4,FNBP1,KIF2A,KLF7,MECP2,NCAM1,NGFR,NOTCH1,NTRK2,PACSIN1,PCYT1B,Pfn2,PIK3CA,PLD1,PRNP,PTPRF,RAC1,RALA,RAP2A,RAPGEF4,RAPSN,RELB,RIT1,RND2,RYK,SDC2,SIPA1L1,SKIL,SULF1,TP53,TPBG,VAMP7,WNT5A	45
Tissue Development	branching of neurites	6.49E-03		1.555	APOE,APP,BACE1,CAMK2A,CAPZB,DBN1,DNM1L,DOCK1,DPYSL2,EFNB1,EIF4EBP1,EPHB2,ETV4,FNBP1,KIF2A,KLF7,MECP2,NCAM1,NGFR,NOTCH1,NTRK2,PACSIN1,PCYT1B,Pfn2,PIK3CA,PLD1,PRNP,PTPRF,RAC1,RALA,RAP2A,RAPGEF4,RAPSN,RELB,RIT1,RND2,RYK,SDC2,SIPA1L1,SKIL,SULF1,TP53,TPBG,VAMP7,WNT5A	45
Cellular Development	branching of neurites	6.49E-03		1.555	APOE,APP,BACE1,CAMK2A,CAPZB,DBN1,DNM1L,DOCK1,DPYSL2,EFNB1,EIF4EBP1,EPHB2,ETV4,FNBP1,KIF2A,KLF7,MECP2,NCAM1,NGFR,NOTCH1,NTRK2,PACSIN1,PCYT1B,Pfn2,PIK3CA,PLD1,PRNP,PTPRF,RAC1,RALA,RAP2A,RAPGEF4,RAPSN,RELB,RIT1,RND2,RYK,SDC2,SIPA1L1,SKIL,SULF1,TP53,TPBG,VAMP7,WNT5A	45
Embryonic Development	branching of neurites	6.49E-03		1.555	APOE,APP,BACE1,CAMK2A,CAPZB,DBN1,DNM1L,DOCK1,DPYSL2,EFNB1,EIF4EBP1,EPHB2,ETV4,FNBP1,KIF2A,KLF7,MECP2,NCAM1,NGFR,NOTCH1,NTRK2,PACSIN1,PCYT1B,Pfn2,PIK3CA,PLD1,PRNP,PTPRF,RAC1,RALA,RAP2A,RAPGEF4,RAPSN,RELB,RIT1,RND2,RYK,SDC2,SIPA1L1,SKIL,SULF1,TP53,TPBG,VAMP7,WNT5A	45
Cellular Growth and Proliferation	proliferation of prostate cancer cell lines	6.54E-03		1.163	AKAP12,BIRC5,CCND1,CDK11A/CDK11B,CTNNBIP1,EGFR,EGR1,ENTPD5,ETS2,EZH2,FABP5,FEN1,FGF1,FSCN1,FST,GADD45G,HIF1A,HMOX1,Ifi202b,IGF2,IGFBP2,IQGAP2,MMP9,NDRG2,NGFR,NOTCH1,PDCD4,PIK3R1,PRKCE,PRKCZ,PTN,PXN,RAC1,RASSF1,RHOC,SKP2,SOCS3,SOX2,SRC,STEAP2,SUMO3,TOP1,TP53,VAV3,VDR,XBP1	46
Cellular Development	proliferation of prostate cancer cell lines	6.54E-03		1.163	AKAP12,BIRC5,CCND1,CDK11A/CDK11B,CTNNBIP1,EGFR,EGR1,ENTPD5,ETS2,EZH2,FABP5,FEN1,FGF1,FSCN1,FST,GADD45G,HIF1A,HMOX1,Ifi202b,IGF2,IGFBP2,IQGAP2,MMP9,NDRG2,NGFR,NOTCH1,PDCD4,PIK3R1,PRKCE,PRKCZ,PTN,PXN,RAC1,RASSF1,RHOC,SKP2,SOCS3,SOX2,SRC,STEAP2,SUMO3,TOP1,TP53,VAV3,VDR,XBP1	46
Small Molecule Biochemistry	metabolism of phospholipid	6.58E-03		0.465	ACSL6,ASPG,CD81,CEBPA,CEPT1,CERS5,DPM1,FABP5,FADS1,GNPAT,GPLD1,GPX4,HMOX1,IP6K3,LCAT,MECP2,PCYT2,PDGFA,PEMT,PIGL,PIGP,PIGY,PIK3CA,PIK3R1,PIP4K2A,PIP4K2B,PIP5K1B,PISD,PLCB3,PLCD4,PLD1,PPAP2B,PRDX2,PRKCB,RAC1,RALA,SACM1L,SCAP,SGMS1,SGPL1,SGPP1,SH3KBP1,SOCS3,SPTLC2,TAZ,VEGFA,XBP1	47
Lipid Metabolism	metabolism of phospholipid	6.58E-03		0.465	ACSL6,ASPG,CD81,CEBPA,CEPT1,CERS5,DPM1,FABP5,FADS1,GNPAT,GPLD1,GPX4,HMOX1,IP6K3,LCAT,MECP2,PCYT2,PDGFA,PEMT,PIGL,PIGP,PIGY,PIK3CA,PIK3R1,PIP4K2A,PIP4K2B,PIP5K1B,PISD,PLCB3,PLCD4,PLD1,PPAP2B,PRDX2,PRKCB,RAC1,RALA,SACM1L,SCAP,SGMS1,SGPL1,SGPP1,SH3KBP1,SOCS3,SPTLC2,TAZ,VEGFA,XBP1	47
Cell Death and Survival	cell death of central nervous system cells	6.64E-03		1.205	ADAM12,APOE,APP,ATP13A2,BAG1,BCL2,BCL2L11,BID,CAPN1,CAPNS1,CDC25A,CDK5R1,CRYAB,CTSD,DAPK1,DNM1L,EGR1,ETS2,F2R,FAM134B,FOXG1,GBA,GLRX,GNAO1,GRIA2,HSP90AA1,HSPA5,HSPD1,JUN,JUNB,MAP2K3,MAP3K1,MECP2,MEF2C,NFE2L2,NGFR,NPTX1,NTRK2,PIK3CA,PPARGC1A,PRNP,RB1,SERPINF1,SH3GL2,SH3KBP1,SHC3,SLC1A1,SLC1A2,SLC2A1,SRPK2,ST8SIA1,STK4,TF,TP53,TP63,UHRF2,VEGFA	57
Cell Death and Survival	apoptosis of T lymphocytes	6.66E-03		0.044	AKTIP,APOE,BCL2,BCL2L11,BID,BMF,CALCA,CALR,CCDC86,CD47,CD59,CHI3L1,CXCR4,CYLD,DTX1,EFNA1,EFNB1,EGR1,ETS2,FYN,Gnas,ID3,IRGM,JUN,KIFAP3,KLF13,LGALS1,LGALS2,MAP2K3,MDM2,MOG,NFATC1,NFE2L2,NOTCH1,NQO2,OGT,PDPK1,PIK3R1,PPP2R2B,PRKCE,PRKCQ,RAC1,RB1,RCAN1,SATB1,SMARCC1,STK17B,STOML2,TGFB2,THBS2,TMEM109,TNFRSF25,TOP2A,TP53,VDR,WNT5A	56
Cell Cycle	G1 phase of tumor cell lines	6.67E-03		-0.140	BCL2,CAMK1,CCND1,CCNG1,CDC25A,CDCA2,CEBPA,CYR61,DARS,EGFR,EPB41L1,ESRRA,EZH2,GNL3,HES1,ID3,IGF2,ITGAV,JAK2,JUN,LGALS1,MAP2K3,MDM2,NASP,NFE2L2,NOTCH1,PRKCE,PRNP,RASSF1,RB1,SKP2,SMARCB1,SOX2,SRPK2,TFRC,TP53,TP63,TYMS,YWHAG,YWHAQ	40
Cell Morphology	morphology of cellular protrusions	6.77E-03			Ank2,APOE,APP,ARSA,CCND2,CD47,CHN2,Ckmt1,DCLK1,DPYSL2,Dst,EFNB1,EGLN3,EPHB2,ETV1,IFT122,IQGAP1,KIF2A,KLF7,LMNA,MYH10,NCAM1,NOS3,NPAS3,NRCAM,NTRK2,PLEC,PLP1,PLS3,PLXNA2,PMP22,PPP3CA,PTK2,SEMA5A,SEZ6,SH3GL2,SLC9A3R1,SPAST,VAV3,VEGFA,XPA	41
Organ Morphology	size of spleen	6.91E-03	Decreased	-2.333	APOE,BCL2,CCND1,EFNB1,IGF2,IGFBP2,MTAP,PDPK1,PRKCE,SATB1,VEGFA	11
Lymphoid Tissue Structure and Development	size of spleen	6.91E-03	Decreased	-2.333	APOE,BCL2,CCND1,EFNB1,IGF2,IGFBP2,MTAP,PDPK1,PRKCE,SATB1,VEGFA	11
Post-Translational Modification	conformational modification of protein	6.97E-03			CALR,CRYAB,ERO1LB,FKBP4,GLRX2,HSP90AA1,HSPA5,HSPBP1,HSPD1,LMAN1,LTBP4,MKKS,PDIA4,PDIA5,PDIA6,PIGK,RUVBL2,TBCA,TP53	19
Neurological Disease	Parkinson's disease	7.00E-03			ADRA2B,APOE,APP,ATP13A2,ATP6V1E1,BBOX1,BCAS1,BCL2,CAPN3,CAPZB,CNP,COLGALT2,CRYAB,DBNL,EGLN1,ELOVL1,FARSB,FLOT1,GABRG1,GBA,GFAP,GSTP1,HMP19,KIF1B,LAMP1,LDHA,MDH1,MOG,NDRG2,NQO2,PDE4A,PRDX2,RTN1,SEMA5A,SH3GL2,SLC6A2,SPARCL1,SUMO3,TMED10,TMEM55A,TP53,TUBB2B,UCHL1,VIM	44
Psychological Disorders	Parkinson's disease	7.00E-03			ADRA2B,APOE,APP,ATP13A2,ATP6V1E1,BBOX1,BCAS1,BCL2,CAPN3,CAPZB,CNP,COLGALT2,CRYAB,DBNL,EGLN1,ELOVL1,FARSB,FLOT1,GABRG1,GBA,GFAP,GSTP1,HMP19,KIF1B,LAMP1,LDHA,MDH1,MOG,NDRG2,NQO2,PDE4A,PRDX2,RTN1,SEMA5A,SH3GL2,SLC6A2,SPARCL1,SUMO3,TMED10,TMEM55A,TP53,TUBB2B,UCHL1,VIM	44
Skeletal and Muscular Disorders	Parkinson's disease	7.00E-03			ADRA2B,APOE,APP,ATP13A2,ATP6V1E1,BBOX1,BCAS1,BCL2,CAPN3,CAPZB,CNP,COLGALT2,CRYAB,DBNL,EGLN1,ELOVL1,FARSB,FLOT1,GABRG1,GBA,GFAP,GSTP1,HMP19,KIF1B,LAMP1,LDHA,MDH1,MOG,NDRG2,NQO2,PDE4A,PRDX2,RTN1,SEMA5A,SH3GL2,SLC6A2,SPARCL1,SUMO3,TMED10,TMEM55A,TP53,TUBB2B,UCHL1,VIM	44
Nervous System Development and Function	cell viability of hippocampal neurons	7.08E-03		0.541	APOE,APP,BCL2,BCL2L11,IGF2,JUN,NGFR,NTRK2,TP53	9
Cell Death and Survival	cell viability of hippocampal neurons	7.08E-03		0.541	APOE,APP,BCL2,BCL2L11,IGF2,JUN,NGFR,NTRK2,TP53	9
Cancer	hyperplasia of primary lymphoid organ	7.08E-03		0.333	CCND1,CCND2,CYLD,KLF13,SAC3D1,STK4,TCIRG1,TP53,VDR	9
Immunological Disease	hyperplasia of primary lymphoid organ	7.08E-03		0.333	CCND1,CCND2,CYLD,KLF13,SAC3D1,STK4,TCIRG1,TP53,VDR	9
Small Molecule Biochemistry	metabolism of dicarboxylic acid	7.08E-03			ALDH5A1,FH,GRHPR,MDH1,MDH2,PC,SDHB,SLC22A5,SUCLG2	9
Cell Cycle	arrest in cell cycle progression of tumor cell lines	7.16E-03			AURKA,BCL2,CCND1,CCNG1,CDK14,CHFR,CHN2,EGFR,EZH2,HIF1A,KRT19,MIF,MLLT3,NGFR,NOTCH1,RASSF1,RB1,SMARCA2,SMARCB1,SSBP2,TNC,TP53,UBE2D3,XBP1	24
Cancer	bladder tumor	7.17E-03			BCL2,BIRC3,BIRC5,CALCA,CALR,CCND2,EGFR,EZH2,FGFR1,FOXG1,GSTM1,GSTP1,H2AFY,HSP90AA1,JUN,KRT19,MMP9,NFE2L2,NINJ1,PKM,PRC1,RASSF1,RB1,TOP2A,TP53,UCHL1	26
Renal and Urological Disease	bladder tumor	7.17E-03			BCL2,BIRC3,BIRC5,CALCA,CALR,CCND2,EGFR,EZH2,FGFR1,FOXG1,GSTM1,GSTP1,H2AFY,HSP90AA1,JUN,KRT19,MMP9,NFE2L2,NINJ1,PKM,PRC1,RASSF1,RB1,TOP2A,TP53,UCHL1	26
Cancer	Cancer	7.21E-03		1.153	ABAT,ABCC3,ABHD17A,ABP1,ACAD8,ACCS,ACLY,ACOT2,ACOT7,ACOX2,ACSL1,ACSL6,ACTA2,ACTR10,ACY1,ADAM12,ADAM17,ADAM23,ADAM9,ADAMTS1,ADAMTS7,ADCY2,ADCY9,ADD3,ADRA2B,ADRM1,AEBP1,AHCYL1,AHNAK,AIDA,AIMP2,AKAP1,AKAP12,AKAP6,ALAS1,ALDH2,ALDH5A1,ALDOA,ALG1,ALPL,ANGPT2,ANKZF1,AOX1,AP3B2,APBA2,APEX1,APLP1,APOBEC1,APOC1,APOE,APP,AQP9,ARAF,ARHGAP12,ARHGDIG,ARHGEF6,ARID2,ARID5B,ARL2,ARL4C,ARMCX3,ARPP21,ARSB,ASAH2,ASC…	985
Cell Morphology	length of plasma membrane projections	7.22E-03		0.747	ACSL6,APOE,APP,DBNL,DPYSL2,GDI1,Map2,MGLL,NGFR,NTRK2,OMG,PAFAH1B1,PCYT1B,Pfn2,RAC1,TNC,VAMP2,WNT5A	18
Cellular Growth and Proliferation	proliferation of neuroblasts	7.22E-03		-1.252	ACSL6,ASCL1,BMPR1A,CTNNA1,DLL1,FOXG1,HIF1A,ID1,ID3,MXI1,NDE1,NOTCH1,PAFAH1B1,SOX2,TP53,VEGFA,VEGFC,ZIC1	18
Nervous System Development and Function	proliferation of neuroblasts	7.22E-03		-1.252	ACSL6,ASCL1,BMPR1A,CTNNA1,DLL1,FOXG1,HIF1A,ID1,ID3,MXI1,NDE1,NOTCH1,PAFAH1B1,SOX2,TP53,VEGFA,VEGFC,ZIC1	18
Cellular Development	proliferation of neuroblasts	7.22E-03		-1.252	ACSL6,ASCL1,BMPR1A,CTNNA1,DLL1,FOXG1,HIF1A,ID1,ID3,MXI1,NDE1,NOTCH1,PAFAH1B1,SOX2,TP53,VEGFA,VEGFC,ZIC1	18
Embryonic Development	proliferation of neuroblasts	7.22E-03		-1.252	ACSL6,ASCL1,BMPR1A,CTNNA1,DLL1,FOXG1,HIF1A,ID1,ID3,MXI1,NDE1,NOTCH1,PAFAH1B1,SOX2,TP53,VEGFA,VEGFC,ZIC1	18
Organ Morphology	abnormal morphology of dermis	7.36E-03			APOE,BGN,BUB3,COL5A1,EGR1,FGFR2,PLEC,Ptprd,RAE1,RELB,Scg5,TP53	12
Cellular Movement	migration of hepatoma cell lines	7.36E-03		0.406	ADAM17,EGFR,HDGF,HMOX1,IGF2,LMCD1,NOTCH1,RAC1,SLC2A1,SOCS3,THBS2,VCAM1	12
Gastrointestinal Disease	cleft palate syndrome	7.38E-03		-0.145	ASPH,EFNB1,EFTUD2,EGFR,EPHB2,FGFR1,FGFR2,GAD1,HSPG2,IGF2,INSIG1,INSIG2,ITGB8,LRP6,MDM2,MSX1,RYK,SC5D,TGFBR2,TP63,VEGFA	21
Developmental Disorder	cleft palate syndrome	7.38E-03		-0.145	ASPH,EFNB1,EFTUD2,EGFR,EPHB2,FGFR1,FGFR2,GAD1,HSPG2,IGF2,INSIG1,INSIG2,ITGB8,LRP6,MDM2,MSX1,RYK,SC5D,TGFBR2,TP63,VEGFA	21
Cellular Compromise	disassembly of filaments	7.38E-03		-0.235	APOE,APP,DPYSL2,DSTN,EFNB1,GSTM1,HDAC6,HSPG2,ING2,KATNB1,KIF2A,KIF2C,PDXP,PLXND1,PRKCZ,RAC1,RASSF1,SLK,SPAST,SRC,VIM	21
Cellular Movement	movement of vascular endothelial cells	7.40E-03		0.278	ADAMTS1,ANGPT2,ARHGEF4,ARHGEF6,CYLD,CYR61,EFNA1,EGFR,FOXC1,HIF1A,HLX,HSPA5,ID1,ID3,LGALS1,MMP9,NRP1,PDPK1,PLXND1,PTN,RAC1,SPRY4,SRC,TGFBR2,THBS2,TNFRSF25,VAV3,VEGFA,VEGFC	29
Cardiovascular System Development and Function	movement of vascular endothelial cells	7.40E-03		0.278	ADAMTS1,ANGPT2,ARHGEF4,ARHGEF6,CYLD,CYR61,EFNA1,EGFR,FOXC1,HIF1A,HLX,HSPA5,ID1,ID3,LGALS1,MMP9,NRP1,PDPK1,PLXND1,PTN,RAC1,SPRY4,SRC,TGFBR2,THBS2,TNFRSF25,VAV3,VEGFA,VEGFC	29
Organismal Functions	hypoactivity of mice	7.42E-03			ACOT13,APP,CD81,ELK3,FAAH,FAM20C,GAA,GCNT2,Gnas,GRIA2,GRIA3,GSTM5,HCN2,HMOX1,ID2,MECP2,MKKS,NDUFS4,NOS3,PLP1,PPARGC1B,SEZ6,SLC1A1,SLC6A1,SNTA1,SNTB2,SPARC,SPR,UBR1,VDR,VEGFA,ZIC1	32
Cell Death and Survival	apoptosis of mononuclear leukocytes	7.46E-03		-0.212	AKTIP,APOE,APP,BCL2,BCL2L11,BID,BMF,CALCA,CALR,CCDC86,CD47,CD59,CHI3L1,CXCR4,CYLD,DLL1,DTX1,DUSP4,EFNA1,EFNB1,EGR1,ETS2,FNIP1,FYN,GADD45B,Gnas,ID3,IRGM,ITPR2,JUN,KIFAP3,KLF13,LGALS1,LGALS2,LGALS8,LRIG1,MAP2K3,MDM2,MOG,NFATC1,NFE2L2,NOTCH1,NQO2,OGT,PDPK1,PIK3R1,PPP2R2B,PRKCB,PRKCE,PRKCQ,RAC1,RB1,RCAN1,SATB1,SKIL,SMARCC1,STK17B,STOML2,TGFB2,THBS2,TMEM109,TNFRSF25,TOP2A,TP53,TRAF3IP2,VAV3,VDR,VEGFA,…	69
Organ Morphology	abnormal morphology of rectum	7.57E-03			ARAF,FGFR2,ITGA3,TP63,WNT5A	5
Digestive System Development and Function	abnormal morphology of rectum	7.57E-03			ARAF,FGFR2,ITGA3,TP63,WNT5A	5
Tissue Morphology	abnormal morphology of sixth branchial arch artery	7.57E-03			EDNRA,NRP1,PLXND1,TBX2,VEGFA	5
Cardiovascular System Development and Function	abnormal morphology of sixth branchial arch artery	7.57E-03			EDNRA,NRP1,PLXND1,TBX2,VEGFA	5
Organismal Development	abnormal morphology of sixth branchial arch artery	7.57E-03			EDNRA,NRP1,PLXND1,TBX2,VEGFA	5
Nervous System Development and Function	binding of neurons	7.57E-03		1.091	BCL2,CALCA,LTBR,PRNP,PTPRF	5
Cell-To-Cell Signaling and Interaction	binding of neurons	7.57E-03		1.091	BCL2,CALCA,LTBR,PRNP,PTPRF	5
Cell Morphology	contraction of fibroblasts	7.57E-03		0.555	F2R,PLXNB1,PRKCE,RAC1,TGFBR2	5
Connective Tissue Development and Function	contraction of fibroblasts	7.57E-03		0.555	F2R,PLXNB1,PRKCE,RAC1,TGFBR2	5
Skeletal and Muscular Disorders	dystroglycanopathy	7.57E-03			DAG1,FKTN,GTDC2,POMGNT1,POMT2	5
Hereditary Disorder	dystroglycanopathy	7.57E-03			DAG1,FKTN,GTDC2,POMGNT1,POMT2	5
Cell-To-Cell Signaling and Interaction	loss of synapse	7.57E-03		-0.746	APP,BACE1,GFAP,NPTX1,VIM	5
Neurological Disease	neurodegeneration of cerebellum	7.57E-03		0.684	DNM1L,GFAP,PPT1,PRNP,VIM	5
Organismal Injury and Abnormalities	neurodegeneration of cerebellum	7.57E-03		0.684	DNM1L,GFAP,PPT1,PRNP,VIM	5
Cellular Growth and Proliferation	proliferation of eye cell lines	7.57E-03		1.039	CCND1,PLD1,PTN,SRC,VEGFA	5
Cellular Growth and Proliferation	quantity of neuroblasts	7.57E-03		0.000	APP,NOG,SERPINF1,WNT7A,WNT7B	5
Nervous System Development and Function	quantity of neuroblasts	7.57E-03		0.000	APP,NOG,SERPINF1,WNT7A,WNT7B	5
Tissue Morphology	quantity of neuroblasts	7.57E-03		0.000	APP,NOG,SERPINF1,WNT7A,WNT7B	5
Cellular Development	quantity of neuroblasts	7.57E-03		0.000	APP,NOG,SERPINF1,WNT7A,WNT7B	5
Embryonic Development	quantity of neuroblasts	7.57E-03		0.000	APP,NOG,SERPINF1,WNT7A,WNT7B	5
Cancer	size of carcinoma	7.57E-03		0.555	IQGAP1,IQGAP2,JUN,LTBR,PRKCB	5
Tumor Morphology	size of carcinoma	7.57E-03		0.555	IQGAP1,IQGAP2,JUN,LTBR,PRKCB	5
Cellular Development	differentiation of myoblasts	7.59E-03		-1.684	ANGPT2,CEBPA,DBN1,GNL3,HMOX1,IGF2,LGALS1,LMNA,MBNL1,MEF2C,MKX,MSX1,NCAM1,NOTCH1,PIK3R1,PTK2,RAC1,RB1,SOCS3,SOX8,SRC,STK4,TP53	23
Skeletal and Muscular System Development and Function	differentiation of myoblasts	7.59E-03		-1.684	ANGPT2,CEBPA,DBN1,GNL3,HMOX1,IGF2,LGALS1,LMNA,MBNL1,MEF2C,MKX,MSX1,NCAM1,NOTCH1,PIK3R1,PTK2,RAC1,RB1,SOCS3,SOX8,SRC,STK4,TP53	23
Cell Death and Survival	cell death of epithelial cells	7.60E-03		-0.298	AIFM3,ALDH3B1,APP,ATP13A2,AURKA,BCL2,BCL2L10,BCL2L11,BECN1,BID,BIRC3,BIRC5,BOK,CALCA,CALR,CD1D,CEBPA,CRYAB,CTNNA1,CYLD,DAP3,DLST,E2F6,EGFR,EGR1,ELOVL4,EPHB2,FGF1,FGFR1,FKBP4,GADD45A,HSPA5,HSPB8,HSPD1,ID1,ID2,ITGAV,JAK2,JUN,LDHA,MAP3K1,MDM2,MMP2,MYLK,NAMPT,NDRG1,NDRG2,NFE2L2,NGFR,NOG,NQO2,NTRK2,PDE4A,PMP22,PPP3R1,PPP5C,PRDX3,PRMT2,PRNP,PTK2,RAC1,RASSF1,RB1,RELB,RND3,SERPINF1,SFRP1,SGPL1,SIX1,SPARC…	82
Nervous System Development and Function	branching of axons	7.61E-03		0.866	APOE,APP,DPYSL2,ETV4,KIF2A,KLF7,NGFR,NTRK2,PACSIN1,PLD1,RAC1,RAPSN,RYK,SKIL,TP53,WNT5A	16
Cellular Assembly and Organization	branching of axons	7.61E-03		0.866	APOE,APP,DPYSL2,ETV4,KIF2A,KLF7,NGFR,NTRK2,PACSIN1,PLD1,RAC1,RAPSN,RYK,SKIL,TP53,WNT5A	16
Cellular Function and Maintenance	branching of axons	7.61E-03		0.866	APOE,APP,DPYSL2,ETV4,KIF2A,KLF7,NGFR,NTRK2,PACSIN1,PLD1,RAC1,RAPSN,RYK,SKIL,TP53,WNT5A	16
Cell Morphology	branching of axons	7.61E-03		0.866	APOE,APP,DPYSL2,ETV4,KIF2A,KLF7,NGFR,NTRK2,PACSIN1,PLD1,RAC1,RAPSN,RYK,SKIL,TP53,WNT5A	16
Tissue Development	branching of axons	7.61E-03		0.866	APOE,APP,DPYSL2,ETV4,KIF2A,KLF7,NGFR,NTRK2,PACSIN1,PLD1,RAC1,RAPSN,RYK,SKIL,TP53,WNT5A	16
Cellular Development	branching of axons	7.61E-03		0.866	APOE,APP,DPYSL2,ETV4,KIF2A,KLF7,NGFR,NTRK2,PACSIN1,PLD1,RAC1,RAPSN,RYK,SKIL,TP53,WNT5A	16
Embryonic Development	branching of axons	7.61E-03		0.866	APOE,APP,DPYSL2,ETV4,KIF2A,KLF7,NGFR,NTRK2,PACSIN1,PLD1,RAC1,RAPSN,RYK,SKIL,TP53,WNT5A	16
Organismal Functions	grasping	7.61E-03			AKAP12,ARAF,CCND1,DBNL,MECP2,NDRG1,NDUFS4,NGFR,NPAS3,PAFAH1B1,PPARGC1A,PPT1,PRNP,SATB1,VEGFA,XPA	16
Small Molecule Biochemistry	uptake of amino acids	7.61E-03		0.616	APP,FH,PER2,PLD1,SERPINF1,SLC1A1,SLC1A2,SLC1A3,SLC38A2,SLC38A3,SLC6A1,SLC6A8,SLC6A9,SLC7A11,TP53,VEGFC	16
Amino Acid Metabolism	uptake of amino acids	7.61E-03		0.616	APP,FH,PER2,PLD1,SERPINF1,SLC1A1,SLC1A2,SLC1A3,SLC38A2,SLC38A3,SLC6A1,SLC6A8,SLC6A9,SLC7A11,TP53,VEGFC	16
Molecular Transport	uptake of amino acids	7.61E-03		0.616	APP,FH,PER2,PLD1,SERPINF1,SLC1A1,SLC1A2,SLC1A3,SLC38A2,SLC38A3,SLC6A1,SLC6A8,SLC6A9,SLC7A11,TP53,VEGFC	16
Cell Death and Survival	apoptosis of stem cells	7.72E-03		0.563	BCL2,BCL2L11,FGFR2,HES1,HIF1A,ID2,ITGAV,MAP3K1,NRP1,PIK3R1,RB1,SLC2A1,TP53,TP63	14
Cellular Movement	cell movement of hepatoma cell lines	7.72E-03		0.432	ADAM17,CDK14,EGFR,HDGF,HMOX1,IGF2,LMCD1,NOTCH1,RAC1,SLC2A1,SOCS3,THBS2,VCAM1,VEGFA	14
Tumor Morphology	progression of malignant tumor	7.72E-03		-1.254	APOE,BCL2,BIRC5,CRYAB,CXCL14,EGFR,FOXC1,GSTP1,MCAM,MMP9,RB1,SKP2,TGFBR2,TP53	14
Infectious Disease	viral entry by virus	7.72E-03		-1.342	ATP6V0B,CD81,COPG1,CXCR4,DAG1,FGFR2,FOLR1,HDAC8,ITGA3,ITGAV,MAP2K3,MGLL,RAB6A,TFRC	14
Cancer	transformation of fibroblast cell lines	7.76E-03	Increased	2.096	ADCY2,ARAF,ASPH,AURKA,BCL2,CCND1,CDC25A,CEBPA,DNMT1,EEF1D,EFNB1,EGFR,EGR1,EIF3I,F2R,FGF1,FGFR1,FGFR2,FOSB,FOXG1,G6PD,GNAO1,HBP1,HSP90AA1,IGFBP2,JUN,JUNB,KIFAP3,LDHA,LETMD1,LRIG1,MCF2L,MDM2,MXI1,NFATC1,NRCAM,PBK,PDGFA,PIK3CA,PIK3R1,PRKCE,PRMT5,PTK2,PTN,RAC1,RAPGEF1,RB1,RIT1,SRC,ST5,TMEM176B,TP53,TSC22D3	53
Cellular Growth and Proliferation	proliferation of breast cancer cell lines	7.78E-03		0.616	ADAM17,ADAMTS1,BAG1,BCL2,BECN1,BIRC5,BMPR2,CCND1,CCND2,CD59,CEBPA,CHN2,CITED1,CTSD,CXCR4,CXCR7,CYR61,EGFR,ETS2,FGF1,FGFR2,FOXC1,FRMD6,GPX1,HBP1,HES1,HSPA5,HSPB8,ID1,ID2,IGF2,ING4,JAK2,JUN,LGALS1,LRIG1,MAPK6,MDM2,MTAP,MYLK,NRP1,OSGIN1,PBK,PIK3CA,PIP4K2B,PLCD4,PPP2R1A,PPP5C,PRKCB,PRKCE,PTK2,PTPRE,RAC1,RASSF1,RB1,RHOBTB2,S100A1,SEMA3B,SKP2,SMOX,SOX2,SRC,TGFBR2,TNFAIP8,TP53,TP63,TYMS,VDR,VEGFA,XBP1,Y…	71
Cellular Development	proliferation of breast cancer cell lines	7.78E-03		0.616	ADAM17,ADAMTS1,BAG1,BCL2,BECN1,BIRC5,BMPR2,CCND1,CCND2,CD59,CEBPA,CHN2,CITED1,CTSD,CXCR4,CXCR7,CYR61,EGFR,ETS2,FGF1,FGFR2,FOXC1,FRMD6,GPX1,HBP1,HES1,HSPA5,HSPB8,ID1,ID2,IGF2,ING4,JAK2,JUN,LGALS1,LRIG1,MAPK6,MDM2,MTAP,MYLK,NRP1,OSGIN1,PBK,PIK3CA,PIP4K2B,PLCD4,PPP2R1A,PPP5C,PRKCB,PRKCE,PTK2,PTPRE,RAC1,RASSF1,RB1,RHOBTB2,S100A1,SEMA3B,SKP2,SMOX,SOX2,SRC,TGFBR2,TNFAIP8,TP53,TP63,TYMS,VDR,VEGFA,XBP1,Y…	71
Cell Death and Survival	apoptosis of ventricular myocytes	7.86E-03		0.926	BCL2,FSTL1,MMP2,NOS3,RAC1,S100A1,STK4,TP53	8
Skeletal and Muscular System Development and Function	cell cycle progression of muscle cells	7.86E-03			APOE,BIRC5,CCND1,CCND2,NOG,PTK2,RB1,SKP2	8
Cell Cycle	cell cycle progression of muscle cells	7.86E-03			APOE,BIRC5,CCND1,CCND2,NOG,PTK2,RB1,SKP2	8
Neurological Disease	pituitary gland tumor	7.97E-03			ACTA2,AEBP1,ALDH2,APOBEC1,ARAF,ASS1,C3,Camk2b,CCND1,DAPK1,DLL1,EGFR,EGR1,ENO3,FOLR1,GADD45A,GNB4,HMOX1,ID1,IGF2,MMP9,NOG,PIK3CA,PISD,PXMP2,RB1,RNASE1,SOX2,TP53,VCAM1,WIF1	31
Cancer	pituitary gland tumor	7.97E-03			ACTA2,AEBP1,ALDH2,APOBEC1,ARAF,ASS1,C3,Camk2b,CCND1,DAPK1,DLL1,EGFR,EGR1,ENO3,FOLR1,GADD45A,GNB4,HMOX1,ID1,IGF2,MMP9,NOG,PIK3CA,PISD,PXMP2,RB1,RNASE1,SOX2,TP53,VCAM1,WIF1	31
Reproductive System Disease	pituitary gland tumor	7.97E-03			ACTA2,AEBP1,ALDH2,APOBEC1,ARAF,ASS1,C3,Camk2b,CCND1,DAPK1,DLL1,EGFR,EGR1,ENO3,FOLR1,GADD45A,GNB4,HMOX1,ID1,IGF2,MMP9,NOG,PIK3CA,PISD,PXMP2,RB1,RNASE1,SOX2,TP53,VCAM1,WIF1	31
Endocrine System Disorders	pituitary gland tumor	7.97E-03			ACTA2,AEBP1,ALDH2,APOBEC1,ARAF,ASS1,C3,Camk2b,CCND1,DAPK1,DLL1,EGFR,EGR1,ENO3,FOLR1,GADD45A,GNB4,HMOX1,ID1,IGF2,MMP9,NOG,PIK3CA,PISD,PXMP2,RB1,RNASE1,SOX2,TP53,VCAM1,WIF1	31
Organismal Development	morphology of head	8.00E-03		-0.063	ADAM17,AKAP6,ALPL,Ank2,APOE,ARSB,ASCL1,ASPH,BFSP2,BID,BMPER,BMPR1A,CCND1,CDC14B,CTNNBIP1,CTSA,CTSD,DDR1,EDNRA,EFNB1,EGFR,EGLN3,EGR1,ELOVL4,EPAS1,EPHB2,FAM20A,FAM20C,FGF1,FGFR1,FGFR2,FMOD,FOXC1,FSCN2,FST,G6PD,GAD1,GNPAT,GPX4,HDAC8,HES1,HSPG2,ID1,ID3,IFT122,IGF2,ITGA3,LAMP1,LAMP2,LMNA,LRIG1,LRIG3,LRP4,MARCKSL1,MBOAT7,MECP2,MMP16,MSX1,MYH10,NAGLU,NCAM1,NFE2L2,NGFR,NME5,NRCAM,NTRK2,OGN,OTX1,PLTP,PPT1…	97
Nucleic Acid Metabolism	concentration of ATP	8.03E-03		1.362	APP,ATP5B,ATPIF1,CD47,DNM1L,EEF2K,ESRRA,GPD2,HIF1A,KCNMB4,LDHA,LETM1,MCU,MICU1,NAMPT,NOS3,NUAK1,PKM,PLCB3,S100A1,STOML2,TP53	22
Small Molecule Biochemistry	concentration of ATP	8.03E-03		1.362	APP,ATP5B,ATPIF1,CD47,DNM1L,EEF2K,ESRRA,GPD2,HIF1A,KCNMB4,LDHA,LETM1,MCU,MICU1,NAMPT,NOS3,NUAK1,PKM,PLCB3,S100A1,STOML2,TP53	22
Molecular Transport	concentration of ATP	8.03E-03		1.362	APP,ATP5B,ATPIF1,CD47,DNM1L,EEF2K,ESRRA,GPD2,HIF1A,KCNMB4,LDHA,LETM1,MCU,MICU1,NAMPT,NOS3,NUAK1,PKM,PLCB3,S100A1,STOML2,TP53	22
Energy Production	concentration of ATP	8.03E-03		1.362	APP,ATP5B,ATPIF1,CD47,DNM1L,EEF2K,ESRRA,GPD2,HIF1A,KCNMB4,LDHA,LETM1,MCU,MICU1,NAMPT,NOS3,NUAK1,PKM,PLCB3,S100A1,STOML2,TP53	22
Cellular Movement	invasion of epithelial cell lines	8.06E-03		1.614	EGFR,FGFR1,FSCN1,ITGA3,MMP9,MYH10,PLXNB1,PRKCB,RAC1,SERPINF2	10
Cancer	invasion of mammary tumor cells	8.06E-03		-1.134	CTTN,CXCR4,F2R,FLNA,MCAM,NOTCH1,PXN,RHOBTB2,TGFBR2,VEGFC	10
Cellular Movement	invasion of mammary tumor cells	8.06E-03		-1.134	CTTN,CXCR4,F2R,FLNA,MCAM,NOTCH1,PXN,RHOBTB2,TGFBR2,VEGFC	10
Tumor Morphology	invasion of mammary tumor cells	8.06E-03		-1.134	CTTN,CXCR4,F2R,FLNA,MCAM,NOTCH1,PXN,RHOBTB2,TGFBR2,VEGFC	10
Nervous System Development and Function	morphology of myelin sheath	8.06E-03			APOE,BACE1,Dst,FYN,GJC2,NCAM1,NFE2L2,PLP1,PMP22,UPP1	10
Cell Morphology	morphology of myelin sheath	8.06E-03			APOE,BACE1,Dst,FYN,GJC2,NCAM1,NFE2L2,PLP1,PMP22,UPP1	10
Tissue Morphology	morphology of myelin sheath	8.06E-03			APOE,BACE1,Dst,FYN,GJC2,NCAM1,NFE2L2,PLP1,PMP22,UPP1	10

## Sheet: gf+tnf_v_bmp4_FUNCTION
Category	Functions Annotation	p-Value	Predicted Activation State	Activation z-score	Molecules	# Molecules
Cell Cycle	cell cycle progression	3.71E-22		1.367	AATF,ABTB1,ADAM12,ADCY2,ADM,AGT,AK1,ALDH3A1,ANAPC4,ANKS1A,ANLN,ANP32A,APAF1,APBB2,APBB3,APOE,APP,AREG/AREGB,ARF1,ARHGAP18,ARRB1,ASNS,ASUN,ATF3,AURKA,BAP1,BAX,BCL2,BCL2L1,BCL2L11,BCL2L12,BEX2,BHLHE40,BIRC2,BIRC5,BLM,BMPR1A,BMPR1B,BORA,BRCA2,BTRC,BUB1B,BUB3,C1QBP,C2orf40,CALCA,Cald1,CAMK2A,CAMK2N1,CASP6,CCNC,CCND1,CCND2,CCNE1,CCNE2,CCNF,CCNG1,CCNG2,CCNO,CD274,CDC14B,CDC20,CDC23,CDC25A,CDC25B,CDC25C…	402
Cellular Growth and Proliferation	proliferation of cells	1.74E-18	Increased	3.534	AAGAB,AATF,Abcb1b,ABCB6,ABCC3,ABCC5,ABI1,ABTB1,ACSL5,ACSL6,ACTB,ADAM12,ADAM17,ADAMTS1,ADCY1,ADCYAP1R1,ADIPOR2,ADK,ADM,ADORA1,AEBP1,AGGF1,AGRN,AGT,AHNAK,AHSA1,AIMP1,AIMP2,AKAP12,AKTIP,ALDH3A1,ALKBH3,AMBRA1,ANAPC5,ANGPT2,ANP32A,ANTXR1,ANXA2,APAF1,APBB2,APLNR,APOBEC1,APOE,APP,APPL2,AQP11,AQP4,AREG/AREGB,ARF1,ARHGDIG,ARHGEF2,ARID5B,ARL3,ARL6IP5,ARRB1,ARRB2,ASAH2,ASCL1,ATAD2,ATF3,ATP2A2,ATP5A1,ATP5B,A…	1060
Cell Death and Survival	cell death of tumor cell lines	6.83E-16		0.306	AATF,ADAM17,ADAMTS16,ADM,ADORA1,ADRM1,AGT,AHSA1,AIFM1,AIMP1,AKAP1,AKAP12,ALKBH3,ANGPT2,ANXA2,APAF1,APOE,APP,AREG/AREGB,ARRB2,ASNS,ATAD2,ATF3,ATG12,ATP2A2,ATP5A1,ATXN1,ATXN3,AURKA,B2M,BACH2,BAG1,BAP1,BAX,Bbc3,BBS4,BCL10,BCL2,BCL2L1,BCL2L11,BEX2,BHLHE40,BID,BIRC2,BIRC5,BLM,BMF,BMPR1B,BNIP2,BNIP3L,BOK,BRCA2,BTRC,BUB1B,CADPS,CALCA,CAPN1,CASP6,CASP9,CBX5,CCDC80,CCL25,CCND1,CCNE1,CCNG1,CCT3,CD47,CD59,C…	458
Neurological Disease	neuromuscular disease	5.08E-14		0.418	ACADM,ACTB,ADAM17,ADCY2,ADORA1,AEBP1,AGRN,AGT,AIFM1,AK1,ALAS1,ALDH6A1,ANXA2,AP1S1,APLNR,APOE,APP,AQP4,ARL3,ARL6IP5,ARMCX3,ARPP21,ARRB1,ASCL1,ATP2A2,ATP5C1,ATP5J,ATP5O,ATP6AP2,ATP6V1A,ATP6V1B2,ATP6V1E1,B2M,BAIAP2,BAX,BCAS1,BCL2,BCL2L1,BHLHE40,BIRC2,C2orf40,C3,CA11,CA2,CACNB3,CAMK2A,CAMKK2,CAPN3,CAPZB,CASP6,CASP9,CASQ1,CD47,Cd59a,CD74,CD80,CDK5R1,CETN2,CHRM3,CHRNA4,CHRNB1,COLGALT2,COX7A2,COX7B,CP,C…	317
Skeletal and Muscular Disorders	neuromuscular disease	5.08E-14		0.418	ACADM,ACTB,ADAM17,ADCY2,ADORA1,AEBP1,AGRN,AGT,AIFM1,AK1,ALAS1,ALDH6A1,ANXA2,AP1S1,APLNR,APOE,APP,AQP4,ARL3,ARL6IP5,ARMCX3,ARPP21,ARRB1,ASCL1,ATP2A2,ATP5C1,ATP5J,ATP5O,ATP6AP2,ATP6V1A,ATP6V1B2,ATP6V1E1,B2M,BAIAP2,BAX,BCAS1,BCL2,BCL2L1,BHLHE40,BIRC2,C2orf40,C3,CA11,CA2,CACNB3,CAMK2A,CAMKK2,CAPN3,CAPZB,CASP6,CASP9,CASQ1,CD47,Cd59a,CD74,CD80,CDK5R1,CETN2,CHRM3,CHRNA4,CHRNB1,COLGALT2,COX7A2,COX7B,CP,C…	317
Neurological Disease	Movement Disorders	2.10E-13		1.676	ABCD1,ACADM,ACTB,ADCY2,ADORA1,AEBP1,AIFM1,AK1,ALAS1,ALDH5A1,ALDH6A1,ANKH,ANXA2,AP1S1,APLNR,APOE,APP,AQP4,ARL3,ARL6IP5,ARMCX3,ARPP21,ARSA,ASCL1,ATP1B2,ATP2A2,ATP5C1,ATP5J,ATP5O,ATP6AP2,ATP6V1A,ATP6V1B2,ATP6V1E1,ATXN1,ATXN3,B2M,BAHCC1,BAIAP2,BAX,BCAS1,BCL2,BCL2L1,BGN,BHLHE40,BID,BIRC2,C2orf40,C3,CA11,CA14,CA2,CACNA2D1,CACNB3,CAMK2A,Camk2b,CAMKK2,CAPN3,CAPZB,CASP6,CASP9,CASQ1,CD74,CDK5R1,CDKN2C,CETN…	383
Cancer	mammary tumor	2.99E-13		0.227	ABAT,ABCC5,ACADVL,ACTA2,ADAM12,ADAM17,ADAM23,ADAMTS1,ADCY2,ADK,ADRM1,AIDA,AKAP12,AKR7A2,ALDOA,ALDOC,ALYREF,AMBRA1,ANAPC13,APOE,AREG/AREGB,ARHGEF2,ARRB1,ASF1B,ATF3,ATP5A1,ATP5C1,ATP5J2,AURKA,BAG1,BAG4,BAX,BCL2,BEX2,BHLHE40,BIN1,BIRC5,BLVRA,BRCA2,BRIP1,BSG,BTRC,C1QBP,C2orf40,C6orf203,C6orf211,C8orf44-SGK3/SGK3,C9orf3,CACNA2D1,CANT1,CASP6,CASP9,CCND1,CCND2,CCNE1,CCNE2,CCNG1,CCT3,CD274,CD80,CDC20,CDC…	380
Cell Death and Survival	apoptosis of tumor cell lines	3.63E-13		0.036	AATF,ADAM17,ADM,ADORA1,AGT,AHSA1,AIFM1,AIMP1,AKAP1,AKAP12,ALKBH3,ANGPT2,ANXA2,APAF1,APOE,APP,AREG/AREGB,ARRB2,ASNS,ATAD2,ATF3,AURKA,B2M,BACH2,BAG1,BAP1,BAX,Bbc3,BBS4,BCL10,BCL2,BCL2L1,BCL2L11,BEX2,BHLHE40,BID,BIRC2,BIRC5,BLM,BMF,BMPR1B,BNIP2,BNIP3L,BOK,BRCA2,BTRC,CALCA,CAPN1,CASP6,CASP9,CBX5,CCDC80,CCL25,CCND1,CCNE1,CCNG1,CD47,CD59,CDC20,CDC25A,CDC6,CDC7,CDCA2,CDK1,CDK2,CDK5R1,CDKN1A,CDKN2A,CDKN2…	377
Neurological Disease	disorder of basal ganglia	4.02E-13			ABCD1,ACADM,ACTB,ADCY2,ADORA1,AEBP1,AIFM1,AK1,ALAS1,ALDH6A1,ANXA2,AP1S1,APLNR,APOE,APP,AQP4,ARL3,ARL6IP5,ARMCX3,ARPP21,ASCL1,ATP2A2,ATP5C1,ATP5J,ATP5O,ATP6AP2,ATP6V1A,ATP6V1B2,ATP6V1E1,B2M,BAIAP2,BAX,BCAS1,BCL2,BCL2L1,BHLHE40,BIRC2,C2orf40,C3,CA11,CA2,CACNB3,CAMK2A,CAMKK2,CAPN3,CAPZB,CASP6,CASP9,CASQ1,CD74,CDK5R1,CETN2,CHRM3,CHRNA4,COLGALT2,COX7A2,COX7B,CP,CPLX2,CRB1,CRYAB,CSE1L,CSRP2,CX3CL1,CYC1…	286
Psychological Disorders	disorder of basal ganglia	4.02E-13			ABCD1,ACADM,ACTB,ADCY2,ADORA1,AEBP1,AIFM1,AK1,ALAS1,ALDH6A1,ANXA2,AP1S1,APLNR,APOE,APP,AQP4,ARL3,ARL6IP5,ARMCX3,ARPP21,ASCL1,ATP2A2,ATP5C1,ATP5J,ATP5O,ATP6AP2,ATP6V1A,ATP6V1B2,ATP6V1E1,B2M,BAIAP2,BAX,BCAS1,BCL2,BCL2L1,BHLHE40,BIRC2,C2orf40,C3,CA11,CA2,CACNB3,CAMK2A,CAMKK2,CAPN3,CAPZB,CASP6,CASP9,CASQ1,CD74,CDK5R1,CETN2,CHRM3,CHRNA4,COLGALT2,COX7A2,COX7B,CP,CPLX2,CRB1,CRYAB,CSE1L,CSRP2,CX3CL1,CYC1…	286
Cancer	digestive organ tumor	6.29E-13		-0.390	ABCC3,ABCC5,ABP1,ACOT7,ACOX2,ACSL5,ACTA2,ADAM12,ADAM17,ADAM23,ADAMTS1,ADSL,AIMP1,AKAP1,ALAS1,ALDH16A1,ALPL,ALYREF,AMPH,ANGPT2,ANLN,ANTXR1,ANXA2,APOC1,APOE,AREG/AREGB,ARF1,ARID2,ASCL1,ASF1B,ASPG,ATF3,ATP1A1,ATP1B3,ATP2A2,ATP4A,ATP5J,AURKA,BAG1,BAI3,BAX,BCAS1,BCL10,BCL2,BCL2L1,BEX4,BGN,BICC1,BIRC2,BIRC5,BMPR1B,BNIP3L,BRCA2,BRIP1,BSG,BTRC,BUB1B,C12orf4,C18orf8,C1S,CA2,CABYR,CACNA2D1,CACNB2,CACYBP,CA…	522
Gastrointestinal Disease	digestive organ tumor	6.29E-13		-0.390	ABCC3,ABCC5,ABP1,ACOT7,ACOX2,ACSL5,ACTA2,ADAM12,ADAM17,ADAM23,ADAMTS1,ADSL,AIMP1,AKAP1,ALAS1,ALDH16A1,ALPL,ALYREF,AMPH,ANGPT2,ANLN,ANTXR1,ANXA2,APOC1,APOE,AREG/AREGB,ARF1,ARID2,ASCL1,ASF1B,ASPG,ATF3,ATP1A1,ATP1B3,ATP2A2,ATP4A,ATP5J,AURKA,BAG1,BAI3,BAX,BCAS1,BCL10,BCL2,BCL2L1,BEX4,BGN,BICC1,BIRC2,BIRC5,BMPR1B,BNIP3L,BRCA2,BRIP1,BSG,BTRC,BUB1B,C12orf4,C18orf8,C1S,CA2,CABYR,CACNA2D1,CACNB2,CACYBP,CA…	522
Cell Cycle	interphase	7.98E-13	Increased	3.206	AATF,AGT,AKAP12,ANAPC4,ANAPC5,ANXA2,APBB2,APOE,APP,ARRB1,ATF3,AURKA,BABAM1,BAP1,BAX,BCL2,BCL2L1,BHLHE40,BID,BIRC5,BLM,BTRC,BUB1B,C1orf86,Cald1,CAMK1,CAMK2A,Camk2b,CAMK2N1,CAMKK2,CCND1,CCND2,CCNE1,CCNE2,CCNG1,CCNG2,CD180,CDC14B,CDC20,CDC23,CDC25A,CDC25B,CDC25C,CDC5L,CDC6,CDC7,CDCA2,CDCA5,CDH13,CDK1,CDK11A/CDK11B,CDK2,CDKN1A,CDKN2A,CDKN2C,CDT1,CEBPA,CEBPB,CHAF1A,CHEK2,CIZ1,CLSPN,CREM,CRLF3,CSE1L,CS…	237
Cell Death and Survival	necrosis	1.19E-12		1.352	AATF,ACTB,ADAM12,ADAM17,ADAMTS1,ADAMTS16,ADCYAP1R1,ADM,ADORA1,ADRM1,AGGF1,AGRN,AGT,AHSA1,AIFM1,AIFM3,AIMP1,AKAP1,AKAP12,AKTIP,ALDH3A1,ALDH3B1,ALDOA,ALKBH3,ANGPT2,ANP32A,ANTXR1,ANXA2,APAF1,APIP,APOE,APP,APRT,AQP11,AREG/AREGB,ARHGAP18,ARRB1,ARRB2,ASAH2,ASCL1,ASNS,ASS1,ASTN1,ATAD2,ATF3,ATG12,ATP1A1,ATP2A2,ATP5A1,ATP6AP2,ATP6V1G2,ATXN1,ATXN3,AURKA,B2M,BACE1,BACH1,BACH2,BAG1,BAG4,BAP1,BAX,Bbc3,BBS4,BC…	767
Neurological Disease	Huntington's Disease	5.05E-12			ACADM,ACTB,ADCY2,AEBP1,AIFM1,AK1,ALAS1,ALDH6A1,AP1S1,APLNR,APOE,AQP4,ARL3,ARMCX3,ARPP21,ASCL1,ATP2A2,ATP5C1,ATP5J,ATP5O,ATP6AP2,ATP6V1A,ATP6V1B2,B2M,BAIAP2,BAX,BCL2,BCL2L1,BHLHE40,BIRC2,C2orf40,C3,CA11,CA2,CACNB3,CAMK2A,CAMKK2,CASP6,CASP9,CASQ1,CDK5R1,CETN2,CHRM3,CHRNA4,COX7A2,COX7B,CP,CPLX2,CRB1,CRYAB,CSRP2,CX3CL1,CYC1,DBP,DDIT3,DDX1,DGKB,DHCR7,DIRAS2,DNAJB1,DNAJB2,DPYSL3,DTNA,EGR1,EGR2,ELAVL2,E…	232
Skeletal and Muscular Disorders	Huntington's Disease	5.05E-12			ACADM,ACTB,ADCY2,AEBP1,AIFM1,AK1,ALAS1,ALDH6A1,AP1S1,APLNR,APOE,AQP4,ARL3,ARMCX3,ARPP21,ASCL1,ATP2A2,ATP5C1,ATP5J,ATP5O,ATP6AP2,ATP6V1A,ATP6V1B2,B2M,BAIAP2,BAX,BCL2,BCL2L1,BHLHE40,BIRC2,C2orf40,C3,CA11,CA2,CACNB3,CAMK2A,CAMKK2,CASP6,CASP9,CASQ1,CDK5R1,CETN2,CHRM3,CHRNA4,COX7A2,COX7B,CP,CPLX2,CRB1,CRYAB,CSRP2,CX3CL1,CYC1,DBP,DDIT3,DDX1,DGKB,DHCR7,DIRAS2,DNAJB1,DNAJB2,DPYSL3,DTNA,EGR1,EGR2,ELAVL2,E…	232
Psychological Disorders	Huntington's Disease	5.05E-12			ACADM,ACTB,ADCY2,AEBP1,AIFM1,AK1,ALAS1,ALDH6A1,AP1S1,APLNR,APOE,AQP4,ARL3,ARMCX3,ARPP21,ASCL1,ATP2A2,ATP5C1,ATP5J,ATP5O,ATP6AP2,ATP6V1A,ATP6V1B2,B2M,BAIAP2,BAX,BCL2,BCL2L1,BHLHE40,BIRC2,C2orf40,C3,CA11,CA2,CACNB3,CAMK2A,CAMKK2,CASP6,CASP9,CASQ1,CDK5R1,CETN2,CHRM3,CHRNA4,COX7A2,COX7B,CP,CPLX2,CRB1,CRYAB,CSRP2,CX3CL1,CYC1,DBP,DDIT3,DDX1,DGKB,DHCR7,DIRAS2,DNAJB1,DNAJB2,DPYSL3,DTNA,EGR1,EGR2,ELAVL2,E…	232
Hereditary Disorder	Huntington's Disease	5.05E-12			ACADM,ACTB,ADCY2,AEBP1,AIFM1,AK1,ALAS1,ALDH6A1,AP1S1,APLNR,APOE,AQP4,ARL3,ARMCX3,ARPP21,ASCL1,ATP2A2,ATP5C1,ATP5J,ATP5O,ATP6AP2,ATP6V1A,ATP6V1B2,B2M,BAIAP2,BAX,BCL2,BCL2L1,BHLHE40,BIRC2,C2orf40,C3,CA11,CA2,CACNB3,CAMK2A,CAMKK2,CASP6,CASP9,CASQ1,CDK5R1,CETN2,CHRM3,CHRNA4,COX7A2,COX7B,CP,CPLX2,CRB1,CRYAB,CSRP2,CX3CL1,CYC1,DBP,DDIT3,DDX1,DGKB,DHCR7,DIRAS2,DNAJB1,DNAJB2,DPYSL3,DTNA,EGR1,EGR2,ELAVL2,E…	232
Cell Cycle	mitosis	9.32E-12		1.303	AATF,ADM,AGT,ANAPC4,ANKS1A,ANLN,APAF1,APOE,AREG/AREGB,ARRB1,ASUN,AURKA,BCL2,BIRC5,BLM,BMPR1B,BORA,BRCA2,BTRC,BUB1B,BUB3,Cald1,CCND1,CCNE1,CDC20,CDC23,CDC25A,CDC25B,CDC25C,CDC7,CDCA5,CDCA8,CDK1,CDK11A/CDK11B,CDK19,CDK2,CDKN1A,CDKN2A,CEBPA,CEBPB,CENPA,CENPI,CHEK2,CHFR,CHN2,CSE1L,CSF1,CSNK1A1,CSNK1D,CUL4A,CYLD,CYR61,DBF4,DBI,DCLK1,DYNLT3,E2F1,E2F2,E2F3,EGFR,EGR1,EIF6,EPOR,ERRFI1,ESCO2,ESPL1,FGF1,FGF…	177
Cancer	Breast Cancer and Tumors	9.72E-12		-0.323	ABAT,ABCC5,ACADVL,ACTA2,ADAM12,ADAM17,ADAM23,ADAMTS1,ADCY2,ADK,ADRM1,AIDA,AKAP12,AKR7A2,ALDOA,ALDOC,AMBRA1,ANAPC13,APOE,AREG/AREGB,ARHGEF2,ARRB1,ASF1B,ATF3,ATP5A1,ATP5C1,ATP5J2,AURKA,BAG1,BAG4,BAX,BCL2,BEX2,BHLHE40,BIRC5,BLVRA,BRCA2,BRIP1,BSG,BTRC,C1QBP,C2orf40,C6orf203,C6orf211,C8orf44-SGK3/SGK3,C9orf3,CACNA2D1,CANT1,CASP6,CASP9,CCND1,CCND2,CCNE1,CCNG1,CCT3,CD274,CD80,CDC20,CDC25A,CDC25B,CDH4,CD…	355
Cancer	breast cancer	2.35E-11		-0.056	ABAT,ABCC5,ACADVL,ACTA2,ADAM12,ADAM17,ADAM23,ADAMTS1,ADCY2,ADK,ADRM1,AIDA,AKAP12,AKR7A2,ALDOA,ALDOC,AMBRA1,ANAPC13,APOE,AREG/AREGB,ARHGEF2,ARRB1,ASF1B,ATF3,ATP5A1,ATP5C1,ATP5J2,AURKA,BAG1,BAG4,BAX,BCL2,BEX2,BHLHE40,BIRC5,BLVRA,BRCA2,BRIP1,BSG,BTRC,C1QBP,C2orf40,C6orf203,C6orf211,C8orf44-SGK3/SGK3,C9orf3,CACNA2D1,CANT1,CASP6,CASP9,CCND1,CCND2,CCNE1,CCNG1,CCT3,CD274,CD80,CDC20,CDC25B,CDH4,CDK1,CDKN…	351
Cellular Growth and Proliferation	proliferation of fibroblast cell lines	3.36E-11		1.733	AKAP12,ANP32A,AREG/AREGB,ARID5B,ARRB1,BACH2,BAX,BCL2L1,BLM,BTRC,CCND1,CCNE1,CD81,CD9,CDC14B,CDCA5,CDH13,CDKN1A,CDKN2A,CEBPA,CEBPB,CIZ1,CSF1,CSTF2,CTSD,CUL1,CXCR7,E2F1,E2F2,E2F3,EBNA1BP2,EEF1D,EGFR,EGR1,EGR2,EIF3B,EIF3I,EIF6,ERRFI1,ETV1,EZH2,F2R,FBXW7,FGF1,FGFR3,FOS,FOXM1,FOXO1,GADD45B,GADD45G,GBP2,GPN3,GRB14,GRK5,GTPBP4,HBEGF,HDGF,HINT1,HIPK2,HMOX1,HSPB8,ID1,Ifi202b,IGF1R,IGF2,IGFBP2,IRF1,ITSN1,J…	162
Cellular Development	proliferation of fibroblast cell lines	3.36E-11		1.733	AKAP12,ANP32A,AREG/AREGB,ARID5B,ARRB1,BACH2,BAX,BCL2L1,BLM,BTRC,CCND1,CCNE1,CD81,CD9,CDC14B,CDCA5,CDH13,CDKN1A,CDKN2A,CEBPA,CEBPB,CIZ1,CSF1,CSTF2,CTSD,CUL1,CXCR7,E2F1,E2F2,E2F3,EBNA1BP2,EEF1D,EGFR,EGR1,EGR2,EIF3B,EIF3I,EIF6,ERRFI1,ETV1,EZH2,F2R,FBXW7,FGF1,FGFR3,FOS,FOXM1,FOXO1,GADD45B,GADD45G,GBP2,GPN3,GRB14,GRK5,GTPBP4,HBEGF,HDGF,HINT1,HIPK2,HMOX1,HSPB8,ID1,Ifi202b,IGF1R,IGF2,IGFBP2,IRF1,ITSN1,J…	162
Connective Tissue Development and Function	proliferation of fibroblast cell lines	3.36E-11		1.733	AKAP12,ANP32A,AREG/AREGB,ARID5B,ARRB1,BACH2,BAX,BCL2L1,BLM,BTRC,CCND1,CCNE1,CD81,CD9,CDC14B,CDCA5,CDH13,CDKN1A,CDKN2A,CEBPA,CEBPB,CIZ1,CSF1,CSTF2,CTSD,CUL1,CXCR7,E2F1,E2F2,E2F3,EBNA1BP2,EEF1D,EGFR,EGR1,EGR2,EIF3B,EIF3I,EIF6,ERRFI1,ETV1,EZH2,F2R,FBXW7,FGF1,FGFR3,FOS,FOXM1,FOXO1,GADD45B,GADD45G,GBP2,GPN3,GRB14,GRK5,GTPBP4,HBEGF,HDGF,HINT1,HIPK2,HMOX1,HSPB8,ID1,Ifi202b,IGF1R,IGF2,IGFBP2,IRF1,ITSN1,J…	162
Cell Cycle	S phase	6.07E-11	Increased	3.259	AGT,APBB2,APP,BCL2,BCL2L1,BHLHE40,BID,BIRC5,BLM,CAMK2N1,CCND1,CCND2,CCNE1,CCNG1,CCNG2,CDC25A,CDC25C,CDC6,CDC7,CDK1,CDK2,CDKN1A,CDKN2A,CDKN2C,CDT1,CEBPB,CHAF1A,CHEK2,CIZ1,CREM,CRLF3,CSF1,CUL3,DBF4,E2F1,E2F2,E2F3,E2F6,EGFR,EPOR,FANCD2,FEN1,FGF1,FOS,FOXG1,FOXM1,FZR1,GPC1,HBEGF,HINFP,HMOX1,ID1,ID2,ID3,IL6R,ING4,JUN,JUNB,KITLG,LGALS1,LMNA,MAPK3,MAX,MCM10,MCM7,MDM2,MEIS2,MPG,MTCH2,MTOR,MXD3,MXI1,MYBL2,…	111
Cellular Growth and Proliferation	proliferation of tumor cell lines	6.99E-11	Increased	2.852	AAGAB,AATF,ABCB6,ABTB1,ACSL5,ACTB,ADAM17,ADAMTS1,ADM,AGT,AHSA1,AKAP12,ALKBH3,ANGPT2,ANTXR1,ANXA2,APAF1,APP,AREG/AREGB,ARF1,ARHGDIG,ARHGEF2,ASCL1,ATAD2,ATF3,AURKA,B3GAT1,BAG1,BAP1,BAX,BCL10,BCL2,BCL2L1,BEX2,BID,BIN1,BIRC2,BIRC5,BMPR1A,BMPR1B,BRCA2,BSG,C14orf169,C1QBP,CACYBP,CALCA,CAMK2N1,CCDC88A,CCND1,CCND2,CCNE1,CCNE2,CCNG2,CD151,CD274,CD59,CD80,CD81,CDC25A,CDC25B,CDCA2,CDCA4,CDCA5,CDCA8,CDH13,CD…	442
Cellular Development	proliferation of tumor cell lines	6.99E-11	Increased	2.852	AAGAB,AATF,ABCB6,ABTB1,ACSL5,ACTB,ADAM17,ADAMTS1,ADM,AGT,AHSA1,AKAP12,ALKBH3,ANGPT2,ANTXR1,ANXA2,APAF1,APP,AREG/AREGB,ARF1,ARHGDIG,ARHGEF2,ASCL1,ATAD2,ATF3,AURKA,B3GAT1,BAG1,BAP1,BAX,BCL10,BCL2,BCL2L1,BEX2,BID,BIN1,BIRC2,BIRC5,BMPR1A,BMPR1B,BRCA2,BSG,C14orf169,C1QBP,CACYBP,CALCA,CAMK2N1,CCDC88A,CCND1,CCND2,CCNE1,CCNE2,CCNG2,CD151,CD274,CD59,CD80,CD81,CDC25A,CDC25B,CDCA2,CDCA4,CDCA5,CDCA8,CDH13,CD…	442
Cell Death and Survival	cell survival	8.36E-11		1.907	Abcb1b,ABCB6,ABCC3,ACSL5,ADAM17,ADAMTS1,ADK,ADORA1,AEN,AGRN,AIFM1,AIMP1,AKAP7,ALKBH3,ANGPT2,ANLN,ANTXR1,APAF1,APOE,APP,AREG/AREGB,ARRB1,ASS1,ATG12,ATXN1,AURKA,BAG1,BANF1,BAX,Bbc3,BCAP31,BCKDK,BCL10,BCL2,BCL2L1,BCL2L11,BEX2,BHLHE40,BIRC5,BLM,BNIP2,BRCA2,BRIP1,BTRC,BUB1B,C11orf31,C1orf86,C8orf44-SGK3/SGK3,CA2,CACNB3,CAMK2N1,CASK,CASP6,CASP9,CBLB,CCND1,CCNG1,CD47,CD59,CD74,CD80,CD81,CD9,CDC7,CDH13,C…	432
Organismal Survival	organismal death	1.03E-10	Decreased	-2.634	ABCA3,Abcb1b,ABCB6,ABI1,ACADL,ACADM,ACADVL,ACSS1,ACTB,ACTL6B,ADAM12,ADAM17,ADAM23,ADAMTS1,ADCYAP1R1,ADK,ADM,ADORA1,AEBP1,AGRN,AGT,AIFM1,AKAP12,AKAP6,ALDH5A1,ALKBH3,ALPL,AMPH,ANGPT2,Ank2,ANKH,ANKRD17,ANP32A,APAF1,APBB2,APLNR,APOBEC1,APOE,APP,APRT,AQP11,AQP4,AREG/AREGB,ARFRP1,ARHGAP35,ARID5B,ARRB1,ARRB2,ASCL1,ASS1,ATG16L1,ATOX1,ATP1A1,ATP1B1,ATP1B2,ATP2A2,ATP5J2,ATXN3,AURKA,B2M,B3GALNT1,B3GNT5,BACE…	757
Cancer	gastrointestinal tumor	1.32E-10	Decreased	-2.035	ABCC3,ABP1,ACOT7,ACOX2,ACSL5,ACTA2,ADAM12,ADAM17,ADAM23,ADAMTS1,ADSL,AIMP1,ALAS1,ALDH16A1,ALYREF,ANGPT2,ANTXR1,APOC1,APOE,AREG/AREGB,ASCL1,ASPG,ATF3,ATP2A2,AURKA,BAI3,BAX,BCAS1,BCL10,BCL2,BEX4,BIRC5,BMPR1B,BNIP3L,BRCA2,BRIP1,BUB1B,C12orf4,C18orf8,CA2,CACNA2D1,CACNB2,CACYBP,CAMK2N1,CAPN3,CCDC117,CCDC88A,CCL13,CCND1,CCND2,CD274,CD59,CD74,CD9,CDC6,CDC7,CDCA5,CDCA8,CDH13,CDK5R1,CDKN1A,CDKN2A,CDKN2C,C…	408
Gastrointestinal Disease	gastrointestinal tumor	1.32E-10	Decreased	-2.035	ABCC3,ABP1,ACOT7,ACOX2,ACSL5,ACTA2,ADAM12,ADAM17,ADAM23,ADAMTS1,ADSL,AIMP1,ALAS1,ALDH16A1,ALYREF,ANGPT2,ANTXR1,APOC1,APOE,AREG/AREGB,ASCL1,ASPG,ATF3,ATP2A2,AURKA,BAI3,BAX,BCAS1,BCL10,BCL2,BEX4,BIRC5,BMPR1B,BNIP3L,BRCA2,BRIP1,BUB1B,C12orf4,C18orf8,CA2,CACNA2D1,CACNB2,CACYBP,CAMK2N1,CAPN3,CCDC117,CCDC88A,CCL13,CCND1,CCND2,CD274,CD59,CD74,CD9,CDC6,CDC7,CDCA5,CDCA8,CDH13,CDK5R1,CDKN1A,CDKN2A,CDKN2C,C…	408
Cell Cycle	cell cycle progression of tumor cell lines	1.35E-10		1.160	APBB2,APBB3,APP,AURKA,BAX,BCL2,BIRC5,CALCA,CAMK2N1,CCND1,CCNE1,CCNG1,CCNG2,CDC25B,CDC25C,CDK1,CDK14,CDK2,CDKN1A,CDKN2A,CDKN2C,CEBPB,CHFR,CHN2,CLSPN,CSE1L,CSNK1A1,CSNK2A2,DNAJB4,DUSP1,E2F1,E2F2,EGFR,EGR1,EZH2,FOXM1,FOXO1,FRMD6,FZR1,HBEGF,HERC2,HEXIM1,HIF1A,HMOX1,ID3,KRT19,LGALS3,LIG1,LRIG1,MDM2,MELK,MIF,MLLT3,MMS22L,MTOR,MYC,NEDD9,NF1,NGFR,NOTCH1,PIK3CA,PLK1,PML,POLD1,POLD4,POLH,PTPRO,RASSF1,RASSF…	87
Cell Cycle	arrest in cell cycle progression	1.45E-10			ADAM12,AK1,APBB2,ATF3,AURKA,BCL2,BCL2L1,BIRC5,BTRC,C1QBP,CCND1,CCND2,CCNE1,CCNE2,CCNG1,CCNG2,CD274,CDC25A,CDC25B,CDK14,CDK2,CDKN1A,CDKN2A,CDKN2C,CEBPA,CEBPB,CHEK2,CHFR,CHN2,CLSPN,CSNK1A1,CUL1,CUL3,CUL4A,DNMT3B,E2F1,E2F2,E2F3,EGFR,EZH2,FANCD2,FKBP1A,FOXM1,FOXO1,FRS2,FZR1,GAS2L1,GAS7,HEXIM1,HIF1A,HIPK2,HTRA2,ID2,ILK,ING2,ING4,KAT2B,KHDRBS1,KRT19,LAG3,LCK,LGALS3,LMNA,Ly6a (includes others),MAD2L1,MA…	121
Cell Death and Survival	cell death of connective tissue cells	2.39E-10		0.418	AATF,ACTB,ADAM12,ADM,AGT,AIFM1,APAF1,APP,ARRB2,ATF3,ATP6AP2,ATP6V1G2,BACH2,BAX,Bbc3,BCL2,BCL2L1,BCL2L11,BGN,BID,BIRC2,BIRC5,BLM,BMF,BMPR1A,BMPR1B,BNIP3L,BRCA2,CASP9,CCND1,CCNE1,CCNG1,CDC20,CDK1,CDK11A/CDK11B,CDKN1A,CDKN2A,CDKN2C,CEBPB,COX5A,CREBL2,CSF1,CTSB,CTSD,CYLD,CYR61,DAPK1,DDIT3,DDIT4,Defb1,DHCR24,DNMT1,DUSP1,DUSP4,E2F1,E2F2,EGFR,EGR1,EGR2,EIF3B,EIF3I,EIF4EBP1,EIF6,EMD,ENTPD5,EPHX1,ETS1,FAN…	222
Cell Death and Survival	cell viability of tumor cell lines	3.94E-10	Increased	2.399	ABCB6,ABCC3,ACSL5,ADAM17,ADAMTS1,ADK,AEN,AIFM1,AIMP1,AKAP7,ALKBH3,ANGPT2,ANLN,ANTXR1,APP,ARRB1,AURKA,BAG1,BAX,BCKDK,BCL2,BCL2L1,BCL2L11,BEX2,BHLHE40,BIRC5,BLM,BNIP2,BRCA2,BRIP1,BTRC,BUB1B,C11orf31,C1orf86,CA2,CAMK2N1,CASK,CASP9,CCND1,CCNG1,CD81,CDK11A/CDK11B,CDK2,CDK20,CDKN1A,CDKN2A,CEBPB,CHEK2,CHFR,CLCN4,CRBN,CXCR4,CXCR7,DCK,DGKB,DPP8,DUSP1,DUSP6,DYRK3,E2F1,EEF2,EGFR,EIF4A3,EPOR,FAS,FDXR,FGFR1,F…	236
Cancer	gastrointestinal tract cancer	4.67E-10		-0.481	ABCC3,ABP1,ACOT7,ACOX2,ACSL5,ACTA2,ADAM12,ADAM17,ADAM23,ADAMTS1,ADSL,AIMP1,ALAS1,ALDH16A1,ALYREF,ANGPT2,ANTXR1,APOC1,APOE,AREG/AREGB,ASCL1,ASPG,ATF3,ATP2A2,AURKA,BAI3,BAX,BCAS1,BCL10,BCL2,BEX4,BIRC5,BMPR1B,BNIP3L,BRCA2,BRIP1,BUB1B,C12orf4,C18orf8,CA2,CACNA2D1,CACNB2,CACYBP,CAMK2N1,CAPN3,CCDC117,CCDC88A,CCL13,CCND1,CCND2,CD274,CD59,CD74,CD9,CDC6,CDC7,CDCA5,CDCA8,CDH13,CDK5R1,CDKN1A,CDKN2A,CDKN2C,C…	400
Gastrointestinal Disease	gastrointestinal tract cancer	4.67E-10		-0.481	ABCC3,ABP1,ACOT7,ACOX2,ACSL5,ACTA2,ADAM12,ADAM17,ADAM23,ADAMTS1,ADSL,AIMP1,ALAS1,ALDH16A1,ALYREF,ANGPT2,ANTXR1,APOC1,APOE,AREG/AREGB,ASCL1,ASPG,ATF3,ATP2A2,AURKA,BAI3,BAX,BCAS1,BCL10,BCL2,BEX4,BIRC5,BMPR1B,BNIP3L,BRCA2,BRIP1,BUB1B,C12orf4,C18orf8,CA2,CACNA2D1,CACNB2,CACYBP,CAMK2N1,CAPN3,CCDC117,CCDC88A,CCL13,CCND1,CCND2,CD274,CD59,CD74,CD9,CDC6,CDC7,CDCA5,CDCA8,CDH13,CDK5R1,CDKN1A,CDKN2A,CDKN2C,C…	400
Neurological Disease	neurological signs	6.78E-10		0.819	ABCD1,ACADM,ACTB,ADCY1,ADCY2,AEBP1,AIFM1,AK1,ALAS1,ALDH6A1,AP1S1,APLNR,APOE,APP,AQP4,ARL3,ARMCX3,ARPP21,ASCL1,ATP2A2,ATP5C1,ATP5J,ATP5O,ATP6AP2,ATP6V1A,ATP6V1B2,B2M,BAIAP2,BAX,BCL2,BCL2L1,BHLHE40,BIRC2,C2orf40,C3,CA11,CA2,CACNB3,CAMK2A,CAMKK2,CASP6,CASP9,CASQ1,CDK5R1,CETN2,CHRM3,CHRNA4,CHRNB1,COX7A2,COX7B,CP,CPLX2,CRB1,CRYAB,CSRP2,CX3CL1,CYC1,DBP,DDIT3,DDX1,DGKB,DHCR7,DIRAS2,DNAJB1,DNAJB2,DPYSL3,…	241
Neurological Disease	dyskinesia	7.74E-10			ABCD1,ACADM,ACTB,ADCY2,AEBP1,AIFM1,AK1,ALAS1,ALDH6A1,AP1S1,APLNR,APOE,AQP4,ARL3,ARMCX3,ARPP21,ASCL1,ATP2A2,ATP5C1,ATP5J,ATP5O,ATP6AP2,ATP6V1A,ATP6V1B2,B2M,BAIAP2,BAX,BCL2,BCL2L1,BHLHE40,BIRC2,C2orf40,C3,CA11,CA2,CACNB3,CAMK2A,CAMKK2,CASP6,CASP9,CASQ1,CDK5R1,CETN2,CHRM3,CHRNA4,CHRNB1,COX7A2,COX7B,CP,CPLX2,CRB1,CRYAB,CSRP2,CX3CL1,CYC1,DBP,DDIT3,DDX1,DGKB,DHCR7,DIRAS2,DNAJB1,DNAJB2,DPYSL3,DTNA,EGR1,…	235
Cancer	Gastrointestinal Tract Cancer and Tumors	8.03E-10		-0.763	ABCC3,ABP1,ACOT7,ACOX2,ACSL5,ACTA2,ADAM12,ADAM17,ADAM23,ADAMTS1,ADSL,AIMP1,ALAS1,ALDH16A1,ALYREF,ANGPT2,ANTXR1,APOC1,APOE,AREG/AREGB,ASCL1,ASPG,ATF3,ATP2A2,AURKA,BAI3,BAX,BCAS1,BCL10,BCL2,BEX4,BIRC5,BMPR1B,BNIP3L,BRCA2,BRIP1,BUB1B,C12orf4,C18orf8,CA2,CACNA2D1,CACNB2,CACYBP,CAMK2N1,CAPN3,CCDC117,CCDC88A,CCL13,CCND1,CCND2,CD274,CD59,CD74,CD9,CDC6,CDC7,CDCA5,CDCA8,CDH13,CDK5R1,CDKN1A,CDKN2A,CDKN2C,C…	401
Gastrointestinal Disease	Gastrointestinal Tract Cancer and Tumors	8.03E-10		-0.763	ABCC3,ABP1,ACOT7,ACOX2,ACSL5,ACTA2,ADAM12,ADAM17,ADAM23,ADAMTS1,ADSL,AIMP1,ALAS1,ALDH16A1,ALYREF,ANGPT2,ANTXR1,APOC1,APOE,AREG/AREGB,ASCL1,ASPG,ATF3,ATP2A2,AURKA,BAI3,BAX,BCAS1,BCL10,BCL2,BEX4,BIRC5,BMPR1B,BNIP3L,BRCA2,BRIP1,BUB1B,C12orf4,C18orf8,CA2,CACNA2D1,CACNB2,CACYBP,CAMK2N1,CAPN3,CCDC117,CCDC88A,CCL13,CCND1,CCND2,CD274,CD59,CD74,CD9,CDC6,CDC7,CDCA5,CDCA8,CDH13,CDK5R1,CDKN1A,CDKN2A,CDKN2C,C…	401
Cell Death and Survival	cell death of fibroblast cell lines	8.30E-10		1.422	AATF,ACTB,ADAM12,AGT,AIFM1,APAF1,APP,ATF3,ATP6AP2,ATP6V1G2,BACH2,BAX,Bbc3,BCL2,BCL2L1,BCL2L11,BID,BIRC2,BIRC5,BLM,BMF,BNIP3L,BRCA2,CASP9,CCND1,CCNE1,CCNG1,CDC20,CDK1,CDK11A/CDK11B,CDKN1A,CDKN2A,CEBPB,COX5A,CREBL2,CTSB,CTSD,CYLD,CYR61,DAPK1,DDIT3,DDIT4,Defb1,DNMT1,DUSP4,E2F1,E2F2,EGFR,EGR1,EGR2,EIF3B,EIF3I,EIF4EBP1,EIF6,ENTPD5,EPHX1,ETS1,FANCD2,FAS,FKBP8,FLT1,FUS,FYN,GADD45B,GSTM5,GSTP1,HIF1A,HINT…	165
Cancer	intestinal tumor	1.92E-09		-0.186	ABCC3,ABP1,ACOT7,ACOX2,ACSL5,ACTA2,ADAM12,ADAM17,ADAMTS1,ADSL,AIMP1,ALAS1,ALDH16A1,ALYREF,ANGPT2,ANTXR1,APOC1,AREG/AREGB,ASCL1,ASPG,ATF3,ATP2A2,AURKA,BAI3,BAX,BCAS1,BCL10,BCL2,BEX4,BIRC5,BMPR1B,BNIP3L,BRIP1,BUB1B,C12orf4,CA2,CACNB2,CACYBP,CAMK2N1,CAPN3,CCDC117,CCDC88A,CCL13,CCND1,CCND2,CD274,CD9,CDC6,CDCA5,CDCA8,CDH13,CDKN1A,CDKN2A,CDKN2C,CENPA,CEP55,CHAF1A,CHEK2,CIZ1,CLCN2,CLDN2,CLIC5,CLK4,COBLL…	342
Gastrointestinal Disease	intestinal tumor	1.92E-09		-0.186	ABCC3,ABP1,ACOT7,ACOX2,ACSL5,ACTA2,ADAM12,ADAM17,ADAMTS1,ADSL,AIMP1,ALAS1,ALDH16A1,ALYREF,ANGPT2,ANTXR1,APOC1,AREG/AREGB,ASCL1,ASPG,ATF3,ATP2A2,AURKA,BAI3,BAX,BCAS1,BCL10,BCL2,BEX4,BIRC5,BMPR1B,BNIP3L,BRIP1,BUB1B,C12orf4,CA2,CACNB2,CACYBP,CAMK2N1,CAPN3,CCDC117,CCDC88A,CCL13,CCND1,CCND2,CD274,CD9,CDC6,CDCA5,CDCA8,CDH13,CDKN1A,CDKN2A,CDKN2C,CENPA,CEP55,CHAF1A,CHEK2,CIZ1,CLCN2,CLDN2,CLIC5,CLK4,COBLL…	342
Cancer	colorectal cancer	2.81E-09		0.140	ABCC3,ABP1,ACOT7,ACOX2,ACSL5,ACTA2,ADAM12,ADAM17,ADAMTS1,ADSL,AIMP1,ALAS1,ALDH16A1,ALYREF,ANGPT2,ANTXR1,APOC1,AREG/AREGB,ASCL1,ASPG,ATF3,ATP2A2,AURKA,BAI3,BAX,BCAS1,BCL10,BCL2,BEX4,BIRC5,BMPR1B,BNIP3L,BRIP1,BUB1B,C12orf4,CA2,CACNB2,CACYBP,CAMK2N1,CAPN3,CCDC117,CCDC88A,CCL13,CCND1,CCND2,CD274,CD9,CDC6,CDCA5,CDCA8,CDH13,CDKN1A,CDKN2A,CDKN2C,CENPA,CEP55,CHAF1A,CHEK2,CIZ1,CLCN2,CLDN2,CLIC5,CLK4,COBLL…	339
Gastrointestinal Disease	colorectal cancer	2.81E-09		0.140	ABCC3,ABP1,ACOT7,ACOX2,ACSL5,ACTA2,ADAM12,ADAM17,ADAMTS1,ADSL,AIMP1,ALAS1,ALDH16A1,ALYREF,ANGPT2,ANTXR1,APOC1,AREG/AREGB,ASCL1,ASPG,ATF3,ATP2A2,AURKA,BAI3,BAX,BCAS1,BCL10,BCL2,BEX4,BIRC5,BMPR1B,BNIP3L,BRIP1,BUB1B,C12orf4,CA2,CACNB2,CACYBP,CAMK2N1,CAPN3,CCDC117,CCDC88A,CCL13,CCND1,CCND2,CD274,CD9,CDC6,CDCA5,CDCA8,CDH13,CDKN1A,CDKN2A,CDKN2C,CENPA,CEP55,CHAF1A,CHEK2,CIZ1,CLCN2,CLDN2,CLIC5,CLK4,COBLL…	339
Cancer	intestinal cancer	3.20E-09		0.140	ABCC3,ABP1,ACOT7,ACOX2,ACSL5,ACTA2,ADAM12,ADAM17,ADAMTS1,ADSL,AIMP1,ALAS1,ALDH16A1,ALYREF,ANGPT2,ANTXR1,APOC1,AREG/AREGB,ASCL1,ASPG,ATF3,ATP2A2,AURKA,BAI3,BAX,BCAS1,BCL10,BCL2,BEX4,BIRC5,BMPR1B,BNIP3L,BRIP1,BUB1B,C12orf4,CA2,CACNB2,CACYBP,CAMK2N1,CAPN3,CCDC117,CCDC88A,CCL13,CCND1,CCND2,CD274,CD9,CDC6,CDCA5,CDCA8,CDH13,CDKN1A,CDKN2A,CDKN2C,CENPA,CEP55,CHAF1A,CHEK2,CIZ1,CLCN2,CLDN2,CLIC5,CLK4,COBLL…	340
Gastrointestinal Disease	intestinal cancer	3.20E-09		0.140	ABCC3,ABP1,ACOT7,ACOX2,ACSL5,ACTA2,ADAM12,ADAM17,ADAMTS1,ADSL,AIMP1,ALAS1,ALDH16A1,ALYREF,ANGPT2,ANTXR1,APOC1,AREG/AREGB,ASCL1,ASPG,ATF3,ATP2A2,AURKA,BAI3,BAX,BCAS1,BCL10,BCL2,BEX4,BIRC5,BMPR1B,BNIP3L,BRIP1,BUB1B,C12orf4,CA2,CACNB2,CACYBP,CAMK2N1,CAPN3,CCDC117,CCDC88A,CCL13,CCND1,CCND2,CD274,CD9,CDC6,CDCA5,CDCA8,CDH13,CDKN1A,CDKN2A,CDKN2C,CENPA,CEP55,CHAF1A,CHEK2,CIZ1,CLCN2,CLDN2,CLIC5,CLK4,COBLL…	340
Embryonic Development	size of embryo	3.67E-09		1.579	AIFM1,ARHGAP35,BLM,BMPR1A,BRCA2,C3,CCNE1,CCNE2,CCNF,CDK2,CDK5R1,CHMP5,CIAPIN1,COMMD1,COPS8,COQ7,CSE1L,CSK,CUL1,CUL3,DLD,DNM1L,DNMT3B,DPH3,DYRK1A,ECSIT,EGFR,EPN2,ESPL1,ESRRB,EXT1,EZH2,F2R,FBXW7,FGFR1,FKTN,FRS2,FURIN,FXN,G6PD,GPX4,HES1,HES5,HIF1A,HMGCL,HSD17B7,HSPG2,IGF2R,IL11RA,IL6ST,ITGB8,KAT2A,LIG1,LMNB1,LMNB2,LMO2,MAD2L1,MAPK1,MAX,MDM2,MFN2,MMP14,MMP15,MORF4L2,MTHFD2,MYC,NES,NFATC2,NOTCH1,NUSAP…	128
Cell Death and Survival	cell death	4.33E-09		0.427	AATF,ABCA3,ABCC3,ABCC5,ACAA2,ACSL5,ACTB,ADAM12,ADAM17,ADAMTS1,ADAMTS16,ADCYAP1R1,ADD3,ADM,ADORA1,ADRM1,AGGF1,AGRN,AGT,AHSA1,AIFM1,AIFM3,AIMP1,AKAP1,AKAP12,AKTIP,ALDH3A1,ALDH3B1,ALDOA,ALDOC,ALKBH3,AMBRA1,ANGPT2,ANP32A,ANTXR1,ANXA2,APAF1,APBB2,APBB3,APH1B,APIP,APOE,APP,APRT,AQP11,AREG/AREGB,ARHGAP18,ARHGAP35,ARHGEF2,ARRB1,ARRB2,ASAH2,ASCL1,ASNS,ASS1,ASTN1,ATAD2,ATF3,ATG12,ATP1A1,ATP2A2,ATP5A1,ATP6A…	958
Cell Death and Survival	cell viability	4.92E-09		1.529	Abcb1b,ABCB6,ABCC3,ACSL5,ADAM17,ADAMTS1,ADK,ADORA1,AEN,AGRN,AIFM1,AIMP1,AKAP7,ALKBH3,ANGPT2,ANLN,ANTXR1,APAF1,APOE,APP,AREG/AREGB,ARRB1,ASS1,ATG12,ATXN1,AURKA,BAG1,BAX,Bbc3,BCAP31,BCKDK,BCL10,BCL2,BCL2L1,BCL2L11,BEX2,BHLHE40,BIRC5,BLM,BNIP2,BRCA2,BRIP1,BTRC,BUB1B,C11orf31,C1orf86,CA2,CACNB3,CAMK2N1,CASK,CASP6,CASP9,CCND1,CCNG1,CD47,CD59,CD74,CD80,CD81,CD9,CDC7,CDH13,CDK1,CDK11A/CDK11B,CDK2,CDK20,…	392
Cell Death and Survival	neuronal cell death	5.02E-09		1.873	ADAM12,ADCYAP1R1,ADORA1,AGRN,AGT,AIFM1,APAF1,APOE,APP,AREG/AREGB,ASCL1,ASTN1,ATF3,ATG12,ATXN3,BACE1,BAG1,BAX,Bbc3,BCL2,BCL2L1,BCL2L11,BID,BIRC5,BMPR1B,BOK,CAPN1,CASP6,CASP9,CCL13,CDC25A,CDK1,CDK2,CDK5R1,CDKN1A,CDKN2A,CHEK2,CREM,CSF1,CTH,CTSB,CTSD,CX3CL1,DAPK1,DDIT3,DLG4,DLX1,DNAJB2,DNM1L,DPYSL3,DUSP1,DUSP6,E2F1,E2F3,EFNA5,EGFR,EGR1,EHD4,EN2,EPOR,F2R,FAM134B,FAS,FBXW7,FGF1,FKBP1A,FLT1,FOS,FOXG1,FO…	230
Cell Cycle	G2/M phase	5.77E-09		1.012	ANAPC4,ANAPC5,AURKA,BABAM1,BCL2,BIRC5,BLM,C1orf86,Cald1,CCND1,CCNE1,CCNG1,CDC14B,CDC25A,CDC25B,CDC25C,CDC5L,CDH13,CDK1,CDK2,CDKN1A,CDKN2A,CEBPA,CHEK2,CLSPN,CREM,CSE1L,ELAC2,EPOR,FANCD2,FOXM1,FZR1,GADD45B,GADD45G,IGF2,IGFBP5,IRF5,JUN,JUNB,LGALS1,LMNA,MAD2L1,MAP2K7,MDM2,MELK,MXI1,MYBL2,MYC,NES,PARP1,PLAC8,PLK1,POLB,POLD4,PPM1A,PTPN11,PTTG1,RAC1,RAD9A,RASSF1,RB1,RELA,RINT1,RPA1,RRM2B,SKP2,SRSF2,SULF…	75
Cell Cycle	S phase of tumor cell lines	1.18E-08	Increased	3.128	BCL2,BHLHE40,CAMK2N1,CCND1,CCND2,CCNE1,CCNG1,CCNG2,CDC25A,CDC25C,CDC7,CDK1,CDK2,CDKN1A,CDKN2A,E2F1,EGFR,FOXM1,FZR1,HMOX1,MCM10,MEIS2,MPG,MTCH2,MXD3,MXI1,MYBL2,MYC,OSGIN1,PLK1,PML,POLH,PRKAA2,RB1,REV1,RPA1,SHC1,SKP2,SMARCB1,SOX9,SRC,STK11,SULF1,TF,TFDP1,TP53,TRIM21,TYMS,VPS18	49
Cell Cycle	G2 phase	1.63E-08		0.248	ANAPC4,ANAPC5,ANXA2,AURKA,BABAM1,BAX,BCL2,BIRC5,BLM,C1orf86,Cald1,CAMK2A,CCND1,CCNE1,CCNG1,CCNG2,CDC14B,CDC25A,CDC25B,CDC25C,CDC5L,CDH13,CDK1,CDK2,CDKN1A,CDKN2A,CEBPA,CHEK2,CLSPN,CREM,CSE1L,E2F1,EGFR,EGR1,ELAC2,EPOR,ERCC1,FANCD2,FGFR1,FOXM1,FOXN3,FZR1,GADD45B,GADD45G,GPC1,IGF2,IGFBP5,IRF5,JUN,JUNB,LGALS1,LMNA,MAD2L1,MAP2K7,MAPK12,MDM2,MELK,MMS22L,MXI1,MYBL2,MYC,NES,PARP1,PLAC8,PLK1,POLB,POLD4,PPM…	91
Cell Cycle	arrest in interphase	1.74E-08			AATF,AKAP12,ANXA2,AURKA,BCL2,BCL2L1,BHLHE40,BID,BIRC5,BLM,BTRC,C1orf86,CAMK1,CAMK2N1,CAMKK2,CCND1,CCND2,CCNE1,CCNG1,CDC25A,CDC25B,CDC25C,CDC6,CDC7,CDCA2,CDH13,CDK1,CDK2,CDKN1A,CDKN2A,CEBPA,CEBPB,CHAF1A,CHEK2,CREM,CSE1L,CSF1,CYR61,DDIT3,DUSP1,E2F1,E2F2,E2F3,E2F6,EGFR,EGR1,EPB41L1,EPOR,ERCC1,EZH2,FANCD2,FGFR1,FKBP1A,FOS,FOXM1,FOXO1,FZR1,GADD45B,GNL3,GPC1,GPN3,GSG2,ID3,IGF2,IGFBP5,ILK,ING2,IRF5,ITGA…	143
Cell Death and Survival	apoptosis of fibroblast cell lines	2.13E-08		1.896	AATF,ADAM12,AGT,AIFM1,APAF1,APP,ATF3,ATP6AP2,ATP6V1G2,BACH2,BAX,Bbc3,BCL2,BCL2L1,BCL2L11,BID,BIRC2,BLM,BNIP3L,CASP9,CCNE1,CCNG1,CDC20,CDK1,CDK11A/CDK11B,CDKN1A,CDKN2A,CEBPB,COX5A,CREBL2,CYLD,CYR61,DAPK1,DDIT3,DDIT4,DNMT1,DUSP4,E2F1,E2F2,EGFR,EGR1,EIF3B,EIF3I,EIF4EBP1,EIF6,ENTPD5,EPHX1,ETS1,FAS,FUS,FYN,HIF1A,HSPA5,HTRA2,HYAL2,ID1,ID2,Ifi202b,IFNAR2,ILK,IRF1,IRF5,ITGA6,ITPR1,ITSN1,JUN,LDHA,MAP1S,MA…	126
Cancer	benign neoplasia	2.52E-08		-0.665	ACTA2,ADAM12,ADCYAP1R1,ADM,AEBP1,AGRN,ALDOA,ALDOC,ANGPT2,ANTXR1,ANXA2,APOBEC1,ARHGEF2,ASS1,ATP1A1,ATP2A2,ATP4A,BAI3,Bbc3,BCL10,BCL2,BIRC5,BTRC,BUB1B,C3,CACNB2,CAD,Camk2b,CCNC,CCND1,CCND2,CCNDBP1,CCNE1,CCNE2,CDC7,CDKN1A,CDKN2A,CDKN2C,CGRRF1,CHRNB1,CLDN2,CLUH,CRY2,CTSB,CX3CL1,CXCR7,CYLD,CYR61,DAPK1,DCLK1,DDB2,DDX6,DLL1,DNMT1,DNMT3B,DUSP1,E2F1,E2F2,EDNRB,EGFR,EGR1,EIF4EBP1,ENO3,ENTPD5,ERRFI1,EXT1,EZ…	235
Cell Death and Survival	apoptosis	2.66E-08		0.368	AATF,ACAA2,ACSL5,ADAM12,ADAM17,ADAMTS1,ADCYAP1R1,ADM,ADORA1,AGGF1,AGRN,AGT,AHSA1,AIFM1,AIFM3,AIMP1,AKAP1,AKAP12,AKTIP,ALDH3A1,ALDOA,ALDOC,ALKBH3,AMBRA1,ANGPT2,ANP32A,ANTXR1,ANXA2,APAF1,APBB2,APBB3,APH1B,APIP,APOE,APP,AQP11,AREG/AREGB,ARHGAP18,ARHGAP35,ARRB1,ARRB2,ASAH2,ASCL1,ASNS,ASS1,ASTN1,ATAD2,ATF3,ATP1A1,ATP6AP2,ATP6V1G2,ATXN1,ATXN3,AURKA,B2M,BACH1,BACH2,BAG1,BAG4,BAP1,BAX,Bbc3,BBS2,BBS4,BCAP…	784
Cell Death and Survival	cell death of breast cancer cell lines	3.13E-08		1.740	ADM,ANGPT2,APAF1,B2M,BAG1,BAX,BCL10,BCL2,BCL2L1,BCL2L11,BEX2,BHLHE40,BID,BIRC2,BIRC5,BNIP3L,BTRC,CASP6,CASP9,CCDC80,CCND1,CD47,CDK1,CDK2,CDKN1A,CERS5,CHMP5,CSE1L,CYLD,CYR61,DDIT4,DUSP1,DUSP4,E2F1,EGFR,EPHA2,FAS,FBXO32,FRMD6,HIF1A,HINT1,HK2,HOXA1,HOXA5,HSPA5,HSPB8,HTRA2,IGFBP5,ILK,IRF1,ITGB3BP,JUN,KLF5,LGALS3,MAD2L1,MAPK1,MAPK3,MELK,MIF,MMP14,MPG,NEDD9,NFKBIB,NOTCH1,OSGIN1,PARP1,PDCD4,PDHA1,PEBP1,…	112
Cell Death and Survival	apoptosis of breast cancer cell lines	3.75E-08		1.532	ADM,ANGPT2,APAF1,B2M,BAG1,BAX,BCL10,BCL2,BCL2L1,BCL2L11,BEX2,BHLHE40,BID,BIRC2,BIRC5,BNIP3L,BTRC,CASP6,CASP9,CCDC80,CCND1,CDK1,CDKN1A,CHMP5,CSE1L,CYLD,CYR61,DDIT4,DUSP1,DUSP4,E2F1,EGFR,EPHA2,FAS,FBXO32,HIF1A,HINT1,HK2,HOXA1,HOXA5,HSPA5,HSPB8,IGFBP5,ILK,IRF1,ITGB3BP,JUN,KLF5,LGALS3,MAPK1,MAPK3,MELK,MIF,MMP14,MPG,NEDD9,NFKBIB,OSGIN1,PARP1,PDCD4,PDHA1,PEBP1,PIK3CA,PIK3CB,PLK1,PLK2,POLH,PRKCA,PTK2,PT…	99
Cell Cycle	G1 phase	3.88E-08		1.114	AATF,AGT,AKAP12,APOE,ARRB1,ATF3,BAP1,BAX,BCL2,BHLHE40,BIRC5,BTRC,CAMK1,CAMK2A,Camk2b,CAMKK2,CCND1,CCND2,CCNE1,CCNE2,CCNG1,CCNG2,CD180,CDC23,CDC25A,CDC25B,CDC25C,CDC6,CDCA2,CDCA5,CDK1,CDK11A/CDK11B,CDK2,CDKN1A,CDKN2A,CDKN2C,CEBPA,CEBPB,CHEK2,CREM,CSF1,CUL3,CUL4A,CYLD,CYR61,DDIT3,DUSP1,E2F1,E2F2,E2F3,EGFR,EIF4EBP1,EPB41L1,EPOR,ESRRA,ETS1,EZH2,FKBP1A,FLT1,FOXM1,FOXO1,FZR1,GADD45B,GADD45G,GNL3,GPN3,G…	136
DNA Replication, Recombination, and Repair	metabolism of DNA	4.08E-08		1.493	AAGAB,ABCB6,ADM,AIFM1,ANTXR1,APAF1,APOE,APP,AREG/AREGB,ARRB1,ARRB2,BAX,BCL2,BCL2L1,BIN1,BIRC5,BRCA2,BSG,CACYBP,CALCA,CASP6,CASP9,CCDC88A,CCNE1,CCNE2,CD47,CDC25A,CDC6,CDC7,CDK1,CDK2,CDKN1A,CDKN2A,CDT1,CRYAB,CSF1,CTC1,CUL1,CUL4A,DAPK1,DBF4,DDIT3,DNAJC2,DUSP1,E2F1,E2F2,EGFR,ERCC1,ESCO2,ESRRA,FAS,FEN1,FOXM1,FYN,GADD45G,GPX1,GTPBP4,HBEGF,HELB,ID1,ID3,IGF1R,IGF2,IGFBP5,ING4,IRF1,JUN,KEAP1,KIAA0101,KITL…	148
DNA Replication, Recombination, and Repair	repair of DNA	5.47E-08		1.735	ALKBH3,APP,ATXN3,BABAM1,BCL2,BCL2L1,BLM,BRCA2,CCND1,CCNO,CDC14B,CDCA5,CDK2,CDKN1A,CDKN2A,CEBPA,CETN2,CHEK2,CHRNA4,CIB1,CSNK1D,CSNK1E,CUL4A,DDB2,DDX1,E2F1,EGFR,ERCC1,ERCC4,ERCC5,EXOG,FBXO6,FEN1,FOS,FUS,GADD45G,H2AFX,HINFP,HMOX1,HNRNPU,IRF1,JUN,LIG1,MAD2L2,MDM2,MPG,MRE11A,MSH6,MUTYH,NRAS,PARP1,PARP2,POLB,POLD1,POLE,POLH,POLQ,PRPF19,RAC1,RAD50,RAD51,RAD51C,RAD54B,RAD54L,RAD9A,RASSF3,REV1,RNF4,RPA1,R…	94
Cell Death and Survival	cell death of cervical cancer cell lines	7.63E-08		0.506	ADRM1,AIFM1,APP,ATP2A2,BAG1,BAX,BBS4,BCL2,BCL2L1,BCL2L11,BID,BIRC2,BIRC5,BNIP2,BNIP3L,BOK,BUB1B,CDC20,CDC6,CDC7,CDCA2,CDK1,CDKN1A,CDKN2A,CDKN2C,CEBPA,CHMP5,CIB1,CIDEB,COX5A,CSNK2A2,CTSB,DAPK1,DDIT3,DNM1L,E2F1,EGFR,EXOG,FAS,FKBP8,FOS,GADD45B,GADD45G,GNA11,HAUS8,HSPB2,HTRA2,IMMT,IRF1,IRF5,ITPR1,JAK1,JUN,KHDRBS1,LETM1,LMNA,MAD2L1,MAP3K1,MAPK1,MCM10,MCOLN1,MCRS1,MIB1,MMS22L,MSN,MSX1,MTOR,MYC,NAA35,NA…	111
Cell Cycle	arrest in cell cycle progression of tumor cell lines	8.30E-08			AURKA,BCL2,CCND1,CCNG1,CDC25B,CDK14,CDK2,CDKN1A,CDKN2A,CDKN2C,CEBPB,CHFR,CHN2,CLSPN,CSNK1A1,E2F1,EGFR,EZH2,FOXM1,FOXO1,FZR1,HEXIM1,HIF1A,KRT19,LGALS3,MELK,MIF,MLLT3,MTOR,MYC,NGFR,NOTCH1,PML,POLD1,RASSF1,RB1,RNF4,S100A4,SMARCA2,SMARCB1,SSBP2,TNC,TP53,UBE2D3,USP1,VHL,XBP1,ZEB1	48
Cell Cycle	checkpoint control	8.30E-08		1.823	BUB1B,BUB3,CCNE2,CCNG2,CDC20,CDC25A,CDC25C,CDC6,CDC7,CDK2,CDKN1A,CDKN2A,CHEK2,CHFR,CUL4A,DBF4,E2F1,E2F2,FANCD2,GTF2H5,HELB,IFT122,KNTC1,MAD2L1,MCM7,MDM2,MRE11A,MTBP,MYC,NDC80,PARP1,PARP2,PLK2,POLH,PSME3,PTTG1,RAD50,RAD51C,RAD9A,RAE1,RB1,SIRT1,SMC3,TIPIN,TP53,TP53BP2,UIMC1,ZWILCH	48
DNA Replication, Recombination, and Repair	checkpoint control	8.30E-08		1.823	BUB1B,BUB3,CCNE2,CCNG2,CDC20,CDC25A,CDC25C,CDC6,CDC7,CDK2,CDKN1A,CDKN2A,CHEK2,CHFR,CUL4A,DBF4,E2F1,E2F2,FANCD2,GTF2H5,HELB,IFT122,KNTC1,MAD2L1,MCM7,MDM2,MRE11A,MTBP,MYC,NDC80,PARP1,PARP2,PLK2,POLH,PSME3,PTTG1,RAD50,RAD51C,RAD9A,RAE1,RB1,SIRT1,SMC3,TIPIN,TP53,TP53BP2,UIMC1,ZWILCH	48
Nervous System Development and Function	morphology of central nervous system	8.59E-08		-0.549	ABCD1,ADCY1,AGT,AKAP12,AKTIP,Ank2,APAF1,APBB2,APOE,APP,AQP4,ARHGAP35,ARSA,ASCL1,ASTN1,ATP1B2,B2M,BAX,BBS2,BBS4,BCL2L11,BID,CASP6,CASP9,CCND1,CCND2,CD80,CD81,CDK5R1,CDKN2C,CELSR2,CHRNA4,Ckmt1,CLCN2,CLCN3,CLN5,CNTN1,COL18A1,CP,CPLX2,CRMP1,CSTB,CTSB,CXCR4,DAB1,DCLK1,DNER,DYRK1A,EBF2,EFNA5,EGFR,EGR1,EN2,EPB41L1,EPB41L2,FGF1,FGFR1,FKBP8,FOLR1,FYN,FZR1,GABRB3,GATA3,GFAP,GM2A,GNPAT,GRIA2,HDAC6,HDC,HES1,…	182
Cancer	lymphohematopoietic cancer	8.85E-08		-1.212	ADORA1,AIMP1,AMPH,ANXA2,ARID5B,ATP6V1B2,AURKA,B2M,BAX,BCL10,BCL2,BCL2L1,BCL2L11,BCOR,BIRC5,BLM,BMF,BRCA2,CCND1,CCNDBP1,CD14,CD163,CD274,CD59,CD74,CD80,CDC20,CDC25A,CDK1,CDK2,CDKN1A,CDKN2A,CDKN2C,CEBPA,CEBPB,CHAF1A,CHEK2,CHFR,CHIC2,CHRNB1,CPT2,CRAT,CRBN,CRYAB,CSE1L,CUL1,CXCL16,CXCR4,CYR61,DCK,DDB2,DDX51,DNM1L,DNMT1,DNMT3B,DTX1,DUSP4,E2F1,E2F2,E2F3,EGFR,EGR1,EIF4EBP1,ENC1,EPHA2,EPHX1,EPOR,ESPL1,ETS…	269
DNA Replication, Recombination, and Repair	synthesis of DNA	9.14E-08	Increased	2.113	ADCY2,ADK,ADM,ADRM1,AGT,AIMP1,ALDH3A1,ANGPT2,APOE,APP,AREG/AREGB,ARRB1,ARRB2,ATF3,BIRC5,BMPR1B,BRCA2,CALCA,CCDC88A,CCND1,CCND2,CCNE1,CCNE2,CCNG1,CD180,CDC25A,CDC25C,CDC7,CDCA4,CDK2,CDKN1A,CDKN2A,CDKN2C,CDT1,CEBPA,CHEK2,CHRM3,CIZ1,CREM,CSF1,CTH,CYR61,DNMT1,DUSP1,E2F1,E2F3,EGFR,ERRFI1,F2R,FEN1,FGF1,FGFR1,FLT1,FOS,FOXO1,FURIN,FUS,FYN,GFER,GNAO1,GTF2H5,GUCY1A3,GUCY1B3,HBEGF,HDGF,HELB,ID1,IGF1R,IGF2,I…	150
Cell Death and Survival	apoptosis of neurons	1.10E-07		1.037	ADCYAP1R1,ADORA1,AGRN,AGT,AIFM1,APAF1,APOE,APP,ASCL1,ASTN1,ATF3,BAX,Bbc3,BCL2,BCL2L1,BCL2L11,BID,BIRC5,BMPR1B,BOK,CAPN1,CASP6,CASP9,CCL13,CDK1,CDK2,CDK5R1,CDKN1A,CDKN2A,CREM,CTSB,DAPK1,DDIT3,DLG4,DLX1,DUSP1,E2F1,EGR1,EPOR,F2R,FAM134B,FAS,FBXW7,FLT1,FOS,FOXO1,G6PD,GATA3,GLRX,GLUD1,GNAO1,GPX1,GRIA2,GSTM5,HERPUD1,HIF1A,HIPK2,HK2,HMOX1,HSPA5,HTRA2,ID2,IGF1R,ILK,ITPR1,ITSN1,JUN,KCNIP3,KLF6,KLF7,LGALS1…	147
Cellular Growth and Proliferation	proliferation of lung cancer cell lines	1.49E-07		1.499	ADAM17,ANXA2,APAF1,BAX,BID,BIRC5,C1QBP,CDC25B,CDCA4,CDCA5,CDCA8,CDK2,CDKN1A,CEBPA,CHRM3,CSTF2,CYR61,DNAJB4,E2F1,EGFR,EMP1,EPHA2,ERCC1,ERRFI1,FOXM1,FUT8,H2AFY,HK1,HK2,HMOX1,ID1,IDH2,IGF1R,IGF2,ITGB8,ITPR1,JUN,KEAP1,KITLG,LCN2,MAP2K7,MAPK1,MDM2,MTOR,MYC,NFKBIB,NOTCH1,OSGIN1,PDGFC,PIK3CA,PIK3CB,PIK3R1,PKM,PLK1,POLD4,PRKCB,PTPRO,RAC1,RASSF1,RB1,RELA,RHOB,RHOBTB2,SIK1,SKP2,SLC7A11,ST8SIA1,STK11,TAB2,T…	80
Cellular Development	proliferation of lung cancer cell lines	1.49E-07		1.499	ADAM17,ANXA2,APAF1,BAX,BID,BIRC5,C1QBP,CDC25B,CDCA4,CDCA5,CDCA8,CDK2,CDKN1A,CEBPA,CHRM3,CSTF2,CYR61,DNAJB4,E2F1,EGFR,EMP1,EPHA2,ERCC1,ERRFI1,FOXM1,FUT8,H2AFY,HK1,HK2,HMOX1,ID1,IDH2,IGF1R,IGF2,ITGB8,ITPR1,JUN,KEAP1,KITLG,LCN2,MAP2K7,MAPK1,MDM2,MTOR,MYC,NFKBIB,NOTCH1,OSGIN1,PDGFC,PIK3CA,PIK3CB,PIK3R1,PKM,PLK1,POLD4,PRKCB,PTPRO,RAC1,RASSF1,RB1,RELA,RHOB,RHOBTB2,SIK1,SKP2,SLC7A11,ST8SIA1,STK11,TAB2,T…	80
Cell Cycle	interphase of bone cancer cell lines	1.53E-07		1.704	BHLHE40,CCND1,CCNE1,CDC25A,CDC25B,CDK2,CDKN1A,CDKN2A,DUSP1,E2F1,FOXM1,FZR1,GNL3,MAPK12,MDM2,MTBP,MTOR,MYBL2,MYC,ORC3,PLK1,RASSF3,RB1,RBL1,RPL23,TFDP1,TP53,YWHAQ	28
Cell Cycle	interphase of fibroblasts	1.70E-07		1.419	ATF3,BLM,CCND1,CCNE2,CDC25C,CDC7,CDK2,CDKN1A,CDKN2A,CHEK2,CUL3,E2F1,E2F2,E2F3,ID2,ID3,JUN,JUNB,MAPK1,MAPK3,MDM2,MYBL2,MYC,PARP1,PLK2,PTPN11,RAC1,RB1,RELA,SKP2,SMARCA2,SRSF2,TFDP1,TP53	34
Cellular Assembly and Organization	organization of organelle	2.09E-07		-1.315	ABCD1,ADAM12,AGFG1,AGRN,AKTIP,ALDOA,Ank2,ANXA2,ARHGEF2,ARSB,ATL2,BAX,BBS4,BCL2,BCS1L,BGN,BLM,BNIP1,BNIP2,BRCA2,CADPS,CAPZB,CASQ1,CAV2,CDC25B,CDCA8,CEBPA,CEP68,CHAF1A,CHMP5,CHRNB1,CLN5,COG2,COG4,COL5A1,CRB1,CSK,CTNNA1,CXADR,DRP2,Dst,EMD,EPS15,ERCC1,ETV5,EZH2,FIG4,FKBP1A,FNBP1,FOXC1,FXN,GAA,GFAP,GOLGA5,GOLM1,GPX4,HAUS1,HAUS3,HAUS6,HAUS8,HEXA,HEXB,HMGCL,HPS1,HPS3,HPS4,HTRA2,ILK,JAKMIP1,KDM3A,KIF4A,K…	153
Cell Cycle	senescence of cells	2.17E-07		0.363	AGT,APOE,APP,ARF1,ARHGAP18,BCL2L1,BCL2L12,BHLHE40,BLM,BRCA2,BUB3,C2orf40,CCNE1,CDC14B,CDK2,CDKN1A,CDKN2A,CEBPB,CENPA,CHEK2,COX4I1,CSNK2A2,DDB2,DNMT3B,DUSP1,E2F1,E2F6,EGFR,EGR1,EIF4EBP1,ERCC1,FLT1,FOXM1,HIF1A,ID1,JUNB,JUND,LIG1,MAP2K7,MAPK1,MAPK12,MAPK3,MCRS1,MDM2,MYBL2,MYC,NAMPT,NRAS,PARP1,PHC2,PML,PTTG1,RAC1,RAE1,RASSF1,RB1,RBL1,RELA,RUNX1,SCMH1,SIRT1,SMARCB1,SOX9,SREBF1,SRSF2,STK11,SUV420H2,TBX…	78
Neurological Disease	Dementia	2.42E-07			ABAT,ACTA2,ACTB,ADAM12,AGRN,AGT,AIFM1,ALDH5A1,ANP32A,APBB2,APBB3,APOBEC1,APOC1,APOC4,APOE,APP,ATAD2,ATP5A1,ATP6V1G2,BACE1,BAX,BCL2,BCL2L11,BGN,BIN1,BLMH,C1orf151-NBL1/NBL1,C3,CAMK2A,CAPN1,CASP6,CASP9,CD14,CD74,CDK1,CDK2,CDK5R1,CDKN2A,CHRM3,CHRNA4,CLUH,CTSB,CTSD,CXCL16,CXCR4,CYP46A1,CYP7B1,DDIT3,DHCR24,DHCR7,DLL1,DNM1L,DNMT1,DPYSL2,DYRK1A,EBP,ECE2,EEF1G,EEF2,EIF4EBP1,EPRS,FDPS,FIS1,G3BP1,GABRB3,GB…	165
Psychological Disorders	Dementia	2.42E-07			ABAT,ACTA2,ACTB,ADAM12,AGRN,AGT,AIFM1,ALDH5A1,ANP32A,APBB2,APBB3,APOBEC1,APOC1,APOC4,APOE,APP,ATAD2,ATP5A1,ATP6V1G2,BACE1,BAX,BCL2,BCL2L11,BGN,BIN1,BLMH,C1orf151-NBL1/NBL1,C3,CAMK2A,CAPN1,CASP6,CASP9,CD14,CD74,CDK1,CDK2,CDK5R1,CDKN2A,CHRM3,CHRNA4,CLUH,CTSB,CTSD,CXCL16,CXCR4,CYP46A1,CYP7B1,DDIT3,DHCR24,DHCR7,DLL1,DNM1L,DNMT1,DPYSL2,DYRK1A,EBP,ECE2,EEF1G,EEF2,EIF4EBP1,EPRS,FDPS,FIS1,G3BP1,GABRB3,GB…	165
Post-Translational Modification	ubiquitination	2.60E-07		-0.263	AIMP2,ARRB1,ARRB2,BCL10,BCL2,BIRC2,BTRC,CAPN1,CDKN2A,CHFR,COMMD1,CRYAB,CUL1,CUL3,DDB2,DNAJB2,ENC1,FBXL5,FBXO25,FBXO3,FBXO4,FBXO6,FBXW2,FBXW7,FGFR3,FKBP1A,GTPBP4,HDAC6,HERC4,HEXIM1,HPRT1,HSPA5,ISG15,JKAMP,KEAP1,KLHL21,KLHL7,MAP3K1,MAPT,MDM2,MGRN1,NDFIP2,NEDD4,OS9,PDZRN3,PELI1,PIAS1,PLK1,PRICKLE1,PRPF19,PSMD10,RASSF1,RIPK2,RNF103,RNF11,RNF167,RNF182,RNF4,RNF6,SAE1,Siah1b,SKP1,SKP2,ST13,TAPBP,TCEB1,…	91
Nervous System Development and Function	morphology of brain	2.65E-07		-0.808	ADCY1,AGT,AKAP12,AKTIP,Ank2,APAF1,APBB2,APOE,APP,ARHGAP35,ARSA,ASCL1,ASTN1,ATP1B2,B2M,BAX,BBS2,BBS4,BCL2L11,BID,CASP6,CASP9,CCND1,CCND2,CD81,CDK5R1,CDKN2C,CELSR2,CHRNA4,Ckmt1,CLCN2,CLCN3,CLN5,CNTN1,COL18A1,CP,CPLX2,CRMP1,CSTB,CTSB,CXCR4,DAB1,DCLK1,DNER,DYRK1A,EBF2,EFNA5,EGFR,EGR1,EN2,EPB41L1,EPB41L2,FGF1,FGFR1,FKBP8,FOLR1,FYN,FZR1,GABRB3,GATA3,GM2A,GNPAT,GRIA2,HDAC6,HDC,HES1,HES5,HEXA,HEXB,HEY1,H…	165
Organ Morphology	morphology of brain	2.65E-07		-0.808	ADCY1,AGT,AKAP12,AKTIP,Ank2,APAF1,APBB2,APOE,APP,ARHGAP35,ARSA,ASCL1,ASTN1,ATP1B2,B2M,BAX,BBS2,BBS4,BCL2L11,BID,CASP6,CASP9,CCND1,CCND2,CD81,CDK5R1,CDKN2C,CELSR2,CHRNA4,Ckmt1,CLCN2,CLCN3,CLN5,CNTN1,COL18A1,CP,CPLX2,CRMP1,CSTB,CTSB,CXCR4,DAB1,DCLK1,DNER,DYRK1A,EBF2,EFNA5,EGFR,EGR1,EN2,EPB41L1,EPB41L2,FGF1,FGFR1,FKBP8,FOLR1,FYN,FZR1,GABRB3,GATA3,GM2A,GNPAT,GRIA2,HDAC6,HDC,HES1,HES5,HEXA,HEXB,HEY1,H…	165
Cell Cycle	G1 phase of fibroblasts	2.87E-07		-0.522	ATF3,CCND1,CCNE2,CDKN1A,CDKN2A,CHEK2,E2F1,E2F2,E2F3,JUN,MAPK1,MAPK3,MYC,RAC1,RB1,SMARCA2,TFDP1,TP53	18
Connective Tissue Development and Function	G1 phase of fibroblasts	2.87E-07		-0.522	ATF3,CCND1,CCNE2,CDKN1A,CDKN2A,CHEK2,E2F1,E2F2,E2F3,JUN,MAPK1,MAPK3,MYC,RAC1,RB1,SMARCA2,TFDP1,TP53	18
Cell Cycle	interphase of tumor cell lines	2.99E-07		1.675	AATF,ANXA2,ARRB1,BAP1,BAX,BCL2,BHLHE40,BTRC,C1orf86,CAMK1,CAMK2A,CAMK2N1,CAMKK2,CCND1,CCND2,CCNE1,CCNG1,CCNG2,CDC25A,CDC25B,CDC25C,CDC7,CDCA2,CDH13,CDK1,CDK2,CDKN1A,CDKN2A,CEBPA,CEBPB,CHEK2,CREM,CSE1L,CYR61,DDIT3,DUSP1,E2F1,EGFR,EPB41L1,ESRRA,ETS1,EZH2,FGFR1,FOXM1,FOXO1,FZR1,GNL3,HES1,HMOX1,ID3,IGF1R,IGF2,IGFBP5,ILK,ITGAV,JUN,KITLG,LGALS1,LGALS3,MAD2L1,MAPK12,MCM10,MDM2,MEIS2,MPG,MTBP,MTCH2,MTOR,…	117
Neurological Disease	Alzheimer's disease	3.81E-07			ABAT,ACTA2,ACTB,ADAM12,AGRN,AGT,AIFM1,ALDH5A1,ANP32A,APBB2,APBB3,APOBEC1,APOC1,APOC4,APOE,APP,ATAD2,ATP5A1,ATP6V1G2,BACE1,BAX,BCL2,BCL2L11,BGN,BIN1,BLMH,C1orf151-NBL1/NBL1,C3,CAMK2A,CAPN1,CASP6,CASP9,CD14,CD74,CDK1,CDK2,CDK5R1,CDKN2A,CHRM3,CHRNA4,CLUH,CTSB,CTSD,CXCL16,CXCR4,CYP46A1,CYP7B1,DDIT3,DHCR24,DHCR7,DLL1,DNM1L,DPYSL2,DYRK1A,EBP,ECE2,EEF1G,EEF2,EIF4EBP1,EPRS,FDPS,FIS1,G3BP1,GABRB3,GFAP,GLR…	160
Psychological Disorders	Alzheimer's disease	3.81E-07			ABAT,ACTA2,ACTB,ADAM12,AGRN,AGT,AIFM1,ALDH5A1,ANP32A,APBB2,APBB3,APOBEC1,APOC1,APOC4,APOE,APP,ATAD2,ATP5A1,ATP6V1G2,BACE1,BAX,BCL2,BCL2L11,BGN,BIN1,BLMH,C1orf151-NBL1/NBL1,C3,CAMK2A,CAPN1,CASP6,CASP9,CD14,CD74,CDK1,CDK2,CDK5R1,CDKN2A,CHRM3,CHRNA4,CLUH,CTSB,CTSD,CXCL16,CXCR4,CYP46A1,CYP7B1,DDIT3,DHCR24,DHCR7,DLL1,DNM1L,DPYSL2,DYRK1A,EBP,ECE2,EEF1G,EEF2,EIF4EBP1,EPRS,FDPS,FIS1,G3BP1,GABRB3,GFAP,GLR…	160
Cell Cycle	formation of mitotic spindle	4.22E-07		-1.455	AURKA,BIRC5,CDKN1A,CSNK1D,DCLK1,HAUS1,HAUS3,HAUS6,HAUS8,HDAC3,KIF2C,KIF4A,MCRS1,MDM2,NDE1,NEDD1,NINL,NUBP1,NUMA1,PAFAH1B1,PLK1,RAN,RCC1,RINT1,SAC3D1,SASS6,TP53,TPX2,TUBB,WWC1	30
DNA Replication, Recombination, and Repair	formation of mitotic spindle	4.22E-07		-1.455	AURKA,BIRC5,CDKN1A,CSNK1D,DCLK1,HAUS1,HAUS3,HAUS6,HAUS8,HDAC3,KIF2C,KIF4A,MCRS1,MDM2,NDE1,NEDD1,NINL,NUBP1,NUMA1,PAFAH1B1,PLK1,RAN,RCC1,RINT1,SAC3D1,SASS6,TP53,TPX2,TUBB,WWC1	30
Cellular Assembly and Organization	formation of mitotic spindle	4.22E-07		-1.455	AURKA,BIRC5,CDKN1A,CSNK1D,DCLK1,HAUS1,HAUS3,HAUS6,HAUS8,HDAC3,KIF2C,KIF4A,MCRS1,MDM2,NDE1,NEDD1,NINL,NUBP1,NUMA1,PAFAH1B1,PLK1,RAN,RCC1,RINT1,SAC3D1,SASS6,TP53,TPX2,TUBB,WWC1	30
DNA Replication, Recombination, and Repair	DNA damage response of cells	4.36E-07		-1.441	AEN,BAX,Bbc3,BCL2,BLM,BRCA2,CASP9,CCND1,CDK1,CDKN1A,CHEK2,CIB1,DDIT3,ERCC1,FANCD2,FBXW7,FZR1,H2AFX,HINFP,HIPK2,ING4,MAPK1,MAPK3,MCM7,MIF,MRE11A,MYC,MYO6,NFATC2,NIPBL,NUPR1,PARP1,PHLDA3,PML,POLD1,POLH,PPP1R15A,Ptprv,RAD1,RAD50,RAD51,RAD54B,RAD54L,RAD9A,RASSF1,REV1,RPA1,RPS27L,SESN1,SGK1,SIRT1,SMO,TOP2A,TOPORS,TP53,TP63,UBR5,VAV3,XRCC2,XRCC3,XRCC6,YAP1	62
Nervous System Development and Function	morphology of central nervous system cells	4.79E-07			ABCD1,AQP4,ARSA,ASTN1,BID,CCND2,CD81,CDK5R1,CLCN3,CNTN1,CP,CRMP1,CSTB,CXCR4,DNER,DYRK1A,EGFR,EGR1,FYN,GFAP,GM2A,GNPAT,HDAC6,HES1,HES5,HEXB,IL6ST,KLF7,MAP1B,Map2,MAPK8IP1,MDM2,MECP2,MID1,MT1H,NAGLU,NFIB,NRCAM,PAFAH1B1,PCMT1,PDGFB,PTK2,PTPRA,PVALB,RB1,S100B,SERPINE2,SLC1A3,SLC4A3,SMAD1,SNTA1,SPARCL1,SYN1,SYNCRIP,TLR2,TMEM176B,TPP1,TUBA1A,VLDLR,XPA	60
Cell Morphology	morphology of central nervous system cells	4.79E-07			ABCD1,AQP4,ARSA,ASTN1,BID,CCND2,CD81,CDK5R1,CLCN3,CNTN1,CP,CRMP1,CSTB,CXCR4,DNER,DYRK1A,EGFR,EGR1,FYN,GFAP,GM2A,GNPAT,HDAC6,HES1,HES5,HEXB,IL6ST,KLF7,MAP1B,Map2,MAPK8IP1,MDM2,MECP2,MID1,MT1H,NAGLU,NFIB,NRCAM,PAFAH1B1,PCMT1,PDGFB,PTK2,PTPRA,PVALB,RB1,S100B,SERPINE2,SLC1A3,SLC4A3,SMAD1,SNTA1,SPARCL1,SYN1,SYNCRIP,TLR2,TMEM176B,TPP1,TUBA1A,VLDLR,XPA	60
Cell Cycle	ploidy	4.79E-07		-1.118	AGT,AURKA,BAX,BCL2,BCL2L1,BIRC5,BTRC,BUB1B,BUB3,CCNG1,CDC20,CDKN1A,CHFR,CIB1,CRYAB,CSNK1E,CUL3,DCLK2,E2F1,E2F2,E2F3,EGFR,ERCC1,ESPL1,FBXW7,GPC1,HIF1A,IRAK4,IRF1,JAK1,LRP6,MAD2L1,MCRS1,MMP14,MYC,NINL,PARP1,PARP2,PDK2,PIP4K2A,PLK1,POLB,PRMT1,PTPN11,PTTG1,RAE1,RB1,SAC3D1,SIRT1,SKP2,SMARCB1,SREBF1,TGFBR1,TGFBR2,TOP2A,TP53,TP63,TPX2,WNK1,XRCC2	60
Cell Cycle	G2/M phase transition	4.90E-07		0.711	ANAPC4,ANAPC5,BCL2,BIRC5,BLM,Cald1,CCND1,CCNE1,CDC25B,CDC25C,CDC5L,CDK1,CDK2,CDKN1A,CEBPA,CHEK2,ELAC2,EPOR,FANCD2,FOXM1,GADD45B,GADD45G,IGF2,JUNB,LGALS1,MAD2L1,MDM2,MELK,MYC,NES,PARP1,PLK1,POLB,PTTG1,RAC1,RB1,RELA,RRM2B,SKP2,TGFBR2,THOC1,TP53,TP53BP2	43
Cancer	neuroepithelial tumor	5.00E-07		1.968	AKAP12,ARRB1,BAG1,BCL2L1,BIRC5,BRCA2,CCND1,CDKN1A,CDKN2A,CDKN2C,CHEK2,CLEC2D,CLK4,CXCL16,E2F1,EGFR,ENC1,EPHA2,ETV4,EZH2,FGF1,FKBP1A,FOXM1,FURIN,GFAP,GSTM5,HBEGF,HES6,HIF1A,HIPK2,HSPA5,ID2,IDH1,IDH2,IGF1R,IGF2,IGFBP2,ING4,LRIG1,MDM2,MMP14,MTOR,MYC,NES,NF1,NOTCH1,NR2F6,PDGFB,PDGFC,PIK3CA,PIK3R1,PKM,PRKCB,PTTG1,RAC1,RB1,RBL1,SDHB,SEMA5A,SLC9A3R1,SRC,TAZ,TGFB2,TNC,TNFRSF1A,TOP2A,TP53,VAV3,VHL	69
Neurological Disease	central nervous system tumor	5.12E-07		1.818	ACTA2,ADAM12,AEBP1,AKAP12,AKNA,ALDOC,ANXA2,APOBEC1,ARHGEF2,ARRB1,ASS1,B3GAT1,BAG1,BAX,Bbc3,BCL2,BCOR,BIRC5,BRCA2,C3,CAD,Camk2b,CCDC41,CCND1,CDKN2A,CDKN2C,CHEK2,CHRNB1,CLEC2D,CLK4,CXCL16,DAPK1,DHRS4,DLL1,E2F1,E2F3,EGFR,EGR1,EMP3,ENC1,ENO3,EPHA2,ETV4,EZH2,FGF1,FKBP1A,FOLR1,FOXG1,FOXM1,FURIN,GFAP,GNB4,GSTM5,HBEGF,HES6,HIPK2,HMOX1,HSPA5,ID1,ID2,IDH1,IDH2,IFITM2,IGF1R,IGF2,IGFBP2,IL6R,ING4,KRIT1,LGALS…	130
Cancer	central nervous system tumor	5.12E-07		1.818	ACTA2,ADAM12,AEBP1,AKAP12,AKNA,ALDOC,ANXA2,APOBEC1,ARHGEF2,ARRB1,ASS1,B3GAT1,BAG1,BAX,Bbc3,BCL2,BCOR,BIRC5,BRCA2,C3,CAD,Camk2b,CCDC41,CCND1,CDKN2A,CDKN2C,CHEK2,CHRNB1,CLEC2D,CLK4,CXCL16,DAPK1,DHRS4,DLL1,E2F1,E2F3,EGFR,EGR1,EMP3,ENC1,ENO3,EPHA2,ETV4,EZH2,FGF1,FKBP1A,FOLR1,FOXG1,FOXM1,FURIN,GFAP,GNB4,GSTM5,HBEGF,HES6,HIPK2,HMOX1,HSPA5,ID1,ID2,IDH1,IDH2,IFITM2,IGF1R,IGF2,IGFBP2,IL6R,ING4,KRIT1,LGALS…	130
Neurological Disease	tauopathy	5.40E-07			ABAT,ACTA2,ACTB,ADAM12,AGRN,AGT,AIFM1,ALDH5A1,ANP32A,APBB2,APBB3,APOBEC1,APOC1,APOC4,APOE,APP,ATAD2,ATP5A1,ATP6V1G2,BACE1,BAX,BCL2,BCL2L11,BGN,BIN1,BLMH,C1orf151-NBL1/NBL1,C3,CAMK2A,CAPN1,CASP6,CASP9,CD14,CD74,CDK1,CDK2,CDK5R1,CDKN2A,CHRM3,CHRNA4,CLUH,CTSB,CTSD,CXCL16,CXCR4,CYP46A1,CYP7B1,DDB2,DDIT3,DHCR24,DHCR7,DLL1,DNM1L,DPYSL2,DYRK1A,EBP,ECE2,EEF1G,EEF2,EIF4EBP1,EPRS,FDPS,FIS1,G3BP1,GABRB3,GFA…	167
Psychological Disorders	tauopathy	5.40E-07			ABAT,ACTA2,ACTB,ADAM12,AGRN,AGT,AIFM1,ALDH5A1,ANP32A,APBB2,APBB3,APOBEC1,APOC1,APOC4,APOE,APP,ATAD2,ATP5A1,ATP6V1G2,BACE1,BAX,BCL2,BCL2L11,BGN,BIN1,BLMH,C1orf151-NBL1/NBL1,C3,CAMK2A,CAPN1,CASP6,CASP9,CD14,CD74,CDK1,CDK2,CDK5R1,CDKN2A,CHRM3,CHRNA4,CLUH,CTSB,CTSD,CXCL16,CXCR4,CYP46A1,CYP7B1,DDB2,DDIT3,DHCR24,DHCR7,DLL1,DNM1L,DPYSL2,DYRK1A,EBP,ECE2,EEF1G,EEF2,EIF4EBP1,EPRS,FDPS,FIS1,G3BP1,GABRB3,GFA…	167
Cell Cycle	arrest in S phase	7.09E-07			BCL2,BID,BLM,CAMK2N1,CCND1,CDC25A,CDC25C,CDC7,CDK1,CDK2,CDKN2A,CHAF1A,E2F1,E2F6,EPOR,LGALS1,MTCH2,NRAS,OSGIN1,PLK1,POLH,PRKAA2,RB1,RBL1,REV1,SRC,STK11,TFDP1,TP53,TYMS	30
Cancer	hematological neoplasia	7.41E-07		-1.193	ADORA1,AIMP1,AMPH,ANXA2,ARID5B,ATP1A1,ATP4A,ATP6V1B2,AURKA,B2M,BAX,BCL10,BCL2,BCL2L1,BCL2L11,BCOR,BIRC5,BLM,BMF,BRCA2,CCND1,CCNDBP1,CD14,CD163,CD274,CD59,CD74,CD80,CDC20,CDC25A,CDK1,CDK2,CDKN1A,CDKN2A,CDKN2C,CEBPA,CEBPB,CHAF1A,CHEK2,CHFR,CHIC2,CHRNB1,CRBN,CRYAB,CSE1L,CUL1,CXCR4,CYR61,DCK,DDB2,DDX51,DNM1L,DNMT1,DNMT3B,DTX1,DUSP4,E2F1,E2F2,E2F3,EGFR,EGR1,EIF4EBP1,ENC1,EPHA2,EPHX1,EPOR,ESPL1,ETS1,EX…	263
Hematological Disease	hematological neoplasia	7.41E-07		-1.193	ADORA1,AIMP1,AMPH,ANXA2,ARID5B,ATP1A1,ATP4A,ATP6V1B2,AURKA,B2M,BAX,BCL10,BCL2,BCL2L1,BCL2L11,BCOR,BIRC5,BLM,BMF,BRCA2,CCND1,CCNDBP1,CD14,CD163,CD274,CD59,CD74,CD80,CDC20,CDC25A,CDK1,CDK2,CDKN1A,CDKN2A,CDKN2C,CEBPA,CEBPB,CHAF1A,CHEK2,CHFR,CHIC2,CHRNB1,CRBN,CRYAB,CSE1L,CUL1,CXCR4,CYR61,DCK,DDB2,DDX51,DNM1L,DNMT1,DNMT3B,DTX1,DUSP4,E2F1,E2F2,E2F3,EGFR,EGR1,EIF4EBP1,ENC1,EPHA2,EPHX1,EPOR,ESPL1,ETS1,EX…	263
Cell Death and Survival	apoptosis of lung cancer cell lines	7.78E-07		-1.986	AIFM1,AREG/AREGB,ATAD2,BAP1,BAX,BCL2,BCL2L1,BCL2L11,BIRC5,BOK,BRCA2,CASP9,CDKN1A,CDKN2A,CDKN2C,CEBPA,CEBPB,COX5A,DUSP1,E2F1,EGFR,EPHA2,EXOG,FAS,FDXR,GADD45B,GPX1,HIF1A,HIPK2,HSPA5,ID3,IGF1R,IGF2,IL6ST,KLF6,LCN2,LGALS3,LGALS8,MDM2,MTOR,MYC,NOTCH1,OGT,ORAI1,OSGIN1,PARP1,PIDD,PIK3CA,PLK1,PML,POLH,PTPRO,RAC1,RB1,RELA,RHOB,RHOBTB2,SERPINF1,SIRT1,SKP2,SRC,SSRP1,TP53,TP63,UACA,ZEB1	66
Cell Death and Survival	apoptosis of tumor cells	7.89E-07		-0.347	ADAM12,AIFM1,AIMP1,ANXA2,B2M,BAG1,BAX,BCL2,BCL2L1,BCL2L11,BEX2,BID,BIRC5,BOK,BSG,BTRC,CASP6,CASP9,CDC25B,CDC45,CDC6,CDK1,CDK2,CDKN1A,CDKN2A,COL18A1,CTSB,DAPK1,DDIT3,DNMT3B,E2F1,E2F2,EGFR,EIF3F,ETS1,FAS,FEM1B,FLT1,FMOD,FOXO1,HBEGF,HIF1A,HIPK2,HSPB8,Ifi202b,IGF1R,IL6ST,IRF1,IRF5,ITGAV,ITPR1,JUN,KEAP1,LGALS1,MAP3K1,MAPK1,MCM2,MDM2,MEF2C,MFGE8,MTOR,MYC,NGFR,NOTCH1,NRAS,PARP1,PHLDA1,PIK3R1,PIM3,PLK1,P…	95
Tumor Morphology	apoptosis of tumor cells	7.89E-07		-0.347	ADAM12,AIFM1,AIMP1,ANXA2,B2M,BAG1,BAX,BCL2,BCL2L1,BCL2L11,BEX2,BID,BIRC5,BOK,BSG,BTRC,CASP6,CASP9,CDC25B,CDC45,CDC6,CDK1,CDK2,CDKN1A,CDKN2A,COL18A1,CTSB,DAPK1,DDIT3,DNMT3B,E2F1,E2F2,EGFR,EIF3F,ETS1,FAS,FEM1B,FLT1,FMOD,FOXO1,HBEGF,HIF1A,HIPK2,HSPB8,Ifi202b,IGF1R,IL6ST,IRF1,IRF5,ITGAV,ITPR1,JUN,KEAP1,LGALS1,MAP3K1,MAPK1,MCM2,MDM2,MEF2C,MFGE8,MTOR,MYC,NGFR,NOTCH1,NRAS,PARP1,PHLDA1,PIK3R1,PIM3,PLK1,P…	95
DNA Replication, Recombination, and Repair	formation of spindle fibers	8.15E-07		-1.455	AURKA,BIRC5,CDKN1A,CSNK1D,DCLK1,HAUS1,HAUS3,HAUS6,HAUS8,HDAC3,KIF2C,KIF4A,Mapk1ip1,MCRS1,MDM2,NDE1,NEDD1,NINL,NUBP1,NUMA1,PAFAH1B1,PLK1,RAN,RCC1,RINT1,SAC3D1,SASS6,TP53,TPX2,TUBB,WWC1	31
Cellular Assembly and Organization	formation of spindle fibers	8.15E-07		-1.455	AURKA,BIRC5,CDKN1A,CSNK1D,DCLK1,HAUS1,HAUS3,HAUS6,HAUS8,HDAC3,KIF2C,KIF4A,Mapk1ip1,MCRS1,MDM2,NDE1,NEDD1,NINL,NUBP1,NUMA1,PAFAH1B1,PLK1,RAN,RCC1,RINT1,SAC3D1,SASS6,TP53,TPX2,TUBB,WWC1	31
Cancer	hepatocellular carcinoma	8.18E-07		0.534	ADAM12,ADAM17,ADAMTS1,ALPL,AMPH,ANLN,ANXA2,AREG/AREGB,ARF1,ARID2,ASF1B,ATP1B3,AURKA,BCL2,BIRC2,BIRC5,BRCA2,BSG,C1S,CA2,CABYR,CCND1,CCNDBP1,CD14,CDC25B,CDK14,CDKN1A,CDKN2A,CENPA,CRELD2,CSE1L,CSF1,CSPP1,CTSD,Cyp2b13/Cyp2b9,E2F1,EGFR,ENPP4,ENTPD5,EPHA2,ERCC1,FBXO4,FGFR1,FGL1,FLT1,FOXM1,GLUD1,H2AFY,HIF1A,HPX,HSPA5,IFNAR2,IGF2,IQGAP2,JUN,KCTD2,KEAP1,LMCD1,LTBR,MAPK11,MCRS1,MDM2,MED30,MMP14,MMP2,MTOR,M…	123
Gastrointestinal Disease	hepatocellular carcinoma	8.18E-07		0.534	ADAM12,ADAM17,ADAMTS1,ALPL,AMPH,ANLN,ANXA2,AREG/AREGB,ARF1,ARID2,ASF1B,ATP1B3,AURKA,BCL2,BIRC2,BIRC5,BRCA2,BSG,C1S,CA2,CABYR,CCND1,CCNDBP1,CD14,CDC25B,CDK14,CDKN1A,CDKN2A,CENPA,CRELD2,CSE1L,CSF1,CSPP1,CTSD,Cyp2b13/Cyp2b9,E2F1,EGFR,ENPP4,ENTPD5,EPHA2,ERCC1,FBXO4,FGFR1,FGL1,FLT1,FOXM1,GLUD1,H2AFY,HIF1A,HPX,HSPA5,IFNAR2,IGF2,IQGAP2,JUN,KCTD2,KEAP1,LMCD1,LTBR,MAPK11,MCRS1,MDM2,MED30,MMP14,MMP2,MTOR,M…	123
Hepatic System Disease	hepatocellular carcinoma	8.18E-07		0.534	ADAM12,ADAM17,ADAMTS1,ALPL,AMPH,ANLN,ANXA2,AREG/AREGB,ARF1,ARID2,ASF1B,ATP1B3,AURKA,BCL2,BIRC2,BIRC5,BRCA2,BSG,C1S,CA2,CABYR,CCND1,CCNDBP1,CD14,CDC25B,CDK14,CDKN1A,CDKN2A,CENPA,CRELD2,CSE1L,CSF1,CSPP1,CTSD,Cyp2b13/Cyp2b9,E2F1,EGFR,ENPP4,ENTPD5,EPHA2,ERCC1,FBXO4,FGFR1,FGL1,FLT1,FOXM1,GLUD1,H2AFY,HIF1A,HPX,HSPA5,IFNAR2,IGF2,IQGAP2,JUN,KCTD2,KEAP1,LMCD1,LTBR,MAPK11,MCRS1,MDM2,MED30,MMP14,MMP2,MTOR,M…	123
Cell Death and Survival	apoptosis of cervical cancer cell lines	9.05E-07		0.090	AIFM1,BAG1,BAX,BBS4,BCL2,BCL2L1,BCL2L11,BID,BIRC2,BIRC5,BNIP2,BNIP3L,BOK,CDC20,CDC6,CDC7,CDCA2,CDK1,CDKN1A,CDKN2A,CDKN2C,CEBPA,CHMP5,CIDEB,COX5A,CSNK2A2,CTSB,DAPK1,DDIT3,E2F1,EGFR,EXOG,FAS,FKBP8,FOS,GADD45B,GADD45G,GNA11,HSPB2,HTRA2,IMMT,IRF1,IRF5,JUN,KHDRBS1,MAP3K1,MAPK1,MCM10,MCOLN1,MCRS1,MIB1,MSN,MSX1,MTOR,MYC,NAPA,NDRG2,NEDD9,NFKBIZ,NME4,PAK4,PARP1,PBK,PDCD6IP,PDPK1,PIK3CA,PLK1,PML,PRPF19,RAC…	86
Cell Death and Survival	cell death of bone cancer cell lines	9.27E-07		1.273	AIFM1,ARRB2,ATAD2,BAG1,BAX,BCL2,BHLHE40,BID,BIRC5,BMPR1B,CASP9,CDC7,CDK2,CDKN1A,CDKN2A,CHEK2,DPP8,DRAM1,E2F1,E2F3,ETHE1,ETS1,FAS,IGF1R,IGFBP5,IRF1,KITLG,LAMP2,MAP3K1,MDM2,MFN2,MIF,MYC,NUAK1,NUPR1,OGT,OSGIN1,PIAS1,PLK1,PML,PRKAA2,PRKCA,PRKCB,PTTG1,RAD51,RASA1,RB1,RBBP6,RELA,STAT2,SUMO1,THOC1,TP53,TP53BP2,TP63,TRAF4,TRIM28,UIMC1	58
Cell Cycle	ploidy of cells	9.35E-07		-0.713	AURKA,BAX,BCL2,BIRC5,BTRC,BUB3,CDC20,CDKN1A,CHFR,CIB1,CRYAB,CSNK1E,CUL3,DCLK2,E2F1,E2F2,E2F3,EGFR,ERCC1,ESPL1,FBXW7,IRAK4,IRF1,JAK1,LRP6,MAD2L1,MCRS1,MYC,NINL,PARP1,PARP2,PDK2,PIP4K2A,PLK1,POLB,PRMT1,PTTG1,RAE1,RB1,SAC3D1,SIRT1,SKP2,SMARCB1,SREBF1,TGFBR1,TGFBR2,TP53,TP63,WNK1,XRCC2	50
Cell Cycle	arrest in G1 phase	9.83E-07			AATF,AKAP12,BCL2,BHLHE40,BIRC5,BTRC,CAMK1,CAMKK2,CCND1,CCND2,CCNE1,CCNG1,CDC25A,CDC25B,CDC6,CDCA2,CDK2,CDKN1A,CDKN2A,CEBPA,CEBPB,CHEK2,CREM,CSF1,CYR61,DDIT3,DUSP1,E2F1,E2F2,E2F3,EGFR,EPB41L1,EPOR,EZH2,FKBP1A,FOXM1,FOXO1,FZR1,GNL3,GPN3,GSG2,ID3,ILK,ING2,ITGAV,JUN,KLF6,LGALS1,LGALS3,LMNA,LRWD1,MAPK1,MAPK3,MAPK6,MCM7,MDM2,MTBP,MTOR,MYBL2,MYC,NFKB1,NOTCH1,OMG,ORC3,PARP1,PIAS1,PPARGC1B,RASSF1,RASSF3,R…	90
Cancer	hemangioma	1.02E-06		-0.877	ADCYAP1R1,AGRN,ANGPT2,ANTXR1,BAI3,CACNB2,CCNE1,CX3CL1,CXCR7,DCLK1,E2F1,EDNRB,FBXO4,FLT1,GPM6B,IDH1,IGF1R,IGF2,IGFBP5,IQGAP2,KIF1B,KRIT1,LIG1,LPHN1,MUTYH,NOTCH4,NRCAM,NTRK2,PDCD10,PDGFC,RB1,RINT1,S100A4,SERPINE2,SLC9A3R2,SNPH,SPON2,STK11,THY1,TP53,TUSC2,VCAM1,VHL	43
Post-Translational Modification	ubiquitination of protein	1.03E-06		-0.772	AIMP2,ARRB1,ARRB2,BCL10,BCL2,BIRC2,BTRC,CAPN1,CDKN2A,CHFR,COMMD1,CRYAB,CUL1,CUL3,DDB2,DNAJB2,ENC1,FBXL5,FBXO25,FBXO3,FBXO4,FBXO6,FBXW2,FBXW7,FGFR3,FKBP1A,GTPBP4,HDAC6,HERC4,HSPA5,ISG15,KEAP1,KLHL21,KLHL7,MAP3K1,MAPT,MDM2,MGRN1,NDFIP2,NEDD4,OS9,PDZRN3,PELI1,PIAS1,PLK1,PRICKLE1,PRPF19,PSMD10,RASSF1,RIPK2,RNF103,RNF11,RNF167,RNF182,RNF4,RNF6,SAE1,Siah1b,SKP1,SKP2,ST13,TCEB1,TGFBR1,TNFAIP1,TOPORS,TRA…	87
Cell Death and Survival	apoptosis of central nervous system cells	1.04E-06		0.724	ADORA1,AIFM1,ANP32A,APAF1,APP,ATXN1,BAX,Bbc3,BCL2,BCL2L1,BCL2L12,CAPN1,CASP9,CDK1,CDK5R1,CDKN1A,CRYAB,DAPK1,E2F1,EGR1,F2R,FAM134B,FAS,FLT1,FOS,GLRX,GNAO1,HK2,HSPA5,IGF1R,IL6ST,ITSN1,JUN,KLF6,MAP1B,MAP3K1,MAP3K12,MECP2,MEF2C,NFKB1,NFKBIB,NGFR,NPTX1,NTRK2,P4HB,PIK3CA,PPARGC1A,RB1,RELA,RPS3,SERPINF1,SGK1,SH3KBP1,SHC3,SIRT1,ST8SIA1,TNFRSF1A,TP53,TP63,UNG,XRCC2	61
Cellular Growth and Proliferation	cytostasis	1.04E-06		0.164	Abcb1b,ABCC3,ABCC5,ADK,ADORA1,ANP32A,BAP1,BHLHE40,BIRC5,BMPR1A,BMPR1B,CAMK2A,CASP6,CCND1,CDCA8,CDKN1A,CDKN2A,CDKN2C,CEBPB,CHEK2,COL18A1,CYR61,EGFR,EGR1,ETS1,FABP7,FAS,FGF1,FGFR1,FLT1,G3BP1,GBP2,HBP1,HDAC6,ID1,ID2,IGF1R,IL6R,ING4,IRF1,JUN,KLF6,LCK,LXN,MDM2,MEIS1,MIF,MXI1,MYC,NFATC2,NFKB1,NME3,NOTCH1,NRAS,PCYOX1,PDPK1,PIDD,PLAGL2,PML,PPP1R15A,PRKCA,PRKCB,PRMT1,PTPRA,RAC1,RB1,RBL1,RERG,RHOD,RSU1,RXR…	94
Cell Cycle	G1 phase of bone cancer cell lines	1.10E-06			CCND1,CCNE1,CDC25B,CDK2,CDKN1A,CDKN2A,DUSP1,FOXM1,FZR1,GNL3,MDM2,MTBP,MTOR,MYBL2,MYC,ORC3,RASSF3,RB1,RBL1,RPL23,TP53,YWHAQ	22
Cancer	head and neck tumor	1.15E-06		0.245	ABCC3,ACTA2,ADAM12,ADAMTS1,ADSL,AEBP1,AKAP1,AKAP12,AKNA,ALDOC,ALYREF,ANGPT2,ANXA2,APOBEC1,ARHGEF2,ARRB1,ASS1,ATP5J,AURKA,B3GAT1,BAG1,BAX,Bbc3,BCL2,BCOR,BGN,BIRC5,BRCA2,BSG,C3,CAD,CALCA,Camk2b,CCDC41,CCND1,CCND2,CDC20,CDC7,CDK1,CDKN1A,CDKN2A,CDKN2C,CHRM3,CHRNB1,CLEC2D,CLK4,CRABP1,CRYAB,CTTN,CXCL16,CXCR4,DAPK1,DHRS4,DLL1,DNMT1,DUSP1,E2F1,E2F3,ECE2,EGFR,EGR1,EMP3,ENC1,ENO3,EPHA2,EPS15,ERCC1,ERCC4,ES…	209
Cell Cycle	interphase of connective tissue cells	1.18E-06		1.460	ATF3,BIRC5,BLM,CCND1,CCNE2,CDC25C,CDC7,CDK2,CDKN1A,CDKN2A,CHEK2,CUL3,E2F1,E2F2,E2F3,ID2,ID3,JUN,JUNB,MAPK1,MAPK3,MDM2,MYBL2,MYC,PARP1,PLK2,PTPN11,RAC1,RB1,RELA,SKP2,SMARCA2,SRSF2,TFDP1,TP53	35
Cell Death and Survival	cell death of lung cancer cell lines	1.39E-06		-1.524	ADAM17,AIFM1,AREG/AREGB,ATAD2,BAP1,BAX,BCL2,BCL2L1,BCL2L11,BIRC5,BOK,BRCA2,CASP9,CDKN1A,CDKN2A,CDKN2C,CEBPA,CEBPB,COX5A,DDIT3,DUSP1,E2F1,EGFR,EPHA2,EXOG,FAS,FDXR,FOXO1,GADD45B,GPX1,HIF1A,HIPK2,HK1,HSPA5,ID3,IGF1R,IGF2,IL6ST,JUN,KLF6,LCN2,LGALS3,LGALS8,MDM2,MTOR,MYC,NOTCH1,OGT,ORAI1,OSGIN1,PARP1,PIDD,PIK3CA,PLK1,PML,POLH,PTPRO,RAC1,RB1,RELA,RHOB,RHOBTB2,RRM2B,SERPINF1,SIRT1,SKP2,SLC7A11,SRC,SSRP1,…	75
Cell Death and Survival	cell death of central nervous system cells	1.47E-06		1.156	ADAM12,ADORA1,AIFM1,ANP32A,APAF1,APOE,APP,ATXN1,ATXN3,BAG1,BAX,Bbc3,BCL2,BCL2L1,BCL2L11,BCL2L12,BID,CAPN1,CASP6,CASP9,CDC25A,CDK1,CDK2,CDK5R1,CDKN1A,CDKN2A,CRYAB,CTSD,DAPK1,DDIT3,DNM1L,E2F1,EGR1,F2R,FAM134B,FAS,FLT1,FOS,FOXG1,FOXO1,GBA,GLRX,GNAO1,GPT,GRIA2,HDAC3,HK2,HSPA5,HTRA2,IGF1R,IL6ST,ITSN1,JUN,JUNB,KLF6,LCN2,MAP1B,MAP3K1,MAP3K12,MAPK1,MAPT,MECP2,MEF2C,MFN2,NFKB1,NFKBIB,NGFR,NPTX1,NTRK2,P4HB…	103
Cell Cycle	arrest in interphase of fibroblasts	1.51E-06			BLM,CCND1,CDC25C,CDKN1A,CDKN2A,CHEK2,E2F1,E2F2,E2F3,MAPK1,MAPK3,MYBL2,MYC,PARP1,PTPN11,RB1,RELA,SMARCA2,SRSF2,TFDP1,TP53	21
DNA Replication, Recombination, and Repair	DNA replication	1.59E-06		1.738	AAGAB,ABCB6,APP,AREG/AREGB,BCL2,BRCA2,CACYBP,CCDC88A,CCNE1,CCNE2,CDC25A,CDC6,CDC7,CDK1,CDK2,CDKN1A,CDT1,CTC1,CUL1,CUL4A,DBF4,DNAJC2,E2F1,E2F2,EGFR,ERCC1,ESCO2,ESRRA,FEN1,FOXM1,FYN,GADD45G,GTPBP4,HBEGF,HELB,ID1,ID3,IGF1R,ING4,JUN,KIAA0101,KITLG,LIG1,MAPK1,MCM2,MCM7,MYC,NT5M,ORC3,ORC4,ORC5,ORC6,PARP1,PDGFA,PDGFB,PDGFC,PLK1,POLA2,POLB,POLD1,POLD2,POLD3,POLD4,POLE,POLH,PPARGC1A,RAC1,RB1,RFC1,RFC3,RIN…	90
Organismal Development	size of body	1.64E-06		0.939	AAAS,ACOT13,ADAM17,ADAMTS1,ADCYAP1R1,AEBP1,AGT,AHNAK,AKAP6,ALDH5A1,ALPL,Ank2,ANXA2,APBB2,APLNR,APOE,APP,APRT,AQP11,AREG/AREGB,ARHGAP35,ARID5B,ARL6IP5,ARRB1,ARRB2,ARSB,ATP2A2,BACE1,BACE2,BAX,BBS2,BBS4,BCAT2,BCL2,BCL2L11,BGN,BIRC2,BLMH,BMF,BMPER,BNIP3L,BRCA2,BSG,C3,CA14,CASP6,CASP9,CCL13,CCND1,Cd59a,CD74,CD81,CD9,CDK2,CDKN1A,CDKN2A,CDKN2C,CEBPA,CELF1,CHRM3,CIDEB,Ckmt1,CKMT2,CLCN3,CNTN1,CPLX1,CSF1,C…	291
Cellular Assembly and Organization	growth of plasma membrane projections	1.67E-06		1.757	ADAM17,Aldh1a7,ANP32A,APBB2,APOE,APP,BAG1,BAIAP2,BAX,BCAN,BCL2,BMPR1A,CAMK1,CCL13,CD47,CD9,CDK1,CDK2,CDK5R1,CDKN1A,CSF1,CSNK1D,CSNK1E,CSPG5,CSRP1,DCLK1,DDR1,DNER,DNM1L,DPYSL2,DPYSL3,DPYSL5,DYRK1A,E2F1,EGFR,EGR1,EIF4EBP1,ELMO2,EPHA2,EPHB2,EXOC4,EXOC7,EXT1,EXTL3,FAS,FECH,FGF1,FGFR1,FGFR3,FKBP5,FLT1,FOXG1,FYN,FZD3,FZR1,GAS7,GFAP,GNAO1,GPHN,GPR3,GRK5,IGSF9,IL6R,ILK,ITGA3,JUN,KIF23,KITLG,KLF7,LGALS1,M…	153
Cell Death and Survival	apoptosis of bone cancer cell lines	1.68E-06		1.033	AIFM1,ARRB2,ATAD2,BAG1,BAX,BCL2,BHLHE40,BIRC5,BMPR1B,CASP9,CDK2,CDKN1A,CDKN2A,CHEK2,E2F1,E2F3,ETHE1,ETS1,FAS,IGF1R,IGFBP5,IRF1,KITLG,MAP3K1,MDM2,MFN2,MIF,MYC,NUAK1,NUPR1,OGT,OSGIN1,PIAS1,PLK1,PML,PRKAA2,PRKCA,PRKCB,PTTG1,RASA1,RB1,RBBP6,RELA,STAT2,THOC1,TP53,TP53BP2,TP63,TRAF4,TRIM28,UIMC1	51
Cellular Assembly and Organization	organization of cytoplasm	1.95E-06	Increased	2.644	ABCD1,ABI1,ACTB,ADAM12,ADCY1,ADM,AGFG1,AGRN,AGT,AKAP12,AKTIP,ALDOA,AMIGO1,ANGPT2,ANP32A,ANTXR1,APOE,APP,AREG/AREGB,ARHGAP20,ARHGEF2,ARHGEF4,ARPC1A,ARRB1,ARSA,ARSB,ASCL1,ATF3,ATL2,ATXN1,B9D2,BACE1,BAG4,BAIAP2,BAX,BBS2,BBS4,BCL2,BCS1L,BFSP2,BIRC5,BNIP1,BNIP2,BORA,BSG,C1orf151-NBL1/NBL1,C1QBP,CAMK2A,CAP1,CAPZB,CASQ1,CAV2,CCDC88A,CCL13,CD47,CD81,CD9,CDC20,CDC25B,CDC42EP4,CDH13,CDH4,CDK5R1,CDKN1A,CDKN…	402
Cellular Function and Maintenance	organization of cytoplasm	1.95E-06	Increased	2.644	ABCD1,ABI1,ACTB,ADAM12,ADCY1,ADM,AGFG1,AGRN,AGT,AKAP12,AKTIP,ALDOA,AMIGO1,ANGPT2,ANP32A,ANTXR1,APOE,APP,AREG/AREGB,ARHGAP20,ARHGEF2,ARHGEF4,ARPC1A,ARRB1,ARSA,ARSB,ASCL1,ATF3,ATL2,ATXN1,B9D2,BACE1,BAG4,BAIAP2,BAX,BBS2,BBS4,BCL2,BCS1L,BFSP2,BIRC5,BNIP1,BNIP2,BORA,BSG,C1orf151-NBL1/NBL1,C1QBP,CAMK2A,CAP1,CAPZB,CASQ1,CAV2,CCDC88A,CCL13,CD47,CD81,CD9,CDC20,CDC25B,CDC42EP4,CDH13,CDH4,CDK5R1,CDKN1A,CDKN…	402
Cell Death and Survival	apoptosis of brain cells	1.97E-06		0.514	ADORA1,AIFM1,ANP32A,APAF1,APP,ATXN1,BAX,Bbc3,BCL2,BCL2L1,CAPN1,CASP9,CDK1,CDK5R1,CDKN1A,DAPK1,E2F1,EGR1,FAS,FLT1,FOS,GLRX,GNAO1,HK2,HSPA5,IGF1R,ITSN1,JUN,KLF6,MAP1B,MAP3K1,MECP2,MEF2C,NFKB1,NFKBIB,NGFR,NPTX1,NTRK2,P4HB,PIK3CA,PPARGC1A,RB1,RELA,RPS3,SERPINF1,SGK1,SHC3,SIRT1,ST8SIA1,TNFRSF1A,TP53,TP63,UNG,XRCC2	54
Cell Cycle	interphase of lung cancer cell lines	1.98E-06		-1.067	ANXA2,BAP1,BTRC,CDKN1A,CDKN2A,CHEK2,CYR61,HMOX1,MDM2,MTBP,MYC,NOTCH1,PIAS1,POLD4,RASSF3,RB1,RFFL,RRM2B,SRC,TP53,TP63,TRAF2,TRPC1,TUSC2	24
Cell Cycle	arrest in G1 phase of bone cancer cell lines	2.06E-06			CCND1,CCNE1,CDC25B,CDK2,CDKN1A,CDKN2A,DUSP1,FOXM1,GNL3,MDM2,MTBP,MTOR,MYBL2,MYC,ORC3,RASSF3,RB1,RBL1,RPL23,TP53	20
Cell Cycle	entry into interphase	2.11E-06	Increased	3.248	AGT,APP,BHLHE40,BUB1B,CCND1,CCNE1,CDC20,CDC25A,CDC6,CDK2,CDKN1A,CDKN2A,CDKN2C,CEBPB,CHEK2,E2F1,E2F2,E2F3,E2F6,EGR1,FGF1,FOS,FOXM1,FZR1,GPC1,HBEGF,HINFP,HMOX1,ID2,ID3,IGF1R,IL6R,JUN,JUNB,KITLG,LMNA,MAD2L1,MAX,MCM10,MEIS2,MTOR,MYBL2,MYC,PLK2,PTPN11,PTPRA,RB1,SKP2,SMARCB1,SOD2,SRC,ST8SIA1,TFDP1,TP53,TRIM21,UHRF1,USP8,VPS18	58
Cellular Growth and Proliferation	proliferation of carcinoma cell lines	2.20E-06		0.971	ADAM17,ANXA2,APAF1,BAX,BID,BIRC5,BMPR1A,BSG,C1QBP,CALCA,CDCA4,CDCA5,CDK14,CDK2,CDK5R1,CDKN1A,CEBPA,CSTF2,CXCR4,CYR61,DNAJB4,DYNC1H1,E2F1,EGFR,EGR1,EMP1,ERCC1,EZH2,FOXM1,FSCN1,FUT8,GNG7,H2AFY,HK1,HK2,HMOX1,HOXA1,ID1,IDH2,IGF1R,IGF2,IGF2R,IL6ST,IRF1,ITGB8,ITPR1,JUN,KEAP1,KITLG,LCN2,MAP2K7,MAPK1,MDM2,MTOR,MYC,NFKBIB,NOTCH1,OSGIN1,PDGFC,PIK3CA,PIK3CB,PIK3R1,PLK1,PRKCB,PTPRO,RAC1,RASSF1,RB1,RELA,RHOB,…	92
Cellular Development	proliferation of carcinoma cell lines	2.20E-06		0.971	ADAM17,ANXA2,APAF1,BAX,BID,BIRC5,BMPR1A,BSG,C1QBP,CALCA,CDCA4,CDCA5,CDK14,CDK2,CDK5R1,CDKN1A,CEBPA,CSTF2,CXCR4,CYR61,DNAJB4,DYNC1H1,E2F1,EGFR,EGR1,EMP1,ERCC1,EZH2,FOXM1,FSCN1,FUT8,GNG7,H2AFY,HK1,HK2,HMOX1,HOXA1,ID1,IDH2,IGF1R,IGF2,IGF2R,IL6ST,IRF1,ITGB8,ITPR1,JUN,KEAP1,KITLG,LCN2,MAP2K7,MAPK1,MDM2,MTOR,MYC,NFKBIB,NOTCH1,OSGIN1,PDGFC,PIK3CA,PIK3CB,PIK3R1,PLK1,PRKCB,PTPRO,RAC1,RASSF1,RB1,RELA,RHOB,…	92
Cancer	head and neck cancer	2.46E-06		0.720	ABCC3,ACTA2,ADAM12,ADAMTS1,ADSL,AEBP1,AKAP1,AKAP12,AKNA,ALDOC,ANGPT2,ANXA2,APOBEC1,ARHGEF2,ARRB1,ASS1,ATP5J,AURKA,BAG1,BAX,Bbc3,BCL2,BCOR,BGN,BRCA2,BSG,C3,CAD,CALCA,Camk2b,CCDC41,CCND1,CCND2,CDC20,CDC7,CDK1,CDKN1A,CDKN2A,CDKN2C,CHRM3,CHRNB1,CLEC2D,CLK4,CRABP1,CRYAB,CTTN,CXCL16,CXCR4,DAPK1,DHRS4,DLL1,DNMT1,DUSP1,E2F1,E2F3,ECE2,EGFR,EGR1,EMP3,ENC1,ENO3,EPHA2,EPS15,ERCC1,ERCC4,ESRRA,ETS1,EZH2,FABP5,…	199
Nervous System Development and Function	growth of neurites	2.63E-06		1.739	ADAM17,Aldh1a7,ANP32A,APBB2,APOE,APP,BAG1,BAIAP2,BAX,BCAN,BCL2,BMPR1A,CAMK1,CCL13,CD47,CD9,CDK1,CDK2,CDK5R1,CDKN1A,CSF1,CSNK1D,CSNK1E,CSPG5,CSRP1,DCLK1,DDR1,DNER,DNM1L,DPYSL2,DPYSL3,DPYSL5,DYRK1A,E2F1,EGFR,EGR1,EIF4EBP1,ELMO2,EPHA2,EPHB2,EXOC4,EXOC7,EXT1,EXTL3,FAS,FECH,FGF1,FGFR1,FGFR3,FKBP5,FLT1,FOXG1,FZD3,FZR1,GAS7,GFAP,GNAO1,GPHN,GPR3,GRK5,IGSF9,IL6R,ILK,ITGA3,JUN,KIF23,KITLG,KLF7,LGALS1,MAP1B…	151
Cellular Assembly and Organization	growth of neurites	2.63E-06		1.739	ADAM17,Aldh1a7,ANP32A,APBB2,APOE,APP,BAG1,BAIAP2,BAX,BCAN,BCL2,BMPR1A,CAMK1,CCL13,CD47,CD9,CDK1,CDK2,CDK5R1,CDKN1A,CSF1,CSNK1D,CSNK1E,CSPG5,CSRP1,DCLK1,DDR1,DNER,DNM1L,DPYSL2,DPYSL3,DPYSL5,DYRK1A,E2F1,EGFR,EGR1,EIF4EBP1,ELMO2,EPHA2,EPHB2,EXOC4,EXOC7,EXT1,EXTL3,FAS,FECH,FGF1,FGFR1,FGFR3,FKBP5,FLT1,FOXG1,FZD3,FZR1,GAS7,GFAP,GNAO1,GPHN,GPR3,GRK5,IGSF9,IL6R,ILK,ITGA3,JUN,KIF23,KITLG,KLF7,LGALS1,MAP1B…	151
Cell Cycle	arrest in G2 phase	3.08E-06			ANXA2,AURKA,BCL2,BLM,C1orf86,CCND1,CDC25B,CDC25C,CDH13,CDK1,CDK2,CDKN1A,CDKN2A,CEBPA,CHEK2,CREM,CSE1L,EGFR,EPOR,ERCC1,FANCD2,FGFR1,FOXM1,GADD45B,GPC1,IGF2,IGFBP5,IRF5,JUN,LGALS1,MAD2L1,MAP2K7,MAPK12,MDM2,MMS22L,MXI1,MYBL2,MYC,PARP1,PLK1,POLB,PPM1A,PTPN11,RASSF1,RB1,RELA,REV1,RPA1,RPRM,RRM2B,SRSF2,THOC1,TNFRSF17,TONSL,TP53,TRAF2	56
Cancer	liver tumor	3.19E-06		1.309	ABCC3,ABCC5,ADAM12,ADAM17,ADAMTS1,ALPL,AMPH,ANLN,ANXA2,AREG/AREGB,ARF1,ARID2,ASF1B,ATP1B3,AURKA,BCL2,BCL2L1,BICC1,BIRC2,BIRC5,BRCA2,BSG,BTRC,C1S,CA2,CABYR,CCND1,CCNDBP1,CCNG1,CD14,CDC25B,CDK14,CDKN1A,CDKN2A,CEBPB,CELF1,CENPA,CP,CRELD2,CSE1L,CSF1,CSPP1,CTSD,Cyp2b13/Cyp2b9,E2F1,EGFR,ENPP4,ENTPD5,EPHA2,ERCC1,ETV4,FBXO4,FGFR1,FGL1,FLT1,FOS,FOXM1,GLUD1,GOLM1,GSTM1,GSTP1,H2AFY,HIF1A,HPX,HSPA5,IFNAR2,IG…	162
Gastrointestinal Disease	liver tumor	3.19E-06		1.309	ABCC3,ABCC5,ADAM12,ADAM17,ADAMTS1,ALPL,AMPH,ANLN,ANXA2,AREG/AREGB,ARF1,ARID2,ASF1B,ATP1B3,AURKA,BCL2,BCL2L1,BICC1,BIRC2,BIRC5,BRCA2,BSG,BTRC,C1S,CA2,CABYR,CCND1,CCNDBP1,CCNG1,CD14,CDC25B,CDK14,CDKN1A,CDKN2A,CEBPB,CELF1,CENPA,CP,CRELD2,CSE1L,CSF1,CSPP1,CTSD,Cyp2b13/Cyp2b9,E2F1,EGFR,ENPP4,ENTPD5,EPHA2,ERCC1,ETV4,FBXO4,FGFR1,FGL1,FLT1,FOS,FOXM1,GLUD1,GOLM1,GSTM1,GSTP1,H2AFY,HIF1A,HPX,HSPA5,IFNAR2,IG…	162
Hepatic System Disease	liver tumor	3.19E-06		1.309	ABCC3,ABCC5,ADAM12,ADAM17,ADAMTS1,ALPL,AMPH,ANLN,ANXA2,AREG/AREGB,ARF1,ARID2,ASF1B,ATP1B3,AURKA,BCL2,BCL2L1,BICC1,BIRC2,BIRC5,BRCA2,BSG,BTRC,C1S,CA2,CABYR,CCND1,CCNDBP1,CCNG1,CD14,CDC25B,CDK14,CDKN1A,CDKN2A,CEBPB,CELF1,CENPA,CP,CRELD2,CSE1L,CSF1,CSPP1,CTSD,Cyp2b13/Cyp2b9,E2F1,EGFR,ENPP4,ENTPD5,EPHA2,ERCC1,ETV4,FBXO4,FGFR1,FGL1,FLT1,FOS,FOXM1,GLUD1,GOLM1,GSTM1,GSTP1,H2AFY,HIF1A,HPX,HSPA5,IFNAR2,IG…	162
Nucleic Acid Metabolism	metabolism of purine nucleotide	3.44E-06		0.000	ABCD1,ADK,ADSL,AK3,ATP1A1,ATP2A2,ATP4A,ATP5A1,ATP5B,ATP5C1,Atp5e,ATP5F1,ATP5I,ATP5J,ATP5J2,ATP5O,ATP6V0D1,ATP6V1C1,ATP6V1G2,BLM,CLPX,CYB5R4,DCXR,DDX25,DLST,DPM1,GMDS,GPD1,GPD2,HELB,IDH3A,IDH3B,IDH3G,KIF1B,MDH1,MDH2,MSH6,MYH9,MYO9B,NT5E,OGDH,OLA1,PDE1B,PEX6,RAD54B,RFC3,RHOBTB3,RORA,RUVBL2,SHC1,SMARCAL1,SOAT1,TAP1,TOP2A,TSTA3	55
Small Molecule Biochemistry	metabolism of purine nucleotide	3.44E-06		0.000	ABCD1,ADK,ADSL,AK3,ATP1A1,ATP2A2,ATP4A,ATP5A1,ATP5B,ATP5C1,Atp5e,ATP5F1,ATP5I,ATP5J,ATP5J2,ATP5O,ATP6V0D1,ATP6V1C1,ATP6V1G2,BLM,CLPX,CYB5R4,DCXR,DDX25,DLST,DPM1,GMDS,GPD1,GPD2,HELB,IDH3A,IDH3B,IDH3G,KIF1B,MDH1,MDH2,MSH6,MYH9,MYO9B,NT5E,OGDH,OLA1,PDE1B,PEX6,RAD54B,RFC3,RHOBTB3,RORA,RUVBL2,SHC1,SMARCAL1,SOAT1,TAP1,TOP2A,TSTA3	55
Cell Death and Survival	cell death of tumor cells	3.44E-06		0.083	ADAM12,AIFM1,AIMP1,ANXA2,APAF1,APP,B2M,BAG1,BAX,BCL2,BCL2L1,BCL2L11,BEX2,BID,BIRC5,BOK,BSG,BTRC,BUB1B,CASP6,CASP9,CD47,CD74,CDC25B,CDC45,CDC6,CDK1,CDK2,CDKN1A,CDKN2A,COL18A1,CSF1,CTSB,CXCR4,CYR61,DAPK1,DDIT3,DHCR7,DNMT3B,E2F1,E2F2,EGFR,EIF3F,ETS1,FAS,FEM1B,FGFR1,FLT1,FMOD,FOXO1,GCH1,HBEGF,HIF1A,HIPK2,HMOX1,HSPB8,Ifi202b,IGF1R,IL6ST,IRF1,IRF5,ITGAV,ITPR1,JUN,KEAP1,KITLG,LGALS1,MAD2L1,MAD2L2,MAP3K1…	116
Tumor Morphology	cell death of tumor cells	3.44E-06		0.083	ADAM12,AIFM1,AIMP1,ANXA2,APAF1,APP,B2M,BAG1,BAX,BCL2,BCL2L1,BCL2L11,BEX2,BID,BIRC5,BOK,BSG,BTRC,BUB1B,CASP6,CASP9,CD47,CD74,CDC25B,CDC45,CDC6,CDK1,CDK2,CDKN1A,CDKN2A,COL18A1,CSF1,CTSB,CXCR4,CYR61,DAPK1,DDIT3,DHCR7,DNMT3B,E2F1,E2F2,EGFR,EIF3F,ETS1,FAS,FEM1B,FGFR1,FLT1,FMOD,FOXO1,GCH1,HBEGF,HIF1A,HIPK2,HMOX1,HSPB8,Ifi202b,IGF1R,IL6ST,IRF1,IRF5,ITGAV,ITPR1,JUN,KEAP1,KITLG,LGALS1,MAD2L1,MAD2L2,MAP3K1…	116
Cell Cycle	entry into S phase of fibroblasts	3.46E-06	Increased	2.396	CCND1,CDK2,CDKN1A,CDKN2A,CHEK2,E2F1,E2F2,E2F3,ID3,JUNB,MYC,PLK2,RB1,TFDP1,TP53	15
Connective Tissue Development and Function	entry into S phase of fibroblasts	3.46E-06	Increased	2.396	CCND1,CDK2,CDKN1A,CDKN2A,CHEK2,E2F1,E2F2,E2F3,ID3,JUNB,MYC,PLK2,RB1,TFDP1,TP53	15
Nucleic Acid Metabolism	metabolism of NADH	3.68E-06			DLST,GPD1,GPD2,IDH3A,IDH3B,IDH3G,MDH1,MDH2,OGDH,SHC1	10
Small Molecule Biochemistry	metabolism of NADH	3.68E-06			DLST,GPD1,GPD2,IDH3A,IDH3B,IDH3G,MDH1,MDH2,OGDH,SHC1	10
Developmental Disorder	Growth Failure	3.83E-06		-0.826	ABI1,ACSS1,ACTB,AEBP1,ANKRD17,AQP11,AQP4,AREG/AREGB,ARFRP1,ARID5B,B3GAT3,BACE1,BAP1,BCL2,BLM,BNIP3L,BRCA2,C1GALT1C1,CCND1,CCNE1,CCNE2,CDC25A,CDC6,CDKN1A,CDT1,CEBPA,CHRM3,CHST3,Ckmt1,CLCN3,COMMD1,COPS8,COQ7,CRTAP,CSF1,CTSB,DBI,DDR1,DHCR7,DLD,DPH3,DYRK1A,E2F6,EBF2,EDNRB,EFTUD2,EGFR,EGR1,ERCC1,ERCC5,ESPL1,ESRRB,ETHE1,ETS1,EZH2,F2R,FAM20C,FANCD2,FBXL5,FBXW7,FGFR1,FGFR3,FOLR1,FOXO1,FUT8,FZR1,GK,GNPAT,…	208
Cell Cycle	re-entry into interphase	3.95E-06	Increased	3.049	CCND1,CCNE1,CDC25A,CDC25C,CDK2,CDKN1A,CDKN2A,CEBPB,CSF1,E2F1,EGFR,FOXG1,ID2,MAPK3,MYC,PARP1,RAC1,RB1,RUNX1,SKP2,TF,TFDP1	22
Neurological Disease	Brain Cancer and Tumors	4.12E-06		0.527	ACTA2,ADAM12,AEBP1,AKAP12,AKNA,ALDOC,ANXA2,APOBEC1,ARHGEF2,ARRB1,ASS1,BAX,Bbc3,BCL2,BCOR,BRCA2,C3,CAD,Camk2b,CCDC41,CCND1,CDK2,CDKN2A,CDKN2C,CHRNB1,CLEC2D,CLK4,CXCL16,DAPK1,DHRS4,DLL1,E2F1,E2F3,EGFR,EGR1,EMP3,ENC1,ENO3,EPHA2,EZH2,FOLR1,FOXG1,FOXM1,FURIN,GNB4,HES6,HIPK2,HMOX1,HSPA5,ID1,IDH1,IFITM2,IGF1R,IGF2,IGFBP2,IL6R,LGALS3,LURAP1L,MDM2,MIB1,MMP14,MYC,NES,NF1,NFIB,NOG,NPTX1,NRAS,NUSAP1,OLIG1,OL…	105
Cancer	Brain Cancer and Tumors	4.12E-06		0.527	ACTA2,ADAM12,AEBP1,AKAP12,AKNA,ALDOC,ANXA2,APOBEC1,ARHGEF2,ARRB1,ASS1,BAX,Bbc3,BCL2,BCOR,BRCA2,C3,CAD,Camk2b,CCDC41,CCND1,CDK2,CDKN2A,CDKN2C,CHRNB1,CLEC2D,CLK4,CXCL16,DAPK1,DHRS4,DLL1,E2F1,E2F3,EGFR,EGR1,EMP3,ENC1,ENO3,EPHA2,EZH2,FOLR1,FOXG1,FOXM1,FURIN,GNB4,HES6,HIPK2,HMOX1,HSPA5,ID1,IDH1,IFITM2,IGF1R,IGF2,IGFBP2,IL6R,LGALS3,LURAP1L,MDM2,MIB1,MMP14,MYC,NES,NF1,NFIB,NOG,NPTX1,NRAS,NUSAP1,OLIG1,OL…	105
Neurological Disease	glioma	4.19E-06	Increased	2.127	AKAP12,ARRB1,BAG1,BIRC5,BRCA2,CCND1,CDKN2A,CDKN2C,CHEK2,CLEC2D,CLK4,CXCL16,E2F1,EGFR,ENC1,EPHA2,ETV4,EZH2,FGF1,FKBP1A,FOXM1,FURIN,GFAP,GSTM5,HBEGF,HES6,HIPK2,HSPA5,ID2,IDH1,IDH2,IGF1R,IGF2,IGFBP2,ING4,LRIG1,MDM2,MMP14,MTOR,MYC,NES,NF1,NOTCH1,NR2F6,PDGFB,PDGFC,PIK3CA,PIK3R1,PKM,PRKCB,PTTG1,RAC1,RB1,SEMA5A,SLC9A3R1,SRC,TAZ,TGFB2,TNC,TNFRSF1A,TOP2A,TP53,VAV3	63
Cancer	glioma	4.19E-06	Increased	2.127	AKAP12,ARRB1,BAG1,BIRC5,BRCA2,CCND1,CDKN2A,CDKN2C,CHEK2,CLEC2D,CLK4,CXCL16,E2F1,EGFR,ENC1,EPHA2,ETV4,EZH2,FGF1,FKBP1A,FOXM1,FURIN,GFAP,GSTM5,HBEGF,HES6,HIPK2,HSPA5,ID2,IDH1,IDH2,IGF1R,IGF2,IGFBP2,ING4,LRIG1,MDM2,MMP14,MTOR,MYC,NES,NF1,NOTCH1,NR2F6,PDGFB,PDGFC,PIK3CA,PIK3R1,PKM,PRKCB,PTTG1,RAC1,RB1,SEMA5A,SLC9A3R1,SRC,TAZ,TGFB2,TNC,TNFRSF1A,TOP2A,TP53,VAV3	63
Neurological Disease	malformation of brain	4.21E-06	Decreased	-2.111	APAF1,ARHGAP35,BCL10,BCL2L1,BMPER,BMPR1A,BRCA2,CASK,CASP9,CDC6,CDT1,CHRD,COL18A1,COX7B,CSK,CSTB,CTNNBIP1,DRAXIN,DYRK1A,E2F6,EFNA5,EFTUD2,FAM20C,FGFR3,FKBP1A,FKBP8,FKTN,FOXC1,FURIN,GTDC2,HES1,HIPK2,HSPG2,IFT122,IFT57,ITGAV,JMJD6,KAT2A,LMNB1,LMNB2,LRP6,MAP1B,MARCKSL1,MDM2,MEF2C,MRPS16,NDE1,NF1,NFIB,NFIX,NOG,NRXN1,ORC4,ORC6,PAFAH1B1,PARP1,PDS5B,PHF6,PIK3CA,PIK3R2,POMT2,PRKACB,PRRX1,PTPRF,PTPRJ,PYGO2…	91
Developmental Disorder	malformation of brain	4.21E-06	Decreased	-2.111	APAF1,ARHGAP35,BCL10,BCL2L1,BMPER,BMPR1A,BRCA2,CASK,CASP9,CDC6,CDT1,CHRD,COL18A1,COX7B,CSK,CSTB,CTNNBIP1,DRAXIN,DYRK1A,E2F6,EFNA5,EFTUD2,FAM20C,FGFR3,FKBP1A,FKBP8,FKTN,FOXC1,FURIN,GTDC2,HES1,HIPK2,HSPG2,IFT122,IFT57,ITGAV,JMJD6,KAT2A,LMNB1,LMNB2,LRP6,MAP1B,MARCKSL1,MDM2,MEF2C,MRPS16,NDE1,NF1,NFIB,NFIX,NOG,NRXN1,ORC4,ORC6,PAFAH1B1,PARP1,PDS5B,PHF6,PIK3CA,PIK3R2,POMT2,PRKACB,PRRX1,PTPRF,PTPRJ,PYGO2…	91
Organismal Injury and Abnormalities	malformation of brain	4.21E-06	Decreased	-2.111	APAF1,ARHGAP35,BCL10,BCL2L1,BMPER,BMPR1A,BRCA2,CASK,CASP9,CDC6,CDT1,CHRD,COL18A1,COX7B,CSK,CSTB,CTNNBIP1,DRAXIN,DYRK1A,E2F6,EFNA5,EFTUD2,FAM20C,FGFR3,FKBP1A,FKBP8,FKTN,FOXC1,FURIN,GTDC2,HES1,HIPK2,HSPG2,IFT122,IFT57,ITGAV,JMJD6,KAT2A,LMNB1,LMNB2,LRP6,MAP1B,MARCKSL1,MDM2,MEF2C,MRPS16,NDE1,NF1,NFIB,NFIX,NOG,NRXN1,ORC4,ORC6,PAFAH1B1,PARP1,PDS5B,PHF6,PIK3CA,PIK3R2,POMT2,PRKACB,PRRX1,PTPRF,PTPRJ,PYGO2…	91
Cell Cycle	G1 phase of tumor cell lines	4.23E-06		-0.727	AATF,ARRB1,BAP1,BAX,BCL2,BHLHE40,BTRC,CAMK1,CAMKK2,CCND1,CCNE1,CCNG1,CCNG2,CDC25A,CDC25B,CDC25C,CDCA2,CDK2,CDKN1A,CDKN2A,CEBPA,CEBPB,CREM,CYR61,DDIT3,DUSP1,E2F1,EGFR,EPB41L1,ESRRA,ETS1,EZH2,FOXM1,FOXO1,FZR1,GNL3,HES1,ID3,IGF1R,IGF2,ILK,ITGAV,JUN,LGALS1,LGALS3,MDM2,MTBP,MTOR,MYBL2,MYC,NOTCH1,ORC3,PIAS1,RASSF1,RASSF3,RB1,RBL1,RFFL,RPL23,SEL1L,SKP2,SMARCB1,SNX33,SOD2,STK11,TFRC,TP53,TP63,TUSC2,TYMS,…	72
Nucleic Acid Metabolism	metabolism of nucleoside triphosphate	4.27E-06		1.341	ABCD1,ADK,AK3,ALDOA,APP,ATP1A1,ATP2A2,ATP4A,ATP5A1,ATP5B,ATP5C1,Atp5e,ATP5F1,ATP5I,ATP5J,ATP5J2,ATP5O,ATP6V0D1,ATP6V1C1,ATP6V1G2,ATXN1,BLM,CDK1,CLPX,CTPS1,DCTPP1,DDX25,DNM1L,DTYMK,ENTPD2,FAS,HELB,HIF1A,IMPDH1,KIF1B,LETM1,MAP1LC3B,MAPT,MFN2,MNF1,MSH6,MYH9,MYO9B,NDUFAF1,NRAS,NT5C2,NT5E,OLA1,PARP1,PDHA1,PEX6,PKM,PML,PRKAA2,PRKAG2,RAD54B,RFC3,RHOBTB3,RUVBL2,SIRT1,SMARCAL1,SOCS3,TAP1,TOP2A,TP53,TXNIP,…	67
Small Molecule Biochemistry	metabolism of nucleoside triphosphate	4.27E-06		1.341	ABCD1,ADK,AK3,ALDOA,APP,ATP1A1,ATP2A2,ATP4A,ATP5A1,ATP5B,ATP5C1,Atp5e,ATP5F1,ATP5I,ATP5J,ATP5J2,ATP5O,ATP6V0D1,ATP6V1C1,ATP6V1G2,ATXN1,BLM,CDK1,CLPX,CTPS1,DCTPP1,DDX25,DNM1L,DTYMK,ENTPD2,FAS,HELB,HIF1A,IMPDH1,KIF1B,LETM1,MAP1LC3B,MAPT,MFN2,MNF1,MSH6,MYH9,MYO9B,NDUFAF1,NRAS,NT5C2,NT5E,OLA1,PARP1,PDHA1,PEX6,PKM,PML,PRKAA2,PRKAG2,RAD54B,RFC3,RHOBTB3,RUVBL2,SIRT1,SMARCAL1,SOCS3,TAP1,TOP2A,TP53,TXNIP,…	67
Cell Cycle	M phase	5.08E-06		0.924	AKAP12,ANAPC4,ANAPC5,ANLN,APP,ARL3,AURKA,BBS4,BCL2,BIRC5,BRCA2,BUB1B,BUB3,Cald1,CAP1,CCNE1,CCNG1,CDC20,CDC23,CDC25B,CDCA8,CDK1,CDK2,CDKN1A,CDT1,CEP55,CETN2,CHFR,CHMP3,CUL3,DSTN,EGR1,EPS15,FGF1,GPC1,HIPK2,IGF1R,INCENP,KIF23,KIF4A,KLHL21,LDLRAP1,LMNA,MAD2L1,MAP1S,MCM4,MPHOSPH6,MSN,MYH9,NCAPD2,NDC80,NUMA1,NUSAP1,PFN1,PLK1,POLB,PRC1,PTTG1,RAB11A,RAD1,RALB,RASSF1,RHOB,RHOC,SEPT2,SEPT6,SIRT1,SPDL1,SPG2…	75
Neurological Disease	brain cancer	6.28E-06		0.801	ACTA2,ADAM12,AEBP1,AKAP12,AKNA,ALDOC,ANXA2,APOBEC1,ARHGEF2,ARRB1,ASS1,BAX,Bbc3,BCL2,BCOR,BRCA2,C3,CAD,Camk2b,CCDC41,CCND1,CDKN2A,CDKN2C,CHRNB1,CLEC2D,CLK4,CXCL16,DAPK1,DHRS4,DLL1,E2F1,E2F3,EGFR,EGR1,EMP3,ENC1,ENO3,EPHA2,EZH2,FOLR1,FOXG1,FOXM1,FURIN,GNB4,HES6,HIPK2,HMOX1,HSPA5,ID1,IDH1,IFITM2,IGF1R,IGF2,IGFBP2,IL6R,LGALS3,LURAP1L,MDM2,MIB1,MMP14,MYC,NES,NF1,NFIB,NOG,NPTX1,NRAS,NUSAP1,OLIG1,OLIG2,P…	104
Cancer	brain cancer	6.28E-06		0.801	ACTA2,ADAM12,AEBP1,AKAP12,AKNA,ALDOC,ANXA2,APOBEC1,ARHGEF2,ARRB1,ASS1,BAX,Bbc3,BCL2,BCOR,BRCA2,C3,CAD,Camk2b,CCDC41,CCND1,CDKN2A,CDKN2C,CHRNB1,CLEC2D,CLK4,CXCL16,DAPK1,DHRS4,DLL1,E2F1,E2F3,EGFR,EGR1,EMP3,ENC1,ENO3,EPHA2,EZH2,FOLR1,FOXG1,FOXM1,FURIN,GNB4,HES6,HIPK2,HMOX1,HSPA5,ID1,IDH1,IFITM2,IGF1R,IGF2,IGFBP2,IL6R,LGALS3,LURAP1L,MDM2,MIB1,MMP14,MYC,NES,NF1,NFIB,NOG,NPTX1,NRAS,NUSAP1,OLIG1,OLIG2,P…	104
Nervous System Development and Function	morphology of brain cells	6.40E-06			ARSA,ASTN1,BID,CCND2,CD81,CDK5R1,CLCN3,CNTN1,CP,CRMP1,CSTB,CXCR4,DNER,DYRK1A,EGFR,EGR1,FYN,GM2A,GNPAT,HDAC6,HEXB,KLF7,MAP1B,Map2,MAPK8IP1,MDM2,MECP2,MID1,NAGLU,NFIB,NRCAM,PAFAH1B1,PCMT1,PTK2,PTPRA,PVALB,RB1,SERPINE2,SLC1A3,SPARCL1,SYN1,SYNCRIP,TMEM176B,TPP1,TUBA1A,VLDLR,XPA	47
Organ Morphology	morphology of brain cells	6.40E-06			ARSA,ASTN1,BID,CCND2,CD81,CDK5R1,CLCN3,CNTN1,CP,CRMP1,CSTB,CXCR4,DNER,DYRK1A,EGFR,EGR1,FYN,GM2A,GNPAT,HDAC6,HEXB,KLF7,MAP1B,Map2,MAPK8IP1,MDM2,MECP2,MID1,NAGLU,NFIB,NRCAM,PAFAH1B1,PCMT1,PTK2,PTPRA,PVALB,RB1,SERPINE2,SLC1A3,SPARCL1,SYN1,SYNCRIP,TMEM176B,TPP1,TUBA1A,VLDLR,XPA	47
Cell Morphology	morphology of brain cells	6.40E-06			ARSA,ASTN1,BID,CCND2,CD81,CDK5R1,CLCN3,CNTN1,CP,CRMP1,CSTB,CXCR4,DNER,DYRK1A,EGFR,EGR1,FYN,GM2A,GNPAT,HDAC6,HEXB,KLF7,MAP1B,Map2,MAPK8IP1,MDM2,MECP2,MID1,NAGLU,NFIB,NRCAM,PAFAH1B1,PCMT1,PTK2,PTPRA,PVALB,RB1,SERPINE2,SLC1A3,SPARCL1,SYN1,SYNCRIP,TMEM176B,TPP1,TUBA1A,VLDLR,XPA	47
Cell Death and Survival	cell death of brain	6.97E-06		1.699	ADAM12,ADORA1,AIFM1,ANP32A,APAF1,APOE,APP,ATXN1,ATXN3,BAG1,BAX,Bbc3,BCL2,BCL2L1,BCL2L11,BID,CAPN1,CASP6,CASP9,CDC25A,CDK1,CDK2,CDK5R1,CDKN1A,CDKN2A,CTSD,DAPK1,DDIT3,DLG4,DNAJB2,DNM1L,E2F1,EGR1,FAS,FLT1,FOS,FOXG1,FOXO1,GBA,GLRX,GNAO1,GPT,GRIA2,HDAC3,HK2,HSPA5,HTRA2,IGF1R,ITPR1,ITSN1,JUN,JUNB,KLF6,LCN2,MAP1B,MAP3K1,MAPT,MECP2,MEF2C,MFN2,NFKB1,NFKBIB,NGFR,NPTX1,NRTN,NTRK2,P4HB,PEG3,PIK3CA,PPARGC1A,P…	101
Cellular Function and Maintenance	homeostasis of transition metal ion	7.08E-06			ACO1,APP,ATOX1,COMMD1,CP,FXN,HFE,HIF1A,HPX,MON1A,MT1H,MYC,NUBP1,SCARA5,SLC30A1,SLC30A5,SLC39A13,SLC39A4,SLC39A6,TF,TFRC,TTC7A	22
Small Molecule Biochemistry	homeostasis of transition metal ion	7.08E-06			ACO1,APP,ATOX1,COMMD1,CP,FXN,HFE,HIF1A,HPX,MON1A,MT1H,MYC,NUBP1,SCARA5,SLC30A1,SLC30A5,SLC39A13,SLC39A4,SLC39A6,TF,TFRC,TTC7A	22
Cancer	cell transformation	7.13E-06	Increased	2.626	ADCY2,ADM,ANP32A,ATF3,AURKA,BAX,BCKDHA,BCL10,BCL2,BCL2L1,BIN1,CALCA,CCND1,CCND2,CCNE1,CCNE2,CDC25A,CDC25B,CDK2,CDKN1A,CDKN2A,CEBPA,CEBPB,CHRM3,CSF1,CSK,CYR61,DAPK1,DNMT1,DNPH1,E2F1,EEF1D,EGFR,EGR1,EIF3I,EIF4EBP1,EIF4G1,EPHA2,EPS15,ERRFI1,ETS1,F2R,FCGR3A,FGF1,FGFR1,FGFR3,FIP1L1,FLT1,FOS,FOXG1,FOXM1,FXN,G6PD,GNAO1,GOLGA5,HBP1,HES1,HEY1,HHEX,HYAL2,ID2,Ifi202b,IGF1R,IGFBP2,ILK,INCENP,IRF1,IRF5,ITSN1,…	160
Cell Death and Survival	apoptosis of brain	7.14E-06		0.601	ADORA1,AIFM1,ANP32A,APAF1,APP,ATXN1,BAX,Bbc3,BCL2,BCL2L1,CAPN1,CASP9,CDK1,CDK5R1,CDKN1A,DAPK1,E2F1,EGR1,FAS,FLT1,FOS,GLRX,GNAO1,HK2,HSPA5,IGF1R,ITPR1,ITSN1,JUN,KLF6,MAP1B,MAP3K1,MECP2,MEF2C,NFKB1,NFKBIB,NGFR,NPTX1,NTRK2,P4HB,PIK3CA,PPARGC1A,RB1,RELA,RPS3,SERPINF1,SGK1,SHC3,SIRT1,ST8SIA1,TNFRSF1A,TP53,TP63,UNG,XRCC2	55
Developmental Disorder	malformation	7.80E-06	Decreased	-2.208	ADAMTS1,APAF1,ARHGAP35,BCL10,BCL2L1,BMPER,BMPR1A,BRCA2,CASK,CASP9,CDC6,CDK16,CDT1,CHRD,COL18A1,COX7B,CSK,CSTB,CTNNBIP1,DRAXIN,DYRK1A,E2F6,EFNA5,EFTUD2,FAM20C,FGFR3,FKBP1A,FKBP8,FKTN,FOXC1,FOXO1,FURIN,GTDC2,HES1,HIPK2,HSPG2,IFT122,IFT57,ITGAV,JMJD6,KAT2A,LMNB1,LMNB2,LRP6,MAP1B,MARCKSL1,MDM2,MEF2C,MEOX1,MRPS16,NDE1,NF1,NFIB,NFIX,NOG,NRXN1,ORC4,ORC6,PAFAH1B1,PARP1,PDS5B,PHF6,PIK3CA,PIK3R2,POMT2,PRKA…	96
Cell Death and Survival	cell death of colon cancer cell lines	7.81E-06		1.758	AATF,ADAM17,AHSA1,APAF1,ATF3,BAX,BCL10,BCL2,BCL2L1,BCL2L11,BID,BIRC5,CASP6,CASP9,CDC20,CDC7,CDK1,CDKN1A,CDKN2A,CHEK2,COL18A1,CSE1L,CSNK1A1,DDIT3,DTYMK,E2F1,EGFR,ENC1,ETS1,FAS,FDXR,FLT1,FOXO1,GSTP1,HDAC3,HINT1,HIPK2,HMOX1,HOXA5,HTRA2,IGF2,IGF2R,IRF5,ITGAV,LGALS3,LGALS8,LMNA,LTBR,MELK,MIF,MLKL,MLLT3,MST1R,MYC,MYO6,NAA35,NAPA,NOTCH1,NUAK1,PARP1,PIK3CA,POLH,PPP1R15A,PPP1R1B,RASSF3,RELA,RUNX1,SATB1,SC…	86
Cancer	genital tumor	7.86E-06		-0.128	ABCC3,ABCC5,ABP1,ACAD8,ACO1,ADAM17,ADAM23,ADAMTS7,AGT,AKNA,ALDH3A1,ALPL,ALYREF,ANTXR1,ANXA2,APOE,ARL4C,ARMCX3,ASS1,ATG16L1,ATXN1,AURKA,B2M,BAX,BCL10,BCL2,BCL2L1,BCOR,BHLHE40,BIN1,BIRC5,BLMH,BMPR1A,BMPR1B,BRCA2,BRIP1,BSDC1,BTRC,C2CD5,C3,CCDC41,CCL25,CCND1,CCND2,CCNF,CD274,CD74,CDC25A,CDC25B,CDC25C,CDH13,CDK1,CDK2,CDKN1A,CDKN2A,CDKN2C,CEBPA,CHD1,CHD4,CHEK2,CHRM3,CHRNA4,CHST2,CMTM4,COL18A1,COX5A,CP,…	343
Reproductive System Disease	genital tumor	7.86E-06		-0.128	ABCC3,ABCC5,ABP1,ACAD8,ACO1,ADAM17,ADAM23,ADAMTS7,AGT,AKNA,ALDH3A1,ALPL,ALYREF,ANTXR1,ANXA2,APOE,ARL4C,ARMCX3,ASS1,ATG16L1,ATXN1,AURKA,B2M,BAX,BCL10,BCL2,BCL2L1,BCOR,BHLHE40,BIN1,BIRC5,BLMH,BMPR1A,BMPR1B,BRCA2,BRIP1,BSDC1,BTRC,C2CD5,C3,CCDC41,CCL25,CCND1,CCND2,CCNF,CD274,CD74,CDC25A,CDC25B,CDC25C,CDH13,CDK1,CDK2,CDKN1A,CDKN2A,CDKN2C,CEBPA,CHD1,CHD4,CHEK2,CHRM3,CHRNA4,CHST2,CMTM4,COL18A1,COX5A,CP,…	343
Cell Death and Survival	apoptosis of stem cells	8.01E-06		-0.096	AIFM1,APAF1,Bbc3,BCAP31,BCL2,BCL2L11,DNMT3B,ETS1,FAS,FLCN,HES1,HIF1A,ID2,ITGAV,KIAA0101,MAP3K1,MRE11A,PIK3R1,PTPN11,RAD50,RAD9A,RB1,SMN1/SMN2,SRF,TP53,TP63	26
Cancer	development of tumor	8.09E-06		-0.985	ADAM17,ADAMTS1,AGT,ALKBH3,ANXA2,BAX,BCL2,BCL2L11,BUB1B,CCND1,CD80,CD9,CDKN1A,CDKN2A,CDKN2C,CEBPA,CEBPB,COL18A1,CSF1,CTSB,CXCR4,CYR61,DHCR7,DNMT1,E2F1,E2F3,EGFR,EGR1,EPHA2,ESPL1,ETV4,EZH2,FAS,FH,FLT1,FOS,FOXM1,FURIN,GATA2,GPC1,HIF1A,HOXA5,ID1,ID2,IGF1R,IGF2,IL6ST,IQGAP2,IRF1,ITGB8,JUN,JUNB,KITLG,KLF5,LCK,LFNG,LGALS1,LTBR,MCAM,MDM2,MIF,MMP14,MMP2,MST1R,MYBL2,MYC,NFATC2,NFKB2,NOTCH1,NOTCH4,NQO2,NRTN…	110
Cell Cycle	cell cycle progression of bone cancer cell lines	8.55E-06		0.816	CCND1,CCNG1,CDC25B,CDKN2A,CDKN2C,CLSPN,FZR1,MYC,PLK1,POLH,RASSF3,RB1,RNF4,TP53,USP1	15
Cell Cycle	arrest in interphase of tumor cell lines	9.19E-06			AATF,ANXA2,BCL2,BHLHE40,BTRC,C1orf86,CAMK1,CAMK2N1,CAMKK2,CCND1,CCNE1,CCNG1,CDC25A,CDC25B,CDC25C,CDC7,CDCA2,CDH13,CDK1,CDK2,CDKN1A,CDKN2A,CEBPA,CEBPB,CHEK2,CREM,CSE1L,CYR61,DDIT3,DUSP1,E2F1,EGFR,EPB41L1,EZH2,FGFR1,FOXM1,FOXO1,GNL3,ID3,IGF2,IGFBP5,ILK,ITGAV,JUN,LGALS1,LGALS3,MAD2L1,MAPK12,MDM2,MTBP,MTCH2,MTOR,MXI1,MYBL2,MYC,NOTCH1,ORC3,OSGIN1,PIAS1,PLK1,POLH,PRKAA2,RASSF1,RASSF3,RB1,RBL1,REV1,RFFL…	82
Nervous System Development and Function	morphology of cerebral cortex	9.39E-06			APAF1,APBB2,APOE,APP,BBS2,BBS4,BCL2L11,BID,CASP6,CASP9,CD81,CDK5R1,Ckmt1,CLCN3,CPLX2,CRMP1,CTSB,CXCR4,DAB1,DYRK1A,EFNA5,EGFR,FGF1,FYN,GM2A,GRIA2,HDAC6,HSD11B1,ITGA3,ITGA6,KIF1B,KLF7,LMNB1,LMNB2,MAN2B1,MAP1B,Map2,MAP3K12,MARCKSL1,MECP2,MKKS,NAGLU,NDE1,NFIB,NFIX,NOTCH1,OPHN1,PAFAH1B1,PCMT1,PEX13,POLB,PPARGC1A,PPT1,PTK2,PTPRA,RB1,RGS2,SLC1A2,SLC2A8,SMPD1,SOD2,SYN1,SYNCRIP,TLR3,TNR,TP53BP2,TUBA1A,UBE…	70
Organ Morphology	morphology of cerebral cortex	9.39E-06			APAF1,APBB2,APOE,APP,BBS2,BBS4,BCL2L11,BID,CASP6,CASP9,CD81,CDK5R1,Ckmt1,CLCN3,CPLX2,CRMP1,CTSB,CXCR4,DAB1,DYRK1A,EFNA5,EGFR,FGF1,FYN,GM2A,GRIA2,HDAC6,HSD11B1,ITGA3,ITGA6,KIF1B,KLF7,LMNB1,LMNB2,MAN2B1,MAP1B,Map2,MAP3K12,MARCKSL1,MECP2,MKKS,NAGLU,NDE1,NFIB,NFIX,NOTCH1,OPHN1,PAFAH1B1,PCMT1,PEX13,POLB,PPARGC1A,PPT1,PTK2,PTPRA,RB1,RGS2,SLC1A2,SLC2A8,SMPD1,SOD2,SYN1,SYNCRIP,TLR3,TNR,TP53BP2,TUBA1A,UBE…	70
Cancer	colon cancer	9.55E-06			ABCC3,ABP1,ACOT7,ADAM12,ADAM17,ADAMTS1,ADSL,ALDH16A1,ALYREF,ANTXR1,APOC1,ASCL1,ASPG,ATF3,ATP2A2,BAI3,BAX,BCAS1,BNIP3L,BRIP1,C12orf4,CA2,CACNB2,CACYBP,CAMK2N1,CCDC117,CD274,CDC6,CDCA5,CDCA8,CDKN1A,CDKN2A,CENPA,CEP55,CHAF1A,CIZ1,CLDN2,CLIC5,COL6A1,CRB1,CRELD1,CRYL1,CTSB,DBI,DDX27,DENND2A,DESI2,DNAJB9,DNAJC24,DNMT1,DPM1,EBP,EFCAB11,EGFR,EGR2,ENC1,EPHB2,ERC2,FAM214A,FAS,FBXW7,FDXR,FEN1,FGFR3,FKBP1A,F…	206
Gastrointestinal Disease	colon cancer	9.55E-06			ABCC3,ABP1,ACOT7,ADAM12,ADAM17,ADAMTS1,ADSL,ALDH16A1,ALYREF,ANTXR1,APOC1,ASCL1,ASPG,ATF3,ATP2A2,BAI3,BAX,BCAS1,BNIP3L,BRIP1,C12orf4,CA2,CACNB2,CACYBP,CAMK2N1,CCDC117,CD274,CDC6,CDCA5,CDCA8,CDKN1A,CDKN2A,CENPA,CEP55,CHAF1A,CIZ1,CLDN2,CLIC5,COL6A1,CRB1,CRELD1,CRYL1,CTSB,DBI,DDX27,DENND2A,DESI2,DNAJB9,DNAJC24,DNMT1,DPM1,EBP,EFCAB11,EGFR,EGR2,ENC1,EPHB2,ERC2,FAM214A,FAS,FBXW7,FDXR,FEN1,FGFR3,FKBP1A,F…	206
Nervous System Development and Function	morphology of nervous system	9.85E-06		-0.681	ABCD1,ACTL6B,ADCY1,AGRN,AGT,AKAP12,AKTIP,ALPL,Ank2,APAF1,APBB2,APOE,APP,AQP4,ARHGAP35,ARSA,ASCL1,ASTN1,ATP1B2,B2M,BACE1,BAX,BBS2,BBS4,BCL2L1,BCL2L11,BID,BMPR1B,CACNB3,CADPS,CAMKK2,CAPZB,CASP6,CASP9,CCL13,CCND1,CCND2,CD47,CD80,CD81,CD9,CDK5R1,CDKN2C,CELSR2,CHN2,CHRNA4,Ckmt1,CLCN2,CLCN3,CLN5,CNTN1,COL18A1,CP,CPLX2,CRB1,CRMP1,CSTB,CTSB,CTSD,CXCR4,DAB1,DCLK1,DLX1,DNER,DOK7,DPYSL2,Dst,DTNA,DUSP1,DYRK1…	263
Cancer	sarcoma	9.98E-06		0.875	ADM,ASPSCR1,ASS1,BAX,BCL2,BLM,BRCA2,CDKN1A,CDKN2A,CDKN2C,CELA1,CHEK2,CLK4,CYTIP,DDB2,DDIT3,E2F1,EPHB2,EXT1,F2R,FAS,FBXO4,FDPS,FGFR1,FGFR3,FLT1,FOS,FOXM1,FOXO1,GALK1,H2AFX,HINT1,HIPK2,ID2,IDH1,IDH2,IFITM2,IFNAR2,IGF1R,IGF2R,IGFBP5,ING2,IRF1,JUN,LAG3,LCK,LGALS3BP,MDM2,MELK,MIF,MXI1,MYC,NF1,NRAS,NT5E,PBK,PDGFB,PIK3CA,PIPOX,PLK2,PLK4,PRC1,PRKCB,PSMB9,PTPN11,RASSF1,RB1,RELA,RUNX1,RXRB,S100A4,SFRP1,SIR…	97
Cancer	lymphomagenesis	1.06E-05		-1.456	AIMP1,ATP6V1B2,B2M,BAX,BCL10,BCL2,BCL2L1,BCL2L11,BIRC5,BLM,BMF,BRCA2,CCND1,CD163,CD80,CDK2,CDKN1A,CDKN2A,CDKN2C,CEBPB,CHFR,CSE1L,CUL1,CXCR4,CYR61,DDB2,DNMT1,DNMT3B,DTX1,E2F1,E2F2,EGR1,EIF4EBP1,EPOR,ESPL1,ETS1,EZH2,FAS,FBXO4,FCGR3A,FEN1,FGFR1,FKBP1A,FOXO1,GADD45B,GSTM1,H2AFX,HDAC3,HDAC6,HIF1A,ID1,ID2,ID3,IDH2,IRF1,JUN,JUNB,LCK,MCAM,MCM6,MDM2,MRE11A,MSH6,MTOR,MUTYH,MXI1,MYC,NF1,NFKB2,NNMT,NOTCH1,NR…	134
Hematological Disease	lymphomagenesis	1.06E-05		-1.456	AIMP1,ATP6V1B2,B2M,BAX,BCL10,BCL2,BCL2L1,BCL2L11,BIRC5,BLM,BMF,BRCA2,CCND1,CD163,CD80,CDK2,CDKN1A,CDKN2A,CDKN2C,CEBPB,CHFR,CSE1L,CUL1,CXCR4,CYR61,DDB2,DNMT1,DNMT3B,DTX1,E2F1,E2F2,EGR1,EIF4EBP1,EPOR,ESPL1,ETS1,EZH2,FAS,FBXO4,FCGR3A,FEN1,FGFR1,FKBP1A,FOXO1,GADD45B,GSTM1,H2AFX,HDAC3,HDAC6,HIF1A,ID1,ID2,ID3,IDH2,IRF1,JUN,JUNB,LCK,MCAM,MCM6,MDM2,MRE11A,MSH6,MTOR,MUTYH,MXI1,MYC,NF1,NFKB2,NNMT,NOTCH1,NR…	134
Cell Death and Survival	cell death of fibroblasts	1.12E-05		-0.129	AIFM1,APAF1,APP,ARRB2,ATF3,BAX,BCL2,BCL2L1,BCL2L11,BID,BIRC2,BLM,CASP9,CCND1,CDKN1A,CDKN2A,CDKN2C,CTSD,DAPK1,DDIT3,DHCR24,DUSP1,E2F1,E2F2,EGFR,EMD,EPHX1,FAS,FOXO1,GPX1,GPX4,HIPK2,HMOX1,HTRA2,IGF1R,IGF2,IGF2R,JUN,JUND,KHDRBS1,LMNA,MAP3K1,MAPK11,MDM2,MT1H,MYBL2,MYC,NFKB1,NFKBIB,NOTCH1,NRAS,NSMAF,NUPR1,PARP1,PEG3,PIDD,PIK3CA,PML,POLB,PRMT2,PTPN11,RAC1,RAD51D,RB1,RELA,RHOB,SFRP1,SGPL1,SIRT1,SKP2,SMAR…	90
Cell Death and Survival	cell death of epithelial cell lines	1.18E-05		0.756	AIFM1,AIFM3,ALDH3A1,ALDH3B1,APP,ATF3,BAG4,BAX,BCL10,BCL2,BCL2L1,BCL2L11,BID,BIRC2,BIRC5,BNIP3L,BOK,CASP9,CCHCR1,CDKN2A,CHMP5,CRYAB,DDIT3,DLST,E2F6,EGFR,ELOVL4,EMP1,EMP3,EPHB2,FAS,FGF1,FOS,FOXO1,HIPK2,HK1,HK2,HSPA5,HSPB8,HTRA2,IGF1R,IGFBP5,IL17RD,IPPK,IRF1,ITGAV,JUN,LDHA,MAP2K7,MAP3K1,MAPK1,MAPT,MIB1,MYC,NAMPT,NFKB1,NRAS,Nrg1,NTRK2,P2RX7,PDE4A,PIAS1,PMP22,PPM1A,PPP1R15A,PRMT2,RAC1,RAD51,RASSF1,RGS…	97
Cell Cycle	arrest in G1 phase of tumor cell lines	1.18E-05			AATF,BCL2,BHLHE40,BTRC,CAMK1,CAMKK2,CCND1,CCNE1,CCNG1,CDC25A,CDC25B,CDCA2,CDK2,CDKN1A,CDKN2A,CEBPA,CEBPB,CREM,CYR61,DDIT3,DUSP1,E2F1,EGFR,EPB41L1,EZH2,FOXM1,FOXO1,GNL3,ID3,ILK,ITGAV,JUN,LGALS1,LGALS3,MDM2,MTBP,MTOR,MYBL2,MYC,NOTCH1,ORC3,PIAS1,RASSF1,RASSF3,RB1,RBL1,RFFL,RPL23,SMARCB1,STK11,TFRC,TP53,TP63,TUSC2,TYMS	55
Small Molecule Biochemistry	accumulation of acylglycerol	1.20E-05		-0.552	ACADL,ACSL1,AGT,APOBR,APOC1,APOE,CALCA,CEBPA,CEBPB,CIDEB,ERCC1,ESRRA,FBXW7,FOXO1,GPAM,INSIG1,INSIG2,LPIN1,LPL,MGLL,Mup1 (includes others),PEMT,PLIN2,PON2,PPARGC1A,PRKAA2,RGS4,SCD,SCP2,SGMS2,SIRT1,SMPD1,SREBF1,VHL	34
Lipid Metabolism	accumulation of acylglycerol	1.20E-05		-0.552	ACADL,ACSL1,AGT,APOBR,APOC1,APOE,CALCA,CEBPA,CEBPB,CIDEB,ERCC1,ESRRA,FBXW7,FOXO1,GPAM,INSIG1,INSIG2,LPIN1,LPL,MGLL,Mup1 (includes others),PEMT,PLIN2,PON2,PPARGC1A,PRKAA2,RGS4,SCD,SCP2,SGMS2,SIRT1,SMPD1,SREBF1,VHL	34
Molecular Transport	accumulation of acylglycerol	1.20E-05		-0.552	ACADL,ACSL1,AGT,APOBR,APOC1,APOE,CALCA,CEBPA,CEBPB,CIDEB,ERCC1,ESRRA,FBXW7,FOXO1,GPAM,INSIG1,INSIG2,LPIN1,LPL,MGLL,Mup1 (includes others),PEMT,PLIN2,PON2,PPARGC1A,PRKAA2,RGS4,SCD,SCP2,SGMS2,SIRT1,SMPD1,SREBF1,VHL	34
Cell Death and Survival	necrosis of kidney	1.20E-05		0.793	AATF,ADORA1,AGT,AIFM3,ALDH3B1,APOE,APP,APRT,AQP11,AREG/AREGB,ATF3,ATP1A1,BAG4,BAX,BCL10,BCL2,BCL2L1,BCL2L11,BGN,BID,BIRC2,BIRC5,BNIP3L,BOK,BRCA2,CALCA,CASP9,CCBL1,CCHCR1,CDK1,CDK2,CDKN1A,CHMP5,CRYAB,CSF1,DDIT3,DLST,DUSP1,DUSP4,E2F6,EGFR,ELOVL4,EMP1,EMP3,EPHB2,FAS,FGF1,FLT1,FOS,FOXO1,GSTM5,GSTP1,HIF1A,HIPK2,HK1,HK2,HMOX1,HSPA5,HTRA2,IGF1R,IL17RD,ILK,IPPK,IRF1,ITGAV,ITPR1,LCN2,LDHA,MAN2A1,MAP1S,MAP…	122
Cell Death and Survival	cell death of brain cells	1.21E-05		0.971	ADAM12,ADORA1,AIFM1,ANP32A,APAF1,APOE,APP,ATXN1,ATXN3,BAG1,BAX,Bbc3,BCL2,BCL2L1,BCL2L11,BID,CAPN1,CASP6,CASP9,CDC25A,CDK1,CDK2,CDK5R1,CDKN1A,CDKN2A,CTSD,DAPK1,DDIT3,DNM1L,E2F1,EGR1,FAS,FLT1,FOS,FOXG1,FOXO1,GBA,GLRX,GNAO1,GPT,GRIA2,HDAC3,HK2,HSPA5,HTRA2,IGF1R,ITSN1,JUN,JUNB,KLF6,LCN2,MAP1B,MAP3K1,MAPT,MECP2,MEF2C,MFN2,NFKB1,NFKBIB,NGFR,NPTX1,NTRK2,P4HB,PEG3,PIK3CA,PPARGC1A,PRKD1,RB1,RELA,RPS3,SERP…	93
Cell Cycle	S phase of fibroblasts	1.23E-05		1.521	BLM,CCND1,CDC7,CDK2,CDKN1A,CDKN2A,CHEK2,CUL3,E2F1,E2F2,E2F3,ID2,ID3,JUNB,MDM2,MYC,PARP1,PLK2,RB1,SKP2,TFDP1,TP53	22
Connective Tissue Development and Function	S phase of fibroblasts	1.23E-05		1.521	BLM,CCND1,CDC7,CDK2,CDKN1A,CDKN2A,CHEK2,CUL3,E2F1,E2F2,E2F3,ID2,ID3,JUNB,MDM2,MYC,PARP1,PLK2,RB1,SKP2,TFDP1,TP53	22
Embryonic Development	development of head	1.29E-05		0.183	ADAM17,ADCY1,AKTIP,Ank2,ANTXR1,APAF1,APOE,ARHGAP35,ARID5B,ARL3,ARSB,ASCL1,ATP1B2,BAX,BBS2,BBS4,BCL2,BCL2L11,BCOR,BFSP2,BID,BMPR1A,BMPR1B,CASP6,CCL13,CCND1,CDC14B,CDK2,CDKN1A,CDKN2A,CEP104,CHRD,CLCN2,CLCN3,COL18A1,COL5A1,CP,CRB1,CRYAB,CSF1,CSTB,CTSD,DLX1,E2F1,EBF2,EGFR,EGR1,ELOVL4,EPHA2,EPHB2,ERC2,FGF1,FGFR1,FKBP8,FMOD,FOS,FOXC1,FOXO1,FRS2,FYCO1,GALNS,GNA11,GNPAT,GPHN,GPX4,HES1,HES5,HES6,HEXA,HEXB…	176
Organismal Development	development of head	1.29E-05		0.183	ADAM17,ADCY1,AKTIP,Ank2,ANTXR1,APAF1,APOE,ARHGAP35,ARID5B,ARL3,ARSB,ASCL1,ATP1B2,BAX,BBS2,BBS4,BCL2,BCL2L11,BCOR,BFSP2,BID,BMPR1A,BMPR1B,CASP6,CCL13,CCND1,CDC14B,CDK2,CDKN1A,CDKN2A,CEP104,CHRD,CLCN2,CLCN3,COL18A1,COL5A1,CP,CRB1,CRYAB,CSF1,CSTB,CTSD,DLX1,E2F1,EBF2,EGFR,EGR1,ELOVL4,EPHA2,EPHB2,ERC2,FGF1,FGFR1,FKBP8,FMOD,FOS,FOXC1,FOXO1,FRS2,FYCO1,GALNS,GNA11,GNPAT,GPHN,GPX4,HES1,HES5,HES6,HEXA,HEXB…	176
Hematological Disease	blood protein disorder	1.39E-05		-0.389	AMPH,ANXA2,B2M,BAX,CCND1,CCNDBP1,CD274,CDC20,CDK1,CDK2,CDKN1A,CDKN2A,CEBPA,CHAF1A,CHEK2,CHRNB1,CRBN,CRYAB,CXCR4,DUSP4,E2F2,EGFR,ENTPD5,EPOR,EXOC4,FAS,FCGRT,FDPS,FEN1,FGFR3,FUS,G3BP1,GALNT1,GFAP,GPR146,GRIP1,HAT1,HDAC3,HDAC6,HLX,HMOX1,IFIT2,IFNAR2,ITGA3,JAK1,KIF2C,LRRC8A,MAPK8IP1,MAX,MMP2,MPDZ,MXI1,MYC,NDC80,NEK3,NFKB1,NFKBIE,NRAS,ORC5,OSMR,PARP1,PDIA6,PLVAP,PMF1,PPP1R2,PRKCA,PRKCB,PROS1,PSMB1,PSM…	97
Cell Cycle	re-entry into S phase	1.43E-05	Increased	2.676	CCND1,CCNE1,CDC25A,CDK2,CDKN1A,CDKN2A,CEBPB,CSF1,E2F1,EGFR,FOXG1,ID2,MAPK3,MYC,PARP1,RB1,RUNX1,SKP2,TF,TFDP1	20
Cancer	tumorigenesis of neuroepithelial tumor	1.44E-05		1.824	CDKN2A,E2F1,EGFR,FOXM1,GFAP,IGFBP2,MYC,NES,NF1,NR2F6,PDGFB,RB1,RBL1,SRC,TAZ,TP53	16
Cellular Growth and Proliferation	colony formation of cells	1.45E-05		1.819	ADAM17,AIFM1,AKAP12,ALDH3A1,ATF3,BACH2,BAG1,BCL2,BCL2L1,BCL2L11,BIRC5,BNIP3L,C1QBP,CASP9,CBLB,CCL25,CCND1,CCNE1,CCNG2,CD9,CDKN1A,CDKN2A,CEBPA,CHFR,CLEC11A,CSF1,CTSB,CTSD,CYR61,DCK,DDIT3,DYNC1H1,DYRK3,E2F1,EGFR,EGR1,EIF4EBP1,EPOR,FAS,FEN1,FGFR1,FIP1L1,FLT1,FOLR1,FOS,FRMD6,FRS2,FXN,GADD45B,GADD45G,HDGF,HES1,HIF1A,IGF1R,IGFBP2,IL6R,IL6ST,ING4,ITSN1,JUN,JUNB,JUND,KAT2B,KHDRBS1,KITLG,KLF6,LAPTM4B,LEPR…	152
Cell Cycle	S phase of connective tissue cells	1.45E-05		1.713	BIRC5,BLM,CCND1,CDC7,CDK2,CDKN1A,CDKN2A,CHEK2,CUL3,E2F1,E2F2,E2F3,ID2,ID3,JUNB,MDM2,MYC,PARP1,PLK2,RB1,SKP2,TFDP1,TP53	23
Cell Cycle	cell cycle progression of cardiomyocytes	1.46E-05			BIRC5,CCND1,CCND2,E2F1,E2F3,NOG,PTK2,PTPN11,SKP2	9
Cardiovascular System Development and Function	cell cycle progression of cardiomyocytes	1.46E-05			BIRC5,CCND1,CCND2,E2F1,E2F3,NOG,PTK2,PTPN11,SKP2	9
Skeletal and Muscular System Development and Function	cell cycle progression of cardiomyocytes	1.46E-05			BIRC5,CCND1,CCND2,E2F1,E2F3,NOG,PTK2,PTPN11,SKP2	9
Cancer	tumorigenesis of epithelial tumor	1.46E-05		-0.259	ATP2A2,B2M,Bbc3,BCL2,BIRC2,BIRC5,BRCA2,BTRC,CCND1,CCNDBP1,CDK2,CDKN1A,CDKN2A,CDKN2C,CYLD,DDB2,DNMT1,E2F1,EGFR,EGR1,ENTPD5,ERRFI1,ETV1,FANCD2,FBXO4,FOXM1,FZR1,GFAP,GSTM1,GSTP1,H2AFX,HINT1,IGFBP2,IQGAP2,JUN,LTBR,MAD2L1,MDM2,MMP14,MSH6,MT1H,MUTYH,MXI1,MYC,NES,NF1,NOTCH1,NR2F6,PDGFB,PIK3R1,PLCE1,POLH,PRKCA,PSMB9,PSME3,PTK2,Ptprv,RALB,RASSF1,RB1,RBL1,RINT1,ROBO1,S100A4,SIRT1,SMAD3,SOCS3,SRC,SSBP2,STK1…	83
Cell Death and Survival	apoptosis of epithelial cell lines	1.71E-05		0.422	AIFM1,AIFM3,ALDH3A1,APP,ATF3,BAX,BCL10,BCL2,BCL2L1,BCL2L11,BID,BIRC2,BIRC5,BNIP3L,BOK,CASP9,CCHCR1,CDKN2A,CHMP5,CRYAB,DDIT3,E2F6,EGFR,ELOVL4,FAS,FGF1,FOS,FOXO1,HIPK2,HSPA5,HSPB8,IL17RD,IPPK,IRF1,ITGAV,JUN,MAP2K7,MAP3K1,MAPK1,MAPT,MYC,NRAS,Nrg1,NTRK2,P2RX7,PDE4A,PIAS1,PPM1A,PPP1R15A,PRMT2,RAC1,RGS4,RRAS,SDHC,SERPINF1,SGK1,SGPL1,SIVA1,SRXN1,STK4,TCF4,TFRC,TGFBR1,TGFBR2,TMEFF2,TNFRSF1A,TNFRSF25,TP53…	77
Cell Cycle	S phase of bone cancer cell lines	1.74E-05		1.854	BHLHE40,CCNE1,CDC25A,CDK2,CDKN2A,E2F1,FZR1,MYBL2,MYC,RB1,TFDP1	11
Cell Cycle	re-entry into interphase of tumor cell lines	1.74E-05	Increased	2.378	CCNE1,CDC25A,CDC25C,CDK2,CDKN2A,E2F1,EGFR,MYC,RB1,TF,TFDP1	11
Cell Cycle	arrest in interphase of bone cancer cell lines	1.76E-05			CCND1,CCNE1,CDC25B,CDK2,CDKN1A,CDKN2A,DUSP1,FOXM1,GNL3,MAPK12,MDM2,MTBP,MTOR,MYBL2,MYC,ORC3,RASSF3,RB1,RBL1,RPL23,TP53	21
Cancer	pharyngeal tumor	1.76E-05			AURKA,BCL2,BIRC5,CALCA,CDKN2A,CRYAB,CXCR4,DNMT1,EGFR,ERCC1,EZH2,FABP5,FGD4,JUN,LTBR,MCM2,MMP2,PIK3CA,THY1,TP53,TYMS	21
Cell Death and Survival	cell death of kidney cells	1.79E-05		1.159	AATF,ADORA1,AGT,AIFM3,ALDH3B1,APOE,APP,AQP11,AREG/AREGB,ATF3,ATP1A1,BAG4,BAX,BCL10,BCL2,BCL2L1,BCL2L11,BGN,BID,BIRC2,BIRC5,BNIP3L,BOK,BRCA2,CALCA,CASP9,CCBL1,CCHCR1,CDK1,CDK2,CDKN1A,CHMP5,CRYAB,CSF1,DDIT3,DLST,DUSP1,DUSP4,E2F6,EGFR,ELOVL4,EMP1,EMP3,EPHB2,FAS,FGF1,FLT1,FOS,FOXO1,GSTM5,GSTP1,HIF1A,HIPK2,HK1,HK2,HSPA5,HTRA2,IGF1R,IL17RD,ILK,IPPK,IRF1,ITGAV,ITPR1,LCN2,LDHA,MAN2A1,MAP1S,MAP2K7,MAP3K1,…	116
Cellular Growth and Proliferation	colony formation	1.91E-05		1.637	ADAM17,AIFM1,AKAP12,ALDH3A1,ATF3,BACH2,BAG1,BCL2,BCL2L1,BCL2L11,BIRC5,BNIP3L,C1QBP,CASP9,CBLB,CCL25,CCND1,CCNE1,CCNG2,CD9,CDC25B,CDH4,CDKN1A,CDKN2A,CEBPA,CHFR,CLEC11A,CSF1,CTSB,CTSD,CYR61,DCK,DDIT3,DYNC1H1,DYRK3,E2F1,EGFR,EGR1,EIF4EBP1,EPOR,FAS,FEN1,FGFR1,FIP1L1,FLT1,FOLR1,FOS,FOXM1,FRMD6,FRS2,FXN,GADD45B,GADD45G,HDGF,HES1,HIF1A,IGF1R,IGFBP2,IL6R,IL6ST,ING4,ITSN1,JUN,JUNB,JUND,KAT2B,KHDRBS1,KITLG…	161
Cellular Growth and Proliferation	proliferation of kidney cell lines	1.91E-05		-0.070	ABCC5,ADCY1,AURKA,BIRC5,CAV2,CCHCR1,CDCA5,CDKN1A,CDKN2A,CEBPA,CSF1,CSTF2,DAPK1,DLST,E2F1,EGFR,ENC1,FGF1,FOS,IQGAP2,JUN,KLF5,KLF6,LMNA,MED28,MMP14,MT1H,MTOR,NINL,NOP58,NTRK2,PEMT,PIAS1,PLCE1,PLK1,PMP22,PPM1A,PPP2R1B,PTP4A3,QPCT,RASSF1,SKP2,SLC30A1,SOCS3,STEAP2,SUMO1,TAZ,TFDP1,THOC1,TMEFF2,TP53,TTR,UBE2M,YAP1,ZEB1	55
Cellular Development	proliferation of kidney cell lines	1.91E-05		-0.070	ABCC5,ADCY1,AURKA,BIRC5,CAV2,CCHCR1,CDCA5,CDKN1A,CDKN2A,CEBPA,CSF1,CSTF2,DAPK1,DLST,E2F1,EGFR,ENC1,FGF1,FOS,IQGAP2,JUN,KLF5,KLF6,LMNA,MED28,MMP14,MT1H,MTOR,NINL,NOP58,NTRK2,PEMT,PIAS1,PLCE1,PLK1,PMP22,PPM1A,PPP2R1B,PTP4A3,QPCT,RASSF1,SKP2,SLC30A1,SOCS3,STEAP2,SUMO1,TAZ,TFDP1,THOC1,TMEFF2,TP53,TTR,UBE2M,YAP1,ZEB1	55
Renal and Urological System Development and Function	proliferation of kidney cell lines	1.91E-05		-0.070	ABCC5,ADCY1,AURKA,BIRC5,CAV2,CCHCR1,CDCA5,CDKN1A,CDKN2A,CEBPA,CSF1,CSTF2,DAPK1,DLST,E2F1,EGFR,ENC1,FGF1,FOS,IQGAP2,JUN,KLF5,KLF6,LMNA,MED28,MMP14,MT1H,MTOR,NINL,NOP58,NTRK2,PEMT,PIAS1,PLCE1,PLK1,PMP22,PPM1A,PPP2R1B,PTP4A3,QPCT,RASSF1,SKP2,SLC30A1,SOCS3,STEAP2,SUMO1,TAZ,TFDP1,THOC1,TMEFF2,TP53,TTR,UBE2M,YAP1,ZEB1	55
Cell Cycle	G2 phase of fibroblast cell lines	1.93E-05		-1.633	CDC25A,CDKN2A,E2F1,JUN,MAP2K7,MYC,PARP1,PLAC8,PTPN11,PTTG1,RAC1,RB1,REV1,TP53,TRAF2	15
Connective Tissue Development and Function	G2 phase of fibroblast cell lines	1.93E-05		-1.633	CDC25A,CDKN2A,E2F1,JUN,MAP2K7,MYC,PARP1,PLAC8,PTPN11,PTTG1,RAC1,RB1,REV1,TP53,TRAF2	15
Cancer	liver cancer	1.95E-05		0.725	ABCC3,ABCC5,ADAM12,ADAM17,ADAMTS1,ALPL,AMPH,ANLN,ANXA2,AREG/AREGB,ARF1,ARID2,ASF1B,ATP1B3,AURKA,BCL2,BCL2L1,BIRC2,BIRC5,BRCA2,BSG,C1S,CA2,CABYR,CCND1,CCNDBP1,CD14,CDC25B,CDK14,CDKN1A,CDKN2A,CENPA,CP,CRELD2,CSE1L,CSF1,CSPP1,CTSD,Cyp2b13/Cyp2b9,E2F1,EGFR,ENPP4,ENTPD5,EPHA2,ERCC1,ETV4,FBXO4,FGFR1,FGL1,FLT1,FOS,FOXM1,GLUD1,GOLM1,GSTM1,GSTP1,H2AFY,HIF1A,HPX,HSPA5,IFNAR2,IGF2,IGFBP2,ING4,IQGAP2,ISG15,J…	150
Gastrointestinal Disease	liver cancer	1.95E-05		0.725	ABCC3,ABCC5,ADAM12,ADAM17,ADAMTS1,ALPL,AMPH,ANLN,ANXA2,AREG/AREGB,ARF1,ARID2,ASF1B,ATP1B3,AURKA,BCL2,BCL2L1,BIRC2,BIRC5,BRCA2,BSG,C1S,CA2,CABYR,CCND1,CCNDBP1,CD14,CDC25B,CDK14,CDKN1A,CDKN2A,CENPA,CP,CRELD2,CSE1L,CSF1,CSPP1,CTSD,Cyp2b13/Cyp2b9,E2F1,EGFR,ENPP4,ENTPD5,EPHA2,ERCC1,ETV4,FBXO4,FGFR1,FGL1,FLT1,FOS,FOXM1,GLUD1,GOLM1,GSTM1,GSTP1,H2AFY,HIF1A,HPX,HSPA5,IFNAR2,IGF2,IGFBP2,ING4,IQGAP2,ISG15,J…	150
Hepatic System Disease	liver cancer	1.95E-05		0.725	ABCC3,ABCC5,ADAM12,ADAM17,ADAMTS1,ALPL,AMPH,ANLN,ANXA2,AREG/AREGB,ARF1,ARID2,ASF1B,ATP1B3,AURKA,BCL2,BCL2L1,BIRC2,BIRC5,BRCA2,BSG,C1S,CA2,CABYR,CCND1,CCNDBP1,CD14,CDC25B,CDK14,CDKN1A,CDKN2A,CENPA,CP,CRELD2,CSE1L,CSF1,CSPP1,CTSD,Cyp2b13/Cyp2b9,E2F1,EGFR,ENPP4,ENTPD5,EPHA2,ERCC1,ETV4,FBXO4,FGFR1,FGL1,FLT1,FOS,FOXM1,GLUD1,GOLM1,GSTM1,GSTP1,H2AFY,HIF1A,HPX,HSPA5,IFNAR2,IGF2,IGFBP2,ING4,IQGAP2,ISG15,J…	150
Neurological Disease	brain tumor	1.95E-05		0.599	ACTA2,ADAM12,AEBP1,AKAP12,AKNA,ALDOC,ANXA2,APOBEC1,ARHGEF2,ARRB1,ASS1,B3GAT1,BAX,Bbc3,BCL2,BCOR,BRCA2,C3,CAD,Camk2b,CCDC41,CCND1,CDKN2A,CDKN2C,CHRNB1,CLEC2D,CLK4,CXCL16,DAPK1,DHRS4,DLL1,E2F1,E2F3,EGFR,EGR1,EMP3,ENC1,ENO3,EPHA2,EZH2,FOLR1,FOXG1,FOXM1,FURIN,GNB4,HES6,HIPK2,HMOX1,HSPA5,ID1,IDH1,IFITM2,IGF1R,IGF2,IGFBP2,IL6R,LGALS3,LURAP1L,MDM2,MIB1,MMP14,MYC,NES,NF1,NFIB,NOG,NPTX1,NRAS,NUSAP1,OLIG1,…	107
Cancer	brain tumor	1.95E-05		0.599	ACTA2,ADAM12,AEBP1,AKAP12,AKNA,ALDOC,ANXA2,APOBEC1,ARHGEF2,ARRB1,ASS1,B3GAT1,BAX,Bbc3,BCL2,BCOR,BRCA2,C3,CAD,Camk2b,CCDC41,CCND1,CDKN2A,CDKN2C,CHRNB1,CLEC2D,CLK4,CXCL16,DAPK1,DHRS4,DLL1,E2F1,E2F3,EGFR,EGR1,EMP3,ENC1,ENO3,EPHA2,EZH2,FOLR1,FOXG1,FOXM1,FURIN,GNB4,HES6,HIPK2,HMOX1,HSPA5,ID1,IDH1,IFITM2,IGF1R,IGF2,IGFBP2,IL6R,LGALS3,LURAP1L,MDM2,MIB1,MMP14,MYC,NES,NF1,NFIB,NOG,NPTX1,NRAS,NUSAP1,OLIG1,…	107
Cancer	Liver Cancer and Tumors	2.01E-05		0.567	ABCC3,ABCC5,ADAM12,ADAM17,ADAMTS1,ALPL,AMPH,ANLN,ANXA2,AREG/AREGB,ARF1,ARID2,ASF1B,ATP1B3,AURKA,BCL2,BCL2L1,BIRC2,BIRC5,BRCA2,BSG,C1S,CA2,CABYR,CCND1,CCNDBP1,CD14,CDC25B,CDK14,CDKN1A,CDKN2A,CENPA,CP,CRELD2,CSE1L,CSF1,CSPP1,CTSD,Cyp2b13/Cyp2b9,E2F1,EGFR,ENPP4,ENTPD5,EPHA2,ERCC1,ETV4,FBXO4,FGFR1,FGL1,FLT1,FOS,FOXM1,GLUD1,GOLM1,GSTM1,GSTP1,H2AFY,HIF1A,HPX,HSPA5,IFNAR2,IGF2,IGFBP2,ING4,IQGAP2,ISG15,J…	151
Gastrointestinal Disease	Liver Cancer and Tumors	2.01E-05		0.567	ABCC3,ABCC5,ADAM12,ADAM17,ADAMTS1,ALPL,AMPH,ANLN,ANXA2,AREG/AREGB,ARF1,ARID2,ASF1B,ATP1B3,AURKA,BCL2,BCL2L1,BIRC2,BIRC5,BRCA2,BSG,C1S,CA2,CABYR,CCND1,CCNDBP1,CD14,CDC25B,CDK14,CDKN1A,CDKN2A,CENPA,CP,CRELD2,CSE1L,CSF1,CSPP1,CTSD,Cyp2b13/Cyp2b9,E2F1,EGFR,ENPP4,ENTPD5,EPHA2,ERCC1,ETV4,FBXO4,FGFR1,FGL1,FLT1,FOS,FOXM1,GLUD1,GOLM1,GSTM1,GSTP1,H2AFY,HIF1A,HPX,HSPA5,IFNAR2,IGF2,IGFBP2,ING4,IQGAP2,ISG15,J…	151
Hepatic System Disease	Liver Cancer and Tumors	2.01E-05		0.567	ABCC3,ABCC5,ADAM12,ADAM17,ADAMTS1,ALPL,AMPH,ANLN,ANXA2,AREG/AREGB,ARF1,ARID2,ASF1B,ATP1B3,AURKA,BCL2,BCL2L1,BIRC2,BIRC5,BRCA2,BSG,C1S,CA2,CABYR,CCND1,CCNDBP1,CD14,CDC25B,CDK14,CDKN1A,CDKN2A,CENPA,CP,CRELD2,CSE1L,CSF1,CSPP1,CTSD,Cyp2b13/Cyp2b9,E2F1,EGFR,ENPP4,ENTPD5,EPHA2,ERCC1,ETV4,FBXO4,FGFR1,FGL1,FLT1,FOS,FOXM1,GLUD1,GOLM1,GSTM1,GSTP1,H2AFY,HIF1A,HPX,HSPA5,IFNAR2,IGF2,IGFBP2,ING4,IQGAP2,ISG15,J…	151
Cancer	primitive neuroectodermal tumor	2.06E-05		-0.104	ABCC3,AKNA,ARMCX3,BCL2,BCOR,BRCA2,CCDC41,CCND1,CDKN1A,CDKN2A,CDKN2C,CXCR4,DDX1,DHRS4,E2F1,FOXG1,FYN,GSTP1,IDH1,ING4,KIF1B,LURAP1L,MYBL2,MYC,NF1,NPTX1,NRAS,OLIG1,OLIG2,PARP1,PIK3CA,PTPN11,RB1,RBPMS,SFRP1,SMARCB1,SMO,STAT2,TOP2A,TP53,TUBA1A,TUBB,TUBB2A,TUBD1,UPF3A,XRCC2	46
Reproductive System Disease	primitive neuroectodermal tumor	2.06E-05		-0.104	ABCC3,AKNA,ARMCX3,BCL2,BCOR,BRCA2,CCDC41,CCND1,CDKN1A,CDKN2A,CDKN2C,CXCR4,DDX1,DHRS4,E2F1,FOXG1,FYN,GSTP1,IDH1,ING4,KIF1B,LURAP1L,MYBL2,MYC,NF1,NPTX1,NRAS,OLIG1,OLIG2,PARP1,PIK3CA,PTPN11,RB1,RBPMS,SFRP1,SMARCB1,SMO,STAT2,TOP2A,TP53,TUBA1A,TUBB,TUBB2A,TUBD1,UPF3A,XRCC2	46
Cancer	lymphoid cancer	2.13E-05		-1.456	AIMP1,ATP6V1B2,B2M,BAX,BCL10,BCL2,BCL2L1,BCL2L11,BIRC5,BLM,BMF,BRCA2,CCND1,CD163,CD80,CDK2,CDKN1A,CDKN2A,CDKN2C,CEBPB,CHFR,CSE1L,CUL1,CXCL16,CXCR4,CYR61,DDB2,DNMT1,DNMT3B,DTX1,E2F1,E2F2,EGR1,EIF4EBP1,EPOR,ESPL1,ETS1,EZH2,FAS,FBXO4,FCGR3A,FEN1,FGFR1,FKBP1A,FOXO1,GADD45B,GSTM1,H2AFX,HDAC3,HDAC6,HIF1A,ID1,ID2,ID3,IDH2,IRF1,JUN,JUNB,LCK,MCAM,MCM6,MDM2,MRE11A,MSH6,MTOR,MUTYH,MXI1,MYC,NF1,NFKB2,NNMT,NO…	135
Tissue Morphology	abnormal morphology of extraembryonic tissue	2.25E-05			ABI1,ANKRD17,BMP1,BRCA2,CCNE1,CCNE2,CCNF,CHMP5,CITED1,COL5A1,COMMD1,CSK,CUL3,DNMT1,EPOR,ESRRB,EZH2,FBXW7,FGFR1,FKTN,FOXO1,FURIN,FXN,FZD5,G6PD,GATA2,HSD17B7,INCENP,ITGAV,ITGB8,KLF6,LMO2,MAPK1,MAX,MIB1,MTOR,MYC,NF1,NOTCH1,NOTCH4,NR6A1,NRAS,OVOL2,PAK4,PDPK1,PIK3CA,PLCB3,PPAP2B,PPP1R8,PTK2,PTPN11,PXN,RASA1,RB1,RBL1,RTEL1,SHC1,SLC25A19,SLC8A1,SMAD1,SNX2,SS18,STK11,STK4,SUZ12,TCF7,TEAD2,TFDP1,TGFBR1,TG…	76
Cell Death and Survival	cell death of epithelial cells	2.34E-05		-0.480	AATF,AIFM1,AIFM3,ALDH3A1,ALDH3B1,APAF1,APP,ATF3,AURKA,BAG4,BAX,BCL10,BCL2,BCL2L1,BCL2L11,BID,BIRC2,BIRC5,BNIP3L,BOK,CALCA,CASP9,CCHCR1,CDKN1A,CDKN2A,CEBPA,CEBPB,CHMP5,CRYAB,CTNNA1,CYLD,DDB2,DDIT3,DLST,E2F1,E2F6,EGFR,EGR1,ELOVL4,EMP1,EMP3,EPHB2,FAS,FGF1,FGFR1,FOS,FOXO1,HIPK2,HK1,HK2,HSPA5,HSPB8,HTRA2,ID1,ID2,IGF1R,IGFBP5,IL17RD,IPPK,IRF1,ITGAV,JUN,LCN2,LDHA,MAP2K7,MAP3K1,MAPK1,MAPT,MDM2,MIB1,MMP2,…	141
Cell Cycle	cell cycle progression of fibroblasts	2.38E-05		-0.799	BCL2,CCND1,CCNF,CDC25C,CDKN1A,CDKN2A,CHEK2,E2F3,FANCD2,HIF1A,ID2,IGF1R,IGF2,JUNB,MYC,PARP2,RB1,RBL1,SKIL,SKP2,TFCP2,TP53,XRCC6	23
Connective Tissue Development and Function	cell cycle progression of fibroblasts	2.38E-05		-0.799	BCL2,CCND1,CCNF,CDC25C,CDKN1A,CDKN2A,CHEK2,E2F3,FANCD2,HIF1A,ID2,IGF1R,IGF2,JUNB,MYC,PARP2,RB1,RBL1,SKIL,SKP2,TFCP2,TP53,XRCC6	23
Small Molecule Biochemistry	accumulation of triacylglycerol	2.43E-05		-0.610	ACADL,ACSL1,APOBR,APOC1,APOE,CALCA,CEBPA,CEBPB,CIDEB,ERCC1,ESRRA,FBXW7,FOXO1,GPAM,INSIG1,INSIG2,LPIN1,LPL,Mup1 (includes others),PEMT,PLIN2,PON2,PPARGC1A,PRKAA2,RGS4,SCD,SCP2,SGMS2,SIRT1,SMPD1,SREBF1,VHL	32
Lipid Metabolism	accumulation of triacylglycerol	2.43E-05		-0.610	ACADL,ACSL1,APOBR,APOC1,APOE,CALCA,CEBPA,CEBPB,CIDEB,ERCC1,ESRRA,FBXW7,FOXO1,GPAM,INSIG1,INSIG2,LPIN1,LPL,Mup1 (includes others),PEMT,PLIN2,PON2,PPARGC1A,PRKAA2,RGS4,SCD,SCP2,SGMS2,SIRT1,SMPD1,SREBF1,VHL	32
Molecular Transport	accumulation of triacylglycerol	2.43E-05		-0.610	ACADL,ACSL1,APOBR,APOC1,APOE,CALCA,CEBPA,CEBPB,CIDEB,ERCC1,ESRRA,FBXW7,FOXO1,GPAM,INSIG1,INSIG2,LPIN1,LPL,Mup1 (includes others),PEMT,PLIN2,PON2,PPARGC1A,PRKAA2,RGS4,SCD,SCP2,SGMS2,SIRT1,SMPD1,SREBF1,VHL	32
Cellular Assembly and Organization	binding of chromatin	2.51E-05		1.609	BID,BMPR1A,C1orf86,CCNE1,CDC6,CDC7,CDK1,CDKN1A,CDT1,DNMT1,E2F1,IRF1,LBR,LRWD1,MECP2,MYC,RB1,RPA1,TP53,UHRF1	20
Cell Cycle	entry into S phase	2.52E-05	Increased	2.868	APP,BHLHE40,CCND1,CCNE1,CDC25A,CDC6,CDK2,CDKN1A,CDKN2A,CDKN2C,CEBPB,CHEK2,E2F1,E2F2,E2F3,E2F6,FGF1,FOS,FOXM1,FZR1,GPC1,HBEGF,HINFP,HMOX1,ID2,ID3,IL6R,JUN,JUNB,KITLG,LMNA,MAX,MCM10,MEIS2,MTOR,MYBL2,MYC,PLK2,PTPN11,RB1,SKP2,SMARCB1,SOD2,SRC,ST8SIA1,TFDP1,TP53,TRIM21,UHRF1,USP8,VPS18	51
Cancer	Prostate Cancer and Tumors	2.54E-05		1.371	ACO1,ADAM17,ADAMTS7,AGT,ALPL,ANTXR1,ANXA2,ASS1,ATG16L1,ATXN1,AURKA,B2M,BCL2,BCL2L1,BHLHE40,BIN1,BIRC5,BMPR1A,BMPR1B,BRCA2,BSDC1,BTRC,C3,CCL25,CCND1,CCNF,CD74,CDC25C,CDH13,CDK2,CDKN1A,CDKN2A,CDKN2C,CEBPA,CHD1,CHEK2,CHRM3,CHRNA4,CHST2,CRB1,CSF1,CTDSPL,CTNNAL1,CX3CL1,CXCL16,CXCR4,CYTIP,DGKB,DNMT1,DUSP1,E2F1,EDNRB,EGFR,EHBP1,EIF2S2,EIF3F,EIF4EBP1,ELAC2,EN2,ENOX2,ENTPD5,EPHB2,EPOR,ETV1,ETV4,ETV5,EZH2,…	187
Reproductive System Disease	Prostate Cancer and Tumors	2.54E-05		1.371	ACO1,ADAM17,ADAMTS7,AGT,ALPL,ANTXR1,ANXA2,ASS1,ATG16L1,ATXN1,AURKA,B2M,BCL2,BCL2L1,BHLHE40,BIN1,BIRC5,BMPR1A,BMPR1B,BRCA2,BSDC1,BTRC,C3,CCL25,CCND1,CCNF,CD74,CDC25C,CDH13,CDK2,CDKN1A,CDKN2A,CDKN2C,CEBPA,CHD1,CHEK2,CHRM3,CHRNA4,CHST2,CRB1,CSF1,CTDSPL,CTNNAL1,CX3CL1,CXCL16,CXCR4,CYTIP,DGKB,DNMT1,DUSP1,E2F1,EDNRB,EGFR,EHBP1,EIF2S2,EIF3F,EIF4EBP1,ELAC2,EN2,ENOX2,ENTPD5,EPHB2,EPOR,ETV1,ETV4,ETV5,EZH2,…	187
Cancer	cancer of secretory structure	2.54E-05		0.639	ACO1,ADAM17,ADAMTS7,AGT,ALPL,ANTXR1,ANXA2,ASS1,ATG16L1,ATXN1,AURKA,B2M,BCL2,BCL2L1,BHLHE40,BIN1,BIRC5,BMPR1A,BMPR1B,BRCA2,BSDC1,BTRC,C3,CCL25,CCND1,CCNF,CD74,CDC25C,CDH13,CDK2,CDKN1A,CDKN2A,CEBPA,CHD1,CHEK2,CHRM3,CHRNA4,CHST2,CRB1,CSF1,CTDSPL,CTNNAL1,CX3CL1,CXCL16,CXCR4,CYTIP,DGKB,DNMT1,DUSP1,E2F1,EDNRB,EGFR,EHBP1,EIF2S2,EIF3F,EIF4EBP1,ELAC2,EN2,ENOX2,ENTPD5,EPHB2,EPOR,ETV1,ETV4,ETV5,EZH2,FABP7,F…	187
Neurological Disease	tumorigenesis of glioma	2.56E-05	Increased	2.137	CDKN2A,E2F1,EGFR,FOXM1,GFAP,IGFBP2,MYC,NES,NF1,NR2F6,PDGFB,SRC,TAZ,TP53	14
Cancer	tumorigenesis of glioma	2.56E-05	Increased	2.137	CDKN2A,E2F1,EGFR,FOXM1,GFAP,IGFBP2,MYC,NES,NF1,NR2F6,PDGFB,SRC,TAZ,TP53	14
Cell Death and Survival	cell death of muscle	2.56E-05		0.911	ADAM12,ADM,AGT,ALDOA,APIP,APP,ARRB2,BACH1,BAG1,BCL2,BCL2L1,BCL2L11,BID,BIRC5,BNIP2,BNIP3L,BRCA2,CACNB2,CALCA,CAPN1,CASP9,CCL13,CDK2,CDK9,CDKN1A,CREM,CRYAB,CSK,CXADR,CYR61,DDIT3,DUSP6,E2F1,E2F3,Eef1a1,EEF1D,ETS1,FAS,FOXO1,FSTL1,GNPTG,GPX1,HBEGF,HIF1A,HK1,HK2,HMOX1,HSPB8,ID1,ID2,IGF1R,IGF2,IL6ST,IRAK1,IRAK4,IRF1,JUND,KITLG,KLF5,LCN2,LMNA,MAP3K1,MAPK1,MAPK11,MDH1,MDM2,MFN2,MMP2,MPO,NAMPT,NDUFV2,NGFR…	112
Cell Death and Survival	cell viability of cervical cancer cell lines	2.58E-05		1.323	ADK,AKAP7,AURKA,BAG1,BCKDK,BCL2,BIRC5,BNIP2,BRCA2,BUB1B,C1orf86,CAMK2N1,CASK,CDK11A/CDK11B,CDK2,CDK20,CDKN1A,CDKN2A,CHEK2,DGKB,DUSP6,DYRK3,EGFR,FAS,FN3K,GRK4,Igtp,ILK,INPP5K,IP6K3,JAK1,JUN,KHK,KITLG,LCK,MAP3K1,MCOLN1,MMS22L,MPG,NEK3,NEK8,NUP210,PARP1,PFKFB2,PFKM,PIK3R2,PLK2,POLH,PPAP2A,PPM1G,PPM1M,PPP1R3F,PPP1R8,PPP1R9A,PPP2R1B,PPP2R2B,PRKACB,PRKCQ,PRPF19,PTPRA,PTPRO,RAD51,RASA1,REV1,RPA1,SGK1,SO…	70
Cancer	Cancer	2.63E-05		0.130	AATF,ABAT,ABCA9,ABCB9,ABCC3,ABCC5,ABP1,ACAD8,ACADL,ACADM,ACADVL,ACCS,ACO1,ACOT2,ACOT7,ACOX2,ACSL1,ACSL5,ACSL6,ACTA2,ACTB,ACTL6B,ACTR10,ADAM12,ADAM17,ADAM23,ADAMTS1,ADAMTS16,ADAMTS7,ADCY2,ADCY9,ADD3,ADK,ADM,ADORA1,ADRM1,ADSL,AEBP1,AGFG2,AGRN,AGT,AHNAK,AIDA,AIFM1,AIMP1,AIMP2,AKAP1,AKAP12,AKAP6,AKNA,AKR1E2,AKR7A2,ALAS1,ALDH16A1,ALDH3A1,ALDH5A1,ALDOA,ALDOC,ALPL,ALYREF,AMBRA1,AMER2,AMPH,ANAPC13,ANGPT2…	1629
Cancer	prostate cancer	2.76E-05		1.042	ACO1,ADAM17,ADAMTS7,AGT,ALPL,ANTXR1,ANXA2,ASS1,ATG16L1,ATXN1,AURKA,B2M,BCL2,BCL2L1,BHLHE40,BIN1,BIRC5,BMPR1A,BMPR1B,BRCA2,BSDC1,BTRC,C3,CCL25,CCND1,CCNF,CD74,CDC25C,CDH13,CDK2,CDKN1A,CDKN2A,CEBPA,CHD1,CHEK2,CHRM3,CHRNA4,CHST2,CRB1,CSF1,CTDSPL,CTNNAL1,CX3CL1,CXCL16,CXCR4,CYTIP,DGKB,DNMT1,DUSP1,E2F1,EDNRB,EGFR,EHBP1,EIF2S2,EIF3F,EIF4EBP1,ELAC2,EN2,ENOX2,ENTPD5,EPHB2,EPOR,ETV1,ETV4,ETV5,EZH2,FABP7,F…	186
Reproductive System Disease	prostate cancer	2.76E-05		1.042	ACO1,ADAM17,ADAMTS7,AGT,ALPL,ANTXR1,ANXA2,ASS1,ATG16L1,ATXN1,AURKA,B2M,BCL2,BCL2L1,BHLHE40,BIN1,BIRC5,BMPR1A,BMPR1B,BRCA2,BSDC1,BTRC,C3,CCL25,CCND1,CCNF,CD74,CDC25C,CDH13,CDK2,CDKN1A,CDKN2A,CEBPA,CHD1,CHEK2,CHRM3,CHRNA4,CHST2,CRB1,CSF1,CTDSPL,CTNNAL1,CX3CL1,CXCL16,CXCR4,CYTIP,DGKB,DNMT1,DUSP1,E2F1,EDNRB,EGFR,EHBP1,EIF2S2,EIF3F,EIF4EBP1,ELAC2,EN2,ENOX2,ENTPD5,EPHB2,EPOR,ETV1,ETV4,ETV5,EZH2,FABP7,F…	186
Cancer	hematologic cancer	2.77E-05		0.091	ADORA1,AMPH,ANXA2,ARID5B,AURKA,BAX,BCL10,BCL2,BCL2L1,BCOR,CCND1,CCNDBP1,CD14,CD274,CD59,CD74,CD80,CDC20,CDC25A,CDK1,CDK2,CDKN1A,CDKN2A,CEBPA,CHAF1A,CHEK2,CHIC2,CHRNB1,CRBN,CRYAB,CXCR4,DCK,DDX51,DNM1L,DNMT1,DUSP4,E2F1,E2F2,E2F3,EGFR,ENC1,EPHA2,EPHX1,EPOR,EXOC4,EZH2,FAS,FBXW7,FDPS,FEN1,FGFR1,FGFR3,FNTB,FOXM1,FOXO1,FUS,FYN,G3BP1,GATA2,GATA3,GFAP,GPR146,GRIP1,GSTM1,GSTP1,HAT1,HDAC3,HDAC6,HK3,HLX,HMOX…	181
Hematological Disease	hematologic cancer	2.77E-05		0.091	ADORA1,AMPH,ANXA2,ARID5B,AURKA,BAX,BCL10,BCL2,BCL2L1,BCOR,CCND1,CCNDBP1,CD14,CD274,CD59,CD74,CD80,CDC20,CDC25A,CDK1,CDK2,CDKN1A,CDKN2A,CEBPA,CHAF1A,CHEK2,CHIC2,CHRNB1,CRBN,CRYAB,CXCR4,DCK,DDX51,DNM1L,DNMT1,DUSP4,E2F1,E2F2,E2F3,EGFR,ENC1,EPHA2,EPHX1,EPOR,EXOC4,EZH2,FAS,FBXW7,FDPS,FEN1,FGFR1,FGFR3,FNTB,FOXM1,FOXO1,FUS,FYN,G3BP1,GATA2,GATA3,GFAP,GPR146,GRIP1,GSTM1,GSTP1,HAT1,HDAC3,HDAC6,HK3,HLX,HMOX…	181
Cell Death and Survival	apoptosis of cerebral cortex cells	2.78E-05		0.309	ADORA1,APP,BAX,Bbc3,BCL2,BCL2L1,CAPN1,CASP9,CDK1,CDK5R1,CDKN1A,DAPK1,FAS,FLT1,GNAO1,HK2,HSPA5,ITSN1,JUN,KLF6,MAP1B,MAP3K1,MECP2,MEF2C,NFKB1,NGFR,NPTX1,NTRK2,P4HB,PIK3CA,PPARGC1A,RELA,RPS3,SHC3,SIRT1,ST8SIA1,TNFRSF1A,TP53,TP63,UNG	40
Cellular Assembly and Organization	function of mitochondria	2.87E-05		-0.579	ABCB6,APP,ATF3,BCL2,BID,CD47,CRYAB,FAS,FXN,GPX1,HERPUD1,MFN2,NTRK2,PARL,PNPLA8,PPARGC1A,PPIF,PRKAA2,RELB,SLC25A19,SNPH,SOD2,SURF1,TOP1MT,TP63	25
Cellular Function and Maintenance	function of mitochondria	2.87E-05		-0.579	ABCB6,APP,ATF3,BCL2,BID,CD47,CRYAB,FAS,FXN,GPX1,HERPUD1,MFN2,NTRK2,PARL,PNPLA8,PPARGC1A,PPIF,PRKAA2,RELB,SLC25A19,SNPH,SOD2,SURF1,TOP1MT,TP63	25
Cell Death and Survival	cell death of muscle cells	2.92E-05		0.990	ADAM12,ADM,AGT,ALDOA,APIP,APP,ARRB2,BACH1,BAG1,BCL2,BCL2L1,BCL2L11,BID,BIRC5,BNIP2,BNIP3L,BRCA2,CACNB2,CALCA,CAPN1,CASP9,CDK2,CDK9,CDKN1A,CREM,CRYAB,CSK,CXADR,CYR61,DDIT3,DUSP6,E2F1,E2F3,Eef1a1,EEF1D,ETS1,FAS,FOXO1,FSTL1,GNPTG,GPX1,HBEGF,HIF1A,HK1,HK2,HMOX1,HSPB8,ID1,ID2,IGF1R,IGF2,IL6ST,IRAK1,IRAK4,IRF1,JUND,KITLG,KLF5,LCN2,LMNA,MAP3K1,MAPK1,MAPK11,MDH1,MDM2,MFN2,MMP2,MPO,NAMPT,NDUFV2,NGFR,NOG,P…	109
Cancer	prostatic tumor	2.92E-05		0.639	ACO1,ADAM17,ADAMTS7,AGT,ALPL,ANTXR1,ANXA2,ASS1,ATG16L1,ATXN1,AURKA,B2M,BCL2,BCL2L1,BHLHE40,BIN1,BIRC5,BMPR1A,BMPR1B,BRCA2,BSDC1,BTRC,C3,CCL25,CCND1,CCNF,CD74,CDC25C,CDH13,CDK2,CDKN1A,CDKN2A,CEBPA,CHD1,CHEK2,CHRM3,CHRNA4,CHST2,CRB1,CSF1,CTDSPL,CTNNAL1,CX3CL1,CXCL16,CXCR4,CYTIP,DGKB,DNMT1,DUSP1,E2F1,EDNRB,EGFR,EHBP1,EIF2S2,EIF3F,EIF4EBP1,ELAC2,EN2,ENOX2,ENTPD5,EPHB2,EPOR,ETV1,ETV4,ETV5,EZH2,FABP7,F…	189
Reproductive System Disease	prostatic tumor	2.92E-05		0.639	ACO1,ADAM17,ADAMTS7,AGT,ALPL,ANTXR1,ANXA2,ASS1,ATG16L1,ATXN1,AURKA,B2M,BCL2,BCL2L1,BHLHE40,BIN1,BIRC5,BMPR1A,BMPR1B,BRCA2,BSDC1,BTRC,C3,CCL25,CCND1,CCNF,CD74,CDC25C,CDH13,CDK2,CDKN1A,CDKN2A,CEBPA,CHD1,CHEK2,CHRM3,CHRNA4,CHST2,CRB1,CSF1,CTDSPL,CTNNAL1,CX3CL1,CXCL16,CXCR4,CYTIP,DGKB,DNMT1,DUSP1,E2F1,EDNRB,EGFR,EHBP1,EIF2S2,EIF3F,EIF4EBP1,ELAC2,EN2,ENOX2,ENTPD5,EPHB2,EPOR,ETV1,ETV4,ETV5,EZH2,FABP7,F…	189
Cancer	hyperplasia of primary lymphoid organ	2.94E-05		0.407	BHLHE40,CCND1,CCND2,CDKN2A,CDKN2C,CYLD,KLF13,LCN2,MAP2K7,NFATC2,PTTG1,SAC3D1,STK4,TCIRG1,TP53,VDR	16
Immunological Disease	hyperplasia of primary lymphoid organ	2.94E-05		0.407	BHLHE40,CCND1,CCND2,CDKN2A,CDKN2C,CYLD,KLF13,LCN2,MAP2K7,NFATC2,PTTG1,SAC3D1,STK4,TCIRG1,TP53,VDR	16
Cell Death and Survival	anoikis	3.01E-05	Decreased	-2.375	BCL2,BCL2L1,BCL2L11,BID,BIRC2,BIRC5,BMF,CASP9,CDK11A/CDK11B,CDKN2A,CTTN,EGFR,EPHA2,FAS,HTRA1,HTRA2,ILK,ITGAV,LGALS3,MAP3K1,MAPK1,MTOR,NRAS,NTRK2,PIK3CA,PRKCA,PTK2,RAC1,RAD9A,RB1,RBL1,RHOB,RRAS,SIK1,SRC,TGM2,TP53,ZEB1	38
Gastrointestinal Disease	experimentally-induced diabetes	3.01E-05			AGT,C1S,C3,CCND2,CCNG1,CD74,CP,DDAH1,DUSP1,EEF2,EXOC7,FGFR1,Gbp2,GFAP,HES1,HES5,HK2,HMGCL,HMGCS2,ID1,IFITM2,IGFBP2,IRF1,JUN,LCN2,LGALS3,MYC,NFKB1,PDE1B,PPAP2B,PPP2R2B,PRKCA,PRKCB,RHOB,RSAD2,SERPING1,TF,TTR	38
Endocrine System Disorders	experimentally-induced diabetes	3.01E-05			AGT,C1S,C3,CCND2,CCNG1,CD74,CP,DDAH1,DUSP1,EEF2,EXOC7,FGFR1,Gbp2,GFAP,HES1,HES5,HK2,HMGCL,HMGCS2,ID1,IFITM2,IGFBP2,IRF1,JUN,LCN2,LGALS3,MYC,NFKB1,PDE1B,PPAP2B,PPP2R2B,PRKCA,PRKCB,RHOB,RSAD2,SERPING1,TF,TTR	38
Metabolic Disease	experimentally-induced diabetes	3.01E-05			AGT,C1S,C3,CCND2,CCNG1,CD74,CP,DDAH1,DUSP1,EEF2,EXOC7,FGFR1,Gbp2,GFAP,HES1,HES5,HK2,HMGCL,HMGCS2,ID1,IFITM2,IGFBP2,IRF1,JUN,LCN2,LGALS3,MYC,NFKB1,PDE1B,PPAP2B,PPP2R2B,PRKCA,PRKCB,RHOB,RSAD2,SERPING1,TF,TTR	38
Cell Death and Survival	apoptosis of connective tissue cells	3.06E-05		-0.485	ADAM12,ADM,AGT,APAF1,APP,ARRB2,ATF3,BAX,BCL2,BCL2L1,BCL2L11,BGN,BID,BIRC2,BIRC5,BLM,BMPR1A,BMPR1B,CASP9,CCND1,CDKN1A,CDKN2A,CDKN2C,CEBPB,CSF1,CTSD,DAPK1,DDIT3,DHCR24,DUSP1,E2F1,E2F2,EGFR,EMD,FAS,FOXO1,HSPA5,IGF1R,ITGAV,JUN,JUND,KHDRBS1,LGALS8,MAP3K1,MAPK1,MAPK11,MDM2,MT1H,MYBL2,MYC,NFAT5,NFIC,NFKBIB,NGFR,NOG,NOTCH1,NRAS,NSMAF,NUPR1,PARP1,PIAS1,PIDD,PIK3CA,PIK3R1,PIK3R2,POLB,PRMT2,PTPN11,RAC1,RB1,…	97
Cancer	precursor T-cell lymphoblastic leukemia-lymphoma	3.06E-05			ARID5B,CDKN2A,FAS,FBXW7,GATA3,INCA1,JAK1,LMO2,NF1,NOTCH1,NRAS,OLIG2,PHF6,PIK3CA,POLB,POLD1,POLE,PTPN11,RHOB,RND2,RND3,RUNX1,TAX1BP1,TCF7,TLR3,TP53	26
Hematological Disease	precursor T-cell lymphoblastic leukemia-lymphoma	3.06E-05			ARID5B,CDKN2A,FAS,FBXW7,GATA3,INCA1,JAK1,LMO2,NF1,NOTCH1,NRAS,OLIG2,PHF6,PIK3CA,POLB,POLD1,POLE,PTPN11,RHOB,RND2,RND3,RUNX1,TAX1BP1,TCF7,TLR3,TP53	26
Immunological Disease	precursor T-cell lymphoblastic leukemia-lymphoma	3.06E-05			ARID5B,CDKN2A,FAS,FBXW7,GATA3,INCA1,JAK1,LMO2,NF1,NOTCH1,NRAS,OLIG2,PHF6,PIK3CA,POLB,POLD1,POLE,PTPN11,RHOB,RND2,RND3,RUNX1,TAX1BP1,TCF7,TLR3,TP53	26
Cellular Growth and Proliferation	proliferation of breast cancer cell lines	3.12E-05		0.217	ADAM17,ADAMTS1,ARF1,ATAD2,BAG1,BCL2,BCL2L1,BEX2,BIN1,BIRC5,BRCA2,C1QBP,CCND1,CCND2,CCNE1,CCNE2,CD151,CD59,CDC25B,CDK1,CDKN1A,CDKN2A,CEBPA,CHN2,CITED1,CSE1L,CSF1,CTSD,CXCR4,CXCR7,CYR61,DDB2,E2F1,EEF1B2,EGFR,EPHA2,FBXW7,FGF1,FOS,FOXC1,FOXM1,FOXO1,FRMD6,GPC1,GPX1,HBEGF,HBP1,HES1,HEXIM1,HOXA1,HSPA5,HSPB8,ID1,ID2,IGF1R,IGF2,IGFBP5,ING4,IRF1,JUN,KITLG,KLF5,LGALS1,LGALS3,LRIG1,MAPK1,MAPK11,MAPK12,MAPK6,…	123
Cellular Development	proliferation of breast cancer cell lines	3.12E-05		0.217	ADAM17,ADAMTS1,ARF1,ATAD2,BAG1,BCL2,BCL2L1,BEX2,BIN1,BIRC5,BRCA2,C1QBP,CCND1,CCND2,CCNE1,CCNE2,CD151,CD59,CDC25B,CDK1,CDKN1A,CDKN2A,CEBPA,CHN2,CITED1,CSE1L,CSF1,CTSD,CXCR4,CXCR7,CYR61,DDB2,E2F1,EEF1B2,EGFR,EPHA2,FBXW7,FGF1,FOS,FOXC1,FOXM1,FOXO1,FRMD6,GPC1,GPX1,HBEGF,HBP1,HES1,HEXIM1,HOXA1,HSPA5,HSPB8,ID1,ID2,IGF1R,IGF2,IGFBP5,ING4,IRF1,JUN,KITLG,KLF5,LGALS1,LGALS3,LRIG1,MAPK1,MAPK11,MAPK12,MAPK6,…	123
Hereditary Disorder	Mitochondrial complex I deficiency	3.33E-05			FOXRED1,NDUFA1,NDUFAF1,NDUFAF3,NDUFAF5,NDUFB3,NDUFS2,NDUFS3,NDUFS4,NDUFS7,NDUFS8,NDUFV1,NDUFV2	13
Metabolic Disease	Mitochondrial complex I deficiency	3.33E-05			FOXRED1,NDUFA1,NDUFAF1,NDUFAF3,NDUFAF5,NDUFB3,NDUFS2,NDUFS3,NDUFS4,NDUFS7,NDUFS8,NDUFV1,NDUFV2	13
Cell Cycle	senescence of tumor cell lines	3.42E-05		0.339	ARF1,BHLHE40,CDKN1A,CDKN2A,CHEK2,DDB2,E2F1,EGFR,EIF4EBP1,HIF1A,ID1,MCRS1,MYBL2,PARP1,RASSF1,RB1,SMARCB1,SRSF2,TBX2,TP53,TP63,UBE3A	22
Cell Death and Survival	necrosis of muscle	3.72E-05		0.911	ADAM12,ADM,AGT,ALDOA,APIP,APP,ARRB2,BACH1,BAG1,BCL2,BCL2L1,BCL2L11,BID,BIRC5,BNIP2,BNIP3L,BRCA2,CACNB2,CALCA,CAPN1,CASP9,CCL13,CDK2,CDK9,CDKN1A,CREM,CRYAB,CSK,CXADR,CYR61,DDIT3,DUSP6,E2F1,E2F3,Eef1a1,EEF1D,ETS1,FAS,FOXO1,FSTL1,GNPTG,GPX1,HBEGF,HIF1A,HK1,HK2,HMOX1,HSPB8,ID1,ID2,IGF1R,IGF2,IL6ST,IRAK1,IRAK4,IRF1,JUND,KITLG,KLF5,LCN2,LMNA,MAP3K1,MAPK1,MAPK11,MDH1,MDM2,MFN2,MMP2,MPO,NAMPT,NDUFV2,NGFR…	111
Cell Death and Survival	cell viability of fibroblast cell lines	3.89E-05		0.869	APAF1,BCL2L1,BRCA2,CASP9,CDKN1A,CDKN2A,CSF1,DDIT3,FANCD2,FGF1,FYN,JUN,LMNA,MAPK1,MAPK3,MT1H,MYC,NARFL,NOP58,NRAS,PARP1,PFKM,PLAC8,POLB,POLH,RAC1,RAD9A,RELA,RUNX1,SHC1,SMARCB1,SMPD1,SRC,SUMO1,THOC1,TNFRSF1A,TP53,UNG,XPA	39
Connective Tissue Development and Function	cell viability of fibroblast cell lines	3.89E-05		0.869	APAF1,BCL2L1,BRCA2,CASP9,CDKN1A,CDKN2A,CSF1,DDIT3,FANCD2,FGF1,FYN,JUN,LMNA,MAPK1,MAPK3,MT1H,MYC,NARFL,NOP58,NRAS,PARP1,PFKM,PLAC8,POLB,POLH,RAC1,RAD9A,RELA,RUNX1,SHC1,SMARCB1,SMPD1,SRC,SUMO1,THOC1,TNFRSF1A,TP53,UNG,XPA	39
Skeletal and Muscular Disorders	craniofacial abnormality	4.08E-05		-1.560	ACTB,APAF1,ARHGAP35,B3GAT3,BCL10,BCL2L1,BMPER,BMPR1A,BRCA2,CASK,CASP9,CDC6,CDT1,CHRD,CHST3,COX7B,CTNNBIP1,DYRK1A,EFTUD2,ESCO2,FAM20C,FGFR1,FGFR3,FKBP1A,FKBP8,FURIN,HES1,HIPK2,HSPG2,IFT122,IFT57,IL11RA,INSIG1,INSIG2,ITGAV,JMJD6,KAT2A,LMNB1,LMNB2,LRP6,MARCKSL1,MDM2,MMP14,MSX1,NF1,NOG,NRAS,NSUN2,ORC4,ORC6,PARP1,PDGFA,PDGFC,PDS5B,POLR1D,PRKACB,PRRX1,PTPN11,PTPRF,PTPRJ,PYGO2,RAB23,RALB,RGMA,SALL2,SH3P…	85
Developmental Disorder	craniofacial abnormality	4.08E-05		-1.560	ACTB,APAF1,ARHGAP35,B3GAT3,BCL10,BCL2L1,BMPER,BMPR1A,BRCA2,CASK,CASP9,CDC6,CDT1,CHRD,CHST3,COX7B,CTNNBIP1,DYRK1A,EFTUD2,ESCO2,FAM20C,FGFR1,FGFR3,FKBP1A,FKBP8,FURIN,HES1,HIPK2,HSPG2,IFT122,IFT57,IL11RA,INSIG1,INSIG2,ITGAV,JMJD6,KAT2A,LMNB1,LMNB2,LRP6,MARCKSL1,MDM2,MMP14,MSX1,NF1,NOG,NRAS,NSUN2,ORC4,ORC6,PARP1,PDGFA,PDGFC,PDS5B,POLR1D,PRKACB,PRRX1,PTPN11,PTPRF,PTPRJ,PYGO2,RAB23,RALB,RGMA,SALL2,SH3P…	85
Connective Tissue Disorders	craniofacial abnormality	4.08E-05		-1.560	ACTB,APAF1,ARHGAP35,B3GAT3,BCL10,BCL2L1,BMPER,BMPR1A,BRCA2,CASK,CASP9,CDC6,CDT1,CHRD,CHST3,COX7B,CTNNBIP1,DYRK1A,EFTUD2,ESCO2,FAM20C,FGFR1,FGFR3,FKBP1A,FKBP8,FURIN,HES1,HIPK2,HSPG2,IFT122,IFT57,IL11RA,INSIG1,INSIG2,ITGAV,JMJD6,KAT2A,LMNB1,LMNB2,LRP6,MARCKSL1,MDM2,MMP14,MSX1,NF1,NOG,NRAS,NSUN2,ORC4,ORC6,PARP1,PDGFA,PDGFC,PDS5B,POLR1D,PRKACB,PRRX1,PTPN11,PTPRF,PTPRJ,PYGO2,RAB23,RALB,RGMA,SALL2,SH3P…	85
Tissue Morphology	morphology of allantois	4.14E-05			BRCA2,CCNF,CHMP5,COMMD1,CSK,FGFR1,FOXO1,LMO2,NF1,NR6A1,PDPK1,PPAP2B,PTK2,PTPN11,PXN,RASA1,RTEL1,SMAD1,TCF7,TEAD2,TP53,UHRF1,VCAM1,YAP1	24
Cell Cycle	arrest in G1 phase of fibroblasts	4.22E-05			CCND1,CDKN2A,CHEK2,E2F1,E2F2,E2F3,MAPK1,MAPK3,RB1,SMARCA2,TFDP1,TP53	12
Connective Tissue Development and Function	arrest in G1 phase of fibroblasts	4.22E-05			CCND1,CDKN2A,CHEK2,E2F1,E2F2,E2F3,MAPK1,MAPK3,RB1,SMARCA2,TFDP1,TP53	12
Cell Cycle	G1 phase of breast cancer cell lines	4.29E-05		-1.095	BHLHE40,CAMK1,CAMKK2,CCND1,CCNE1,CCNG1,CDC25A,CDKN1A,CDKN2A,ESRRA,HES1,JUN,LGALS1,LGALS3,MDM2,MYC,RASSF1,SMARCB1,SNX33,TP53	20
Cancer	transformation of fibroblast cell lines	4.50E-05	Increased	2.701	ADCY2,ADM,ANP32A,ATF3,AURKA,BAX,BCKDHA,BCL2,BIN1,CCND1,CCNE1,CDC25A,CDKN1A,CDKN2A,CEBPA,CHRM3,CSF1,DNMT1,DNPH1,E2F1,EEF1D,EGFR,EGR1,EIF3I,EIF4G1,ERRFI1,ETS1,F2R,FCGR3A,FGF1,FGFR1,FGFR3,FLT1,FOS,FOXG1,G6PD,GNAO1,HBP1,HEY1,IGF1R,IGFBP2,INCENP,IRF1,IRF5,ITSN1,JUN,JUNB,KLF6,LCK,LDHA,LRIG1,MAP2K7,MAPK1,MAPK8IP1,MDM2,MRAS,MST1R,MTOR,MXI1,MYC,NEDD4,NFKB2,NRAS,NRCAM,PAK4,PBK,PDGFA,PDGFB,PIK3CA,PIK3CB,PIK…	91
Cancer	testicular tumor	4.77E-05		-0.277	ALYREF,BCL10,BLMH,CCND2,CDKN1A,CDKN2C,DNMT1,EGFR,FAS,FGFR3,H2AFY,KITLG,LDHA,MCRS1,MDM2,MIB1,MYBL2,NRAS,RB1,SF1,STK11,THOC1,TOP2A,TP53,TUBA1A,TUBB2A,TUBD1	27
Reproductive System Disease	testicular tumor	4.77E-05		-0.277	ALYREF,BCL10,BLMH,CCND2,CDKN1A,CDKN2C,DNMT1,EGFR,FAS,FGFR3,H2AFY,KITLG,LDHA,MCRS1,MDM2,MIB1,MYBL2,NRAS,RB1,SF1,STK11,THOC1,TOP2A,TP53,TUBA1A,TUBB2A,TUBD1	27
Cell Death and Survival	cell death of mononuclear leukocytes	4.84E-05		1.069	AIFM1,AIMP1,AKTIP,APAF1,APOE,APP,ARRB1,BAX,Bbc3,BCL10,BCL2,BCL2L1,BCL2L11,BID,BIRC5,BMF,CALCA,CASP6,CASP9,CCDC86,CCL13,CCL25,CD274,CD47,CD59,CD80,CD9,CDK1,CDK2,CDKN1A,CDKN2A,CHEK2,CSF1,CTSB,CTSD,CXCR4,CYLD,DCK,DDIT4,DHX58,DLL1,DNMT3B,DTX1,DUSP4,E2F1,E2F2,EGR1,ETS1,FAS,FBXW7,FCGR3A,FNIP1,FOS,FYN,GADD45B,GPAM,ID2,ID3,IL6R,IL6ST,ITPR1,ITPR2,JUN,KITLG,KLF13,LAG3,LCK,LCN2,LGALS1,LGALS2,LGALS3,LGALS4,L…	130
Cell Death and Survival	apoptosis of cortical neurons	4.85E-05		0.586	ADORA1,APP,BAX,Bbc3,BCL2,BCL2L1,CAPN1,CASP9,CDK1,CDK5R1,CDKN1A,FLT1,GNAO1,HK2,HSPA5,ITSN1,JUN,MAP1B,MAP3K1,MECP2,MEF2C,NFKB1,NGFR,NPTX1,PIK3CA,RELA,SHC3,SIRT1,ST8SIA1,TNFRSF1A,TP53,TP63	32
Skeletal and Muscular Disorders	rhabdomyosarcoma	4.85E-05		0.713	ASS1,BLM,CDKN1A,CDKN2A,CELA1,F2R,FOS,FOXO1,GALK1,MELK,NF1,NRAS,PBK,PIK3CA,PIPOX,PLK2,PLK4,PTPN11,SFRP1,SKP2,SMARCB1,TK1,TP53,TP53BP2,TP63,TUBA1A,TUBB,TUBB2A,TUBD1,VRK1,WSCD1,XRCC2	32
Cancer	rhabdomyosarcoma	4.85E-05		0.713	ASS1,BLM,CDKN1A,CDKN2A,CELA1,F2R,FOS,FOXO1,GALK1,MELK,NF1,NRAS,PBK,PIK3CA,PIPOX,PLK2,PLK4,PTPN11,SFRP1,SKP2,SMARCB1,TK1,TP53,TP53BP2,TP63,TUBA1A,TUBB,TUBB2A,TUBD1,VRK1,WSCD1,XRCC2	32
Gene Expression	expression of RNA	4.91E-05		1.367	AATF,ABLIM2,ACO1,AEBP1,AGRN,AGT,ALYREF,AMPH,Ank2,ANKRD49,ANP32A,APBB2,APP,ARHGAP35,ARID2,ARID5B,ARMCX3,ARRB1,ARRB2,ASCL1,ASPM,ATF3,ATXN1,ATXN3,BACH1,BACH2,BAG1,BCL10,BCL2,BCOR,BHLHE40,BID,BIRC2,BIRC5,BLM,BMPR1A,BMPR1B,BRCA2,BRIP1,BRPF1,BRWD1,BTF3,BTRC,C14orf166,C14orf169,C1QBP,C8orf44-SGK3/SGK3,CALCA,CALCOCO1,CAMKK2,CAPN3,CARM1,CASK,CBX5,CCND1,CCNDBP1,CCNE1,CD3EAP,CD47,CD9,CDC25B,CDC5L,CDH13,CDK1…	596
Cell Death and Survival	cell death of kidney cell lines	4.93E-05		0.766	AATF,AGT,AIFM3,ALDH3B1,APP,AREG/AREGB,BAG4,BAX,BCL10,BCL2,BCL2L1,BCL2L11,BID,BIRC2,BIRC5,BNIP3L,BOK,BRCA2,CASP9,CCBL1,CCHCR1,CDK1,CHMP5,CRYAB,DDIT3,DLST,DUSP4,E2F6,EGFR,ELOVL4,EMP1,EMP3,EPHB2,FAS,FGF1,FLT1,FOS,FOXO1,GSTM5,GSTP1,HIPK2,HK1,HK2,HSPA5,HTRA2,IGF1R,IL17RD,ILK,IPPK,IRF1,ITGAV,ITPR1,LDHA,MAP1S,MAP2K7,MAP3K1,MAPT,MIB1,MYC,NAMPT,NFKB1,Nrg1,NTRK2,P2RX7,PIAS1,PIK3CA,PMP22,PPM1A,PPP1R15A,PRKC…	100
Tissue Morphology	morphology of extraembryonic tissue	5.03E-05			ABI1,ANKRD17,BMP1,BRCA2,CCNE1,CCNE2,CCNF,CHMP5,CITED1,COL5A1,COMMD1,CSK,CUL3,DNMT1,EPOR,ESRRB,EZH2,FBXW7,FGFR1,FKTN,FOXO1,FURIN,FXN,FZD5,G6PD,GATA2,HSD17B7,INCENP,ITGAV,ITGB8,KLF6,LMO2,MAPK1,MAX,MIB1,MTOR,MYC,NF1,NOTCH1,NOTCH4,NR6A1,NRAS,OVOL2,PAK4,PDPK1,PIK3CA,PLCB3,PPAP2B,PPP1R8,PTK2,PTPN11,PXN,RASA1,RB1,RBL1,RTEL1,SHC1,SLC25A19,SLC8A1,SMAD1,SNX2,SS18,STK11,STK4,SUZ12,TCF7,TEAD2,TFDP1,TGFBR1,TG…	77
Cell Morphology	shrinkage of cells	5.17E-05		-1.027	AIFM1,AQP4,BCL2,BCL2L1,BID,CDK2,CTSD,FAS,ITPR1,P2RX7,STK4	11
Cellular Compromise	shrinkage of cells	5.17E-05		-1.027	AIFM1,AQP4,BCL2,BCL2L1,BID,CDK2,CTSD,FAS,ITPR1,P2RX7,STK4	11
Embryonic Development	development of body axis	5.29E-05		0.216	ADAM17,ADCY1,AIDA,AKTIP,ALG5,Ank2,ANTXR1,APAF1,APOE,ARHGAP35,ARID5B,ARL3,ARSB,ASCL1,ATP1B2,BAX,BBS2,BBS4,BCL2,BCL2L11,BCOR,BFSP2,BID,BMPER,BMPR1A,BMPR1B,CASP6,CCL13,CCND1,CDC14B,CDK2,CDKN1A,CDKN2A,CEP104,CHMP5,CHRD,CLCN2,CLCN3,COL18A1,COL5A1,CP,CRB1,CRYAB,CSF1,CSNK1D,CSNK1E,CSTB,CTNNBIP1,CTSD,DLL1,DLX1,E2F1,EBF2,EGFR,EGR1,ELOVL4,EPHA2,EPHB2,ERC2,FGF1,FGFR1,FKBP8,FMOD,FOS,FOXC1,FOXG1,FOXO1,FRS2,FU…	209
Organismal Development	development of body axis	5.29E-05		0.216	ADAM17,ADCY1,AIDA,AKTIP,ALG5,Ank2,ANTXR1,APAF1,APOE,ARHGAP35,ARID5B,ARL3,ARSB,ASCL1,ATP1B2,BAX,BBS2,BBS4,BCL2,BCL2L11,BCOR,BFSP2,BID,BMPER,BMPR1A,BMPR1B,CASP6,CCL13,CCND1,CDC14B,CDK2,CDKN1A,CDKN2A,CEP104,CHMP5,CHRD,CLCN2,CLCN3,COL18A1,COL5A1,CP,CRB1,CRYAB,CSF1,CSNK1D,CSNK1E,CSTB,CTNNBIP1,CTSD,DLL1,DLX1,E2F1,EBF2,EGFR,EGR1,ELOVL4,EPHA2,EPHB2,ERC2,FGF1,FGFR1,FKBP8,FMOD,FOS,FOXC1,FOXG1,FOXO1,FRS2,FU…	209
Cellular Movement	cell movement of tumor cell lines	5.48E-05	Increased	2.209	ADAM17,AGT,ANGPT2,ANKS1A,ANXA2,APP,AREG/AREGB,ARF1,ARHGAP35,ARHGEF4,ARRB1,ARRB2,ASCL1,AURKA,B3GAT1,BAG1,BCAN,BCL10,BSG,C1QBP,C3,CAPN1,CCDC88A,CCL13,CCL25,CD151,CD47,CD81,CD9,CDC25B,CDH13,CDK14,CDKN2A,CHN2,CHST10,CKLF,CLCN3,CLCN4,COL18A1,CRMP1,CSE1L,CSF1,CSK,CTSB,CTTN,CX3CL1,CXCR4,CXCR7,CYR61,DAB1,DBF4,DNAJB4,DPYSL2,EFNA5,EGFR,EGR1,EPHA2,EPHB2,EPOR,ESRRA,ETS1,ETV4,ETV5,FABP7,FERMT2,FGD4,FGF1,FGFR1…	212
Cell Death and Survival	cell death of immune cells	5.52E-05		1.352	ADAM17,AIFM1,AIMP1,AKTIP,APAF1,APOE,APP,ARRB1,ATF3,BAG1,BAX,Bbc3,BCL10,BCL2,BCL2L1,BCL2L11,BID,BIRC2,BIRC5,BLM,BMF,CACNB3,CALCA,CASP6,CASP9,CCDC86,CCL13,CCL25,CCND2,CD14,CD274,CD47,CD59,CD74,CD80,CD9,CDK1,CDK2,CDKN1A,CDKN2A,CEBPB,CHEK2,CISH,CLEC11A,CSF1,CSNK2A2,CTSB,CTSD,CX3CL1,CXCR4,CYLD,DAPK1,DCK,DDIT3,DDIT4,DHX58,DLL1,DNMT3B,DTX1,DUSP4,E2F1,E2F2,EGFR,EGR1,EIF4EBP1,EPOR,ETS1,F2R,FAS,FBXW7,FCGR3…	205
Cell Cycle	cell cycle progression of muscle cells	5.54E-05	Increased	2.621	APOE,BIRC5,CCND1,CCND2,E2F1,E2F3,KLF5,MFN2,NOG,PTK2,PTPN11,RB1,SKP2,TFDP1	14
Skeletal and Muscular System Development and Function	cell cycle progression of muscle cells	5.54E-05	Increased	2.621	APOE,BIRC5,CCND1,CCND2,E2F1,E2F3,KLF5,MFN2,NOG,PTK2,PTPN11,RB1,SKP2,TFDP1	14
Cancer	incidence of tumor	5.58E-05		-0.203	ACADVL,ATP2A2,AURKA,BLM,BRCA2,BUB3,CCL13,CCND1,CCNDBP1,CCNG1,CD151,CD47,CDKN1A,CDKN2A,CDKN2C,CEBPB,CHEK2,CHFR,CYLD,DDB2,DNMT1,E2F1,EGR1,ENTPD5,EPHX1,ERRFI1,FANCD2,FBXO4,FEN1,FOLR1,FZR1,GSTP1,H2AFX,HIF1A,HINT1,IFNAR2,IL6ST,ING2,IQGAP2,IRF1,KRT10,MAD2L1,MIF,MPG,MSH6,MT1H,MUTYH,MXI1,MYC,NF1,NFKB1,NFKB2,NIT1,NQO2,PCYT1B,PDCD4,PER2,PLCE1,PML,POLD1,POLH,PPARGC1A,PRKCB,PSMB9,Pvr,RAE1,RASSF1,RB1,RBL1,RIN…	97
Organ Morphology	size of brain	5.68E-05		-0.527	AIFM1,APAF1,BAX,CASP9,Ckmt1,CLCN3,DHCR7,DYRK1A,E2F1,E2F3,EFNA5,EGFR,EIF4E2,EPB41L1,EPB41L2,GPR85,HTRA2,ID1,ID3,IGF1R,IGF2R,ITPR1,KIF1B,KIF5C,MARCKSL1,MCOLN1,MECP2,NDE1,OPHN1,PCMT1,PPT1,PYGO2,RB1,SMPD1,SOD2,TNFRSF1A,VLDLR	37
Cell Cycle	re-entry into S phase of bone cancer cell lines	5.71E-05		1.941	CCNE1,CDC25A,CDK2,CDKN2A,E2F1,MYC,RB1,TFDP1	8
Cell Death and Survival	cell death of cancer cells	5.76E-05		-0.780	AIFM1,APAF1,APP,B2M,BAX,BCL2,BCL2L1,BCL2L11,BEX2,BID,BIRC5,BOK,BTRC,BUB1B,CASP6,CASP9,CD47,CD74,CDC25B,CDC45,CDC6,CDK1,CDKN1A,CDKN2A,COL18A1,CSF1,CTSB,CXCR4,CYR61,DDIT3,DNMT3B,E2F2,EGFR,EIF3F,ETS1,FAS,FEM1B,FMOD,FOXO1,GCH1,HIF1A,HIPK2,HMOX1,HSPB8,Ifi202b,IGF1R,IL6ST,IRF1,IRF5,ITGAV,ITPR1,JUN,KEAP1,KITLG,LGALS1,MAD2L1,MAD2L2,MAP3K1,MAPK1,MCM2,MTOR,MYC,NGFR,NOTCH1,NRAS,PARP1,PHLDA1,PIK3R1,PLK1,PML,…	90
Tumor Morphology	cell death of cancer cells	5.76E-05		-0.780	AIFM1,APAF1,APP,B2M,BAX,BCL2,BCL2L1,BCL2L11,BEX2,BID,BIRC5,BOK,BTRC,BUB1B,CASP6,CASP9,CD47,CD74,CDC25B,CDC45,CDC6,CDK1,CDKN1A,CDKN2A,COL18A1,CSF1,CTSB,CXCR4,CYR61,DDIT3,DNMT3B,E2F2,EGFR,EIF3F,ETS1,FAS,FEM1B,FMOD,FOXO1,GCH1,HIF1A,HIPK2,HMOX1,HSPB8,Ifi202b,IGF1R,IL6ST,IRF1,IRF5,ITGAV,ITPR1,JUN,KEAP1,KITLG,LGALS1,MAD2L1,MAD2L2,MAP3K1,MAPK1,MCM2,MTOR,MYC,NGFR,NOTCH1,NRAS,PARP1,PHLDA1,PIK3R1,PLK1,PML,…	90
Nervous System Development and Function	outgrowth of neurites	5.77E-05		1.307	ADAM17,Aldh1a7,ANP32A,APBB2,APOE,APP,BAG1,BAIAP2,BAX,BCAN,BCL2,BMPR1A,CAMK1,CD47,CD9,CDK1,CDK2,CDK5R1,CDKN1A,CSF1,CSNK1D,CSNK1E,CSPG5,DDR1,DNER,DNM1L,DPYSL2,DPYSL3,DPYSL5,DYRK1A,E2F1,EGFR,ELMO2,EPHA2,EPHB2,EXOC4,EXOC7,EXT1,EXTL3,FECH,FGF1,FGFR1,FGFR3,FKBP5,FOXG1,FZD3,GAS7,GFAP,GNAO1,GPHN,GPR3,GRK5,ILK,ITGA3,JUN,KITLG,KLF7,LGALS1,MAP1B,MAPK1,MAPK3,MAPT,MIB1,MICALL2,MRAS,MYH9,MYO10,NF1,NFATC2,NFIX,…	128
Cellular Assembly and Organization	outgrowth of neurites	5.77E-05		1.307	ADAM17,Aldh1a7,ANP32A,APBB2,APOE,APP,BAG1,BAIAP2,BAX,BCAN,BCL2,BMPR1A,CAMK1,CD47,CD9,CDK1,CDK2,CDK5R1,CDKN1A,CSF1,CSNK1D,CSNK1E,CSPG5,DDR1,DNER,DNM1L,DPYSL2,DPYSL3,DPYSL5,DYRK1A,E2F1,EGFR,ELMO2,EPHA2,EPHB2,EXOC4,EXOC7,EXT1,EXTL3,FECH,FGF1,FGFR1,FGFR3,FKBP5,FOXG1,FZD3,GAS7,GFAP,GNAO1,GPHN,GPR3,GRK5,ILK,ITGA3,JUN,KITLG,KLF7,LGALS1,MAP1B,MAPK1,MAPK3,MAPT,MIB1,MICALL2,MRAS,MYH9,MYO10,NF1,NFATC2,NFIX,…	128
Cell Morphology	outgrowth of neurites	5.77E-05		1.307	ADAM17,Aldh1a7,ANP32A,APBB2,APOE,APP,BAG1,BAIAP2,BAX,BCAN,BCL2,BMPR1A,CAMK1,CD47,CD9,CDK1,CDK2,CDK5R1,CDKN1A,CSF1,CSNK1D,CSNK1E,CSPG5,DDR1,DNER,DNM1L,DPYSL2,DPYSL3,DPYSL5,DYRK1A,E2F1,EGFR,ELMO2,EPHA2,EPHB2,EXOC4,EXOC7,EXT1,EXTL3,FECH,FGF1,FGFR1,FGFR3,FKBP5,FOXG1,FZD3,GAS7,GFAP,GNAO1,GPHN,GPR3,GRK5,ILK,ITGA3,JUN,KITLG,KLF7,LGALS1,MAP1B,MAPK1,MAPK3,MAPT,MIB1,MICALL2,MRAS,MYH9,MYO10,NF1,NFATC2,NFIX,…	128
Cancer	non-small cell lung cancer	5.91E-05			ACTR10,ADAM12,ADAM17,ADAMTS1,ALDH3A1,ANLN,ANXA2,AURKA,B2M,BAG1,BAX,BCL2,BIRC5,BRCA2,BTRC,CCND1,CDCA8,CDH13,CDKN1A,CDKN2A,CEBPA,CLCN3,CSF1,CTSD,DCK,DNAJB4,DUSP6,E2F1,EGFR,EIF4A1,EPOR,ERCC5,FAS,FDPS,FGFR1,FGFR3,FLT1,FNTB,FOXM1,FURIN,FUT8,GART,GSTM1,GSTP1,HES1,HIF1A,ID1,IRF1,ITGA3,ITGAV,LCK,MCM2,MDM2,MMP14,MPO,MST1R,MTAP,NRAS,NT5E,PIK3CA,POLD4,POLE,POLH,PRKCB,PRR13,RALB,RB1,RHOC,RNASE1,ROBO1,RPS11,R…	88
Respiratory Disease	non-small cell lung cancer	5.91E-05			ACTR10,ADAM12,ADAM17,ADAMTS1,ALDH3A1,ANLN,ANXA2,AURKA,B2M,BAG1,BAX,BCL2,BIRC5,BRCA2,BTRC,CCND1,CDCA8,CDH13,CDKN1A,CDKN2A,CEBPA,CLCN3,CSF1,CTSD,DCK,DNAJB4,DUSP6,E2F1,EGFR,EIF4A1,EPOR,ERCC5,FAS,FDPS,FGFR1,FGFR3,FLT1,FNTB,FOXM1,FURIN,FUT8,GART,GSTM1,GSTP1,HES1,HIF1A,ID1,IRF1,ITGA3,ITGAV,LCK,MCM2,MDM2,MMP14,MPO,MST1R,MTAP,NRAS,NT5E,PIK3CA,POLD4,POLE,POLH,PRKCB,PRR13,RALB,RB1,RHOC,RNASE1,ROBO1,RPS11,R…	88
Cell Cycle	arrest in G2/M phase transition	5.96E-05			BCL2,BLM,CCND1,CDC25B,CDC25C,CDK1,CDK2,CDKN1A,CEBPA,EPOR,FANCD2,IGF2,LGALS1,MAD2L1,MDM2,MYC,PARP1,POLB,RB1,RELA,RRM2B,THOC1,TP53	23
Skeletal and Muscular Disorders	hereditary gingival fibromatosis	5.99E-05			CCNC,CCND1,CCND2,CCNE1,CCNE2,E2F1,E2F2,EGR1,RB1,TFDP1	10
Cancer	hereditary gingival fibromatosis	5.99E-05			CCNC,CCND1,CCND2,CCNE1,CCNE2,E2F1,E2F2,EGR1,RB1,TFDP1	10
Gastrointestinal Disease	hereditary gingival fibromatosis	5.99E-05			CCNC,CCND1,CCND2,CCNE1,CCNE2,E2F1,E2F2,EGR1,RB1,TFDP1	10
Hereditary Disorder	hereditary gingival fibromatosis	5.99E-05			CCNC,CCND1,CCND2,CCNE1,CCNE2,E2F1,E2F2,EGR1,RB1,TFDP1	10
Connective Tissue Disorders	hereditary gingival fibromatosis	5.99E-05			CCNC,CCND1,CCND2,CCNE1,CCNE2,E2F1,E2F2,EGR1,RB1,TFDP1	10
Cell Cycle	re-entry into S phase of tumor cell lines	5.99E-05	Increased	2.378	CCNE1,CDC25A,CDK2,CDKN2A,E2F1,EGFR,MYC,RB1,TF,TFDP1	10
Cell Death and Survival	apoptosis of pancreatic cancer cell lines	6.16E-05		-0.118	ALKBH3,ASNS,ATF3,AURKA,BAX,BCL2,BCL2L1,BCL2L11,BTRC,CDKN2A,CTH,DDIT3,E2F1,EIF3F,EPHA2,EPHB2,FAS,G6PD,GLRX,HBEGF,IGF1R,JUNB,MIF,MTOR,NOTCH1,PRKD1,RALB,RELA,RHOB,RPS19,S100A4,SOCS3,SREBF1,TP53,ZEB1	35
Cell Cycle	cell cycle progression of connective tissue cells	6.35E-05		-0.747	AGT,BCL2,CCND1,CCNF,CDC25C,CDKN1A,CDKN2A,CHEK2,E2F3,FANCD2,HIF1A,ID2,IGF1R,IGF2,JUNB,MYC,PARP2,RB1,RBL1,SKIL,SKP2,TFCP2,TP53,XRCC6	24
Cell Cycle	arrest in cell cycle progression of bone cancer cell lines	6.36E-05			CCNG1,CDKN2A,CDKN2C,CLSPN,FZR1,RB1,RNF4,TP53,USP1	9
Cell Death and Survival	cell death of granule cells	6.74E-05		0.528	ADORA1,AIFM1,APP,BAG1,BAX,BCL2,BCL2L1,BCL2L11,BID,CASP6,CDK1,E2F1,EGR1,FAS,FOS,FOXG1,FOXO1,GLRX,IGF1R,JUN,MAP3K1,MAPT,MECP2,MFN2,NFKBIB,NTRK2,RB1,RELA,SERPINF1,SGK1,STK4,TP53	32
Cell Death and Survival	cell death of pancreatic cancer cell lines	6.85E-05		-0.366	ALKBH3,ASNS,ATF3,AURKA,BAX,BCL2,BCL2L1,BCL2L11,BTRC,CDKN2A,CTH,CTSB,DCK,DDIT3,E2F1,EIF3F,EPHA2,EPHB2,FAS,G6PD,GLRX,HBEGF,IGF1R,JUNB,MIF,MTOR,NOTCH1,PRKD1,RALB,RELA,RHOB,RPS19,S100A4,SOCS3,SREBF1,TP53,VAV3,XBP1,ZEB1	39
Cancer	incidence of lymphoma	6.89E-05		-1.166	BLM,BRCA2,CDKN1A,CDKN2A,CDKN2C,CHFR,DNMT1,E2F1,FBXO4,H2AFX,IRF1,MSH6,MUTYH,NF1,PER2,PML,PSMB9,RASSF1,RINT1,ROBO1,S100A4,SIRT1,SOD2,SSBP2,STK11,TGFBI,TP53,TP53BP2,TUSC2,UIMC1,XRCC2	31
Immunological Disease	incidence of lymphoma	6.89E-05		-1.166	BLM,BRCA2,CDKN1A,CDKN2A,CDKN2C,CHFR,DNMT1,E2F1,FBXO4,H2AFX,IRF1,MSH6,MUTYH,NF1,PER2,PML,PSMB9,RASSF1,RINT1,ROBO1,S100A4,SIRT1,SOD2,SSBP2,STK11,TGFBI,TP53,TP53BP2,TUSC2,UIMC1,XRCC2	31
Cell Death and Survival	cell death of lymphocytes	6.89E-05		1.392	AIFM1,AIMP1,AKTIP,APAF1,APOE,ARRB1,BAX,Bbc3,BCL10,BCL2,BCL2L1,BCL2L11,BID,BIRC5,BMF,CALCA,CASP6,CASP9,CCDC86,CCL13,CCL25,CD274,CD47,CD59,CD80,CD9,CDK1,CDK2,CDKN1A,CDKN2A,CHEK2,CSF1,CTSB,CTSD,CXCR4,CYLD,DCK,DDIT4,DHX58,DNMT3B,DTX1,DUSP4,E2F1,E2F2,EGR1,ETS1,FAS,FBXW7,FCGR3A,FNIP1,FOS,FYN,GADD45B,GPAM,ID2,ID3,IL6R,ITPR1,ITPR2,JUN,KITLG,KLF13,LAG3,LCK,LCN2,LGALS1,LGALS2,LGALS3,LGALS4,LGALS9,LRIG1,MDM…	126
Metabolic Disease	mitochondrial disorder	6.98E-05			AIFM1,BCS1L,CHRNA4,COX14,COX6B1,DNM1L,EARS2,FARS2,FOXRED1,FXN,GALNS,GFER,GFM1,MRPS16,MRPS22,MTO1,NDUFA9,NDUFAF5,NDUFS3,NDUFS4,NDUFS7,NDUFS8,NFU1,PC,PDHA1,PUS1,SURF1	27
Nervous System Development and Function	abnormal morphology of granule cell layer	7.10E-05			AGT,ASTN1,ATP1B2,CCND1,CCND2,CDK5R1,CNTN1,CP,CXCR4,DAB1,EN2,GM2A,MDM2,NRCAM,PLXNA2,RB1,SERPINE2,TMEM176B,XPA,ZBTB18	20
Organ Morphology	abnormal morphology of granule cell layer	7.10E-05			AGT,ASTN1,ATP1B2,CCND1,CCND2,CDK5R1,CNTN1,CP,CXCR4,DAB1,EN2,GM2A,MDM2,NRCAM,PLXNA2,RB1,SERPINE2,TMEM176B,XPA,ZBTB18	20
Cellular Growth and Proliferation	proliferation of embryonic cell lines	7.93E-05		-0.853	ABCC5,ADCY1,BIRC5,CCHCR1,CDKN1A,CDKN2A,CEBPA,CSTF2,DAPK1,DLST,E2F1,EGFR,ENC1,FGF1,GATA2,Ifi202b,IGF2,IQGAP2,JUN,MED28,MTOR,NINL,NRAS,PDGFB,PEMT,PIK3R1,PIM3,PLK1,PPM1A,PTP4A3,PTPN11,QPCT,RASSF1,SKIL,SOCS3,SUMO1,TARDBP,TAZ,TFDP1,THOC1,TMEFF2,TP53,TTR,UBR5,YAP1	45
Cellular Development	proliferation of embryonic cell lines	7.93E-05		-0.853	ABCC5,ADCY1,BIRC5,CCHCR1,CDKN1A,CDKN2A,CEBPA,CSTF2,DAPK1,DLST,E2F1,EGFR,ENC1,FGF1,GATA2,Ifi202b,IGF2,IQGAP2,JUN,MED28,MTOR,NINL,NRAS,PDGFB,PEMT,PIK3R1,PIM3,PLK1,PPM1A,PTP4A3,PTPN11,QPCT,RASSF1,SKIL,SOCS3,SUMO1,TARDBP,TAZ,TFDP1,THOC1,TMEFF2,TP53,TTR,UBR5,YAP1	45
Embryonic Development	proliferation of embryonic cell lines	7.93E-05		-0.853	ABCC5,ADCY1,BIRC5,CCHCR1,CDKN1A,CDKN2A,CEBPA,CSTF2,DAPK1,DLST,E2F1,EGFR,ENC1,FGF1,GATA2,Ifi202b,IGF2,IQGAP2,JUN,MED28,MTOR,NINL,NRAS,PDGFB,PEMT,PIK3R1,PIM3,PLK1,PPM1A,PTP4A3,PTPN11,QPCT,RASSF1,SKIL,SOCS3,SUMO1,TARDBP,TAZ,TFDP1,THOC1,TMEFF2,TP53,TTR,UBR5,YAP1	45
Cancer	plasma cell dyscrasia	7.93E-05			AMPH,ANXA2,CCND1,CCNDBP1,CD274,CDC20,CDK1,CDK2,CDKN2A,CEBPA,CHAF1A,CHEK2,CHRNB1,CRBN,CRYAB,CXCR4,DUSP4,E2F2,EGFR,EPOR,EXOC4,FAS,FDPS,FEN1,FGFR3,FUS,G3BP1,GFAP,GPR146,GRIP1,HAT1,HDAC3,HDAC6,HMOX1,IFIT2,IFNAR2,ITGA3,JAK1,KIF2C,MAPK8IP1,MAX,MMP2,MPDZ,MXI1,MYC,NDC80,NEK3,NFKB1,NFKBIE,NRAS,ORC5,OSMR,PARP1,PDIA6,PMF1,PPP1R2,PRKCA,PRKCB,PSMB1,PSMB10,PSMB8,PSMB9,PSME3,PTPRF,RAC1,RAD50,RAD9A,RCC1,ROCK2,SA…	83
Hematological Disease	plasma cell dyscrasia	7.93E-05			AMPH,ANXA2,CCND1,CCNDBP1,CD274,CDC20,CDK1,CDK2,CDKN2A,CEBPA,CHAF1A,CHEK2,CHRNB1,CRBN,CRYAB,CXCR4,DUSP4,E2F2,EGFR,EPOR,EXOC4,FAS,FDPS,FEN1,FGFR3,FUS,G3BP1,GFAP,GPR146,GRIP1,HAT1,HDAC3,HDAC6,HMOX1,IFIT2,IFNAR2,ITGA3,JAK1,KIF2C,MAPK8IP1,MAX,MMP2,MPDZ,MXI1,MYC,NDC80,NEK3,NFKB1,NFKBIE,NRAS,ORC5,OSMR,PARP1,PDIA6,PMF1,PPP1R2,PRKCA,PRKCB,PSMB1,PSMB10,PSMB8,PSMB9,PSME3,PTPRF,RAC1,RAD50,RAD9A,RCC1,ROCK2,SA…	83
Immunological Disease	plasma cell dyscrasia	7.93E-05			AMPH,ANXA2,CCND1,CCNDBP1,CD274,CDC20,CDK1,CDK2,CDKN2A,CEBPA,CHAF1A,CHEK2,CHRNB1,CRBN,CRYAB,CXCR4,DUSP4,E2F2,EGFR,EPOR,EXOC4,FAS,FDPS,FEN1,FGFR3,FUS,G3BP1,GFAP,GPR146,GRIP1,HAT1,HDAC3,HDAC6,HMOX1,IFIT2,IFNAR2,ITGA3,JAK1,KIF2C,MAPK8IP1,MAX,MMP2,MPDZ,MXI1,MYC,NDC80,NEK3,NFKB1,NFKBIE,NRAS,ORC5,OSMR,PARP1,PDIA6,PMF1,PPP1R2,PRKCA,PRKCB,PSMB1,PSMB10,PSMB8,PSMB9,PSME3,PTPRF,RAC1,RAD50,RAD9A,RCC1,ROCK2,SA…	83
Cancer	germ cell and embryonal neoplasm	7.96E-05		-0.163	ABCC3,AKNA,ARMCX3,BAX,BCL10,BCL2,BCOR,BRCA2,CCDC41,CCND1,CDKN1A,CDKN2A,CDKN2C,CXCR4,DDX1,DHRS4,DNMT1,E2F1,FGFR3,FOXG1,FYN,GSTP1,H2AFX,IDH1,ING4,IRF1,KIF1B,KITLG,LURAP1L,MDM2,MIF,MYBL2,MYC,NF1,NPTX1,NRAS,OLIG1,OLIG2,PARP1,PIK3CA,PTPN11,RB1,RBPMS,SF1,SFRP1,SIRT1,SMARCB1,SMO,STAT2,STK11,TOP2A,TP53,TUBA1A,TUBB,TUBB2A,TUBD1,UPF3A,VHL,XRCC2	59
Reproductive System Disease	germ cell and embryonal neoplasm	7.96E-05		-0.163	ABCC3,AKNA,ARMCX3,BAX,BCL10,BCL2,BCOR,BRCA2,CCDC41,CCND1,CDKN1A,CDKN2A,CDKN2C,CXCR4,DDX1,DHRS4,DNMT1,E2F1,FGFR3,FOXG1,FYN,GSTP1,H2AFX,IDH1,ING4,IRF1,KIF1B,KITLG,LURAP1L,MDM2,MIF,MYBL2,MYC,NF1,NPTX1,NRAS,OLIG1,OLIG2,PARP1,PIK3CA,PTPN11,RB1,RBPMS,SF1,SFRP1,SIRT1,SMARCB1,SMO,STAT2,STK11,TOP2A,TP53,TUBA1A,TUBB,TUBB2A,TUBD1,UPF3A,VHL,XRCC2	59
Cell Cycle	G1 phase of lung cancer cell lines	7.97E-05			BAP1,BTRC,CDKN1A,CDKN2A,CYR61,MDM2,MTBP,MYC,NOTCH1,PIAS1,RASSF3,RFFL,TP53,TP63,TUSC2	15
Cancer	hyperplasia of thymus gland	7.97E-05		0.168	BHLHE40,CCND1,CCND2,CDKN2A,CDKN2C,CYLD,KLF13,LCN2,MAP2K7,NFATC2,PTTG1,SAC3D1,STK4,TP53,VDR	15
Immunological Disease	hyperplasia of thymus gland	7.97E-05		0.168	BHLHE40,CCND1,CCND2,CDKN2A,CDKN2C,CYLD,KLF13,LCN2,MAP2K7,NFATC2,PTTG1,SAC3D1,STK4,TP53,VDR	15
Cell Cycle	senescence of fibroblast cell lines	8.31E-05		0.315	BCL2L12,BUB3,CDC14B,CDK2,CDKN1A,CDKN2A,CEBPB,CENPA,COX4I1,DDB2,DUSP1,EGR1,FOXM1,ID1,LIG1,MAP2K7,MAPK1,MAPK12,MCRS1,MDM2,MYBL2,MYC,NRAS,PTTG1,RAC1,RAE1,RB1,RBL1,RELA,SIRT1,SOX9,TP53,TP53BP2,TSC22D1,VHL	35
Cellular Development	senescence of fibroblast cell lines	8.31E-05		0.315	BCL2L12,BUB3,CDC14B,CDK2,CDKN1A,CDKN2A,CEBPB,CENPA,COX4I1,DDB2,DUSP1,EGR1,FOXM1,ID1,LIG1,MAP2K7,MAPK1,MAPK12,MCRS1,MDM2,MYBL2,MYC,NRAS,PTTG1,RAC1,RAE1,RB1,RBL1,RELA,SIRT1,SOX9,TP53,TP53BP2,TSC22D1,VHL	35
Connective Tissue Development and Function	senescence of fibroblast cell lines	8.31E-05		0.315	BCL2L12,BUB3,CDC14B,CDK2,CDKN1A,CDKN2A,CEBPB,CENPA,COX4I1,DDB2,DUSP1,EGR1,FOXM1,ID1,LIG1,MAP2K7,MAPK1,MAPK12,MCRS1,MDM2,MYBL2,MYC,NRAS,PTTG1,RAC1,RAE1,RB1,RBL1,RELA,SIRT1,SOX9,TP53,TP53BP2,TSC22D1,VHL	35
Cell Morphology	autophagy of cells	8.55E-05		-0.623	AGT,AMBRA1,APAF1,APP,ATG12,ATG13,ATG16L1,AURKA,BAIAP2,BAX,BCL2,BCL2L1,BCL2L11,BIRC2,BNIP3L,CAPN1,CDKN1A,CDKN2A,COX5A,CXCR4,DAPK1,DDIT3,DDIT4,DNM1L,DRAM1,EIF4EBP1,EIF4G1,EPHB2,FAS,FKBP1A,FOXO1,FUNDC1,GAA,GABARAPL1,HDAC6,HIF1A,HSPA5,HSPB8,Igtp,KIF5C,MAP1LC3B,MCOLN1,MDM2,MEGF10,MFN2,MTOR,MYC,NLRX1,NUPR1,PIK3CA,PIK3R1,PLCE1,PRKAA2,PRKCQ,RAC3,RB1,RELA,ROCK2,SDHB,SESN2,SIRT1,SMPD1,SOD2,SORCS2,TBC1D16,T…	73
Cellular Function and Maintenance	autophagy of cells	8.55E-05		-0.623	AGT,AMBRA1,APAF1,APP,ATG12,ATG13,ATG16L1,AURKA,BAIAP2,BAX,BCL2,BCL2L1,BCL2L11,BIRC2,BNIP3L,CAPN1,CDKN1A,CDKN2A,COX5A,CXCR4,DAPK1,DDIT3,DDIT4,DNM1L,DRAM1,EIF4EBP1,EIF4G1,EPHB2,FAS,FKBP1A,FOXO1,FUNDC1,GAA,GABARAPL1,HDAC6,HIF1A,HSPA5,HSPB8,Igtp,KIF5C,MAP1LC3B,MCOLN1,MDM2,MEGF10,MFN2,MTOR,MYC,NLRX1,NUPR1,PIK3CA,PIK3R1,PLCE1,PRKAA2,PRKCQ,RAC3,RB1,RELA,ROCK2,SDHB,SESN2,SIRT1,SMPD1,SOD2,SORCS2,TBC1D16,T…	73
Cell Death and Survival	apoptosis of colon cancer cell lines	8.59E-05		1.321	AATF,ADAM17,AHSA1,APAF1,ATF3,BAX,BCL10,BCL2,BCL2L1,BCL2L11,BID,BIRC5,CASP9,CDK1,CDKN1A,CDKN2A,CHEK2,COL18A1,CSE1L,CSNK1A1,DDIT3,DTYMK,E2F1,EGFR,ENC1,ETS1,FAS,FDXR,FLT1,GSTP1,HDAC3,HINT1,HIPK2,HOXA5,HTRA2,IGF2,IGF2R,IRF5,ITGAV,LGALS3,LGALS8,MELK,MIF,MLLT3,MST1R,MYC,MYO6,NAPA,NOTCH1,PARP1,PIK3CA,POLH,PPP1R15A,PPP1R1B,RASSF3,RELA,RUNX1,SATB1,SCN3B,SGK1,SIRT1,SOX9,SPARC,SRC,SRPK1,TCF4,TGM2,TP53,TP53B…	71
Cell Death and Survival	apoptosis of fibroblasts	8.59E-05		0.301	APAF1,APP,ARRB2,ATF3,BAX,BCL2,BCL2L1,BCL2L11,BID,BIRC2,BLM,CASP9,CCND1,CDKN1A,CDKN2A,CDKN2C,CTSD,DAPK1,DDIT3,DHCR24,DUSP1,E2F1,E2F2,EGFR,EMD,FAS,FOXO1,IGF1R,JUN,JUND,KHDRBS1,MAP3K1,MAPK11,MDM2,MT1H,MYBL2,MYC,NFKBIB,NOTCH1,NRAS,NSMAF,NUPR1,PARP1,PIDD,PIK3CA,POLB,PRMT2,PTPN11,RAC1,RB1,RELA,RHOB,SFRP1,SGPL1,SIRT1,SKP2,SMARCB1,SMO,SUMO1,TFDP1,TGM2,TNFAIP8,TNFRSF1A,TNFRSF25,TNIP1,TP53,TRAF2,TRAF3,UBD,…	71
Tissue Morphology	abnormal morphology of allantois	9.14E-05			BRCA2,CCNF,CHMP5,COMMD1,CSK,FGFR1,LMO2,NF1,NR6A1,PDPK1,PPAP2B,PTK2,PTPN11,PXN,RASA1,RTEL1,SMAD1,TCF7,TEAD2,TP53,UHRF1,VCAM1,YAP1	23
Cellular Movement	cell movement	9.35E-05	Increased	2.761	Abcb1b,ABHD2,ACTB,ADAM12,ADAM17,ADAMTS1,ADAMTS7,ADM,ADORA1,AGGF1,AGT,AIMP1,Aldh1a7,ALDOA,ANGPT2,ANKS1A,ANXA2,APAF1,APBB2,APLNR,APOE,APP,AQP4,AREG/AREGB,ARF1,ARHGAP22,ARHGAP35,ARHGEF4,ARID5B,ARRB1,ARRB2,ASCL1,ASPM,ASTN1,ATF3,ATG16L1,AURKA,B3GAT1,BAG1,BAG4,BAX,BCAN,BCL10,BCL2,BGN,BHLHE40,BID,BMPR1A,BRCA2,BSG,C1orf151-NBL1/NBL1,C1QBP,C3,CABYR,CALCA,Cald1,CAMKK2,CAP1,CAPN1,CBLB,CCDC88A,CCL13,CCL25,CC…	561
Cancer	acute lymphocytic leukemia	9.46E-05		0.640	ADORA1,ARID5B,BAX,BCL10,BCL2,BCL2L1,CDKN2A,DDX51,EPHA2,FAS,FBXW7,FYN,GATA3,GSTM1,HPRT1,IFNAR2,INCA1,JAK1,LCK,LMO2,MSH6,MYC,NF1,NOTCH1,NRAS,OLIG2,PHF6,PIK3CA,POLB,POLD1,POLE,PTPN11,RB1,RHOB,RND2,RND3,RUNX1,SLC6A2,SRC,TAX1BP1,TCF7,TLR3,TNFRSF13C,TOP2A,TP53,TUBA1A,TUBB,TUBB2A,TUBD1	49
Hematological Disease	acute lymphocytic leukemia	9.46E-05		0.640	ADORA1,ARID5B,BAX,BCL10,BCL2,BCL2L1,CDKN2A,DDX51,EPHA2,FAS,FBXW7,FYN,GATA3,GSTM1,HPRT1,IFNAR2,INCA1,JAK1,LCK,LMO2,MSH6,MYC,NF1,NOTCH1,NRAS,OLIG2,PHF6,PIK3CA,POLB,POLD1,POLE,PTPN11,RB1,RHOB,RND2,RND3,RUNX1,SLC6A2,SRC,TAX1BP1,TCF7,TLR3,TNFRSF13C,TOP2A,TP53,TUBA1A,TUBB,TUBB2A,TUBD1	49
Immunological Disease	acute lymphocytic leukemia	9.46E-05		0.640	ADORA1,ARID5B,BAX,BCL10,BCL2,BCL2L1,CDKN2A,DDX51,EPHA2,FAS,FBXW7,FYN,GATA3,GSTM1,HPRT1,IFNAR2,INCA1,JAK1,LCK,LMO2,MSH6,MYC,NF1,NOTCH1,NRAS,OLIG2,PHF6,PIK3CA,POLB,POLD1,POLE,PTPN11,RB1,RHOB,RND2,RND3,RUNX1,SLC6A2,SRC,TAX1BP1,TCF7,TLR3,TNFRSF13C,TOP2A,TP53,TUBA1A,TUBB,TUBB2A,TUBD1	49
Cell Death and Survival	apoptosis of melanoma cell lines	9.52E-05		-1.043	BAX,BCL2,BCL2L11,BIRC2,BIRC5,BMF,CASP9,CDK1,CDKN1A,CDKN2A,CSNK1A1,DDIT3,EGR1,EIF3F,EPOR,ETS1,FAS,GADD45G,HSPA5,HSPB8,JUN,LAG3,MAPK1,MAPK3,MYC,P4HB,PBK,PEBP1,PKMYT1,PPP1R15A,RAC1,RB1,RHOJ,SRC,STAT2,TNFRSF1A,TP53,TRAF2	38
Cell Cycle	cell cycle progression of fibroblast cell lines	9.54E-05		-1.910	ADCY2,AK1,APP,CCND1,CCND2,CCNE1,CDKN1A,CDKN2A,CEBPA,CRYAB,DNMT3B,E2F1,FBXO4,ID1,ID2,ID3,IRF1,MECP2,MYC,PRMT1,PTTG1,RASSF1,RB1,RBL1,SKP2,SMARCB1,SSRP1,SUV420H2,TGIF1,TP53,TP63	31
Connective Tissue Development and Function	cell cycle progression of fibroblast cell lines	9.54E-05		-1.910	ADCY2,AK1,APP,CCND1,CCND2,CCNE1,CDKN1A,CDKN2A,CEBPA,CRYAB,DNMT3B,E2F1,FBXO4,ID1,ID2,ID3,IRF1,MECP2,MYC,PRMT1,PTTG1,RASSF1,RB1,RBL1,SKP2,SMARCB1,SSRP1,SUV420H2,TGIF1,TP53,TP63	31
Cell Cycle	interphase of breast cancer cell lines	9.54E-05		0.044	BHLHE40,CAMK1,CAMKK2,CCND1,CCND2,CCNE1,CCNG1,CDC25A,CDC25C,CDK1,CDKN1A,CDKN2A,EGFR,ESRRA,HES1,IGFBP5,JUN,LGALS1,LGALS3,MDM2,MYC,OSGIN1,PTPRA,RASSF1,SMARCB1,SNX33,SOX9,SRC,SULF1,TP53,TYMS	31
Nervous System Development and Function	mass of brain	9.55E-05		-0.606	APP,CD81,CDKN1A,Ckmt1,DDIT3,DYRK1A,GNPAT,GPR85,HTRA2,MAP1B,Mbd5,MECP2,NDE1,NFIX,PCMT1,PPP3CA,PPT1,RB1,SIRT1,SYN2,TGM2,TKT,VAMP7,XPA	24
Organ Morphology	mass of brain	9.55E-05		-0.606	APP,CD81,CDKN1A,Ckmt1,DDIT3,DYRK1A,GNPAT,GPR85,HTRA2,MAP1B,Mbd5,MECP2,NDE1,NFIX,PCMT1,PPP3CA,PPT1,RB1,SIRT1,SYN2,TGM2,TKT,VAMP7,XPA	24
Cellular Assembly and Organization	organization of mitochondria	1.02E-04			BAX,BCS1L,CAV2,CEBPA,CXADR,FXN,HMGCL,HTRA2,MAN2A1,MFF,MFN2,MSTO1,P2RX7,PPARGC1A,RAB3A,SHARPIN,SLC22A5,SOD2,TIMM50	19
Cellular Function and Maintenance	organization of mitochondria	1.02E-04			BAX,BCS1L,CAV2,CEBPA,CXADR,FXN,HMGCL,HTRA2,MAN2A1,MFF,MFN2,MSTO1,P2RX7,PPARGC1A,RAB3A,SHARPIN,SLC22A5,SOD2,TIMM50	19
Cancer	tumorigenesis of squamous-cell carcinoma	1.02E-04		1.028	ATP2A2,BIRC5,CDK2,CDKN1A,CDKN2A,CYLD,DDB2,GSTM1,MDM2,MXI1,POLH,RINT1,SMAD3,SSBP2,TP53,TP53BP2,TP63,TUSC2,XPA	19
Cell Death and Survival	cell death of cortical neurons	1.06E-04		1.089	ADAM12,ADORA1,APP,ATXN3,BAX,Bbc3,BCL2,BCL2L1,BCL2L11,CAPN1,CASP9,CDC25A,CDK1,CDK2,CDK5R1,CDKN1A,CDKN2A,CTSD,FAS,FLT1,GBA,GNAO1,GPT,GRIA2,HDAC3,HK2,HSPA5,HTRA2,ITSN1,JUN,LCN2,MAP1B,MAP3K1,MAPT,MECP2,MEF2C,NFKB1,NGFR,NPTX1,NTRK2,PEG3,PIK3CA,PRKD1,RB1,RELA,SH3GL2,SHC3,SIRT1,ST8SIA1,TARDBP,TFDP1,TGM2,TLR2,TNFRSF1A,TP53,TP63,UBQLN1,UNG	58
Cell Morphology	sprouting	1.10E-04		0.438	ADAMTS1,ADM,AGRN,AGT,ANGPT2,ANXA2,APOE,APP,ATXN1,BACE1,BCL2,CALCA,CAMK2A,CAPZB,CDK5R1,CDKN1A,COL18A1,CRMP1,CSRP1,CYLD,CYR61,DLG4,DNM1L,DPYSL2,DPYSL3,EFNA5,EIF4EBP1,EPHB2,ERC2,ETS1,ETV4,FNBP1,FOS,GALNS,HLX,HSPG2,HTRA1,IGF2,IGSF9,IL1RAP,ITGB8,ITPR1,ITSN1,JUN,KITLG,KLF7,KLF9,LCN2,LMO2,MAP1B,MAPT,MECP2,MFN2,MTOR,MYC,MYO5A,NF1,NFKB1,NGFR,NOTCH1,NOTCH4,Nrg1,NRN1,NTRK2,OPHN1,PALM,PCYT1B,PFN1,PIK3CA,PIK3…	105
Embryonic Development	eye development	1.10E-04		0.631	ADAM17,ADCY1,AKTIP,Ank2,APAF1,APOE,ARHGAP35,ARL3,ARSB,ASCL1,ATP1B2,BBS2,BBS4,BFSP2,BID,BMPR1B,CASP6,CCL13,CCND1,CDC14B,CDK2,CDKN1A,CDKN2A,CEP104,CLCN2,CLCN3,COL18A1,COL5A1,CP,CRB1,CRYAB,CSTB,CTSD,DLX1,E2F1,EBF2,EGFR,EGR1,ELOVL4,EPHA2,EPHB2,ERC2,FGF1,FGFR1,FKBP8,FMOD,FOS,FOXC1,FRS2,FYCO1,GALNS,GNPAT,GPHN,GPX4,HES1,HES5,HES6,HEXA,HEXB,HPS3,HS2ST1,HSPB2,HSPG2,ID1,ID3,IFT122,IGF2,IRX3,ITGA3,ITGA6,JAM…	142
Organismal Development	eye development	1.10E-04		0.631	ADAM17,ADCY1,AKTIP,Ank2,APAF1,APOE,ARHGAP35,ARL3,ARSB,ASCL1,ATP1B2,BBS2,BBS4,BFSP2,BID,BMPR1B,CASP6,CCL13,CCND1,CDC14B,CDK2,CDKN1A,CDKN2A,CEP104,CLCN2,CLCN3,COL18A1,COL5A1,CP,CRB1,CRYAB,CSTB,CTSD,DLX1,E2F1,EBF2,EGFR,EGR1,ELOVL4,EPHA2,EPHB2,ERC2,FGF1,FGFR1,FKBP8,FMOD,FOS,FOXC1,FRS2,FYCO1,GALNS,GNPAT,GPHN,GPX4,HES1,HES5,HES6,HEXA,HEXB,HPS3,HS2ST1,HSPB2,HSPG2,ID1,ID3,IFT122,IGF2,IRX3,ITGA3,ITGA6,JAM…	142
Organ Development	eye development	1.10E-04		0.631	ADAM17,ADCY1,AKTIP,Ank2,APAF1,APOE,ARHGAP35,ARL3,ARSB,ASCL1,ATP1B2,BBS2,BBS4,BFSP2,BID,BMPR1B,CASP6,CCL13,CCND1,CDC14B,CDK2,CDKN1A,CDKN2A,CEP104,CLCN2,CLCN3,COL18A1,COL5A1,CP,CRB1,CRYAB,CSTB,CTSD,DLX1,E2F1,EBF2,EGFR,EGR1,ELOVL4,EPHA2,EPHB2,ERC2,FGF1,FGFR1,FKBP8,FMOD,FOS,FOXC1,FRS2,FYCO1,GALNS,GNPAT,GPHN,GPX4,HES1,HES5,HES6,HEXA,HEXB,HPS3,HS2ST1,HSPB2,HSPG2,ID1,ID3,IFT122,IGF2,IRX3,ITGA3,ITGA6,JAM…	142
Tissue Development	eye development	1.10E-04		0.631	ADAM17,ADCY1,AKTIP,Ank2,APAF1,APOE,ARHGAP35,ARL3,ARSB,ASCL1,ATP1B2,BBS2,BBS4,BFSP2,BID,BMPR1B,CASP6,CCL13,CCND1,CDC14B,CDK2,CDKN1A,CDKN2A,CEP104,CLCN2,CLCN3,COL18A1,COL5A1,CP,CRB1,CRYAB,CSTB,CTSD,DLX1,E2F1,EBF2,EGFR,EGR1,ELOVL4,EPHA2,EPHB2,ERC2,FGF1,FGFR1,FKBP8,FMOD,FOS,FOXC1,FRS2,FYCO1,GALNS,GNPAT,GPHN,GPX4,HES1,HES5,HES6,HEXA,HEXB,HPS3,HS2ST1,HSPB2,HSPG2,ID1,ID3,IFT122,IGF2,IRX3,ITGA3,ITGA6,JAM…	142
Visual System Development and Function	eye development	1.10E-04		0.631	ADAM17,ADCY1,AKTIP,Ank2,APAF1,APOE,ARHGAP35,ARL3,ARSB,ASCL1,ATP1B2,BBS2,BBS4,BFSP2,BID,BMPR1B,CASP6,CCL13,CCND1,CDC14B,CDK2,CDKN1A,CDKN2A,CEP104,CLCN2,CLCN3,COL18A1,COL5A1,CP,CRB1,CRYAB,CSTB,CTSD,DLX1,E2F1,EBF2,EGFR,EGR1,ELOVL4,EPHA2,EPHB2,ERC2,FGF1,FGFR1,FKBP8,FMOD,FOS,FOXC1,FRS2,FYCO1,GALNS,GNPAT,GPHN,GPX4,HES1,HES5,HES6,HEXA,HEXB,HPS3,HS2ST1,HSPB2,HSPG2,ID1,ID3,IFT122,IGF2,IRX3,ITGA3,ITGA6,JAM…	142
Cancer	adenoma	1.11E-04		-0.716	ACTA2,AEBP1,ALDOC,ANXA2,APOBEC1,ARHGEF2,ASS1,ATP1A1,ATP4A,Bbc3,BCL2,BTRC,BUB1B,C3,CAD,Camk2b,CCND1,CCNDBP1,CDKN1A,CDKN2A,CDKN2C,CHRNB1,CLDN2,CTSB,DAPK1,DDB2,DLL1,DNMT1,DNMT3B,E2F1,EGFR,EGR1,EIF4EBP1,ENO3,ENTPD5,ERRFI1,EZH2,FANCD2,FOLR1,FOXM1,FOXO1,GNB4,GSTP1,HINT1,HMOX1,ID1,IFITM2,IGF2,IL6R,IL6ST,ING2,KLF5,LGALS3,LIG1,LRIG1,MMP14,MTOR,MUTYH,MYC,NFIB,NOG,NOTCH1,NRAS,NUSAP1,PIAS1,PIK3CA,PRDX2,PRKCA…	91
Cell Cycle	G1/S phase	1.11E-04		1.420	ATF3,BAP1,BCL2,BIRC5,CAMK2A,Camk2b,CCND1,CCND2,CCNE1,CCNE2,CCNG1,CDC25A,CDC25C,CDC6,CDCA5,CDK2,CDKN1A,CDKN2A,CDKN2C,CEBPA,CHEK2,CUL3,CUL4A,CYLD,DDIT3,E2F1,E2F3,EIF4EBP1,ESRRA,ETS1,FLT1,FOXM1,FZR1,GADD45B,GADD45G,GNL3,HES1,HINFP,ID2,IGF1R,ITGAV,JUN,MDM2,MTOR,MYBL2,MYC,PLK2,POLE,PPARGC1B,PPP3CA,PTK2,RAC1,RASSF3,RB1,RCC1,RPL23,RUNX1,SKP2,SNX33,TFCP2,TFDP1,TOB2,TP53,YWHAQ	64
Cell Cycle	arrest in S phase of tumor cell lines	1.11E-04			BCL2,CAMK2N1,CCND1,CDC7,CDK1,MTCH2,OSGIN1,PLK1,POLH,PRKAA2,REV1,STK11,TP53,TYMS	14
Embryonic Development	morphogenesis of face	1.11E-04			ARID5B,LRP6,MMP2,MSX1,NIPBL,NOG,NRXN1,PLEKHA1,PTPN11,SCHIP1,SGPL1,TFAP2A,TGFB3,TIPARP	14
Organismal Development	morphogenesis of face	1.11E-04			ARID5B,LRP6,MMP2,MSX1,NIPBL,NOG,NRXN1,PLEKHA1,PTPN11,SCHIP1,SGPL1,TFAP2A,TGFB3,TIPARP	14
Cancer	transformation of fibroblasts	1.19E-04	Increased	2.366	AURKA,BCKDHA,BCL2,CCND1,CCND2,CCNE1,CDC25B,CDKN1A,CDKN2A,CEBPB,CSK,DAPK1,EGFR,FLT1,FOS,FOXG1,FOXM1,FXN,ID2,IGF1R,JDP2,JUN,JUND,LCK,LGALS1,MAPK1,MCRS1,MDM2,MIF,MYC,PAK4,PIK3CA,PTK2,RASA1,RB1,RUNX1,SHC1,SKIL,SKP2,SRC,STK11,TP53,TP63,TRAF3,UBTF,VDR	46
Cancer	tumorigenesis of malignant tumor	1.20E-04		-1.249	ATP2A2,B2M,BACH2,BCL2,BIRC2,BIRC5,BLM,BMF,BRCA2,BTRC,CASK,CCND1,CCNDBP1,CDK2,CDKN1A,CDKN2A,CDKN2C,CLEC11A,CSNK1A1,CYLD,CYTIP,DDB2,DNMT1,DNMT3B,DTNA,E2F1,E2F2,EGFR,EGR1,ENTPD5,ERRFI1,ETV1,FANCD2,FBXO4,FEN1,FOS,FOXM1,FZR1,GSTM1,H2AFX,HINT1,ID1,IFNAR2,ING2,IQGAP2,JUN,LTBR,MAD2L1,MBNL1,MDM2,MMP14,MSH6,MT1H,MUTYH,MXI1,MYC,NF1,NOTCH1,NRAS,PARP1,PARP14,PDCD4,PIK3R1,PLCE1,POLH,PSMB9,PSME3,RALB,RASSF1,RB1…	101
Cell Death and Survival	cell death of blood cells	1.21E-04		1.209	ADAM17,AGRN,AIFM1,AIMP1,AKTIP,APAF1,APOE,APP,ARRB1,ATF3,BAG1,BAX,Bbc3,BCL10,BCL2,BCL2L1,BCL2L11,BID,BIRC2,BIRC5,BLM,BMF,BNIP3L,CACNB3,CALCA,CASP6,CASP9,CCDC86,CCL13,CCL25,CCND2,CD14,CD274,CD47,CD59,CD74,CD80,CD9,CDK1,CDK2,CDKN1A,CDKN2A,CEBPB,CHEK2,CISH,CLEC11A,CSF1,CSNK2A2,CTSB,CTSD,CX3CL1,CXCR4,CYLD,DAPK1,DCK,DDIT3,DDIT4,DHX58,DLL1,DNMT3B,DTX1,DUSP4,E2F1,E2F2,EDNRB,EGFR,EGR1,EIF4EBP1,EPOR,ETS1,F…	211
Cell Death and Survival	apoptosis of cancer cells	1.23E-04		-1.212	AIFM1,B2M,BAX,BCL2,BCL2L1,BCL2L11,BEX2,BID,BIRC5,BOK,BTRC,CASP6,CASP9,CDC25B,CDC45,CDC6,CDK1,CDKN1A,CTSB,DDIT3,DNMT3B,E2F2,EGFR,EIF3F,ETS1,FAS,FEM1B,FMOD,FOXO1,HIF1A,HIPK2,HSPB8,Ifi202b,IGF1R,IL6ST,IRF1,IRF5,ITGAV,ITPR1,JUN,KEAP1,LGALS1,MAP3K1,MAPK1,MCM2,MTOR,MYC,NGFR,NOTCH1,NRAS,PARP1,PHLDA1,PLK1,PML,PTN,RAC1,RB1,RUNX1,SIRT1,SOCS3,SPARC,TF,TFAP2A,TNFRSF17,TP53,TRAF2,VHL	67
Tumor Morphology	apoptosis of cancer cells	1.23E-04		-1.212	AIFM1,B2M,BAX,BCL2,BCL2L1,BCL2L11,BEX2,BID,BIRC5,BOK,BTRC,CASP6,CASP9,CDC25B,CDC45,CDC6,CDK1,CDKN1A,CTSB,DDIT3,DNMT3B,E2F2,EGFR,EIF3F,ETS1,FAS,FEM1B,FMOD,FOXO1,HIF1A,HIPK2,HSPB8,Ifi202b,IGF1R,IL6ST,IRF1,IRF5,ITGAV,ITPR1,JUN,KEAP1,LGALS1,MAP3K1,MAPK1,MCM2,MTOR,MYC,NGFR,NOTCH1,NRAS,PARP1,PHLDA1,PLK1,PML,PTN,RAC1,RB1,RUNX1,SIRT1,SOCS3,SPARC,TF,TFAP2A,TNFRSF17,TP53,TRAF2,VHL	67
Cellular Development	differentiation of connective tissue cells	1.25E-04		-0.187	ADAMTS7,ADK,ADM,AGT,ALDH6A1,APOE,AREG/AREGB,ARID5B,ARL4A,ATF3,BCL2,BGN,BMPER,BMPR1A,BMPR1B,C14orf169,C3,CA2,CALCA,CARM1,CCND1,CD276,CD47,CD9,CDK9,CDKN1A,CEBPA,CEBPB,CHRD,CITED1,CLEC2D,CLIC1,Creb5,CSF1,CTNNBIP1,CYR61,DDIT3,DLK2,E2F1,EGFR,EGR2,EPHA2,ESRRA,EVC2,FAM20C,FAS,FBXW7,FGF1,FGFR1,FGFR3,FIGNL1,FIP1L1,FOS,FOXO1,FZR1,GADD45B,GAS7,GATA2,GPX1,HDAC3,HES1,HEY1,HIF1A,HMOX1,HSD11B1,HSPG2,ID1,ID2,ID3…	169
Embryonic Development	morphology of inner nuclear layer	1.27E-04			APOE,ASCL1,CDKN2A,CP,LCK,MAB21L1,MAP1B,MCOLN1,PTPRF,SEMA5A,SIRT1,SLC1A3,SOD2,TGFB2,TGFB3,VLDLR,XPA	17
Organ Morphology	morphology of inner nuclear layer	1.27E-04			APOE,ASCL1,CDKN2A,CP,LCK,MAB21L1,MAP1B,MCOLN1,PTPRF,SEMA5A,SIRT1,SLC1A3,SOD2,TGFB2,TGFB3,VLDLR,XPA	17
Organismal Development	morphology of inner nuclear layer	1.27E-04			APOE,ASCL1,CDKN2A,CP,LCK,MAB21L1,MAP1B,MCOLN1,PTPRF,SEMA5A,SIRT1,SLC1A3,SOD2,TGFB2,TGFB3,VLDLR,XPA	17
Organ Development	morphology of inner nuclear layer	1.27E-04			APOE,ASCL1,CDKN2A,CP,LCK,MAB21L1,MAP1B,MCOLN1,PTPRF,SEMA5A,SIRT1,SLC1A3,SOD2,TGFB2,TGFB3,VLDLR,XPA	17
Tissue Development	morphology of inner nuclear layer	1.27E-04			APOE,ASCL1,CDKN2A,CP,LCK,MAB21L1,MAP1B,MCOLN1,PTPRF,SEMA5A,SIRT1,SLC1A3,SOD2,TGFB2,TGFB3,VLDLR,XPA	17
Visual System Development and Function	morphology of inner nuclear layer	1.27E-04			APOE,ASCL1,CDKN2A,CP,LCK,MAB21L1,MAP1B,MCOLN1,PTPRF,SEMA5A,SIRT1,SLC1A3,SOD2,TGFB2,TGFB3,VLDLR,XPA	17
Nucleic Acid Metabolism	synthesis of nucleoside diphosphates	1.31E-04			AK3,ATP5A1,ATP5B,ATP5C1,Atp5e,DTYMK,GMDS,IMPDH1,MAN2B1,NT5C2,TSTA3	11
Small Molecule Biochemistry	synthesis of nucleoside diphosphates	1.31E-04			AK3,ATP5A1,ATP5B,ATP5C1,Atp5e,DTYMK,GMDS,IMPDH1,MAN2B1,NT5C2,TSTA3	11
Cellular Assembly and Organization	binding of chromosome components	1.32E-04		1.557	BID,BMPR1A,C1orf86,CCNE1,CDC6,CDC7,CDK1,CDKN1A,CDT1,DNMT1,E2F1,FZR1,IRF1,LBR,LRWD1,MECP2,MYC,PRMT1,RB1,RPA1,TP53,UHRF1	22
Cell Death and Survival	cell death of embryonic cell lines	1.33E-04		1.207	AIFM3,ALDH3B1,APP,BAG4,BAX,BCL10,BCL2,BCL2L1,BCL2L11,BID,BIRC2,BIRC5,BNIP3L,BOK,CASP9,CCHCR1,CCNE1,CHMP5,CRYAB,DLST,E2F1,E2F6,EIF4EBP1,ELOVL4,EMP1,EMP3,EPHB2,FAS,FGF1,FOXO1,HIPK2,HK1,HK2,HSPA5,HTRA2,IGF1R,IL17RD,IPPK,IRF1,ITGAV,LDHA,MAP2K7,MAP3K1,MAPT,MIB1,NAMPT,NFKB1,NOTCH1,Nrg1,P2RX7,PIAS1,PMP22,PPM1A,PPP1R15A,PRMT2,RAD51,RASSF1,RGS4,SDHC,SGPL1,SIRT3,SRXN1,SSRP1,STK4,TCF4,TFRC,TLR2,TMEFF2,TNFRS…	79
Embryonic Development	cell death of embryonic cell lines	1.33E-04		1.207	AIFM3,ALDH3B1,APP,BAG4,BAX,BCL10,BCL2,BCL2L1,BCL2L11,BID,BIRC2,BIRC5,BNIP3L,BOK,CASP9,CCHCR1,CCNE1,CHMP5,CRYAB,DLST,E2F1,E2F6,EIF4EBP1,ELOVL4,EMP1,EMP3,EPHB2,FAS,FGF1,FOXO1,HIPK2,HK1,HK2,HSPA5,HTRA2,IGF1R,IL17RD,IPPK,IRF1,ITGAV,LDHA,MAP2K7,MAP3K1,MAPT,MIB1,NAMPT,NFKB1,NOTCH1,Nrg1,P2RX7,PIAS1,PMP22,PPM1A,PPP1R15A,PRMT2,RAD51,RASSF1,RGS4,SDHC,SGPL1,SIRT3,SRXN1,SSRP1,STK4,TCF4,TFRC,TLR2,TMEFF2,TNFRS…	79
Cell Death and Survival	apoptosis of muscle	1.34E-04		0.593	ADM,AGT,ALDOA,APP,ARRB2,BACH1,BAG1,BCL2,BCL2L1,BCL2L11,BIRC5,BNIP3L,BRCA2,CALCA,CAPN1,CASP9,CDK2,CDK9,CDKN1A,CREM,CRYAB,CSK,CXADR,CYR61,DUSP6,E2F1,E2F3,EEF1D,FAS,FOXO1,FSTL1,GNPTG,GPX1,HIF1A,HMOX1,HSPB8,ID2,IGF1R,IL6ST,IRAK1,IRAK4,IRF1,JUND,KITLG,KLF5,LCN2,MAP3K1,MAPK1,MAPK11,MDH1,MDM2,MFN2,MMP2,MPO,NAMPT,NDUFV2,NOG,NRAS,PARP1,PDCD4,PIK3CA,PLA2G5,PLD1,PPARGC1A,PPP3CA,PRKAA2,PSMB1,PTGDS,PTN,PTPN11…	84
Cell Cycle	arrest in mitosis	1.41E-04			BIRC5,BLM,BUB1B,CCNE1,CDC20,CDK1,CDK19,CDKN1A,CENPI,CSE1L,CSNK1A1,ILK,KIF22,KIF4A,KNTC1,MAD2L1,MYBL2,NUDCD3,NUMA1,PAFAH1B1,PLK1,RASSF1,SGOL1,TP53	24
Nervous System Development and Function	development of central nervous system	1.45E-04		0.967	ADAM23,ADCYAP1R1,AKTIP,ALDH5A1,APAF1,APBB2,APOE,APP,ARHGAP35,ARSA,ARSB,ASCL1,ASPM,B3GNT5,BAX,BBS2,BBS4,BCAN,BCL10,BCL2,BCL2L1,BRCA2,CASP9,CCND1,CCND2,CCNF,CDK5R1,CDK5RAP1,CDKN2A,CHRD,CHST3,CNTN1,COMMD1,CTNNBIP1,CXCR4,DAB1,DCLK1,DHCR7,DLX1,DNER,DRAXIN,DRP2,E2F1,EBF2,EFNA5,EGFR,EGR1,EGR2,EIF2B2,EN2,EPHA2,EPHB2,EPOR,EXOC4,EXT1,FBXW7,FGF1,FGFR1,FGFR3,FOXC1,FOXG1,FOXJ3,FRS2,FYN,FZD3,GALNS,GFAP,GNPAT,G…	186
Cell Death and Survival	cell death of cardiomyocytes	1.45E-04		1.347	ADM,AGT,BACH1,BAG1,BCL2,BCL2L1,BCL2L11,BIRC5,BNIP3L,BRCA2,CACNB2,CALCA,CASP9,CDK2,CDK9,CDKN1A,CREM,CRYAB,CSK,CXADR,CYR61,E2F1,E2F3,FSTL1,HIF1A,HK1,HK2,HMOX1,HSPB8,IL6ST,IRAK1,IRAK4,JUND,LCN2,MAP3K1,MAPK1,MAPK11,MDM2,MFN2,MMP2,MPO,NAMPT,NOG,PARP1,PDPK1,PLA2G5,PPARGC1A,PPIF,PPP1R15A,PPP3CA,PRKAA2,PRKCB,PTH1R,PTN,PTPN11,RAC1,RB1,S100B,SIRT1,SLC8A1,SOCS3,SOD2,STK4,TFDP1,THBS2,TNFAIP3,TP53,TXNIP,ZYX	69
Cancer	acute leukemia	1.47E-04		0.848	ADORA1,ARID5B,AURKA,BAX,BCL10,BCL2,BCL2L1,BCOR,CCND1,CDKN2A,CEBPA,CHIC2,DDX51,DNMT1,E2F1,E2F3,EPHA2,EPHX1,EPOR,EZH2,FAS,FBXW7,FGFR1,FNTB,FOXM1,FYN,GATA2,GATA3,GSTM1,GSTP1,HK3,HLX,HPRT1,IDH1,IDH2,IFNAR2,IMPDH1,INCA1,JAK1,LCK,LMO2,MEIS1,MPO,MSH6,MYC,NF1,NOTCH1,NRAS,OLIG2,PDPK1,PHF6,PICALM,PIK3CA,PLAGL2,PML,POLB,POLD1,POLE,PSME1,PTPN11,RAD51,RB1,RHOB,RND2,RND3,RPS24,RUNX1,RXRB,SLC6A2,SRC,SRSF2,TAX1B…	83
Hematological Disease	acute leukemia	1.47E-04		0.848	ADORA1,ARID5B,AURKA,BAX,BCL10,BCL2,BCL2L1,BCOR,CCND1,CDKN2A,CEBPA,CHIC2,DDX51,DNMT1,E2F1,E2F3,EPHA2,EPHX1,EPOR,EZH2,FAS,FBXW7,FGFR1,FNTB,FOXM1,FYN,GATA2,GATA3,GSTM1,GSTP1,HK3,HLX,HPRT1,IDH1,IDH2,IFNAR2,IMPDH1,INCA1,JAK1,LCK,LMO2,MEIS1,MPO,MSH6,MYC,NF1,NOTCH1,NRAS,OLIG2,PDPK1,PHF6,PICALM,PIK3CA,PLAGL2,PML,POLB,POLD1,POLE,PSME1,PTPN11,RAD51,RB1,RHOB,RND2,RND3,RPS24,RUNX1,RXRB,SLC6A2,SRC,SRSF2,TAX1B…	83
Cell Cycle	arrest in interphase of lung cancer cell lines	1.48E-04			ANXA2,BTRC,CDKN1A,CDKN2A,CHEK2,CYR61,MDM2,MTBP,NOTCH1,PIAS1,RASSF3,RFFL,RRM2B,TP53,TP63,TRAF2,TRPC1,TUSC2	18
Cancer	pharyngeal cancer	1.48E-04			AURKA,BCL2,CALCA,CDKN2A,CRYAB,CXCR4,DNMT1,ERCC1,EZH2,FGD4,JUN,LTBR,MCM2,MMP2,PIK3CA,THY1,TP53,TYMS	18
Cellular Assembly and Organization	development of cytoplasm	1.48E-04		1.063	AATF,ABCD1,ACTB,ADORA1,AGT,AKAP1,APOE,APP,ARF1,ARHGAP18,ARHGEF10,ARHGEF2,ARRB1,ATG12,ATG13,ATG16L1,BAG4,BIRC5,C14orf169,Cald1,CAPN1,CAPZB,CD74,CDC25B,CDKN1A,CDKN2A,CLEC2D,COL18A1,COQ7,CRYAB,CTSD,CTTN,CUL3,DPYSL2,DSTN,EGFR,EHD4,F2R,FGF1,FHOD1,FIS1,FOXM1,FYN,FZR1,GAS7,GDI1,GNA11,GNAO1,GNB1,GNG7,HDAC6,INPP5K,IPO4,ITGA3,JUNB,KANK1,KANK3,KANK4,KIF2C,LAMP2,LETM1,LMCD1,MAP1B,MAP3K1,MAPK1,MAPK11,MAPT,MIF…	132
Cancer	development of malignant tumor	1.49E-04		-0.023	AGT,BAX,BCL2L11,BUB1B,CCND1,CDKN2A,CDKN2C,CEBPB,CSF1,E2F3,EGFR,EGR1,ESPL1,FAS,FOXM1,ID1,IQGAP2,JUN,JUNB,LCK,LFNG,MDM2,MMP2,MST1R,MYC,NFATC2,NFKB2,NT5E,PARP1,PDGFC,PML,PRKCB,PTPN11,RASSF1,RB1,RBL1,SKP2,SMAD3,SMARCB1,SRC,TBX2,TCF7,TNFRSF1A,TP53,TPX2,XRCC2	46
Cell Death and Survival	delay in apoptosis of leukemia cell lines	1.50E-04		0.000	BCL2,BCL2L1,CDC6,FAS,MSRB2,MYC	6
Cellular Assembly and Organization	separation of sister chromatids	1.50E-04		-1.634	BUB3,CDC20,FEN1,PTTG1,RAE1,SGOL1	6
Cell Cycle	mitosis of fibroblast cell lines	1.55E-04		1.845	AGT,AURKA,BLM,CCNE1,CDK2,CENPA,E2F1,E2F2,E2F3,FOXM1,MYC,RASSF1,TP53	13
Connective Tissue Development and Function	mitosis of fibroblast cell lines	1.55E-04		1.845	AGT,AURKA,BLM,CCNE1,CDK2,CENPA,E2F1,E2F2,E2F3,FOXM1,MYC,RASSF1,TP53	13
Cancer	soft tissue sarcoma	1.56E-04		1.415	ADM,ASPSCR1,ASS1,BAX,BLM,CDKN1A,CDKN2A,CDKN2C,CELA1,DDB2,DDIT3,F2R,FGFR1,FGFR3,FLT1,FOS,FOXM1,FOXO1,GALK1,IRF1,LAG3,LCK,MELK,MIF,MXI1,MYC,NF1,NRAS,NT5E,PBK,PDGFB,PIK3CA,PIPOX,PLK2,PLK4,PRC1,PSMB9,PTPN11,RASSF1,RB1,RELA,S100A4,SFRP1,SKP2,SMARCB1,TK1,TOP2A,TP53,TP53BP2,TP63,TUBA1A,TUBB,TUBB2A,TUBD1,TUSC2,VRK1,WSCD1,XRCC2	58
Cellular Movement	migration of tumor cell lines	1.59E-04	Increased	2.297	ADAM17,AGT,ANGPT2,ANKS1A,ANXA2,APP,AREG/AREGB,ARF1,ARHGEF4,ARRB1,ARRB2,ASCL1,AURKA,B3GAT1,BAG1,BCL10,C1QBP,CCDC88A,CD151,CD47,CD81,CDC25B,CDKN2A,CHN2,CHST10,CKLF,CLCN4,COL18A1,CRMP1,CSE1L,CSK,CTTN,CX3CL1,CXCR4,CXCR7,CYR61,DAB1,DBF4,DPYSL2,EFNA5,EGFR,EGR1,EPHA2,EPHB2,EPOR,ESRRA,ETS1,ETV4,FABP7,FGF1,FGFR1,FH,FHOD1,FOXC1,FOXM1,FSCN1,FYN,GNA11,GRIA2,HBEGF,HDAC6,HDGF,HES6,HIF1A,HMOX1,HOXA1,ID1,IGF1R,I…	166
Cell Death and Survival	apoptosis of mononuclear leukocytes	1.60E-04		0.599	AIMP1,AKTIP,APOE,APP,ARRB1,BAX,Bbc3,BCL10,BCL2,BCL2L1,BCL2L11,BID,BMF,CALCA,CASP6,CASP9,CCDC86,CCL13,CCL25,CD274,CD47,CD59,CD80,CD9,CDK2,CDKN1A,CDKN2A,CHEK2,CSF1,CXCR4,CYLD,DCK,DHX58,DLL1,DNMT3B,DTX1,DUSP4,E2F1,E2F2,EGR1,ETS1,FAS,FBXW7,FCGR3A,FNIP1,FOS,FYN,GADD45B,GPAM,ID3,IL6R,IL6ST,ITPR1,ITPR2,JUN,KITLG,KLF13,LCK,LCN2,LGALS1,LGALS2,LGALS3,LGALS4,LGALS8,LGALS9,LRIG1,MDM2,MT1H,MYC,NFATC2,NFKB1,NF…	115
Cancer	tumorigenesis of endocrine gland	1.66E-04		-1.019	BAX,CDK2,CDKN1A,CDKN2A,CDKN2C,E2F1,MYC,RB1,RBL1,TP53	10
Endocrine System Disorders	tumorigenesis of endocrine gland	1.66E-04		-1.019	BAX,CDK2,CDKN1A,CDKN2A,CDKN2C,E2F1,MYC,RB1,RBL1,TP53	10
Nervous System Development and Function	morphology of rhombencephalon	1.66E-04		-1.000	AKAP12,APAF1,ARSA,ASTN1,CCND1,CCND2,CDK5R1,CDKN2C,CLCN2,CNTN1,CP,CSTB,CXCR4,DYRK1A,EBF2,EGFR,EN2,EPB41L1,EPB41L2,FGFR1,FKBP8,GABRB3,GM2A,GNPAT,HEXB,HIF1A,HOXA1,MAP1B,Map2,MAPK8IP1,MDM2,MID1,NAGLU,NDUFS4,NF1,NRCAM,PPARGC1A,PVALB,RASA1,RB1,RORA,SLC1A3,SMAD1,SMPD1,SOAT1,SOD2,SPARCL1,TMEM176B,TPP1,UBE3A,UPP1,VLDLR,XPA,ZIC1,ZIC4	55
Organ Morphology	morphology of rhombencephalon	1.66E-04		-1.000	AKAP12,APAF1,ARSA,ASTN1,CCND1,CCND2,CDK5R1,CDKN2C,CLCN2,CNTN1,CP,CSTB,CXCR4,DYRK1A,EBF2,EGFR,EN2,EPB41L1,EPB41L2,FGFR1,FKBP8,GABRB3,GM2A,GNPAT,HEXB,HIF1A,HOXA1,MAP1B,Map2,MAPK8IP1,MDM2,MID1,NAGLU,NDUFS4,NF1,NRCAM,PPARGC1A,PVALB,RASA1,RB1,RORA,SLC1A3,SMAD1,SMPD1,SOAT1,SOD2,SPARCL1,TMEM176B,TPP1,UBE3A,UPP1,VLDLR,XPA,ZIC1,ZIC4	55
Cellular Growth and Proliferation	arrest in growth of cells	1.72E-04			AKAP12,ARF1,BCL10,BCL2L1,CCND1,CCNE1,CDC7,CDH13,CDK2,CDKN1A,CDKN2A,CDKN2C,CEBPA,DDIT3,E2F1,EGFR,EGR1,ELAC2,EZH2,FGF1,FGFR3,FOS,FOXC1,HIF1A,HIPK2,HMOX1,ID3,IGF1R,IL6R,IL6ST,IRF1,JUND,KRT10,LMNA,MAPK1,MAPK3,MDM2,MFN2,MYBL2,MYC,NFIX,NOTCH1,NRAS,NUPR1,OGT,PML,PRKCB,PRMT1,RB1,RBL1,RIPK2,RUNX1,SIRT1,SKP2,SMAD6,SMARCB1,SOCS3,SRC,SREBF1,TGFB2,TGFB3,TGFBR2,TP53,TP63,UBE2D3,VHL,XRCC2,YWHAQ,Zfp110/Zfp369	69
Skeletal and Muscular Disorders	myosarcoma	1.72E-04		0.753	ASS1,BLM,CDKN1A,CDKN2A,CELA1,F2R,FOS,FOXM1,FOXO1,GALK1,MELK,NF1,NRAS,PBK,PIK3CA,PIPOX,PLK2,PLK4,PRC1,PSMB9,PTPN11,RB1,SFRP1,SKP2,SMARCB1,TK1,TOP2A,TP53,TP53BP2,TP63,TUBA1A,TUBB,TUBB2A,TUBD1,VRK1,WSCD1,XRCC2	37
Cancer	myosarcoma	1.72E-04		0.753	ASS1,BLM,CDKN1A,CDKN2A,CELA1,F2R,FOS,FOXM1,FOXO1,GALK1,MELK,NF1,NRAS,PBK,PIK3CA,PIPOX,PLK2,PLK4,PRC1,PSMB9,PTPN11,RB1,SFRP1,SKP2,SMARCB1,TK1,TOP2A,TP53,TP53BP2,TP63,TUBA1A,TUBB,TUBB2A,TUBD1,VRK1,WSCD1,XRCC2	37
Infectious Disease	Viral Infection	1.77E-04		-0.599	ABTB1,ACSL1,ACTB,ACTL6B,ADK,ADORA1,AGFG1,AIMP1,AKTIP,ALG14,ALKBH3,AMPH,ANXA2,AP1S1,APC2,APLNR,APOC1,APOE,APP,AREG/AREGB,ARF1,ARHGEF19,ARL4C,ARPC1A,ARRB1,ATAD3A/ATAD3B,ATG12,ATOX1,ATP5B,ATP6AP2,ATP6V0A1,ATP6V0B,ATP6V0D1,ATP6V0E1,ATP6V1A,ATP6V1B2,B2M,BAX,BCL2,BCL2L1,BCL2L11,BGN,BMP1,BNIP2,BSG,BTF3,BTRC,BZRAP1,C14orf166,C1orf174,C1S,C3,C4orf33,CA2,CACNA2D1,CAD,CALCOCO1,CAMK1,CAMKK2,CANT1,CAPN3,CAV2,…	461
Organismal Survival	survival of organism	1.78E-04		1.626	ABCA3,Abcb1b,ADM,ADORA1,AEBP1,AGRN,AGT,ALDH5A1,ANGPT2,APOBEC1,APOE,APP,ARRDC4,ATXN1,B3GALNT1,B3GNT5,BAX,BCL2,BCL2L1,BCL2L11,BGN,BID,BIRC5,BRCA2,C3,CCL13,CCND2,CCNG1,CD14,CD47,CD74,CD80,CDC25A,CDC7,CDCA8,CDKN1A,CDKN2A,CDKN2C,CEBPA,CEBPB,CHEK2,CLEC11A,CNTN1,COIL,COL18A1,CORT,CRYAB,CSF1,CTSB,DHX58,DNMT1,DNMT3B,DUSP1,DUSP4,E2F1,E2F3,EGFR,EIF4E2,ELK3,EPN2,EPOR,ERCC1,ESRRA,ETS1,F2R,FANCD2,FAS,FBXW7,FCG…	197
Cancer	tumorigenesis of squamous cell tumor	1.79E-04		0.801	ATP2A2,BIRC5,CDK2,CDKN1A,CDKN2A,CYLD,DDB2,GSTM1,MDM2,MXI1,PLCE1,POLH,RINT1,SMAD3,SSBP2,TP53,TP53BP2,TP63,TUSC2,XPA	20
Cell Cycle	arrest in mitosis of tumor cell lines	1.83E-04			BIRC5,BUB1B,CCNE1,CDK1,CDKN1A,CENPI,CSE1L,ILK,KIF22,KIF4A,MAD2L1,NUDCD3,NUMA1,PLK1,RASSF1,TP53	16
Cardiovascular System Development and Function	morphology of cardiovascular system	1.83E-04		-0.707	ABI1,ACADL,ACADVL,ACTA2,ADAM12,ADAM17,ADD3,ADM,AGT,AKAP12,ANKRD17,APOE,APP,ARSB,ATP2A2,Bbc3,BCL2,BCL2L1,BIN1,BIRC2,BLM,BMP1,BMPR1A,BNIP3L,C1GALT1C1,CACNB3,CAPN1,CCL13,CCND1,CCND2,CCNE1,CCNE2,CCNF,CD151,CDK2,CDKN1A,CDKN2C,CIAPIN1,CITED1,CKMT2,COL18A1,COL5A1,COMMD1,CRYAB,CTTN,CXADR,CXCR4,CXCR7,DDAH1,DHCR7,DLX1,DPH3,ECE2,EDNRB,EHD3,EHD4,ELOVL4,EPHA2,EPN2,EPOR,ERRFI1,ETS1,F2R,FAS,FBXW7,FGFR1,FKBP1A,F…	210
Immunological Disease	T-cell lymphoproliferative disorder	1.85E-04		-0.152	ARID5B,BCL2L1,CD14,CDKN2A,EZH2,FAS,FBXW7,GATA3,INCA1,JAK1,LMO2,NF1,NOTCH1,NRAS,OLIG2,PHF6,PIK3CA,PIK3R1,POLB,POLD1,POLE,PTPN11,RHOB,RND2,RND3,RUNX1,TAX1BP1,TCF7,TLR3,TP53	30
Neurological Disease	astrocytoma	1.87E-04		0.900	AKAP12,ARRB1,BAG1,CDKN2A,CDKN2C,CHEK2,CLEC2D,CLK4,CXCL16,EGFR,ENC1,EPHA2,EZH2,FKBP1A,FOXM1,FURIN,GSTM5,HIPK2,HSPA5,ID2,IDH1,IDH2,IGF1R,IGF2,IGFBP2,MDM2,MMP14,MTOR,NES,NF1,PDGFC,PIK3CA,PIK3R1,PKM,PRKCB,PTTG1,RAC1,SLC9A3R1,SRC,TNC,TNFRSF1A,TP53,VAV3	43
Cancer	astrocytoma	1.87E-04		0.900	AKAP12,ARRB1,BAG1,CDKN2A,CDKN2C,CHEK2,CLEC2D,CLK4,CXCL16,EGFR,ENC1,EPHA2,EZH2,FKBP1A,FOXM1,FURIN,GSTM5,HIPK2,HSPA5,ID2,IDH1,IDH2,IGF1R,IGF2,IGFBP2,MDM2,MMP14,MTOR,NES,NF1,PDGFC,PIK3CA,PIK3R1,PKM,PRKCB,PTTG1,RAC1,SLC9A3R1,SRC,TNC,TNFRSF1A,TP53,VAV3	43
Cellular Development	density of dendritic spines	1.90E-04		0.159	APOE,APP,BACE1,CAPZB,CRMP1,DNM1L,FNBP1,GALNS,IL1RAP,LCN2,MAPT,MECP2,MFN2,NGFR,Nrg1,OPHN1,PFN1,PPP1R9A,PTPRF,RAPGEF4,RND2	21
Embryonic Development	density of dendritic spines	1.90E-04		0.159	APOE,APP,BACE1,CAPZB,CRMP1,DNM1L,FNBP1,GALNS,IL1RAP,LCN2,MAPT,MECP2,MFN2,NGFR,Nrg1,OPHN1,PFN1,PPP1R9A,PTPRF,RAPGEF4,RND2	21
Nervous System Development and Function	density of dendritic spines	1.90E-04		0.159	APOE,APP,BACE1,CAPZB,CRMP1,DNM1L,FNBP1,GALNS,IL1RAP,LCN2,MAPT,MECP2,MFN2,NGFR,Nrg1,OPHN1,PFN1,PPP1R9A,PTPRF,RAPGEF4,RND2	21
Cellular Assembly and Organization	density of dendritic spines	1.90E-04		0.159	APOE,APP,BACE1,CAPZB,CRMP1,DNM1L,FNBP1,GALNS,IL1RAP,LCN2,MAPT,MECP2,MFN2,NGFR,Nrg1,OPHN1,PFN1,PPP1R9A,PTPRF,RAPGEF4,RND2	21
Cell Morphology	density of dendritic spines	1.90E-04		0.159	APOE,APP,BACE1,CAPZB,CRMP1,DNM1L,FNBP1,GALNS,IL1RAP,LCN2,MAPT,MECP2,MFN2,NGFR,Nrg1,OPHN1,PFN1,PPP1R9A,PTPRF,RAPGEF4,RND2	21
Cellular Function and Maintenance	density of dendritic spines	1.90E-04		0.159	APOE,APP,BACE1,CAPZB,CRMP1,DNM1L,FNBP1,GALNS,IL1RAP,LCN2,MAPT,MECP2,MFN2,NGFR,Nrg1,OPHN1,PFN1,PPP1R9A,PTPRF,RAPGEF4,RND2	21
Tissue Development	density of dendritic spines	1.90E-04		0.159	APOE,APP,BACE1,CAPZB,CRMP1,DNM1L,FNBP1,GALNS,IL1RAP,LCN2,MAPT,MECP2,MFN2,NGFR,Nrg1,OPHN1,PFN1,PPP1R9A,PTPRF,RAPGEF4,RND2	21
Cellular Compromise	disassembly of filaments	1.94E-04		-0.331	APOE,APP,ARHGEF2,BAIAP2,CAP1,COL18A1,CRMP1,DPYSL2,DSTN,FAS,GAS2L1,GSTM1,HDAC6,HSPG2,ILK,ING2,KATNB1,KIF2C,LIMA1,MAP1B,MAP2K7,MAPT,MID1,NEDD1,PLXND1,PPP1R9A,RAC1,RASSF1,RHOD,ROCK2,S100B,SGK1,SRC,VHL,VIM	35
Neurological Disease	medulloblastoma	1.96E-04		0.197	AKNA,BCL2,BCOR,BRCA2,CCDC41,CDKN2A,CDKN2C,DHRS4,E2F1,FOXG1,IDH1,LURAP1L,MYC,NPTX1,NRAS,OLIG1,OLIG2,PARP1,RB1,RBPMS,SFRP1,SMARCB1,SMO,STAT2,TOP2A,TP53,UPF3A,XRCC2	28
Cancer	medulloblastoma	1.96E-04		0.197	AKNA,BCL2,BCOR,BRCA2,CCDC41,CDKN2A,CDKN2C,DHRS4,E2F1,FOXG1,IDH1,LURAP1L,MYC,NPTX1,NRAS,OLIG1,OLIG2,PARP1,RB1,RBPMS,SFRP1,SMARCB1,SMO,STAT2,TOP2A,TP53,UPF3A,XRCC2	28
Reproductive System Disease	medulloblastoma	1.96E-04		0.197	AKNA,BCL2,BCOR,BRCA2,CCDC41,CDKN2A,CDKN2C,DHRS4,E2F1,FOXG1,IDH1,LURAP1L,MYC,NPTX1,NRAS,OLIG1,OLIG2,PARP1,RB1,RBPMS,SFRP1,SMARCB1,SMO,STAT2,TOP2A,TP53,UPF3A,XRCC2	28
Cancer	metastasis	1.97E-04		0.620	ACTA2,ACTB,ADAM17,ADAMTS1,AKAP12,ALPL,ANGPT2,APOE,ARHGDIG,ARRB2,ATF3,BCL2,BEX4,BIRC5,BMPR1A,C1QBP,CASP9,CCDC88A,CCL13,CCND2,CD151,CD274,CD47,CD80,CD9,CDC25A,CDKN1A,CDKN2A,CDKN2C,COL18A1,CSE1L,CSF1,CSNK1A1,CTSB,CTTN,CXCR4,CXCR7,CYR61,DAPK1,DDB2,DNMT1,DPYSL2,DUSP6,E2F1,EDNRB,EGFR,EMP1,EPHA2,EZH2,F2R,FABP5,FBXW7,FDPS,FGF1,FGFR1,FKBP1A,FKBP8,FLT1,FNTB,FOS,FOXM1,FUS,FUT8,FYN,FZD7,GART,GCH1,GLRX,HIF1A,…	174
Cellular Movement	migration of cells	1.98E-04	Increased	2.450	Abcb1b,ABHD2,ACTB,ADAM12,ADAM17,ADAMTS1,ADAMTS7,ADM,ADORA1,AGGF1,AGT,AIMP1,Aldh1a7,ALDOA,ANGPT2,ANKS1A,ANXA2,APAF1,APBB2,APOE,APP,AQP4,AREG/AREGB,ARF1,ARHGAP35,ARHGEF4,ARID5B,ARRB1,ARRB2,ASCL1,ASPM,ASTN1,ATF3,ATG16L1,AURKA,B3GAT1,BAG1,BAG4,BAX,BCL10,BCL2,BGN,BHLHE40,BID,BMPR1A,BRCA2,BSG,C1orf151-NBL1/NBL1,C1QBP,C3,CALCA,CAMKK2,CAP1,CBLB,CCDC88A,CCL13,CCL25,CCND1,CD14,CD151,CD274,CD276,CD47,Cd59a,…	504
Nervous System Development and Function	morphology of cerebellum	1.98E-04		-1.000	AKAP12,ARSA,ASTN1,CCND1,CCND2,CDK5R1,CDKN2C,CLCN2,CNTN1,CP,CSTB,CXCR4,EBF2,EGFR,EN2,EPB41L1,EPB41L2,FGFR1,FKBP8,GABRB3,GM2A,GNPAT,HEXB,MAP1B,Map2,MAPK8IP1,MDM2,MID1,NAGLU,NDUFS4,NRCAM,PPARGC1A,PVALB,RB1,RORA,SLC1A3,SMPD1,SOAT1,SOD2,SPARCL1,TMEM176B,TPP1,UBE3A,UPP1,VLDLR,XPA,ZIC1,ZIC4	48
Organ Morphology	morphology of cerebellum	1.98E-04		-1.000	AKAP12,ARSA,ASTN1,CCND1,CCND2,CDK5R1,CDKN2C,CLCN2,CNTN1,CP,CSTB,CXCR4,EBF2,EGFR,EN2,EPB41L1,EPB41L2,FGFR1,FKBP8,GABRB3,GM2A,GNPAT,HEXB,MAP1B,Map2,MAPK8IP1,MDM2,MID1,NAGLU,NDUFS4,NRCAM,PPARGC1A,PVALB,RB1,RORA,SLC1A3,SMPD1,SOAT1,SOD2,SPARCL1,TMEM176B,TPP1,UBE3A,UPP1,VLDLR,XPA,ZIC1,ZIC4	48
[truncated: 376 more rows]

## Sheet: gf+tnf_v_gf_FUNCTION
Category	Functions Annotation	p-Value	Predicted Activation State	Activation z-score	Molecules	# Molecules
[truncated: 754 more rows]

[truncated: 7 more sheets: gf_v_bmp4_PATHWAYS, gf+tnf_v_bmp4_PATHWAYS, gf+tnf_v_gf_PATHWAYS, gf_v_bmp4_UPSTREAM, gf+tnf_v_bmp4_UPSTREAM, gf+tnf_v_gf_UPSTREAM, Key]
