# Supplementary material for: The Neurogenic Potential of Astrocytes Is Regulated by Inflammatory Signals
Source: Mol Neurobiol. 2015 Jul 4;53(6):3724–39. doi: 10.1007/s12035-015-9296-x (PMC4937102; doi:10.1007/s12035-015-9296-x)
Supplement: Supplementary file 10 — (XLSX 797 kb) [file 12035_2015_9296_MOESM10_ESM.xlsx]

## Sheet: p10_v_p4_0.05
ID	EnsemblID	symbol	ensembl_gene_id	chromosome_name	start_position	end_position	strand	description	logFC	AveExpr	t	P.Value	adj.P.Val	B
ILMN_2690540	ENSMUSG00000034098	Fstl5	ENSMUSG00000034098	3	75878192	76513941	1	follistatin-like 5 Gene [Source:MGI (curated);Acc:MGI:2442179]	-1.91462	7.93937	-20.8462	1.71769e-09	4.41395e-05	11.3323
ILMN_2731769	ENSMUSG00000026123	Plekhb2	ENSMUSG00000026123	1	34906804	34936425	1	pleckstrin homology domain containing, family B (evectins) member 2 Gene [Source:MGI (curated);Acc:MGI:2385825]	1.30198	11.5591	16.9017	1.29379e-08	0.000166232	9.88371
ILMN_2800687	NA	NA	NA	NA	NA	NA	NA	NA	1.77805	11.1351	16.042	2.13076e-08	0.000182514	9.49557
ILMN_1224034	ENSMUSG00000022489	Pde1b	ENSMUSG00000022489	15	103333729	103360483	1	phosphodiesterase 1B, Ca2+-calmodulin dependent Gene [Source:MGI Symbol;Acc:MGI:97523]	-1.66039	12.4299	-15.2977	3.35009e-08	0.000215218	9.13399
ILMN_3072957	ENSMUSG00000074480	Mex3a	ENSMUSG00000074480	3	88339980	88345302	1	mex3 homolog A (C. elegans) Gene [Source:MGI Symbol;Acc:MGI:1919890]	-1.38106	8.91173	-14.6964	4.90204e-08	0.000216723	8.82309
ILMN_2615468	ENSMUSG00000040242	Fgfr1op2	ENSMUSG00000040242	6	146525725	146547720	1	FGFR1 oncogene partner 2 Gene [Source:MGI (curated);Acc:MGI:1914779]	-1.66714	8.09601	-14.6472	5.06028e-08	0.000216723	8.79687
ILMN_3009501	ENSMUSG00000033998	Kcnk1	ENSMUSG00000033998	8	128519327	128554583	1	potassium channel, subfamily K, member 1 Gene [Source:MGI Symbol;Acc:MGI:109322]	1.87789	12.9291	14.2817	6.42818e-08	0.000219287	8.59812
ILMN_1230454	ENSMUSG00000059447	Hadhb	ENSMUSG00000059447	5	30481788	30511133	1	hydroxyacyl-Coenzyme A dehydrogenase/3-ketoacyl-Coenzyme A thiolase/enoyl-Coenzyme A hydratase (trifunctional protein), beta subunit Gene [Source:MGI (curated);Acc:MGI:2136381]	1.23582	12.0249	14.1178	7.16927e-08	0.000219287	8.50673
ILMN_1254634	ENSMUSG00000043587	Acpl2	ENSMUSG00000043587	9	96723763	96793088	-1	acid phosphatase-like 2 Gene [Source:MGI (curated);Acc:MGI:2442444]	-1.4744	9.92229	-13.8383	8.65844e-08	0.000219287	8.34756
ILMN_2836654	NA	NA	NA	NA	NA	NA	NA	NA	-2.12111	12.9647	-13.684	9.62341e-08	0.000219287	8.25785
ILMN_2908846	ENSMUSG00000021676	Iqgap2	ENSMUSG00000021676	13	96397132	96661877	-1	IQ motif containing GTPase activating protein 2 Gene [Source:MGI Symbol;Acc:MGI:2449975]	-1.51192	9.11809	-13.6363	9.94525e-08	0.000219287	8.22984
ILMN_2744514	ENSMUSG00000027831	Veph1	ENSMUSG00000027831	3	65857483	66100759	-1	ventricular zone expressed PH domain homolog 1 (zebrafish) Gene [Source:MGI Symbol;Acc:MGI:1920039]	-2.21213	8.78812	-13.5941	1.02403e-07	0.000219287	8.20491
ILMN_1216601	ENSMUSG00000026679	Enkur	ENSMUSG00000026679	2	21102358	21126992	-1	enkurin, TRPC channel interacting protein Gene [Source:MGI (curated);Acc:MGI:1918483]	-1.57426	8.4841	-13.3461	1.21764e-07	0.000228341	8.05658
ILMN_1222734	ENSMUSG00000053279	Aldh1a1	ENSMUSG00000053279	19	20676451	20717952	1	aldehyde dehydrogenase family 1, subfamily A1 Gene [Source:MGI (curated);Acc:MGI:1353450]	1.2865	8.19249	13.3157	1.24403e-07	0.000228341	8.03814
ILMN_3128363	ENSMUSG00000024552	Slc14a2	ENSMUSG00000024552	18	78342889	78523153	-1	solute carrier family 14 (urea transporter), member 2 Gene [Source:MGI Symbol;Acc:MGI:1351653]	-2.08596	8.96604	-12.8468	1.74135e-07	0.000282404	7.74672
ILMN_1239718	ENSMUSG00000020799	Tekt1	ENSMUSG00000020799	11	72158224	72175944	-1	tektin 1 Gene [Source:MGI (curated);Acc:MGI:1333819]	-1.46863	9.27289	-12.8334	1.75837e-07	0.000282404	7.73823
ILMN_2846904	ENSMUSG00000051855	Mest	ENSMUSG00000051855	6	30673547	30697444	1	mesoderm specific transcript Gene [Source:MGI (curated);Acc:MGI:96968]	-2.07993	9.03284	-12.5277	2.20317e-07	0.000333029	7.54052
ILMN_2974737	ENSMUSG00000035095	Fam167a	ENSMUSG00000035095	14	64055231	64084335	1	family with sequence similarity 167, member A Gene [Source:MGI (curated);Acc:MGI:3606565]	-1.89953	10.4767	-12.3292	2.55713e-07	0.000365059	7.40895
ILMN_2640971	ENSMUSG00000005447	Pafah1b3	ENSMUSG00000005447	7	26080068	26083005	-1	platelet-activating factor acetylhydrolase, isoform 1b, subunit 3 Gene [Source:MGI (curated);Acc:MGI:108414]	-2.02311	9.73636	-12.1898	2.84291e-07	0.000372404	7.31494
ILMN_1217331	ENSMUSG00000026355	Mcm6	ENSMUSG00000026355	1	130228168	130256207	-1	minichromosome maintenance deficient 6 (MIS5 homolog, S. pombe) (S. cerevisiae) Gene [Source:MGI Symbol;Acc:MGI:1298227]	-1.10955	7.98947	-12.1645	2.89842e-07	0.000372404	7.29774
ILMN_2477870	ENSMUSG00000024076	Vit	ENSMUSG00000024076	17	78907499	79026729	1	vitrin Gene [Source:MGI Symbol;Acc:MGI:1921449]	-2.31769	9.0253	-12.0436	3.18068e-07	0.000375124	7.21493
ILMN_2736521	ENSMUSG00000010136	1700027A23Rik	ENSMUSG00000010136	3	105799875	105817564	-1	RIKEN cDNA 1700027A23 gene Gene [Source:MGI Symbol;Acc:MGI:1923670]	-1.59687	8.30002	-11.99	3.31531e-07	0.000375124	7.17789
ILMN_2781784	ENSMUSG00000022330	Osr2	ENSMUSG00000022330	15	35225853	35233059	1	odd-skipped related 2 (Drosophila) Gene [Source:MGI Symbol;Acc:MGI:1930813]	-1.28712	7.91961	-11.9548	3.40727e-07	0.000375124	7.15342
ILMN_1218380	ENSMUSG00000068855	Hist2h2ac	ENSMUSG00000068855	3	96024284	96024803	-1	histone cluster 2, H2ac Gene [Source:MGI (curated);Acc:MGI:2448316]	-1.63382	13.2702	-11.8554	3.6819e-07	0.000375124	7.08395
ILMN_2906728	NA	H19	NA	NA	NA	NA	NA	NA	-1.90616	8.46153	-11.8268	3.76518e-07	0.000375124	7.06387
ILMN_1234340	ENSMUSG00000027457	Snph	ENSMUSG00000027457	2	151416285	151458329	-1	syntaphilin Gene [Source:MGI (curated);Acc:MGI:2139270]	1.39403	10.3761	11.8166	3.79548e-07	0.000375124	7.05667
ILMN_2708469	ENSMUSG00000017670	Elmo2	ENSMUSG00000017670	2	165113531	165151979	-1	engulfment and cell motility 2, ced-12 homolog (C. elegans) Gene [Source:MGI (curated);Acc:MGI:2153045]	2.28899	10.1522	11.5552	4.66951e-07	0.000444416	6.86984
ILMN_1219574	ENSMUSG00000061991	Hist1h2af	ENSMUSG00000061991	13	23625775	23626173	1	histone cluster 1, H2af Gene [Source:MGI (curated);Acc:MGI:2448309]	-2.21303	11.1861	-11.3402	5.55437e-07	0.000509752	6.71239
ILMN_2774690	NA	NA	NA	NA	NA	NA	NA	NA	0.900273	11.0877	11.2322	6.06683e-07	0.000528629	6.63198
ILMN_2700097	ENSMUSG00000020799	Tekt1	ENSMUSG00000020799	11	72158224	72175944	-1	tektin 1 Gene [Source:MGI (curated);Acc:MGI:1333819]	-1.63978	9.16868	-11.1902	6.28006e-07	0.000528629	6.60044
ILMN_2647331	ENSMUSG00000023411	Nfatc4	ENSMUSG00000023411	14	56443786	56452780	1	nuclear factor of activated T-cells, cytoplasmic, calcineurin-dependent 4 Gene [Source:MGI Symbol;Acc:MGI:1920431]	-1.40162	9.92686	-11.1271	6.616e-07	0.000528629	6.55279
ILMN_1216368	ENSMUSG00000022686	B3gnt5	ENSMUSG00000022686	16	19760301	19772556	1	UDP-GlcNAc:betaGal beta-1,3-N-acetylglucosaminyltransferase 5 Gene [Source:MGI (curated);Acc:MGI:2137302]	-2.86982	9.48935	-11.1034	6.74708e-07	0.000528629	6.53484
ILMN_2908406	ENSMUSG00000003526	Prodh	ENSMUSG00000003526	16	18060450	18090296	-1	proline dehydrogenase Gene [Source:MGI (curated);Acc:MGI:97770]	1.86407	11.0613	11.096	6.78863e-07	0.000528629	6.52921
ILMN_1227579	NA	NA	NA	NA	NA	NA	NA	NA	1.94005	12.3984	10.9879	7.4283e-07	0.000561427	6.44664
ILMN_1226662	ENSMUSG00000048281	Dleu7	ENSMUSG00000048281	14	62895068	62911800	-1	deleted in lymphocytic leukemia, 7 Gene [Source:MGI Symbol;Acc:MGI:2447771]	-1.18965	8.22303	-10.8512	8.33303e-07	0.000603727	6.34091
ILMN_1240458	ENSMUSG00000060572	Mfap2	ENSMUSG00000060572	4	140566552	140571890	1	microfibrillar-associated protein 2 Gene [Source:MGI (curated);Acc:MGI:99559]	-1.88011	8.76832	-10.8073	8.6485e-07	0.000603727	6.30664
ILMN_1222196	ENSMUSG00000028139	2310007A19Rik	ENSMUSG00000028139	3	94268907	94277513	-1	RIKEN cDNA 2310007A19Rik Gene [Source:MGI Symbol;Acc:MGI:1913603]	-2.34561	10.85	-10.789	8.78417e-07	0.000603727	6.29228
ILMN_2755372	ENSMUSG00000036395	Glb1l2	ENSMUSG00000036395	9	26570629	26614053	-1	galactosidase, beta 1-like 2 Gene [Source:MGI (curated);Acc:MGI:2388283]	-1.27366	8.08827	-10.7591	9.01e-07	0.000603727	6.26884
ILMN_1220583	ENSMUSG00000029005	2610109H07Rik	ENSMUSG00000029005	4	147472546	147504807	-1	RIKEN cDNA 2610109H07 gene Gene [Source:MGI Symbol;Acc:MGI:1917683]	-1.60905	8.00439	-10.7234	9.28908e-07	0.000603727	6.24065
ILMN_2879534	ENSMUSG00000028838	Extl1	ENSMUSG00000028838	4	133912287	133939765	-1	exostoses (multiple)-like 1 Gene [Source:MGI (curated);Acc:MGI:1888742]	0.785203	8.08427	10.7098	9.39763e-07	0.000603727	6.22991
ILMN_2981542	ENSMUSG00000060572	Mfap2	ENSMUSG00000060572	4	140566552	140571890	1	microfibrillar-associated protein 2 Gene [Source:MGI (curated);Acc:MGI:99559]	-2.23542	9.98598	-10.5508	1.07755e-06	0.000652745	6.10312
ILMN_2831656	ENSMUSG00000052504	Epha3	ENSMUSG00000052504	16	63543364	63863984	-1	Eph receptor A3 Gene [Source:MGI Symbol;Acc:MGI:99612]	-1.8251	8.63537	-10.5318	1.09537e-06	0.000652745	6.08788
ILMN_2956932	ENSMUSG00000018574	Acadvl	ENSMUSG00000018574	11	69823685	69828913	-1	acyl-Coenzyme A dehydrogenase, very long chain Gene [Source:MGI (curated);Acc:MGI:895149]	0.833946	12.2454	10.4746	1.15131e-06	0.000652745	6.04158
ILMN_2698449	ENSMUSG00000024486	Hbegf	ENSMUSG00000024486	18	36664588	36675428	-1	heparin-binding EGF-like growth factor Gene [Source:MGI Symbol;Acc:MGI:96070]	1.27029	11.5852	10.4467	1.17959e-06	0.000652745	6.019
ILMN_2642417	ENSMUSG00000051855	Mest	ENSMUSG00000051855	6	30673547	30697444	1	mesoderm specific transcript Gene [Source:MGI (curated);Acc:MGI:96968]	-2.45138	9.2561	-10.3995	1.22939e-06	0.000652745	5.98048
ILMN_3118584	ENSMUSG00000047844	Bex4	ENSMUSG00000047844	X	132673535	132674982	1	brain expressed gene 4 Gene [Source:MGI (curated);Acc:MGI:3606746]	-1.56741	10.5305	-10.3988	1.23014e-06	0.000652745	5.97991
ILMN_1237695	ENSMUSG00000021196	Pfkp	ENSMUSG00000021196	13	6579014	6648023	-1	phosphofructokinase, platelet Gene [Source:MGI (curated);Acc:MGI:1891833]	2.66345	10.4458	10.3523	1.28145e-06	0.000652745	5.9418
ILMN_1245352	ENSMUSG00000032500	Dclk3	ENSMUSG00000032500	9	111341585	111392112	1	doublecortin-like kinase 3 Gene [Source:MGI (curated);Acc:MGI:3039580]	1.65341	9.51406	10.3193	1.31919e-06	0.000652745	5.91471
ILMN_2949877	ENSMUSG00000039903	4931408A02Rik	ENSMUSG00000039903	16	90826964	90905354	1	RIKEN cDNA 4931408A02 gene Gene [Source:MGI Symbol;Acc:MGI:1918217]	-1.25946	8.04862	-10.3012	1.34053e-06	0.000652745	5.89972
ILMN_2667257	ENSMUSG00000030708	Dnajb13	ENSMUSG00000030708	7	107651527	107663469	-1	DnaJ (Hsp40) related, subfamily B, member 13 Gene [Source:MGI (curated);Acc:MGI:1916637]	-1.0339	8.75563	-10.2834	1.36174e-06	0.000652745	5.88505
ILMN_2826264	NA	NA	NA	NA	NA	NA	NA	NA	-1.59799	8.10925	-10.278	1.36822e-06	0.000652745	5.88062
ILMN_2768972	ENSMUSG00000021750	Fam107a	ENSMUSG00000021750	14	9128788	9150537	-1	family with sequence similarity 107, member A Gene [Source:MGI (curated);Acc:MGI:3041256]	2.48874	13.7344	10.2765	1.37003e-06	0.000652745	5.87938
ILMN_2696532	ENSMUSG00000006651	Aplp1	ENSMUSG00000006651	7	31220001	31230580	-1	amyloid beta (A4) precursor-like protein 1 Gene [Source:MGI Symbol;Acc:MGI:88046]	1.96189	11.5406	10.2747	1.37224e-06	0.000652745	5.87787
ILMN_1214498	NA	NA	NA	NA	NA	NA	NA	NA	1.34183	12.0129	10.2503	1.40229e-06	0.000652745	5.85761
ILMN_3012325	NA	NA	NA	NA	NA	NA	NA	NA	-1.23676	7.80531	-10.2488	1.40417e-06	0.000652745	5.85636
ILMN_2718030	ENSMUSG00000032826	Ank2	ENSMUSG00000032826	3	126624525	127042112	-1	ankyrin 2, brain Gene [Source:MGI Symbol;Acc:MGI:88025]	1.65617	12.4565	10.2244	1.43494e-06	0.000652745	5.83608
ILMN_2669404	ENSMUSG00000062075	Lmnb2	ENSMUSG00000062075	10	80363948	80380990	-1	lamin B2 Gene [Source:MGI (curated);Acc:MGI:96796]	-0.851901	9.26089	-10.2143	1.44789e-06	0.000652745	5.82767
ILMN_2981801	NA	NA	NA	NA	NA	NA	NA	NA	-1.5953	8.75305	-10.192	1.47688e-06	0.000654335	5.8091
ILMN_2603450	ENSMUSG00000049612	Omg	ENSMUSG00000049612	11	79314484	79317531	-1	oligodendrocyte myelin glycoprotein Gene [Source:MGI (curated);Acc:MGI:106586]	2.20022	12.6877	10.1528	1.52956e-06	0.000663554	5.77625
ILMN_2971688	ENSMUSG00000062991	Nrg1	ENSMUSG00000062991	8	32928500	33119581	-1	neuregulin 1 Gene [Source:MGI Symbol;Acc:MGI:96083]	-1.38633	9.19111	-10.1384	1.54934e-06	0.000663554	5.76421
ILMN_2678431	ENSMUSG00000032221	Mns1	ENSMUSG00000032221	9	72286347	72306381	1	meiosis-specific nuclear structural protein 1 Gene [Source:MGI Symbol;Acc:MGI:107933]	-1.78302	9.63877	-10.0843	1.62645e-06	0.000685162	5.71862
ILMN_2943599	ENSMUSG00000046432	Ngfrap1	ENSMUSG00000046432	X	132804800	132806517	1	nerve growth factor receptor (TNFRSF16) associated protein 1 Gene [Source:MGI (curated);Acc:MGI:1338016]	-1.02856	12.4617	-10.0533	1.67264e-06	0.000693256	5.69231
ILMN_2694440	ENSMUSG00000024552	Slc14a2	ENSMUSG00000024552	18	78342889	78523153	-1	solute carrier family 14 (urea transporter), member 2 Gene [Source:MGI Symbol;Acc:MGI:1351653]	-2.04208	9.08493	-9.98486	1.77942e-06	0.000725804	5.63411
ILMN_3009260	ENSMUSG00000029319	Coq2	ENSMUSG00000029319	5	101083742	101104159	-1	coenzyme Q2 homolog, prenyltransferase (yeast) Gene [Source:MGI (curated);Acc:MGI:1919133]	0.9247	11.1151	9.9514	1.83433e-06	0.000733186	5.60548
ILMN_1241142	ENSMUSG00000021097	Clmn	ENSMUSG00000021097	12	106001324	106103286	-1	calmin Gene [Source:MGI Symbol;Acc:MGI:2136957]	1.78758	9.70501	9.93934	1.85458e-06	0.000733186	5.59514
ILMN_2764466	ENSMUSG00000039676	Capsl	ENSMUSG00000039676	15	9365783	9395790	1	calcyphosine-like Gene [Source:MGI Symbol;Acc:MGI:1922818]	-1.39748	8.42156	-9.84103	2.02904e-06	0.000790005	5.51032
ILMN_2737200	ENSMUSG00000041607	Mbp	ENSMUSG00000041607	18	82644538	82755029	1	myelin basic protein Gene [Source:MGI (curated);Acc:MGI:96925]	5.18964	12.79	9.7834	2.13959e-06	0.000820613	5.46017
ILMN_2799351	NA	NA	NA	NA	NA	NA	NA	NA	1.61764	10.5265	9.72811	2.25184e-06	0.000850964	5.41178
ILMN_2761046	ENSMUSG00000028982	Slc25a33	ENSMUSG00000028982	4	149118145	149148386	-1	solute carrier family 25, member 33 Gene [Source:MGI (curated);Acc:MGI:1917806]	1.41447	12.1167	9.69938	2.31271e-06	0.000861301	5.38651
ILMN_2634742	ENSMUSG00000033208	S100b	ENSMUSG00000033208	10	75716598	75723904	1	S100 protein, beta polypeptide, neural Gene [Source:MGI (curated);Acc:MGI:98217]	1.63313	8.60197	9.6418	2.44016e-06	0.000895782	5.33565
ILMN_2653207	ENSMUSG00000030796	Tead2	ENSMUSG00000030796	7	52471123	52489005	1	TEA domain family member 2 Gene [Source:MGI (curated);Acc:MGI:104904]	-1.49883	10.862	-9.5825	2.57949e-06	0.000897172	5.28292
ILMN_1245307	ENSMUSG00000064080	Fbln2	ENSMUSG00000064080	6	91162449	91222534	1	fibulin 2 Gene [Source:MGI (curated);Acc:MGI:95488]	-1.86396	11.2431	-9.57642	2.59426e-06	0.000897172	5.2775
ILMN_2642418	ENSMUSG00000051855	Mest	ENSMUSG00000051855	6	30673547	30697444	1	mesoderm specific transcript Gene [Source:MGI (curated);Acc:MGI:96968]	-2.04938	8.54598	-9.57135	2.60664e-06	0.000897172	5.27297
ILMN_2720995	ENSMUSG00000030726	Pold3	ENSMUSG00000030726	7	107230621	107270075	-1	polymerase (DNA-directed), delta 3, accessory subunit Gene [Source:MGI (curated);Acc:MGI:1915217]	-0.767995	9.72783	-9.56819	2.61439e-06	0.000897172	5.27015
ILMN_1248830	NA	Hist1h2an	NA	NA	NA	NA	NA	NA	-2.07944	10.3488	-9.56652	2.61851e-06	0.000897172	5.26866
ILMN_3076439	ENSMUSG00000005089	Slc1a2	ENSMUSG00000005089	2	102498816	102630941	1	solute carrier family 1 (glial high affinity glutamate transporter), member 2 Gene [Source:MGI (curated);Acc:MGI:101931]	1.91133	14.2145	9.53799	2.68978e-06	0.000909462	5.24313
ILMN_3139875	NA	NA	NA	NA	NA	NA	NA	NA	-1.08588	14.2841	-9.40009	3.06541e-06	0.00102301	5.1186
ILMN_2806479	NA	NA	NA	NA	NA	NA	NA	NA	-1.03436	8.09315	-9.36718	3.16329e-06	0.00104214	5.08861
ILMN_3009440	ENSMUSG00000036832	Lpar3	ENSMUSG00000036832	3	145883949	145949150	1	lysophosphatidic acid receptor 3 Gene [Source:MGI Symbol;Acc:MGI:1929469]	-1.10814	8.13627	-9.34661	3.2262e-06	0.001043	5.0698
ILMN_3143078	ENSMUSG00000042750	Bex2	ENSMUSG00000042750	X	132601103	132602775	-1	brain expressed X-linked 2 Gene [Source:MGI (curated);Acc:MGI:1338017]	-1.36783	11.6899	-9.33988	3.24706e-06	0.001043	5.06364
ILMN_1225376	ENSMUSG00000021136	Smoc1	ENSMUSG00000021136	12	82127795	82287401	1	SPARC related modular calcium binding 1 Gene [Source:MGI (curated);Acc:MGI:1929878]	-1.13122	10.1126	-9.31895	3.31293e-06	0.00105102	5.04445
ILMN_1254059	ENSMUSG00000031273	Col4a6	ENSMUSG00000031273	X	137599946	137908619	-1	collagen, type IV, alpha 6 Gene [Source:MGI (curated);Acc:MGI:2152695]	-0.807661	7.90057	-9.27191	3.46636e-06	0.00107861	5.00116
ILMN_3103575	NA	NA	NA	NA	NA	NA	NA	NA	-1.04665	10.5714	-9.26669	3.48387e-06	0.00107861	4.99634
ILMN_2906855	ENSMUSG00000035606	Ky	ENSMUSG00000035606	9	102408468	102448568	1	kyphoscoliosis peptidase Gene [Source:MGI Symbol;Acc:MGI:96709]	1.16088	9.64896	9.20154	3.71056e-06	0.00112525	4.93598
ILMN_2604282	ENSMUSG00000031548	Sfrp1	ENSMUSG00000031548	8	24521974	24560104	1	secreted frizzled-related protein 1 Gene [Source:MGI (curated);Acc:MGI:892014]	-1.77515	12.3139	-9.18847	3.75794e-06	0.00112525	4.92383
ILMN_2705294	NA	NA	NA	NA	NA	NA	NA	NA	-1.47094	7.91118	-9.1863	3.76586e-06	0.00112525	4.92181
ILMN_2986899	ENSMUSG00000039197	Adk	ENSMUSG00000039197	14	21871861	22267764	1	adenosine kinase Gene [Source:MGI Symbol;Acc:MGI:87930]	1.39646	13.9176	9.14325	3.92704e-06	0.00115992	4.88162
ILMN_2605819	ENSMUSG00000035105	Egln3	ENSMUSG00000035105	12	55279968	55304847	-1	EGL nine homolog 3 (C. elegans) Gene [Source:MGI (curated);Acc:MGI:1932288]	-1.31734	9.64968	-9.12821	3.98513e-06	0.0011637	4.86753
ILMN_2895511	ENSMUSG00000045246	Kcng4	ENSMUSG00000045246	8	122147754	122159580	-1	potassium voltage-gated channel, subfamily G, member 4 Gene [Source:MGI (curated);Acc:MGI:1913983]	2.2314	9.05848	9.09684	4.10929e-06	0.00118648	4.83808
ILMN_1256970	ENSMUSG00000053399	Adamts18	ENSMUSG00000053399	8	116221026	116372515	-1	a disintegrin-like and metallopeptidase (reprolysin type) with thrombospondin type 1 motif, 18 Gene [Source:MGI Symbol;Acc:MGI:2442600]	-2.04918	8.52329	-8.98619	4.58208e-06	0.00129866	4.73337
ILMN_3007065	ENSMUSG00000048029	Eno4	ENSMUSG00000048029	19	59017916	59045889	1	enolase 4 Gene [Source:MGI Symbol;Acc:MGI:2441717]	-0.866625	7.65014	-8.98248	4.59892e-06	0.00129866	4.72984
ILMN_2592507	ENSMUSG00000038976	Ppp1r9b	ENSMUSG00000038976	11	94852349	94868213	1	protein phosphatase 1, regulatory subunit 9B Gene [Source:MGI (curated);Acc:MGI:2387581]	1.06913	11.3323	8.9416	4.78907e-06	0.0013231	4.69082
ILMN_3150296	ENSMUSG00000056938	Acbd4	ENSMUSG00000056938	11	102962996	102973514	1	acyl-Coenzyme A binding domain containing 4 Gene [Source:MGI (curated);Acc:MGI:1914381]	0.834883	10.953	8.92493	4.8691e-06	0.0013231	4.67485
ILMN_1218981	ENSMUSG00000024747	Aldh1a7	ENSMUSG00000024747	19	20767443	20802052	-1	aldehyde dehydrogenase family 1, subfamily A7 Gene [Source:MGI (curated);Acc:MGI:1347050]	1.24389	8.36469	8.92236	4.88152e-06	0.0013231	4.67239
ILMN_2795792	ENSMUSG00000028420	Tmem38b	ENSMUSG00000028420	4	53838917	53874891	1	transmembrane protein 38B Gene [Source:MGI (curated);Acc:MGI:1098718]	0.742256	10.4381	8.92033	4.89141e-06	0.0013231	4.67044
ILMN_2623776	NA	NA	NA	NA	NA	NA	NA	NA	1.66636	10.6409	8.90769	4.95335e-06	0.0013259	4.65831
ILMN_2859847	ENSMUSG00000021069	Pygl	ENSMUSG00000021069	12	71291798	71332475	-1	liver glycogen phosphorylase Gene [Source:MGI (curated);Acc:MGI:97829]	-0.829927	10.892	-8.88242	5.07973e-06	0.00134571	4.63402
ILMN_2862538	ENSMUSG00000032332	Col12a1	ENSMUSG00000032332	9	79446798	79566638	-1	collagen, type XII, alpha 1 Gene [Source:MGI (curated);Acc:MGI:88448]	-0.758876	8.02936	-8.85825	5.20396e-06	0.00136455	4.6107
ILMN_2891104	ENSMUSG00000041143	Tmco4	ENSMUSG00000041143	4	138528803	138615086	1	transmembrane and coiled-coil domains 4 Gene [Source:MGI (curated);Acc:MGI:1924306]	0.656822	8.63907	8.8246	5.38239e-06	0.00139708	4.57815
ILMN_2841720	ENSMUSG00000040785	Ttc3	ENSMUSG00000040785	16	94592225	94690829	1	tetratricopeptide repeat domain 3 Gene [Source:MGI (curated);Acc:MGI:1276539]	0.917853	14.1664	8.81202	5.45078e-06	0.00140069	4.56595
ILMN_2930203	NA	NA	NA	NA	NA	NA	NA	NA	-1.03991	8.45503	-8.71548	6.0085e-06	0.00149733	4.47175
ILMN_2700408	ENSMUSG00000033174	Mgll	ENSMUSG00000033174	6	88674406	88778354	1	monoglyceride lipase Gene [Source:MGI (curated);Acc:MGI:1346042]	1.70889	12.9457	8.7129	6.02424e-06	0.00149733	4.46922
ILMN_2841721	ENSMUSG00000040785	Ttc3	ENSMUSG00000040785	16	94592225	94690829	1	tetratricopeptide repeat domain 3 Gene [Source:MGI (curated);Acc:MGI:1276539]	0.833772	14.7832	8.70587	6.06731e-06	0.00149733	4.46232
ILMN_2649810	ENSMUSG00000002500	Rpl3l	ENSMUSG00000002500	17	24869630	24873090	1	ribosomal protein L3-like Gene [Source:MGI Symbol;Acc:MGI:1913461]	1.11757	8.16097	8.69915	6.10884e-06	0.00149733	4.45572
ILMN_1240381	ENSMUSG00000031425	Plp1	ENSMUSG00000031425	X	133357210	133374272	1	proteolipid protein (myelin) 1 Gene [Source:MGI (curated);Acc:MGI:97623]	4.25311	12.4273	8.69764	6.11821e-06	0.00149733	4.45423
ILMN_2937738	NA	NA	NA	NA	NA	NA	NA	NA	1.32635	11.3278	8.6598	6.35819e-06	0.00151239	4.41696
ILMN_3138743	ENSMUSG00000032883	Acsl3	ENSMUSG00000032883	1	78654400	78703562	1	acyl-CoA synthetase long-chain family member 3 Gene [Source:MGI (curated);Acc:MGI:1921455]	1.10848	13.4395	8.65677	6.37787e-06	0.00151239	4.41397
ILMN_2674281	NA	NA	NA	NA	NA	NA	NA	NA	1.17718	11.9372	8.65222	6.40753e-06	0.00151239	4.40947
ILMN_2855931	ENSMUSG00000022783	Spag6	ENSMUSG00000022783	16	16753109	16829549	-1	sperm associated antigen 6 Gene [Source:MGI (curated);Acc:MGI:1354388]	-0.695505	7.36031	-8.63609	6.51381e-06	0.00151239	4.39353
ILMN_2498478	ENSMUSG00000040785	Ttc3	ENSMUSG00000040785	16	94592225	94690829	1	tetratricopeptide repeat domain 3 Gene [Source:MGI (curated);Acc:MGI:1276539]	0.935395	14.2068	8.63445	6.5247e-06	0.00151239	4.39191
ILMN_1225901	ENSMUSG00000042797	Aqp11	ENSMUSG00000042797	7	104874889	104886497	-1	aquaporin 11 Gene [Source:MGI Symbol;Acc:MGI:1913583]	1.19094	9.73744	8.61944	6.62552e-06	0.00151239	4.37704
ILMN_1256814	ENSMUSG00000063142	Kcnma1	ENSMUSG00000063142	14	24117983	24622525	-1	potassium large conductance calcium-activated channel, subfamily M, alpha member 1 Gene [Source:MGI Symbol;Acc:MGI:99923]	0.78183	8.31323	8.61937	6.62605e-06	0.00151239	4.37696
ILMN_1218877	ENSMUSG00000020614	Fam20a	ENSMUSG00000020614	11	109531063	109583593	-1	family with sequence similarity 20, member A Gene [Source:MGI (curated);Acc:MGI:2388266]	1.32807	8.79436	8.61575	6.65057e-06	0.00151239	4.37338
ILMN_2883063	ENSMUSG00000021536	Adcy2	ENSMUSG00000021536	13	68758920	69138419	-1	adenylate cyclase 2 Gene [Source:MGI Symbol;Acc:MGI:99676]	1.5308	13.4036	8.60644	6.71425e-06	0.00151347	4.36413
ILMN_2641678	ENSMUSG00000028167	Bdh2	ENSMUSG00000028167	3	134944185	134967390	1	3-hydroxybutyrate dehydrogenase, type 2 Gene [Source:MGI (curated);Acc:MGI:1917022]	-1.30133	9.9717	-8.59353	6.8036e-06	0.00152028	4.35131
ILMN_1232404	ENSMUSG00000049090	Zadh2	ENSMUSG00000049090	18	84257550	84266906	1	zinc binding alcohol dehydrogenase, domain containing 2 Gene [Source:MGI Symbol;Acc:MGI:2444835]	0.748875	10.897	8.56173	7.02934e-06	0.00155718	4.31962
ILMN_2840213	ENSMUSG00000032060	Cryab	ENSMUSG00000032060	9	50561098	50564735	1	crystallin, alpha B Gene [Source:MGI Symbol;Acc:MGI:88516]	1.92154	11.1304	8.54977	7.1163e-06	0.00155789	4.30768
ILMN_2645493	ENSMUSG00000062300	Pvrl2	ENSMUSG00000062300	7	20302015	20334818	-1	poliovirus receptor-related 2 Gene [Source:MGI Symbol;Acc:MGI:97822]	-0.927758	9.60761	-8.54467	7.15378e-06	0.00155789	4.30258
ILMN_1238374	ENSMUSG00000029283	Cdc7	ENSMUSG00000029283	5	107393341	107413451	1	cell division cycle 7 (S. cerevisiae) Gene [Source:MGI (curated);Acc:MGI:1309511]	-1.34378	9.03871	-8.52124	7.32855e-06	0.00158254	4.27913
ILMN_2996683	ENSMUSG00000062300	Pvrl2	ENSMUSG00000062300	7	20302015	20334818	-1	poliovirus receptor-related 2 Gene [Source:MGI Symbol;Acc:MGI:97822]	-0.903097	9.58075	-8.50885	7.42287e-06	0.00158955	4.2667
ILMN_2848906	ENSMUSG00000039194	Rlbp1	ENSMUSG00000039194	7	86519755	86531913	-1	retinaldehyde binding protein 1 Gene [Source:MGI Symbol;Acc:MGI:97930]	-1.10385	11.6486	-8.47755	7.66708e-06	0.00162827	4.23523
ILMN_2819586	ENSMUSG00000046961	Gpr156	ENSMUSG00000046961	16	37916539	38007613	1	G protein-coupled receptor 156 Gene [Source:MGI Symbol;Acc:MGI:2653880]	-1.29736	8.76256	-8.44274	7.94907e-06	0.00167432	4.20009
ILMN_2740852	ENSMUSG00000048376	F2r	ENSMUSG00000048376	13	96371759	96388414	-1	coagulation factor II (thrombin) receptor Gene [Source:MGI Symbol;Acc:MGI:101802]	-1.19599	13.1975	-8.43417	8.02021e-06	0.00167557	4.19142
ILMN_3082949	ENSMUSG00000027831	Veph1	ENSMUSG00000027831	3	65857483	66100759	-1	ventricular zone expressed PH domain homolog 1 (zebrafish) Gene [Source:MGI Symbol;Acc:MGI:1920039]	-1.20564	7.80514	-8.42263	8.11706e-06	0.00168213	4.17973
ILMN_2670708	ENSMUSG00000011154	1700026D08Rik	ENSMUSG00000011154	7	90922611	90943390	-1	RIKEN cDNA 1700026D08 gene Gene [Source:MGI Symbol;Acc:MGI:1922806]	-0.916403	7.95727	-8.41442	8.18673e-06	0.001683	4.17141
ILMN_2936427	ENSMUSG00000022673	Mcm4	ENSMUSG00000022673	16	15624198	15637415	-1	minichromosome maintenance deficient 4 homolog (S. cerevisiae) Gene [Source:MGI Symbol;Acc:MGI:103199]	-1.08706	11.8744	-8.37882	8.49657e-06	0.00173283	4.13523
ILMN_3033753	ENSMUSG00000001334	Fndc5	ENSMUSG00000001334	4	128814243	128821837	1	fibronectin type III domain containing 5 Gene [Source:MGI (curated);Acc:MGI:1917614]	2.459	11.748	8.33724	8.87475e-06	0.00178308	4.09278
ILMN_1221564	NA	NA	NA	NA	NA	NA	NA	NA	1.06652	9.81239	8.33649	8.88176e-06	0.00178308	4.09201
ILMN_2610277	ENSMUSG00000036598	Ccdc113	ENSMUSG00000036598	8	98058000	98082788	1	coiled-coil domain containing 113 Gene [Source:MGI Symbol;Acc:MGI:3606076]	-1.03479	7.65165	-8.31268	9.10667e-06	0.00179312	4.06761
ILMN_2981545	ENSMUSG00000060572	Mfap2	ENSMUSG00000060572	4	140566552	140571890	1	microfibrillar-associated protein 2 Gene [Source:MGI (curated);Acc:MGI:99559]	-1.58668	9.0118	-8.30324	9.19761e-06	0.00179312	4.05792
ILMN_1223147	NA	NA	NA	NA	NA	NA	NA	NA	1.1672	8.72142	8.2985	9.24358e-06	0.00179312	4.05305
ILMN_2795040	NA	NA	NA	NA	NA	NA	NA	NA	-2.0026	11.3093	-8.29155	9.31155e-06	0.00179312	4.0459
ILMN_1227699	ENSMUSG00000027217	Tspan18	ENSMUSG00000027217	2	93041917	93174662	-1	tetraspanin 18 Gene [Source:MGI (curated);Acc:MGI:1917186]	-1.46588	8.84916	-8.28374	9.38853e-06	0.00179312	4.03786
ILMN_2613306	ENSMUSG00000026255	Efhd1	ENSMUSG00000026255	1	89160938	89207414	1	EF hand domain containing 1 Gene [Source:MGI (curated);Acc:MGI:1921607]	1.56803	11.4138	8.28143	9.4114e-06	0.00179312	4.03549
ILMN_2752074	ENSMUSG00000061130	Ppm1b	ENSMUSG00000061130	17	85357355	85423074	1	protein phosphatase 1B, magnesium dependent, beta isoform Gene [Source:MGI Symbol;Acc:MGI:101841]	0.746795	13.0082	8.28054	9.42019e-06	0.00179312	4.03458
ILMN_2689333	ENSMUSG00000022433	Csnk1e	ENSMUSG00000022433	15	79248286	79274349	-1	casein kinase 1, epsilon Gene [Source:MGI (curated);Acc:MGI:1351660]	-0.908955	11.442	-8.22184	1.00236e-05	0.00189395	3.97393
ILMN_2697361	ENSMUSG00000038456	Dennd2a	ENSMUSG00000038456	6	39412377	39507866	-1	DENN/MADD domain containing 2A Gene [Source:MGI (curated);Acc:MGI:2444961]	-0.979732	11.6585	-8.20716	1.01811e-05	0.00190966	3.95869
ILMN_2699522	ENSMUSG00000016526	Dyrk3	ENSMUSG00000016526	1	133025019	133034811	-1	dual-specificity tyrosine-(Y)-phosphorylation regulated kinase 3 Gene [Source:MGI Symbol;Acc:MGI:1330300]	-1.30246	9.5921	-8.17075	1.05831e-05	0.00197068	3.92082
ILMN_2974480	ENSMUSG00000050213	Snip1	ENSMUSG00000050213	4	124743916	124751286	1	Smad nuclear interacting protein 1 Gene [Source:MGI (curated);Acc:MGI:2156003]	-0.700389	9.8839	-8.16132	1.06901e-05	0.00197629	3.91098
ILMN_2662803	ENSMUSG00000027832	Ptx3	ENSMUSG00000027832	3	66023809	66029728	1	pentraxin related gene Gene [Source:MGI Symbol;Acc:MGI:104641]	-2.21308	9.5171	-8.14879	1.0834e-05	0.00198858	3.89789
ILMN_2662802	ENSMUSG00000027832	Ptx3	ENSMUSG00000027832	3	66023809	66029728	1	pentraxin related gene Gene [Source:MGI Symbol;Acc:MGI:104641]	-2.37147	9.71783	-8.12789	1.10788e-05	0.00201909	3.87602
ILMN_2972292	ENSMUSG00000024955	Esrra	ENSMUSG00000024955	19	6985467	6996308	-1	estrogen related receptor, alpha Gene [Source:MGI (curated);Acc:MGI:1346831]	0.841399	11.6527	8.12074	1.11639e-05	0.00202027	3.86853
ILMN_2602581	NA	NA	NA	NA	NA	NA	NA	NA	0.995927	9.88075	8.10324	1.13752e-05	0.00203642	3.85016
ILMN_1254473	ENSMUSG00000034059	Ypel4	ENSMUSG00000034059	2	84574215	84578812	1	yippee-like 4 (Drosophila) Gene [Source:MGI (curated);Acc:MGI:3605071]	-0.656974	7.6009	-8.10026	1.14116e-05	0.00203642	3.84703
ILMN_3161785	NA	NA	NA	NA	NA	NA	NA	NA	-1.3109	9.41241	-8.08632	1.15836e-05	0.00205286	3.83238
ILMN_1232107	ENSMUSG00000042750	Bex2	ENSMUSG00000042750	X	132601103	132602775	-1	brain expressed X-linked 2 Gene [Source:MGI (curated);Acc:MGI:1338017]	-1.28149	12.3904	-8.07919	1.16728e-05	0.00205449	3.82487
ILMN_2735865	ENSMUSG00000001313	Rnd2	ENSMUSG00000001313	11	101326313	101333167	1	Rho family GTPase 2 Gene [Source:MGI (curated);Acc:MGI:1338755]	1.54293	11.7835	8.04377	1.21265e-05	0.00211153	3.78748
ILMN_3043587	NA	NA	NA	NA	NA	NA	NA	NA	-1.42623	9.81845	-8.04112	1.21612e-05	0.00211153	3.78468
ILMN_2664224	ENSMUSG00000038776	Ephx1	ENSMUSG00000038776	1	182906286	182951035	-1	epoxide hydrolase 1, microsomal Gene [Source:MGI (curated);Acc:MGI:95405]	1.6924	11.298	8.01595	1.24963e-05	0.00212839	3.75802
ILMN_2832884	ENSMUSG00000039048	Foxred1	ENSMUSG00000039048	9	35011791	35018640	-1	FAD-dependent oxidoreductase domain containing 1 Gene [Source:MGI (curated);Acc:MGI:2446262]	0.862544	11.1541	8.01449	1.25161e-05	0.00212839	3.75647
ILMN_1233857	ENSMUSG00000026355	Mcm6	ENSMUSG00000026355	1	130228168	130256207	-1	minichromosome maintenance deficient 6 (MIS5 homolog, S. pombe) (S. cerevisiae) Gene [Source:MGI Symbol;Acc:MGI:1298227]	-1.13322	8.71413	-8.01449	1.25161e-05	0.00212839	3.75647
ILMN_2916035	NA	NA	NA	NA	NA	NA	NA	NA	-1.82502	10.7204	-8.00907	1.25896e-05	0.00212839	3.75072
ILMN_1250907	ENSMUSG00000002870	Mcm2	ENSMUSG00000002870	6	88833469	88848694	-1	minichromosome maintenance deficient 2 mitotin (S. cerevisiae) Gene [Source:MGI Symbol;Acc:MGI:105380]	-1.22511	8.46502	-7.98663	1.28995e-05	0.00216652	3.72686
ILMN_2708580	ENSMUSG00000061859	Inadl	ENSMUSG00000061859	4	98062476	98386294	1	InaD-like (Drosophila) Gene [Source:MGI (curated);Acc:MGI:1277960]	-0.888959	7.92587	-7.97255	1.3098e-05	0.00217164	3.71187
ILMN_2840430	ENSMUSG00000020614	Fam20a	ENSMUSG00000020614	11	109531063	109583593	-1	family with sequence similarity 20, member A Gene [Source:MGI (curated);Acc:MGI:2388266]	2.00626	12.3175	7.96107	1.32625e-05	0.00217164	3.69961
ILMN_2759365	ENSMUSG00000002289	Angptl4	ENSMUSG00000002289	17	33911849	33918488	-1	angiopoietin-like 4 Gene [Source:MGI Symbol;Acc:MGI:1888999]	-0.789825	12.7539	-7.96018	1.32753e-05	0.00217164	3.69867
ILMN_3161757	ENSMUSG00000068205	Macrod2	ENSMUSG00000068205	2	140221045	142218702	1	MACRO domain containing 2 Gene [Source:MGI (curated);Acc:MGI:1920149]	0.764705	8.93074	7.9588	1.32951e-05	0.00217164	3.6972
ILMN_2864172	ENSMUSG00000057337	Chst3	ENSMUSG00000057337	10	59644282	59651455	-1	carbohydrate (chondroitin 6/keratan) sulfotransferase 3 Gene [Source:MGI Symbol;Acc:MGI:1858224]	-1.56115	10.1164	-7.95484	1.33525e-05	0.00217164	3.69297
ILMN_2809202	ENSMUSG00000047832	Cdca4	ENSMUSG00000047832	12	114058448	114067600	-1	cell division cycle associated 4 Gene [Source:MGI Symbol;Acc:MGI:1919213]	-1.18122	9.06035	-7.93306	1.36729e-05	0.00220976	3.66968
ILMN_3116885	NA	NA	NA	NA	NA	NA	NA	NA	-0.610502	8.4694	-7.90694	1.40683e-05	0.00225946	3.64166
ILMN_1235475	ENSMUSG00000021219	Rgs6	ENSMUSG00000021219	12	83717912	84528030	1	regulator of G-protein signaling 6 Gene [Source:MGI (curated);Acc:MGI:1354730]	1.15671	9.13881	7.89715	1.42197e-05	0.00226958	3.63114
ILMN_2747651	ENSMUSG00000027018	Hat1	ENSMUSG00000027018	2	71227015	71279679	1	histone aminotransferase 1 Gene [Source:MGI (curated);Acc:MGI:96013]	-0.866358	12.3632	-7.88421	1.44224e-05	0.00228774	3.61722
ILMN_2505841	ENSMUSG00000032076	Cadm1	ENSMUSG00000032076	9	47338256	47665720	1	cell adhesion molecule 1 Gene [Source:MGI (curated);Acc:MGI:1889272]	1.08577	12.9996	7.87155	1.46239e-05	0.00229722	3.60358
ILMN_2592925	ENSMUSG00000033174	Mgll	ENSMUSG00000033174	6	88674406	88778354	1	monoglyceride lipase Gene [Source:MGI (curated);Acc:MGI:1346042]	1.98603	11.934	7.86924	1.4661e-05	0.00229722	3.60108
ILMN_2714222	ENSMUSG00000021364	Elovl2	ENSMUSG00000021364	13	41277864	41315774	-1	elongation of very long chain fatty acids (FEN1/Elo2, SUR4/Elo3, yeast)-like 2 Gene [Source:MGI (curated);Acc:MGI:1858960]	1.07278	8.92103	7.84571	1.50446e-05	0.00234304	3.57567
ILMN_3112526	ENSMUSG00000039706	Ldb2	ENSMUSG00000039706	5	44863372	45190946	-1	LIM domain binding 2 Gene [Source:MGI Symbol;Acc:MGI:894670]	-0.647969	8.33223	-7.83618	1.5203e-05	0.00235344	3.56536
ILMN_1220761	NA	NA	NA	NA	NA	NA	NA	NA	1.33889	9.93752	7.82407	1.5407e-05	0.00237074	3.55225
ILMN_2974506	NA	NA	NA	NA	NA	NA	NA	NA	1.04269	10.359	7.81697	1.5528e-05	0.00237513	3.54454
ILMN_2909378	ENSMUSG00000024277	Mapre2	ENSMUSG00000024277	18	23910834	24052358	1	microtubule-associated protein, RP/EB family, member 2 Gene [Source:MGI (curated);Acc:MGI:106271]	0.7084	10.2298	7.80291	1.57706e-05	0.00238773	3.52928
ILMN_1243722	ENSMUSG00000037703	RP23-100C5.8	ENSMUSG00000037703	2	130458508	130468580	-1	ProSAPiP1 protein Gene [Source:MGI (curated);Acc:MGI:2656976]	-0.949178	11.2666	-7.80144	1.57961e-05	0.00238773	3.52768
ILMN_2635784	ENSMUSG00000034220	Gpc1	ENSMUSG00000034220	1	94728222	94756775	1	glypican 1 Gene [Source:MGI Symbol;Acc:MGI:1194891]	-0.810539	12.9	-7.79006	1.5996e-05	0.00240364	3.5153
ILMN_2936517	ENSMUSG00000022194	Bcl2l2	ENSMUSG00000022194	14	55502278	55517006	1	poly(A) binding protein, nuclear 1 Gene [Source:MGI (curated);Acc:MGI:1859158]	0.816008	11.5051	7.77995	1.61758e-05	0.00240364	3.50429
ILMN_3123195	ENSMUSG00000005089	Slc1a2	ENSMUSG00000005089	2	102498816	102630941	1	solute carrier family 1 (glial high affinity glutamate transporter), member 2 Gene [Source:MGI (curated);Acc:MGI:101931]	1.88911	13.5023	7.7796	1.61821e-05	0.00240364	3.50391
ILMN_1255254	NA	NA	NA	NA	NA	NA	NA	NA	-1.11881	7.82357	-7.7701	1.6353e-05	0.00241507	3.49356
ILMN_2961091	ENSMUSG00000020100	Slc29a3	ENSMUSG00000020100	10	60174820	60215542	-1	solute carrier family 29 (nucleoside transporters), member 3 Gene [Source:MGI (curated);Acc:MGI:1918529]	1.15832	10.4675	7.75293	1.66671e-05	0.00243657	3.47481
ILMN_3158698	NA	NA	NA	NA	NA	NA	NA	NA	1.15466	11.4	7.75179	1.66882e-05	0.00243657	3.47356
ILMN_2664686	NA	NA	NA	NA	NA	NA	NA	NA	-1.02794	8.28053	-7.73271	1.70452e-05	0.00246365	3.45269
ILMN_2641013	ENSMUSG00000037730	Mynn	ENSMUSG00000037730	3	30501009	30517414	1	myoneurin Gene [Source:MGI Symbol;Acc:MGI:1931415]	-0.603246	10.0921	-7.72609	1.71711e-05	0.00246365	3.44544
ILMN_3115490	ENSMUSG00000021087	Rtn1	ENSMUSG00000021087	12	73312739	73510041	-1	reticulon 1 Gene [Source:MGI (curated);Acc:MGI:1933947]	-0.808215	13.7278	-7.72303	1.72295e-05	0.00246365	3.44209
ILMN_1228958	ENSMUSG00000021765	Fst	ENSMUSG00000021765	13	115242470	115248938	-1	follistatin Gene [Source:MGI Symbol;Acc:MGI:95586]	-0.947582	7.74115	-7.72159	1.72572e-05	0.00246365	3.44051
ILMN_3114546	ENSMUSG00000032186	Tmod2	ENSMUSG00000032186	9	75413428	75459132	-1	tropomodulin 2 Gene [Source:MGI Symbol;Acc:MGI:1355335]	0.884248	12.3741	7.70243	1.76293e-05	0.00249497	3.41946
ILMN_2713130	ENSMUSG00000027509	Rae1	ENSMUSG00000027509	2	172825618	172841240	1	RAE1 RNA export 1 homolog (S. pombe) Gene [Source:MGI (curated);Acc:MGI:1913929]	-0.681737	11.0666	-7.69329	1.78099e-05	0.00249497	3.40941
ILMN_2431237	ENSMUSG00000020484	Xbp1	ENSMUSG00000020484	11	5420662	5425896	1	X-box binding protein 1 Gene [Source:MGI (curated);Acc:MGI:98970]	-0.685517	12.4399	-7.68681	1.79391e-05	0.00249497	3.40228
ILMN_2687165	ENSMUSG00000033350	Chst2	ENSMUSG00000033350	9	95304912	95307141	-1	carbohydrate sulfotransferase 2 Gene [Source:MGI Symbol;Acc:MGI:1891160]	1.7213	13.1007	7.68665	1.79422e-05	0.00249497	3.40211
ILMN_2851040	NA	NA	NA	NA	NA	NA	NA	NA	-0.88456	8.06515	-7.68334	1.80087e-05	0.00249497	3.39846
ILMN_2810963	ENSMUSG00000046447	Camk2n1	ENSMUSG00000046447	4	138010229	138016038	1	calcium/calmodulin-dependent protein kinase II inhibitor 1 Gene [Source:MGI (curated);Acc:MGI:1913509]	1.07482	14.2203	7.68083	1.80591e-05	0.00249497	3.3957
ILMN_2864170	ENSMUSG00000057337	Chst3	ENSMUSG00000057337	10	59644282	59651455	-1	carbohydrate (chondroitin 6/keratan) sulfotransferase 3 Gene [Source:MGI Symbol;Acc:MGI:1858224]	-1.64766	10.3657	-7.66113	1.84612e-05	0.00251778	3.37396
ILMN_2618396	ENSMUSG00000026730	Pter	ENSMUSG00000026730	2	12845668	12925080	1	phosphotriesterase related Gene [Source:MGI (curated);Acc:MGI:107372]	-1.28295	10.7716	-7.65759	1.85345e-05	0.00251778	3.37005
ILMN_2758070	ENSMUSG00000021087	Rtn1	ENSMUSG00000021087	12	73312739	73510041	-1	reticulon 1 Gene [Source:MGI (curated);Acc:MGI:1933947]	-0.882432	13.753	-7.65335	1.86226e-05	0.00251778	3.36537
ILMN_1228163	ENSMUSG00000030125	Lrrc23	ENSMUSG00000030125	6	124719881	124729745	-1	leucine rich repeat containing 23 Gene [Source:MGI (curated);Acc:MGI:1315192]	-0.844255	9.39309	-7.64706	1.87541e-05	0.00251778	3.35842
ILMN_3004553	ENSMUSG00000033065	Pfkm	ENSMUSG00000033065	15	97939000	97962872	1	phosphofructokinase, muscle Gene [Source:MGI Symbol;Acc:MGI:97548]	0.955085	13.2581	7.64698	1.87559e-05	0.00251778	3.35833
ILMN_1216559	ENSMUSG00000031176	Dynlt3	ENSMUSG00000031176	X	9231393	9240129	-1	dynein light chain Tctex-type 3 Gene [Source:MGI (curated);Acc:MGI:1914367]	1.08659	11.4222	7.64431	1.88121e-05	0.00251778	3.35537
ILMN_1250588	ENSMUSG00000023972	Ptk7	ENSMUSG00000023972	17	46701423	46766453	-1	PTK7 protein tyrosine kinase 7 Gene [Source:MGI Symbol;Acc:MGI:1918711]	-0.948094	8.67757	-7.62121	1.93058e-05	0.00257047	3.32979
ILMN_2663211	ENSMUSG00000047963	Stbd1	ENSMUSG00000047963	5	93032125	93035605	1	starch binding domain 1 Gene [Source:MGI Symbol;Acc:MGI:1261768]	-0.806049	8.78113	-7.60856	1.95823e-05	0.00259385	3.31574
ILMN_2491589	ENSMUSG00000030315	Vgll4	ENSMUSG00000030315	6	114810646	114920012	-1	vestigial like 4 (Drosophila) Gene [Source:MGI (curated);Acc:MGI:2652840]	-0.813524	10.4998	-7.57918	2.02408e-05	0.00264064	3.28305
ILMN_2754881	ENSMUSG00000037990	Sh3rf3	ENSMUSG00000037990	10	58276107	58601664	1	SH3 domain containing ring finger 3 Gene [Source:MGI (curated);Acc:MGI:2444637]	-0.595996	8.53003	-7.57853	2.02556e-05	0.00264064	3.28233
ILMN_2605004	ENSMUSG00000022354	Ndufb9	ENSMUSG00000022354	15	58765365	58771044	1	NADH dehydrogenase (ubiquinone) 1 beta subcomplex, 9 Gene [Source:MGI Symbol;Acc:MGI:1913468]	0.797155	9.49929	7.57566	2.03212e-05	0.00264064	3.27913
ILMN_2681824	ENSMUSG00000028086	Fbxw7	ENSMUSG00000028086	3	84619190	84783120	1	F-box and WD-40 domain protein 7 Gene [Source:MGI (curated);Acc:MGI:1354695]	-0.677627	10.1396	-7.57455	2.03466e-05	0.00264064	3.2779
ILMN_2745930	ENSMUSG00000022658	Tagln3	ENSMUSG00000022658	16	45711343	45724721	-1	transgelin 3 Gene [Source:MGI (curated);Acc:MGI:1926784]	2.05015	12.8974	7.56383	2.05945e-05	0.00265938	3.26592
ILMN_2686611	ENSMUSG00000032281	Acsbg1	ENSMUSG00000032281	9	54452684	54509677	-1	acyl-CoA synthetase bubblegum family member 1 Gene [Source:MGI (curated);Acc:MGI:2385656]	0.941708	13.1282	7.54911	2.09398e-05	0.00268267	3.24948
ILMN_2847144	ENSMUSG00000063021	Hist1h2ak	ENSMUSG00000063021	13	21845304	21845696	-1	histone cluster 1, H2ak Gene [Source:MGI (curated);Acc:MGI:2448297]	-1.92247	11.2747	-7.54726	2.09836e-05	0.00268267	3.24741
ILMN_2763459	ENSMUSG00000037287	Tbcel	ENSMUSG00000037287	9	42220399	42315892	-1	tubulin folding cofactor E-like Gene [Source:MGI (curated);Acc:MGI:1925543]	0.649318	13.2703	7.54149	2.11211e-05	0.00268687	3.24096
ILMN_2724570	ENSMUSG00000022610	Mapk12	ENSMUSG00000022610	15	88961015	88970902	-1	mitogen-activated protein kinase 12 Gene [Source:MGI Symbol;Acc:MGI:1353438]	-0.605677	8.7186	-7.51846	2.16794e-05	0.00274347	3.21514
ILMN_2837631	ENSMUSG00000027793	Ccna1	ENSMUSG00000027793	3	54849399	54858964	-1	cyclin A1 Gene [Source:MGI Symbol;Acc:MGI:108042]	-0.723545	7.4448	-7.51144	2.18528e-05	0.00274347	3.20726
ILMN_1214671	ENSMUSG00000047832	Cdca4	ENSMUSG00000047832	12	114058448	114067600	-1	cell division cycle associated 4 Gene [Source:MGI Symbol;Acc:MGI:1919213]	-1.3973	10.3284	-7.51009	2.18863e-05	0.00274347	3.20574
ILMN_1259747	ENSMUSG00000024810	Il33	ENSMUSG00000024810	19	29999604	30035194	1	interleukin 33 Gene [Source:MGI (curated);Acc:MGI:1924375]	1.65935	10.8212	7.49632	2.22313e-05	0.00277319	3.19026
ILMN_1250075	ENSMUSG00000024501	Dpysl3	ENSMUSG00000024501	18	43480633	43597940	-1	dihydropyrimidinase-like 3 Gene [Source:MGI (curated);Acc:MGI:1349762]	-0.711856	10.85	-7.48417	2.25406e-05	0.00278271	3.17658
ILMN_2730329	NA	Hist1h2ah	NA	NA	NA	NA	NA	NA	-2.03771	11.0441	-7.48369	2.2553e-05	0.00278271	3.17604
ILMN_2757607	NA	NA	NA	NA	NA	NA	NA	NA	-0.713351	8.0676	-7.47975	2.26543e-05	0.00278271	3.1716
ILMN_2885532	ENSMUSG00000028607	Cpt2	ENSMUSG00000028607	4	107576586	107596215	-1	carnitine palmitoyltransferase 2 Gene [Source:MGI (curated);Acc:MGI:109176]	0.809128	10.6385	7.4764	2.27407e-05	0.00278271	3.16783
ILMN_1250938	ENSMUSG00000053783	1700016K19Rik	ENSMUSG00000053783	11	75813414	75817071	1	RIKEN cDNA 1700016K19 gene Gene [Source:MGI Symbol;Acc:MGI:1921480]	-1.54419	8.30306	-7.46169	2.31253e-05	0.00281635	3.15123
ILMN_2744478	ENSMUSG00000032352	Lrrc1	ENSMUSG00000032352	9	77278630	77392677	-1	leucine rich repeat containing 1 Gene [Source:MGI Symbol;Acc:MGI:2442313]	-0.661202	8.87868	-7.4555	2.32892e-05	0.00282294	3.14423
ILMN_2718815	ENSMUSG00000010517	Faf1	ENSMUSG00000010517	4	109349193	109636565	1	Fas-associated factor 1 Gene [Source:MGI (curated);Acc:MGI:109419]	-0.632253	8.6676	-7.44898	2.34632e-05	0.00283068	3.13686
ILMN_1253650	ENSMUSG00000031099	Smarca1	ENSMUSG00000031099	X	45162547	45246151	-1	SWI/SNF related, matrix associated, actin dependent regulator of chromatin, subfamily a, member 1 Gene [Source:MGI (curated);Acc:MGI:1935127]	-0.929965	9.64663	-7.43836	2.37497e-05	0.00285185	3.12483
ILMN_2596435	ENSMUSG00000036832	Lpar3	ENSMUSG00000036832	3	145883949	145949150	1	lysophosphatidic acid receptor 3 Gene [Source:MGI Symbol;Acc:MGI:1929469]	-0.80755	7.91523	-7.42959	2.39888e-05	0.00285921	3.11491
ILMN_2517170	NA	NA	NA	NA	NA	NA	NA	NA	0.92555	8.70561	7.42797	2.40335e-05	0.00285921	3.11306
ILMN_2710678	ENSMUSG00000055053	Nfic	ENSMUSG00000055053	10	80858931	80893750	-1	nuclear factor I/C Gene [Source:MGI (curated);Acc:MGI:109591]	1.01905	9.49155	7.41535	2.43832e-05	0.00288744	3.09875
ILMN_2989871	ENSMUSG00000033276	Stk36	ENSMUSG00000033276	1	74648019	74683468	1	serine/threonine kinase 36 (fused homolog, Drosophila) Gene [Source:MGI (curated);Acc:MGI:1920831]	-0.782751	9.75295	-7.40423	2.4696e-05	0.00291107	3.08611
ILMN_1256564	NA	NA	NA	NA	NA	NA	NA	NA	1.25354	10.7824	7.4002	2.48104e-05	0.0029112	3.08153
ILMN_2636443	ENSMUSG00000022194	Bcl2l2	ENSMUSG00000022194	14	55502278	55517006	1	poly(A) binding protein, nuclear 1 Gene [Source:MGI (curated);Acc:MGI:1859158]	0.920987	12.3288	7.39585	2.49345e-05	0.00291246	3.07658
ILMN_2702471	ENSMUSG00000039197	Adk	ENSMUSG00000039197	14	21871861	22267764	1	adenosine kinase Gene [Source:MGI Symbol;Acc:MGI:87930]	1.77828	12.4774	7.38701	2.51891e-05	0.00292578	3.06651
ILMN_2745370	ENSMUSG00000030711	Sult1a1	ENSMUSG00000030711	7	133816379	133819946	-1	sulfotransferase family 1A, phenol-preferring, member 1 Gene [Source:MGI (curated);Acc:MGI:102896]	2.23989	10.4379	7.384	2.52762e-05	0.00292578	3.06309
ILMN_2982781	ENSMUSG00000023243	Kcnk5	ENSMUSG00000023243	14	20959280	21001004	-1	potassium channel, subfamily K, member 5 Gene [Source:MGI Symbol;Acc:MGI:1336175]	-1.15865	8.24607	-7.37518	2.55338e-05	0.00292692	3.05303
ILMN_2987394	ENSMUSG00000039632	Ccdc151	ENSMUSG00000039632	9	21794316	21807078	-1	coiled-coil domain containing 151 Gene [Source:MGI Symbol;Acc:MGI:1924859]	-0.910393	8.5534	-7.37397	2.55693e-05	0.00292692	3.05165
ILMN_1256369	ENSMUSG00000022594	Lynx1	ENSMUSG00000022594	15	74581357	74583405	-1	Ly6/neurotoxin 1 Gene [Source:MGI Symbol;Acc:MGI:1345180]	1.27325	10.7605	7.37199	2.56278e-05	0.00292692	3.04939
ILMN_2977492	ENSMUSG00000020000	Moxd1	ENSMUSG00000020000	10	23943323	24022596	1	monooxygenase, DBH-like 1 Gene [Source:MGI (curated);Acc:MGI:1921582]	-1.044	7.87909	-7.34256	2.65116e-05	0.00301446	3.01575
ILMN_1256142	ENSMUSG00000069662	Marcks	ENSMUSG00000069662	10	36854627	36858693	-1	myristoylated alanine rich protein kinase C substrate Gene [Source:MGI Symbol;Acc:MGI:96907]	-0.952231	13.8255	-7.33102	2.68671e-05	0.00303413	3.00253
ILMN_1250356	ENSMUSG00000040055	Gjb6	ENSMUSG00000040055	14	57742140	57752448	-1	gap junction protein, beta 6 Gene [Source:MGI (curated);Acc:MGI:107588]	2.9498	13.3869	7.32929	2.69207e-05	0.00303413	3.00055
ILMN_3125814	ENSMUSG00000020333	Acsl6	ENSMUSG00000020333	11	54117300	54178258	1	acyl-CoA synthetase long-chain family member 6 Gene [Source:MGI (curated);Acc:MGI:894291]	1.04374	14.5085	7.31191	2.74673e-05	0.00308222	2.9806
ILMN_3008924	ENSMUSG00000003348	Mobkl2a	ENSMUSG00000003348	10	80149889	80154234	-1	MOB1, Mps One Binder kinase activator-like 2A (yeast) Gene [Source:MGI Symbol;Acc:MGI:3050117]	-0.733288	10.2438	-7.29843	2.78996e-05	0.003112	2.9651
ILMN_2833936	ENSMUSG00000021947	Cryl1	ENSMUSG00000021947	14	57893872	58017360	-1	crystallin, lambda 1 Gene [Source:MGI Symbol;Acc:MGI:1915881]	0.777473	9.57885	7.2961	2.7975e-05	0.003112	2.96242
ILMN_2995948	NA	NA	NA	NA	NA	NA	NA	NA	-0.721712	7.50414	-7.28431	2.83599e-05	0.00314123	2.94884
ILMN_1252284	ENSMUSG00000010044	Zmynd10	ENSMUSG00000010044	9	107449639	107453650	1	zinc finger, MYND domain containing 10 Gene [Source:MGI Symbol;Acc:MGI:2387863]	-1.06469	8.23258	-7.26901	2.88684e-05	0.00318382	2.93119
ILMN_2971073	ENSMUSG00000029386	Tctn2	ENSMUSG00000029386	5	125048758	125077658	1	tectonic family member 2 Gene [Source:MGI (curated);Acc:MGI:1915228]	-0.575403	10.0367	-7.26249	2.90882e-05	0.00319435	2.92366
ILMN_2760800	ENSMUSG00000021508	Cxcl14	ENSMUSG00000021508	13	56390008	56397752	-1	chemokine (C-X-C motif) ligand 14 Gene [Source:MGI Symbol;Acc:MGI:1888514]	1.97551	13.1445	7.24642	2.96371e-05	0.00322627	2.90508
ILMN_2788036	ENSMUSG00000032281	Acsbg1	ENSMUSG00000032281	9	54452684	54509677	-1	acyl-CoA synthetase bubblegum family member 1 Gene [Source:MGI (curated);Acc:MGI:2385656]	0.99449	13.1459	7.24581	2.96582e-05	0.00322627	2.90437
ILMN_2730463	ENSMUSG00000006585	Cdt1	ENSMUSG00000006585	8	125091915	125097028	1	chromatin licensing and DNA replication factor 1 Gene [Source:MGI Symbol;Acc:MGI:1914427]	-1.3449	8.66587	-7.243	2.97555e-05	0.00322627	2.90112
ILMN_2914305	ENSMUSG00000045655	AU021034	ENSMUSG00000045655	14	78480828	78488814	-1	Uncharacterized protein C13orf30 homolog [Source:UniProtKB/Swiss-Prot;Acc:Q8CC14]	-1.59748	8.91393	-7.23549	3.0017e-05	0.00323114	2.89242
ILMN_2668835	ENSMUSG00000026077	Npas2	ENSMUSG00000026077	1	39251049	39419031	1	neuronal PAS domain protein 2 Gene [Source:MGI Symbol;Acc:MGI:109232]	0.931554	7.99574	7.2345	3.00518e-05	0.00323114	2.89127
ILMN_2841593	ENSMUSG00000047632	Fgfbp3	ENSMUSG00000047632	19	36992040	36994105	-1	fibroblast growth factor binding protein 3 Gene [Source:MGI (curated);Acc:MGI:1919764]	-1.53669	9.87763	-7.22965	3.02221e-05	0.00323303	2.88565
ILMN_2664556	ENSMUSG00000002908	Kcnn1	ENSMUSG00000002908	8	73365948	73380876	-1	potassium intermediate/small conductance calcium-activated channel, subfamily N, member 1 Gene [Source:MGI Symbol;Acc:MGI:1933993]	1.05471	9.52524	7.22326	3.04486e-05	0.00323303	2.87823
ILMN_2607196	ENSMUSG00000022378	Fam49b	ENSMUSG00000022378	15	63760652	63892010	-1	family with sequence similarity 49, member B Gene [Source:MGI Symbol;Acc:MGI:1923520]	0.743009	11.7099	7.21975	3.05737e-05	0.00323303	2.87415
ILMN_3020829	NA	NA	NA	NA	NA	NA	NA	NA	-0.701485	12.2496	-7.21877	3.06087e-05	0.00323303	2.87301
ILMN_2868459	ENSMUSG00000032352	Lrrc1	ENSMUSG00000032352	9	77278630	77392677	-1	leucine rich repeat containing 1 Gene [Source:MGI Symbol;Acc:MGI:2442313]	-0.786828	8.88032	-7.21392	3.07824e-05	0.00323303	2.86739
ILMN_1242613	ENSMUSG00000039741	Bahcc1	ENSMUSG00000039741	11	120094261	120153596	1	BAH domain and coiled-coil containing 1 Gene [Source:MGI (curated);Acc:MGI:2679272]	-0.672458	8.93144	-7.20843	3.09808e-05	0.00323303	2.861
ILMN_2686327	ENSMUSG00000031451	Gas6	ENSMUSG00000031451	8	13465376	13494528	-1	growth arrest specific 6 Gene [Source:MGI Symbol;Acc:MGI:95660]	1.06187	11.315	7.20821	3.09885e-05	0.00323303	2.86075
ILMN_2687391	ENSMUSG00000035126	Wdr78	ENSMUSG00000035126	4	102710670	102787160	-1	WD repeat domain 78 Gene [Source:MGI (curated);Acc:MGI:2385328]	-1.14973	9.14406	-7.20249	3.11967e-05	0.00323303	2.85409
ILMN_2633350	ENSMUSG00000042436	Mfap4	ENSMUSG00000042436	11	61298933	61302402	1	microfibrillar-associated protein 4 Gene [Source:MGI (curated);Acc:MGI:1342276]	-0.914509	7.97103	-7.20235	3.12018e-05	0.00323303	2.85393
ILMN_3133522	NA	NA	NA	NA	NA	NA	NA	NA	-0.645467	11.35	-7.17585	3.21853e-05	0.00332155	2.82306
ILMN_2747311	ENSMUSG00000038023	Atp6v0a2	ENSMUSG00000038023	5	125079667	125202418	1	ATPase, H+ transporting, lysosomal V0 subunit A2 Gene [Source:MGI Symbol;Acc:MGI:104855]	0.668596	12.1343	7.16418	3.26292e-05	0.00335389	2.80944
ILMN_2677567	ENSMUSG00000036073	Galt	ENSMUSG00000036073	4	41702101	41705568	1	galactose-1-phosphate uridyl transferase Gene [Source:MGI (curated);Acc:MGI:95638]	1.12902	10.6653	7.15528	3.2972e-05	0.00337562	2.79904
ILMN_2698443	ENSMUSG00000031217	Efnb1	ENSMUSG00000031217	X	96331469	96344330	1	ephrin B1 Gene [Source:MGI (curated);Acc:MGI:102708]	-1.81511	10.1346	-7.15067	3.31511e-05	0.00338049	2.79364
ILMN_3001650	ENSMUSG00000004558	Ndrg2	ENSMUSG00000004558	14	52524958	52533071	-1	N-myc downstream regulated gene 2 Gene [Source:MGI Symbol;Acc:MGI:1352498]	1.01047	12.8973	7.14566	3.33474e-05	0.00338706	2.78777
ILMN_2786469	ENSMUSG00000027702	Lrrc34	ENSMUSG00000027702	3	30523189	30546791	-1	leucine rich repeat containing 34 Gene [Source:MGI (curated);Acc:MGI:1919077]	-0.885199	7.99212	-7.12909	3.40041e-05	0.00344017	2.76836
ILMN_2639662	ENSMUSG00000031958	Ldhd	ENSMUSG00000031958	8	114150172	114154222	-1	lactate dehydrogenase D Gene [Source:MGI Symbol;Acc:MGI:106428]	0.702201	8.14038	7.12175	3.42996e-05	0.00345646	2.75974
ILMN_2741063	ENSMUSG00000001864	Aif1l	ENSMUSG00000001864	2	31805780	31828962	1	allograft inflammatory factor 1-like Gene [Source:MGI (curated);Acc:MGI:1919598]	-1.23115	11.2373	-7.11691	3.44958e-05	0.00346265	2.75406
ILMN_2755224	ENSMUSG00000047832	Cdca4	ENSMUSG00000047832	12	114058448	114067600	-1	cell division cycle associated 4 Gene [Source:MGI Symbol;Acc:MGI:1919213]	-0.87012	8.28686	-7.11235	3.46821e-05	0.00346733	2.7487
ILMN_2754369	ENSMUSG00000027752	Exosc8	ENSMUSG00000027752	3	54532600	54539315	-1	exosome component 8 Gene [Source:MGI (curated);Acc:MGI:1916889]	-0.759225	9.05171	-7.10513	3.49791e-05	0.00346733	2.74021
ILMN_1239196	ENSMUSG00000033029	1700088E04Rik	ENSMUSG00000033029	15	78965086	78971617	-1	RIKEN cDNA 1700088E04 gene Gene [Source:MGI Symbol;Acc:MGI:1920774]	-1.06821	10.8581	-7.10274	3.50777e-05	0.00346733	2.7374
ILMN_1246201	ENSMUSG00000024112	Cacna1h	ENSMUSG00000024112	17	25511230	25570728	-1	calcium channel, voltage-dependent, T type, alpha 1H subunit Gene [Source:MGI (curated);Acc:MGI:1928842]	-1.00228	10.3706	-7.10264	3.50821e-05	0.00346733	2.73728
ILMN_2832620	ENSMUSG00000031706	Rfx1	ENSMUSG00000031706	8	86590765	86620901	1	regulatory factor X, 1 (influences HLA class II expression) Gene [Source:MGI Symbol;Acc:MGI:105982]	-0.908915	10.5552	-7.09471	3.54123e-05	0.00348655	2.72795
ILMN_2658425	ENSMUSG00000048416	Mlf1	ENSMUSG00000048416	3	67178019	67203925	1	myeloid leukemia factor 1 Gene [Source:MGI (curated);Acc:MGI:1341819]	-1.46211	8.08768	-7.08511	3.58169e-05	0.00351293	2.71663
ILMN_2755243	ENSMUSG00000056458	Stk30	ENSMUSG00000056458	12	112046009	112079149	-1	serine/threonine kinase 30 Gene [Source:MGI Symbol;Acc:MGI:1336881]	-0.94053	9.58603	-7.07551	3.62262e-05	0.00352001	2.70531
ILMN_2488599	ENSMUSG00000032890	Rims3	ENSMUSG00000032890	4	120527421	120569184	1	regulating synaptic membrane exocytosis 3 Gene [Source:MGI (curated);Acc:MGI:2443331]	-1.14421	10.1567	-7.07546	3.62282e-05	0.00352001	2.70526
ILMN_2791355	NA	NA	NA	NA	NA	NA	NA	NA	0.918368	11.2968	7.07379	3.63e-05	0.00352001	2.70328
ILMN_2679937	NA	NA	NA	NA	NA	NA	NA	NA	0.901495	13.4745	7.06412	3.67188e-05	0.00353564	2.69186
ILMN_2687062	ENSMUSG00000017631	Abr	ENSMUSG00000017631	11	76230236	76435816	-1	active BCR-related gene Gene [Source:MGI (curated);Acc:MGI:107771]	1.1938	12.3807	7.06371	3.67364e-05	0.00353564	2.69138
ILMN_3122845	ENSMUSG00000044927	H1fx	ENSMUSG00000044927	6	87930415	87931631	-1	H1 histone family, member X Gene [Source:MGI (curated);Acc:MGI:2685307]	-0.898852	9.65647	-7.0579	3.69906e-05	0.00354681	2.68451
ILMN_3160688	ENSMUSG00000039789	Zfp597	ENSMUSG00000039789	16	3861528	3884561	-1	zinc finger protein 597 Gene [Source:MGI (curated);Acc:MGI:1918313]	-0.888137	10.4197	-7.05254	3.72265e-05	0.00355617	2.67817
ILMN_2617478	ENSMUSG00000028484	Psip1	ENSMUSG00000028484	4	83101584	83132369	-1	PC4 and SFRS1 interacting protein 1 Gene [Source:MGI (curated);Acc:MGI:2142116]	-0.726115	11.9294	-7.04514	3.75551e-05	0.00356962	2.66941
ILMN_2596479	ENSMUSG00000024617	Camk2a	ENSMUSG00000024617	18	61085272	61147806	1	calcium/calmodulin-dependent protein kinase II alpha Gene [Source:MGI (curated);Acc:MGI:88256]	2.40775	9.6985	7.04313	3.76452e-05	0.00356962	2.66702
ILMN_3153982	ENSMUSG00000026932	Nacc2	ENSMUSG00000026932	2	25911055	25978740	-1	nucleus accumbens associated 2, BEN and BTB (POZ) domain containing Gene [Source:MGI (curated);Acc:MGI:1915241]	0.601525	14.3421	7.02473	3.84782e-05	0.0036352	2.6452
ILMN_3152241	NA	NA	NA	NA	NA	NA	NA	NA	-0.999022	8.75686	-7.01361	3.89909e-05	0.00367014	2.632
ILMN_2759954	ENSMUSG00000047714	Ppp1r2	ENSMUSG00000047714	16	31251623	31275363	-1	protein phosphatase 1, regulatory (inhibitor) subunit 2 Gene [Source:MGI (curated);Acc:MGI:1914099]	0.641597	12.7316	7.00626	3.93345e-05	0.00368897	2.62325
ILMN_1227553	ENSMUSG00000024998	Plce1	ENSMUSG00000024998	19	38598687	38857363	1	phospholipase C, epsilon 1 Gene [Source:MGI Symbol;Acc:MGI:1921305]	-0.675901	8.6582	-6.99378	3.99246e-05	0.00371853	2.6084
ILMN_1226175	ENSMUSG00000029814	Igf2bp3	ENSMUSG00000029814	6	49035227	49164956	-1	insulin-like growth factor 2 mRNA binding protein 3 Gene [Source:MGI Symbol;Acc:MGI:1890359]	-1.3963	8.2656	-6.99186	4.00161e-05	0.00371853	2.60612
ILMN_2606667	ENSMUSG00000032097	Ddx6	ENSMUSG00000032097	9	44412979	44446427	1	DEAD (Asp-Glu-Ala-Asp) box polypeptide 6 Gene [Source:MGI Symbol;Acc:MGI:104976]	-0.831457	10.1169	-6.99045	4.00838e-05	0.00371853	2.60443
ILMN_2829935	ENSMUSG00000025478	Dpysl4	ENSMUSG00000025478	7	146271900	146288603	1	dihydropyrimidinase-like 4 Gene [Source:MGI (curated);Acc:MGI:1349764]	-1.29474	11.9277	-6.9781	4.06798e-05	0.00376025	2.58971
ILMN_3132949	ENSMUSG00000064080	Fbln2	ENSMUSG00000064080	6	91162449	91222534	1	fibulin 2 Gene [Source:MGI (curated);Acc:MGI:95488]	-0.953291	8.58377	-6.97344	4.09071e-05	0.0037677	2.58415
ILMN_1252845	ENSMUSG00000067148	Polr1c	ENSMUSG00000067148	17	46380869	46385003	-1	polymerase (RNA) I polypeptide C Gene [Source:MGI (curated);Acc:MGI:103288]	-0.761539	9.83519	-6.95959	4.15912e-05	0.00381703	2.5676
ILMN_3158444	ENSMUSG00000032826	Ank2	ENSMUSG00000032826	3	126624525	127042112	-1	ankyrin 2, brain Gene [Source:MGI Symbol;Acc:MGI:88025]	1.498	10.4081	6.95621	4.17602e-05	0.0038189	2.56355
ILMN_2984942	ENSMUSG00000038390	Gpr162	ENSMUSG00000038390	6	124808466	124814001	-1	G protein-coupled receptor 162 Gene [Source:MGI Symbol;Acc:MGI:1315214]	0.928268	10.275	6.9355	4.28112e-05	0.00388117	2.53874
ILMN_2769234	ENSMUSG00000020591	Ntsr2	ENSMUSG00000020591	12	16660276	16667042	1	neurotensin receptor 2 Gene [Source:MGI Symbol;Acc:MGI:108018]	2.19098	13.8608	6.93498	4.28375e-05	0.00388117	2.53812
ILMN_1215019	ENSMUSG00000034467	Dynlrb2	ENSMUSG00000034467	8	119028915	119039796	1	dynein light chain roadblock-type 2 Gene [Source:MGI Symbol;Acc:MGI:1922715]	-1.95537	10.1284	-6.93388	4.28942e-05	0.00388117	2.5368
ILMN_2759142	ENSMUSG00000022483	Col2a1	ENSMUSG00000022483	15	97805402	97835126	-1	collagen, type II, alpha 1 Gene [Source:MGI (curated);Acc:MGI:88452]	-1.49455	8.62861	-6.92785	4.32065e-05	0.00389571	2.52956
ILMN_2593578	ENSMUSG00000022621	Rabl2a	ENSMUSG00000022621	15	89412968	89422296	-1	RAB, member of RAS oncogene family-like 2 Gene [Source:MGI Symbol;Acc:MGI:1915958]	-0.959199	10.759	-6.9247	4.33701e-05	0.00389679	2.52579
ILMN_2752431	ENSMUSG00000027296	Itpka	ENSMUSG00000027296	2	119568073	119576999	1	inositol 1,4,5-trisphosphate 3-kinase A Gene [Source:MGI (curated);Acc:MGI:1333822]	0.723492	8.78154	6.92033	4.35988e-05	0.00390369	2.52054
ILMN_1239087	ENSMUSG00000003464	Pex19	ENSMUSG00000003464	1	174056886	174066624	1	peroxisomal biogenesis factor 19 Gene [Source:MGI (curated);Acc:MGI:1334458]	0.52133	12.3411	6.89628	4.488e-05	0.00399744	2.49161
ILMN_2638428	ENSMUSG00000003031	Cdkn1b	ENSMUSG00000003031	6	134870419	134875531	1	cyclin-dependent kinase inhibitor 1B Gene [Source:MGI (curated);Acc:MGI:104565]	-0.671103	8.2567	-6.89486	4.4957e-05	0.00399744	2.4899
ILMN_1223317	ENSMUSG00000050335	Lgals3	ENSMUSG00000050335	14	47987426	48005835	1	lectin, galactose binding, soluble 3 Gene [Source:MGI (curated);Acc:MGI:96778]	-1.37472	10.5739	-6.88792	4.5335e-05	0.00401715	2.48153
ILMN_2498479	ENSMUSG00000040785	Ttc3	ENSMUSG00000040785	16	94592225	94690829	1	tetratricopeptide repeat domain 3 Gene [Source:MGI (curated);Acc:MGI:1276539]	0.770637	14.3524	6.87861	4.58475e-05	0.0040486	2.4703
ILMN_2749303	ENSMUSG00000027905	Ddx20	ENSMUSG00000027905	3	105481188	105490492	-1	DEAD (Asp-Glu-Ala-Asp) box polypeptide 20 Gene [Source:MGI (curated);Acc:MGI:1858415]	-0.816419	9.62842	-6.86906	4.63798e-05	0.00407488	2.45877
ILMN_1218913	ENSMUSG00000029814	Igf2bp3	ENSMUSG00000029814	6	49035227	49164956	-1	insulin-like growth factor 2 mRNA binding protein 3 Gene [Source:MGI Symbol;Acc:MGI:1890359]	-1.576	8.82717	-6.86759	4.64622e-05	0.00407488	2.457
ILMN_2977535	ENSMUSG00000033767	D930015E06Rik	ENSMUSG00000033767	3	83702209	83844083	-1	RIKEN cDNA D930015E06 gene Gene [Source:MGI Symbol;Acc:MGI:2443399]	-1.21558	8.72972	-6.84868	4.7538e-05	0.00414688	2.43412
ILMN_1231396	ENSMUSG00000055200	Sertad3	ENSMUSG00000055200	7	28258787	28262378	1	SERTA domain containing 3 Gene [Source:MGI Symbol;Acc:MGI:2180697]	-0.940092	9.42692	-6.8475	4.7606e-05	0.00414688	2.43269
ILMN_1231795	ENSMUSG00000038302	Lace1	ENSMUSG00000038302	10	42032391	42198371	-1	lactation elevated 1 Gene [Source:MGI (curated);Acc:MGI:2148801]	1.37763	10.7918	6.8435	4.78374e-05	0.00415296	2.42784
ILMN_2925947	ENSMUSG00000057880	Abat	ENSMUSG00000057880	16	8513522	8621661	1	4-aminobutyrate aminotransferase Gene [Source:MGI (curated);Acc:MGI:2443582]	1.28432	12.3152	6.83751	4.8186e-05	0.00416915	2.42058
ILMN_1213056	NA	2900046B09Rik	NA	NA	NA	NA	NA	NA	-0.517302	14.3753	-6.81321	4.96292e-05	0.00426569	2.39108
ILMN_2725414	ENSMUSG00000030342	Cd9	ENSMUSG00000030342	6	125410284	125444809	-1	CD9 antigen Gene [Source:MGI (curated);Acc:MGI:88348]	-0.986908	13.7731	-6.8095	4.98539e-05	0.00426569	2.38656
ILMN_2740628	ENSMUSG00000027634	Ndrg3	ENSMUSG00000027634	2	156753081	156817792	-1	N-myc downstream regulated gene 3 Gene [Source:MGI (curated);Acc:MGI:1352499]	0.781038	10.6787	6.80696	5.00082e-05	0.00426569	2.38347
ILMN_2679477	ENSMUSG00000029703	Lrwd1	ENSMUSG00000029703	5	136598642	136611944	-1	leucine-rich repeats and WD repeat domain containing 1 Gene [Source:MGI (curated);Acc:MGI:1918985]	-0.789687	9.75382	-6.80529	5.01097e-05	0.00426569	2.38144
ILMN_2635801	ENSMUSG00000031851	2310079N02Rik	ENSMUSG00000031851	8	128253863	128272135	1	RIKEN cDNA 2310079N02 gene Gene [Source:MGI Symbol;Acc:MGI:1913816]	0.979337	11.2841	6.80493	5.01318e-05	0.00426569	2.381
ILMN_2617920	ENSMUSG00000028441	1110017D15Rik	ENSMUSG00000028441	4	41452042	41464366	-1	RIKEN cDNA 1110017D15 gene Gene [Source:MGI Symbol;Acc:MGI:1920971]	-1.50302	9.95504	-6.79311	5.0859e-05	0.00431328	2.3666
ILMN_1257820	ENSMUSG00000030125	Lrrc23	ENSMUSG00000030125	6	124719881	124729745	-1	leucine rich repeat containing 23 Gene [Source:MGI (curated);Acc:MGI:1315192]	-1.17883	8.68602	-6.78805	5.11734e-05	0.00432567	2.36043
ILMN_2644350	ENSMUSG00000032011	Thy1	ENSMUSG00000032011	9	43851467	43856662	1	thymus cell antigen 1, theta Gene [Source:MGI (curated);Acc:MGI:98747]	1.26928	12.1565	6.74658	5.38325e-05	0.00453552	2.30974
ILMN_2688607	ENSMUSG00000038582	Pptc7	ENSMUSG00000038582	5	122734374	122774290	1	PTC7 protein phosphatase homolog (S. cerevisiae) Gene [Source:MGI (curated);Acc:MGI:2444593]	0.809848	11.4766	6.74348	5.40372e-05	0.00453775	2.30594
ILMN_3006143	ENSMUSG00000022759	4930451C15Rik	ENSMUSG00000022759	16	17544558	17561340	-1	RIKEN cDNA 4930451C15 gene Gene [Source:MGI Symbol;Acc:MGI:1921935]	-0.880639	8.35955	-6.73924	5.43187e-05	0.00453775	2.30074
ILMN_2617468	ENSMUSG00000027313	Chac1	ENSMUSG00000027313	2	119176965	119180117	1	ChaC, cation transport regulator-like 1 (E. coli) Gene [Source:MGI (curated);Acc:MGI:1916315]	-1.94293	9.54786	-6.73818	5.43888e-05	0.00453775	2.29945
ILMN_1220498	ENSMUSG00000032648	Pygm	ENSMUSG00000032648	19	6384399	6398459	1	muscle glycogen phosphorylase Gene [Source:MGI (curated);Acc:MGI:97830]	1.18262	8.58228	6.7321	5.47961e-05	0.00455694	2.29198
ILMN_1229745	ENSMUSG00000016262	Sertad4	ENSMUSG00000016262	1	194670625	194681946	-1	SERTA domain containing 4 Gene [Source:MGI (curated);Acc:MGI:2443496]	-0.809452	7.95551	-6.721	5.55472e-05	0.0046045	2.27835
ILMN_2645509	ENSMUSG00000026649	1700009P17Rik	ENSMUSG00000026649	1	173044049	173057098	1	RIKEN cDNA 1700009P17 gene Gene [Source:MGI Symbol;Acc:MGI:1922722]	-1.47394	8.39555	-6.71461	5.59846e-05	0.00462584	2.2705
ILMN_2603834	ENSMUSG00000039745	Htatip2	ENSMUSG00000039745	7	57014523	57029345	1	HIV-1 tat interactive protein 2, homolog (human) Gene [Source:MGI Symbol;Acc:MGI:1859271]	0.77592	8.94654	6.70489	5.66567e-05	0.00466637	2.25855
ILMN_2775891	ENSMUSG00000001016	Ilf2	ENSMUSG00000001016	3	90280069	90292301	1	interleukin enhancer binding factor 2 Gene [Source:MGI Symbol;Acc:MGI:1915031]	-0.627723	12.4054	-6.69772	5.71591e-05	0.00469271	2.24971
ILMN_2707941	ENSMUSG00000031932	Gpr83	ENSMUSG00000031932	9	14664654	14675233	1	G protein-coupled receptor 83 Gene [Source:MGI (curated);Acc:MGI:95712]	-1.20809	8.47583	-6.6946	5.73783e-05	0.00469571	2.24587
ILMN_1258526	ENSMUSG00000033880	Lgals3bp	ENSMUSG00000033880	11	118254065	118263406	-1	lectin, galactoside-binding, soluble, 3 binding protein Gene [Source:MGI (curated);Acc:MGI:99554]	1.29969	9.56751	6.68971	5.77251e-05	0.00470908	2.23984
ILMN_3103896	ENSMUSG00000001131	Timp1	ENSMUSG00000001131	X	20447292	20451861	1	tissue inhibitor of metalloproteinase 1 Gene [Source:MGI (curated);Acc:MGI:98752]	-0.765828	8.25672	-6.68456	5.80923e-05	0.00472405	2.23348
ILMN_3107467	NA	NA	NA	NA	NA	NA	NA	NA	2.62419	11.2387	6.68145	5.83156e-05	0.00472724	2.22964
ILMN_1255834	ENSMUSG00000026094	Stk17b	ENSMUSG00000026094	1	53812350	53842068	-1	serine/threonine kinase 17b (apoptosis-inducing) Gene [Source:MGI (curated);Acc:MGI:2138162]	1.40327	10.9495	6.67748	5.86011e-05	0.00473545	2.22475
ILMN_2798400	ENSMUSG00000035237	Lcat	ENSMUSG00000035237	8	108463451	108467282	-1	lecithin cholesterol acyltransferase Gene [Source:MGI (curated);Acc:MGI:96755]	1.45049	10.9661	6.66558	5.94674e-05	0.00479039	2.21005
ILMN_2434900	ENSMUSG00000043668	Tox3	ENSMUSG00000043668	8	92770939	92872146	-1	TOX high mobility group box family member 3 Gene [Source:MGI Symbol;Acc:MGI:3039593]	-0.997559	8.30621	-6.65205	6.04697e-05	0.00485591	2.1933
ILMN_2637266	ENSMUSG00000029863	Casp2	ENSMUSG00000029863	6	42214984	42232507	1	caspase 2 Gene [Source:MGI (curated);Acc:MGI:97295]	-0.931439	11.276	-6.63952	6.14141e-05	0.00490902	2.17777
ILMN_3123836	ENSMUSG00000031767	Nudt7	ENSMUSG00000031767	8	116657457	116676212	1	nudix (nucleoside diphosphate linked moiety X)-type motif 7 Gene [Source:MGI (curated);Acc:MGI:1914778]	0.965629	10.6794	6.63822	6.15131e-05	0.00490902	2.17615
ILMN_2932722	ENSMUSG00000053600	Zfp472	ENSMUSG00000053600	17	33102759	33116178	1	zinc finger protein 472 Gene [Source:MGI (curated);Acc:MGI:2385049]	-1.04004	8.61797	-6.63275	6.1931e-05	0.00492706	2.16937
ILMN_1245509	ENSMUSG00000074892	B3galt5	ENSMUSG00000074892	16	96457408	96541466	1	UDP-Gal:betaGlcNAc beta 1,3-galactosyltransferase, polypeptide 5 Gene [Source:MGI (curated);Acc:MGI:2136878]	0.775806	8.62856	6.61837	6.30438e-05	0.00500012	2.15151
ILMN_1231779	ENSMUSG00000020561	Twistnb	ENSMUSG00000020561	12	34114509	34122945	1	TWIST neighbor Gene [Source:MGI Symbol;Acc:MGI:106292]	0.619402	8.46002	6.61397	6.3389e-05	0.00500338	2.14604
ILMN_2747857	ENSMUSG00000027932	Slc27a3	ENSMUSG00000027932	3	90189161	90193860	-1	solute carrier family 27 (fatty acid transporter), member 3 Gene [Source:MGI (curated);Acc:MGI:1347358]	-0.617129	8.20471	-6.61288	6.34745e-05	0.00500338	2.14469
ILMN_2858938	ENSMUSG00000023912	Slc25a27	ENSMUSG00000023912	17	43778849	43804109	-1	solute carrier family 25, member 27 Gene [Source:MGI Symbol;Acc:MGI:1921261]	-0.909656	8.3578	-6.60575	6.40389e-05	0.00501841	2.13581
ILMN_3060168	ENSMUSG00000024169	Ift140	ENSMUSG00000024169	17	25153036	25236440	1	intraflagellar transport 140 homolog (Chlamydomonas) Gene [Source:MGI (curated);Acc:MGI:2146906]	-0.548601	10.2005	-6.60533	6.40725e-05	0.00501841	2.13528
ILMN_1238000	ENSMUSG00000031174	Srpx	ENSMUSG00000031174	X	9650747	9794046	-1	retinitis pigmentosa GTPase regulator Gene [Source:MGI (curated);Acc:MGI:1344037]	-0.58202	7.90178	-6.60309	6.4251e-05	0.00501841	2.13249
ILMN_2766559	ENSMUSG00000024534	Sncaip	ENSMUSG00000024534	18	52927363	53075585	1	synuclein, alpha interacting protein (synphilin) Gene [Source:MGI Symbol;Acc:MGI:1915097]	-0.753012	8.16097	-6.59269	6.50866e-05	0.00506124	2.11954
ILMN_2832524	ENSMUSG00000022546	Gpt	ENSMUSG00000022546	15	76527163	76530104	1	glutamic pyruvic transaminase, soluble Gene [Source:MGI Symbol;Acc:MGI:95802]	1.52136	11.6037	6.59137	6.51932e-05	0.00506124	2.11789
ILMN_3112219	ENSMUSG00000048416	Mlf1	ENSMUSG00000048416	3	67178019	67203925	1	myeloid leukemia factor 1 Gene [Source:MGI (curated);Acc:MGI:1341819]	-2.10299	10.326	-6.58764	6.5497e-05	0.00506951	2.11323
ILMN_1229763	ENSMUSG00000060962	Dmkn	ENSMUSG00000060962	7	31548782	31566077	1	dermokine Gene [Source:MGI Symbol;Acc:MGI:1920962]	-1.24822	8.40011	-6.57476	6.65551e-05	0.00513593	2.09716
ILMN_3118081	ENSMUSG00000028441	1110017D15Rik	ENSMUSG00000028441	4	41452042	41464366	-1	RIKEN cDNA 1110017D15 gene Gene [Source:MGI Symbol;Acc:MGI:1920971]	-1.33303	9.50602	-6.56996	6.69545e-05	0.00515128	2.09116
ILMN_2907322	ENSMUSG00000004947	Dtx2	ENSMUSG00000004947	5	136470670	136508742	1	deltex 2 homolog (Drosophila) Gene [Source:MGI (curated);Acc:MGI:1921448]	-0.653451	10.5749	-6.56487	6.73801e-05	0.00516661	2.0848
ILMN_1221592	ENSMUSG00000024516	Sec11c	ENSMUSG00000024516	18	65960203	65977319	1	SEC11 homolog C (S. cerevisiae) Gene [Source:MGI (curated);Acc:MGI:1913536]	1.04459	10.4489	6.56278	6.75557e-05	0.00516661	2.08219
ILMN_3114641	ENSMUSG00000041417	Pik3r1	ENSMUSG00000041417	13	102450716	102538172	-1	phosphatidylinositol 3-kinase, regulatory subunit, polypeptide 1 (p85 alpha) Gene [Source:MGI Symbol;Acc:MGI:97583]	0.825428	12.6448	6.55677	6.80644e-05	0.00519006	2.07466
ILMN_1253329	ENSMUSG00000026894	Morn5	ENSMUSG00000026894	2	35904978	35935238	1	MORN repeat containing 5 Gene [Source:MGI (curated);Acc:MGI:1922745]	-0.723995	8.6085	-6.55142	6.85203e-05	0.00520937	2.06796
ILMN_1232592	ENSMUSG00000006215	Zbtb17	ENSMUSG00000006215	4	141000569	141023845	1	zinc finger and BTB domain containing 17 Gene [Source:MGI (curated);Acc:MGI:107410]	-0.644478	10.7499	-6.54824	6.87928e-05	0.00521466	2.06398
ILMN_2742849	ENSMUSG00000005410	Mcm5	ENSMUSG00000005410	8	77633468	77651587	1	minichromosome maintenance deficient 5, cell division cycle 46 (S. cerevisiae) Gene [Source:MGI Symbol;Acc:MGI:103197]	-1.47619	9.55921	-6.54552	6.90274e-05	0.00521705	2.06056
ILMN_2738893	ENSMUSG00000046324	Ermp1	ENSMUSG00000046324	19	29682704	29722905	-1	endoplasmic reticulum metallopeptidase 1 Gene [Source:MGI (curated);Acc:MGI:106250]	0.505836	12.3012	6.53996	6.95087e-05	0.00523802	2.05359
ILMN_2679464	ENSMUSG00000026669	Mcm10	ENSMUSG00000026669	2	4910760	4933837	-1	minichromosome maintenance deficient 10 (S. cerevisiae) Gene [Source:MGI (curated);Acc:MGI:1917274]	-0.659358	7.39505	-6.52508	7.08145e-05	0.00527916	2.03491
ILMN_1251870	ENSMUSG00000029920	Smarcad1	ENSMUSG00000029920	6	64992661	65066043	1	SWI/SNF-related, matrix-associated actin-dependent regulator of chromatin, subfamily a, containing DEAD/H box 1` Gene [Source:MGI Symbol;Acc:MGI:95453]	-0.58711	9.87271	-6.5245	7.08659e-05	0.00527916	2.03418
ILMN_2629486	ENSMUSG00000031174	Srpx	ENSMUSG00000031174	X	9650747	9794046	-1	retinitis pigmentosa GTPase regulator Gene [Source:MGI (curated);Acc:MGI:1344037]	-0.860059	8.04853	-6.52187	7.1099e-05	0.00527916	2.03089
ILMN_1248891	ENSMUSG00000030527	Crtc3	ENSMUSG00000030527	7	87731513	87833763	-1	CREB regulated transcription coactivator 3 Gene [Source:MGI (curated);Acc:MGI:1917711]	-0.873465	10.4122	-6.52086	7.11893e-05	0.00527916	2.02961
ILMN_2726047	ENSMUSG00000033970	Rfc3	ENSMUSG00000033970	5	152445331	152453817	-1	replication factor C (activator 1) 3 Gene [Source:MGI (curated);Acc:MGI:1916513]	-0.716092	8.41721	-6.51903	7.13525e-05	0.00527916	2.02731
ILMN_2661520	ENSMUSG00000056458	Stk30	ENSMUSG00000056458	12	112046009	112079149	-1	serine/threonine kinase 30 Gene [Source:MGI Symbol;Acc:MGI:1336881]	-0.695491	8.05407	-6.51747	7.1492e-05	0.00527916	2.02535
ILMN_2661125	NA	NA	NA	NA	NA	NA	NA	NA	-1.05066	13.6864	-6.51463	7.17467e-05	0.00527916	2.02178
ILMN_2663613	ENSMUSG00000022817	Itgb5	ENSMUSG00000022817	16	33829751	33949239	1	integrin beta 5 Gene [Source:MGI (curated);Acc:MGI:96614]	-0.718578	12.0394	-6.51265	7.19257e-05	0.00527916	2.01928
ILMN_3160526	ENSMUSG00000066196	Spag8	ENSMUSG00000066196	4	43664202	43666447	-1	sperm associated antigen 8 Gene [Source:MGI (curated);Acc:MGI:3056295]	-0.955072	7.90033	-6.51175	7.20063e-05	0.00527916	2.01816
ILMN_2877507	ENSMUSG00000025728	Pigq	ENSMUSG00000025728	17	26063372	26081455	-1	phosphatidylinositol glycan anchor biosynthesis, class Q Gene [Source:MGI (curated);Acc:MGI:1333114]	0.602149	12.1164	6.51062	7.2109e-05	0.00527916	2.01673
ILMN_1228568	ENSMUSG00000044030	Irf2bp1	ENSMUSG00000044030	7	19589414	19592110	1	interferon regulatory factor 2 binding protein 1 Gene [Source:MGI Symbol;Acc:MGI:2442159]	-0.527689	10.9104	-6.50658	7.24746e-05	0.00529085	2.01165
ILMN_2925895	ENSMUSG00000041625	A2ld1	ENSMUSG00000041625	14	123215445	123312979	-1	AIG2-like domain 1 Gene [Source:MGI Symbol;Acc:MGI:2385008]	1.51955	9.58347	6.50098	7.2986e-05	0.00531309	2.00459
ILMN_3009469	ENSMUSG00000023348	Trip6	ENSMUSG00000023348	5	137751127	137755435	-1	thyroid hormone receptor interactor 6 Gene [Source:MGI Symbol;Acc:MGI:1343458]	-0.748798	9.28584	-6.49188	7.38243e-05	0.00533592	1.99312
ILMN_1228544	ENSMUSG00000052423	B4galt3	ENSMUSG00000052423	1	173200459	173207027	1	UDP-Gal:betaGlcNAc beta 1,4-galactosyltransferase, polypeptide 3 Gene [Source:MGI (curated);Acc:MGI:1928767]	-0.741376	9.44996	-6.49144	7.38655e-05	0.00533592	1.99256
ILMN_2878548	ENSMUSG00000005667	Mthfd2	ENSMUSG00000005667	6	83255685	83267600	-1	methylenetetrahydrofolate dehydrogenase (NAD+ dependent), methenyltetrahydrofolate cyclohydrolase Gene [Source:MGI (curated);Acc:MGI:1338850]	-0.700309	8.1232	-6.49082	7.39225e-05	0.00533592	1.99179
ILMN_1217493	ENSMUSG00000028040	Efna4	ENSMUSG00000028040	3	89137312	89141950	-1	ephrin A4 Gene [Source:MGI (curated);Acc:MGI:106643]	-0.754936	8.35919	-6.48438	7.45232e-05	0.00536421	1.98366
ILMN_2682029	ENSMUSG00000037705	Tecta	ENSMUSG00000037705	9	42137702	42208012	-1	tectorin alpha Gene [Source:MGI (curated);Acc:MGI:109575]	-0.936804	7.94723	-6.48094	7.48465e-05	0.00537243	1.97931
ILMN_2696232	ENSMUSG00000035984	Nme5	ENSMUSG00000035984	18	34722288	34738769	-1	non-metastatic cells 5, protein expressed in (nucleoside-diphosphate kinase) Gene [Source:MGI (curated);Acc:MGI:1922783]	-0.961852	10.5182	-6.47381	7.55208e-05	0.00539627	1.97031
ILMN_1248892	NA	NA	NA	NA	NA	NA	NA	NA	0.655424	8.90837	6.47299	7.55986e-05	0.00539627	1.96927
ILMN_3125920	ENSMUSG00000003810	Mast2	ENSMUSG00000003810	4	115979367	116136788	-1	microtubule associated serine/threonine kinase 2 Gene [Source:MGI (curated);Acc:MGI:894676]	-0.44298	9.37422	-6.46482	7.63798e-05	0.00541465	1.95895
ILMN_2594644	ENSMUSG00000056598	Lrrc48	ENSMUSG00000056598	11	60166831	60207843	1	leucine rich repeat containing 48 Gene [Source:MGI (curated);Acc:MGI:1921915]	-0.970512	9.08132	-6.46444	7.64167e-05	0.00541465	1.95846
ILMN_2672543	ENSMUSG00000031150	Ccdc120	ENSMUSG00000031150	X	7308840	7328031	-1	coiled-coil domain containing 120 Gene [Source:MGI (curated);Acc:MGI:1859619]	-0.807093	9.17693	-6.46343	7.65141e-05	0.00541465	1.95718
ILMN_3142865	NA	NA	NA	NA	NA	NA	NA	NA	1.25763	8.51586	6.46151	7.66989e-05	0.00541465	1.95476
ILMN_2607765	ENSMUSG00000048497	Mmgt2	ENSMUSG00000048497	11	62462182	62479857	1	membrane magnesium transporter 2 Gene [Source:MGI (curated);Acc:MGI:2448491]	1.66133	11.3531	6.45693	7.71428e-05	0.00541526	1.94896
ILMN_2631345	ENSMUSG00000031342	Gpm6b	ENSMUSG00000031342	X	162676843	162826920	1	glycoprotein m6b Gene [Source:MGI (curated);Acc:MGI:107672]	0.912787	9.36779	6.45539	7.72927e-05	0.00541526	1.94701
ILMN_2954824	ENSMUSG00000061718	Ppp1r1b	ENSMUSG00000061718	11	98209718	98219110	1	protein phosphatase 1, regulatory (inhibitor) subunit 1B Gene [Source:MGI (curated);Acc:MGI:94860]	1.41003	9.80369	6.45491	7.73398e-05	0.00541526	1.9464
ILMN_2945030	ENSMUSG00000028626	Col9a2	ENSMUSG00000028626	4	120711990	120727927	1	collagen, type IX, alpha 2 Gene [Source:MGI (curated);Acc:MGI:88466]	-0.627572	9.36089	-6.44655	7.81594e-05	0.00545777	1.93581
ILMN_2591381	ENSMUSG00000061130	Ppm1b	ENSMUSG00000061130	17	85357355	85423074	1	protein phosphatase 1B, magnesium dependent, beta isoform Gene [Source:MGI Symbol;Acc:MGI:101841]	0.688898	12.9125	6.43581	7.92264e-05	0.00551226	1.92218
ILMN_2749037	ENSMUSG00000049422	Chchd10	ENSMUSG00000049422	10	75398638	75400489	1	coiled-coil-helix-coiled-coil-helix domain containing 10 Gene [Source:MGI Symbol;Acc:MGI:2143558]	1.52301	13.9431	6.43439	7.93686e-05	0.00551226	1.92038
ILMN_1237375	ENSMUSG00000037071	Scd1	ENSMUSG00000037071	19	44468945	44482043	-1	stearoyl-Coenzyme A desaturase 1 Gene [Source:MGI Symbol;Acc:MGI:98239]	1.04659	13.5501	6.42934	7.98768e-05	0.00552393	1.91397
ILMN_2605183	ENSMUSG00000054556	Gm4876	ENSMUSG00000054556	6	17015010	17121833	-1		0.823081	8.15365	6.42845	7.99666e-05	0.00552393	1.91284
ILMN_2857957	ENSMUSG00000033174	Mgll	ENSMUSG00000033174	6	88674406	88778354	1	monoglyceride lipase Gene [Source:MGI (curated);Acc:MGI:1346042]	1.88895	12.4352	6.42552	8.02637e-05	0.00552959	1.90911
ILMN_2606746	ENSMUSG00000027562	Car2	ENSMUSG00000027562	3	14886691	14900769	1	carbonic anhydrase 2 Gene [Source:MGI Symbol;Acc:MGI:88269]	1.62123	12.8323	6.41952	8.08744e-05	0.00555676	1.9015
ILMN_1243499	ENSMUSG00000056999	Ide	ENSMUSG00000056999	19	37343233	37412342	-1	insulin degrading enzyme Gene [Source:MGI (curated);Acc:MGI:96412]	0.626512	12.2809	6.41494	8.13446e-05	0.00557417	1.89567
ILMN_2804166	ENSMUSG00000037995	Igsf9	ENSMUSG00000037995	1	174411919	174429009	1	immunoglobulin superfamily, member 9 Gene [Source:MGI (curated);Acc:MGI:2135283]	-1.19772	7.9816	-6.40345	8.25374e-05	0.00564086	1.88104
ILMN_2965417	NA	NA	NA	NA	NA	NA	NA	NA	-0.720238	12.2581	-6.39741	8.3171e-05	0.00566909	1.87335
ILMN_2764607	NA	NA	NA	NA	NA	NA	NA	NA	-0.613261	10.5426	-6.39241	8.3701e-05	0.00569012	1.86696
ILMN_2728830	ENSMUSG00000048100	Taf13	ENSMUSG00000048100	3	108374616	108386140	1	TAF13 RNA polymerase II, TATA box binding protein (TBP)-associated factor Gene [Source:MGI (curated);Acc:MGI:1913500]	1.01166	10.9554	6.3856	8.44272e-05	0.00572011	1.85828
ILMN_2974720	ENSMUSG00000033581	Igf2bp2	ENSMUSG00000033581	16	22059082	22163372	-1	insulin-like growth factor 2 mRNA binding protein 2 Gene [Source:MGI (curated);Acc:MGI:1890358]	-1.57605	8.55203	-6.38411	8.45874e-05	0.00572011	1.85637
ILMN_2644025	ENSMUSG00000037012	Hk1	ENSMUSG00000037012	10	61731603	61842656	-1	hexokinase 1 Gene [Source:MGI (curated);Acc:MGI:96103]	0.731481	8.92948	6.38105	8.49167e-05	0.00572152	1.85247
ILMN_2623046	ENSMUSG00000005873	Reep5	ENSMUSG00000005873	18	34504543	34532991	-1	receptor accessory protein 5 Gene [Source:MGI Symbol;Acc:MGI:1270152]	0.788737	13.019	6.37978	8.50535e-05	0.00572152	1.85085
ILMN_2422333	ENSMUSG00000005981	Trap1	ENSMUSG00000005981	16	4039971	4077827	-1	TNF receptor-associated protein 1 Gene [Source:MGI (curated);Acc:MGI:1915265]	0.549767	11.5501	6.37755	8.52948e-05	0.00572277	1.848
ILMN_2950837	ENSMUSG00000027668	Mfn1	ENSMUSG00000027668	3	32428387	32478161	1	mitofusin 1 Gene [Source:MGI (curated);Acc:MGI:1914664]	0.596775	12.4063	6.3745	8.5626e-05	0.00573003	1.8441
ILMN_2716212	ENSMUSG00000001300	Efnb2	ENSMUSG00000001300	8	8617434	8661239	-1	ephrin B2 Gene [Source:MGI (curated);Acc:MGI:105097]	-0.632034	7.6422	-6.35452	8.7831e-05	0.00584478	1.81853
ILMN_2517041	ENSMUSG00000001228	Uhrf1	ENSMUSG00000001228	17	56442744	56462909	1	ubiquitin-like, containing PHD and RING finger domains, 1 Gene [Source:MGI (curated);Acc:MGI:1338889]	-1.39007	9.75468	-6.35438	8.78467e-05	0.00584478	1.81836
ILMN_2937735	ENSMUSG00000060477	Irak2	ENSMUSG00000060477	6	113588461	113645003	1	interleukin-1 receptor-associated kinase 2 Gene [Source:MGI (curated);Acc:MGI:2429603]	1.29025	11.0257	6.34983	8.83568e-05	0.00584478	1.81253
ILMN_2643495	NA	2900046B09Rik	NA	NA	NA	NA	NA	NA	-0.54806	14.7119	-6.34912	8.84373e-05	0.00584478	1.81162
ILMN_2812240	ENSMUSG00000040373	Cacng5	ENSMUSG00000040373	11	107735919	107776369	-1	calcium channel, voltage-dependent, gamma subunit 5 Gene [Source:MGI (curated);Acc:MGI:2157946]	-1.61862	9.3798	-6.34875	8.8478e-05	0.00584478	1.81115
ILMN_2620545	ENSMUSG00000026424	Gpr37l1	ENSMUSG00000026424	1	137056811	137064258	-1	G protein-coupled receptor 37-like 1 Gene [Source:MGI (curated);Acc:MGI:1928503]	1.75908	14.2797	6.34605	8.8784e-05	0.00584995	1.80768
ILMN_1244513	ENSMUSG00000028268	Gbp3	ENSMUSG00000028268	3	142223016	142236173	1	guanylate binding protein 3 Gene [Source:MGI (curated);Acc:MGI:1926263]	0.859865	10.4695	6.34151	8.92992e-05	0.00586886	1.80186
ILMN_2962747	ENSMUSG00000020235	Fzr1	ENSMUSG00000020235	10	80828967	80841261	-1	fizzy/cell division cycle 20 related 1 (Drosophila) Gene [Source:MGI (curated);Acc:MGI:1926790]	-0.620202	12.1776	-6.32147	9.16123e-05	0.00599296	1.77613
ILMN_2955129	NA	NA	NA	NA	NA	NA	NA	NA	-0.680198	7.66851	-6.316	9.22551e-05	0.00599296	1.7691
ILMN_2728038	NA	NA	NA	NA	NA	NA	NA	NA	1.02964	10.0582	6.31429	9.24574e-05	0.00599296	1.76689
ILMN_3105563	ENSMUSG00000060962	Dmkn	ENSMUSG00000060962	7	31548782	31566077	1	dermokine Gene [Source:MGI Symbol;Acc:MGI:1920962]	-1.25935	8.30897	-6.3128	9.2634e-05	0.00599296	1.76497
ILMN_2983714	ENSMUSG00000073705	Apitd1	ENSMUSG00000073705	4	148501230	148511738	-1	apoptosis-inducing, TAF9-like domain 1 Gene [Source:MGI (curated);Acc:MGI:1917178]	-0.77074	8.32361	-6.31278	9.26363e-05	0.00599296	1.76495
ILMN_2825109	NA	NA	NA	NA	NA	NA	NA	NA	-2.43617	9.58867	-6.31201	9.27277e-05	0.00599296	1.76396
ILMN_2808336	ENSMUSG00000054452	Aes	ENSMUSG00000054452	10	81022348	81028909	1	amino-terminal enhancer of split Gene [Source:MGI Symbol;Acc:MGI:95806]	0.857093	11.8182	6.31123	9.28201e-05	0.00599296	1.76295
ILMN_2955937	ENSMUSG00000062778	Chia	ENSMUSG00000062778	3	105916147	105935038	1	chitinase, acidic Gene [Source:MGI (curated);Acc:MGI:1932052]	-0.604386	7.4316	-6.30659	9.3373e-05	0.00601355	1.75698
ILMN_2843349	ENSMUSG00000047534	C79407	ENSMUSG00000047534	12	66233721	66273591	-1	Kinetochore-associated protein KNL-2 homolog (Mis18-binding protein 1) [Source:UniProtKB/Swiss-Prot;Acc:Q80WQ8]	-0.745289	7.71825	-6.30155	9.39772e-05	0.00603733	1.75049
ILMN_2487482	ENSMUSG00000031907	Zfp90	ENSMUSG00000031907	8	108939239	108949789	1	zinc finger protein 90 Gene [Source:MGI Symbol;Acc:MGI:104786]	-0.68484	9.82154	-6.29543	9.47171e-05	0.00606969	1.7426
ILMN_2771087	ENSMUSG00000028995	Fam126a	ENSMUSG00000028995	5	23421094	23536508	-1	family with sequence similarity 126, member A Gene [Source:MGI (curated);Acc:MGI:2149839]	-0.84344	10.0808	-6.29187	9.515e-05	0.00608226	1.73801
ILMN_1238436	ENSMUSG00000025867	Cplx2	ENSMUSG00000025867	13	54472713	54485278	1	complexin 2 Gene [Source:MGI (curated);Acc:MGI:104726]	1.03048	10.0006	6.28879	9.55266e-05	0.00609118	1.73403
ILMN_2807474	ENSMUSG00000059586	Nsmce2	ENSMUSG00000059586	15	59205802	59433238	1	non-SMC element 2 homolog (MMS21, S. cerevisiae) Gene [Source:MGI Symbol;Acc:MGI:1915751]	-0.46835	10.9935	-6.28657	9.57983e-05	0.00609339	1.73117
ILMN_2930764	ENSMUSG00000052423	B4galt3	ENSMUSG00000052423	1	173200459	173207027	1	UDP-Gal:betaGlcNAc beta 1,4-galactosyltransferase, polypeptide 3 Gene [Source:MGI (curated);Acc:MGI:1928767]	-0.583147	10.7231	-6.2777	9.68942e-05	0.00614788	1.71972
ILMN_1250403	ENSMUSG00000028005	Gucy1b3	ENSMUSG00000028005	3	81835928	81878607	-1	guanylate cyclase 1, soluble, beta 3 Gene [Source:MGI Symbol;Acc:MGI:1860604]	0.485644	9.41127	6.27412	9.73414e-05	0.00616066	1.71509
ILMN_2698046	NA	NA	NA	NA	NA	NA	NA	NA	-0.900034	12.1059	-6.2708	9.77566e-05	0.00616066	1.7108
ILMN_3099758	ENSMUSG00000029186	Pi4k2b	ENSMUSG00000029186	5	53132826	53160583	1	phosphatidylinositol 4-kinase type 2 beta Gene [Source:MGI (curated);Acc:MGI:1914323]	-0.761863	8.87974	-6.27034	9.78149e-05	0.00616066	1.7102
ILMN_2877796	ENSMUSG00000015533	Itga2	ENSMUSG00000015533	13	115626032	115722290	-1	integrin alpha 2 Gene [Source:MGI Symbol;Acc:MGI:96600]	-0.424555	7.47324	-6.26213	9.88521e-05	0.00620135	1.69958
ILMN_2591370	ENSMUSG00000021097	Clmn	ENSMUSG00000021097	12	106001324	106103286	-1	calmin Gene [Source:MGI Symbol;Acc:MGI:2136957]	0.821295	7.94676	6.25962	9.91713e-05	0.00620135	1.69634
ILMN_3161263	ENSMUSG00000045005	Fzd5	ENSMUSG00000045005	1	64780987	64784324	-1	frizzled homolog 5 (Drosophila) Gene [Source:MGI Symbol;Acc:MGI:108571]	-1.56279	10.7558	-6.25952	9.91849e-05	0.00620135	1.6962
ILMN_1216322	ENSMUSG00000027875	Hmgcs2	ENSMUSG00000027875	3	98084358	98114661	1	3-hydroxy-3-methylglutaryl-Coenzyme A synthase 2 Gene [Source:MGI (curated);Acc:MGI:101939]	-1.11351	11.4871	-6.25591	9.96457e-05	0.00621504	1.69153
ILMN_2596499	ENSMUSG00000055745	Ldoc1l	ENSMUSG00000055745	15	84386892	84387623	-1	leucine zipper, down-regulated in cancer 1-like Gene [Source:MGI Symbol;Acc:MGI:2675858]	-0.830006	11.3623	-6.25378	9.99192e-05	0.00621701	1.68877
ILMN_2696040	ENSMUSG00000024107	Lhcgr	ENSMUSG00000024107	17	89140889	89191316	-1	luteinizing hormone/choriogonadotropin receptor Gene [Source:MGI Symbol;Acc:MGI:96783]	-1.05803	7.6574	-6.24227	0.000101411	0.00629459	1.67385
ILMN_1214602	ENSMUSG00000027996	Sfrp2	ENSMUSG00000027996	3	83570243	83578238	1	secreted frizzled-related protein 2 Gene [Source:MGI (curated);Acc:MGI:108078]	-0.5957	7.73689	-6.23915	0.00010182	0.00630423	1.66979
ILMN_2601856	ENSMUSG00000045751	F730047E07Rik	ENSMUSG00000045751	4	24423598	24530097	1	RIKEN cDNA F730047E07 gene Gene [Source:MGI Symbol;Acc:MGI:2684980]	-0.801079	8.0128	-6.23734	0.000102057	0.00630423	1.66745
ILMN_2737658	ENSMUSG00000038967	Pdk2	ENSMUSG00000038967	11	94887572	94902668	-1	pyruvate dehydrogenase kinase, isoenzyme 2 Gene [Source:MGI (curated);Acc:MGI:1343087]	0.762723	9.91127	6.23487	0.000102383	0.00630917	1.66425
ILMN_3117381	ENSMUSG00000023092	Fhl1	ENSMUSG00000023092	X	53984964	54046523	1	four and a half LIM domains 1 Gene [Source:MGI (curated);Acc:MGI:1298387]	-0.573113	13.1246	-6.23243	0.000102706	0.00631396	1.66107
ILMN_2694397	ENSMUSG00000041815	Poldip3	ENSMUSG00000041815	15	82956408	82979814	-1	polymerase (DNA-directed), delta interacting protein 3 Gene [Source:MGI (curated);Acc:MGI:1921076]	-0.688832	11.1226	-6.22946	0.000103099	0.00632302	1.65722
ILMN_2646640	ENSMUSG00000043629	1700019D03Rik	ENSMUSG00000043629	1	52979168	53020104	-1	RIKEN cDNA 1700019D03 gene Gene [Source:MGI Symbol;Acc:MGI:1914330]	0.607895	8.68383	6.22643	0.000103504	0.0063327	1.65328
ILMN_2955940	ENSMUSG00000062778	Chia	ENSMUSG00000062778	3	105916147	105935038	1	chitinase, acidic Gene [Source:MGI (curated);Acc:MGI:1932052]	-0.770415	7.75822	-6.22302	0.00010396	0.00634549	1.64885
ILMN_2840313	ENSMUSG00000034689	4921530L21Rik	ENSMUSG00000034689	14	96280485	96281994	1	RIKEN cDNA 4921530L21 gene Gene [Source:MGI Symbol;Acc:MGI:1913982]	0.824384	7.5861	6.22014	0.000104347	0.00635404	1.64511
ILMN_1220124	ENSMUSG00000046961	Gpr156	ENSMUSG00000046961	16	37916539	38007613	1	G protein-coupled receptor 156 Gene [Source:MGI Symbol;Acc:MGI:2653880]	-1.01423	8.51933	-6.20732	0.000106089	0.00644484	1.62843
ILMN_1257607	ENSMUSG00000006720	Zfp184	ENSMUSG00000006720	13	22036963	22052648	1	zinc finger protein 184 (Kruppel-like) Gene [Source:MGI (curated);Acc:MGI:1922244]	-1.41111	8.71914	-6.19044	0.000108432	0.00656942	1.60642
ILMN_2677393	ENSMUSG00000024617	Camk2a	ENSMUSG00000024617	18	61085272	61147806	1	calcium/calmodulin-dependent protein kinase II alpha Gene [Source:MGI (curated);Acc:MGI:88256]	1.68718	8.63873	6.18639	0.000109002	0.00656942	1.60114
ILMN_3043178	ENSMUSG00000028441	1110017D15Rik	ENSMUSG00000028441	4	41452042	41464366	-1	RIKEN cDNA 1110017D15 gene Gene [Source:MGI Symbol;Acc:MGI:1920971]	-1.16124	8.21075	-6.18618	0.000109032	0.00656942	1.60086
ILMN_2673522	ENSMUSG00000021340	Gpld1	ENSMUSG00000021340	13	25035021	25082622	1	glycosylphosphatidylinositol specific phospholipase D1 Gene [Source:MGI (curated);Acc:MGI:106604]	1.20995	9.66936	6.18526	0.000109162	0.00656942	1.59966
ILMN_2930552	ENSMUSG00000026630	Batf3	ENSMUSG00000026630	1	192922293	192932822	1	basic leucine zipper transcription factor, ATF-like 3 Gene [Source:MGI Symbol;Acc:MGI:1925491]	-0.994716	7.81134	-6.18098	0.000109769	0.00659049	1.59408
ILMN_2927638	ENSMUSG00000029070	Mxra8	ENSMUSG00000029070	4	155213789	155218197	1	matrix-remodelling associated 8 Gene [Source:MGI (curated);Acc:MGI:1922011]	-0.715858	10.5521	-6.16983	0.000111369	0.00666477	1.57949
ILMN_3162009	ENSMUSG00000028294	1700003M02Rik	ENSMUSG00000028294	4	34635808	34677455	-1	RIKEN cDNA 1700003M02 gene Gene [Source:MGI Symbol;Acc:MGI:1916579]	-0.828331	7.87445	-6.16868	0.000111534	0.00666477	1.57799
ILMN_2598548	ENSMUSG00000007080	Pole	ENSMUSG00000007080	5	110715325	110766493	1	polymerase (DNA directed), epsilon Gene [Source:MGI (curated);Acc:MGI:1196391]	-0.693209	7.96248	-6.16455	0.000112134	0.00666477	1.57259
ILMN_1242533	ENSMUSG00000015605	Srf	ENSMUSG00000015605	17	46685284	46693124	-1	serum response factor Gene [Source:MGI Symbol;Acc:MGI:106658]	-0.624648	7.5904	-6.16451	0.00011214	0.00666477	1.57254
ILMN_3065164	ENSMUSG00000042750	Bex2	ENSMUSG00000042750	X	132601103	132602775	-1	brain expressed X-linked 2 Gene [Source:MGI (curated);Acc:MGI:1338017]	-1.1073	10.7602	-6.16339	0.000112303	0.00666477	1.57107
ILMN_2764865	ENSMUSG00000035069	Oma1	ENSMUSG00000035069	4	102986417	103044473	1	OMA1 homolog, zinc metallopeptidase (S. cerevisiae) Gene [Source:MGI (curated);Acc:MGI:1914263]	0.613659	11.1572	6.15851	0.000113017	0.00669168	1.56469
ILMN_2686594	ENSMUSG00000047786	Lix1	ENSMUSG00000047786	17	17539636	17596351	1	limb expression 1 homolog (chicken) Gene [Source:MGI (curated);Acc:MGI:1913893]	1.88634	10.7699	6.15506	0.000113525	0.00670631	1.56017
ILMN_1226688	ENSMUSG00000022040	Ephx2	ENSMUSG00000022040	14	66703214	66743337	-1	epoxide hydrolase 2, cytoplasmic Gene [Source:MGI Symbol;Acc:MGI:99500]	1.57672	10.7833	6.15306	0.00011382	0.00670833	1.55755
ILMN_1255939	ENSMUSG00000000305	Cdh4	ENSMUSG00000000305	2	179177136	179634078	1	cadherin 4 Gene [Source:MGI (curated);Acc:MGI:99218]	-1.07246	8.68088	-6.15115	0.000114104	0.0067097	1.55504
ILMN_2661971	ENSMUSG00000000594	Gm2a	ENSMUSG00000000594	11	54911617	54924400	1	GM2 ganglioside activator protein Gene [Source:MGI (curated);Acc:MGI:95762]	0.959867	14.0234	6.14575	0.000114908	0.0067415	1.54796
ILMN_1218384	ENSMUSG00000055053	Nfic	ENSMUSG00000055053	10	80858931	80893750	-1	nuclear factor I/C Gene [Source:MGI (curated);Acc:MGI:109591]	0.962912	10.4523	6.14221	0.000115438	0.00674835	1.54332
ILMN_3147259	ENSMUSG00000030069	Prok2	ENSMUSG00000030069	6	99661344	99676347	-1	prokineticin 2 Gene [Source:MGI Symbol;Acc:MGI:1354178]	-0.956352	7.59986	-6.14034	0.00011572	0.00674835	1.54086
ILMN_2606570	ENSMUSG00000052133	Sema5b	ENSMUSG00000052133	16	35541231	35664818	1	sema domain, seven thrombospondin repeats (type 1 and type 1-like), transmembrane domain (TM) and short cytoplasmic domain, (semaphorin) 5B Gene [Source:MGI (curated);Acc:MGI:107555]	-1.05027	9.81952	-6.13973	0.000115812	0.00674835	1.54006
ILMN_3149143	ENSMUSG00000021236	Entpd5	ENSMUSG00000021236	12	85714807	85749979	-1	ectonucleoside triphosphate diphosphohydrolase 5 Gene [Source:MGI (curated);Acc:MGI:1321385]	0.714763	10.7194	6.13255	0.000116899	0.00677343	1.53064
ILMN_2728431	ENSMUSG00000041598	Cdc42ep4	ENSMUSG00000041598	11	113588164	113613195	-1	CDC42 effector protein (Rho GTPase binding) 4 Gene [Source:MGI (curated);Acc:MGI:1929760]	0.631127	13.123	6.13181	0.000117012	0.00677343	1.52967
ILMN_2729745	ENSMUSG00000050447	Lypd6	ENSMUSG00000050447	2	49921982	50049084	1	LY6/PLAUR domain containing 6 Gene [Source:MGI (curated);Acc:MGI:2443848]	1.66945	10.5208	6.13167	0.000117033	0.00677343	1.52949
ILMN_3065921	ENSMUSG00000048960	Prex2	ENSMUSG00000048960	1	10983546	11288582	1	phosphatidylinositol-3,4,5-trisphosphate-dependent Rac exchange factor 2 Gene [Source:MGI Symbol;Acc:MGI:1923385]	0.778153	9.30693	6.12307	0.000118352	0.00683436	1.51819
ILMN_2901283	ENSMUSG00000025026	Add3	ENSMUSG00000025026	19	53214993	53321574	1	adducin 3 (gamma) Gene [Source:MGI Symbol;Acc:MGI:1351615]	0.789189	13.3056	6.11619	0.000119419	0.00688052	1.50914
ILMN_2600565	NA	NA	NA	NA	NA	NA	NA	NA	-0.51368	13.3501	-6.10975	0.000120427	0.00692308	1.50066
ILMN_3007758	ENSMUSG00000053007	Creb5	ENSMUSG00000053007	6	53237289	53645827	1	cAMP responsive element binding protein 5 Gene [Source:MGI Symbol;Acc:MGI:2443973]	-1.91426	9.19618	-6.10118	0.000121783	0.00698537	1.48938
ILMN_2618590	NA	NA	NA	NA	NA	NA	NA	NA	0.711082	7.7804	6.09751	0.000122369	0.00699851	1.48453
ILMN_2460179	ENSMUSG00000006764	Tph2	ENSMUSG00000006764	10	114515697	114622078	-1	tryptophan hydroxylase 2 Gene [Source:MGI (curated);Acc:MGI:2651811]	1.97553	8.86348	6.09567	0.000122663	0.00699851	1.48211
ILMN_2660409	ENSMUSG00000012126	Ubxn11	ENSMUSG00000012126	4	133658485	133683508	1	UBX domain protein 11 Gene [Source:MGI (curated);Acc:MGI:1914836]	-0.534188	8.24697	-6.09431	0.000122882	0.00699851	1.48031
ILMN_1241892	ENSMUSG00000072941	Sod3	ENSMUSG00000072941	5	52755228	52760744	1	superoxide dismutase 3, extracellular Gene [Source:MGI Symbol;Acc:MGI:103181]	0.889138	8.54127	6.09295	0.000123101	0.00699851	1.47852
ILMN_2678019	ENSMUSG00000030591	Psmd8	ENSMUSG00000030591	7	29959274	29965550	-1	proteasome (prosome, macropain) 26S subunit, non-ATPase, 8 Gene [Source:MGI Symbol;Acc:MGI:1888669]	-1.69195	9.53234	-6.08775	0.000123941	0.00702869	1.47166
ILMN_2637113	ENSMUSG00000031129	Slc9a9	ENSMUSG00000031129	9	94570328	95130864	1	solute carrier family 9 (sodium/hydrogen exchanger), member 9 Gene [Source:MGI (curated);Acc:MGI:2679732]	0.516023	9.01545	6.08628	0.000124179	0.00702869	1.46972
ILMN_2723052	ENSMUSG00000032878	Ccdc85a	ENSMUSG00000032878	11	28285685	28484324	-1	coiled-coil domain containing 85A Gene [Source:MGI (curated);Acc:MGI:2445069]	0.873107	8.98916	6.08053	0.000125117	0.00706624	1.46213
ILMN_2846255	NA	NA	NA	NA	NA	NA	NA	NA	-0.652657	10.1493	-6.07299	0.00012636	0.00710919	1.45216
ILMN_2681186	ENSMUSG00000026433	Rab7l1	ENSMUSG00000026433	1	133763801	133769464	1	RAB7, member RAS oncogene family-like 1 Gene [Source:MGI (curated);Acc:MGI:2385107]	0.655001	10.4085	6.07256	0.000126431	0.00710919	1.45159
ILMN_1212828	ENSMUSG00000062175	Tgif2	ENSMUSG00000062175	2	156665813	156681306	1	TGFB-induced factor homeobox 2 Gene [Source:MGI (curated);Acc:MGI:1915299]	-0.748302	8.0168	-6.0682	0.000127156	0.00713238	1.44583
ILMN_2972232	ENSMUSG00000030019	Fbxl14	ENSMUSG00000030019	6	119429789	119432902	1	F-box and leucine-rich repeat protein 14 Gene [Source:MGI (curated);Acc:MGI:2141676]	-0.52713	11.5235	-6.06674	0.000127399	0.00713238	1.4439
ILMN_2711329	ENSMUSG00000039963	Ccdc40	ENSMUSG00000039963	11	119089886	119126550	1	coiled-coil domain containing 40 Gene [Source:MGI (curated);Acc:MGI:2443893]	-0.784655	7.61911	-6.06267	0.000128082	0.00715503	1.43851
ILMN_1239698	ENSMUSG00000002524	Puf60	ENSMUSG00000002524	15	75900624	75911342	-1	poly-U binding splicing factor 60 Gene [Source:MGI Symbol;Acc:MGI:1915209]	-0.505411	14.2237	-6.0609	0.000128379	0.00715608	1.43617
ILMN_3162394	ENSMUSG00000017843	Ppp2r5c	ENSMUSG00000017843	12	111685518	111821271	1	protein phosphatase 2, regulatory subunit B (B56), gamma isoform Gene [Source:MGI Symbol;Acc:MGI:1349475]	0.44616	7.84891	6.05319	0.000129685	0.00721322	1.42596
ILMN_1223727	ENSMUSG00000053161	Wdr69	ENSMUSG00000053161	1	83156327	83207149	1	WD repeat domain 69 Gene [Source:MGI (curated);Acc:MGI:1923089]	-0.808493	7.91827	-6.05094	0.000130069	0.00721899	1.42297
ILMN_3129213	ENSMUSG00000025272	Tro	ENSMUSG00000025272	X	147079847	147092126	-1	trophinin Gene [Source:MGI (curated);Acc:MGI:1928994]	-1.29127	9.27619	-6.04253	0.000131515	0.00728349	1.41182
ILMN_2759144	ENSMUSG00000022483	Col2a1	ENSMUSG00000022483	15	97805402	97835126	-1	collagen, type II, alpha 1 Gene [Source:MGI (curated);Acc:MGI:88452]	-1.18516	8.44881	-6.03362	0.000133064	0.00735342	1.4
ILMN_2617820	ENSMUSG00000022092	Ppp3cc	ENSMUSG00000022092	14	70617705	70689256	-1	protein phosphatase 3, catalytic subunit, gamma isoform Gene [Source:MGI Symbol;Acc:MGI:107162]	0.52894	10.1008	6.02893	0.000133888	0.00737269	1.39377
ILMN_1235423	ENSMUSG00000016028	Celsr1	ENSMUSG00000016028	15	85729188	85864207	-1	cadherin, EGF LAG seven-pass G-type receptor 1 (flamingo homolog, Drosophila) Gene [Source:MGI Symbol;Acc:MGI:1100883]	-0.702181	7.92944	-6.02837	0.000133986	0.00737269	1.39303
ILMN_2786567	ENSMUSG00000021710	Nln	ENSMUSG00000021710	13	104813137	104899655	-1	neurolysin (metallopeptidase M3 family) Gene [Source:MGI Symbol;Acc:MGI:1923055]	0.515587	11.515	6.02298	0.000134941	0.00740937	1.38586
ILMN_1247592	NA	NA	NA	NA	NA	NA	NA	NA	0.825648	9.0834	6.01849	0.000135743	0.00743748	1.37989
ILMN_2736471	ENSMUSG00000042417	Ccno	ENSMUSG00000042417	13	113778010	113780986	1	cyclin O Gene [Source:MGI Symbol;Acc:MGI:2145534]	-2.13006	8.79339	-6.01576	0.000136232	0.00744843	1.37625
ILMN_2712675	ENSMUSG00000034210	4732418C07Rik	ENSMUSG00000034210	4	115410349	115449932	1	RIKEN cDNA 4732418C07 gene Gene [Source:MGI Symbol;Acc:MGI:2442397]	0.767805	9.7916	6.00933	0.000137391	0.00745766	1.3677
ILMN_2886896	NA	NA	NA	NA	NA	NA	NA	NA	0.588213	8.74229	6.00927	0.000137402	0.00745766	1.36763
ILMN_2798402	ENSMUSG00000035237	Lcat	ENSMUSG00000035237	8	108463451	108467282	-1	lecithin cholesterol acyltransferase Gene [Source:MGI (curated);Acc:MGI:96755]	1.5452	12.0288	6.00809	0.000137617	0.00745766	1.36604
ILMN_1225594	ENSMUSG00000039195	1110008P14Rik	ENSMUSG00000039195	2	32232617	32237458	-1	RIKEN cDNA 1110008P14 gene Gene [Source:MGI Symbol;Acc:MGI:1920987]	1.04867	11.4896	6.00463	0.000138246	0.00745766	1.36144
ILMN_2796798	NA	NA	NA	NA	NA	NA	NA	NA	1.16813	12.7905	6.0034	0.00013847	0.00745766	1.35981
ILMN_2615879	NA	Ctsf	NA	NA	NA	NA	NA	NA	0.915277	11.2633	6.00329	0.000138491	0.00745766	1.35966
ILMN_3157649	ENSMUSG00000002524	Puf60	ENSMUSG00000002524	15	75900624	75911342	-1	poly-U binding splicing factor 60 Gene [Source:MGI Symbol;Acc:MGI:1915209]	-0.455648	13.8206	-6.00237	0.00013866	0.00745766	1.35843
ILMN_2655929	ENSMUSG00000014846	Tppp3	ENSMUSG00000014846	8	107991396	107995292	-1	tubulin polymerization-promoting protein family member 3 Gene [Source:MGI Symbol;Acc:MGI:1915221]	-1.16564	9.72944	-6.00202	0.000138723	0.00745766	1.35797
ILMN_2701233	ENSMUSG00000036585	Fgf1	ENSMUSG00000036585	18	38998327	39089058	-1	fibroblast growth factor 1 Gene [Source:MGI (curated);Acc:MGI:95515]	1.11669	11.9921	5.99781	0.000139497	0.00748362	1.35235
ILMN_1224117	ENSMUSG00000024817	Uhrf2	ENSMUSG00000024817	19	30105003	30168212	1	ubiquitin-like, containing PHD and RING finger domains 2 Gene [Source:MGI (curated);Acc:MGI:1923718]	-0.918305	12.2913	-5.99488	0.000140037	0.00749693	1.34845
ILMN_2606973	ENSMUSG00000044700	Tmem201	ENSMUSG00000044700	4	149089484	149112153	-1	transmembrane protein 201 Gene [Source:MGI (curated);Acc:MGI:1196277]	0.576129	10.9503	5.99166	0.000140634	0.00750201	1.34416
ILMN_1228394	ENSMUSG00000001017	2500003M10Rik	ENSMUSG00000001017	3	90302878	90313420	-1	RIKEN cDNA 2500003M10 gene Gene [Source:MGI Symbol;Acc:MGI:1913761]	-0.494418	13.9959	-5.99122	0.000140716	0.00750201	1.34357
ILMN_2730425	ENSMUSG00000030592	Ryr1	ENSMUSG00000030592	7	29788363	29910170	-1	ryanodine receptor 1, skeletal muscle Gene [Source:MGI Symbol;Acc:MGI:99659]	-0.653019	7.69896	-5.98316	0.000142224	0.00756672	1.33281
ILMN_2884869	ENSMUSG00000026594	Ralgps2	ENSMUSG00000026594	1	158738253	158869664	-1	Ral GEF with PH domain and SH3 binding motif 2 Gene [Source:MGI Symbol;Acc:MGI:1925505]	-0.651356	8.31865	-5.97679	0.000143428	0.00761041	1.32429
ILMN_2967576	ENSMUSG00000020444	Guk1	ENSMUSG00000020444	11	58997377	59005318	-1	guanylate kinase 1 Gene [Source:MGI (curated);Acc:MGI:95871]	0.764122	13.0917	5.97468	0.000143828	0.00761041	1.32148
ILMN_2754148	ENSMUSG00000030203	Dusp16	ENSMUSG00000030203	6	134665491	134742646	-1	dual specificity phosphatase 16 Gene [Source:MGI (curated);Acc:MGI:1917936]	-1.03777	10.3452	-5.97413	0.000143934	0.00761041	1.32074
ILMN_2441534	ENSMUSG00000024033	Rsph1	ENSMUSG00000024033	17	31391969	31414252	-1	radial spoke head 1 homolog (Chlamydomonas) Gene [Source:MGI Symbol;Acc:MGI:1194909]	-1.27441	10.1629	-5.97135	0.000144464	0.00762277	1.31703
ILMN_2721789	ENSMUSG00000035506	Slc12a8	ENSMUSG00000035506	16	33517414	33664221	1	solute carrier family 12 (potassium/chloride transporters), member 8 Gene [Source:MGI (curated);Acc:MGI:2443672]	-0.618567	7.78792	-5.96539	0.000145608	0.00764228	1.30906
ILMN_2783226	ENSMUSG00000028640	Tcfap2c	ENSMUSG00000028640	2	172375093	172384122	1	transcription factor AP-2, gamma Gene [Source:MGI (curated);Acc:MGI:106032]	-1.68433	9.3279	-5.96435	0.000145811	0.00764228	1.30766
ILMN_2595519	ENSMUSG00000056394	Lig1	ENSMUSG00000056394	7	13862632	13896782	1	ligase I, DNA, ATP-dependent Gene [Source:MGI (curated);Acc:MGI:101789]	-1.08526	9.31868	-5.96356	0.000145963	0.00764228	1.3066
ILMN_2631097	ENSMUSG00000005370	Msh6	ENSMUSG00000005370	17	88374424	88390403	1	mutS homolog 6 (E. coli) Gene [Source:MGI Symbol;Acc:MGI:1343961]	-0.8428	10.6892	-5.96325	0.000146023	0.00764228	1.30619
ILMN_2622255	ENSMUSG00000028664	Ephb2	ENSMUSG00000028664	4	136203454	136391903	-1	Eph receptor B2 Gene [Source:MGI (curated);Acc:MGI:99611]	-1.10049	8.40496	-5.9597	0.000146712	0.00766273	1.30143
ILMN_2855928	ENSMUSG00000022783	Spag6	ENSMUSG00000022783	16	16753109	16829549	-1	sperm associated antigen 6 Gene [Source:MGI (curated);Acc:MGI:1354388]	-1.56771	8.75094	-5.95647	0.000147342	0.00767999	1.29711
ILMN_1256423	NA	Ranbp3l	NA	NA	NA	NA	NA	NA	1.16571	11.1432	5.94374	0.000149852	0.00778481	1.28004
ILMN_3129160	NA	NA	NA	NA	NA	NA	NA	NA	0.673578	7.8352	5.9432	0.000149958	0.00778481	1.27933
ILMN_2589318	ENSMUSG00000009739	Pou6f1	ENSMUSG00000009739	15	100405750	100430415	-1	POU domain, class 6, transcription factor 1 Gene [Source:MGI Symbol;Acc:MGI:102935]	-0.820927	11.3613	-5.93467	0.000151667	0.00784091	1.26788
ILMN_2925350	NA	NA	NA	NA	NA	NA	NA	NA	0.459455	12.4046	5.93413	0.000151778	0.00784091	1.26715
ILMN_2689540	ENSMUSG00000056938	Acbd4	ENSMUSG00000056938	11	102962996	102973514	1	acyl-Coenzyme A binding domain containing 4 Gene [Source:MGI (curated);Acc:MGI:1914381]	0.795325	9.99202	5.93226	0.000152155	0.00784091	1.26464
ILMN_2966104	ENSMUSG00000006205	Htra1	ENSMUSG00000006205	7	138079625	138129174	1	HtrA serine peptidase 1 Gene [Source:MGI (curated);Acc:MGI:1929076]	1.45879	14.5267	5.93174	0.00015226	0.00784091	1.26395
ILMN_1249886	ENSMUSG00000039097	Rln1	ENSMUSG00000039097	19	29406245	29409160	-1	relaxin 1 Gene [Source:MGI Symbol;Acc:MGI:97931]	-1.34351	8.56654	-5.92924	0.000152768	0.00785135	1.26058
ILMN_2741538	ENSMUSG00000022553	Maf1	ENSMUSG00000022553	15	76181724	76184810	1	MAF1 homolog (S. cerevisiae) Gene [Source:MGI (curated);Acc:MGI:1916127]	-0.481738	13.2596	-5.92756	0.000153108	0.00785313	1.25833
ILMN_2655577	ENSMUSG00000038644	Pold1	ENSMUSG00000038644	7	51788116	51804219	-1	polymerase (DNA directed), delta 1, catalytic subunit Gene [Source:MGI (curated);Acc:MGI:97741]	-0.922895	9.60452	-5.92602	0.000153422	0.00785357	1.25626
ILMN_2610650	ENSMUSG00000049411	6030446N20Rik	ENSMUSG00000049411	18	12139812	12279989	-1	RIKEN cDNA 6030446N20 gene Gene [Source:MGI Symbol;Acc:MGI:2442435]	0.628738	8.32677	5.91347	0.000156008	0.00797005	1.23938
ILMN_2595091	ENSMUSG00000044231	Nhlrc1	ENSMUSG00000044231	13	47108943	47110148	-1	NHL repeat containing 1 Gene [Source:MGI Symbol;Acc:MGI:2145264]	0.88716	10.6736	5.91037	0.000156653	0.00798711	1.23521
ILMN_3089725	ENSMUSG00000022865	Cxadr	ENSMUSG00000022865	16	78301741	78360030	1	coxsackie virus and adenovirus receptor Gene [Source:MGI (curated);Acc:MGI:1201679]	-0.583001	7.37728	-5.90121	0.000158577	0.00806921	1.22288
ILMN_1227352	ENSMUSG00000053441	Adamts19	ENSMUSG00000053441	18	58996418	59213332	1	a disintegrin-like and metallopeptidase (reprolysin type) with thrombospondin type 1 motif, 19 Gene [Source:MGI Symbol;Acc:MGI:2442875]	-0.774034	7.47621	-5.89135	0.000160678	0.00815999	1.20958
ILMN_3163211	ENSMUSG00000020895	Tmem107	ENSMUSG00000020895	11	68884308	68886795	1	transmembrane protein 107 Gene [Source:MGI (curated);Acc:MGI:1914160]	-0.950279	10.104	-5.88343	0.000162387	0.00822517	1.19889
ILMN_2795791	ENSMUSG00000028420	Tmem38b	ENSMUSG00000028420	4	53838917	53874891	1	transmembrane protein 38B Gene [Source:MGI (curated);Acc:MGI:1098718]	0.8002	11.1767	5.88244	0.000162602	0.00822517	1.19755
ILMN_2642313	ENSMUSG00000061374	Fiz1	ENSMUSG00000061374	7	4958662	4966254	-1	Flt3 interacting zinc finger protein 1 Gene [Source:MGI Symbol;Acc:MGI:1344336]	-0.539104	10.7581	-5.88025	0.000163078	0.00823305	1.19459
ILMN_2594139	ENSMUSG00000018451	6330403K07Rik	ENSMUSG00000018451	11	70845451	70847015	-1		-0.82902	13.8239	-5.86849	0.000165663	0.00834101	1.1787
ILMN_2659426	ENSMUSG00000021508	Cxcl14	ENSMUSG00000021508	13	56390008	56397752	-1	chemokine (C-X-C motif) ligand 14 Gene [Source:MGI Symbol;Acc:MGI:1888514]	1.76542	11.9788	5.8655	0.000166326	0.00834101	1.17466
ILMN_3149680	ENSMUSG00000066892	Fbxl12	ENSMUSG00000066892	9	20422562	20449211	-1	F-box and leucine-rich repeat protein 12 Gene [Source:MGI (curated);Acc:MGI:1354738]	-0.714462	9.79511	-5.8653	0.000166371	0.00834101	1.17439
ILMN_2652711	ENSMUSG00000022415	Syngr1	ENSMUSG00000022415	15	79921764	79949931	1	synaptogyrin 1 Gene [Source:MGI (curated);Acc:MGI:1328323]	0.508093	8.39876	5.86382	0.000166702	0.00834101	1.17238
ILMN_3001616	ENSMUSG00000031146	Plp2	ENSMUSG00000031146	X	7245067	7248516	-1	proteolipid protein 2 Gene [Source:MGI (curated);Acc:MGI:1298382]	-0.811626	8.85442	-5.8632	0.00016684	0.00834101	1.17155
ILMN_1257078	ENSMUSG00000025103	Btbd1	ENSMUSG00000025103	7	88938404	88974350	-1	BTB (POZ) domain containing 1 Gene [Source:MGI Symbol;Acc:MGI:1933765]	0.535884	13.3269	5.86157	0.000167205	0.00834305	1.16934
ILMN_1215898	ENSMUSG00000042606	Hirip3	ENSMUSG00000042606	7	134005486	134008891	1	HIRA interacting protein 3 Gene [Source:MGI (curated);Acc:MGI:2142364]	-0.913214	9.62926	-5.85999	0.000167558	0.00834446	1.16721
ILMN_3002872	ENSMUSG00000052738	Suclg1	ENSMUSG00000052738	6	73198376	73226901	1	succinate-CoA ligase, GDP-forming, alpha subunit Gene [Source:MGI (curated);Acc:MGI:1927234]	0.670143	13.583	5.857	0.000168231	0.00834989	1.16315
ILMN_1236796	ENSMUSG00000021645	Smn1	ENSMUSG00000021645	13	100894807	100907645	1	survival motor neuron 1 Gene [Source:MGI (curated);Acc:MGI:109257]	-0.71407	11.6869	-5.85616	0.000168421	0.00834989	1.16202
ILMN_2599214	ENSMUSG00000031824	6430548M08Rik	ENSMUSG00000031824	8	122638052	122689206	1	RIKEN cDNA 6430548M08 gene Gene [Source:MGI Symbol;Acc:MGI:2443793]	0.919152	9.95787	5.85518	0.000168642	0.00834989	1.16069
ILMN_1231503	ENSMUSG00000022186	Oxct1	ENSMUSG00000022186	15	3976383	4105344	1	3-oxoacid CoA transferase 1 Gene [Source:MGI (curated);Acc:MGI:1914291]	0.913535	13.4618	5.84702	0.000170497	0.00842549	1.14963
ILMN_2720911	ENSMUSG00000048029	Eno4	ENSMUSG00000048029	19	59017916	59045889	1	enolase 4 Gene [Source:MGI Symbol;Acc:MGI:2441717]	-1.03226	7.84061	-5.84557	0.00017083	0.00842574	1.14766
ILMN_2746738	ENSMUSG00000006205	Htra1	ENSMUSG00000006205	7	138079625	138129174	1	HtrA serine peptidase 1 Gene [Source:MGI (curated);Acc:MGI:1929076]	1.37677	14.727	5.84396	0.000171198	0.00842771	1.14549
ILMN_2863264	ENSMUSG00000078429	Ctdsp2	ENSMUSG00000078429	10	126415773	126437016	1	CTD (carboxy-terminal domain, RNA polymerase II, polypeptide A) small phosphatase 2 Gene [Source:MGI Symbol;Acc:MGI:1098748]	-0.706103	12.6596	-5.83449	0.000173388	0.00851921	1.13264
ILMN_1229827	ENSMUSG00000029534	St7	ENSMUSG00000029534	6	17642933	17893025	1	suppression of tumorigenicity 7 Gene [Source:MGI (curated);Acc:MGI:1927450]	-0.500057	8.84849	-5.82851	0.000174785	0.00855778	1.12452
ILMN_2728539	ENSMUSG00000032705	Exd2	ENSMUSG00000032705	12	81564225	81599104	1	exonuclease 3'-5' domain containing 2 Gene [Source:MGI Symbol;Acc:MGI:1922485]	-0.500379	11.454	-5.82829	0.000174839	0.00855778	1.12421
ILMN_2870329	ENSMUSG00000035954	Dock4	ENSMUSG00000035954	12	41172640	41573073	1	dedicator of cytokinesis 4 Gene [Source:MGI Symbol;Acc:MGI:1918006]	0.721849	10.2598	5.82335	0.000176003	0.00859836	1.1175
ILMN_2999007	ENSMUSG00000078676	Casc3	ENSMUSG00000078676	11	98666219	98695128	1	cancer susceptibility candidate 3 Gene [Source:MGI (curated);Acc:MGI:2179723]	-0.807368	12.2311	-5.81805	0.000177261	0.00864342	1.1103
ILMN_2684261	ENSMUSG00000022369	Mtbp	ENSMUSG00000022369	15	55388963	55457977	1	Mdm2, transformed 3T3 cell double minute p53 binding protein Gene [Source:MGI Symbol;Acc:MGI:2146005]	-0.629139	9.07944	-5.81527	0.000177926	0.00865942	1.10651
ILMN_1224250	NA	NA	NA	NA	NA	NA	NA	NA	-0.689627	10.3791	-5.81358	0.00017833	0.00866264	1.10422
ILMN_2719296	ENSMUSG00000027668	Mfn1	ENSMUSG00000027668	3	32428387	32478161	1	mitofusin 1 Gene [Source:MGI (curated);Acc:MGI:1914664]	0.46418	12.319	5.81128	0.000178885	0.00867107	1.10108
ILMN_1231632	ENSMUSG00000028640	Tcfap2c	ENSMUSG00000028640	2	172375093	172384122	1	transcription factor AP-2, gamma Gene [Source:MGI (curated);Acc:MGI:106032]	-0.742332	7.9581	-5.81006	0.000179178	0.00867107	1.09942
ILMN_2705349	ENSMUSG00000047037	Nipa1	ENSMUSG00000047037	7	63232937	63275324	-1	non imprinted in Prader-Willi/Angelman syndrome 1 homolog (human) Gene [Source:MGI (curated);Acc:MGI:2442058]	0.442044	12.4262	5.80183	0.000181173	0.00873338	1.08822
ILMN_2686593	ENSMUSG00000047786	Lix1	ENSMUSG00000047786	17	17539636	17596351	1	limb expression 1 homolog (chicken) Gene [Source:MGI (curated);Acc:MGI:1913893]	1.88049	10.2644	5.80041	0.000181521	0.00873338	1.08629
ILMN_2999748	ENSMUSG00000020817	Rabep1	ENSMUSG00000020817	11	70658265	70756607	1	rabaptin, RAB GTPase binding effector protein 1 Gene [Source:MGI (curated);Acc:MGI:1860236]	0.786751	10.4634	5.8004	0.000181524	0.00873338	1.08627
ILMN_3158135	ENSMUSG00000001227	Sema6b	ENSMUSG00000001227	17	56262508	56279766	-1	sema domain, transmembrane domain (TM), and cytoplasmic domain, (semaphorin) 6B Gene [Source:MGI Symbol;Acc:MGI:1202889]	0.694154	8.90532	5.79917	0.000181825	0.00873338	1.08459
ILMN_3009463	ENSMUSG00000023348	Trip6	ENSMUSG00000023348	5	137751127	137755435	-1	thyroid hormone receptor interactor 6 Gene [Source:MGI Symbol;Acc:MGI:1343458]	-1.00203	10.6276	-5.79659	0.000182458	0.00874081	1.08108
ILMN_2734212	ENSMUSG00000028076	Cd1d1	ENSMUSG00000028076	3	86799756	86803363	-1	CD1d1 antigen Gene [Source:MGI (curated);Acc:MGI:107674]	-1.11288	8.637	-5.795	0.000182851	0.00874081	1.0789
ILMN_2782082	ENSMUSG00000022108	Itm2b	ENSMUSG00000022108	14	73762219	73785096	-1	integral membrane protein 2B Gene [Source:MGI Symbol;Acc:MGI:1309517]	0.606115	13.5956	5.79329	0.000183273	0.00874081	1.07657
ILMN_2648973	ENSMUSG00000005698	Ctcf	ENSMUSG00000005698	8	108160468	108206822	1	CCCTC-binding factor Gene [Source:MGI (curated);Acc:MGI:109447]	-0.475144	10.4668	-5.79301	0.00018334	0.00874081	1.0762
ILMN_2643032	ENSMUSG00000031482	Slc25a15	ENSMUSG00000031482	8	23486027	23508961	-1	solute carrier family 25 (mitochondrial carrier ornithine transporter), member 15 Gene [Source:MGI Symbol;Acc:MGI:1342274]	0.840856	10.0747	5.78046	0.000186472	0.00887321	1.05907
ILMN_2665535	ENSMUSG00000038156	Spon1	ENSMUSG00000038156	7	120909512	121186884	1	spondin 1, (f-spondin) extracellular matrix protein Gene [Source:MGI (curated);Acc:MGI:2385287]	-0.555681	7.74407	-5.77816	0.000187052	0.00887321	1.05593
ILMN_2803399	ENSMUSG00000026355	Mcm6	ENSMUSG00000026355	1	130228168	130256207	-1	minichromosome maintenance deficient 6 (MIS5 homolog, S. pombe) (S. cerevisiae) Gene [Source:MGI Symbol;Acc:MGI:1298227]	-1.46839	9.2244	-5.77739	0.000187247	0.00887321	1.05488
ILMN_2999354	NA	NA	NA	NA	NA	NA	NA	NA	-0.656307	7.87899	-5.77627	0.000187532	0.00887321	1.05334
ILMN_2479290	ENSMUSG00000024778	Fas	ENSMUSG00000024778	19	34365199	34402260	1	Fas (TNF receptor superfamily member 6) Gene [Source:MGI Symbol;Acc:MGI:95484]	-0.84518	8.34633	-5.77503	0.000187844	0.00887321	1.05166
ILMN_2758452	ENSMUSG00000020737	Hn1	ENSMUSG00000020737	11	115358667	115375701	-1	hematological and neurological expressed sequence 1 Gene [Source:MGI (curated);Acc:MGI:1096361]	-0.830983	9.21663	-5.77251	0.000188486	0.00888722	1.0482
ILMN_3112011	ENSMUSG00000030203	Dusp16	ENSMUSG00000030203	6	134665491	134742646	-1	dual specificity phosphatase 16 Gene [Source:MGI (curated);Acc:MGI:1917936]	-1.25556	11.2788	-5.77016	0.000189084	0.00889908	1.045
ILMN_2602538	ENSMUSG00000027217	Tspan18	ENSMUSG00000027217	2	93041917	93174662	-1	tetraspanin 18 Gene [Source:MGI (curated);Acc:MGI:1917186]	-0.87081	8.35267	-5.75277	0.000193587	0.00908517	1.02119
ILMN_1256175	ENSMUSG00000051285	Pcmtd1	ENSMUSG00000051285	1	7079231	7163707	1	protein-L-isoaspartate (D-aspartate) O-methyltransferase domain containing 1 Gene [Source:MGI Symbol;Acc:MGI:2441773]	0.563602	9.55075	5.75217	0.000193745	0.00908517	1.02037
ILMN_2911760	ENSMUSG00000036352	Ubac1	ENSMUSG00000036352	2	25854063	25877267	-1	ubiquitin associated domain containing 1 Gene [Source:MGI (curated);Acc:MGI:1920995]	0.723861	11.3366	5.74662	0.000195206	0.00911344	1.01277
ILMN_1245994	ENSMUSG00000031328	Flna	ENSMUSG00000031328	X	71468800	71495159	-1	filamin, alpha Gene [Source:MGI (curated);Acc:MGI:95556]	-0.9163	9.78589	-5.74517	0.00019559	0.00911344	1.01078
ILMN_2971744	ENSMUSG00000026496	Parp1	ENSMUSG00000026496	1	182499055	182531130	1	poly (ADP-ribose) polymerase family, member 1 Gene [Source:MGI Symbol;Acc:MGI:1340806]	-0.506258	11.0094	-5.74456	0.000195751	0.00911344	1.00995
ILMN_2921698	ENSMUSG00000041650	Pcca	ENSMUSG00000041650	14	122933546	123290322	1	propionyl-Coenzyme A carboxylase, alpha polypeptide Gene [Source:MGI (curated);Acc:MGI:97499]	0.461876	11.0122	5.74425	0.000195833	0.00911344	1.00952
ILMN_2764309	ENSMUSG00000018648	Dusp14	ENSMUSG00000018648	11	83861543	83882763	-1	dual specificity phosphatase 14 Gene [Source:MGI (curated);Acc:MGI:1927168]	-0.670042	8.1834	-5.74317	0.000196122	0.00911344	1.00803
ILMN_2744492	NA	NA	NA	NA	NA	NA	NA	NA	1.02242	12.263	5.73719	0.000197717	0.00917098	0.999839
ILMN_2460745	ENSMUSG00000021222	Dcaf4	ENSMUSG00000021222	12	84867033	84882865	1	DDB1 and CUL4 associated factor 4 Gene [Source:MGI Symbol;Acc:MGI:1921078]	-0.536876	9.86238	-5.73519	0.000198254	0.00917932	0.997095
ILMN_2631098	ENSMUSG00000005370	Msh6	ENSMUSG00000005370	17	88374424	88390403	1	mutS homolog 6 (E. coli) Gene [Source:MGI Symbol;Acc:MGI:1343961]	-0.732425	10.8662	-5.73234	0.000199023	0.00919342	0.993175
ILMN_1241866	ENSMUSG00000032503	Arpp21	ENSMUSG00000032503	9	111967595	112138442	-1	cyclic AMP-regulated phosphoprotein, 21 Gene [Source:MGI (curated);Acc:MGI:107562]	1.01735	10.1484	5.73141	0.000199274	0.00919342	0.991903
ILMN_2713285	ENSMUSG00000023092	Fhl1	ENSMUSG00000023092	X	53984964	54046523	1	four and a half LIM domains 1 Gene [Source:MGI (curated);Acc:MGI:1298387]	-0.553766	13.0829	-5.72704	0.000200459	0.00919384	0.985899
ILMN_1221257	ENSMUSG00000033488	BC026585	ENSMUSG00000033488	1	159388711	159419191	1	Quinone oxidoreductase-like protein 2 (EC 1.-.-.-) [Source:UniProtKB/Swiss-Prot;Acc:Q3UNZ8]	1.27513	10.2435	5.72701	0.000200469	0.00919384	0.985853
ILMN_2628892	ENSMUSG00000033065	Pfkm	ENSMUSG00000033065	15	97939000	97962872	1	phosphofructokinase, muscle Gene [Source:MGI Symbol;Acc:MGI:97548]	0.72275	14.6995	5.72609	0.000200719	0.00919384	0.984592
ILMN_2707017	ENSMUSG00000003585	Sec14l2	ENSMUSG00000003585	11	3997042	4023418	-1	SEC14-like 2 (S. cerevisiae) Gene [Source:MGI (curated);Acc:MGI:1915065]	0.882214	9.50642	5.72502	0.000201011	0.00919384	0.98312
ILMN_1247646	ENSMUSG00000044927	H1fx	ENSMUSG00000044927	6	87930415	87931631	-1	H1 histone family, member X Gene [Source:MGI (curated);Acc:MGI:2685307]	-0.79929	9.06031	-5.72479	0.000201072	0.00919384	0.982814
ILMN_3085946	ENSMUSG00000046962	Zfp295	ENSMUSG00000046962	16	98168599	98183786	-1	zinc finger protein 295 Gene [Source:MGI Symbol;Acc:MGI:1927240]	-0.930567	9.55954	-5.71792	0.000202957	0.0092584	0.973368
ILMN_2667805	ENSMUSG00000026817	Ak1	ENSMUSG00000026817	2	32477278	32502325	1	adenylate kinase 1 Gene [Source:MGI (curated);Acc:MGI:87977]	1.00385	10.3623	5.71703	0.000203204	0.0092584	0.972138
ILMN_2859032	ENSMUSG00000051335	Gfod1	ENSMUSG00000051335	13	43290888	43399541	-1	glucose-fructose oxidoreductase domain containing 1 Gene [Source:MGI Symbol;Acc:MGI:2145304]	0.799587	9.11128	5.70927	0.000205359	0.00934003	0.961462
ILMN_3067780	ENSMUSG00000020166	Cnot2	ENSMUSG00000020166	10	115922222	116018557	-1	CCR4-NOT transcription complex, subunit 2 Gene [Source:MGI Symbol;Acc:MGI:1919318]	-0.493157	11.4116	-5.70711	0.000205961	0.00935086	0.9585
ILMN_3162184	ENSMUSG00000028330	Ncbp1	ENSMUSG00000028330	4	46151485	46185275	1	nuclear cap binding protein subunit 1 Gene [Source:MGI (curated);Acc:MGI:1891840]	-0.389779	9.88031	-5.70506	0.000206537	0.00936047	0.955674
ILMN_2660136	ENSMUSG00000021176	2610021K21Rik	ENSMUSG00000021176	12	100955741	101121652	-1	RIKEN cDNA 2610021K21 gene Gene [Source:MGI Symbol;Acc:MGI:1926017]	-0.634199	7.61792	-5.70054	0.000207812	0.00940168	0.949445
ILMN_2780489	ENSMUSG00000026526	Fh1	ENSMUSG00000026526	1	177530505	177555766	-1	fumarate hydratase 1 Gene [Source:MGI (curated);Acc:MGI:95530]	0.71188	12.5166	5.69909	0.000208224	0.00940373	0.947445
ILMN_1212794	ENSMUSG00000019188	H13	ENSMUSG00000019188	2	152495197	152534406	1	histocompatibility 13 Gene [Source:MGI (curated);Acc:MGI:95886]	-0.677698	9.31869	-5.69	0.000210818	0.00950417	0.934915
ILMN_2657356	ENSMUSG00000056394	Lig1	ENSMUSG00000056394	7	13862632	13896782	1	ligase I, DNA, ATP-dependent Gene [Source:MGI (curated);Acc:MGI:101789]	-0.557077	7.69263	-5.68615	0.000211927	0.00953298	0.929601
ILMN_2933022	ENSMUSG00000030701	Plekhb1	ENSMUSG00000030701	7	107791406	107810928	-1	pleckstrin homology domain containing, family B (evectins) member 1 Gene [Source:MGI (curated);Acc:MGI:1351469]	1.40342	12.8838	5.68442	0.000212426	0.00953298	0.92722
ILMN_2623947	NA	NA	NA	NA	NA	NA	NA	NA	0.892276	8.7975	5.68393	0.000212569	0.00953298	0.926539
ILMN_2929553	ENSMUSG00000027881	Prpf38b	ENSMUSG00000027881	3	108705585	108714645	-1	PRP38 pre-mRNA processing factor 38 (yeast) domain containing B Gene [Source:MGI (curated);Acc:MGI:1914171]	-0.702754	9.80314	-5.67245	0.000215924	0.00965261	0.910692
ILMN_2588995	ENSMUSG00000036943	Rab8b	ENSMUSG00000036943	9	66691479	66767494	-1	RAB8B, member RAS oncogene family Gene [Source:MGI Symbol;Acc:MGI:2442982]	-1.0127	11.8984	-5.67223	0.000215988	0.00965261	0.910388
ILMN_2959253	ENSMUSG00000055809	6030429G01Rik	ENSMUSG00000055809	7	4474535	4484055	-1	RIKEN cDNA 6030429G01 gene Gene [Source:MGI Symbol;Acc:MGI:3588207]	-1.0549	8.2445	-5.66117	0.000219276	0.00978251	0.895097
ILMN_3085841	ENSMUSG00000029381	Shroom3	ENSMUSG00000029381	5	93112461	93394785	1	shroom family member 3 Gene [Source:MGI Symbol;Acc:MGI:1351655]	-0.888024	7.83269	-5.65612	0.000220797	0.00978617	0.888098
ILMN_1212619	ENSMUSG00000031647	Mfap3l	ENSMUSG00000031647	8	63111624	63155526	1	microfibrillar-associated protein 3-like Gene [Source:MGI (curated);Acc:MGI:1918556]	1.18331	10.2913	5.65576	0.000220905	0.00978617	0.887604
ILMN_1252400	ENSMUSG00000024776	Stambpl1	ENSMUSG00000024776	19	34266719	34314823	1	STAM binding protein like 1 Gene [Source:MGI (curated);Acc:MGI:1923880]	0.706721	9.89263	5.65496	0.000221147	0.00978617	0.886494
ILMN_2617305	ENSMUSG00000024869	Nudt8	ENSMUSG00000024869	19	4000580	4005816	1	nudix (nucleoside diphosphate linked moiety X)-type motif 8 Gene [Source:MGI (curated);Acc:MGI:1913637]	1.16551	9.87182	5.65441	0.000221312	0.00978617	0.885739
ILMN_1254010	ENSMUSG00000028126	Pip5k1a	ENSMUSG00000028126	3	94862452	94910852	-1	phosphatidylinositol-4-phosphate 5-kinase, type 1 alpha Gene [Source:MGI (curated);Acc:MGI:107929]	-0.795934	11.3798	-5.65325	0.000221665	0.00978617	0.884123
ILMN_2758803	ENSMUSG00000068299	1700019G17Rik	ENSMUSG00000068299	6	85849045	85854878	-1	RIKEN cDNA 1700019G17 gene Gene [Source:MGI Symbol;Acc:MGI:1922791]	0.710224	10.5898	5.65208	0.00022202	0.00978617	0.882507
ILMN_3160683	NA	NA	NA	NA	NA	NA	NA	NA	-0.51746	7.78665	-5.65207	0.000222023	0.00978617	0.88249
ILMN_2621697	ENSMUSG00000020333	Acsl6	ENSMUSG00000020333	11	54117300	54178258	1	acyl-CoA synthetase long-chain family member 6 Gene [Source:MGI (curated);Acc:MGI:894291]	1.55235	10.849	5.65004	0.00022264	0.00979654	0.879683
ILMN_2970532	ENSMUSG00000026669	Mcm10	ENSMUSG00000026669	2	4910760	4933837	-1	minichromosome maintenance deficient 10 (S. cerevisiae) Gene [Source:MGI (curated);Acc:MGI:1917274]	-1.12705	8.42259	-5.64664	0.000223678	0.00982538	0.874973
ILMN_1240716	ENSMUSG00000016984	Etaa1	ENSMUSG00000016984	11	17838759	17853878	-1	Ewing's tumor-associated antigen 1 Gene [Source:MGI (curated);Acc:MGI:1915395]	-0.90219	10.1012	-5.63954	0.000225862	0.00989822	0.865134
ILMN_3096933	ENSMUSG00000000934	Top1mt	ENSMUSG00000000934	15	75487465	75509230	-1	DNA topoisomerase 1, mitochondrial Gene [Source:MGI (curated);Acc:MGI:1920210]	0.381928	9.60054	5.63736	0.000226539	0.00989822	0.862103
ILMN_2690873	NA	NA	NA	NA	NA	NA	NA	NA	-0.44106	11.3834	-5.63651	0.000226803	0.00989822	0.860927
ILMN_2739295	ENSMUSG00000032540	Abhd5	ENSMUSG00000032540	9	122260726	122290642	1	abhydrolase domain containing 5 Gene [Source:MGI (curated);Acc:MGI:1914719]	0.820838	11.062	5.63627	0.000226877	0.00989822	0.860596
ILMN_1226261	ENSMUSG00000022217	Fam158a	ENSMUSG00000022217	14	56200362	56204119	-1	family with sequence similarity 158, member A Gene [Source:MGI Symbol;Acc:MGI:1934682]	1.02955	10.276	5.62924	0.000229076	0.00996782	0.85083
ILMN_2769285	ENSMUSG00000001227	Sema6b	ENSMUSG00000001227	17	56262508	56279766	-1	sema domain, transmembrane domain (TM), and cytoplasmic domain, (semaphorin) 6B Gene [Source:MGI Symbol;Acc:MGI:1202889]	0.953572	9.35127	5.62809	0.000229435	0.00996782	0.849243
ILMN_2623591	ENSMUSG00000037032	Apbb1	ENSMUSG00000037032	7	112707000	112729735	-1	amyloid beta (A4) precursor protein-binding, family B, member 1 Gene [Source:MGI Symbol;Acc:MGI:107765]	0.670095	10.9094	5.62746	0.000229636	0.00996782	0.848358
ILMN_2666690	ENSMUSG00000038545	Cul7	ENSMUSG00000038545	17	46787286	46801313	1	cullin 7 Gene [Source:MGI (curated);Acc:MGI:1913765]	-0.561887	11.6742	-5.62235	0.000231249	0.0100124	0.841268
ILMN_1251426	ENSMUSG00000025959	Klf7	ENSMUSG00000025959	1	64076021	64168856	-1	Kruppel-like factor 7 (ubiquitous) Gene [Source:MGI (curated);Acc:MGI:1935151]	-1.08266	12.8733	-5.62175	0.000231442	0.0100124	0.840425
ILMN_1213456	ENSMUSG00000021094	Dhrs7	ENSMUSG00000021094	12	73751398	73765793	-1	dehydrogenase/reductase (SDR family) member 7 Gene [Source:MGI Symbol;Acc:MGI:1913625]	1.17419	12.5977	5.61641	0.000233142	0.0100476	0.833013
ILMN_2732627	ENSMUSG00000034453	Polr3b	ENSMUSG00000034453	10	84085182	84189922	1	polymerase (RNA) III (DNA directed) polypeptide B Gene [Source:MGI Symbol;Acc:MGI:1917678]	-0.592616	10.3405	-5.61374	0.000234	0.0100476	0.829292
ILMN_2589359	ENSMUSG00000020843	Timm22	ENSMUSG00000020843	11	76220454	76229794	1	translocase of inner mitochondrial membrane 22 homolog (yeast) Gene [Source:MGI (curated);Acc:MGI:1929742]	-0.439228	7.57154	-5.61363	0.000234034	0.0100476	0.829146
ILMN_2650447	ENSMUSG00000063564	Col23a1	ENSMUSG00000063564	11	51103422	51397420	1	collagen, type XXIII, alpha 1 Gene [Source:MGI (curated);Acc:MGI:2653243]	0.684741	8.96278	5.6124	0.00023443	0.0100476	0.827434
ILMN_2935838	ENSMUSG00000045751	F730047E07Rik	ENSMUSG00000045751	4	24423598	24530097	1	RIKEN cDNA F730047E07 gene Gene [Source:MGI Symbol;Acc:MGI:2684980]	-0.77495	8.11116	-5.61215	0.00023451	0.0100476	0.827088
ILMN_2512206	ENSMUSG00000029364	Wsb2	ENSMUSG00000029364	5	117807313	117828610	1	WD repeat and SOCS box-containing 2 Gene [Source:MGI (curated);Acc:MGI:2144041]	0.600803	12.599	5.61187	0.000234601	0.0100476	0.826695
ILMN_2686700	ENSMUSG00000041828	Abca8a	ENSMUSG00000041828	11	109886948	109957292	-1	ATP-binding cassette, sub-family A (ABC1), member 8a Gene [Source:MGI (curated);Acc:MGI:2386846]	-0.815082	8.11845	-5.60934	0.000235418	0.0100658	0.823174
ILMN_2963432	ENSMUSG00000024773	Atg2a	ENSMUSG00000024773	19	6241668	6262335	1	ATG2 autophagy related 2 homolog A (S. cerevisiae) Gene [Source:MGI (curated);Acc:MGI:1916291]	-0.488485	10.1435	-5.60501	0.000236821	0.010109	0.817156
ILMN_1257579	ENSMUSG00000030091	Nup210	ENSMUSG00000030091	6	90963062	91066823	-1	nucleoporin 210 Gene [Source:MGI (curated);Acc:MGI:1859555]	-0.831906	10.2978	-5.60325	0.000237396	0.0101158	0.814701
ILMN_1253268	ENSMUSG00000003354	Ccdc65	ENSMUSG00000003354	15	98538625	98553757	1	coiled-coil domain containing 65 Gene [Source:MGI Symbol;Acc:MGI:2146001]	-0.479614	7.90977	-5.60211	0.000237768	0.0101158	0.813115
ILMN_1224996	ENSMUSG00000000632	Sez6	ENSMUSG00000000632	11	77744302	77792550	1	seizure related gene 6 Gene [Source:MGI (curated);Acc:MGI:104745]	-1.03632	8.52538	-5.59884	0.000238841	0.010138	0.808556
ILMN_2794460	ENSMUSG00000039804	Ncoa5	ENSMUSG00000039804	2	164825857	164860367	-1	nuclear receptor coactivator 5 Gene [Source:MGI (curated);Acc:MGI:2385165]	-0.592668	10.5276	-5.59811	0.000239079	0.010138	0.807546
ILMN_2982965	ENSMUSG00000026134	Prim2	ENSMUSG00000026134	1	33510659	33726600	-1	DNA primase, p58 subunit Gene [Source:MGI Symbol;Acc:MGI:97758]	-0.777431	9.5324	-5.59498	0.00024011	0.0101586	0.803186
ILMN_2592834	ENSMUSG00000038580	Sct	ENSMUSG00000038580	7	148464229	148465005	-1	secretin Gene [Source:MGI Symbol;Acc:MGI:99466]	-0.535399	8.11522	-5.59374	0.000240523	0.0101586	0.801446
ILMN_2731260	ENSMUSG00000002781	Tmem143	ENSMUSG00000002781	7	53152311	53172783	1	transmembrane protein 143 Gene [Source:MGI (curated);Acc:MGI:1917459]	0.985472	8.79015	5.59305	0.000240751	0.0101586	0.800487
ILMN_1227043	NA	NA	NA	NA	NA	NA	NA	NA	0.911747	8.87895	5.59124	0.000241353	0.0101673	0.79796
ILMN_3096144	ENSMUSG00000004040	Stat3	ENSMUSG00000004040	11	100746412	100800854	-1	signal transducer and activator of transcription 3 Gene [Source:MGI (curated);Acc:MGI:103038]	-0.832062	9.84422	-5.58532	0.000243326	0.0102176	0.789713
ILMN_2620573	ENSMUSG00000024777	Ppp2r5b	ENSMUSG00000024777	19	6227765	6235872	-1	protein phosphatase 2, regulatory subunit B (B56), beta isoform Gene [Source:MGI (curated);Acc:MGI:2388480]	0.662432	9.55101	5.58453	0.00024359	0.0102176	0.788615
ILMN_1213855	ENSMUSG00000027963	Extl2	ENSMUSG00000027963	3	115710380	115731934	1	exostoses (multiple)-like 2 Gene [Source:MGI (curated);Acc:MGI:1889574]	0.479791	12.6407	5.58311	0.000244067	0.0102176	0.786634
ILMN_2846254	ENSMUSG00000056204	Pgpep1	ENSMUSG00000056204	8	73173784	73183567	-1	pyroglutamyl-peptidase I Gene [Source:MGI Symbol;Acc:MGI:1913772]	-0.874149	9.46317	-5.5829	0.000244138	0.0102176	0.786337
ILMN_2668114	ENSMUSG00000028609	Magoh	ENSMUSG00000028609	4	107552360	107560029	1	mago-nashi homolog, proliferation-associated (Drosophila) Gene [Source:MGI (curated);Acc:MGI:1330312]	-0.444454	10.8178	-5.57974	0.000245205	0.0102456	0.78192
ILMN_2675672	NA	NA	NA	NA	NA	NA	NA	NA	0.807144	10.0819	5.57776	0.000245873	0.0102568	0.779164
ILMN_2872896	ENSMUSG00000042707	Dnali1	ENSMUSG00000042707	4	124732582	124742947	-1	dynein, axonemal, light intermediate polypeptide 1 Gene [Source:MGI (curated);Acc:MGI:1922813]	-0.849244	8.15099	-5.5544	0.000253929	0.0105748	0.746505
ILMN_2888539	NA	NA	NA	NA	NA	NA	NA	NA	-0.537197	7.7696	-5.55329	0.000254319	0.0105748	0.744951
ILMN_2473531	ENSMUSG00000041417	Pik3r1	ENSMUSG00000041417	13	102450716	102538172	-1	phosphatidylinositol 3-kinase, regulatory subunit, polypeptide 1 (p85 alpha) Gene [Source:MGI Symbol;Acc:MGI:97583]	0.868195	12.4473	5.54941	0.000255687	0.0106145	0.739517
ILMN_2688306	ENSMUSG00000027641	Rbl1	ENSMUSG00000027641	2	156971629	157030270	-1	retinoblastoma-like 1 (p107) Gene [Source:MGI (curated);Acc:MGI:103300]	-0.783026	8.46404	-5.54771	0.000256287	0.0106223	0.737142
ILMN_1221981	ENSMUSG00000029433	Diablo	ENSMUSG00000029433	5	123959774	123974185	-1	diablo homolog (Drosophila) Gene [Source:MGI (curated);Acc:MGI:1913843]	-0.542343	11.9678	-5.54337	0.000257833	0.0106691	0.731049
ILMN_2678355	ENSMUSG00000048218	Amigo2	ENSMUSG00000048218	15	97074575	97077718	-1	adhesion molecule with Ig like domain 2 Gene [Source:MGI Symbol;Acc:MGI:2145995]	1.2454	10.4436	5.54198	0.000258328	0.0106724	0.729104
ILMN_2716622	ENSMUSG00000053137	Mapk11	ENSMUSG00000053137	15	88972917	88980036	-1	mitogen-activated protein kinase 11 Gene [Source:MGI Symbol;Acc:MGI:1338024]	-0.426905	8.99561	-5.5366	0.000260257	0.0107349	0.721565
ILMN_2734181	ENSMUSG00000027605	Acss2	ENSMUSG00000027605	2	155343684	155411460	1	acyl-CoA synthetase short-chain family member 2 Gene [Source:MGI (curated);Acc:MGI:1890410]	0.773399	13.1636	5.53295	0.000261578	0.0107721	0.716438
ILMN_1259182	ENSMUSG00000021340	Gpld1	ENSMUSG00000021340	13	25035021	25082622	1	glycosylphosphatidylinositol specific phospholipase D1 Gene [Source:MGI (curated);Acc:MGI:106604]	1.17083	10.014	5.51967	0.000266435	0.0109545	0.697797
ILMN_2695415	NA	NA	NA	NA	NA	NA	NA	NA	-0.656364	8.42739	-5.51662	0.000267563	0.0109833	0.693516
ILMN_1240537	ENSMUSG00000032503	Arpp21	ENSMUSG00000032503	9	111967595	112138442	-1	cyclic AMP-regulated phosphoprotein, 21 Gene [Source:MGI (curated);Acc:MGI:107562]	1.15665	12.3789	5.51484	0.000268224	0.0109929	0.691015
ILMN_1377924	NA	NA	NA	NA	NA	NA	NA	NA	0.607055	14.474	5.50993	0.00027006	0.0110505	0.684102
ILMN_2981167	ENSMUSG00000045932	Ifit2	ENSMUSG00000045932	19	34625184	34650909	1	interferon-induced protein with tetratricopeptide repeats 2 Gene [Source:MGI (curated);Acc:MGI:99449]	-1.02413	8.45432	-5.50769	0.0002709	0.0110673	0.680953
ILMN_3052632	ENSMUSG00000024140	Epas1	ENSMUSG00000024140	17	87153482	87230921	1	endothelial PAS domain protein 1 Gene [Source:MGI Symbol;Acc:MGI:109169]	1.61331	9.65085	5.50616	0.000271474	0.0110731	0.678808
ILMN_2938154	ENSMUSG00000001508	Sgca	ENSMUSG00000001508	11	94824105	94837641	-1	sarcoglycan, alpha (dystrophin-associated glycoprotein) Gene [Source:MGI (curated);Acc:MGI:894698]	0.562301	7.44285	5.5048	0.000271987	0.0110765	0.676897
ILMN_1233064	NA	NA	NA	NA	NA	NA	NA	NA	-0.819277	11.1917	-5.50139	0.000273278	0.0111114	0.672098
ILMN_3003018	ENSMUSG00000057816	1700007G11Rik	ENSMUSG00000057816	5	98758373	99231038	1	RIKEN cDNA 1700007G11 gene Gene [Source:MGI Symbol;Acc:MGI:1916571]	-1.19657	8.26722	-5.50025	0.000273711	0.0111114	0.670493
ILMN_2664455	ENSMUSG00000039278	Pcsk1n	ENSMUSG00000039278	X	7496948	7501536	1	proprotein convertase subtilisin/kexin type 1 inhibitor Gene [Source:MGI (curated);Acc:MGI:1353431]	0.993199	10.3531	5.4956	0.000275487	0.0111571	0.663936
ILMN_2449449	ENSMUSG00000058291	Zfp68	ENSMUSG00000058291	5	139045844	139060989	-1	zinc finger protein 68 Gene [Source:MGI (curated);Acc:MGI:1344427]	-0.722437	9.01806	-5.49503	0.000275704	0.0111571	0.66314
ILMN_3052781	ENSMUSG00000040740	Slc25a34	ENSMUSG00000040740	4	141174739	141179736	-1	solute carrier family 25, member 34 Gene [Source:MGI (curated);Acc:MGI:2686215]	1.18525	10.0503	5.49157	0.000277035	0.011178	0.658258
ILMN_3003501	ENSMUSG00000029182	1700001C02Rik	ENSMUSG00000029182	5	30768420	30786461	1	RIKEN cDNA 1700001C02 gene Gene [Source:MGI Symbol;Acc:MGI:1922684]	-0.956946	8.23316	-5.49143	0.00027709	0.011178	0.658057
ILMN_2680142	ENSMUSG00000027712	Anxa5	ENSMUSG00000027712	3	36347847	36374765	-1	annexin A5 Gene [Source:MGI (curated);Acc:MGI:106008]	0.911099	12.7764	5.48907	0.000277999	0.0111971	0.654737
ILMN_1239808	ENSMUSG00000032184	Lysmd2	ENSMUSG00000032184	9	75473548	75485578	1	LysM, putative peptidoglycan-binding, domain containing 2 Gene [Source:MGI Symbol;Acc:MGI:1917332]	0.812206	9.37735	5.48234	0.000280615	0.011282	0.645246
ILMN_2712454	ENSMUSG00000026894	Morn5	ENSMUSG00000026894	2	35904978	35935238	1	MORN repeat containing 5 Gene [Source:MGI (curated);Acc:MGI:1922745]	-1.13088	8.02288	-5.48139	0.000280985	0.011282	0.643911
ILMN_2709179	ENSMUSG00000036611	Eepd1	ENSMUSG00000036611	9	25289132	25411695	1	endonuclease/exonuclease/phosphatase family domain containing 1 Gene [Source:MGI (curated);Acc:MGI:1914734]	-1.2163	9.75536	-5.47666	0.000282844	0.0113389	0.637226
ILMN_2777019	ENSMUSG00000005883	Spo11	ENSMUSG00000005883	2	172803201	172819077	1	sporulation protein, meiosis-specific, SPO11 homolog (S. cerevisiae) Gene [Source:MGI (curated);Acc:MGI:1349669]	-0.518712	7.4292	-5.47423	0.000283802	0.0113509	0.633799
ILMN_2622829	NA	NA	NA	NA	NA	NA	NA	NA	-0.415263	11.1106	-5.47366	0.000284027	0.0113509	0.632997
ILMN_2741132	ENSMUSG00000040681	Hmgn1	ENSMUSG00000040681	16	96342225	96349336	-1	high mobility group nucleosomal binding domain 1 Gene [Source:MGI (curated);Acc:MGI:96120]	-0.536147	14.1773	-5.47172	0.000284797	0.0113528	0.630251
ILMN_2612895	NA	C2	NA	NA	NA	NA	NA	NA	0.818181	10.4677	5.47131	0.000284958	0.0113528	0.62968
ILMN_2470333	ENSMUSG00000032376	Usp3	ENSMUSG00000032376	9	66362444	66440949	-1	ubiquitin specific peptidase 3 Gene [Source:MGI (curated);Acc:MGI:2152450]	-0.473706	9.50266	-5.46578	0.000287162	0.0114026	0.621869
ILMN_2911307	ENSMUSG00000035829	Gm347	ENSMUSG00000035829	2	28302320	28311028	1	predicted gene 347 Gene [Source:MGI Symbol;Acc:MGI:2685193]	-0.512378	10.1096	-5.46539	0.000287321	0.0114026	0.621308
ILMN_2807016	ENSMUSG00000058254	Tspan7	ENSMUSG00000058254	X	10062284	10173731	1	tetraspanin 7 Gene [Source:MGI (curated);Acc:MGI:1298407]	0.578197	15.3733	5.46157	0.000288855	0.0114026	0.615909
ILMN_2704134	NA	NA	NA	NA	NA	NA	NA	NA	-0.808477	10.83	-5.46131	0.000288958	0.0114026	0.615549
ILMN_1217241	ENSMUSG00000055652	Klhl25	ENSMUSG00000055652	7	82993268	83019016	1	kelch-like 25 (Drosophila) Gene [Source:MGI Symbol;Acc:MGI:2668031]	-0.419819	8.75648	-5.46131	0.000288959	0.0114026	0.615546
ILMN_2868457	ENSMUSG00000032352	Lrrc1	ENSMUSG00000032352	9	77278630	77392677	-1	leucine rich repeat containing 1 Gene [Source:MGI Symbol;Acc:MGI:2442313]	-0.488332	8.3785	-5.4606	0.000289245	0.0114026	0.614544
ILMN_1248367	ENSMUSG00000057880	Abat	ENSMUSG00000057880	16	8513522	8621661	1	4-aminobutyrate aminotransferase Gene [Source:MGI (curated);Acc:MGI:2443582]	0.745323	14.1668	5.46043	0.000289315	0.0114026	0.614298
ILMN_3160626	ENSMUSG00000022219	Cideb	ENSMUSG00000022219	14	56372882	56377295	-1	cell death-inducing DNA fragmentation factor, alpha subunit-like effector B Gene [Source:MGI (curated);Acc:MGI:1270844]	1.34206	9.70131	5.45921	0.000289805	0.0114045	0.612582
ILMN_3022492	ENSMUSG00000055053	Nfic	ENSMUSG00000055053	10	80858931	80893750	-1	nuclear factor I/C Gene [Source:MGI (curated);Acc:MGI:109591]	0.719211	8.80628	5.45573	0.000291218	0.0114426	0.607651
ILMN_2627350	ENSMUSG00000028609	Magoh	ENSMUSG00000028609	4	107552360	107560029	1	mago-nashi homolog, proliferation-associated (Drosophila) Gene [Source:MGI (curated);Acc:MGI:1330312]	-0.447079	10.0714	-5.45387	0.000291975	0.0114548	0.60502
ILMN_3133352	ENSMUSG00000029591	Ung	ENSMUSG00000029591	5	114580395	114589332	1	uracil DNA glycosylase Gene [Source:MGI (curated);Acc:MGI:109352]	-0.765413	8.95922	-5.45157	0.000292912	0.011474	0.60177
ILMN_2653265	ENSMUSG00000073422	H2-Ke6	ENSMUSG00000073422	17	34162979	34165002	-1	H2-K region expressed gene 6 Gene [Source:MGI Symbol;Acc:MGI:95911]	-0.648669	13.0547	-5.44573	0.00029531	0.0115351	0.593506
ILMN_2644496	ENSMUSG00000026473	Glul	ENSMUSG00000026473	1	155747074	155756853	1	glutamate-ammonia ligase (glutamine synthetase) Gene [Source:MGI (curated);Acc:MGI:95739]	1.26006	9.93273	5.44496	0.000295627	0.0115351	0.592418
ILMN_2681232	ENSMUSG00000064215	Ifi27l1	ENSMUSG00000064215	12	104672421	104678449	1	interferon, alpha-inducible protein 27 like 1 Gene [Source:MGI (curated);Acc:MGI:1277180]	1.06227	11.4966	5.44451	0.000295817	0.0115351	0.591767
ILMN_3125606	ENSMUSG00000064215	Ifi27l1	ENSMUSG00000064215	12	104672421	104678449	1	interferon, alpha-inducible protein 27 like 1 Gene [Source:MGI (curated);Acc:MGI:1277180]	1.21338	12.1792	5.44295	0.00029646	0.0115426	0.589567
ILMN_2696418	NA	NA	NA	NA	NA	NA	NA	NA	-0.68565	7.60838	-5.44087	0.000297325	0.0115534	0.586611
ILMN_1231264	ENSMUSG00000041028	Ghitm	ENSMUSG00000041028	14	37935137	37948484	-1	growth hormone inducible transmembrane protein Gene [Source:MGI Symbol;Acc:MGI:1913342]	0.927634	11.5203	5.44012	0.000297635	0.0115534	0.585556
ILMN_2884968	ENSMUSG00000022724	Mina	ENSMUSG00000022724	16	59471601	59492287	1	myc induced nuclear antigen Gene [Source:MGI (curated);Acc:MGI:1914264]	0.872156	9.17607	5.43691	0.000298976	0.0115879	0.580999
ILMN_2609412	ENSMUSG00000028126	Pip5k1a	ENSMUSG00000028126	3	94862452	94910852	-1	phosphatidylinositol-4-phosphate 5-kinase, type 1 alpha Gene [Source:MGI (curated);Acc:MGI:107929]	-0.614531	9.65095	-5.43102	0.000301446	0.0116661	0.572655
ILMN_1232561	ENSMUSG00000015843	Rxrg	ENSMUSG00000015843	1	169528515	169569754	1	retinoid X receptor gamma Gene [Source:MGI (curated);Acc:MGI:98216]	-0.847861	8.35369	-5.42621	0.000303483	0.0117113	0.565829
ILMN_2749747	ENSMUSG00000035439	Haus8	ENSMUSG00000035439	8	73772460	73796833	-1	4HAUS augmin-like complex, subunit 8 Gene [Source:MGI (curated);Acc:MGI:1923728]	-0.490663	8.77117	-5.42495	0.000304018	0.0117113	0.564042
ILMN_3123120	ENSMUSG00000034681	Rnps1	ENSMUSG00000034681	17	24551620	24562840	1	ribonucleic acid binding protein S1 Gene [Source:MGI Symbol;Acc:MGI:97960]	-0.853955	11.3879	-5.42465	0.000304144	0.0117113	0.563621
ILMN_2765593	ENSMUSG00000056598	Lrrc48	ENSMUSG00000056598	11	60166831	60207843	1	leucine rich repeat containing 48 Gene [Source:MGI (curated);Acc:MGI:1921915]	-0.643149	8.02231	-5.42397	0.000304438	0.0117113	0.562645
ILMN_1254409	ENSMUSG00000046876	Atxn1	ENSMUSG00000046876	13	45650262	46060345	-1	ataxin 1 Gene [Source:MGI Symbol;Acc:MGI:104783]	-0.447913	11.0606	-5.42065	0.000305854	0.0117482	0.557939
ILMN_2736380	ENSMUSG00000027186	Elf5	ENSMUSG00000027186	2	103251870	103291146	1	E74-like factor 5 Gene [Source:MGI (curated);Acc:MGI:1335079]	1.50613	8.80568	5.41679	0.000307515	0.0117781	0.552447
ILMN_1240598	ENSMUSG00000047181	Samd14	ENSMUSG00000047181	11	94871193	94887401	1	sterile alpha motif domain containing 14 Gene [Source:MGI (curated);Acc:MGI:2384945]	-0.732184	12.409	-5.41671	0.000307549	0.0117781	0.552335
ILMN_1246285	ENSMUSG00000044461	Shisa2	ENSMUSG00000044461	14	60244145	60250495	1	shisa homolog 2 (Xenopus laevis) Gene [Source:MGI Symbol;Acc:MGI:2444716]	-0.81526	8.57024	-5.4149	0.000308327	0.0117903	0.549771
ILMN_2648292	NA	H3f3b	NA	NA	NA	NA	NA	NA	-0.859889	13.958	-5.40922	0.000310794	0.0118554	0.541691
ILMN_1248222	ENSMUSG00000049657	Zbtb5	ENSMUSG00000049657	4	45004114	45025284	-1	zinc finger and BTB domain containing 5 Gene [Source:MGI (curated);Acc:MGI:1924601]	-0.622205	10.1428	-5.40885	0.000310953	0.0118554	0.541172
ILMN_1260389	ENSMUSG00000003872	Lin7b	ENSMUSG00000003872	7	52623261	52625953	-1	lin-7 homolog B (C. elegans) Gene [Source:MGI (curated);Acc:MGI:1330858]	0.867511	8.4373	5.40117	0.000314322	0.0119506	0.530246
ILMN_1221822	NA	Rbm12	NA	NA	NA	NA	NA	NA	-0.561442	9.22383	-5.40104	0.000314379	0.0119506	0.530061
ILMN_2753342	ENSMUSG00000021613	Hapln1	ENSMUSG00000021613	13	89680394	89751242	1	hyaluronan and proteoglycan link protein 1 Gene [Source:MGI Symbol;Acc:MGI:1337006]	1.78896	10.23	5.3895	0.000319514	0.0121278	0.513634
ILMN_1235500	NA	NA	NA	NA	NA	NA	NA	NA	-0.843252	10.1424	-5.38036	0.000323646	0.012264	0.500602
ILMN_2742042	ENSMUSG00000030717	Nupr1	ENSMUSG00000030717	7	133766763	133770524	-1	nuclear protein 1 Gene [Source:MGI (curated);Acc:MGI:1891834]	2.12073	10.7344	5.37946	0.000324056	0.012264	0.499319
ILMN_2932692	ENSMUSG00000021743	Fezf2	ENSMUSG00000021743	14	13174616	13178342	-1	Fez family zinc finger 2 Gene [Source:MGI Symbol;Acc:MGI:1859823]	-0.968947	9.61475	-5.3777	0.000324858	0.0122763	0.496811
ILMN_3040710	ENSMUSG00000021087	Rtn1	ENSMUSG00000021087	12	73312739	73510041	-1	reticulon 1 Gene [Source:MGI (curated);Acc:MGI:1933947]	-1.01609	11.2104	-5.37595	0.000325659	0.0122874	0.494315
ILMN_2707710	NA	Rbm12	NA	NA	NA	NA	NA	NA	-0.606416	9.91578	-5.37497	0.00032611	0.0122874	0.492912
ILMN_1217225	ENSMUSG00000030301	Ccdc91	ENSMUSG00000030301	6	147424393	147581134	1	coiled-coil domain containing 91 Gene [Source:MGI (curated);Acc:MGI:1914265]	0.569937	9.10704	5.37311	0.000326965	0.0123016	0.490254
ILMN_2965641	NA	NA	NA	NA	NA	NA	NA	NA	-0.577231	10.3796	-5.36752	0.000329548	0.0123807	0.482274
ILMN_1235234	ENSMUSG00000024889	Rce1	ENSMUSG00000024889	19	4623007	4625617	-1	RCE1 homolog, prenyl protein peptidase (S. cerevisiae) Gene [Source:MGI Symbol;Acc:MGI:1336895]	-0.639798	10.2849	-5.36355	0.000331394	0.0124319	0.47661
ILMN_2692952	NA	NA	NA	NA	NA	NA	NA	NA	-0.755756	8.2859	-5.35576	0.000335052	0.0125508	0.465475
ILMN_2639271	ENSMUSG00000028187	Rpf1	ENSMUSG00000028187	3	146169312	146184372	-1	ribosome production factor 1 homolog (S. cerevisiae) Gene [Source:MGI Symbol;Acc:MGI:1917535]	-0.387921	11.8259	-5.35455	0.000335622	0.0125538	0.46375
ILMN_2842654	ENSMUSG00000028391	Wdr31	ENSMUSG00000028391	4	62109687	62131930	-1	WD repeat domain 31 Gene [Source:MGI (curated);Acc:MGI:1918604]	-0.425025	7.63858	-5.3453	0.000340031	0.0126964	0.450513
ILMN_2640082	ENSMUSG00000024403	Atp6v1g2	ENSMUSG00000024403	17	35370605	35375712	1	ATPase, H+ transporting, lysosomal V1 subunit G2 Gene [Source:MGI (curated);Acc:MGI:1913487]	0.495778	7.41999	5.34449	0.000340421	0.0126964	0.44935
ILMN_2647179	ENSMUSG00000026058	Khdrbs2	ENSMUSG00000026058	1	32229572	32715128	1	KH domain containing, RNA binding, signal transduction associated 2 Gene [Source:MGI Symbol;Acc:MGI:2159649]	-0.57803	7.95731	-5.34154	0.000341839	0.0127308	0.445134
ILMN_2870864	ENSMUSG00000027188	Pamr1	ENSMUSG00000027188	2	102390169	102483198	1	peptidase domain containing associated with muscle regeneration 1 Gene [Source:MGI (curated);Acc:MGI:2445082]	1.34759	10.7978	5.33969	0.000342735	0.0127369	0.442477
ILMN_1217670	ENSMUSG00000047115	D330028D13Rik	ENSMUSG00000047115	6	49317738	49339904	1	RIKEN cDNA D330028D13 gene Gene [Source:MGI Symbol;Acc:MGI:2442161]	-0.869645	8.0398	-5.33896	0.000343089	0.0127369	0.441431
ILMN_2921303	NA	Tyms-ps	NA	NA	NA	NA	NA	NA	-0.837586	9.15738	-5.33813	0.00034349	0.0127369	0.440246
ILMN_1221568	ENSMUSG00000055612	Cdca7	ENSMUSG00000055612	2	72314216	72324950	1	cell division cycle associated 7 Gene [Source:MGI (curated);Acc:MGI:1914203]	-0.905491	10.3878	-5.33242	0.000346271	0.0128215	0.432068
ILMN_3093089	ENSMUSG00000041459	Tardbp	ENSMUSG00000041459	4	147986491	148001128	-1	TAR DNA binding protein Gene [Source:MGI (curated);Acc:MGI:2387629]	-1.32305	9.65723	-5.32945	0.00034773	0.012857	0.427801
ILMN_2629648	NA	NA	NA	NA	NA	NA	NA	NA	-0.631936	10.5209	-5.32823	0.000348327	0.0128606	0.42606
ILMN_1228822	ENSMUSG00000029790	Tsga14	ENSMUSG00000029790	6	30603457	30643749	-1	testis specific gene A14 Gene [Source:MGI (curated);Acc:MGI:1891414]	-0.533458	9.46428	-5.32722	0.000348828	0.0128606	0.424603
ILMN_2636169	ENSMUSG00000020451	Limk2	ENSMUSG00000020451	11	3243386	3309238	-1	LIM motif-containing protein kinase 2 Gene [Source:MGI (curated);Acc:MGI:1197517]	-0.628585	10.3709	-5.32597	0.000349445	0.012863	0.422812
ILMN_2977624	NA	NA	NA	NA	NA	NA	NA	NA	-0.699311	10.6054	-5.32387	0.000350485	0.012863	0.419796
ILMN_2662054	ENSMUSG00000046093	Hpcal4	ENSMUSG00000046093	4	122860470	122871944	1	hippocalcin-like 4 Gene [Source:MGI (curated);Acc:MGI:2157521]	2.00488	9.80572	5.32335	0.000350741	0.012863	0.419055
ILMN_2418426	ENSMUSG00000027663	Zmat3	ENSMUSG00000027663	3	32233720	32264600	-1	zinc finger matrin type 3 Gene [Source:MGI (curated);Acc:MGI:1195270]	0.755816	11.2064	5.32219	0.000351315	0.012863	0.417396
ILMN_2941430	ENSMUSG00000015748	Prpf3	ENSMUSG00000015748	3	95634047	95659808	-1	PRP3 pre-mRNA processing factor 3 homolog (yeast) Gene [Source:MGI (curated);Acc:MGI:1918017]	-0.480873	8.3015	-5.32163	0.000351594	0.012863	0.416591
ILMN_2914744	ENSMUSG00000020737	Hn1	ENSMUSG00000020737	11	115358667	115375701	-1	hematological and neurological expressed sequence 1 Gene [Source:MGI (curated);Acc:MGI:1096361]	-1.12993	12.5466	-5.3208	0.000352009	0.012863	0.415396
ILMN_2978163	ENSMUSG00000027618	Nfs1	ENSMUSG00000027618	2	155904665	155969922	-1	nitrogen fixation gene 1 (S. cerevisiae) Gene [Source:MGI (curated);Acc:MGI:1316706]	0.656554	11.1161	5.32002	0.000352397	0.012863	0.414277
ILMN_2725698	ENSMUSG00000040373	Cacng5	ENSMUSG00000040373	11	107735919	107776369	-1	calcium channel, voltage-dependent, gamma subunit 5 Gene [Source:MGI (curated);Acc:MGI:2157946]	-1.22065	8.88948	-5.31699	0.000353912	0.0129	0.409925
ILMN_1246153	NA	NA	NA	NA	NA	NA	NA	NA	-1.57666	11.369	-5.3151	0.000354859	0.0129162	0.407215
ILMN_2676481	ENSMUSG00000033917	Gde1	ENSMUSG00000033917	7	125832059	125849292	-1	glycerophosphodiester phosphodiesterase 1 Gene [Source:MGI (curated);Acc:MGI:1891827]	0.586109	13.2411	5.31379	0.00035552	0.0129219	0.405326
ILMN_1252963	NA	NA	NA	NA	NA	NA	NA	NA	0.579338	8.71028	5.31037	0.000357241	0.0129577	0.400427
ILMN_2594768	NA	NA	NA	NA	NA	NA	NA	NA	0.808259	9.93659	5.3095	0.000357682	0.0129577	0.399175
ILMN_1254628	ENSMUSG00000022112	Gpc5	ENSMUSG00000022112	14	115491848	116923659	1	glypican 5 Gene [Source:MGI Symbol;Acc:MGI:1194894]	1.53694	12.9763	5.30884	0.000358018	0.0129577	0.398222
ILMN_2669461	ENSMUSG00000022641	Bbx	ENSMUSG00000022641	16	50191957	50432503	-1	bobby sox homolog (Drosophila) Gene [Source:MGI (curated);Acc:MGI:1917758]	-0.780972	9.30389	-5.30713	0.000358886	0.0129709	0.395766
ILMN_2906948	ENSMUSG00000037533	Rapgef6	ENSMUSG00000037533	11	54336349	54512787	1	Rap guanine nucleotide exchange factor (GEF) 6 Gene [Source:MGI (curated);Acc:MGI:2384761]	-0.752601	7.78078	-5.30201	0.0003615	0.013047	0.388404
ILMN_2666487	ENSMUSG00000030079	Ruvbl1	ENSMUSG00000030079	6	88415403	88447566	1	RuvB-like protein 1 Gene [Source:MGI (curated);Acc:MGI:1928760]	-0.77408	10.41	-5.29704	0.000364055	0.0131208	0.381258
ILMN_2705777	ENSMUSG00000004032	Gstm5	ENSMUSG00000004032	3	107698818	107701602	1	glutathione S-transferase, mu 5 Gene [Source:MGI Symbol;Acc:MGI:1309466]	0.868051	14.118	5.29522	0.000364998	0.0131364	0.378634
ILMN_2698107	ENSMUSG00000057561	Eif1a	ENSMUSG00000057561	18	46757387	46768827	1	eukaryotic translation initiation factor 1A Gene [Source:MGI Symbol;Acc:MGI:95298]	-1.44845	11.152	-5.2926	0.000366358	0.0131668	0.374862
ILMN_1246139	ENSMUSG00000037625	Cldn11	ENSMUSG00000037625	3	31048868	31063246	1	claudin 11 Gene [Source:MGI (curated);Acc:MGI:106925]	3.82428	12.5026	5.28977	0.000367828	0.0131956	0.370798
ILMN_2826881	NA	NA	NA	NA	NA	NA	NA	NA	-1.04385	8.61805	-5.28909	0.000368184	0.0131956	0.369817
ILMN_1214998	ENSMUSG00000016194	Hsd11b1	ENSMUSG00000016194	1	195047824	195090248	-1	hydroxysteroid 11-beta dehydrogenase 1 Gene [Source:MGI (curated);Acc:MGI:103562]	1.66449	12.5937	5.28656	0.000369512	0.0132247	0.366164
ILMN_1226325	NA	NA	NA	NA	NA	NA	NA	NA	0.641894	9.93703	5.28467	0.0003705	0.0132406	0.363454
ILMN_1243593	NA	NA	NA	NA	NA	NA	NA	NA	-0.574315	10.9162	-5.28375	0.000370986	0.0132406	0.362123
ILMN_3062267	ENSMUSG00000072949	Acot1	ENSMUSG00000072949	12	85350448	85358621	1	acyl-CoA thioesterase 1 Gene [Source:MGI Symbol;Acc:MGI:1349396]	-1.16514	11.8278	-5.2776	0.000374243	0.013325	0.353255
ILMN_2431046	ENSMUSG00000036352	Ubac1	ENSMUSG00000036352	2	25854063	25877267	-1	ubiquitin associated domain containing 1 Gene [Source:MGI (curated);Acc:MGI:1920995]	0.691339	10.6576	5.27732	0.000374389	0.013325	0.35286
ILMN_2757993	NA	NA	NA	NA	NA	NA	NA	NA	0.739264	9.97664	5.27592	0.000375136	0.0133332	0.350835
ILMN_2651526	ENSMUSG00000039738	Btbd12	ENSMUSG00000039738	16	3979105	4001680	-1	BTB (POZ) domain containing 12 Gene [Source:MGI (curated);Acc:MGI:106299]	-0.635594	10.4615	-5.27475	0.000375763	0.013337	0.349143
ILMN_1246560	ENSMUSG00000049303	Syt12	ENSMUSG00000049303	19	4445908	4477447	-1	synaptotagmin XII Gene [Source:MGI (curated);Acc:MGI:2159601]	1.09053	8.69633	5.27202	0.00037722	0.0133645	0.345216
ILMN_1247614	ENSMUSG00000047205	Dusp18	ENSMUSG00000047205	11	3795243	3801299	1	dual specificity phosphatase 18 Gene [Source:MGI (curated);Acc:MGI:1922469]	-0.589664	8.59971	-5.27087	0.00037784	0.0133645	0.343549
ILMN_3163490	ENSMUSG00000039988	Ankrd13c	ENSMUSG00000039988	3	157610430	157669797	1	ankyrin repeat domain 13c Gene [Source:MGI Symbol;Acc:MGI:2139746]	0.510554	8.16138	5.27039	0.000378098	0.0133645	0.342856
ILMN_2449157	ENSMUSG00000035678	Tnfsf9	ENSMUSG00000035678	17	57244808	57247180	1	tumor necrosis factor (ligand) superfamily, member 9 Gene [Source:MGI Symbol;Acc:MGI:1101058]	-0.567131	7.44395	-5.26853	0.000379099	0.0133815	0.340174
ILMN_2664660	ENSMUSG00000035936	Aldh5a1	ENSMUSG00000035936	13	24999448	25029530	-1	aldhehyde dehydrogenase family 5, subfamily A1 Gene [Source:MGI (curated);Acc:MGI:2441982]	0.803216	10.6795	5.26158	0.000382866	0.0134873	0.330141
ILMN_2733314	ENSMUSG00000021719	Rgs7bp	ENSMUSG00000021719	13	105737233	105845010	-1	regulator of G-protein signalling 7 binding protein Gene [Source:MGI Symbol;Acc:MGI:106334]	1.19582	11.7733	5.26077	0.000383307	0.0134873	0.328973
ILMN_1237631	ENSMUSG00000056214	Pard6g	ENSMUSG00000056214	18	80243657	80316103	1	par-6 partitioning defective 6 homolog gamma (C. elegans) Gene [Source:MGI Symbol;Acc:MGI:2135606]	-0.640951	10.8602	-5.2601	0.000383672	0.0134873	0.328007
ILMN_2836607	NA	NA	NA	NA	NA	NA	NA	NA	0.580183	7.97365	5.2555	0.000386192	0.0135573	0.321363
ILMN_2653972	ENSMUSG00000036672	Cenpt	ENSMUSG00000036672	8	108368578	108375908	-1	centromere protein T Gene [Source:MGI Symbol;Acc:MGI:2443939]	-0.633214	10.8317	-5.24933	0.0003896	0.0136583	0.312449
ILMN_1254938	NA	NA	NA	NA	NA	NA	NA	NA	0.922636	9.39923	5.24734	0.000390707	0.0136785	0.30957
ILMN_1236845	ENSMUSG00000013150	Gfod2	ENSMUSG00000013150	8	108237754	108282564	-1	glucose-fructose oxidoreductase domain containing 2 Gene [Source:MGI (curated);Acc:MGI:1917825]	-0.413253	9.69975	-5.23911	0.000395318	0.0138211	0.297663
ILMN_2675090	ENSMUSG00000042662	Dusp15	ENSMUSG00000042662	2	152766731	152777434	-1	dual specificity phosphatase-like 15 Gene [Source:MGI (curated);Acc:MGI:1934928]	0.774395	9.29786	5.23441	0.00039798	0.0138733	0.290851
ILMN_1213975	ENSMUSG00000023032	Slc4a8	ENSMUSG00000023032	15	100592178	100654399	1	solute carrier family 4 (anion exchanger), member 8 Gene [Source:MGI (curated);Acc:MGI:1928745]	0.768524	9.45186	5.23411	0.000398148	0.0138733	0.290423
ILMN_1235006	ENSMUSG00000059336	Slc14a1	ENSMUSG00000059336	18	78296830	78338858	-1	solute carrier family 14 (urea transporter), member 1 Gene [Source:MGI (curated);Acc:MGI:1351654]	1.24046	10.0456	5.23361	0.000398432	0.0138733	0.2897
ILMN_1231468	ENSMUSG00000031847	1700030J22Rik	ENSMUSG00000031847	8	119495009	119502848	-1	RIKEN cDNA 1700030J22 gene Gene [Source:MGI Symbol;Acc:MGI:1916778]	-0.675304	8.07645	-5.23192	0.000399397	0.0138881	0.287245
ILMN_2648867	ENSMUSG00000027618	Nfs1	ENSMUSG00000027618	2	155904665	155969922	-1	nitrogen fixation gene 1 (S. cerevisiae) Gene [Source:MGI (curated);Acc:MGI:1316706]	0.700229	9.14609	5.2236	0.000404168	0.0140164	0.275194
ILMN_1255013	ENSMUSG00000032178	Ilf3	ENSMUSG00000032178	9	21172387	21209794	1	interleukin enhancer binding factor 3 Gene [Source:MGI Symbol;Acc:MGI:1339973]	-0.812161	11.6065	-5.22358	0.000404179	0.0140164	0.275166
ILMN_2765936	ENSMUSG00000026858	Fam73b	ENSMUSG00000026858	2	30219753	30241041	1	family with sequence similarity 73, member B Gene [Source:MGI (curated);Acc:MGI:1922035]	0.764928	11.2206	5.22237	0.000404881	0.0140219	0.273403
ILMN_2796472	ENSMUSG00000024924	Vldlr	ENSMUSG00000024924	19	27292074	27324109	1	very low density lipoprotein receptor Gene [Source:MGI Symbol;Acc:MGI:98935]	0.63927	12.378	5.21551	0.00040887	0.014141	0.263455
ILMN_2951691	NA	NA	NA	NA	NA	NA	NA	NA	0.675181	9.98437	5.21106	0.000411481	0.0142115	0.256994
ILMN_2662160	ENSMUSG00000024525	Impa2	ENSMUSG00000024525	18	67448877	67478495	1	inositol (myo)-1(or 4)-monophosphatase 2 Gene [Source:MGI Symbol;Acc:MGI:2149728]	0.975457	8.84719	5.21007	0.000412062	0.0142115	0.25556
ILMN_1213144	ENSMUSG00000030216	Wbp11	ENSMUSG00000030216	6	136762175	136776754	-1	WW domain binding protein 11 Gene [Source:MGI (curated);Acc:MGI:1891823]	-0.581208	11.2946	-5.20921	0.000412569	0.0142115	0.254314
ILMN_2633492	ENSMUSG00000029521	Chek2	ENSMUSG00000029521	5	111269036	111303152	1	CHK2 checkpoint homolog (S. pombe) Gene [Source:MGI Symbol;Acc:MGI:1355321]	-0.467659	8.05322	-5.20758	0.000413532	0.0142256	0.251946
ILMN_2641152	ENSMUSG00000039577	Nphp4	ENSMUSG00000039577	4	151850815	151937292	1	nephronophthisis 4 (juvenile) homolog (human) Gene [Source:MGI (curated);Acc:MGI:2384210]	-0.88319	8.88661	-5.20296	0.000416277	0.0142827	0.245233
ILMN_3111383	ENSMUSG00000039633	Lonrf1	ENSMUSG00000039633	8	37279118	37312570	-1	LON peptidase N-terminal domain and ring finger 1 Gene [Source:MGI Symbol;Acc:MGI:3609241]	-0.651414	8.26156	-5.20291	0.000416305	0.0142827	0.245165
ILMN_3115149	ENSMUSG00000024533	Spire1	ENSMUSG00000024533	18	67647863	67770443	-1	spire homolog 1 (Drosophila) Gene [Source:MGI Symbol;Acc:MGI:1915416]	0.607777	12.1309	5.20144	0.000417185	0.014284	0.24302
ILMN_2916705	ENSMUSG00000072235	Tuba1a	ENSMUSG00000072235	15	98780272	98783982	-1	tubulin, alpha 1A Gene [Source:MGI (curated);Acc:MGI:98869]	-0.526869	13.8287	-5.20099	0.000417452	0.014284	0.242372
ILMN_1221936	ENSMUSG00000045438	Cox19	ENSMUSG00000045438	5	139812143	139821187	-1	COX19 cytochrome c oxidase assembly homolog (S. cerevisiae) Gene [Source:MGI (curated);Acc:MGI:1915283]	0.553711	11.2824	5.19904	0.000418621	0.0143049	0.239533
ILMN_2702016	ENSMUSG00000027495	2010011I20Rik	ENSMUSG00000027495	2	172171065	172181249	1	RIKEN cDNA 2010011I20 gene Gene [Source:MGI Symbol;Acc:MGI:1914267]	-1.15113	11.0539	-5.19768	0.000419436	0.0143114	0.237559
ILMN_2987339	ENSMUSG00000040463	Mybbp1a	ENSMUSG00000040463	11	72254857	72265270	1	MYB binding protein (P160) 1a Gene [Source:MGI (curated);Acc:MGI:106181]	-0.541247	11.3048	-5.19687	0.000419924	0.0143114	0.236378
ILMN_2657066	ENSMUSG00000029505	Ep400	ENSMUSG00000029505	5	111093392	111199736	-1	E1A binding protein p400 Gene [Source:MGI (curated);Acc:MGI:1276124]	-0.833278	11.0093	-5.18685	0.000425997	0.0144991	0.221805
ILMN_2690232	NA	BC068157	NA	NA	NA	NA	NA	NA	-0.471112	7.48021	-5.17726	0.000431896	0.0146805	0.207845
ILMN_1229706	ENSMUSG00000041915	Ammecr1l	ENSMUSG00000041915	18	31919534	31942381	1	AMME chromosomal region gene 1-like Gene [Source:MGI Symbol;Acc:MGI:2442711]	-0.62229	11.6968	-5.17223	0.000435025	0.0147673	0.200518
ILMN_2953513	ENSMUSG00000024885	Aldh3b1	ENSMUSG00000024885	19	3913493	3929761	-1	aldehyde dehydrogenase 3 family, member B1 Gene [Source:MGI Symbol;Acc:MGI:1914939]	0.417547	8.60253	5.16768	0.000437881	0.0148446	0.193874
ILMN_2758502	ENSMUSG00000026270	Capn10	ENSMUSG00000026270	1	94830953	94844518	1	calpain 10 Gene [Source:MGI (curated);Acc:MGI:1344392]	-0.583228	9.8641	-5.16538	0.000439325	0.014874	0.190531
ILMN_2719069	ENSMUSG00000040147	Maob	ENSMUSG00000040147	X	16286408	16394492	-1	monoamine oxidase B Gene [Source:MGI (curated);Acc:MGI:96916]	1.27813	11.1183	5.16268	0.000441033	0.0149062	0.186593
ILMN_2629805	ENSMUSG00000052504	Epha3	ENSMUSG00000052504	16	63543364	63863984	-1	Eph receptor A3 Gene [Source:MGI Symbol;Acc:MGI:99612]	-0.578273	7.79677	-5.16205	0.000441437	0.0149062	0.185665
ILMN_3116570	NA	NA	NA	NA	NA	NA	NA	NA	0.630622	8.34776	5.15923	0.000443228	0.0149307	0.181554
ILMN_2612325	ENSMUSG00000031938	4931406C07Rik	ENSMUSG00000031938	9	15087783	15110584	-1	RIKEN cDNA 4931406C07 gene Gene [Source:MGI Symbol;Acc:MGI:1918234]	0.725664	10.0484	5.15901	0.000443369	0.0149307	0.181231
ILMN_3108770	NA	NA	NA	NA	NA	NA	NA	NA	-0.614436	10.2517	-5.15817	0.000443905	0.0149307	0.180004
ILMN_1238109	ENSMUSG00000022468	Endou	ENSMUSG00000022468	15	97541450	97561700	-1	endonuclease, polyU-specific Gene [Source:MGI Symbol;Acc:MGI:97746]	0.559029	7.9859	5.15493	0.000445978	0.0149808	0.175275
ILMN_2871359	ENSMUSG00000044952	Kctd21	ENSMUSG00000044952	7	104480837	104498723	1	potassium channel tetramerisation domain containing 21 Gene [Source:MGI (curated);Acc:MGI:3643121]	0.818086	9.86717	5.15293	0.000447262	0.0149936	0.172357
ILMN_1237773	ENSMUSG00000039960	Rhou	ENSMUSG00000039960	8	126177829	126187784	1	ras homolog gene family, member U Gene [Source:MGI (curated);Acc:MGI:1916831]	0.746942	10.1243	5.15252	0.000447528	0.0149936	0.171754
ILMN_1217353	ENSMUSG00000024206	Rfx2	ENSMUSG00000024206	17	56915323	56970436	-1	regulatory factor X, 2 (influences HLA class II expression) Gene [Source:MGI Symbol;Acc:MGI:106583]	-0.773343	10.5924	-5.14982	0.000449266	0.0150318	0.167818
ILMN_2727520	ENSMUSG00000025488	Cox8b	ENSMUSG00000025488	7	148084844	148086308	-1	cytochrome c oxidase, subunit VIIIb Gene [Source:MGI Symbol;Acc:MGI:105958]	0.797779	8.41521	5.14894	0.000449838	0.0150318	0.166527
ILMN_1237302	ENSMUSG00000050505	Pcdh20	ENSMUSG00000050505	14	88865864	88871203	-1	protocadherin 20 Gene [Source:MGI Symbol;Acc:MGI:2443376]	0.934002	10.3437	5.14647	0.000451439	0.0150657	0.162921
ILMN_1253387	ENSMUSG00000005148	Klf5	ENSMUSG00000005148	14	99697910	99712624	1	Kruppel-like factor 5 Gene [Source:MGI Symbol;Acc:MGI:1338056]	-1.75467	9.86125	-5.14375	0.000453212	0.0151053	0.158941
ILMN_2640883	ENSMUSG00000022678	Nde1	ENSMUSG00000022678	16	14163368	14193021	1	nuclear distribution gene E homolog 1 (A nidulans) Gene [Source:MGI (curated);Acc:MGI:1914453]	0.729102	11.3396	5.14134	0.000454784	0.0151381	0.155426
ILMN_1224927	ENSMUSG00000022848	Dirc2	ENSMUSG00000022848	16	35694148	35769442	-1	disrupted in renal carcinoma 2 (human) Gene [Source:MGI (curated);Acc:MGI:2387188]	0.456788	8.58257	5.13843	0.000456699	0.0151717	0.151158
ILMN_1231686	ENSMUSG00000000708	Kat2b	ENSMUSG00000000708	17	53706640	53812045	1	K(lysine) acetyltransferase 2B Gene [Source:MGI Symbol;Acc:MGI:1343094]	0.51064	8.6029	5.13801	0.000456977	0.0151717	0.150542
ILMN_2614494	ENSMUSG00000030630	Fah	ENSMUSG00000030630	7	91733669	91755232	-1	fumarylacetoacetate hydrolase Gene [Source:MGI (curated);Acc:MGI:95482]	1.32765	11.4564	5.13617	0.000458188	0.0151754	0.147854
ILMN_2591127	NA	Gm5069	NA	NA	NA	NA	NA	NA	0.634677	9.3895	5.13554	0.000458606	0.0151754	0.146929
ILMN_2741985	ENSMUSG00000028702	Rad54l	ENSMUSG00000028702	4	115766869	115796295	-1	RAD54 like (S. cerevisiae) Gene [Source:MGI (curated);Acc:MGI:894697]	-0.880989	8.17519	-5.1345	0.000459292	0.0151754	0.145413
ILMN_2796429	ENSMUSG00000028484	Psip1	ENSMUSG00000028484	4	83101584	83132369	-1	PC4 and SFRS1 interacting protein 1 Gene [Source:MGI (curated);Acc:MGI:2142116]	-0.740433	11.5791	-5.13426	0.00045945	0.0151754	0.145062
ILMN_1251894	ENSMUSG00000022129	Dct	ENSMUSG00000022129	14	118412029	118451407	-1	dopachrome tautomerase Gene [Source:MGI Symbol;Acc:MGI:102563]	-1.3173	7.75498	-5.13047	0.000461964	0.0152389	0.139522
ILMN_2716247	ENSMUSG00000079043	Fastkd5	ENSMUSG00000079043	2	130439576	130455763	-1	FAST kinase domains 5 Gene [Source:MGI (curated);Acc:MGI:2139469]	-0.422363	10.3505	-5.1252	0.000465493	0.0153356	0.131796
ILMN_2460136	ENSMUSG00000064179	Tnnt1	ENSMUSG00000064179	7	4456172	4467577	-1	troponin T1, skeletal, slow Gene [Source:MGI Symbol;Acc:MGI:1333868]	0.991561	8.7949	5.12153	0.00046796	0.0153916	0.12643
ILMN_2816876	ENSMUSG00000022323	Hrsp12	ENSMUSG00000022323	15	34413776	34425010	-1	heat-responsive protein 12 Gene [Source:MGI (curated);Acc:MGI:1095401]	1.39042	11.8649	5.1209	0.000468391	0.0153916	0.125495
ILMN_2879349	ENSMUSG00000020289	Mare	ENSMUSG00000020289	11	32125628	32167707	-1	nitrogen permease regulator-like 3 (S. cerevisiae) Gene [Source:MGI (curated);Acc:MGI:109258]	0.362705	9.62927	5.11858	0.000469963	0.0154061	0.122094
ILMN_2639155	ENSMUSG00000061119	Prcp	ENSMUSG00000061119	7	100023807	100082495	1	prolylcarboxypeptidase (angiotensinase C) Gene [Source:MGI Symbol;Acc:MGI:1919711]	-1.23816	8.65256	-5.11848	0.000470031	0.0154061	0.121947
ILMN_2953888	NA	NA	NA	NA	NA	NA	NA	NA	-0.437481	7.79821	-5.11754	0.000470666	0.0154073	0.120575
ILMN_1259418	ENSMUSG00000020085	Aifm2	ENSMUSG00000020085	10	61178011	61202008	1	apoptosis-inducing factor, mitochondrion-associated 2 Gene [Source:MGI (curated);Acc:MGI:1918611]	0.681853	10.8048	5.11475	0.000472568	0.0154498	0.116481
ILMN_2633030	ENSMUSG00000040818	Fam116a	ENSMUSG00000040818	14	27399064	27452880	1	family with sequence similarity 116, member A Gene [Source:MGI Symbol;Acc:MGI:2442980]	0.468414	8.9337	5.11223	0.00047429	0.0154864	0.112788
ILMN_2661588	ENSMUSG00000067889	Spnb3	ENSMUSG00000067889	19	4711208	4752353	1	spectrin beta 3 Gene [Source:MGI Symbol;Acc:MGI:1313261]	2.03743	9.56195	5.11135	0.000474895	0.0154865	0.111493
ILMN_1223029	ENSMUSG00000036943	Rab8b	ENSMUSG00000036943	9	66691479	66767494	-1	RAB8B, member RAS oncogene family Gene [Source:MGI Symbol;Acc:MGI:2442982]	-1.00394	12.0849	-5.10558	0.000478868	0.0155963	0.103036
ILMN_2509273	ENSMUSG00000039886	Tmem120a	ENSMUSG00000039886	5	136211355	136220141	-1	transmembrane protein 120A Gene [Source:MGI (curated);Acc:MGI:2686991]	-0.886818	10.4303	-5.10384	0.000480072	0.015597	0.100485
ILMN_1218264	ENSMUSG00000024924	Vldlr	ENSMUSG00000024924	19	27292074	27324109	1	very low density lipoprotein receptor Gene [Source:MGI Symbol;Acc:MGI:98935]	0.709427	12.042	5.10315	0.000480557	0.015597	0.0994606
ILMN_1254016	ENSMUSG00000042429	Adora1	ENSMUSG00000042429	1	136095800	136132008	-1	adenosine A1 receptor Gene [Source:MGI Symbol;Acc:MGI:99401]	0.850868	11.3615	5.10292	0.000480712	0.015597	0.0991337
ILMN_3082808	ENSMUSG00000050394	Armcx6	ENSMUSG00000050394	X	131283000	131285956	-1	armadillo repeat containing, X-linked 6 Gene [Source:MGI (curated);Acc:MGI:2147993]	-0.465927	7.99206	-5.10193	0.000481402	0.0155997	0.0976764
ILMN_2952841	NA	NA	NA	NA	NA	NA	NA	NA	-0.663137	11.5519	-5.09958	0.000483044	0.0156332	0.094219
ILMN_1231387	ENSMUSG00000040189	Ccdc114	ENSMUSG00000040189	7	53179442	53204326	1	coiled-coil domain containing 114 Gene [Source:MGI (curated);Acc:MGI:2446120]	-0.98339	10.0823	-5.09623	0.000485385	0.015678	0.0893108
ILMN_2689581	ENSMUSG00000017453	Pipox	ENSMUSG00000017453	11	77694117	77707598	-1	pipecolic acid oxidase Gene [Source:MGI (curated);Acc:MGI:1197006]	-0.791578	7.95231	-5.09586	0.000485647	0.015678	0.0887633
ILMN_2628745	ENSMUSG00000038497	Tmco3	ENSMUSG00000038497	8	13288013	13322924	1	transmembrane and coiled-coil domains 3 Gene [Source:MGI Symbol;Acc:MGI:2444946]	0.563822	10.5981	5.09421	0.000486805	0.0156956	0.086344
ILMN_2654754	ENSMUSG00000028583	Pdpn	ENSMUSG00000028583	4	142857334	142889467	-1	podoplanin Gene [Source:MGI (curated);Acc:MGI:103098]	-0.779323	14.0773	-5.09082	0.000489199	0.0157355	0.0813628
ILMN_2740053	ENSMUSG00000015748	Prpf3	ENSMUSG00000015748	3	95634047	95659808	-1	PRP3 pre-mRNA processing factor 3 homolog (yeast) Gene [Source:MGI (curated);Acc:MGI:1918017]	-0.740761	10.2709	-5.09006	0.000489743	0.0157355	0.0802355
ILMN_2515601	ENSMUSG00000024924	Vldlr	ENSMUSG00000024924	19	27292074	27324109	1	very low density lipoprotein receptor Gene [Source:MGI Symbol;Acc:MGI:98935]	0.744571	12.0683	5.08986	0.000489879	0.0157355	0.0799526
ILMN_2636339	ENSMUSG00000002325	Irf9	ENSMUSG00000002325	14	56222408	56228867	1	interferon regulatory factor 9 Gene [Source:MGI (curated);Acc:MGI:107587]	-0.608023	8.44784	-5.08843	0.000490899	0.0157486	0.0778403
ILMN_2847136	ENSMUSG00000028959	Fastk	ENSMUSG00000028959	5	23944258	23951105	-1	Fas-activated serine/threonine kinase Gene [Source:MGI (curated);Acc:MGI:1913837]	0.573567	10.6342	5.08658	0.000492216	0.0157582	0.0751204
ILMN_1236993	NA	NA	NA	NA	NA	NA	NA	NA	0.738884	10.9121	5.08628	0.000492426	0.0157582	0.0746881
ILMN_1218571	ENSMUSG00000029169	Dhx15	ENSMUSG00000029169	5	52541448	52581758	-1	DEAH (Asp-Glu-Ala-His) box polypeptide 15 Gene [Source:MGI Symbol;Acc:MGI:1099786]	-0.603331	11.168	-5.07929	0.000497442	0.015899	0.0643967
ILMN_2754435	ENSMUSG00000039706	Ldb2	ENSMUSG00000039706	5	44863372	45190946	-1	LIM domain binding 2 Gene [Source:MGI Symbol;Acc:MGI:894670]	-0.998489	9.74292	-5.07724	0.000498917	0.0159263	0.0613897
ILMN_2648080	ENSMUSG00000029414	Kntc1	ENSMUSG00000029414	5	124199735	124271602	1	kinetochore associated 1 Gene [Source:MGI Symbol;Acc:MGI:2673709]	-0.862502	8.33276	-5.07617	0.000499693	0.0159313	0.059812
ILMN_2944366	ENSMUSG00000041548	Hspb8	ENSMUSG00000041548	5	116858500	116872873	-1	heat shock protein 8 Gene [Source:MGI (curated);Acc:MGI:2135756]	0.842909	9.34429	5.07357	0.00050158	0.0159716	0.0559847
ILMN_2778555	ENSMUSG00000044122	Proca1	ENSMUSG00000044122	11	78006894	78019263	1	protein interacting with cyclin A1 Gene [Source:MGI (curated);Acc:MGI:1918274]	0.748319	9.73036	5.07124	0.000503277	0.0160058	0.0525541
ILMN_1223313	ENSMUSG00000025175	Fn3k	ENSMUSG00000025175	11	121296227	121311805	1	fructosamine 3 kinase Gene [Source:MGI (curated);Acc:MGI:1926834]	0.650916	8.89604	5.06837	0.000505381	0.0160529	0.0483193
ILMN_2723369	ENSMUSG00000038879	Nipal2	ENSMUSG00000038879	15	34504670	34608969	-1	NIPA-like domain containing 2 Gene [Source:MGI Symbol;Acc:MGI:1924488]	0.67098	8.3996	5.06415	0.000508486	0.0161315	0.0420998
ILMN_2744758	ENSMUSG00000033272	Slc35a4	ENSMUSG00000033272	18	36839246	36843514	1	solute carrier family 35, member A4 Gene [Source:MGI Symbol;Acc:MGI:1915093]	0.432791	11.8889	5.06095	0.000510854	0.0161854	0.0373803
ILMN_2744879	ENSMUSG00000061322	Dnaic1	ENSMUSG00000061322	4	41516808	41585191	1	dynein, axonemal, intermediate chain 1 Gene [Source:MGI (curated);Acc:MGI:1916172]	1.17593	11.2936	5.06015	0.000511444	0.0161854	0.0362087
ILMN_2867835	ENSMUSG00000033307	Mif	ENSMUSG00000033307	10	75322104	75322965	-1	predicted pseudogene 16379 Pseudogene [Source:MGI Symbol;Acc:MGI:3647120]	-0.523445	14.5798	-5.05786	0.000513151	0.0162195	0.0328256
ILMN_2936496	NA	NA	NA	NA	NA	NA	NA	NA	-0.416033	7.70757	-5.05698	0.000513807	0.0162203	0.0315285
ILMN_2718716	ENSMUSG00000022629	Kif21a	ENSMUSG00000022629	15	90763720	90880269	-1	kinesin family member 21A Gene [Source:MGI Symbol;Acc:MGI:109188]	-1.33092	10.7094	-5.04979	0.000519204	0.01636	0.0209167
ILMN_2864497	ENSMUSG00000028833	Ncdn	ENSMUSG00000028833	4	126420994	126430682	-1	neurochondrin Gene [Source:MGI (curated);Acc:MGI:1347351]	0.675033	9.52859	5.04856	0.000520128	0.01636	0.0191109
ILMN_2693535	ENSMUSG00000052798	Nup107	ENSMUSG00000052798	10	117187699	117229761	-1	nucleoporin 107 Gene [Source:MGI Symbol;Acc:MGI:2143854]	-0.404337	8.56389	-5.04837	0.000520276	0.01636	0.0188227
ILMN_2976191	NA	NA	NA	NA	NA	NA	NA	NA	0.793347	8.62199	5.04746	0.000520959	0.01636	0.0174903
ILMN_2444505	NA	Tmem189	NA	NA	NA	NA	NA	NA	0.763087	8.89956	5.04686	0.000521417	0.01636	0.0165985
ILMN_2902979	ENSMUSG00000024778	Fas	ENSMUSG00000024778	19	34365199	34402260	1	Fas (TNF receptor superfamily member 6) Gene [Source:MGI Symbol;Acc:MGI:95484]	-1.617	9.40186	-5.04437	0.000523309	0.0163994	0.0129193
ILMN_1237961	ENSMUSG00000032192	Gnb5	ENSMUSG00000032192	9	75159202	75193677	1	guanine nucleotide binding protein (G protein), beta 5 Gene [Source:MGI Symbol;Acc:MGI:101848]	0.542709	11.0591	5.03855	0.000527754	0.0165169	0.00432996
ILMN_1247257	ENSMUSG00000026827	Gpd2	ENSMUSG00000026827	2	57090046	57223130	1	glycerol phosphate dehydrogenase 2, mitochondrial Gene [Source:MGI (curated);Acc:MGI:99778]	0.61392	13.1227	5.03778	0.000528346	0.0165169	0.00319312
ILMN_2677921	NA	NA	NA	NA	NA	NA	NA	NA	-0.985673	10.6235	-5.03491	0.000530561	0.016566	-0.00105714
ILMN_2681241	ENSMUSG00000017716	Birc5	ENSMUSG00000017716	11	117710565	117717057	1	baculoviral IAP repeat-containing 5 Gene [Source:MGI (curated);Acc:MGI:1203517]	-0.998789	8.30114	-5.03318	0.000531895	0.0165875	-0.00360652
ILMN_2638349	ENSMUSG00000024899	Papss2	ENSMUSG00000024899	19	32694495	32741677	1	3'-phosphoadenosine 5'-phosphosulfate synthase 2 Gene [Source:MGI Symbol;Acc:MGI:1330223]	0.828158	8.60816	5.02975	0.000534564	0.0166505	-0.00868948
ILMN_3040069	ENSMUSG00000070392	Hist2h3c1	ENSMUSG00000070392	3	96049477	96052431	1	histone cluster 2, H3c1 Gene [Source:MGI (curated);Acc:MGI:2448355]	1.14192	9.45671	5.02491	0.000538342	0.0167479	-0.0158422
ILMN_3122427	ENSMUSG00000061838	Suclg2	ENSMUSG00000061838	6	95424131	95668794	-1	succinate-Coenzyme A ligase, GDP-forming, beta subunit Gene [Source:MGI Symbol;Acc:MGI:1306824]	1.07656	11.965	5.02101	0.000541414	0.0168231	-0.0216196
ILMN_2714589	ENSMUSG00000053025	Sv2b	ENSMUSG00000053025	7	82259783	82453265	-1	synaptic vesicle glycoprotein 2 b Gene [Source:MGI Symbol;Acc:MGI:1927338]	0.890742	8.58282	5.01823	0.00054361	0.0168507	-0.0257314
ILMN_2639018	ENSMUSG00000000058	Cav2	ENSMUSG00000000058	6	17231185	17239115	1	caveolin 2 Gene [Source:MGI (curated);Acc:MGI:107571]	0.88897	9.32196	5.01823	0.000543613	0.0168507	-0.0257367
ILMN_3135409	ENSMUSG00000017670	Elmo2	ENSMUSG00000017670	2	165113531	165151979	-1	engulfment and cell motility 2, ced-12 homolog (C. elegans) Gene [Source:MGI (curated);Acc:MGI:2153045]	1.14598	8.88212	5.01581	0.000545531	0.0168835	-0.0293135
ILMN_1235186	NA	NA	NA	NA	NA	NA	NA	NA	0.649083	10.0366	5.01408	0.000546907	0.0168835	-0.031872
ILMN_1213337	ENSMUSG00000036699	Zcchc12	ENSMUSG00000036699	X	33735899	33739153	1	zinc finger, CCHC domain containing 12 Gene [Source:MGI (curated);Acc:MGI:1919943]	-0.526156	8.50021	-5.0133	0.00054753	0.0168835	-0.0330289
ILMN_1255570	ENSMUSG00000052459	Atp6v1a	ENSMUSG00000052459	16	44085515	44139818	-1	ATPase, H+ transporting, lysosomal V1 subunit A Gene [Source:MGI (curated);Acc:MGI:1201780]	0.565633	11.0122	5.01292	0.000547839	0.0168835	-0.0336021
ILMN_2888834	ENSMUSG00000042759	Apob48r	ENSMUSG00000042759	7	133728456	133732626	1	apolipoprotein B48 receptor Gene [Source:MGI (curated);Acc:MGI:2176230]	1.22057	8.56236	5.01277	0.000547956	0.0168835	-0.0338175
ILMN_3011719	NA	NA	NA	NA	NA	NA	NA	NA	-1.35595	10.6343	-5.01077	0.000549554	0.0169065	-0.0367754
ILMN_2879329	ENSMUSG00000025588	Nat1	ENSMUSG00000025588	8	70014657	70016003	1	N-acetyl transferase 1 Gene [Source:MGI Symbol;Acc:MGI:97279]	1.58868	9.86636	5.00889	0.000551069	0.0169065	-0.0395723
ILMN_1253797	ENSMUSG00000031558	Slit2	ENSMUSG00000031558	5	48376032	48696750	1	slit homolog 2 (Drosophila) Gene [Source:MGI Symbol;Acc:MGI:1315205]	-1.0392	8.45533	-5.00863	0.000551279	0.0169065	-0.0399574
ILMN_3116826	ENSMUSG00000021288	Klc1	ENSMUSG00000021288	12	112997060	113046055	1	kinesin light chain 1 Gene [Source:MGI (curated);Acc:MGI:107978]	1.06244	8.88557	5.00856	0.000551336	0.0169065	-0.0400636
ILMN_1227672	ENSMUSG00000031970	Dbndd1	ENSMUSG00000031970	8	126029617	126039291	-1	dysbindin (dystrobrevin binding protein 1) domain containing 1 Gene [Source:MGI Symbol;Acc:MGI:1919435]	-0.519843	8.42526	-5.00012	0.000558167	0.0170856	-0.0525692
ILMN_2484147	ENSMUSG00000025272	Tro	ENSMUSG00000025272	X	147079847	147092126	-1	trophinin Gene [Source:MGI (curated);Acc:MGI:1928994]	-1.38776	9.3821	-4.99971	0.000558505	0.0170856	-0.0531839
ILMN_2611352	NA	NA	NA	NA	NA	NA	NA	NA	-0.415568	11.5395	-4.99613	0.000561429	0.0171546	-0.058487
ILMN_2756113	ENSMUSG00000021710	Nln	ENSMUSG00000021710	13	104813137	104899655	-1	neurolysin (metallopeptidase M3 family) Gene [Source:MGI Symbol;Acc:MGI:1923055]	0.538868	11.8685	4.99515	0.000562239	0.017155	-0.0599518
ILMN_1237917	ENSMUSG00000029309	Sparcl1	ENSMUSG00000029309	5	104508130	104542752	-1	SPARC-like 1 Gene [Source:MGI Symbol;Acc:MGI:108110]	1.16386	11.7103	4.99449	0.000562776	0.017155	-0.0609215
ILMN_2617245	ENSMUSG00000025134	Thoc4	ENSMUSG00000025134	11	120453435	120459679	-1	THO complex 4 Gene [Source:MGI (curated);Acc:MGI:1341044]	-0.665119	11.5295	-4.99195	0.000564874	0.0171986	-0.0647008
ILMN_2613284	ENSMUSG00000051497	Kcnj16	ENSMUSG00000051497	11	110829347	110889282	1	potassium inwardly-rectifying channel, subfamily J, member 16 Gene [Source:MGI (curated);Acc:MGI:1314842]	1.25376	10.5681	4.99008	0.000566418	0.0172083	-0.0674726
ILMN_1250182	ENSMUSG00000043987	Cep164	ENSMUSG00000043987	9	45574812	45636774	-1	centrosomal protein 164 Gene [Source:MGI (curated);Acc:MGI:2384878]	-0.737394	8.9923	-4.98994	0.000566535	0.0172083	-0.0676826
ILMN_2972855	ENSMUSG00000027010	Slc25a12	ENSMUSG00000027010	2	71109120	71205806	-1	solute carrier family 25 (mitochondrial carrier, Aralar), member 12 Gene [Source:MGI (curated);Acc:MGI:1926080]	0.460948	10.116	4.98895	0.000567358	0.017213	-0.0691562
ILMN_3065373	NA	NA	NA	NA	NA	NA	NA	NA	1.05781	10.4614	4.98641	0.000569469	0.0172566	-0.072928
ILMN_1245795	ENSMUSG00000027893	Ahcyl1	ENSMUSG00000027893	3	107466036	107499478	-1	S-adenosylhomocysteine hydrolase-like 1 Gene [Source:MGI (curated);Acc:MGI:2385184]	1.33352	13.4219	4.98514	0.000570523	0.0172682	-0.0748072
ILMN_2634412	NA	NA	NA	NA	NA	NA	NA	NA	-0.408182	7.50529	-4.98404	0.000571443	0.0172757	-0.0764426
ILMN_2476885	ENSMUSG00000072946	Ptgr2	ENSMUSG00000072946	12	85626182	85656782	1	prostaglandin reductase 2 Gene [Source:MGI (curated);Acc:MGI:1916372]	0.912882	8.81879	4.98107	0.000573929	0.0173103	-0.080851
ILMN_3087187	ENSMUSG00000037017	Zscan21	ENSMUSG00000037017	5	138558131	138575493	1	zinc finger and SCAN domain containing 21 Gene [Source:MGI (curated);Acc:MGI:99182]	-0.543591	9.33284	-4.98107	0.000573934	0.0173103	-0.0808605
ILMN_3119914	NA	NA	NA	NA	NA	NA	NA	NA	1.77358	9.49868	4.97677	0.000577554	0.0173991	-0.0872464
ILMN_3051931	ENSMUSG00000024552	Slc14a2	ENSMUSG00000024552	18	78342889	78523153	-1	solute carrier family 14 (urea transporter), member 2 Gene [Source:MGI Symbol;Acc:MGI:1351653]	-0.420295	7.3485	-4.97585	0.000578334	0.0174022	-0.088617
ILMN_2894497	ENSMUSG00000023104	Rfc2	ENSMUSG00000023104	5	135058639	135074198	1	replication factor C (activator 1) 2 Gene [Source:MGI Symbol;Acc:MGI:1341868]	-0.515466	11.7862	-4.97336	0.000580447	0.0174453	-0.0923212
ILMN_2673233	ENSMUSG00000021196	Pfkp	ENSMUSG00000021196	13	6579014	6648023	-1	phosphofructokinase, platelet Gene [Source:MGI (curated);Acc:MGI:1891833]	1.5284	9.59886	4.96981	0.00058347	0.0174993	-0.097598
ILMN_1237140	ENSMUSG00000033732	Sf3b3	ENSMUSG00000033732	8	113334139	113370676	-1	splicing factor 3b, subunit 3 Gene [Source:MGI Symbol;Acc:MGI:1289341]	-0.779915	10.4069	-4.96966	0.000583604	0.0174993	-0.0978312
ILMN_1236666	ENSMUSG00000020333	Acsl6	ENSMUSG00000020333	11	54117300	54178258	1	acyl-CoA synthetase long-chain family member 6 Gene [Source:MGI (curated);Acc:MGI:894291]	1.50674	12.0344	4.96539	0.000587264	0.0175885	-0.10418
ILMN_3142248	ENSMUSG00000040669	Phc1	ENSMUSG00000040669	6	122267749	122290524	-1	polyhomeotic-like 1 (Drosophila) Gene [Source:MGI (curated);Acc:MGI:103248]	-0.711841	10.759	-4.96362	0.000588791	0.0176137	-0.106817
ILMN_2769918	ENSMUSG00000001131	Timp1	ENSMUSG00000001131	X	20447292	20451861	1	tissue inhibitor of metalloproteinase 1 Gene [Source:MGI (curated);Acc:MGI:98752]	-0.717201	8.18295	-4.96268	0.000589597	0.0176173	-0.108207
ILMN_1219154	ENSMUSG00000031762	Mt2	ENSMUSG00000031762	8	96696684	96697462	1	metallothionein 2 Gene [Source:MGI Symbol;Acc:MGI:97172]	0.858699	9.90026	4.96067	0.00059134	0.0176489	-0.111206
ILMN_2897748	ENSMUSG00000037990	Sh3rf3	ENSMUSG00000037990	10	58276107	58601664	1	SH3 domain containing ring finger 3 Gene [Source:MGI (curated);Acc:MGI:2444637]	-0.51069	8.68602	-4.95617	0.000595256	0.0177451	-0.11791
ILMN_1228048	ENSMUSG00000060427	Zfp868	ENSMUSG00000060427	8	72134553	72149447	-1	zinc finger protein 868 Gene [Source:MGI (curated);Acc:MGI:2142546]	-0.596131	8.68651	-4.95292	0.000598104	0.0178094	-0.122758
ILMN_2624328	ENSMUSG00000032363	Adamts7	ENSMUSG00000032363	9	90057816	90094940	1	a disintegrin-like and metallopeptidase (reprolysin type) with thrombospondin type 1 motif, 7 Gene [Source:MGI (curated);Acc:MGI:1347346]	-0.63222	7.89857	-4.95151	0.00059934	0.0178255	-0.124855
ILMN_2992009	ENSMUSG00000025507	Lrdd	ENSMUSG00000025507	7	148624012	148629924	-1	leucine-rich and death domain containing Gene [Source:MGI (curated);Acc:MGI:1889507]	-0.577175	7.98623	-4.94936	0.000601238	0.0178477	-0.128066
ILMN_2621385	ENSMUSG00000026496	Parp1	ENSMUSG00000026496	1	182499055	182531130	1	poly (ADP-ribose) polymerase family, member 1 Gene [Source:MGI Symbol;Acc:MGI:1340806]	-0.577298	10.5448	-4.94909	0.000601476	0.0178477	-0.128468
ILMN_2876010	ENSMUSG00000046562	Unc119b	ENSMUSG00000046562	5	115572559	115584984	-1	unc-119 homolog B (C. elegans) Gene [Source:MGI (curated);Acc:MGI:2147162]	-0.490601	12.4351	-4.9459	0.000604301	0.0179109	-0.133227
ILMN_2492403	ENSMUSG00000025510	Cd151	ENSMUSG00000025510	7	148653292	148657367	1	CD151 antigen Gene [Source:MGI Symbol;Acc:MGI:1096360]	0.653926	11.5339	4.93992	0.000609633	0.0180481	-0.142149
ILMN_2666445	ENSMUSG00000034254	Agpat1	ENSMUSG00000034254	17	34742865	34750393	1	1-acylglycerol-3-phosphate O-acyltransferase 1 (lysophosphatidic acid acyltransferase, alpha) Gene [Source:MGI Symbol;Acc:MGI:1932075]	0.658206	9.00099	4.93783	0.000611506	0.018068	-0.145266
ILMN_2681592	ENSMUSG00000020864	Ankrd40	ENSMUSG00000020864	11	94189315	94203155	1	ankyrin repeat domain 40 Gene [Source:MGI (curated);Acc:MGI:1918702]	0.862348	11.307	4.93722	0.000612049	0.018068	-0.146167
ILMN_1237021	ENSMUSG00000036634	Mag	ENSMUSG00000036634	7	31684202	31699851	-1	myelin-associated glycoprotein Gene [Source:MGI Symbol;Acc:MGI:96912]	4.36744	11.2115	4.93682	0.000612414	0.018068	-0.146772
ILMN_1241236	ENSMUSG00000005683	Cs	ENSMUSG00000005683	10	127774790	127799534	1	citrate synthase Gene [Source:MGI Symbol;Acc:MGI:88529]	0.577723	13.0777	4.93264	0.000616187	0.0181584	-0.153011
ILMN_2751948	NA	Hist2h2aa1	NA	NA	NA	NA	NA	NA	1.11981	10.2093	4.92932	0.000619203	0.0182264	-0.15797
ILMN_1254975	ENSMUSG00000022367	Has2	ENSMUSG00000022367	15	56497184	56526059	-1	hyaluronan synthase 2 Gene [Source:MGI Symbol;Acc:MGI:107821]	-1.17112	7.72435	-4.92692	0.00062139	0.0182699	-0.161552
ILMN_2679522	ENSMUSG00000020904	Wdr16	ENSMUSG00000020904	11	67738308	67779153	-1	WD repeat domain 16 Gene [Source:MGI (curated);Acc:MGI:1919110]	-0.737791	7.63129	-4.92582	0.000622397	0.0182786	-0.163197
ILMN_2699003	ENSMUSG00000064326	Siva1	ENSMUSG00000064326	12	113883079	113887355	1	SIVA1, apoptosis-inducing factor Gene [Source:MGI Symbol;Acc:MGI:1353606]	-0.902179	11.0476	-4.92406	0.000624013	0.0183051	-0.165831
ILMN_2820379	NA	NA	NA	NA	NA	NA	NA	NA	0.463655	10.6389	4.92317	0.000624834	0.0183083	-0.167166
ILMN_2795412	NA	NA	NA	NA	NA	NA	NA	NA	0.86388	9.83599	4.9198	0.000627938	0.0183783	-0.172201
ILMN_2647427	ENSMUSG00000034105	4632415K11Rik	ENSMUSG00000034105	8	122284487	122302316	-1	RIKEN cDNA 4632415K11 gene Gene [Source:MGI Symbol;Acc:MGI:1921597]	0.484519	7.99163	4.91705	0.000630488	0.0184319	-0.176316
ILMN_2626300	NA	Rbm12	NA	NA	NA	NA	NA	NA	-0.630224	10.0255	-4.91377	0.000633539	0.0185001	-0.181219
ILMN_2674595	ENSMUSG00000030204	Ddx47	ENSMUSG00000030204	6	134961630	134973794	1	DEAD (Asp-Glu-Ala-Asp) box polypeptide 47 Gene [Source:MGI (curated);Acc:MGI:1915005]	-0.467913	12.6823	-4.91212	0.000635078	0.0185239	-0.183684
ILMN_2975345	ENSMUSG00000033022	Cdo1	ENSMUSG00000033022	18	46872847	46888009	-1	cysteine dioxygenase 1, cytosolic Gene [Source:MGI Symbol;Acc:MGI:105925]	-0.906931	11.6188	-4.91123	0.000635914	0.0185269	-0.185021
ILMN_2758969	ENSMUSG00000032097	Ddx6	ENSMUSG00000032097	9	44412979	44446427	1	DEAD (Asp-Glu-Ala-Asp) box polypeptide 6 Gene [Source:MGI Symbol;Acc:MGI:104976]	-0.413292	8.03764	-4.91037	0.000636716	0.0185269	-0.1863
ILMN_2828420	ENSMUSG00000029772	Ahcyl2	ENSMUSG00000029772	6	29718443	29862310	1	S-adenosylhomocysteine hydrolase-like 2 Gene [Source:MGI (curated);Acc:MGI:1921590]	0.895678	10.2159	4.90971	0.000637343	0.0185269	-0.1873
ILMN_2896552	NA	NA	NA	NA	NA	NA	NA	NA	1.05344	13.0123	4.90819	0.000638772	0.0185475	-0.189575
ILMN_2946088	ENSMUSG00000031934	Panx1	ENSMUSG00000031934	9	14810231	14849904	-1	pannexin 1 Gene [Source:MGI Symbol;Acc:MGI:1860055]	-0.998667	9.06653	-4.90667	0.000640202	0.0185613	-0.191847
ILMN_1247897	ENSMUSG00000047786	Lix1	ENSMUSG00000047786	17	17539636	17596351	1	limb expression 1 homolog (chicken) Gene [Source:MGI (curated);Acc:MGI:1913893]	1.48646	10.901	4.90615	0.000640691	0.0185613	-0.192622
ILMN_2785350	ENSMUSG00000030281	Il17rc	ENSMUSG00000030281	6	113421421	113433134	1	interleukin 17 receptor C Gene [Source:MGI (curated);Acc:MGI:2159336]	0.745058	9.04848	4.90244	0.000644211	0.0186422	-0.198187
ILMN_1244801	ENSMUSG00000038065	2410066E13Rik	ENSMUSG00000038065	6	54631740	54649251	1	RIKEN cDNA 2410066E13 gene Gene [Source:MGI Symbol;Acc:MGI:1915485]	-0.451756	7.93697	-4.89796	0.000648474	0.0187419	-0.204889
ILMN_2645071	ENSMUSG00000053310	Nrgn	ENSMUSG00000053310	9	37352550	37360294	-1	neurogranin Gene [Source:MGI Symbol;Acc:MGI:1927184]	1.69754	9.50408	4.89729	0.000649113	0.0187419	-0.205889
ILMN_2890145	ENSMUSG00000015484	Fam163a	ENSMUSG00000015484	1	157923096	158135156	-1	family with sequence similarity 163, member A Gene [Source:MGI Symbol;Acc:MGI:3618859]	0.646773	8.30649	4.89436	0.000651933	0.0187828	-0.210292
ILMN_3103233	ENSMUSG00000048240	Gng7	ENSMUSG00000048240	10	80411369	80477690	-1	guanine nucleotide binding protein (G protein), gamma 7 Gene [Source:MGI (curated);Acc:MGI:95787]	1.18272	11.1249	4.8943	0.000651992	0.0187828	-0.210384
ILMN_2819558	ENSMUSG00000040270	Bach2	ENSMUSG00000040270	4	32325779	32673079	1	BTB and CNC homology 2 Gene [Source:MGI (curated);Acc:MGI:894679]	-0.7413	10.7417	-4.89286	0.000653377	0.0188016	-0.21254
ILMN_2589785	NA	NA	NA	NA	NA	NA	NA	NA	-0.633701	12.6564	-4.89083	0.000655337	0.0188369	-0.215581
ILMN_2719860	ENSMUSG00000022112	Gpc5	ENSMUSG00000022112	14	115491848	116923659	1	glypican 5 Gene [Source:MGI Symbol;Acc:MGI:1194894]	1.43223	10.1842	4.88983	0.000656301	0.0188435	-0.217074
ILMN_2627217	ENSMUSG00000029186	Pi4k2b	ENSMUSG00000029186	5	53132826	53160583	1	phosphatidylinositol 4-kinase type 2 beta Gene [Source:MGI (curated);Acc:MGI:1914323]	-0.718234	9.35157	-4.88616	0.000659873	0.018925	-0.222588
ILMN_1244675	ENSMUSG00000029121	Crmp1	ENSMUSG00000029121	5	37633384	37683371	1	collapsin response mediator protein 1 Gene [Source:MGI Symbol;Acc:MGI:107793]	-0.926378	8.89074	-4.87454	0.000671298	0.0192311	-0.240025
ILMN_2945551	ENSMUSG00000035376	Ptplb	ENSMUSG00000035376	16	35022514	35106628	1	protein tyrosine phosphatase-like (proline instead of catalytic arginine), member b Gene [Source:MGI Symbol;Acc:MGI:1918007]	0.974389	9.95933	4.87017	0.000675656	0.0193164	-0.246599
ILMN_3107945	ENSMUSG00000020728	Ccdc46	ENSMUSG00000020728	11	108286506	108721929	1	coiled-coil domain containing 46 Gene [Source:MGI (curated);Acc:MGI:1923673]	-0.617598	9.26658	-4.86939	0.000676429	0.0193164	-0.24776
ILMN_3074985	NA	NA	NA	NA	NA	NA	NA	NA	-0.842181	12.4402	-4.8681	0.00067773	0.0193164	-0.249711
ILMN_2672903	ENSMUSG00000032537	Ephb1	ENSMUSG00000032537	9	101824458	102257023	-1	Eph receptor B1 Gene [Source:MGI (curated);Acc:MGI:1096337]	0.713155	12.6431	4.86651	0.000679327	0.0193164	-0.252103
ILMN_1248907	ENSMUSG00000079477	Rab7	ENSMUSG00000079477	6	87949100	87995264	-1	RAB7, member RAS oncogene family Gene [Source:MGI (curated);Acc:MGI:105068]	0.450881	13.1294	4.86639	0.000679445	0.0193164	-0.252279
ILMN_2935032	ENSMUSG00000022559	Fbxl6	ENSMUSG00000022559	15	76366161	76369165	-1	F-box and leucine-rich repeat protein 6 Gene [Source:MGI Symbol;Acc:MGI:1354705]	-0.512913	10.7356	-4.8663	0.000679536	0.0193164	-0.252416
ILMN_1222383	ENSMUSG00000029386	Tctn2	ENSMUSG00000029386	5	125048758	125077658	1	tectonic family member 2 Gene [Source:MGI (curated);Acc:MGI:1915228]	-0.81822	9.53306	-4.86626	0.000679574	0.0193164	-0.252472
ILMN_1241561	ENSMUSG00000025008	Tctn3	ENSMUSG00000025008	19	40670936	40686723	-1	tectonic family member 3 Gene [Source:MGI (curated);Acc:MGI:1914840]	-1.01974	10.8795	-4.86511	0.000680731	0.0193164	-0.2542
ILMN_2958159	NA	NA	NA	NA	NA	NA	NA	NA	0.663292	14.8352	4.8648	0.00068104	0.0193164	-0.254661
ILMN_2623951	NA	NA	NA	NA	NA	NA	NA	NA	0.730734	8.15461	4.86358	0.000682274	0.0193301	-0.2565
ILMN_2736005	ENSMUSG00000034675	Dbn1	ENSMUSG00000034675	13	55574787	55589529	-1	drebrin 1 Gene [Source:MGI (curated);Acc:MGI:1931838]	-0.786232	8.96596	-4.85956	0.00068635	0.0193871	-0.26255
ILMN_2767615	ENSMUSG00000026576	Atp1b1	ENSMUSG00000026576	1	166367398	166388486	-1	ATPase, Na+/K+ transporting, beta 1 polypeptide Gene [Source:MGI Symbol;Acc:MGI:88108]	-0.6084	13.7637	-4.85923	0.000686681	0.0193871	-0.26304
ILMN_1259919	ENSMUSG00000048022	Tmem229a	ENSMUSG00000048022	6	24901141	24906297	-1	transmembrane protein 229A Gene [Source:MGI (curated);Acc:MGI:2442812]	0.926207	11.1735	4.85913	0.000686781	0.0193871	-0.263189
ILMN_1218651	ENSMUSG00000025195	Dnmbp	ENSMUSG00000025195	19	43922457	43986882	-1	dynamin binding protein Gene [Source:MGI Symbol;Acc:MGI:1917352]	-0.551486	7.76077	-4.85862	0.000687303	0.0193871	-0.26396
ILMN_2589790	ENSMUSG00000004040	Stat3	ENSMUSG00000004040	11	100746412	100800854	-1	signal transducer and activator of transcription 3 Gene [Source:MGI (curated);Acc:MGI:103038]	-1.38865	12.0209	-4.85671	0.000689246	0.0194206	-0.266828
ILMN_1245780	ENSMUSG00000020598	Nrcam	ENSMUSG00000020598	12	45429971	45699827	1	neuron-glia-CAM-related cell adhesion molecule Gene [Source:MGI Symbol;Acc:MGI:104750]	0.662272	12.5507	4.85455	0.000691458	0.0194616	-0.270083
ILMN_2952661	ENSMUSG00000002297	Dbf4	ENSMUSG00000002297	5	8396973	8422680	-1	DBF4 homolog (S. cerevisiae) Gene [Source:MGI Symbol;Acc:MGI:1351328]	-0.676905	8.73935	-4.85363	0.000692404	0.0194668	-0.271471
ILMN_2762509	ENSMUSG00000028833	Ncdn	ENSMUSG00000028833	4	126420994	126430682	-1	neurochondrin Gene [Source:MGI (curated);Acc:MGI:1347351]	0.580311	9.41485	4.852	0.000694078	0.0194926	-0.273924
ILMN_2794686	ENSMUSG00000022472	Pppde2	ENSMUSG00000022472	15	81822953	81864292	-1	PPPDE peptidase domain containing 2 Gene [Source:MGI (curated);Acc:MGI:106313]	0.88261	11.8545	4.85041	0.000695713	0.0195172	-0.276314
ILMN_2672708	ENSMUSG00000019796	Lrp11	ENSMUSG00000019796	10	7309598	7345281	1	low density lipoprotein receptor-related protein 11 Gene [Source:MGI (curated);Acc:MGI:2442989]	0.534404	11.0029	4.84883	0.000697348	0.0195337	-0.278699
ILMN_2680533	ENSMUSG00000001663	Gstt1	ENSMUSG00000001663	10	75246558	75261329	-1	glutathione S-transferase, theta 1 Gene [Source:MGI (curated);Acc:MGI:107379]	-1.36215	9.25924	-4.84837	0.000697823	0.0195337	-0.279392
ILMN_2986309	ENSMUSG00000022216	Psme1	ENSMUSG00000022216	14	56197311	56200364	1	proteasome (prosome, macropain) 28 subunit, alpha Gene [Source:MGI Symbol;Acc:MGI:1096367]	-0.646066	12.0126	-4.84543	0.000700871	0.0195977	-0.283818
ILMN_3027761	ENSMUSG00000075706	Gpx4	ENSMUSG00000075706	10	79509911	79519184	1	glutathione peroxidase 4 Gene [Source:MGI (curated);Acc:MGI:104767]	-0.578593	8.51111	-4.84376	0.000702605	0.0196096	-0.286329
ILMN_2602902	ENSMUSG00000041329	Atp1b2	ENSMUSG00000041329	11	69413238	69419462	-1	ATPase, Na+/K+ transporting, beta 2 polypeptide Gene [Source:MGI (curated);Acc:MGI:88109]	0.864487	14.8867	4.84355	0.000702824	0.0196096	-0.286644
ILMN_2861331	ENSMUSG00000028675	Pnrc2	ENSMUSG00000028675	4	135426833	135429765	-1	proline-rich nuclear receptor coactivator 2 Gene [Source:MGI (curated);Acc:MGI:106512]	0.693842	13.2494	4.84107	0.000705412	0.0196418	-0.290378
ILMN_2622915	ENSMUSG00000059336	Slc14a1	ENSMUSG00000059336	18	78296830	78338858	-1	solute carrier family 14 (urea transporter), member 1 Gene [Source:MGI (curated);Acc:MGI:1351654]	0.949314	9.2378	4.84016	0.000706368	0.0196418	-0.291755
ILMN_2714638	ENSMUSG00000014361	Mertk	ENSMUSG00000014361	2	128524692	128628630	1	c-mer proto-oncogene tyrosine kinase Gene [Source:MGI (curated);Acc:MGI:96965]	1.28452	12.1734	4.84	0.000706534	0.0196418	-0.291993
ILMN_2527733	ENSMUSG00000074749	Plk1s1	ENSMUSG00000074749	2	146681600	146795833	1	polo-like kinase 1 substrate 1 Gene [Source:MGI (curated);Acc:MGI:2684960]	-0.39632	10.5091	-4.83876	0.000707839	0.0196418	-0.293867
ILMN_1232716	ENSMUSG00000024087	Cyp1b1	ENSMUSG00000024087	17	80106293	80114381	-1	cytochrome P450, family 1, subfamily b, polypeptide 1 Gene [Source:MGI Symbol;Acc:MGI:88590]	-0.912328	8.8802	-4.83839	0.000708232	0.0196418	-0.294432
ILMN_2666483	ENSMUSG00000030079	Ruvbl1	ENSMUSG00000030079	6	88415403	88447566	1	RuvB-like protein 1 Gene [Source:MGI (curated);Acc:MGI:1928760]	-0.677882	10.2415	-4.83807	0.000708564	0.0196418	-0.294907
ILMN_2729447	NA	NA	NA	NA	NA	NA	NA	NA	-1.07374	9.623	-4.8322	0.000714766	0.019746	-0.30376
ILMN_2674184	ENSMUSG00000050556	Kcnb1	ENSMUSG00000050556	2	166928878	167015655	-1	potassium voltage gated channel, Shab-related subfamily, member 1 Gene [Source:MGI (curated);Acc:MGI:96666]	-0.767701	9.64374	-4.8321	0.000714875	0.019746	-0.303916
ILMN_2688985	ENSMUSG00000022112	Gpc5	ENSMUSG00000022112	14	115491848	116923659	1	glypican 5 Gene [Source:MGI Symbol;Acc:MGI:1194894]	1.7508	10.8414	4.83159	0.000715407	0.019746	-0.304671
ILMN_1252063	ENSMUSG00000044201	Cdc25c	ENSMUSG00000044201	18	34892651	34911181	-1	cell division cycle 25 homolog C (S. pombe) Gene [Source:MGI Symbol;Acc:MGI:88350]	-0.530353	7.94994	-4.831	0.000716038	0.019746	-0.305567
ILMN_2872599	NA	NA	NA	NA	NA	NA	NA	NA	-0.741587	9.94205	-4.83088	0.000716163	0.019746	-0.305743
ILMN_2859377	ENSMUSG00000063704	Mapk15	ENSMUSG00000063704	15	75824199	75829582	1	mitogen-activated protein kinase 15 Gene [Source:MGI (curated);Acc:MGI:2652894]	-0.495464	7.63935	-4.82991	0.000717194	0.0197532	-0.307206
ILMN_2665133	ENSMUSG00000030317	Timp4	ENSMUSG00000030317	6	115195634	115201867	-1	tissue inhibitor of metalloproteinase 4 Gene [Source:MGI Symbol;Acc:MGI:109125]	1.37526	12.552	4.82812	0.000719106	0.0197796	-0.30991
ILMN_2711339	ENSMUSG00000027508	Pag1	ENSMUSG00000027508	3	9687479	9833679	-1	phosphoprotein associated with glycosphingolipid microdomains 1 Gene [Source:MGI (curated);Acc:MGI:2443160]	-0.607022	8.04275	-4.82757	0.000719691	0.0197796	-0.310736
ILMN_2727318	ENSMUSG00000043445	Pgp	ENSMUSG00000043445	17	24607418	24608536	1	phosphoglycolate phosphatase Gene [Source:MGI Symbol;Acc:MGI:1914328]	0.331966	14.1657	4.82444	0.000723052	0.019838	-0.315469
ILMN_2720451	ENSMUSG00000004099	Dnmt1	ENSMUSG00000004099	9	20711650	20757317	-1	DNA methyltransferase (cytosine-5) 1 Gene [Source:MGI Symbol;Acc:MGI:94912]	-0.769656	9.70962	-4.82415	0.00072336	0.019838	-0.315901
ILMN_2647048	ENSMUSG00000021114	Atp6v1d	ENSMUSG00000021114	12	79943976	79962513	-1	ATPase, H+ transporting, lysosomal V1 subunit D Gene [Source:MGI Symbol;Acc:MGI:1921084]	1.23145	11.8016	4.82096	0.000726804	0.0199112	-0.320727
ILMN_2955356	NA	NA	NA	NA	NA	NA	NA	NA	-0.499598	12.0217	-4.81655	0.00073158	0.0200025	-0.32738
ILMN_1256348	ENSMUSG00000017299	Dnttip1	ENSMUSG00000017299	2	164571483	164594107	1	deoxynucleotidyltransferase, terminal, interacting protein 1 Gene [Source:MGI (curated);Acc:MGI:1923483]	-0.423136	12.9663	-4.81645	0.000731694	0.0200025	-0.327539
ILMN_2935870	ENSMUSG00000032038	St3gal4	ENSMUSG00000032038	9	34854164	34924395	-1	ST3 beta-galactoside alpha-2,3-sialyltransferase 4 Gene [Source:MGI Symbol;Acc:MGI:1316743]	0.982149	9.7334	4.81466	0.000733643	0.0200291	-0.330241
ILMN_2642517	ENSMUSG00000029659	6330406I15Rik	ENSMUSG00000029659	5	150171051	150234298	1	RIKEN cDNA 6330406I15 gene Gene [Source:MGI Symbol;Acc:MGI:1917967]	-0.394048	7.45101	-4.81412	0.000734227	0.0200291	-0.331049
ILMN_2780362	ENSMUSG00000036551	Akap14	ENSMUSG00000036551	X	34690693	34708837	-1	A kinase (PRKA) anchor protein 14 Gene [Source:MGI (curated);Acc:MGI:3618288]	-0.721494	7.87145	-4.81259	0.000735903	0.0200299	-0.333366
ILMN_2478626	ENSMUSG00000060568	Fam78b	ENSMUSG00000060568	1	168931563	169021140	1	family with sequence similarity 78, member B Gene [Source:MGI (curated);Acc:MGI:2443050]	-0.394235	7.37071	-4.81125	0.000737369	0.0200299	-0.335387
ILMN_1238640	ENSMUSG00000025384	2310003H01Rik	ENSMUSG00000025384	11	120230369	120240078	-1	RIKEN cDNA 2310003H01 gene Gene [Source:MGI Symbol;Acc:MGI:1919135]	-0.383303	10.4016	-4.81072	0.000737949	0.0200299	-0.336185
ILMN_2749958	NA	NA	NA	NA	NA	NA	NA	NA	0.496695	12.0774	4.81008	0.000738654	0.0200299	-0.337156
ILMN_2589219	ENSMUSG00000019978	Epb4.1l2	ENSMUSG00000019978	10	25079604	25243320	1	erythrocyte protein band 4.1-like 2 Gene [Source:MGI Symbol;Acc:MGI:103009]	1.06503	10.3669	4.80919	0.000739635	0.0200299	-0.338504
ILMN_3102825	ENSMUSG00000039542	Ncam1	ENSMUSG00000039542	9	49310257	49606834	-1	neural cell adhesion molecule 1 Gene [Source:MGI Symbol;Acc:MGI:97281]	0.7813	10.5488	4.80913	0.000739704	0.0200299	-0.338598
ILMN_2616226	ENSMUSG00000059824	Dbp	ENSMUSG00000059824	7	52960458	52965525	1	D site albumin promoter binding protein Gene [Source:MGI (curated);Acc:MGI:94866]	1.07696	13.8471	4.80912	0.000739713	0.0200299	-0.338611
ILMN_1227164	ENSMUSG00000001525	Tubb5	ENSMUSG00000001525	17	35970871	35975251	-1	tubulin, beta 5 Gene [Source:MGI (curated);Acc:MGI:107812]	-0.923348	13.7433	-4.80686	0.000742201	0.0200761	-0.342022
ILMN_3102163	ENSMUSG00000002948	Map2k7	ENSMUSG00000002948	8	4238740	4251423	1	mitogen-activated protein kinase kinase 7 Gene [Source:MGI (curated);Acc:MGI:1346871]	0.393906	8.53956	4.80225	0.00074732	0.0201811	-0.349004
ILMN_3123657	ENSMUSG00000021115	Vrk1	ENSMUSG00000021115	12	107248526	107313605	1	vaccinia related kinase 1 Gene [Source:MGI Symbol;Acc:MGI:1261847]	-0.651271	8.59008	-4.80195	0.000747651	0.0201811	-0.349454
ILMN_2761169	ENSMUSG00000043542	Fam164a	ENSMUSG00000043542	3	7503426	7553848	1	family with sequence similarity 164, member A Gene [Source:MGI Symbol;Acc:MGI:1914556]	-0.467334	9.27099	-4.7994	0.000750493	0.0202365	-0.353308
ILMN_3067046	ENSMUSG00000006270	Vax1	ENSMUSG00000006270	19	59240677	59244519	-1	ventral anterior homeobox containing gene 1 Gene [Source:MGI Symbol;Acc:MGI:1277163]	-0.580542	7.82365	-4.79854	0.000751458	0.0202413	-0.354615
ILMN_2666225	ENSMUSG00000057229	Atp5sl	ENSMUSG00000057229	7	26404433	26410570	1	ATP5S-like Gene [Source:MGI (curated);Acc:MGI:1913599]	0.582954	10.6699	4.79755	0.000752561	0.0202498	-0.356105
ILMN_2880467	NA	NA	NA	NA	NA	NA	NA	NA	-0.583409	8.6651	-4.79603	0.000754269	0.0202745	-0.358407
ILMN_2860501	ENSMUSG00000047766	Lrrc49	ENSMUSG00000047766	9	60416666	60535965	-1	leucine rich repeat containing 49 Gene [Source:MGI (curated);Acc:MGI:2442689]	-0.429918	11.4526	-4.79461	0.000755864	0.0202936	-0.360553
ILMN_2681814	ENSMUSG00000054814	Usp46	ENSMUSG00000054814	5	74394487	74464455	-1	ubiquitin specific peptidase 46 Gene [Source:MGI (curated);Acc:MGI:1916977]	0.636799	8.11773	4.794	0.000756558	0.0202936	-0.361486
ILMN_2435140	ENSMUSG00000030884	Uqcrc2	ENSMUSG00000030884	7	127778690	127802992	1	ubiquinol cytochrome c reductase core protein 2 Gene [Source:MGI (curated);Acc:MGI:1914253]	0.501797	14.3296	4.79259	0.000758144	0.0203149	-0.363613
ILMN_3150922	ENSMUSG00000052135	Foxo6	ENSMUSG00000052135	4	119939684	119959954	-1	forkhead box O6 Gene [Source:MGI (curated);Acc:MGI:2676586]	-0.497255	7.46513	-4.78699	0.000764506	0.0204641	-0.372101
ILMN_2599955	NA	NA	NA	NA	NA	NA	NA	NA	0.59621	9.06877	4.78495	0.000766833	0.020505	-0.375189
ILMN_2694381	ENSMUSG00000014195	Dnajc7	ENSMUSG00000014195	11	100444132	100481482	-1	DnaJ (Hsp40) homolog, subfamily C, member 7 Gene [Source:MGI (curated);Acc:MGI:1928373]	-0.680692	11.8679	-4.78014	0.000772352	0.0205767	-0.382474
ILMN_1242066	ENSMUSG00000028953	Abcf2	ENSMUSG00000028953	5	24071161	24083217	-1	ATP-binding cassette, sub-family F (GCN20), member 2 Gene [Source:MGI Symbol;Acc:MGI:1351657]	0.468999	10.6247	4.78008	0.00077242	0.0205767	-0.382563
ILMN_2984647	ENSMUSG00000003033	Ap1m1	ENSMUSG00000003033	8	74763917	74781284	1	adaptor-related protein complex AP-1, mu subunit 1 Gene [Source:MGI (curated);Acc:MGI:102776]	-0.518534	11.3076	-4.7796	0.000772981	0.0205767	-0.383301
ILMN_2945238	ENSMUSG00000035529	Prdm4	ENSMUSG00000035529	10	85354715	85379690	-1	PR domain containing 4 Gene [Source:MGI Symbol;Acc:MGI:1920093]	-0.739988	10.8769	-4.77878	0.00077392	0.0205767	-0.384534
ILMN_3143651	ENSMUSG00000037683	Armc3	ENSMUSG00000037683	2	19120929	19231868	1	armadillo repeat containing 3 Gene [Source:MGI (curated);Acc:MGI:1918132]	-0.697143	8.09612	-4.77878	0.000773924	0.0205767	-0.38454
ILMN_2861644	ENSMUSG00000022105	Rb1	ENSMUSG00000022105	14	73595310	73725598	-1	retinoblastoma 1 Gene [Source:MGI Symbol;Acc:MGI:97874]	0.607489	12.133	4.77844	0.000774319	0.0205767	-0.385058
ILMN_3026137	ENSMUSG00000017734	Dbndd2	ENSMUSG00000017734	2	164311606	164318819	1	dysbindin (dystrobrevin binding protein 1) domain containing 2 Gene [Source:MGI (curated);Acc:MGI:106562]	0.658095	8.32107	4.77077	0.000783233	0.0207921	-0.396686
ILMN_2642339	ENSMUSG00000005089	Slc1a2	ENSMUSG00000005089	2	102498816	102630941	1	solute carrier family 1 (glial high affinity glutamate transporter), member 2 Gene [Source:MGI (curated);Acc:MGI:101931]	1.51031	9.73281	4.76745	0.000787127	0.0208739	-0.401723
ILMN_3113303	ENSMUSG00000030302	Atp2b2	ENSMUSG00000030302	6	113695663	113992607	-1	ATPase, Ca++ transporting, plasma membrane 2 Gene [Source:MGI (curated);Acc:MGI:105368]	0.63033	8.61075	4.76059	0.000795238	0.0210673	-0.412138
ILMN_2651081	ENSMUSG00000040490	Lrfn2	ENSMUSG00000040490	17	49071704	49236913	1	leucine rich repeat and fibronectin type III domain containing 2 Gene [Source:MGI (curated);Acc:MGI:1917780]	-0.636478	8.19696	-4.75931	0.000796765	0.021086	-0.414087
ILMN_3109098	ENSMUSG00000020864	Ankrd40	ENSMUSG00000020864	11	94189315	94203155	1	ankyrin repeat domain 40 Gene [Source:MGI (curated);Acc:MGI:1918702]	0.853701	9.68915	4.75641	0.000800223	0.0211275	-0.418486
ILMN_3043245	ENSMUSG00000053470	Kdm3a	ENSMUSG00000053470	6	71539039	71582899	-1	lysine (K)-specific demethylase 3A Gene [Source:MGI Symbol;Acc:MGI:98847]	-0.839311	10.0274	-4.75597	0.00080076	0.0211275	-0.419167
ILMN_2825080	ENSMUSG00000031958	Ldhd	ENSMUSG00000031958	8	114150172	114154222	-1	lactate dehydrogenase D Gene [Source:MGI Symbol;Acc:MGI:106428]	0.618692	8.06295	4.75593	0.000800802	0.0211275	-0.419221
ILMN_2598201	NA	NA	NA	NA	NA	NA	NA	NA	0.587573	14.9225	4.75024	0.00080765	0.0212863	-0.427872
ILMN_1234453	NA	NA	NA	NA	NA	NA	NA	NA	-0.818953	12.09	-4.74897	0.000809184	0.0213049	-0.429799
ILMN_2640415	ENSMUSG00000047030	Spata2	ENSMUSG00000047030	2	167306633	167318387	-1	spermatogenesis associated 2 Gene [Source:MGI (curated);Acc:MGI:2146885]	-0.431343	7.89196	-4.74695	0.000811632	0.0213475	-0.432867
ILMN_1241225	ENSMUSG00000031562	Dctd	ENSMUSG00000031562	8	49195539	49227017	1	dCMP deaminase Gene [Source:MGI Symbol;Acc:MGI:2444529]	0.966313	10.4479	4.7432	0.000816199	0.0214457	-0.438568
ILMN_2658654	ENSMUSG00000015016	Acsf3	ENSMUSG00000015016	8	125299405	125341780	1	acyl-CoA synthetase family member 3 Gene [Source:MGI Symbol;Acc:MGI:2182591]	0.518124	9.28021	4.74057	0.000819431	0.0215086	-0.442582
ILMN_2746521	ENSMUSG00000032174	Icam5	ENSMUSG00000032174	9	20836534	20843480	1	intercellular adhesion molecule 5, telencephalin Gene [Source:MGI Symbol;Acc:MGI:109430]	0.725691	7.58417	4.73861	0.000821833	0.0215324	-0.445556
ILMN_2732190	ENSMUSG00000042323	Pbrm1	ENSMUSG00000042323	14	31832324	31934778	1	polybromo 1 Gene [Source:MGI (curated);Acc:MGI:1923998]	-0.604026	12.1609	-4.73846	0.000822015	0.0215324	-0.445781
ILMN_2916202	ENSMUSG00000017453	Pipox	ENSMUSG00000017453	11	77694117	77707598	-1	pipecolic acid oxidase Gene [Source:MGI (curated);Acc:MGI:1197006]	-0.569459	8.51324	-4.73617	0.000824845	0.0215846	-0.449272
ILMN_2629971	ENSMUSG00000020235	Fzr1	ENSMUSG00000020235	10	80828967	80841261	-1	fizzy/cell division cycle 20 related 1 (Drosophila) Gene [Source:MGI (curated);Acc:MGI:1926790]	-0.563943	9.59999	-4.73475	0.000826607	0.0215871	-0.451439
ILMN_2683586	ENSMUSG00000026509	Capn2	ENSMUSG00000026509	1	184397393	184447614	-1	calpain 2 Gene [Source:MGI Symbol;Acc:MGI:88264]	0.902607	11.2292	4.73473	0.000826623	0.0215871	-0.451459
ILMN_2887131	ENSMUSG00000032376	Usp3	ENSMUSG00000032376	9	66362444	66440949	-1	ubiquitin specific peptidase 3 Gene [Source:MGI (curated);Acc:MGI:2152450]	-0.448635	9.7549	-4.73091	0.000831379	0.0216893	-0.457288
ILMN_2603837	ENSMUSG00000039745	Htatip2	ENSMUSG00000039745	7	57014523	57029345	1	HIV-1 tat interactive protein 2, homolog (human) Gene [Source:MGI Symbol;Acc:MGI:1859271]	0.730137	8.80917	4.72717	0.000836045	0.0217621	-0.462973
ILMN_2609568	ENSMUSG00000047824	Pygo2	ENSMUSG00000047824	3	89234136	89239050	1	pygopus 2 Gene [Source:MGI (curated);Acc:MGI:1916161]	-0.640376	12.1271	-4.7267	0.00083664	0.0217621	-0.463695
ILMN_3068535	ENSMUSG00000044700	Tmem201	ENSMUSG00000044700	4	149089484	149112153	-1	transmembrane protein 201 Gene [Source:MGI (curated);Acc:MGI:1196277]	-0.804851	10.4835	-4.72664	0.000836712	0.0217621	-0.463783
ILMN_2438771	ENSMUSG00000026843	Fubp3	ENSMUSG00000026843	2	31428171	31473046	1	far upstream element (FUSE) binding protein 3 Gene [Source:MGI (curated);Acc:MGI:2443699]	-0.382516	12.7023	-4.72585	0.000837702	0.0217659	-0.464985
ILMN_2656498	ENSMUSG00000044167	Foxo1	ENSMUSG00000044167	3	52072259	52154031	1	forkhead box O1 Gene [Source:MGI (curated);Acc:MGI:1890077]	0.590746	10.4194	4.72394	0.000840116	0.0218065	-0.467907
ILMN_1217003	ENSMUSG00000047586	Nccrp1	ENSMUSG00000047586	7	29328615	29332273	-1	non-specific cytotoxic cell receptor protein 1 homolog (zebrafish) Gene [Source:MGI Symbol;Acc:MGI:2685009]	0.697	8.23879	4.71626	0.000849851	0.0220342	-0.479611
ILMN_1247553	ENSMUSG00000064373	Sepp1	ENSMUSG00000064373	15	3218547	3230508	1	selenoprotein P, plasma, 1 Gene [Source:MGI (curated);Acc:MGI:894288]	1.24748	10.333	4.71567	0.0008506	0.0220342	-0.480506
ILMN_2789862	ENSMUSG00000055629	B4galnt4	ENSMUSG00000055629	7	148247173	148258018	1	beta-1,4-N-acetyl-galactosaminyl transferase 4 Gene [Source:MGI Symbol;Acc:MGI:2652891]	-0.762166	7.56906	-4.71306	0.00085394	0.0220984	-0.484486
ILMN_2427869	ENSMUSG00000024352	Spata24	ENSMUSG00000024352	18	35816350	35821840	-1	spermatogenesis associated 24 Gene [Source:MGI Symbol;Acc:MGI:1918492]	-0.700891	10.8979	-4.71194	0.000855378	0.0221133	-0.486196
ILMN_1228796	ENSMUSG00000024403	Atp6v1g2	ENSMUSG00000024403	17	35370605	35375712	1	ATPase, H+ transporting, lysosomal V1 subunit G2 Gene [Source:MGI (curated);Acc:MGI:1913487]	0.868547	10.9684	4.70887	0.000859335	0.0221875	-0.490884
ILMN_2675677	ENSMUSG00000046287	Pnma3	ENSMUSG00000046287	X	70310126	70313529	1	paraneoplastic antigen MA3 Gene [Source:MGI (curated);Acc:MGI:2180565]	-0.986489	9.29677	-4.70838	0.000859973	0.0221875	-0.491638
ILMN_1218205	ENSMUSG00000025049	Taf5	ENSMUSG00000025049	19	47142236	47157467	1	TAF5 RNA polymerase II, TATA box binding protein (TBP)-associated factor Gene [Source:MGI Symbol;Acc:MGI:2442144]	-0.658386	8.85555	-4.70615	0.000862861	0.0222396	-0.495043
ILMN_2822053	ENSMUSG00000030805	Stx4a	ENSMUSG00000030805	7	134967808	134992533	1	syntaxin 4A (placental) Gene [Source:MGI (curated);Acc:MGI:893577]	0.466749	10.0518	4.70505	0.000864281	0.0222539	-0.496715
ILMN_3008361	ENSMUSG00000031963	Bmper	ENSMUSG00000031963	9	23028015	23289642	1	BMP-binding endothelial regulator Gene [Source:MGI Symbol;Acc:MGI:1920480]	-1.25815	10.9347	-4.70386	0.000865831	0.0222715	-0.498535
ILMN_1243826	NA	NA	NA	NA	NA	NA	NA	NA	-0.65912	8.31056	-4.70147	0.000868947	0.0223293	-0.502184
ILMN_2987404	ENSMUSG00000038400	Pmepa1	ENSMUSG00000038400	2	173049959	173102034	-1	prostate transmembrane protein, androgen induced 1 Gene [Source:MGI (curated);Acc:MGI:1929600]	-0.395223	8.36499	-4.70029	0.000870486	0.0223304	-0.503982
ILMN_2663604	ENSMUSG00000035455	Fignl1	ENSMUSG00000035455	11	11687434	11708962	-1	fidgetin-like 1 Gene [Source:MGI (curated);Acc:MGI:1890648]	-0.938547	8.22135	-4.6995	0.000871521	0.0223304	-0.505189
ILMN_2933805	ENSMUSG00000036949	Slc39a12	ENSMUSG00000036949	2	14309943	14416602	1	solute carrier family 39 (zinc transporter), member 12 Gene [Source:MGI (curated);Acc:MGI:2139274]	1.2835	14.5323	4.69945	0.000871597	0.0223304	-0.505277
ILMN_2439089	ENSMUSG00000031066	Usp11	ENSMUSG00000031066	X	20281032	20297665	1	ubiquitin specific peptidase 11 Gene [Source:MGI (curated);Acc:MGI:2384312]	-0.689603	8.56868	-4.69718	0.000874577	0.0223631	-0.508744
ILMN_3088934	ENSMUSG00000076437	2700094K13Rik	ENSMUSG00000076437	2	84509375	84510927	-1	RIKEN cDNA 2700094K13 gene Gene [Source:MGI Symbol;Acc:MGI:1919907]	-0.951549	12.5664	-4.69715	0.000874611	0.0223631	-0.508783
ILMN_2735046	NA	NA	NA	NA	NA	NA	NA	NA	1.37105	9.20904	4.69391	0.000878882	0.0224499	-0.513733
ILMN_2641150	NA	NA	NA	NA	NA	NA	NA	NA	0.844754	10.546	4.6931	0.000879956	0.0224551	-0.514973
ILMN_1236574	ENSMUSG00000029177	Cenpa	ENSMUSG00000029177	5	30969150	30977200	1	centromere protein A Gene [Source:MGI (curated);Acc:MGI:88375]	-1.31814	10.6265	-4.69207	0.000881322	0.0224676	-0.516548
ILMN_3022428	ENSMUSG00000019961	Tmpo	ENSMUSG00000019961	10	90611862	90634327	-1	thymopoietin Gene [Source:MGI Symbol;Acc:MGI:106920]	-0.960381	9.12775	-4.68898	0.00088543	0.0225499	-0.521272
ILMN_2671128	NA	Dnahc1	NA	NA	NA	NA	NA	NA	-0.711225	8.72317	-4.68722	0.000887773	0.0225872	-0.523957
ILMN_3154640	ENSMUSG00000029313	Aff1	ENSMUSG00000029313	5	104121393	104284341	1	AF4/FMR2 family, member 1 Gene [Source:MGI (curated);Acc:MGI:1100819]	-0.563524	10.3358	-4.6855	0.000890086	0.0226237	-0.5266
ILMN_2763867	ENSMUSG00000020132	Rab21	ENSMUSG00000020132	10	114726919	114752647	-1	RAB21, member RAS oncogene family Gene [Source:MGI Symbol;Acc:MGI:894308]	0.644511	10.0669	4.68478	0.000891047	0.0226257	-0.527696
ILMN_2828265	NA	NA	NA	NA	NA	NA	NA	NA	0.839959	9.96708	4.68072	0.000896509	0.022742	-0.533904
ILMN_2590975	ENSMUSG00000042804	Gpr153	ENSMUSG00000042804	4	151648341	151659446	1	G protein-coupled receptor 153 Gene [Source:MGI (curated);Acc:MGI:1916157]	-0.577287	8.48977	-4.67944	0.000898247	0.0227581	-0.535871
ILMN_2978009	NA	NA	NA	NA	NA	NA	NA	NA	-0.698594	9.223	-4.67894	0.000898917	0.0227581	-0.536629
ILMN_1231625	ENSMUSG00000024292	Cyp4f14	ENSMUSG00000024292	17	33042016	33054023	-1	cytochrome P450, family 4, subfamily f, polypeptide 14 Gene [Source:MGI Symbol;Acc:MGI:1927669]	1.49886	11.1178	4.67794	0.000900272	0.02277	-0.538159
ILMN_2589312	NA	NA	NA	NA	NA	NA	NA	NA	0.386153	10.9771	4.67611	0.000902757	0.0228104	-0.540959
ILMN_3009685	ENSMUSG00000013236	Ptprs	ENSMUSG00000013236	17	56551854	56615906	-1	protein tyrosine phosphatase, receptor type, S Gene [Source:MGI (curated);Acc:MGI:97815]	-0.602577	14.2608	-4.6741	0.000905502	0.0228573	-0.544043
ILMN_3007669	ENSMUSG00000019432	Bat1a	ENSMUSG00000019432	17	35378759	35390625	1	HLA-B-associated transcript 1A Gene [Source:MGI Symbol;Acc:MGI:99240]	-0.706172	13.173	-4.67143	0.000909151	0.0229268	-0.548128
ILMN_1233225	NA	NA	NA	NA	NA	NA	NA	NA	0.579102	9.17402	4.66901	0.000912474	0.0229881	-0.551834
ILMN_3002505	ENSMUSG00000007950	Abhd8	ENSMUSG00000007950	8	73980638	73987554	-1	abhydrolase domain containing 8 Gene [Source:MGI Symbol;Acc:MGI:1918946]	0.689094	11.66	4.66603	0.000916586	0.0230691	-0.556402
ILMN_1217063	ENSMUSG00000044626	Liph	ENSMUSG00000044626	16	21953901	21995572	-1	lipase, member H Gene [Source:MGI Symbol;Acc:MGI:2388029]	-0.592403	7.61622	-4.66419	0.000919137	0.0231053	-0.559225
ILMN_2886872	ENSMUSG00000050677	Ccdc96	ENSMUSG00000050677	5	36827237	36830820	1	coiled-coil domain containing 96 Gene [Source:MGI (curated);Acc:MGI:1913967]	-0.47649	8.03531	-4.66369	0.000919826	0.0231053	-0.559985
ILMN_2774160	ENSMUSG00000016194	Hsd11b1	ENSMUSG00000016194	1	195047824	195090248	-1	hydroxysteroid 11-beta dehydrogenase 1 Gene [Source:MGI (curated);Acc:MGI:103562]	1.68572	12.4117	4.65962	0.000925501	0.0232252	-0.566234
ILMN_2759108	ENSMUSG00000039450	Dcxr	ENSMUSG00000039450	11	120586713	120588595	-1	dicarbonyl L-xylulose reductase Gene [Source:MGI (curated);Acc:MGI:1915130]	0.884241	10.0017	4.65811	0.000927606	0.0232331	-0.568542
ILMN_2458587	ENSMUSG00000005621	Zfp592	ENSMUSG00000005621	7	88138570	88190050	1	zinc finger protein 592 Gene [Source:MGI (curated);Acc:MGI:2443541]	-0.729876	9.59873	-4.6581	0.000927624	0.0232331	-0.568561
ILMN_2651137	ENSMUSG00000000409	Lck	ENSMUSG00000000409	4	129225593	129250885	-1	lymphocyte protein tyrosine kinase Gene [Source:MGI (curated);Acc:MGI:96756]	-0.537818	8.02082	-4.65628	0.000930179	0.0232744	-0.571355
ILMN_2716527	ENSMUSG00000020366	Mapk9	ENSMUSG00000020366	11	49660255	49699923	1	mitogen-activated protein kinase 9 Gene [Source:MGI (curated);Acc:MGI:1346862]	0.6749	8.99335	4.6555	0.000931272	0.0232791	-0.572548
ILMN_2917497	ENSMUSG00000003420	Fcgrt	ENSMUSG00000003420	7	52348363	52359152	-1	Fc receptor, IgG, alpha chain transporter Gene [Source:MGI Symbol;Acc:MGI:103017]	1.35857	11.6422	4.65447	0.000932723	0.0232829	-0.57413
ILMN_2739760	ENSMUSG00000041577	Prelp	ENSMUSG00000041577	1	135806881	135817991	-1	proline arginine-rich end leucine-rich repeat Gene [Source:MGI (curated);Acc:MGI:2151110]	-0.55604	11.0912	-4.6541	0.000933238	0.0232829	-0.574691
ILMN_3112334	ENSMUSG00000040543	Pitpnm3	ENSMUSG00000040543	11	71861030	71949280	-1	PITPNM family member 3 Gene [Source:MGI (curated);Acc:MGI:2685726]	0.422515	7.82123	4.65218	0.000935956	0.0233281	-0.577644
ILMN_1222315	NA	NA	NA	NA	NA	NA	NA	NA	-0.636021	11.9264	-4.64779	0.000942185	0.0234606	-0.584382
ILMN_2672544	ENSMUSG00000028096	Gpr89	ENSMUSG00000028096	3	96672204	96709269	-1	G protein-coupled receptor 89 Gene [Source:MGI (curated);Acc:MGI:1914799]	0.631852	10.1741	4.64714	0.000943109	0.0234609	-0.585378
ILMN_2998593	ENSMUSG00000026150	Mff	ENSMUSG00000026150	1	82721465	82748969	1	mitochondrial fission factor Gene [Source:MGI (curated);Acc:MGI:1922984]	0.814938	9.18126	4.64604	0.000944678	0.0234772	-0.587066
ILMN_2744927	ENSMUSG00000030669	Calca	ENSMUSG00000030669	7	121775005	121779804	-1	calcitonin/calcitonin-related polypeptide, alpha Gene [Source:MGI Symbol;Acc:MGI:2151253]	-0.587627	7.52189	-4.64443	0.000946982	0.0234927	-0.58954
ILMN_2591354	ENSMUSG00000058979	Cecr5	ENSMUSG00000058979	6	120459512	120481337	-1	cat eye syndrome chromosome region, candidate 5 homolog (human) Gene [Source:MGI (curated);Acc:MGI:2136976]	0.690225	8.35123	4.64403	0.000947549	0.0234927	-0.590149
ILMN_2708006	ENSMUSG00000020052	Ascl1	ENSMUSG00000020052	10	86953564	86956405	-1	achaete-scute complex homolog 1 (Drosophila) Gene [Source:MGI (curated);Acc:MGI:96919]	-0.766574	8.14781	-4.64326	0.00094865	0.0234927	-0.591328
ILMN_2684260	ENSMUSG00000022369	Mtbp	ENSMUSG00000022369	15	55388963	55457977	1	Mdm2, transformed 3T3 cell double minute p53 binding protein Gene [Source:MGI Symbol;Acc:MGI:2146005]	-0.599376	9.31488	-4.64305	0.000948958	0.0234927	-0.591658
ILMN_2995575	ENSMUSG00000021608	Lpcat1	ENSMUSG00000021608	13	73604645	73653870	1	lysophosphatidylcholine acyltransferase 1 Gene [Source:MGI (curated);Acc:MGI:2384812]	-0.709577	8.89949	-4.6423	0.000950032	0.0234966	-0.592807
ILMN_2977849	ENSMUSG00000053111	Fank1	ENSMUSG00000053111	7	140968544	141073215	1	fibronectin type 3 and ankyrin repeat domains 1 Gene [Source:MGI (curated);Acc:MGI:1914180]	-0.372393	7.51086	-4.63696	0.000957732	0.0236643	-0.601006
ILMN_2813577	ENSMUSG00000035104	Fam176a	ENSMUSG00000035104	6	81991037	82043093	1	family with sequence similarity 176, member A Gene [Source:MGI (curated);Acc:MGI:2385247]	1.20509	10.429	4.63141	0.000965812	0.0238357	-0.60954
ILMN_2865704	ENSMUSG00000021614	Vcan	ENSMUSG00000021614	13	89794915	89882117	-1	versican Gene [Source:MGI (curated);Acc:MGI:102889]	-0.781554	7.61835	-4.63092	0.000966524	0.0238357	-0.610288
ILMN_2640995	ENSMUSG00000010154	Spire2	ENSMUSG00000010154	8	125856613	125893415	1	spire homolog 2 (Drosophila) Gene [Source:MGI Symbol;Acc:MGI:2446256]	-0.639793	7.63932	-4.62823	0.00097047	0.02391	-0.614427
ILMN_2986051	ENSMUSG00000039648	Ccbl1	ENSMUSG00000039648	2	30040644	30061367	-1	cysteine conjugate-beta lyase 1 Gene [Source:MGI (curated);Acc:MGI:1917516]	0.685782	11.1405	4.627	0.000972277	0.0239316	-0.616316
ILMN_1225414	ENSMUSG00000019173	Rab5c	ENSMUSG00000019173	11	100576323	100599529	-1	RAB5C, member RAS oncogene family Gene [Source:MGI (curated);Acc:MGI:105306]	0.434748	13.0684	4.62501	0.000975224	0.0239812	-0.619391
ILMN_2599402	ENSMUSG00000008305	Tle1	ENSMUSG00000008305	4	71778839	71861927	-1	transducin-like enhancer of split 1, homolog of Drosophila E(spl) Gene [Source:MGI (curated);Acc:MGI:104636]	-0.597571	11.0948	-4.62383	0.000976968	0.0239992	-0.621206
ILMN_2967362	ENSMUSG00000037669	1110057K04Rik	ENSMUSG00000037669	12	8214929	8292558	1	RIKEN cDNA 1110057K04 gene Gene [Source:MGI Symbol;Acc:MGI:1916082]	0.461175	11.3816	4.62319	0.000977914	0.0239992	-0.622189
ILMN_1230244	ENSMUSG00000043929	Klhl15	ENSMUSG00000043929	X	91479938	91523063	1	kelch-like 15 (Drosophila) Gene [Source:MGI (curated);Acc:MGI:1923400]	-0.445421	8.31268	-4.62262	0.00097876	0.0239992	-0.623067
ILMN_2704027	NA	NA	NA	NA	NA	NA	NA	NA	0.788436	14.9954	4.61995	0.000982725	0.0240735	-0.627174
ILMN_2939012	ENSMUSG00000074578	1500012F01Rik	ENSMUSG00000074578	2	166888434	166891362	1	small nucleolar RNA, C/D box 12 (Snord12), small nucleolar RNA [Source:RefSeq DNA;Acc:NR_028540]	-0.551896	12.5087	-4.61525	0.000989745	0.0242224	-0.634403
ILMN_2978570	ENSMUSG00000063800	Prpf38a	ENSMUSG00000063800	4	108235777	108251941	-1	PRP38 pre-mRNA processing factor 38 (yeast) domain containing A Gene [Source:MGI (curated);Acc:MGI:1916962]	-0.357548	11.2929	-4.61287	0.000993322	0.0242868	-0.638068
ILMN_2783225	ENSMUSG00000028640	Tcfap2c	ENSMUSG00000028640	2	172375093	172384122	1	transcription factor AP-2, gamma Gene [Source:MGI (curated);Acc:MGI:106032]	-2.01271	10.4671	-4.6085	0.00099993	0.0244024	-0.644803
ILMN_2733465	ENSMUSG00000034853	Acot11	ENSMUSG00000034853	4	106417160	106477603	-1	acyl-CoA thioesterase 11 Gene [Source:MGI (curated);Acc:MGI:1913736]	0.776572	8.369	4.60848	0.000999951	0.0244024	-0.644823
ILMN_2918002	ENSMUSG00000028268	Gbp3	ENSMUSG00000028268	3	142223016	142236173	1	guanylate binding protein 3 Gene [Source:MGI (curated);Acc:MGI:1926263]	0.875625	10.4694	4.60452	0.00100599	0.0245264	-0.650936
ILMN_2806720	ENSMUSG00000029136	Rbks	ENSMUSG00000029136	5	31926812	32000000	-1	ribokinase Gene [Source:MGI (curated);Acc:MGI:1918586]	0.471857	8.6755	4.60333	0.0010078	0.0245404	-0.652763
ILMN_2785454	ENSMUSG00000063689	Hist2h2ab	ENSMUSG00000063689	3	96023839	96024231	1	histone cluster 2, H2ab Gene [Source:MGI Symbol;Acc:MGI:2448314]	-0.674178	8.45228	-4.60289	0.00100847	0.0245404	-0.653441
ILMN_2711754	ENSMUSG00000039048	Foxred1	ENSMUSG00000039048	9	35011791	35018640	-1	FAD-dependent oxidoreductase domain containing 1 Gene [Source:MGI (curated);Acc:MGI:2446262]	0.72795	8.18126	4.6021	0.00100969	0.0245456	-0.65467
ILMN_2623199	ENSMUSG00000045659	Plekha7	ENSMUSG00000045659	7	123267632	123451847	-1	pleckstrin homology domain containing, family A member 7 Gene [Source:MGI Symbol;Acc:MGI:2445094]	-0.638943	7.8968	-4.60138	0.00101079	0.0245456	-0.65577
ILMN_2699307	ENSMUSG00000042770	Hebp1	ENSMUSG00000042770	6	135087537	135118233	-1	heme binding protein 1 Gene [Source:MGI (curated);Acc:MGI:1333880]	0.669041	11.5778	4.60088	0.00101155	0.0245456	-0.656538
ILMN_2701891	ENSMUSG00000047945	Marcksl1	ENSMUSG00000047945	4	129190825	129193229	1	MARCKS-like 1 Gene [Source:MGI (curated);Acc:MGI:97143]	-0.624611	8.73336	-4.59552	0.00101982	0.0247228	-0.664803
ILMN_2735937	ENSMUSG00000023279	Bmp15	ENSMUSG00000023279	X	5891225	5897839	-1	bone morphogenetic protein 15 Gene [Source:MGI (curated);Acc:MGI:1316745]	0.55588	8.04267	4.59406	0.00102209	0.0247546	-0.667065
ILMN_2648200	NA	NA	NA	NA	NA	NA	NA	NA	-1.00819	9.58144	-4.59334	0.00102321	0.0247583	-0.668173
ILMN_2627660	ENSMUSG00000056394	Lig1	ENSMUSG00000056394	7	13862632	13896782	1	ligase I, DNA, ATP-dependent Gene [Source:MGI (curated);Acc:MGI:101789]	-0.519984	7.9502	-4.58749	0.00103233	0.0249275	-0.677195
ILMN_2669708	NA	NA	NA	NA	NA	NA	NA	NA	-0.737401	7.87285	-4.58664	0.00103367	0.0249275	-0.678513
ILMN_2589662	ENSMUSG00000008999	Bmp7	ENSMUSG00000008999	2	172693513	172765822	-1	bone morphogenetic protein 7 Gene [Source:MGI (curated);Acc:MGI:103302]	0.842318	10.4831	4.58646	0.00103395	0.0249275	-0.678785
ILMN_2845849	NA	NA	NA	NA	NA	NA	NA	NA	0.445553	12.5179	4.58638	0.00103408	0.0249275	-0.678911
ILMN_1245069	ENSMUSG00000047257	Prss45	ENSMUSG00000047257	9	110737092	110743817	1	protease, serine, 45 Gene [Source:MGI Symbol;Acc:MGI:3605764]	0.429957	7.70873	4.58525	0.00103586	0.024947	-0.680658
ILMN_3143557	NA	NA	NA	NA	NA	NA	NA	NA	1.02156	11.3502	4.58392	0.00103796	0.0249741	-0.68271
ILMN_2863905	ENSMUSG00000026171	Rnf25	ENSMUSG00000026171	1	74640322	74647971	-1	ring finger protein 25 Gene [Source:MGI (curated);Acc:MGI:1890215]	-0.63879	9.42845	-4.57863	0.00104634	0.0251524	-0.690887
ILMN_2810624	ENSMUSG00000023044	Csad	ENSMUSG00000023044	15	102007429	102019474	-1	cysteine sulfinic acid decarboxylase Gene [Source:MGI Symbol;Acc:MGI:2180098]	0.610464	10.0824	4.5776	0.00104797	0.025168	-0.692466
ILMN_1222760	ENSMUSG00000051550	Zfp579	ENSMUSG00000051550	7	4935085	4947760	-1	zinc finger protein 579 Gene [Source:MGI (curated);Acc:MGI:1915740]	-0.741416	11.2198	-4.57623	0.00105017	0.0251857	-0.694591
ILMN_2717045	ENSMUSG00000025289	Prdx4	ENSMUSG00000025289	X	151758461	151775297	-1	peroxiredoxin 4 Gene [Source:MGI (curated);Acc:MGI:1859815]	-0.769053	13.2007	-4.57592	0.00105067	0.0251857	-0.695075
ILMN_2901284	ENSMUSG00000025026	Add3	ENSMUSG00000025026	19	53214993	53321574	1	adducin 3 (gamma) Gene [Source:MGI Symbol;Acc:MGI:1351615]	0.519246	13.9018	4.57276	0.00105572	0.0252534	-0.699946
ILMN_2597578	ENSMUSG00000036904	Fzd8	ENSMUSG00000036904	18	9212854	9215008	1	frizzled homolog 8 (Drosophila) Gene [Source:MGI Symbol;Acc:MGI:108460]	-0.921685	8.34661	-4.57268	0.00105585	0.0252534	-0.700075
ILMN_2957968	NA	NA	NA	NA	NA	NA	NA	NA	0.731355	9.29342	4.57231	0.00105644	0.0252534	-0.700642
ILMN_2661082	ENSMUSG00000031861	Lpar2	ENSMUSG00000031861	8	72346328	72355000	1	lysophosphatidic acid receptor 2 Gene [Source:MGI Symbol;Acc:MGI:1858422]	-0.475187	7.18149	-4.5709	0.00105872	0.0252733	-0.702828
ILMN_2750912	ENSMUSG00000025241	Fyco1	ENSMUSG00000025241	9	123698628	123760687	-1	FYVE and coiled-coil domain containing 1 Gene [Source:MGI Symbol;Acc:MGI:107277]	0.695578	9.04226	4.57058	0.00105924	0.0252733	-0.70333
ILMN_2728107	ENSMUSG00000035620	Ric8b	ENSMUSG00000035620	10	84380361	84479191	1	resistance to inhibitors of cholinesterase 8 homolog B (C. elegans) Gene [Source:MGI Symbol;Acc:MGI:2682307]	-0.451828	10.2669	-4.56806	0.00106331	0.0253325	-0.707225
ILMN_2418324	ENSMUSG00000034235	Usp54	ENSMUSG00000034235	14	21368134	21437576	-1	ubiquitin specific peptidase 54 Gene [Source:MGI (curated);Acc:MGI:1926037]	0.694013	12.2827	4.56782	0.0010637	0.0253325	-0.707591
ILMN_2609614	ENSMUSG00000038301	Snx10	ENSMUSG00000038301	6	51473900	51540678	1	sorting nexin 10 Gene [Source:MGI (curated);Acc:MGI:1919232]	0.486199	11.7192	4.56503	0.00106823	0.0254169	-0.711908
ILMN_1248637	ENSMUSG00000030750	Nsmce1	ENSMUSG00000030750	7	132611154	132635110	-1	non-SMC element 1 homolog (S. cerevisiae) Gene [Source:MGI (curated);Acc:MGI:1914961]	-0.488039	12.3392	-4.5642	0.00106958	0.0254256	-0.713194
ILMN_1214634	ENSMUSG00000032204	Aqp9	ENSMUSG00000032204	9	70958466	71016489	-1	aquaporin 9 Gene [Source:MGI (curated);Acc:MGI:1891066]	0.584516	10.2915	4.56318	0.00107124	0.0254414	-0.714765
ILMN_2784019	ENSMUSG00000035778	Ggta1	ENSMUSG00000035778	2	35255699	35318751	-1	glycoprotein galactosyltransferase alpha 1, 3 Gene [Source:MGI (curated);Acc:MGI:95704]	-0.877048	9.03237	-4.56215	0.00107292	0.0254578	-0.716359
ILMN_2726950	ENSMUSG00000020454	Eif4enif1	ENSMUSG00000020454	11	3102395	3144591	1	eukaryotic translation initiation factor 4E nuclear import factor 1 Gene [Source:MGI (curated);Acc:MGI:1921453]	-0.501638	8.87752	-4.55786	0.00107996	0.0256013	-0.723003
ILMN_2423789	ENSMUSG00000052833	Sae1	ENSMUSG00000052833	7	16906203	16973146	-1	SUMO1 activating enzyme subunit 1 Gene [Source:MGI Symbol;Acc:MGI:1929264]	-0.500014	13.2321	-4.55646	0.00108227	0.0256323	-0.725168
ILMN_2843698	ENSMUSG00000039354	Smarcal1	ENSMUSG00000039354	1	72629825	72679708	1	SWI/SNF related matrix associated, actin dependent regulator of chromatin, subfamily a-like 1 Gene [Source:MGI (curated);Acc:MGI:1859183]	-0.508262	9.3613	-4.55068	0.00109184	0.0258055	-0.734114
ILMN_3123864	NA	NA	NA	NA	NA	NA	NA	NA	-0.661156	8.06982	-4.55058	0.00109201	0.0258055	-0.734275
ILMN_2722864	ENSMUSG00000039542	Ncam1	ENSMUSG00000039542	9	49310257	49606834	-1	neural cell adhesion molecule 1 Gene [Source:MGI Symbol;Acc:MGI:97281]	0.871247	13.5544	4.55023	0.0010926	0.0258055	-0.734815
ILMN_1221288	ENSMUSG00000057554	Lgals8	ENSMUSG00000057554	13	12531682	12557211	-1	lectin, galactose binding, soluble 8 Gene [Source:MGI (curated);Acc:MGI:1928481]	0.440416	10.5959	4.54851	0.00109547	0.0258496	-0.737481
ILMN_3090793	ENSMUSG00000032897	Nfyc	ENSMUSG00000032897	4	120430043	120504177	-1	nuclear transcription factor-Y gamma Gene [Source:MGI (curated);Acc:MGI:107901]	-0.474316	13.0175	-4.54621	0.00109931	0.0259165	-0.741036
ILMN_1221611	ENSMUSG00000017781	Pitpna	ENSMUSG00000017781	11	75401599	75442306	1	phosphatidylinositol transfer protein, alpha Gene [Source:MGI (curated);Acc:MGI:99887]	0.456728	11.4243	4.5405	0.00110894	0.0261196	-0.749897
ILMN_2690460	ENSMUSG00000063646	Jakmip1	ENSMUSG00000063646	5	37438671	37539255	1	janus kinase and microtubule interacting protein 1 Gene [Source:MGI (curated);Acc:MGI:1923321]	0.578945	10.3876	4.53802	0.00111315	0.0261946	-0.75374
ILMN_2938893	ENSMUSG00000032402	Smad3	ENSMUSG00000032402	9	63494574	63605801	-1	MAD homolog 3 (Drosophila) Gene [Source:MGI (curated);Acc:MGI:1201674]	-0.563971	9.68327	-4.53546	0.0011175	0.0262724	-0.757704
ILMN_2861469	ENSMUSG00000030447	Cyfip1	ENSMUSG00000030447	7	63097640	63186070	1	cytoplasmic FMR1 interacting protein 1 Gene [Source:MGI Symbol;Acc:MGI:1338801]	0.457448	10.1676	4.53488	0.0011185	0.0262724	-0.758611
ILMN_1216742	ENSMUSG00000022510	Trp63	ENSMUSG00000022510	16	25683849	25892188	1	transformation related protein 63 Gene [Source:MGI (curated);Acc:MGI:1330810]	0.728316	7.76301	4.52225	0.00114029	0.0267598	-0.778205
ILMN_1246289	ENSMUSG00000039720	Got1l1	ENSMUSG00000039720	8	28307932	28313019	-1	glutamic-oxaloacetic transaminase 1-like 1 Gene [Source:MGI Symbol;Acc:MGI:1923865]	-1.0658	8.26658	-4.5196	0.00114493	0.0268405	-0.782326
ILMN_1247404	ENSMUSG00000058402	Zfp420	ENSMUSG00000058402	7	30644998	30700678	1	zinc finger protein 420 Gene [Source:MGI (curated);Acc:MGI:2444666]	-0.582849	10.3303	-4.51909	0.00114582	0.0268405	-0.783116
ILMN_2735157	ENSMUSG00000024991	Eif3a	ENSMUSG00000024991	19	60837025	60866546	-1	eukaryotic translation initiation factor 3, subunit A Gene [Source:MGI Symbol;Acc:MGI:95301]	0.415792	11.2563	4.517	0.00114947	0.0269017	-0.786352
ILMN_2976821	ENSMUSG00000081683	Fzd10	ENSMUSG00000081683	5	129106719	129109968	1	frizzled homolog 10 (Drosophila) Gene [Source:MGI (curated);Acc:MGI:2136761]	1.69854	11.1381	4.5147	0.00115353	0.0269499	-0.78993
ILMN_1246734	ENSMUSG00000020435	Osbp2	ENSMUSG00000020435	11	3603734	3763906	-1	oxysterol binding protein 2 Gene [Source:MGI (curated);Acc:MGI:1921559]	0.432065	7.54508	4.51429	0.00115426	0.0269499	-0.790572
ILMN_2666108	ENSMUSG00000061887	Ssbp3	ENSMUSG00000061887	4	106583306	106722299	1	single-stranded DNA binding protein 3 Gene [Source:MGI (curated);Acc:MGI:1919725]	-0.542554	11.414	-4.51405	0.00115468	0.0269499	-0.79094
ILMN_1219067	ENSMUSG00000059555	A830007P12Rik	ENSMUSG00000059555	2	25048486	25052406	-1	RIKEN cDNA A830007P12 gene Gene [Source:MGI Symbol;Acc:MGI:2442720]	0.424302	8.26879	4.51225	0.00115786	0.0269996	-0.793733
ILMN_2709279	ENSMUSG00000025227	Tmem180	ENSMUSG00000025227	19	46415611	46449742	1	transmembrane protein 180 Gene [Source:MGI (curated);Acc:MGI:1922396]	1.05404	10.6488	4.51054	0.00116091	0.0270461	-0.796404
ILMN_2641278	ENSMUSG00000029020	Mfn2	ENSMUSG00000029020	4	147247708	147278813	-1	mitofusin 2 Gene [Source:MGI (curated);Acc:MGI:2442230]	0.426174	12.9652	4.5081	0.00116525	0.0271227	-0.800196
ILMN_2608052	ENSMUSG00000027333	Smox	ENSMUSG00000027333	2	131317232	131351658	1	spermine oxidase Gene [Source:MGI (curated);Acc:MGI:2445356]	0.731671	10.816	4.50501	0.00117077	0.0271924	-0.804989
ILMN_2612423	ENSMUSG00000020358	Hnrnpab	ENSMUSG00000020358	11	51413602	51420349	-1	heterogeneous nuclear ribonucleoprotein A/B Gene [Source:MGI (curated);Acc:MGI:1330294]	-0.555994	13.7743	-4.50376	0.00117302	0.0271924	-0.806946
ILMN_1242399	NA	Hist1h2bc	NA	NA	NA	NA	NA	NA	1.11408	12.7753	4.5036	0.0011733	0.0271924	-0.807187
ILMN_2684289	NA	NA	NA	NA	NA	NA	NA	NA	-0.554979	7.82669	-4.50332	0.00117381	0.0271924	-0.807627
ILMN_2630459	ENSMUSG00000045382	Cxcr4	ENSMUSG00000045382	1	130484776	130488870	-1	chemokine (C-X-C motif) receptor 4 Gene [Source:MGI (curated);Acc:MGI:109563]	-0.773007	9.70526	-4.50305	0.00117429	0.0271924	-0.808039
ILMN_2752371	ENSMUSG00000025780	Itih5	ENSMUSG00000025780	2	10075198	10178156	1	inter-alpha (globulin) inhibitor H5 Gene [Source:MGI (curated);Acc:MGI:1925751]	0.64384	8.29439	4.50288	0.0011746	0.0271924	-0.808307
ILMN_2727329	ENSMUSG00000060376	Bckdha	ENSMUSG00000060376	7	26414966	26443769	-1	branched chain ketoacid dehydrogenase E1, alpha polypeptide Gene [Source:MGI Symbol;Acc:MGI:107701]	0.411565	12.3573	4.5013	0.00117744	0.0272337	-0.810762
ILMN_2726448	ENSMUSG00000025235	Bbs4	ENSMUSG00000025235	9	59169773	59201267	-1	Bardet-Biedl syndrome 4 (human) Gene [Source:MGI Symbol;Acc:MGI:2143311]	-0.482103	10.8841	-4.49821	0.00118303	0.0273384	-0.815571
ILMN_2668197	ENSMUSG00000039536	Stau1	ENSMUSG00000039536	2	166773049	166821799	-1	staufen (RNA binding protein) homolog 1 (Drosophila) Gene [Source:MGI (curated);Acc:MGI:1338864]	-0.352582	11.2817	-4.49718	0.0011849	0.027357	-0.817173
ILMN_1225494	NA	NA	NA	NA	NA	NA	NA	NA	0.785313	12.6545	4.49459	0.00118961	0.0274412	-0.821207
ILMN_1222132	ENSMUSG00000040548	Tex2	ENSMUSG00000040548	11	106363461	106474737	-1	testis expressed gene 2 Gene [Source:MGI (curated);Acc:MGI:102465]	0.676795	9.52681	4.49367	0.00119129	0.0274553	-0.822639
ILMN_2680102	ENSMUSG00000038143	Stox2	ENSMUSG00000038143	8	48271310	48437702	-1	storkhead box 2 Gene [Source:MGI Symbol;Acc:MGI:1918319]	-0.531302	8.78638	-4.49279	0.0011929	0.0274678	-0.824011
ILMN_2683802	ENSMUSG00000029310	Nudt9	ENSMUSG00000029310	5	104475325	104494398	1	nudix (nucleoside diphosphate linked moiety X)-type motif 9 Gene [Source:MGI (curated);Acc:MGI:1921417]	0.975106	12.2235	4.49169	0.00119492	0.0274896	-0.825727
ILMN_2680876	ENSMUSG00000036555	Iqce	ENSMUSG00000036555	5	141137781	141178332	-1	IQ motif containing E Gene [Source:MGI (curated);Acc:MGI:1921489]	-0.664927	10.1468	-4.48691	0.0012037	0.0276668	-0.83316
ILMN_2687745	ENSMUSG00000025509	Pnpla2	ENSMUSG00000025509	7	148641106	148645987	1	patatin-like phospholipase domain containing 2 Gene [Source:MGI Symbol;Acc:MGI:1914103]	0.698966	11.3451	4.48633	0.00120478	0.0276668	-0.834067
ILMN_3137980	ENSMUSG00000047003	Zfp41	ENSMUSG00000047003	15	75447109	75455730	1	zinc finger protein 41 Gene [Source:MGI (curated);Acc:MGI:99186]	-0.506613	10.1452	-4.48375	0.00120957	0.027752	-0.838096
ILMN_2822134	NA	NA	NA	NA	NA	NA	NA	NA	0.408363	11.8344	4.48282	0.00121128	0.0277666	-0.839536
ILMN_1252243	ENSMUSG00000001082	Mfsd10	ENSMUSG00000001082	5	34976291	34979861	-1	major facilitator superfamily domain containing 10 Gene [Source:MGI (curated);Acc:MGI:1915544]	-0.540567	9.79305	-4.47916	0.00121811	0.0278982	-0.845242
ILMN_2598692	NA	NA	NA	NA	NA	NA	NA	NA	-0.602075	12.1048	-4.4775	0.00122122	0.0279203	-0.847833
ILMN_2429025	ENSMUSG00000042712	Wbp5	ENSMUSG00000042712	X	132779618	132781678	1	WW domain binding protein 5 Gene [Source:MGI (curated);Acc:MGI:109567]	-0.855411	12.6328	-4.477	0.00122217	0.0279203	-0.848618
ILMN_2755915	ENSMUSG00000028085	Pet112l	ENSMUSG00000028085	3	85378041	85459544	1	PET112-like (yeast) Gene [Source:MGI (curated);Acc:MGI:2442496]	0.316222	8.39034	4.47691	0.00122233	0.0279203	-0.848757
ILMN_2690256	ENSMUSG00000003721	Insig2	ENSMUSG00000003721	1	123200930	123229166	-1	insulin induced gene 2 Gene [Source:MGI (curated);Acc:MGI:1920249]	0.753785	9.2736	4.47542	0.00122513	0.0279431	-0.851075
ILMN_2829937	ENSMUSG00000025478	Dpysl4	ENSMUSG00000025478	7	146271900	146288603	1	dihydropyrimidinase-like 4 Gene [Source:MGI (curated);Acc:MGI:1349764]	-0.642058	8.25152	-4.47522	0.00122551	0.0279431	-0.851392
ILMN_2627920	ENSMUSG00000033192	Lpcat2	ENSMUSG00000033192	8	95379249	95443178	1	lysophosphatidylcholine acyltransferase 2 Gene [Source:MGI (curated);Acc:MGI:3606214]	0.41142	7.40563	4.47391	0.00122798	0.0279745	-0.853433
ILMN_2599008	ENSMUSG00000032036	Kirrel3	ENSMUSG00000032036	9	34296689	34844301	1	kin of IRRE like 3 (Drosophila) Gene [Source:MGI (curated);Acc:MGI:1914953]	0.768037	10.0205	4.47324	0.00122924	0.0279785	-0.854476
ILMN_1230145	ENSMUSG00000061393	Acvr2b	ENSMUSG00000061393	9	119311562	119342619	1	activin receptor IIB Gene [Source:MGI Symbol;Acc:MGI:87912]	-0.814299	11.0342	-4.47141	0.00123269	0.0280216	-0.857322
ILMN_2670022	ENSMUSG00000037712	Fermt2	ENSMUSG00000037712	14	46078467	46149793	-1	fermitin family homolog 2 (Drosophila) Gene [Source:MGI (curated);Acc:MGI:2385001]	0.380818	14.2294	4.47108	0.00123331	0.0280216	-0.857836
ILMN_2748402	ENSMUSG00000026837	Col5a1	ENSMUSG00000026837	2	27741945	27895034	1	collagen, type V, alpha 1 Gene [Source:MGI (curated);Acc:MGI:88457]	-0.689185	9.0714	-4.46992	0.00123552	0.0280469	-0.85965
ILMN_1229662	ENSMUSG00000020701	Tmem132e	ENSMUSG00000020701	11	82202402	82259834	1	transmembrane protein 132E Gene [Source:MGI (curated);Acc:MGI:2685490]	-0.676523	8.19435	-4.46522	0.00124448	0.0282254	-0.86699
ILMN_3160581	ENSMUSG00000035873	Pawr	ENSMUSG00000035873	10	107769245	107851447	1	PRKC, apoptosis, WT1, regulator Gene [Source:MGI Symbol;Acc:MGI:2149961]	-0.314395	7.30447	-4.46279	0.00124914	0.028306	-0.870781
ILMN_2731974	ENSMUSG00000001517	Foxm1	ENSMUSG00000001517	6	128312985	128325911	1	forkhead box M1 Gene [Source:MGI (curated);Acc:MGI:1347487]	-0.454299	8.50663	-4.46	0.0012545	0.0284026	-0.875132
ILMN_2755152	ENSMUSG00000005299	Letm1	ENSMUSG00000005299	5	34082322	34125466	-1	leucine zipper-EF-hand containing transmembrane protein 1 Gene [Source:MGI (curated);Acc:MGI:1932557]	0.793316	10.7254	4.45779	0.00125877	0.0284742	-0.878585
ILMN_2766279	ENSMUSG00000020898	1500010J02Rik	ENSMUSG00000020898	11	68829413	68849975	1	RIKEN cDNA 1500010J02 gene Gene [Source:MGI Symbol;Acc:MGI:1916214]	-0.797316	11.2576	-4.45632	0.00126162	0.0284833	-0.880876
ILMN_2599233	ENSMUSG00000031610	Scrg1	ENSMUSG00000031610	8	59934852	59956383	1	scrapie responsive gene 1 Gene [Source:MGI Symbol;Acc:MGI:1328308]	0.972353	13.8623	4.45619	0.00126188	0.0284833	-0.881083
ILMN_2868482	ENSMUSG00000029063	Nadk	ENSMUSG00000029063	4	154936487	154965110	1	NAD kinase Gene [Source:MGI (curated);Acc:MGI:2183149]	0.387	13.0053	4.45585	0.00126253	0.0284833	-0.881611
ILMN_2738536	ENSMUSG00000029472	Anapc5	ENSMUSG00000029472	5	123237740	123271289	-1	anaphase-promoting complex subunit 5 Gene [Source:MGI Symbol;Acc:MGI:1929722]	-0.639882	12.7412	-4.4553	0.00126361	0.0284833	-0.882478
ILMN_1247626	ENSMUSG00000003559	As3mt	ENSMUSG00000003559	19	46781933	46815585	1	arsenic (+3 oxidation state) methyltransferase Gene [Source:MGI Symbol;Acc:MGI:1929882]	0.964046	10.0958	4.45249	0.00126909	0.0285817	-0.886868
ILMN_1249670	ENSMUSG00000025823	Pdia4	ENSMUSG00000025823	6	47746141	47763355	-1	protein disulfide isomerase associated 4 Gene [Source:MGI Symbol;Acc:MGI:104864]	-0.908206	11.5958	-4.44972	0.00127451	0.0286715	-0.891196
ILMN_2904590	ENSMUSG00000004891	Nes	ENSMUSG00000004891	3	87775000	87784373	1	nestin Gene [Source:MGI (curated);Acc:MGI:101784]	-1.00571	8.5263	-4.44845	0.00127699	0.0286715	-0.893171
ILMN_1228827	NA	NA	NA	NA	NA	NA	NA	NA	-0.602314	8.36777	-4.44843	0.00127704	0.0286715	-0.893212
ILMN_2643977	NA	NA	NA	NA	NA	NA	NA	NA	0.411518	7.77056	4.44818	0.00127754	0.0286715	-0.893607
ILMN_2821092	ENSMUSG00000010110	Stx5a	ENSMUSG00000010110	19	8815933	8830131	1	syntaxin 5A Gene [Source:MGI Symbol;Acc:MGI:1928483]	-0.500225	13.1808	-4.44631	0.00128121	0.0287288	-0.89652
ILMN_2773800	ENSMUSG00000029436	Mmp17	ENSMUSG00000029436	5	130090088	130114085	1	matrix metallopeptidase 17 Gene [Source:MGI Symbol;Acc:MGI:1346076]	-0.990938	8.72029	-4.44481	0.00128418	0.0287703	-0.898872
ILMN_2737158	NA	NA	NA	NA	NA	NA	NA	NA	-0.525457	11.4774	-4.4441	0.00128558	0.0287765	-0.899975
ILMN_1225035	ENSMUSG00000008393	Carhsp1	ENSMUSG00000008393	16	8660790	8672248	-1	calcium regulated heat stable protein 1 Gene [Source:MGI Symbol;Acc:MGI:1196368]	-0.654354	12.0994	-4.44241	0.00128894	0.0288258	-0.902625
ILMN_1252214	NA	NA	NA	NA	NA	NA	NA	NA	1.45249	10.6071	4.44186	0.00129002	0.0288258	-0.903479
ILMN_2455192	ENSMUSG00000058291	Zfp68	ENSMUSG00000058291	5	139045844	139060989	-1	zinc finger protein 68 Gene [Source:MGI (curated);Acc:MGI:1344427]	-0.830551	8.9891	-4.43961	0.0012945	0.0289007	-0.906996
ILMN_2713969	ENSMUSG00000001039	B9d1	ENSMUSG00000001039	11	61318646	61326433	1	B9 protein domain 1 Gene [Source:MGI (curated);Acc:MGI:1351471]	-0.705884	11.6138	-4.43825	0.00129721	0.0289361	-0.909122
ILMN_1212902	ENSMUSG00000019478	Rab4a	ENSMUSG00000019478	8	126329885	126359187	1	RAB4A, member RAS oncogene family Gene [Source:MGI (curated);Acc:MGI:105069]	0.532894	11.0957	4.4362	0.00130131	0.0289759	-0.912328
ILMN_1226970	ENSMUSG00000031930	Wwp2	ENSMUSG00000031930	8	109960317	110081112	1	WW domain containing E3 ubiquitin protein ligase 2 Gene [Source:MGI Symbol;Acc:MGI:1914144]	-0.54432	10.1837	-4.4348	0.00130413	0.0289759	-0.914519
ILMN_1229019	NA	NA	NA	NA	NA	NA	NA	NA	0.789437	10.5738	4.43447	0.0013048	0.0289759	-0.915042
ILMN_2512216	ENSMUSG00000025474	Tubgcp2	ENSMUSG00000025474	7	147181901	147222243	-1	tubulin, gamma complex associated protein 2 Gene [Source:MGI Symbol;Acc:MGI:1921487]	-0.334584	11.0369	-4.43422	0.00130531	0.0289759	-0.915439
ILMN_3132898	ENSMUSG00000042675	Ypel3	ENSMUSG00000042675	7	133920469	133924028	1	yippee-like 3 (Drosophila) Gene [Source:MGI (curated);Acc:MGI:1913340]	-0.847388	13.3298	-4.43323	0.0013073	0.0289759	-0.916985
ILMN_2662508	ENSMUSG00000010517	Faf1	ENSMUSG00000010517	4	109349193	109636565	1	Fas-associated factor 1 Gene [Source:MGI (curated);Acc:MGI:109419]	-0.391156	11.7758	-4.43253	0.0013087	0.0289759	-0.918074
ILMN_1241320	ENSMUSG00000042489	Clspn	ENSMUSG00000042489	4	126234179	126271147	1	claspin homolog (Xenopus laevis) Gene [Source:MGI (curated);Acc:MGI:2445153]	-0.572912	7.95982	-4.43245	0.00130886	0.0289759	-0.918195
ILMN_1231553	NA	NA	NA	NA	NA	NA	NA	NA	0.665117	11.8208	4.43242	0.00130892	0.0289759	-0.918247
ILMN_1214952	NA	NA	NA	NA	NA	NA	NA	NA	-0.417003	10.4859	-4.43231	0.00130914	0.0289759	-0.918415
ILMN_2691352	ENSMUSG00000028040	Efna4	ENSMUSG00000028040	3	89137312	89141950	-1	ephrin A4 Gene [Source:MGI (curated);Acc:MGI:106643]	-0.766053	8.12636	-4.42783	0.00131821	0.0291516	-0.925427
ILMN_2870623	ENSMUSG00000022526	Zfp251	ENSMUSG00000022526	15	76682578	76701865	-1	zinc finger protein 251 Gene [Source:MGI Symbol;Acc:MGI:1918841]	-0.334033	11.4004	-4.4269	0.00132011	0.0291684	-0.926884
ILMN_2723718	ENSMUSG00000019539	Rcn3	ENSMUSG00000019539	7	52338283	52347591	-1	reticulocalbin 3, EF-hand calcium binding domain Gene [Source:MGI (curated);Acc:MGI:1277122]	-0.421064	8.07264	-4.4232	0.00132767	0.0293008	-0.932681
ILMN_2625867	ENSMUSG00000050379	2006-09-01	ENSMUSG00000050379	X	34443352	34531789	-1	septin 6 Gene [Source:MGI (curated);Acc:MGI:1888939]	-0.384019	8.84656	-4.42239	0.00132934	0.0293008	-0.933959
ILMN_2451022	ENSMUSG00000026728	Vim	ENSMUSG00000026728	2	13495554	13504453	1	vimentin Gene [Source:MGI (curated);Acc:MGI:98932]	-1.27455	12.0743	-4.4223	0.00132952	0.0293008	-0.934099
ILMN_1254526	ENSMUSG00000034663	Bmp2k	ENSMUSG00000034663	5	97426708	97520886	1	BMP2 inducible kinase Gene [Source:MGI (curated);Acc:MGI:2155456]	0.835431	7.95786	4.42032	0.00133359	0.0293653	-0.937201
ILMN_2693922	ENSMUSG00000020122	Egfr	ENSMUSG00000020122	11	16652206	16818161	1	epidermal growth factor receptor Gene [Source:MGI (curated);Acc:MGI:95294]	-0.919674	12.7462	-4.41976	0.00133475	0.0293656	-0.93808
ILMN_1232621	ENSMUSG00000022265	Ank	ENSMUSG00000022265	15	27396432	27524664	1	progressive ankylosis Gene [Source:MGI (curated);Acc:MGI:3045421]	0.412697	12.2384	4.41727	0.00133989	0.0294535	-0.941982
ILMN_1259610	ENSMUSG00000035914	Cd276	ENSMUSG00000035914	9	58371930	58388552	-1	CD276 antigen Gene [Source:MGI Symbol;Acc:MGI:2183926]	-0.870594	9.96986	-4.41516	0.00134426	0.0295097	-0.945289
ILMN_2822825	NA	NA	NA	NA	NA	NA	NA	NA	0.906829	14.1692	4.41477	0.00134507	0.0295097	-0.945901
ILMN_2936351	ENSMUSG00000037236	Matr3	ENSMUSG00000037236	18	35721900	35750460	1	matrin 3 Gene [Source:MGI Symbol;Acc:MGI:1298379]	-0.483605	13.8874	-4.41397	0.00134673	0.0295097	-0.947152
ILMN_2643883	ENSMUSG00000034329	Brip1	ENSMUSG00000034329	11	85871638	86014695	-1	BRCA1 interacting protein C-terminal helicase 1 Gene [Source:MGI (curated);Acc:MGI:2442836]	-0.527219	7.49005	-4.41382	0.00134704	0.0295097	-0.947388
ILMN_2738330	ENSMUSG00000019874	Fabp7	ENSMUSG00000019874	10	57504729	57508256	1	fatty acid binding protein 7, brain Gene [Source:MGI Symbol;Acc:MGI:101916]	-1.06488	10.4707	-4.41211	0.00135061	0.0295453	-0.950071
ILMN_3156010	ENSMUSG00000035357	Pdzrn3	ENSMUSG00000035357	6	101099603	101327891	-1	PDZ domain containing RING finger 3 Gene [Source:MGI (curated);Acc:MGI:1933157]	-1.3296	12.1483	-4.41194	0.00135096	0.0295453	-0.950339
ILMN_2828512	ENSMUSG00000034210	4732418C07Rik	ENSMUSG00000034210	4	115410349	115449932	1	RIKEN cDNA 4732418C07 gene Gene [Source:MGI Symbol;Acc:MGI:2442397]	0.509256	10.9444	4.41083	0.00135328	0.0295708	-0.952077
ILMN_3153940	NA	NA	NA	NA	NA	NA	NA	NA	1.17505	9.55642	4.40982	0.00135538	0.0295868	-0.95365
ILMN_2600078	ENSMUSG00000033055	Ankrd54	ENSMUSG00000033055	15	78883524	78893323	-1	ankyrin repeat domain 54 Gene [Source:MGI (curated);Acc:MGI:2444209]	-0.581153	8.53006	-4.40938	0.00135632	0.0295868	-0.954354
ILMN_1230788	ENSMUSG00000008305	Tle1	ENSMUSG00000008305	4	71778839	71861927	-1	transducin-like enhancer of split 1, homolog of Drosophila E(spl) Gene [Source:MGI (curated);Acc:MGI:104636]	-0.717766	12.0811	-4.40702	0.00136126	0.0296695	-0.958049
ILMN_1257750	ENSMUSG00000018411	Mapt	ENSMUSG00000018411	11	104092704	104193404	1	microtubule-associated protein tau Gene [Source:MGI (curated);Acc:MGI:97180]	0.600382	10.6207	4.4058	0.00136383	0.0297003	-0.959961
ILMN_2665050	ENSMUSG00000020941	Map3k14	ENSMUSG00000020941	11	103081076	103128786	-1	mitogen-activated protein kinase kinase kinase 14 Gene [Source:MGI (curated);Acc:MGI:1858204]	-1.44571	9.53145	-4.40408	0.00136746	0.0297541	-0.962658
ILMN_1231720	ENSMUSG00000000552	Zfp385a	ENSMUSG00000000552	15	103144326	103170524	-1	zinc finger protein 385A Gene [Source:MGI Symbol;Acc:MGI:1352495]	0.721001	9.14237	4.40221	0.00137141	0.0298149	-0.96559
ILMN_2488125	ENSMUSG00000021115	Vrk1	ENSMUSG00000021115	12	107248526	107313605	1	vaccinia related kinase 1 Gene [Source:MGI Symbol;Acc:MGI:1261847]	-0.328281	7.52022	-4.40134	0.00137327	0.0298301	-0.966965
ILMN_1219447	ENSMUSG00000031310	Zmym3	ENSMUSG00000031310	X	98599723	98616188	-1	zinc finger, MYM-type 3 Gene [Source:MGI (curated);Acc:MGI:1927231]	-0.75858	11.5057	-4.39705	0.0013824	0.030003	-0.973688
ILMN_2800297	ENSMUSG00000018974	Sart3	ENSMUSG00000018974	5	114192455	114221658	-1	squamous cell carcinoma antigen recognized by T-cells 3 Gene [Source:MGI Symbol;Acc:MGI:1858230]	-0.711019	11.7264	-4.39245	0.00139228	0.0301919	-0.980916
ILMN_2875938	NA	NA	NA	NA	NA	NA	NA	NA	0.427511	11.8718	4.38992	0.00139773	0.0302704	-0.984885
ILMN_2596611	ENSMUSG00000007041	Clic1	ENSMUSG00000007041	17	35187377	35195665	1	chloride intracellular channel 1 Gene [Source:MGI Symbol;Acc:MGI:2148924]	-0.666842	9.41212	-4.38968	0.00139826	0.0302704	-0.985266
ILMN_3159866	NA	NA	NA	NA	NA	NA	NA	NA	0.680158	9.34255	4.38376	0.00141114	0.0305235	-0.994572
ILMN_2733753	ENSMUSG00000061758	Akr1b10	ENSMUSG00000061758	6	34334218	34346950	1	aldo-keto reductase family 1, member B10 (aldose reductase) Gene [Source:MGI (curated);Acc:MGI:1915111]	0.709568	12.442	4.38253	0.00141382	0.0305559	-0.996502
ILMN_1245874	ENSMUSG00000043733	Ptpn11	ENSMUSG00000043733	5	121580542	121641406	-1	protein tyrosine phosphatase, non-receptor type 11 Gene [Source:MGI (curated);Acc:MGI:99511]	0.71912	10.1541	4.38133	0.00141646	0.0305873	-0.998397
ILMN_2927044	ENSMUSG00000021791	Dydc2	ENSMUSG00000021791	14	41862408	41882497	-1	DPY30 domain containing 2 Gene [Source:MGI Symbol;Acc:MGI:1918450]	-0.334021	7.47457	-4.37989	0.00141962	0.0306296	-1.00065
ILMN_2471359	ENSMUSG00000019961	Tmpo	ENSMUSG00000019961	10	90611862	90634327	-1	thymopoietin Gene [Source:MGI Symbol;Acc:MGI:106920]	-0.971284	9.46807	-4.3709	0.00143954	0.0310334	-1.0148
ILMN_2868280	ENSMUSG00000039450	Dcxr	ENSMUSG00000039450	11	120586713	120588595	-1	dicarbonyl L-xylulose reductase Gene [Source:MGI (curated);Acc:MGI:1915130]	0.848002	10.3631	4.37033	0.00144081	0.0310348	-1.01569
ILMN_2983387	NA	NA	NA	NA	NA	NA	NA	NA	-0.657026	8.24803	-4.36781	0.00144644	0.031116	-1.01965
ILMN_1227874	NA	NA	NA	NA	NA	NA	NA	NA	-0.499104	9.84327	-4.3675	0.00144715	0.031116	-1.02015
ILMN_2774163	ENSMUSG00000016554	Eif3d	ENSMUSG00000016554	15	77789432	77801208	-1	eukaryotic translation initiation factor 3, subunit D Gene [Source:MGI Symbol;Acc:MGI:1933181]	-0.329102	12.8868	-4.36702	0.00144821	0.031116	-1.0209
ILMN_2650953	ENSMUSG00000017756	Slc12a7	ENSMUSG00000017756	13	73870542	73954200	1	solute carrier family 12, member 7 Gene [Source:MGI Symbol;Acc:MGI:1342283]	-0.749113	7.89455	-4.36474	0.00145335	0.031141	-1.02449
ILMN_3134301	NA	NA	NA	NA	NA	NA	NA	NA	0.53344	9.0085	4.36421	0.00145455	0.031141	-1.02533
ILMN_2975856	ENSMUSG00000029634	Rnf6	ENSMUSG00000029634	5	147020768	147033131	-1	ring finger protein (C3H2C3 type) 6 Gene [Source:MGI (curated);Acc:MGI:1921382]	0.498743	9.78248	4.36398	0.00145507	0.031141	-1.02569
ILMN_2614895	NA	NA	NA	NA	NA	NA	NA	NA	0.69922	9.55823	4.36394	0.00145516	0.031141	-1.02575
ILMN_2827617	ENSMUSG00000043531	Sorcs1	ENSMUSG00000043531	19	50218430	50752975	-1	VPS10 domain receptor protein SORCS 1 Gene [Source:MGI Symbol;Acc:MGI:1929666]	-0.608607	7.90206	-4.36382	0.00145543	0.031141	-1.02594
ILMN_1253155	ENSMUSG00000019891	Dcbld1	ENSMUSG00000019891	10	51953425	52041184	1	discoidin, CUB and LCCL domain containing 1 Gene [Source:MGI (curated);Acc:MGI:1913936]	-0.495866	9.83235	-4.35966	0.00146486	0.0312744	-1.03249
ILMN_2957161	ENSMUSG00000026603	Smyd2	ENSMUSG00000026603	1	191704371	191746242	-1	SET and MYND domain containing 2 Gene [Source:MGI (curated);Acc:MGI:1915889]	0.495789	9.85087	4.35756	0.00146963	0.0312744	-1.03579
ILMN_1259162	ENSMUSG00000027164	Traf6	ENSMUSG00000027164	2	101518586	101541826	1	TNF receptor-associated factor 6 Gene [Source:MGI (curated);Acc:MGI:108072]	-0.412807	7.99126	-4.35742	0.00146996	0.0312744	-1.03602
ILMN_2976448	ENSMUSG00000039206	Daglb	ENSMUSG00000039206	5	144225504	144266810	1	diacylglycerol lipase, beta Gene [Source:MGI (curated);Acc:MGI:2442032]	0.47485	11.6508	4.35699	0.00147093	0.0312744	-1.03669
ILMN_1219583	ENSMUSG00000026509	Capn2	ENSMUSG00000026509	1	184397393	184447614	-1	calpain 2 Gene [Source:MGI Symbol;Acc:MGI:88264]	0.863456	10.851	4.35694	0.00147106	0.0312744	-1.03678
ILMN_2836312	ENSMUSG00000033152	Podxl2	ENSMUSG00000033152	6	88792552	88825038	-1	podocalyxin-like 2 Gene [Source:MGI (curated);Acc:MGI:2442488]	-0.500548	10.8256	-4.35615	0.00147286	0.0312744	-1.03802
ILMN_2805071	ENSMUSG00000020955	Ap4s1	ENSMUSG00000020955	12	52792205	52839668	1	adaptor-related protein complex AP-4, sigma 1 Gene [Source:MGI Symbol;Acc:MGI:1337065]	0.47231	12.619	4.35585	0.00147354	0.0312744	-1.03849
ILMN_1228536	ENSMUSG00000049409	Prokr1	ENSMUSG00000049409	6	87528588	87540708	-1	prokineticin receptor 1 Gene [Source:MGI Symbol;Acc:MGI:1929676]	-0.3648	7.12578	-4.35567	0.00147395	0.0312744	-1.03877
ILMN_2856157	ENSMUSG00000011752	Pgam1	ENSMUSG00000011752	19	41986513	41993146	1	phosphoglycerate mutase 1 Gene [Source:MGI Symbol;Acc:MGI:97552]	0.673681	11.2531	4.35563	0.00147403	0.0312744	-1.03883
ILMN_3162511	ENSMUSG00000029381	Shroom3	ENSMUSG00000029381	5	93112461	93394785	1	shroom family member 3 Gene [Source:MGI Symbol;Acc:MGI:1351655]	-0.502541	7.55023	-4.35515	0.00147513	0.0312744	-1.03959
ILMN_1259294	ENSMUSG00000030614	Tmem126b	ENSMUSG00000030614	7	97616704	97624511	-1	transmembrane protein 126B Gene [Source:MGI (curated);Acc:MGI:1915722]	0.735321	8.77789	4.35473	0.0014761	0.0312744	-1.04025
ILMN_2632712	ENSMUSG00000017716	Birc5	ENSMUSG00000017716	11	117710565	117717057	1	baculoviral IAP repeat-containing 5 Gene [Source:MGI (curated);Acc:MGI:1203517]	-0.805761	8.85341	-4.35466	0.00147627	0.0312744	-1.04037
ILMN_2697615	ENSMUSG00000022610	Mapk12	ENSMUSG00000022610	15	88961015	88970902	-1	mitogen-activated protein kinase 12 Gene [Source:MGI Symbol;Acc:MGI:1353438]	-0.481319	8.62092	-4.3494	0.00148836	0.0315006	-1.04865
ILMN_2993455	ENSMUSG00000019988	Nedd1	ENSMUSG00000019988	10	92147491	92185165	-1	neural precursor cell expressed, developmentally down-regulated gene 1 Gene [Source:MGI Symbol;Acc:MGI:97293]	-0.456661	10.2471	-4.34868	0.00149003	0.0315006	-1.04978
ILMN_3155228	ENSMUSG00000043557	Mdga1	ENSMUSG00000043557	17	29964903	30107032	-1	MAM domain containing glycosylphosphatidylinositol anchor 1 Gene [Source:MGI Symbol;Acc:MGI:1922012]	-0.380994	7.86373	-4.34843	0.00149063	0.0315006	-1.05019
ILMN_2677728	ENSMUSG00000002475	Abhd3	ENSMUSG00000002475	18	10644409	10706769	-1	abhydrolase domain containing 3 Gene [Source:MGI (curated);Acc:MGI:2147183]	1.20958	12.652	4.34544	0.00149756	0.0316195	-1.0549
ILMN_2641613	ENSMUSG00000032481	Smarcc1	ENSMUSG00000032481	9	110034541	110142682	1	SWI/SNF related, matrix associated, actin dependent regulator of chromatin, subfamily c, member 1 Gene [Source:MGI (curated);Acc:MGI:1203524]	0.832425	8.08383	4.34494	0.00149872	0.0316195	-1.05568
ILMN_2621472	NA	NA	NA	NA	NA	NA	NA	NA	-0.32821	11.7032	-4.34355	0.00150195	0.0316618	-1.05787
ILMN_1235072	ENSMUSG00000038705	Gmeb2	ENSMUSG00000038705	2	180986154	181022740	-1	glucocorticoid modulatory element binding protein 2 Gene [Source:MGI (curated);Acc:MGI:2652836]	-0.861022	8.70908	-4.3424	0.00150465	0.0316926	-1.05969
ILMN_2501719	ENSMUSG00000030838	Ush1c	ENSMUSG00000030838	7	53450720	53493873	-1	Usher syndrome 1C homolog (human) Gene [Source:MGI (curated);Acc:MGI:1919338]	-0.449443	7.57563	-4.3409	0.00150817	0.0317408	-1.06206
ILMN_3046047	NA	NA	NA	NA	NA	NA	NA	NA	-0.537285	9.15639	-4.3398	0.00151074	0.0317518	-1.06379
ILMN_1243885	ENSMUSG00000051413	Plagl2	ENSMUSG00000051413	2	153053495	153067162	-1	pleiomorphic adenoma gene-like 2 Gene [Source:MGI (curated);Acc:MGI:1933165]	-0.460421	10.1866	-4.33962	0.00151117	0.0317518	-1.06408
ILMN_2743932	ENSMUSG00000005237	Dnahc2	ENSMUSG00000005237	11	69234311	69362612	-1	dynein, axonemal, heavy chain 2 Gene [Source:MGI (curated);Acc:MGI:107731]	-1.00698	8.32927	-4.33799	0.00151499	0.0317847	-1.06664
ILMN_1254128	ENSMUSG00000011589	Fsd1	ENSMUSG00000011589	17	56125934	56136304	1	fibronectin type 3 and SPRY domain-containing protein Gene [Source:MGI Symbol;Acc:MGI:1934858]	-0.423998	9.19323	-4.3379	0.0015152	0.0317847	-1.06679
ILMN_2794258	NA	NA	NA	NA	NA	NA	NA	NA	1.20854	10.2196	4.33581	0.00152016	0.0318625	-1.0701
ILMN_1234139	ENSMUSG00000058835	Abi1	ENSMUSG00000058835	2	22795593	22895761	-1	abl-interactor 1 Gene [Source:MGI (curated);Acc:MGI:104913]	0.497417	12.4085	4.3343	0.00152372	0.0319111	-1.07247
ILMN_2712994	ENSMUSG00000048439	Nupl2	ENSMUSG00000048439	5	23670781	23689831	1	nucleoporin like 2 Gene [Source:MGI (curated);Acc:MGI:2387631]	0.434396	9.61203	4.33294	0.00152695	0.0319527	-1.07462
ILMN_1245579	ENSMUSG00000024789	Jak2	ENSMUSG00000024789	19	29326318	29387570	1	Janus kinase 2 Gene [Source:MGI Symbol;Acc:MGI:96629]	-0.79612	11.0472	-4.32549	0.00154476	0.0322991	-1.08639
ILMN_2886207	ENSMUSG00000035032	Nek11	ENSMUSG00000035032	9	105064797	105297854	-1	NIMA (never in mitosis gene a)-related expressed kinase 11 Gene [Source:MGI (curated);Acc:MGI:2442276]	-0.301668	7.31906	-4.32457	0.00154696	0.0323109	-1.08783
ILMN_2753196	ENSMUSG00000032458	Copb2	ENSMUSG00000032458	9	98464150	98488794	1	coatomer protein complex, subunit beta 2 (beta prime) Gene [Source:MGI Symbol;Acc:MGI:1354962]	-0.33735	13.1617	-4.32365	0.00154917	0.0323109	-1.08928
ILMN_2743831	ENSMUSG00000063931	Pepd	ENSMUSG00000063931	7	35697398	35829729	1	peptidase D Gene [Source:MGI (curated);Acc:MGI:97542]	0.473025	9.10661	4.32317	0.00155034	0.0323109	-1.09005
ILMN_2638875	ENSMUSG00000041697	Cox6a1	ENSMUSG00000041697	5	115795651	115798990	-1	cytochrome c oxidase, subunit VI a, polypeptide 1 Gene [Source:MGI (curated);Acc:MGI:103099]	0.584912	14.6628	4.32317	0.00155035	0.0323109	-1.09005
ILMN_1249691	ENSMUSG00000074064	Mlycd	ENSMUSG00000074064	8	121918778	121935002	1	malonyl-CoA decarboxylase Gene [Source:MGI (curated);Acc:MGI:1928485]	0.676085	9.76043	4.32163	0.00155406	0.032362	-1.09248
ILMN_2692799	ENSMUSG00000035597	Prpf39	ENSMUSG00000035597	12	66137320	66164373	1	PRP39 pre-mRNA processing factor 39 homolog (yeast) Gene [Source:MGI (curated);Acc:MGI:104602]	-0.504	7.80194	-4.32075	0.00155619	0.0323801	-1.09387
ILMN_2634283	ENSMUSG00000061887	Ssbp3	ENSMUSG00000061887	4	106583306	106722299	1	single-stranded DNA binding protein 3 Gene [Source:MGI (curated);Acc:MGI:1919725]	-0.544561	9.13214	-4.31866	0.00156126	0.0324594	-1.09717
ILMN_2890574	ENSMUSG00000020739	Nup85	ENSMUSG00000020739	11	115425748	115445299	1	nucleoporin 85 Gene [Source:MGI (curated);Acc:MGI:3046173]	-0.53844	10.6034	-4.31797	0.00156295	0.0324682	-1.09827
ILMN_1250001	ENSMUSG00000037161	4930583H14Rik	ENSMUSG00000037161	3	51192337	51200660	-1	RIKEN cDNA 4930583H14 gene Gene [Source:MGI Symbol;Acc:MGI:1914999]	-0.678784	7.43747	-4.31651	0.0015665	0.0325156	-1.10057
ILMN_2875812	ENSMUSG00000030127	Cops7a	ENSMUSG00000030127	6	124908431	124915556	-1	COP9 (constitutive photomorphogenic) homolog, subunit 7a (Arabidopsis thaliana) Gene [Source:MGI (curated);Acc:MGI:1349400]	0.391453	11.5074	4.31488	0.00157049	0.0325722	-1.10315
ILMN_2699052	ENSMUSG00000039114	Nrn1	ENSMUSG00000039114	13	36817494	36826346	-1	neuritin 1 Gene [Source:MGI (curated);Acc:MGI:1915654]	0.790831	10.3804	4.31248	0.00157637	0.0326161	-1.10694
ILMN_3162060	ENSMUSG00000069911	Fam196b	ENSMUSG00000069911	11	34214822	34322639	1	family with sequence similarity 196, member B Gene [Source:MGI Symbol;Acc:MGI:3643491]	-0.41216	7.57172	-4.31238	0.00157662	0.0326161	-1.1071
ILMN_2518284	ENSMUSG00000052572	Dlg2	ENSMUSG00000052572	7	98239216	99595513	1	discs, large homolog 2 (Drosophila) Gene [Source:MGI (curated);Acc:MGI:1344351]	1.24437	8.90926	4.31223	0.00157698	0.0326161	-1.10734
ILMN_1247048	ENSMUSG00000036315	Znrd1	ENSMUSG00000036315	17	37091303	37095427	-1	zinc ribbon domain containing, 1 Gene [Source:MGI Symbol;Acc:MGI:1913386]	-0.628	12.2747	-4.31177	0.00157812	0.0326161	-1.10807
ILMN_1226985	ENSMUSG00000040188	Scamp2	ENSMUSG00000040188	9	57408760	57436604	1	secretory carrier membrane protein 2 Gene [Source:MGI Symbol;Acc:MGI:1346518]	-0.463185	12.4196	-4.31143	0.00157896	0.0326161	-1.10861
ILMN_1226274	ENSMUSG00000046743	Fat4	ENSMUSG00000046743	3	38785862	38910907	1	FAT tumor suppressor homolog 4 (Drosophila) Gene [Source:MGI (curated);Acc:MGI:3045256]	-0.583914	7.484	-4.31063	0.00158094	0.0326308	-1.10988
ILMN_2859613	ENSMUSG00000021390	Ogn	ENSMUSG00000021390	13	49704475	49719869	1	osteoglycin Gene [Source:MGI Symbol;Acc:MGI:109278]	-1.48442	8.55996	-4.31008	0.00158228	0.0326323	-1.11074
ILMN_2651534	ENSMUSG00000024019	Rnf8	ENSMUSG00000024019	17	29686744	29842924	1	FtsJ methyltransferase domain containing 2 Gene [Source:MGI (curated);Acc:MGI:1921407]	-0.477227	10.4281	-4.30909	0.00158471	0.0326563	-1.1123
ILMN_3071876	ENSMUSG00000056598	Lrrc48	ENSMUSG00000056598	11	60166831	60207843	1	leucine rich repeat containing 48 Gene [Source:MGI (curated);Acc:MGI:1921915]	-0.536508	7.88278	-4.3074	0.0015889	0.0327163	-1.11497
ILMN_2803344	ENSMUSG00000002781	Tmem143	ENSMUSG00000002781	7	53152311	53172783	1	transmembrane protein 143 Gene [Source:MGI (curated);Acc:MGI:1917459]	0.779805	9.11354	4.30218	0.00160188	0.0329477	-1.12323
ILMN_2648455	ENSMUSG00000033016	Nfatc1	ENSMUSG00000033016	18	80802944	80909797	-1	nuclear factor of activated T-cells, cytoplasmic, calcineurin-dependent 1 Gene [Source:MGI Symbol;Acc:MGI:102469]	-0.449422	10.0488	-4.30183	0.00160277	0.0329477	-1.12379
ILMN_2454307	NA	NA	NA	NA	NA	NA	NA	NA	0.592389	9.61176	4.30134	0.00160398	0.0329477	-1.12456
ILMN_2984219	ENSMUSG00000047228	BC048546	ENSMUSG00000047228	6	128489840	128531624	-1	Ovostatin homolog Precursor [Source:UniProtKB/Swiss-Prot;Acc:Q3UU35]	0.742389	7.80935	4.29868	0.00161067	0.0330587	-1.12878
ILMN_2729422	ENSMUSG00000021464	Ror2	ENSMUSG00000021464	13	53204681	53381493	-1	receptor tyrosine kinase-like orphan receptor 2 Gene [Source:MGI (curated);Acc:MGI:1347521]	-0.665067	8.19703	-4.29789	0.00161266	0.0330729	-1.13003
ILMN_1217567	ENSMUSG00000020801	Med31	ENSMUSG00000020801	11	72025226	72029094	-1	mediator of RNA polymerase II transcription, subunit 31 homolog (yeast) Gene [Source:MGI (curated);Acc:MGI:1914529]	-0.660788	9.9527	-4.29698	0.00161495	0.0330935	-1.13147
ILMN_3115917	ENSMUSG00000016194	Hsd11b1	ENSMUSG00000016194	1	195047824	195090248	-1	hydroxysteroid 11-beta dehydrogenase 1 Gene [Source:MGI (curated);Acc:MGI:103562]	1.64317	12.7251	4.29151	0.00162878	0.0333504	-1.14013
ILMN_3005669	ENSMUSG00000041058	Wwp1	ENSMUSG00000041058	4	19535450	19636140	-1	WW domain containing E3 ubiquitin protein ligase 1 Gene [Source:MGI (curated);Acc:MGI:1861728]	0.725803	9.5109	4.29015	0.00163226	0.033395	-1.14229
ILMN_2953277	NA	NA	NA	NA	NA	NA	NA	NA	0.431995	8.66727	4.28718	0.00163985	0.0335061	-1.147
ILMN_2866752	ENSMUSG00000020650	Bcap29	ENSMUSG00000020650	12	32280226	32319464	-1	B-cell receptor-associated protein 29 Gene [Source:MGI Symbol;Acc:MGI:101917]	0.889536	11.7615	4.2866	0.00164133	0.0335061	-1.14791
ILMN_3109491	NA	NA	NA	NA	NA	NA	NA	NA	-0.684013	13.0165	-4.28649	0.0016416	0.0335061	-1.14808
ILMN_2707137	ENSMUSG00000025764	Phf17	ENSMUSG00000025764	3	41359654	41418872	1	PHD finger protein 17 Gene [Source:MGI Symbol;Acc:MGI:1925835]	-1.20562	10.7824	-4.28161	0.00165418	0.0337239	-1.15582
ILMN_1225312	ENSMUSG00000031633	Slc25a4	ENSMUSG00000031633	8	47292151	47296638	-1	solute carrier family 25 (mitochondrial carrier, adenine nucleotide translocator), member 4 Gene [Source:MGI (curated);Acc:MGI:1353495]	0.51456	7.47879	4.28133	0.0016549	0.0337239	-1.15626
ILMN_2634702	ENSMUSG00000029469	Ift81	ENSMUSG00000029469	5	123000213	123064527	-1	intraflagellar transport 81 homolog (Chlamydomonas) Gene [Source:MGI (curated);Acc:MGI:1098597]	-0.485668	10.9721	-4.28002	0.00165828	0.0337661	-1.15834
ILMN_1216213	ENSMUSG00000024660	Incenp	ENSMUSG00000024660	19	9946836	9973979	-1	inner centromere protein Gene [Source:MGI Symbol;Acc:MGI:1313288]	-0.509	8.51712	-4.27631	0.00166795	0.033923	-1.16423
ILMN_2918312	ENSMUSG00000018459	Slc13a3	ENSMUSG00000018459	2	165230528	165298730	-1	solute carrier family 13 (sodium-dependent dicarboxylate transporter), member 3 Gene [Source:MGI (curated);Acc:MGI:2149635]	0.743787	10.8649	4.27527	0.00167065	0.033923	-1.16587
ILMN_2702122	ENSMUSG00000029343	Crybb1	ENSMUSG00000029343	5	112684835	112698605	1	crystallin, beta B1 Gene [Source:MGI (curated);Acc:MGI:104992]	1.3193	8.62829	4.27523	0.00167076	0.033923	-1.16594
ILMN_2980226	ENSMUSG00000028226	Mmp16	ENSMUSG00000028226	4	17780040	18046292	1	matrix metallopeptidase 16 Gene [Source:MGI (curated);Acc:MGI:1276107]	-0.422758	8.66491	-4.27441	0.00167289	0.033923	-1.16723
ILMN_2597255	ENSMUSG00000017499	Cdc6	ENSMUSG00000017499	11	98769115	98785256	1	cell division cycle 6 homolog (S. cerevisiae) Gene [Source:MGI (curated);Acc:MGI:1345150]	-0.494679	7.95451	-4.27439	0.00167294	0.033923	-1.16726
ILMN_2950721	ENSMUSG00000071180	2810008M24Rik	ENSMUSG00000071180	13	108834640	108839361	1	RIKEN cDNA 2810008M24 gene Gene [Source:MGI Symbol;Acc:MGI:1922866]	0.562836	12.0371	4.27364	0.00167491	0.033923	-1.16846
ILMN_3007680	ENSMUSG00000038388	Mpp6	ENSMUSG00000038388	6	50060248	50148366	1	membrane protein, palmitoylated 6 (MAGUK p55 subfamily member 6) Gene [Source:MGI Symbol;Acc:MGI:1927340]	1.038	11.3995	4.27352	0.00167523	0.033923	-1.16865
ILMN_2757484	ENSMUSG00000020734	Grin2c	ENSMUSG00000020734	11	115110483	115128557	-1	glutamate receptor, ionotropic, NMDA2C (epsilon 3) Gene [Source:MGI (curated);Acc:MGI:95822]	0.78066	8.98522	4.27252	0.00167784	0.0339345	-1.17023
ILMN_1218228	ENSMUSG00000038195	Rilp	ENSMUSG00000038195	11	75323596	75326670	1	Rab interacting lysosomal protein Gene [Source:MGI (curated);Acc:MGI:2144271]	0.632903	9.37936	4.2723	0.00167844	0.0339345	-1.17059
ILMN_2463979	ENSMUSG00000024098	Twsg1	ENSMUSG00000024098	17	66272429	66300520	-1	twisted gastrulation homolog 1 (Drosophila) Gene [Source:MGI Symbol;Acc:MGI:2137520]	-0.70707	11.9892	-4.27117	0.0016814	0.0339677	-1.17238
ILMN_2921095	NA	NA	NA	NA	NA	NA	NA	NA	-0.685162	12.7114	-4.27013	0.00168415	0.0339965	-1.17403
ILMN_2715201	ENSMUSG00000002546	Golga2	ENSMUSG00000002546	2	32142904	32163441	1	golgi autoantigen, golgin subfamily a, 2 Gene [Source:MGI (curated);Acc:MGI:2139395]	-0.450735	10.2356	-4.26941	0.00168604	0.034008	-1.17517
ILMN_1220398	ENSMUSG00000033436	Armcx2	ENSMUSG00000033436	X	131338684	131343760	-1	armadillo repeat containing, X-linked 2 Gene [Source:MGI (curated);Acc:MGI:1914666]	-0.600299	11.9446	-4.2689	0.00168737	0.0340081	-1.17597
ILMN_2855298	NA	NA	NA	NA	NA	NA	NA	NA	-0.805455	10.1758	-4.26819	0.00168925	0.0340193	-1.17711
ILMN_1230364	ENSMUSG00000069539	Scyl2	ENSMUSG00000069539	10	89102695	89149013	-1	SCY1-like 2 (S. cerevisiae) Gene [Source:MGI Symbol;Acc:MGI:1289172]	-0.318956	7.21867	-4.26651	0.00169369	0.0340821	-1.17977
ILMN_1254523	ENSMUSG00000025068	Gsto1	ENSMUSG00000025068	19	47929460	47939280	1	glutathione S-transferase omega 1 Gene [Source:MGI (curated);Acc:MGI:1342273]	0.90124	10.1383	4.25988	0.00171136	0.0344107	-1.1903
ILMN_2909211	ENSMUSG00000023094	Msrb2	ENSMUSG00000023094	2	19293067	19316603	1	methionine sulfoxide reductase B2 Gene [Source:MGI (curated);Acc:MGI:1923717]	0.622864	10.16	4.25224	0.00173196	0.0347976	-1.20243
ILMN_1218037	ENSMUSG00000049555	Tmie	ENSMUSG00000049555	9	110768215	110782617	-1	transmembrane inner ear Gene [Source:MGI (curated);Acc:MGI:2159400]	1.00115	9.50472	4.24914	0.0017404	0.0349399	-1.20736
ILMN_2937261	ENSMUSG00000032418	Me1	ENSMUSG00000032418	9	86476008	86589802	-1	malic enzyme 1, NADP(+)-dependent, cytosolic Gene [Source:MGI Symbol;Acc:MGI:97043]	0.958841	9.19792	4.24832	0.00174263	0.0349522	-1.20866
ILMN_2734882	ENSMUSG00000068101	Cenpm	ENSMUSG00000068101	15	82064209	82075177	-1	centromere protein M Gene [Source:MGI Symbol;Acc:MGI:1913820]	-0.886558	8.05625	-4.24792	0.00174373	0.0349522	-1.2093
ILMN_1224736	ENSMUSG00000007817	Zmiz1	ENSMUSG00000007817	14	26278671	26486229	1	zinc finger, MIZ-type containing 1 Gene [Source:MGI (curated);Acc:MGI:3040693]	-0.453939	9.12106	-4.24718	0.00174575	0.0349653	-1.21047
ILMN_2640796	ENSMUSG00000081683	Fzd10	ENSMUSG00000081683	5	129106719	129109968	1	frizzled homolog 10 (Drosophila) Gene [Source:MGI (curated);Acc:MGI:2136761]	1.3358	8.88375	4.24407	0.00175428	0.0351088	-1.21542
ILMN_1227225	ENSMUSG00000005566	Trim28	ENSMUSG00000005566	7	13609501	13616384	1	tripartite motif-containing 28 Gene [Source:MGI (curated);Acc:MGI:109274]	-0.746105	12.1579	-4.23926	0.00176758	0.0353255	-1.22308
ILMN_1225654	NA	NA	NA	NA	NA	NA	NA	NA	-0.433919	10.6796	-4.239	0.00176829	0.0353255	-1.22349
ILMN_2642913	ENSMUSG00000030208	Emp1	ENSMUSG00000030208	6	135312949	135333191	1	epithelial membrane protein 1 Gene [Source:MGI (curated);Acc:MGI:107941]	-2.01721	11.9863	-4.23866	0.00176923	0.0353255	-1.22403
ILMN_1213858	ENSMUSG00000028549	Itgb3bp	ENSMUSG00000028549	4	99432093	99602418	-1	integrin beta 3 binding protein (beta3-endonexin) Gene [Source:MGI (curated);Acc:MGI:1914983]	-0.464004	9.30009	-4.2367	0.00177469	0.0353742	-1.22715
ILMN_2842155	ENSMUSG00000024207	Acsbg2	ENSMUSG00000024207	17	56982526	57013870	-1	acyl-CoA synthetase bubblegum family member 2 Gene [Source:MGI (curated);Acc:MGI:3587728]	0.336123	7.64006	4.2364	0.00177553	0.0353742	-1.22763
ILMN_3148662	ENSMUSG00000021134	Sfrs5	ENSMUSG00000021134	12	82046507	82051490	1	serine/arginine-rich splicing factor 5 Gene [Source:MGI (curated);Acc:MGI:98287]	-1.22204	13.1788	-4.2363	0.0017758	0.0353742	-1.22778
ILMN_2972478	ENSMUSG00000051790	Nlgn2	ENSMUSG00000051790	11	69636624	69651286	-1	neuroligin 2 Gene [Source:MGI (curated);Acc:MGI:2681835]	-0.535177	11.327	-4.23569	0.0017775	0.0353806	-1.22875
ILMN_2707494	ENSMUSG00000033429	Mcee	ENSMUSG00000033429	7	71537531	71557007	1	methylmalonyl CoA epimerase Gene [Source:MGI (curated);Acc:MGI:1920974]	0.771029	12.6246	4.23391	0.00178248	0.0354523	-1.23159
ILMN_2737390	ENSMUSG00000020000	Moxd1	ENSMUSG00000020000	10	23943323	24022596	1	monooxygenase, DBH-like 1 Gene [Source:MGI (curated);Acc:MGI:1921582]	-0.430933	7.55857	-4.23262	0.00178607	0.0354963	-1.23363
ILMN_1245813	ENSMUSG00000046562	Unc119b	ENSMUSG00000046562	5	115572559	115584984	-1	unc-119 homolog B (C. elegans) Gene [Source:MGI (curated);Acc:MGI:2147162]	-0.319477	11.6329	-4.2313	0.0017898	0.035532	-1.23575
ILMN_1240979	ENSMUSG00000027510	Rbm38	ENSMUSG00000027510	2	172847403	172860235	1	RNA binding motif protein 38 Gene [Source:MGI (curated);Acc:MGI:1889294]	-0.644223	8.92365	-4.231	0.00179063	0.035532	-1.23622
ILMN_3076864	ENSMUSG00000021540	Smad5	ENSMUSG00000021540	13	56804371	56843738	1	MAD homolog 5 (Drosophila) Gene [Source:MGI (curated);Acc:MGI:1328787]	-0.567942	8.46229	-4.22903	0.00179617	0.0355788	-1.23935
ILMN_2671794	ENSMUSG00000044024	Rell2	ENSMUSG00000044024	18	38115252	38118819	1	RELT-like 2 Gene [Source:MGI Symbol;Acc:MGI:1918044]	0.498056	7.66935	4.2288	0.00179683	0.0355788	-1.23972
ILMN_2660851	ENSMUSG00000028191	Bcl10	ENSMUSG00000028191	3	145587273	145597320	1	B-cell leukemia/lymphoma 10 Gene [Source:MGI Symbol;Acc:MGI:1337994]	-0.393106	11.7666	-4.22812	0.00179873	0.0355788	-1.24079
ILMN_1221048	ENSMUSG00000024640	Psat1	ENSMUSG00000024640	19	15979168	16021827	-1	phosphoserine aminotransferase 1 Gene [Source:MGI (curated);Acc:MGI:2183441]	0.454652	14.4189	4.22789	0.0017994	0.0355788	-1.24117
ILMN_2759736	ENSMUSG00000034648	Lrrn1	ENSMUSG00000034648	6	107479720	107520204	1	leucine rich repeat protein 1, neuronal Gene [Source:MGI Symbol;Acc:MGI:106038]	-1.34938	10.4553	-4.22725	0.00180121	0.0355788	-1.24219
ILMN_1237507	ENSMUSG00000004789	Dlst	ENSMUSG00000004789	12	86451783	86475033	1	dihydrolipoamide S-succinyltransferase (E2 component of 2-oxo-glutarate complex) Gene [Source:MGI Symbol;Acc:MGI:1926170]	0.364017	12.4367	4.22721	0.0018013	0.0355788	-1.24224
ILMN_1260033	ENSMUSG00000031812	Map1lc3b	ENSMUSG00000031812	8	124114377	124121946	1	microtubule-associated protein 1 light chain 3 beta Gene [Source:MGI Symbol;Acc:MGI:1914693]	0.578823	10.8363	4.22365	0.00181141	0.0357509	-1.24792
ILMN_2664040	ENSMUSG00000032786	Alas1	ENSMUSG00000032786	9	106135786	106150457	-1	aminolevulinic acid synthase 1 Gene [Source:MGI (curated);Acc:MGI:87989]	0.825701	12.9702	4.22035	0.00182082	0.0359091	-1.25317
ILMN_3161813	NA	NA	NA	NA	NA	NA	NA	NA	-0.519792	7.89	-4.21471	0.00183704	0.0362012	-1.26216
ILMN_2514292	ENSMUSG00000029860	Zyx	ENSMUSG00000029860	6	42300054	42308393	1	zyxin Gene [Source:MGI Symbol;Acc:MGI:103072]	-1.177	12.8059	-4.21416	0.00183861	0.0362045	-1.26303
ILMN_3076459	NA	Cycs	NA	NA	NA	NA	NA	NA	0.75201	8.48271	4.21162	0.00184598	0.0362907	-1.26709
ILMN_2599392	ENSMUSG00000043183	4732471D19Rik	ENSMUSG00000043183	13	54605140	54652651	1	RIKEN cDNA 4732471D19 gene Gene [Source:MGI Symbol;Acc:MGI:2442599]	-0.594539	8.93236	-4.211	0.00184779	0.0362907	-1.26808
ILMN_1251239	ENSMUSG00000031927	1700012B09Rik	ENSMUSG00000031927	9	14562644	14575474	-1	RIKEN cDNA 1700012B09 gene Gene [Source:MGI Symbol;Acc:MGI:1916575]	-0.538468	7.87605	-4.21081	0.00184832	0.0362907	-1.26837
ILMN_2534259	NA	NA	NA	NA	NA	NA	NA	NA	-0.697071	8.84147	-4.2107	0.00184864	0.0362907	-1.26855
ILMN_2592909	ENSMUSG00000039345	BC024814	ENSMUSG00000039345	16	8470881	8490777	1	Uncharacterized protein C16orf68 homolog [Source:UniProtKB/Swiss-Prot;Acc:Q8R1C6]	0.607104	10.0085	4.20923	0.00185292	0.0363408	-1.27089
ILMN_2731989	ENSMUSG00000061731	Ext1	ENSMUSG00000061731	15	52895593	53177714	-1	exostoses (multiple) 1 Gene [Source:MGI (curated);Acc:MGI:894663]	-0.586893	11.8246	-4.20886	0.00185402	0.0363408	-1.2715
ILMN_2944610	ENSMUSG00000051243	Islr2	ENSMUSG00000051243	9	58044105	58049945	-1	immunoglobulin superfamily containing leucine-rich repeat 2 Gene [Source:MGI Symbol;Acc:MGI:2444277]	-1.02253	8.92739	-4.20535	0.00186427	0.0365138	-1.27708
ILMN_2703886	ENSMUSG00000031843	Mphosph6	ENSMUSG00000031843	8	120315545	120325829	-1	M phase phosphoprotein 6 Gene [Source:MGI Symbol;Acc:MGI:1915783]	-0.392514	10.9413	-4.20438	0.00186712	0.0365418	-1.27863
ILMN_3001398	ENSMUSG00000024565	Sall3	ENSMUSG00000024565	18	81163115	81183317	-1	sal-like 3 (Drosophila) Gene [Source:MGI Symbol;Acc:MGI:109295]	-1.35656	9.69475	-4.20211	0.00187381	0.0366222	-1.28226
ILMN_2457408	ENSMUSG00000035671	Zswim4	ENSMUSG00000035671	8	86735845	86760954	-1	zinc finger, SWIM domain containing 4 Gene [Source:MGI Symbol;Acc:MGI:2443726]	-0.693173	9.9185	-4.20202	0.00187408	0.0366222	-1.28241
ILMN_3018017	ENSMUSG00000022865	Cxadr	ENSMUSG00000022865	16	78301741	78360030	1	coxsackie virus and adenovirus receptor Gene [Source:MGI (curated);Acc:MGI:1201679]	-1.21376	9.08781	-4.20002	0.00187998	0.0367095	-1.28559
ILMN_2644140	ENSMUSG00000029056	Pank4	ENSMUSG00000029056	4	154338232	154355047	1	pantothenate kinase 4 Gene [Source:MGI (curated);Acc:MGI:2387466]	-0.875195	10.5873	-4.19872	0.00188383	0.0367568	-1.28767
ILMN_2904080	ENSMUSG00000063550	Nup98	ENSMUSG00000063550	7	109268968	109358634	-1	nucleoporin 98 Gene [Source:MGI Symbol;Acc:MGI:109404]	-0.560228	8.54472	-4.19708	0.00188869	0.0368237	-1.29028
ILMN_2655785	ENSMUSG00000062727	Hist1h2bk	ENSMUSG00000062727	13	22127739	22129118	1	histone cluster 1, H2bk Gene [Source:MGI (curated);Acc:MGI:2448399]	1.1492	11.4555	4.19596	0.00189204	0.0368611	-1.29208
ILMN_1255236	NA	NA	NA	NA	NA	NA	NA	NA	0.694125	8.66814	4.19455	0.00189623	0.0369147	-1.29432
ILMN_2734755	ENSMUSG00000031274	Col4a5	ENSMUSG00000031274	X	137909928	138123777	1	collagen, type IV, alpha 5 Gene [Source:MGI (curated);Acc:MGI:88456]	-0.811528	9.68871	-4.1922	0.00190325	0.0370234	-1.29807
ILMN_2588254	ENSMUSG00000025580	Eif4a3	ENSMUSG00000025580	11	119149677	119161403	-1	eukaryotic translation initiation factor 4A3 Gene [Source:MGI (curated);Acc:MGI:1923731]	-0.417867	11.9367	-4.19079	0.00190749	0.0370663	-1.30032
ILMN_1245678	ENSMUSG00000006638	Abhd1	ENSMUSG00000006638	5	31252439	31257464	1	abhydrolase domain containing 1 Gene [Source:MGI (curated);Acc:MGI:1931013]	1.2737	11.3988	4.19046	0.00190847	0.0370663	-1.30085
ILMN_1247221	ENSMUSG00000029776	Hibadh	ENSMUSG00000029776	6	52496222	52590383	-1	3-hydroxyisobutyrate dehydrogenase Gene [Source:MGI (curated);Acc:MGI:1889802]	0.618913	14.1028	4.18912	0.00191251	0.0370663	-1.30299
ILMN_3104139	NA	Rbm12	NA	NA	NA	NA	NA	NA	-0.635808	9.95794	-4.18904	0.00191277	0.0370663	-1.30312
ILMN_2681984	ENSMUSG00000024019	Ftsjd2	ENSMUSG00000024019	17	29686744	29842924	1	FtsJ methyltransferase domain containing 2 Gene [Source:MGI (curated);Acc:MGI:1921407]	-0.376178	12.215	-4.18883	0.00191338	0.0370663	-1.30345
ILMN_2503508	ENSMUSG00000074406	Zfp628	ENSMUSG00000074406	7	4866819	4873604	1	zinc finger protein 628 Gene [Source:MGI Symbol;Acc:MGI:2665174]	-0.609721	8.66037	-4.18859	0.00191411	0.0370663	-1.30384
ILMN_1235054	ENSMUSG00000061410	Zcchc14	ENSMUSG00000061410	8	124122603	124176801	-1	zinc finger, CCHC domain containing 14 Gene [Source:MGI (curated);Acc:MGI:2159407]	-0.797172	10.722	-4.18797	0.00191599	0.0370719	-1.30483
ILMN_2817151	ENSMUSG00000044881	Chchd8	ENSMUSG00000044881	7	107685614	107688883	1	coiled-coil-helix-coiled-coil-helix domain containing 8 Gene [Source:MGI (curated);Acc:MGI:1915435]	0.945404	9.58962	4.18737	0.00191779	0.0370719	-1.30578
ILMN_2602230	ENSMUSG00000003872	Lin7b	ENSMUSG00000003872	7	52623261	52625953	-1	lin-7 homolog B (C. elegans) Gene [Source:MGI (curated);Acc:MGI:1330858]	0.411044	7.72882	4.18706	0.00191873	0.0370719	-1.30628
ILMN_1248108	ENSMUSG00000039246	Lyplal1	ENSMUSG00000039246	1	187911610	187941189	-1	lysophospholipase-like 1 Gene [Source:MGI (curated);Acc:MGI:2385115]	0.651268	9.16282	4.18633	0.00192095	0.0370869	-1.30745
ILMN_2632153	ENSMUSG00000048922	Cdca2	ENSMUSG00000048922	14	68291234	68333898	-1	cell division cycle associated 2 Gene [Source:MGI (curated);Acc:MGI:1919787]	-0.820217	8.2753	-4.18346	0.00192965	0.0372007	-1.31203
ILMN_3107690	NA	NA	NA	NA	NA	NA	NA	NA	0.671316	8.93284	4.18343	0.00192974	0.0372007	-1.31208
ILMN_2594344	ENSMUSG00000032216	Nedd4	ENSMUSG00000032216	9	72510364	72597649	1	neural precursor cell expressed, developmentally down-regulated 4 Gene [Source:MGI Symbol;Acc:MGI:97297]	-0.450909	9.55284	-4.18095	0.00193731	0.0373186	-1.31605
ILMN_2939702	ENSMUSG00000021094	Dhrs7	ENSMUSG00000021094	12	73751398	73765793	-1	dehydrogenase/reductase (SDR family) member 7 Gene [Source:MGI Symbol;Acc:MGI:1913625]	0.973706	9.22365	4.1797	0.00194111	0.0373638	-1.31803
ILMN_2709820	ENSMUSG00000004947	Dtx2	ENSMUSG00000004947	5	136470670	136508742	1	deltex 2 homolog (Drosophila) Gene [Source:MGI (curated);Acc:MGI:1921448]	-0.446388	9.47986	-4.17897	0.00194337	0.0373793	-1.31921
ILMN_2597827	ENSMUSG00000022602	Arc	ENSMUSG00000022602	15	74499513	74503000	-1	activity regulated cytoskeletal-associated protein Gene [Source:MGI (curated);Acc:MGI:88067]	-1.6175	9.93417	-4.17747	0.00194795	0.0374393	-1.3216
ILMN_2800861	ENSMUSG00000001632	Brpf1	ENSMUSG00000001632	6	113257175	113274851	1	bromodomain and PHD finger containing, 1 Gene [Source:MGI (curated);Acc:MGI:1926033]	-0.472913	9.60766	-4.17586	0.00195291	0.0375067	-1.32418
ILMN_1251414	ENSMUSG00000045903	Npas4	ENSMUSG00000045903	19	4984355	5038654	-1	neuronal PAS domain protein 4 Gene [Source:MGI Symbol;Acc:MGI:2664186]	-0.647667	7.69976	-4.17384	0.00195913	0.0375976	-1.3274
ILMN_2683283	ENSMUSG00000033111	3830406C13Rik	ENSMUSG00000033111	14	13116772	13134492	1	RIKEN cDNA 3830406C13 gene Gene [Source:MGI Symbol;Acc:MGI:1917937]	0.677418	11.0163	4.17254	0.00196316	0.0375976	-1.32949
ILMN_1218424	ENSMUSG00000041769	Ppp2r2d	ENSMUSG00000041769	7	146037762	146074740	1	protein phosphatase 2, regulatory subunit B, delta isoform Gene [Source:MGI (curated);Acc:MGI:1289252]	-0.283706	11.4826	-4.17218	0.00196429	0.0375976	-1.33007
ILMN_2967622	ENSMUSG00000026930	Gpsm1	ENSMUSG00000026930	2	26171035	26203757	1	G-protein signalling modulator 1 (AGS3-like, C. elegans) Gene [Source:MGI (curated);Acc:MGI:1915089]	-0.526519	9.57125	-4.17187	0.00196525	0.0375976	-1.33057
ILMN_3127704	ENSMUSG00000020898	1500010J02Rik	ENSMUSG00000020898	11	68829413	68849975	1	RIKEN cDNA 1500010J02 gene Gene [Source:MGI Symbol;Acc:MGI:1916214]	-0.591051	9.36231	-4.17156	0.00196619	0.0375976	-1.33105
ILMN_2723639	ENSMUSG00000024855	Pacs1	ENSMUSG00000024855	19	5133688	5273119	-1	phosphofurin acidic cluster sorting protein 1 Gene [Source:MGI Symbol;Acc:MGI:1277113]	-0.407426	9.37395	-4.17149	0.00196642	0.0375976	-1.33117
ILMN_2612513	ENSMUSG00000014601	Fam40a	ENSMUSG00000014601	3	107415452	107434612	-1	family with sequence similarity 40, member A Gene [Source:MGI Symbol;Acc:MGI:2443884]	-0.49043	12.6725	-4.17018	0.00197047	0.0376471	-1.33326
ILMN_3154095	NA	NA	NA	NA	NA	NA	NA	NA	0.421447	14.8441	4.1685	0.00197571	0.037719	-1.33594
ILMN_2596970	ENSMUSG00000002845	Tmem39a	ENSMUSG00000002845	16	38562972	38591497	1	transmembrane protein 39a Gene [Source:MGI Symbol;Acc:MGI:1915096]	-0.751168	10.977	-4.16729	0.00197949	0.0377632	-1.33788
ILMN_2593134	ENSMUSG00000040904	Rnasek	ENSMUSG00000040904	11	70051626	70053348	-1	ribonuclease, RNase K Gene [Source:MGI (curated);Acc:MGI:106369]	0.67292	10.6562	4.16319	0.00199234	0.0379801	-1.34444
ILMN_2845917	ENSMUSG00000030105	Arl8b	ENSMUSG00000030105	6	108733076	108773542	1	ADP-ribosylation factor-like 8B Gene [Source:MGI Symbol;Acc:MGI:1914416]	0.442026	11.6263	4.16133	0.00199821	0.0380567	-1.34742
ILMN_2657751	ENSMUSG00000022415	Syngr1	ENSMUSG00000022415	15	79921764	79949931	1	synaptogyrin 1 Gene [Source:MGI (curated);Acc:MGI:1328323]	0.429793	8.09592	4.16098	0.00199932	0.0380567	-1.34799
ILMN_2818189	ENSMUSG00000017210	Med24	ENSMUSG00000017210	11	98565905	98590749	-1	mediator complex subunit 24 Gene [Source:MGI (curated);Acc:MGI:1344385]	-0.444904	11.3654	-4.1599	0.00200271	0.038093	-1.34971
ILMN_2915716	ENSMUSG00000060512	0610040J01Rik	ENSMUSG00000060512	5	64203734	64290858	1	RIKEN cDNA 0610040J01 gene Gene [Source:MGI Symbol;Acc:MGI:1923511]	0.623248	9.84142	4.15885	0.00200604	0.038121	-1.35139
ILMN_2722704	ENSMUSG00000062580	Timm17a	ENSMUSG00000062580	1	137198109	137210355	-1	translocase of inner mitochondrial membrane 17a Gene [Source:MGI (curated);Acc:MGI:1343131]	0.463256	12.8396	4.1585	0.00200715	0.038121	-1.35195
ILMN_2639386	ENSMUSG00000036560	Lgi4	ENSMUSG00000036560	7	31844361	31855938	1	leucine-rich repeat LGI family, member 4 Gene [Source:MGI Symbol;Acc:MGI:2180197]	1.08889	11.2368	4.15803	0.00200866	0.0381215	-1.35271
ILMN_2756957	ENSMUSG00000039048	Foxred1	ENSMUSG00000039048	9	35011791	35018640	-1	FAD-dependent oxidoreductase domain containing 1 Gene [Source:MGI (curated);Acc:MGI:2446262]	0.772541	9.05065	4.15592	0.00201534	0.0382201	-1.35608
ILMN_2740306	ENSMUSG00000040797	Iqsec3	ENSMUSG00000040797	6	121322951	121423696	-1	IQ motif and Sec7 domain 3 Gene [Source:MGI (curated);Acc:MGI:2677208]	1.20704	8.38618	4.15408	0.00202123	0.0383034	-1.35903
ILMN_1240576	ENSMUSG00000031893	Tsnaxip1	ENSMUSG00000031893	8	108351644	108368576	1	translin-associated factor X (Tsnax) interacting protein 1 Gene [Source:MGI Symbol;Acc:MGI:1919486]	-0.57544	7.68985	-4.15169	0.00202887	0.03842	-1.36286
ILMN_2771712	ENSMUSG00000020790	Ankfy1	ENSMUSG00000020790	11	72503508	72585648	1	ankyrin repeat and FYVE domain containing 1 Gene [Source:MGI (curated);Acc:MGI:1337008]	-0.417621	11.3507	-4.15109	0.00203079	0.038428	-1.36382
ILMN_2674924	ENSMUSG00000041650	Pcca	ENSMUSG00000041650	14	122933546	123290322	1	propionyl-Coenzyme A carboxylase, alpha polypeptide Gene [Source:MGI (curated);Acc:MGI:97499]	0.566799	10.6001	4.15036	0.00203315	0.0384443	-1.36499
ILMN_2454393	ENSMUSG00000022773	Ypel1	ENSMUSG00000022773	16	17069789	17087138	1	yippee-like 1 (Drosophila) Gene [Source:MGI (curated);Acc:MGI:1913303]	-0.602512	8.21547	-4.14701	0.00204393	0.0386158	-1.37035
ILMN_2619846	ENSMUSG00000003528	Slc25a1	ENSMUSG00000003528	16	17925304	17928312	-1	solute carrier family 25 (mitochondrial carrier, citrate transporter), member 1 Gene [Source:MGI (curated);Acc:MGI:1345283]	0.576974	9.54751	4.14661	0.00204522	0.0386158	-1.371
ILMN_1221011	ENSMUSG00000043542	Fam164a	ENSMUSG00000043542	3	7503426	7553848	1	family with sequence similarity 164, member A Gene [Source:MGI Symbol;Acc:MGI:1914556]	-0.55298	11.0508	-4.14612	0.00204681	0.0386174	-1.37178
ILMN_3095624	NA	NA	NA	NA	NA	NA	NA	NA	-0.719793	9.61243	-4.14442	0.00205231	0.0386927	-1.3745
ILMN_2610706	ENSMUSG00000022323	Hrsp12	ENSMUSG00000022323	15	34413776	34425010	-1	heat-responsive protein 12 Gene [Source:MGI (curated);Acc:MGI:1095401]	1.28935	11.881	4.14205	0.00206003	0.0388098	-1.3783
ILMN_2931095	NA	NA	NA	NA	NA	NA	NA	NA	-0.623176	9.53503	-4.14143	0.00206204	0.0388191	-1.37929
ILMN_2659108	ENSMUSG00000061950	Ppp4r1	ENSMUSG00000061950	17	66131913	66191266	1	protein phosphatase 4, regulatory subunit 1 Gene [Source:MGI (curated);Acc:MGI:1917601]	-0.434949	9.68525	-4.14083	0.002064	0.0388276	-1.38026
ILMN_2720555	ENSMUSG00000030643	Rab30	ENSMUSG00000030643	7	99890113	99985627	1	RAB30, member RAS oncogene family Gene [Source:MGI (curated);Acc:MGI:1923235]	0.391241	7.83991	4.1403	0.00206575	0.0388322	-1.38112
ILMN_1217337	ENSMUSG00000037466	4930427A07Rik	ENSMUSG00000037466	12	114394648	114403659	1	RIKEN cDNA 4930427A07 gene Gene [Source:MGI Symbol;Acc:MGI:2144738]	-0.494586	8.22493	-4.13822	0.00207256	0.0389317	-1.38445
ILMN_2457585	ENSMUSG00000038375	Trp53inp2	ENSMUSG00000038375	2	155206795	155215586	1	transformation related protein 53 inducible nuclear protein 2 Gene [Source:MGI (curated);Acc:MGI:1915978]	1.06108	12.02	4.1364	0.00207851	0.039015	-1.38736
ILMN_1246609	ENSMUSG00000027347	Rasgrp1	ENSMUSG00000027347	2	117105719	117168737	-1	RAS guanyl releasing protein 1 Gene [Source:MGI (curated);Acc:MGI:1314635]	0.512535	12.0106	4.13572	0.00208078	0.039029	-1.38846
ILMN_1253773	ENSMUSG00000050174	Nudt6	ENSMUSG00000050174	3	37303832	37319133	-1	nudix (nucleoside diphosphate linked moiety X)-type motif 6 Gene [Source:MGI (curated);Acc:MGI:2387618]	0.646555	8.98245	4.13449	0.00208482	0.0390763	-1.39043
ILMN_1238331	ENSMUSG00000071648	Rom1	ENSMUSG00000071648	19	9001886	9003668	-1	rod outer segment membrane protein 1 Gene [Source:MGI Symbol;Acc:MGI:97998]	0.827771	9.13208	4.13393	0.00208667	0.0390826	-1.39133
ILMN_2689560	ENSMUSG00000074030	Exoc8	ENSMUSG00000074030	8	127419376	127421526	-1	exocyst complex component 8 Gene [Source:MGI Symbol;Acc:MGI:2142527]	0.445288	11.6242	4.13279	0.00209042	0.0391243	-1.39315
ILMN_2637203	ENSMUSG00000029363	Rfc5	ENSMUSG00000029363	5	117828112	117839056	-1	replication factor C (activator 1) 5 Gene [Source:MGI (curated);Acc:MGI:1919401]	-0.506156	8.76873	-4.13082	0.00209698	0.0392033	-1.39632
ILMN_1250501	ENSMUSG00000035203	Epn1	ENSMUSG00000035203	7	5031837	5049780	1	epsin 1 Gene [Source:MGI (curated);Acc:MGI:1333763]	0.436069	8.02239	4.1306	0.0020977	0.0392033	-1.39667
ILMN_2644238	ENSMUSG00000019039	Dalrd3	ENSMUSG00000019039	9	108472242	108475103	1	DALR anticodon binding domain containing 3 Gene [Source:MGI Symbol;Acc:MGI:1915039]	-0.763132	10.3201	-4.12987	0.0021001	0.0392198	-1.39783
ILMN_1224079	ENSMUSG00000039474	Wfs1	ENSMUSG00000039474	5	37357343	37380221	-1	Wolfram syndrome 1 homolog (human) Gene [Source:MGI Symbol;Acc:MGI:1328355]	0.694496	9.33227	4.126	0.00211301	0.0394237	-1.40404
ILMN_2919263	ENSMUSG00000003528	Slc25a1	ENSMUSG00000003528	16	17925304	17928312	-1	solute carrier family 25 (mitochondrial carrier, citrate transporter), member 1 Gene [Source:MGI (curated);Acc:MGI:1345283]	0.587715	11.567	4.12568	0.00211409	0.0394237	-1.40456
ILMN_2602597	ENSMUSG00000031642	Sh3rf1	ENSMUSG00000031642	8	63702669	63874869	1	SH3 domain containing ring finger 1 Gene [Source:MGI Symbol;Acc:MGI:1913066]	-0.685444	11.2737	-4.12234	0.00212533	0.0395941	-1.40993
ILMN_2629030	ENSMUSG00000032565	Nudt16	ENSMUSG00000032565	9	105031668	105034135	-1	nudix (nucleoside diphosphate linked moiety X)-type motif 16 Gene [Source:MGI Symbol;Acc:MGI:1922936]	-0.321906	11.6083	-4.12204	0.00212631	0.0395941	-1.4104
ILMN_2939666	ENSMUSG00000050288	Fzd2	ENSMUSG00000050288	11	102465766	102467886	1	frizzled homolog 2 (Drosophila) Gene [Source:MGI (curated);Acc:MGI:1888513]	-1.02142	10.9032	-4.12125	0.00212898	0.0396084	-1.41167
ILMN_2710121	ENSMUSG00000039007	Pgcp	ENSMUSG00000039007	15	33012899	33524304	1	plasma glutamate carboxypeptidase Gene [Source:MGI Symbol;Acc:MGI:1889205]	1.07622	10.6182	4.12082	0.00213045	0.0396084	-1.41237
ILMN_2678373	ENSMUSG00000021767	Myst4	ENSMUSG00000021767	14	22319076	22491354	1	MYST histone acetyltransferase monocytic leukemia 4 Gene [Source:MGI Symbol;Acc:MGI:1858746]	-0.842962	11.7918	-4.12045	0.0021317	0.0396084	-1.41296
ILMN_2691752	ENSMUSG00000021848	Otx2	ENSMUSG00000021848	14	49277354	49287319	-1	orthodenticle homolog 2 (Drosophila) Gene [Source:MGI (curated);Acc:MGI:97451]	-1.22296	8.99415	-4.11995	0.00213338	0.0396109	-1.41376
ILMN_2610703	ENSMUSG00000022323	Hrsp12	ENSMUSG00000022323	15	34413776	34425010	-1	heat-responsive protein 12 Gene [Source:MGI (curated);Acc:MGI:1095401]	1.20507	11.9024	4.11846	0.00213843	0.039676	-1.41616
ILMN_2935462	ENSMUSG00000070304	Scn2b	ENSMUSG00000070304	9	44925964	44938151	1	sodium channel, voltage-gated, type II, beta Gene [Source:MGI Symbol;Acc:MGI:106921]	0.786793	8.04421	4.11635	0.00214558	0.0397799	-1.41954
ILMN_2613182	ENSMUSG00000047989	Ino80c	ENSMUSG00000047989	18	24263258	24280454	-1	INO80 complex subunit C Gene [Source:MGI (curated);Acc:MGI:2443014]	0.278271	11.4741	4.11578	0.00214752	0.0397872	-1.42045
ILMN_2953098	ENSMUSG00000028096	Gpr89	ENSMUSG00000028096	3	96672204	96709269	-1	G protein-coupled receptor 89 Gene [Source:MGI (curated);Acc:MGI:1914799]	0.519493	9.24562	4.11502	0.00215012	0.0398067	-1.42168
ILMN_2932474	ENSMUSG00000025008	Tctn3	ENSMUSG00000025008	19	40670936	40686723	-1	tectonic family member 3 Gene [Source:MGI (curated);Acc:MGI:1914840]	-0.817641	9.03605	-4.11444	0.00215208	0.0398143	-1.4226
ILMN_1222147	ENSMUSG00000037738	Nek5	ENSMUSG00000037738	8	23184088	23235525	-1	NIMA (never in mitosis gene a)-related expressed kinase 5 Gene [Source:MGI Symbol;Acc:MGI:2142824]	-0.640111	7.84071	-4.11333	0.00215587	0.0398384	-1.42439
ILMN_3161480	ENSMUSG00000028414	Fktn	ENSMUSG00000028414	4	53726870	53778657	1	fukutin Gene [Source:MGI (curated);Acc:MGI:2179507]	0.446813	10.1518	4.11287	0.00215744	0.0398384	-1.42513
ILMN_2828838	ENSMUSG00000030056	Isy1	ENSMUSG00000030056	6	87768783	87788671	-1	ISY1 splicing factor homolog (S. cerevisiae) Gene [Source:MGI Symbol;Acc:MGI:1923310]	-0.449533	10.584	-4.11217	0.00215987	0.0398384	-1.42626
ILMN_3075712	ENSMUSG00000024921	Smarca2	ENSMUSG00000024921	19	26679650	26852811	1	SWI/SNF related, matrix associated, actin dependent regulator of chromatin, subfamily a, member 2 Gene [Source:MGI Symbol;Acc:MGI:99603]	0.625686	9.04855	4.11206	0.00216023	0.0398384	-1.42643
ILMN_2728538	ENSMUSG00000032705	Exd2	ENSMUSG00000032705	12	81564225	81599104	1	exonuclease 3'-5' domain containing 2 Gene [Source:MGI Symbol;Acc:MGI:1922485]	-0.37816	11.3829	-4.11082	0.00216448	0.0398384	-1.42843
ILMN_2598805	ENSMUSG00000017692	Rhbdl3	ENSMUSG00000017692	11	80114414	80169457	1	rhomboid, veinlet-like 3 (Drosophila) Gene [Source:MGI (curated);Acc:MGI:2179276]	-0.517023	8.3789	-4.11068	0.00216495	0.0398384	-1.42865
ILMN_2708347	ENSMUSG00000031706	Rfx1	ENSMUSG00000031706	8	86590765	86620901	1	regulatory factor X, 1 (influences HLA class II expression) Gene [Source:MGI Symbol;Acc:MGI:105982]	-0.530864	7.53791	-4.10977	0.00216807	0.0398384	-1.4301
ILMN_2633229	ENSMUSG00000025428	Atp5a1	ENSMUSG00000025428	18	78012468	78021608	1	ATP synthase, H+ transporting, mitochondrial F1 complex, alpha subunit 1 Gene [Source:MGI (curated);Acc:MGI:88115]	0.643277	10.3121	4.10973	0.00216823	0.0398384	-1.43018
ILMN_2619574	ENSMUSG00000060181	Slc35e3	ENSMUSG00000060181	10	117170735	117183414	-1	solute carrier family 35, member E3 Gene [Source:MGI Symbol;Acc:MGI:2448489]	-0.513084	11.2169	-4.10953	0.00216892	0.0398384	-1.4305
ILMN_2677408	ENSMUSG00000052429	Prmt1	ENSMUSG00000052429	7	52231359	52241862	-1	protein arginine N-methyltransferase 1 Gene [Source:MGI (curated);Acc:MGI:107846]	-0.590398	12.8591	-4.10943	0.00216926	0.0398384	-1.43066
ILMN_1242173	ENSMUSG00000030235	Slco1c1	ENSMUSG00000030235	6	141472907	141518241	1	solute carrier organic anion transporter family, member 1c1 Gene [Source:MGI (curated);Acc:MGI:1889679]	0.627043	14.2444	4.10806	0.00217397	0.0398384	-1.43286
ILMN_2789346	ENSMUSG00000027956	Tmem144	ENSMUSG00000027956	3	79617075	79646584	-1	transmembrane protein 144 Gene [Source:MGI Symbol;Acc:MGI:1917902]	0.768256	8.2155	4.10781	0.00217485	0.0398384	-1.43327
ILMN_2750402	ENSMUSG00000034875	Nudt19	ENSMUSG00000034875	7	36332204	36341323	-1	nudix (nucleoside diphosphate linked moiety X)-type motif 19 Gene [Source:MGI (curated);Acc:MGI:94203]	1.28461	10.7654	4.10779	0.0021749	0.0398384	-1.43329
ILMN_2663585	ENSMUSG00000034271	Jdp2	ENSMUSG00000034271	12	86940366	86980827	1	Jun dimerization protein 2 Gene [Source:MGI Symbol;Acc:MGI:1932093]	-0.579328	9.39802	-4.10774	0.00217509	0.0398384	-1.43338
ILMN_2468981	ENSMUSG00000020684	Rasl10b	ENSMUSG00000020684	11	83222639	83234541	1	RAS-like, family 10, member B Gene [Source:MGI (curated);Acc:MGI:2685575]	0.516483	10.2532	4.10617	0.00218051	0.0398955	-1.4359
ILMN_2828819	ENSMUSG00000020697	Lig3	ENSMUSG00000020697	11	82594610	82617776	1	ligase III, DNA, ATP-dependent Gene [Source:MGI (curated);Acc:MGI:109152]	-0.505998	9.90073	-4.10594	0.00218131	0.0398955	-1.43627
ILMN_2941431	ENSMUSG00000015748	Prpf3	ENSMUSG00000015748	3	95634047	95659808	-1	PRP3 pre-mRNA processing factor 3 homolog (yeast) Gene [Source:MGI (curated);Acc:MGI:1918017]	-0.607336	10.7705	-4.10479	0.0021853	0.03994	-1.43812
ILMN_2590894	ENSMUSG00000026807	1190002A17Rik	ENSMUSG00000026807	2	28555684	28668685	1	RIKEN cDNA 1190002A17 gene Gene [Source:MGI Symbol;Acc:MGI:1916120]	-0.395496	7.89978	-4.10278	0.00219227	0.0400114	-1.44135
ILMN_2712685	ENSMUSG00000034055	Phka1	ENSMUSG00000034055	X	99709314	99839585	-1	phosphorylase kinase alpha 1 Gene [Source:MGI (curated);Acc:MGI:97576]	0.953457	8.83903	4.10276	0.00219232	0.0400114	-1.44137
ILMN_2721188	ENSMUSG00000014773	Dll1	ENSMUSG00000014773	17	15504318	15513836	-1	delta-like 1 (Drosophila) Gene [Source:MGI (curated);Acc:MGI:104659]	-0.648325	8.55095	-4.09988	0.00220237	0.0401662	-1.44601
ILMN_1222559	ENSMUSG00000025478	Dpysl4	ENSMUSG00000025478	7	146271900	146288603	1	dihydropyrimidinase-like 4 Gene [Source:MGI (curated);Acc:MGI:1349764]	-0.444303	7.90326	-4.09796	0.0022091	0.0402605	-1.4491
ILMN_1243908	ENSMUSG00000003200	Sh3gl1	ENSMUSG00000003200	17	56156176	56176000	-1	SH3-domain GRB2-like 1 Gene [Source:MGI Symbol;Acc:MGI:700010]	-0.409921	9.95096	-4.09627	0.00221505	0.0403403	-1.45182
ILMN_2833152	ENSMUSG00000036411	9530077C05Rik	ENSMUSG00000036411	9	22216021	22249121	1	RIKEN cDNA 9530077C05 gene Gene [Source:MGI Symbol;Acc:MGI:1915533]	-0.968873	9.42526	-4.09554	0.00221762	0.0403468	-1.453
ILMN_2879759	NA	NA	NA	NA	NA	NA	NA	NA	-0.869204	9.82889	-4.09527	0.00221855	0.0403468	-1.45342
ILMN_1224561	NA	NA	NA	NA	NA	NA	NA	NA	-0.313579	13.7654	-4.09475	0.00222037	0.0403514	-1.45425
ILMN_2628828	ENSMUSG00000019254	Ppp1r12c	ENSMUSG00000019254	7	4433122	4453282	-1	protein phosphatase 1, regulatory (inhibitor) subunit 12C Gene [Source:MGI (curated);Acc:MGI:1924258]	0.354088	8.25705	4.09405	0.00222285	0.0403679	-1.45538
ILMN_3076948	NA	NA	NA	NA	NA	NA	NA	NA	-0.573892	8.95239	-4.09339	0.00222518	0.0403817	-1.45645
ILMN_3155789	NA	NA	NA	NA	NA	NA	NA	NA	-0.420942	11.152	-4.09258	0.00222803	0.0403817	-1.45774
ILMN_2681195	ENSMUSG00000059974	Ntm	ENSMUSG00000059974	9	28802335	29770726	-1	neurotrimin Gene [Source:MGI (curated);Acc:MGI:2446259]	1.14991	12.6554	4.0925	0.00222833	0.0403817	-1.45788
ILMN_2449335	ENSMUSG00000024949	Sf1	ENSMUSG00000024949	19	6363690	6378030	1	splicing factor 1 Gene [Source:MGI (curated);Acc:MGI:1095403]	-0.790234	9.48473	-4.09153	0.00223176	0.0403989	-1.45944
ILMN_1244864	NA	NA	NA	NA	NA	NA	NA	NA	-0.494711	7.49736	-4.09078	0.00223441	0.0403989	-1.46064
ILMN_2773817	ENSMUSG00000031861	Lpar2	ENSMUSG00000031861	8	72346328	72355000	1	lysophosphatidic acid receptor 2 Gene [Source:MGI Symbol;Acc:MGI:1858422]	-0.437086	7.37617	-4.09061	0.00223502	0.0403989	-1.46092
ILMN_2951596	NA	NA	NA	NA	NA	NA	NA	NA	-0.431498	8.27865	-4.09046	0.00223556	0.0403989	-1.46116
ILMN_2613546	ENSMUSG00000011831	Evi5	ENSMUSG00000011831	5	108173814	108304126	-1	ecotropic viral integration site 5 Gene [Source:MGI (curated);Acc:MGI:104736]	-0.35553	12.4739	-4.08784	0.00224489	0.0405186	-1.46538
ILMN_3142193	NA	NA	NA	NA	NA	NA	NA	NA	0.431416	11.2003	4.08772	0.00224534	0.0405186	-1.46558
ILMN_2630756	ENSMUSG00000032567	Aste1	ENSMUSG00000032567	9	105297722	105308088	1	asteroid homolog 1 (Drosophila) Gene [Source:MGI (curated);Acc:MGI:1913845]	-0.571903	8.94692	-4.08448	0.00225691	0.0406775	-1.47079
ILMN_1212612	ENSMUSG00000039601	Rcan2	ENSMUSG00000039601	17	43938800	44176465	1	regulator of calcineurin 2 Gene [Source:MGI Symbol;Acc:MGI:1858219]	1.08367	8.57424	4.08437	0.00225731	0.0406775	-1.47097
ILMN_2650925	ENSMUSG00000067028	Cntnap5b	ENSMUSG00000067028	1	101669342	102382519	1	contactin associated protein-like 5B Gene [Source:MGI Symbol;Acc:MGI:3664583]	-0.478896	7.63774	-4.08131	0.00226831	0.0408005	-1.47589
ILMN_2635348	ENSMUSG00000022837	Iqcb1	ENSMUSG00000022837	16	36828471	36872807	1	IQ calmodulin-binding motif containing 1 Gene [Source:MGI (curated);Acc:MGI:2443764]	-0.984847	10.9505	-4.08125	0.00226853	0.0408005	-1.47599
ILMN_2710764	ENSMUSG00000020886	Dlg4	ENSMUSG00000020886	11	69830587	69859034	1	discs, large homolog 4 (Drosophila) Gene [Source:MGI (curated);Acc:MGI:1277959]	0.551462	8.89071	4.08115	0.0022689	0.0408005	-1.47616
ILMN_2893471	ENSMUSG00000039620	6430573F11Rik	ENSMUSG00000039620	8	37520602	37577374	1	RIKEN cDNA 6430573F11 gene Gene [Source:MGI Symbol;Acc:MGI:2442328]	0.690611	9.68611	4.07637	0.00228618	0.0410491	-1.48384
ILMN_2868987	ENSMUSG00000037049	Smpd1	ENSMUSG00000037049	7	112702939	112706901	1	sphingomyelin phosphodiesterase 1, acid lysosomal Gene [Source:MGI Symbol;Acc:MGI:98325]	0.525466	13.0326	4.07618	0.00228689	0.0410491	-1.48415
ILMN_1233670	ENSMUSG00000028341	Nr4a3	ENSMUSG00000028341	4	48058025	48099319	1	nuclear receptor subfamily 4, group A, member 3 Gene [Source:MGI (curated);Acc:MGI:1352457]	-1.04551	8.18741	-4.07601	0.00228752	0.0410491	-1.48443
ILMN_3079138	ENSMUSG00000032826	Ank2	ENSMUSG00000032826	3	126624525	127042112	-1	ankyrin 2, brain Gene [Source:MGI Symbol;Acc:MGI:88025]	1.00255	8.79135	4.07416	0.00229424	0.0411411	-1.48741
ILMN_2780022	ENSMUSG00000033342	4833424O15Rik	ENSMUSG00000033342	3	117278145	117392425	1	RIKEN cDNA 4833424O15 gene Gene [Source:MGI Symbol;Acc:MGI:1923019]	0.569471	9.30549	4.07263	0.00229986	0.041213	-1.48988
ILMN_2782402	NA	NA	NA	NA	NA	NA	NA	NA	0.564657	9.90749	4.07143	0.00230423	0.0412626	-1.49181
ILMN_2935237	ENSMUSG00000023966	Rsph9	ENSMUSG00000023966	17	46258984	46281165	-1	radial spoke head 9 homolog (Chlamydomonas) Gene [Source:MGI (curated);Acc:MGI:1922814]	-0.82288	10.5803	-4.06984	0.00231007	0.0413146	-1.49437
ILMN_3160556	NA	NA	NA	NA	NA	NA	NA	NA	-0.574809	9.39175	-4.06976	0.00231035	0.0413146	-1.49449
ILMN_1221624	ENSMUSG00000021432	Slc35b3	ENSMUSG00000021432	13	39024012	39052744	-1	solute carrier family 35, member B3 Gene [Source:MGI Symbol;Acc:MGI:1913978]	-0.61095	11.1237	-4.06888	0.00231362	0.0413442	-1.49592
ILMN_2878501	ENSMUSG00000024589	Nedd4l	ENSMUSG00000024589	18	65080790	65372961	1	neural precursor cell expressed, developmentally down-regulated gene 4-like Gene [Source:MGI Symbol;Acc:MGI:1933754]	-0.558873	10.8624	-4.0672	0.00231979	0.0413868	-1.49862
ILMN_2653205	ENSMUSG00000050761	Gp1bb	ENSMUSG00000050761	16	18620815	18621459	-1	glycoprotein Ib, beta polypeptide Gene [Source:MGI Symbol;Acc:MGI:107852]	0.837908	9.30595	4.06709	0.0023202	0.0413868	-1.4988
ILMN_1225835	ENSMUSG00000030116	Mfap5	ENSMUSG00000030116	6	122455863	122479308	1	microfibrillar associated protein 5 Gene [Source:MGI (curated);Acc:MGI:1354387]	0.745181	7.78061	4.06692	0.00232083	0.0413868	-1.49908
ILMN_2882078	ENSMUSG00000047777	Phf13	ENSMUSG00000047777	4	151363742	151370367	-1	PHD finger protein 13 Gene [Source:MGI (curated);Acc:MGI:2446217]	-0.810765	10.0561	-4.0654	0.00232646	0.0414583	-1.50153
ILMN_2667020	ENSMUSG00000032547	Ryk	ENSMUSG00000032547	9	102737250	102810637	1	receptor-like tyrosine kinase Gene [Source:MGI Symbol;Acc:MGI:101766]	0.474757	12.5834	4.06087	0.00234331	0.0417099	-1.50884
ILMN_1236119	ENSMUSG00000036422	Pcdh8	ENSMUSG00000036422	14	80166592	80171107	-1	protocadherin 8 Gene [Source:MGI Symbol;Acc:MGI:1306800]	-0.49901	7.62691	-4.06073	0.00234382	0.0417099	-1.50906
ILMN_2774486	ENSMUSG00000032066	Bco2	ENSMUSG00000032066	9	50341192	50363286	-1	beta-carotene oxygenase 2 Gene [Source:MGI (curated);Acc:MGI:2177469]	0.853426	9.14578	4.05988	0.00234699	0.0417374	-1.51043
ILMN_2657421	ENSMUSG00000036879	Phkb	ENSMUSG00000036879	8	88364858	88585275	1	phosphorylase kinase beta Gene [Source:MGI (curated);Acc:MGI:97578]	0.614335	11.0479	4.05732	0.00235656	0.0418787	-1.51455
ILMN_1218617	ENSMUSG00000016018	Skiv2l2	ENSMUSG00000016018	13	113657988	113717588	-1	superkiller viralicidic activity 2-like 2 (S. cerevisiae) Gene [Source:MGI Symbol;Acc:MGI:1919448]	-1.50117	10.0758	-4.0568	0.00235855	0.041885	-1.5154
ILMN_2644161	NA	NA	NA	NA	NA	NA	NA	NA	0.470152	8.03618	4.05614	0.00236102	0.0418999	-1.51646
ILMN_2658443	ENSMUSG00000024639	Gnaq	ENSMUSG00000024639	19	16207321	16461943	1	guanine nucleotide binding protein, alpha q polypeptide Gene [Source:MGI Symbol;Acc:MGI:95776]	0.616364	11.1983	4.05481	0.00236601	0.0419324	-1.5186
ILMN_2809998	ENSMUSG00000026514	Cnih3	ENSMUSG00000026514	1	183282759	183390772	1	cornichon homolog 3 (Drosophila) Gene [Source:MGI (curated);Acc:MGI:1920228]	-0.438612	8.63121	-4.05479	0.00236611	0.0419324	-1.51865
ILMN_1230730	ENSMUSG00000030850	Ate1	ENSMUSG00000030850	7	137535040	137663475	-1	arginyltransferase 1 Gene [Source:MGI Symbol;Acc:MGI:1333870]	-0.621557	11.8001	-4.05369	0.00237023	0.041975	-1.52041
ILMN_1256359	ENSMUSG00000027333	Smox	ENSMUSG00000027333	2	131317232	131351658	1	spermine oxidase Gene [Source:MGI (curated);Acc:MGI:2445356]	0.639716	10.525	4.05328	0.00237178	0.041975	-1.52107
ILMN_1236411	ENSMUSG00000041895	Wipi1	ENSMUSG00000041895	11	109434645	109473281	-1	WD repeat domain, phosphoinositide interacting 1 Gene [Source:MGI (curated);Acc:MGI:1261864]	0.415508	11.1934	4.05245	0.00237494	0.042002	-1.52242
ILMN_2755692	ENSMUSG00000030032	Wdr54	ENSMUSG00000030032	6	83099355	83106391	-1	WD repeat domain 54 Gene [Source:MGI (curated);Acc:MGI:1922909]	-0.511769	8.44278	-4.0497	0.00238536	0.0421571	-1.52685
ILMN_2793522	ENSMUSG00000060548	Tnfrsf19	ENSMUSG00000060548	14	61582712	61665306	-1	tumor necrosis factor receptor superfamily, member 19 Gene [Source:MGI Symbol;Acc:MGI:1352474]	0.528631	13.0354	4.04906	0.0023878	0.0421714	-1.52789
ILMN_2853601	ENSMUSG00000040151	Hs2st1	ENSMUSG00000040151	3	144094067	144233145	-1	heparan sulfate 2-O-sulfotransferase 1 Gene [Source:MGI (curated);Acc:MGI:1346049]	-0.700623	10.671	-4.04639	0.00239799	0.0423223	-1.5322
ILMN_2594128	ENSMUSG00000040459	Arglu1	ENSMUSG00000040459	8	8666577	8690317	-1	arginine and glutamate rich 1 Gene [Source:MGI Symbol;Acc:MGI:2442985]	-1.26524	13.0355	-4.04593	0.00239973	0.0423239	-1.53293
ILMN_2973024	ENSMUSG00000029463	1500011H22Rik	ENSMUSG00000029463	5	122814589	122822373	-1	RIKEN cDNA 1500011H22 gene Gene [Source:MGI Symbol;Acc:MGI:1916198]	-0.587933	11.5204	-4.04514	0.00240278	0.0423295	-1.53422
ILMN_2615170	ENSMUSG00000031969	Acad8	ENSMUSG00000031969	9	26781720	26807151	-1	acyl-Coenzyme A dehydrogenase family, member 8 Gene [Source:MGI (curated);Acc:MGI:1914198]	0.716163	9.44678	4.04493	0.00240356	0.0423295	-1.53455
ILMN_2602024	ENSMUSG00000024905	Mtl5	ENSMUSG00000024905	19	3388857	3407823	1	metallothionein-like 5, testis-specific (tesmin) Gene [Source:MGI (curated);Acc:MGI:1340029]	-0.474974	8.26176	-4.04441	0.00240557	0.0423295	-1.53539
ILMN_3161863	NA	NA	NA	NA	NA	NA	NA	NA	0.417394	7.98098	4.04395	0.00240733	0.0423295	-1.53614
ILMN_2510714	ENSMUSG00000022361	Zhx1	ENSMUSG00000022361	15	57878558	57908044	-1	zinc fingers and homeoboxes 1 Gene [Source:MGI Symbol;Acc:MGI:109271]	0.663323	10.8624	4.0437	0.00240829	0.0423295	-1.53654
ILMN_2712878	ENSMUSG00000044716	Dok7	ENSMUSG00000044716	5	35399462	35430488	1	docking protein 7 Gene [Source:MGI (curated);Acc:MGI:3584043]	0.560277	7.96612	4.04322	0.00241013	0.0423329	-1.53731
ILMN_1250507	ENSMUSG00000032262	Elovl4	ENSMUSG00000032262	9	83673141	83699846	-1	elongation of very long chain fatty acids (FEN1/Elo2, SUR4/Elo3, yeast)-like 4 Gene [Source:MGI Symbol;Acc:MGI:1933331]	0.817618	10.3514	4.04253	0.00241279	0.0423472	-1.53843
ILMN_1225859	ENSMUSG00000047153	Khnyn	ENSMUSG00000047153	14	56503806	56515618	1	KH and NYN domain containing Gene [Source:MGI Symbol;Acc:MGI:2451333]	-0.286438	8.68909	-4.04215	0.00241424	0.0423472	-1.53904
ILMN_3163481	ENSMUSG00000047921	Trappc9	ENSMUSG00000047921	15	72420051	72891634	-1	trafficking protein particle complex 9 Gene [Source:MGI Symbol;Acc:MGI:1923760]	0.400457	9.94403	4.04044	0.00242085	0.0424291	-1.5418
ILMN_2672772	ENSMUSG00000006638	Abhd1	ENSMUSG00000006638	5	31252439	31257464	1	abhydrolase domain containing 1 Gene [Source:MGI (curated);Acc:MGI:1931013]	1.55178	11.5319	4.03996	0.00242271	0.0424291	-1.54258
ILMN_3162247	ENSMUSG00000029348	Asphd2	ENSMUSG00000029348	5	112814468	112821233	-1	aspartate beta-hydroxylase domain containing 2 Gene [Source:MGI Symbol;Acc:MGI:1920148]	-0.532243	11.9103	-4.03932	0.00242516	0.0424291	-1.54361
ILMN_2698353	ENSMUSG00000024908	Saps3	ENSMUSG00000024908	19	3454933	3575720	-1	protein phosphatase 6, regulatory subunit 3 Gene [Source:MGI Symbol;Acc:MGI:1921807]	-0.536487	11.2756	-4.03923	0.00242551	0.0424291	-1.54375
ILMN_2995794	ENSMUSG00000079254	Itprip	ENSMUSG00000079254	19	47969110	47993763	-1	inositol 1,4,5-triphosphate receptor interacting protein Gene [Source:MGI Symbol;Acc:MGI:3042776]	-1.17078	8.51666	-4.03871	0.00242755	0.0424359	-1.54461
ILMN_2460168	ENSMUSG00000005103	Wdr1	ENSMUSG00000005103	5	38918192	38952941	-1	WD repeat domain 1 Gene [Source:MGI Symbol;Acc:MGI:1337100]	-0.458634	11.1007	-4.03778	0.00243114	0.0424419	-1.5461
ILMN_2670375	ENSMUSG00000022108	Itm2b	ENSMUSG00000022108	14	73762219	73785096	-1	integral membrane protein 2B Gene [Source:MGI Symbol;Acc:MGI:1309517]	0.404638	15.7369	4.03777	0.00243119	0.0424419	-1.54612
ILMN_1231405	NA	NA	NA	NA	NA	NA	NA	NA	0.739504	11.0763	4.03693	0.00243443	0.0424695	-1.54747
ILMN_2728889	ENSMUSG00000039683	Sdk1	ENSMUSG00000039683	5	141717444	142691540	1	sidekick homolog 1 (chicken) Gene [Source:MGI (curated);Acc:MGI:2444413]	-0.504835	8.16443	-4.03589	0.00243848	0.0425112	-1.54915
ILMN_2484707	ENSMUSG00000025747	Tyms	ENSMUSG00000025747	5	30384742	30400157	-1	thymidylate synthase Gene [Source:MGI (curated);Acc:MGI:98878]	-0.763514	9.34533	-4.0347	0.00244313	0.0425635	-1.55108
ILMN_1220874	ENSMUSG00000043015	Tmem194b	ENSMUSG00000043015	1	52687591	52707480	1	transmembrane protein 194B Gene [Source:MGI Symbol;Acc:MGI:2444113]	-0.73095	8.17394	-4.03223	0.00245279	0.0427028	-1.55508
ILMN_2622374	ENSMUSG00000033585	Ndn	ENSMUSG00000033585	7	69493163	69494814	1	necdin Gene [Source:MGI Symbol;Acc:MGI:97290]	-0.515869	13.65	-4.03116	0.00245695	0.0427267	-1.55679
ILMN_2745540	ENSMUSG00000031601	Cnot7	ENSMUSG00000031601	8	41577894	41601201	-1	CCR4-NOT transcription complex, subunit 7 Gene [Source:MGI (curated);Acc:MGI:1298230]	-0.479904	11.9619	-4.03084	0.00245823	0.0427267	-1.55732
ILMN_1229743	ENSMUSG00000024277	Mapre2	ENSMUSG00000024277	18	23910834	24052358	1	microtubule-associated protein, RP/EB family, member 2 Gene [Source:MGI (curated);Acc:MGI:106271]	0.444579	12.672	4.0306	0.00245915	0.0427267	-1.5577
ILMN_2886468	ENSMUSG00000050428	Fbxo46	ENSMUSG00000050428	7	19705219	19723604	1	F-box protein 46 Gene [Source:MGI Symbol;Acc:MGI:2444918]	-0.614142	8.47338	-4.03017	0.00246084	0.0427271	-1.55839
ILMN_2737412	ENSMUSG00000020878	Lrrc46	ENSMUSG00000020878	11	96895916	96902721	-1	leucine rich repeat containing 46 Gene [Source:MGI (curated);Acc:MGI:1916547]	-0.460918	7.8091	-4.02793	0.00246967	0.0428292	-1.56202
ILMN_1248812	ENSMUSG00000029233	Srd5a3	ENSMUSG00000029233	5	76569296	76584529	1	steroid 5 alpha-reductase 3 Gene [Source:MGI (curated);Acc:MGI:1930252]	0.415524	10.1731	4.02776	0.00247034	0.0428292	-1.5623
ILMN_3160416	ENSMUSG00000051098	Mblac2	ENSMUSG00000051098	13	81850416	81892274	1	metallo-beta-lactamase domain containing 2 Gene [Source:MGI Symbol;Acc:MGI:1920102]	0.473138	9.85483	4.02716	0.0024727	0.0428292	-1.56326
ILMN_2932359	ENSMUSG00000023456	Tpi1	ENSMUSG00000023456	6	124760610	124764314	-1	triosephosphate isomerase 1 Gene [Source:MGI (curated);Acc:MGI:98797]	0.443218	12.9311	4.02699	0.00247338	0.0428292	-1.56354
ILMN_2778799	NA	NA	NA	NA	NA	NA	NA	NA	0.391719	8.25637	4.02584	0.00247791	0.0428364	-1.56539
ILMN_2636335	ENSMUSG00000034120	Sfrs2	ENSMUSG00000034120	11	116711215	116714408	-1	serine/arginine-rich splicing factor 2 Gene [Source:MGI (curated);Acc:MGI:98284]	-0.913594	13.9509	-4.02548	0.00247934	0.0428364	-1.56598
ILMN_2783429	ENSMUSG00000021962	Dcp1a	ENSMUSG00000021962	14	31292798	31340241	1	DCP1 decapping enzyme homolog A (S. cerevisiae) Gene [Source:MGI Symbol;Acc:MGI:1923151]	-0.72419	9.92768	-4.02499	0.00248128	0.0428364	-1.56677
ILMN_2789077	ENSMUSG00000025809	Itgb1	ENSMUSG00000025809	8	131209554	131257100	1	integrin beta 1 (fibronectin receptor beta) Gene [Source:MGI (curated);Acc:MGI:96610]	0.484246	8.85408	4.02495	0.00248144	0.0428364	-1.56683
ILMN_1239922	ENSMUSG00000027404	Snrpb	ENSMUSG00000027404	2	129997150	130005139	-1	small nuclear ribonucleoprotein B Gene [Source:MGI (curated);Acc:MGI:98342]	-0.442322	12.464	-4.02478	0.00248214	0.0428364	-1.56712
ILMN_2594450	ENSMUSG00000013663	Pten	ENSMUSG00000013663	19	32831987	32900650	1	phosphatase and tensin homolog Gene [Source:MGI (curated);Acc:MGI:109583]	0.315413	8.62089	4.02371	0.00248638	0.0428808	-1.56885
ILMN_1238715	ENSMUSG00000032489	Kif9	ENSMUSG00000032489	9	110379498	110427683	1	kinesin family member 9 Gene [Source:MGI (curated);Acc:MGI:1098237]	-0.34373	7.54697	-4.02318	0.00248846	0.0428879	-1.56969
ILMN_2516348	ENSMUSG00000026696	Vamp4	ENSMUSG00000026696	1	164500646	164529215	1	vesicle-associated membrane protein 4 Gene [Source:MGI (curated);Acc:MGI:1858730]	0.460329	12.8001	4.02056	0.00249889	0.0430388	-1.57393
ILMN_2746906	ENSMUSG00000034875	Nudt19	ENSMUSG00000034875	7	36332204	36341323	-1	nudix (nucleoside diphosphate linked moiety X)-type motif 19 Gene [Source:MGI (curated);Acc:MGI:94203]	0.938218	11.9216	4.0146	0.00252281	0.0434218	-1.58357
ILMN_2738146	ENSMUSG00000047786	Lix1	ENSMUSG00000047786	17	17539636	17596351	1	limb expression 1 homolog (chicken) Gene [Source:MGI (curated);Acc:MGI:1913893]	1.19737	9.12304	4.01378	0.00252614	0.0434437	-1.58491
ILMN_2646625	ENSMUSG00000052684	Jun	ENSMUSG00000052684	4	94715725	94718913	-1	Jun oncogene Gene [Source:MGI (curated);Acc:MGI:96646]	-1.42557	11.9808	-4.01324	0.0025283	0.0434437	-1.58577
ILMN_1247694	NA	NA	NA	NA	NA	NA	NA	NA	-0.386832	11.1962	-4.01303	0.00252917	0.0434437	-1.58612
ILMN_3144164	ENSMUSG00000038894	Irs2	ENSMUSG00000038894	8	11004468	11008430	-1	insulin receptor substrate 2 Gene [Source:MGI Symbol;Acc:MGI:109334]	-1.62171	11.2406	-4.01221	0.00253249	0.0434437	-1.58745
ILMN_3143069	ENSMUSG00000043929	Klhl15	ENSMUSG00000043929	X	91479938	91523063	1	kelch-like 15 (Drosophila) Gene [Source:MGI (curated);Acc:MGI:1923400]	-0.433579	8.38651	-4.0122	0.00253254	0.0434437	-1.58747
ILMN_2756496	ENSMUSG00000033009	Ogfod1	ENSMUSG00000033009	8	96561098	96591821	1	2-oxoglutarate and iron-dependent oxygenase domain containing 1 Gene [Source:MGI (curated);Acc:MGI:2442978]	0.379964	9.48941	4.0112	0.00253658	0.0434829	-1.58908
ILMN_2593621	ENSMUSG00000006576	Slc4a3	ENSMUSG00000006576	1	75542841	75558747	1	solute carrier family 4 (anion exchanger), member 3 Gene [Source:MGI (curated);Acc:MGI:109350]	0.444835	8.11223	4.0108	0.00253821	0.0434829	-1.58973
ILMN_1225602	ENSMUSG00000044080	S100a1	ENSMUSG00000044080	3	90314815	90318314	-1	S100 calcium binding protein A1 Gene [Source:MGI (curated);Acc:MGI:1338917]	0.753334	14.1402	4.00994	0.0025417	0.0435137	-1.59113
ILMN_2780424	ENSMUSG00000021127	Zfp36l1	ENSMUSG00000021127	12	81208747	81214000	-1	zinc finger protein 36, C3H type-like 1 Gene [Source:MGI Symbol;Acc:MGI:107946]	-0.559605	15.165	-4.00851	0.00254751	0.0435585	-1.59344
ILMN_2805714	ENSMUSG00000043300	B3galnt1	ENSMUSG00000043300	3	69378108	69402783	-1	UDP-GalNAc:betaGlcNAc beta 1,3-galactosaminyltransferase, polypeptide 1 Gene [Source:MGI Symbol;Acc:MGI:1349405]	-0.735984	8.13399	-4.00846	0.00254771	0.0435585	-1.59351
ILMN_2710455	ENSMUSG00000019853	Hebp2	ENSMUSG00000019853	10	18260569	18265814	-1	heme binding protein 2 Gene [Source:MGI Symbol;Acc:MGI:1860084]	-0.459807	7.82277	-4.00707	0.0025534	0.0436136	-1.59577
ILMN_2669343	ENSMUSG00000027959	Sass6	ENSMUSG00000027959	3	116297930	116333844	1	spindle assembly 6 homolog (C. elegans) Gene [Source:MGI Symbol;Acc:MGI:1920026]	-0.416283	7.81183	-4.00684	0.00255432	0.0436136	-1.59614
ILMN_3143358	NA	NA	NA	NA	NA	NA	NA	NA	0.767455	10.3119	4.0049	0.00256224	0.0437198	-1.59927
ILMN_1220664	ENSMUSG00000027002	Nckap1	ENSMUSG00000027002	2	80340669	80421537	-1	NCK-associated protein 1 Gene [Source:MGI (curated);Acc:MGI:1355333]	0.674116	11.8562	4.00413	0.00256541	0.0437448	-1.60052
ILMN_2671698	NA	NA	NA	NA	NA	NA	NA	NA	0.870287	8.12275	3.99929	0.00258538	0.0440561	-1.60837
ILMN_1222009	ENSMUSG00000031714	Gab1	ENSMUSG00000031714	8	83288339	83404395	-1	growth factor receptor bound protein 2-associated protein 1 Gene [Source:MGI Symbol;Acc:MGI:108088]	-0.840758	12.5354	-3.99583	0.00259971	0.0441055	-1.61397
ILMN_3144535	ENSMUSG00000031323	Dmrtc1a	ENSMUSG00000031323	X	100098555	100104026	-1	DMRT-like family C1a Gene [Source:MGI (curated);Acc:MGI:1918137]	-0.335349	7.6032	-3.99565	0.00260046	0.0441055	-1.61426
ILMN_2855183	ENSMUSG00000024376	Epb4.1l4a	ENSMUSG00000024376	18	33955981	34166860	-1	erythrocyte protein band 4.1-like 4a Gene [Source:MGI Symbol;Acc:MGI:103007]	-0.329978	8.87501	-3.99559	0.00260073	0.0441055	-1.61436
ILMN_2668536	ENSMUSG00000034210	4732418C07Rik	ENSMUSG00000034210	4	115410349	115449932	1	RIKEN cDNA 4732418C07 gene Gene [Source:MGI Symbol;Acc:MGI:2442397]	0.356851	12.6412	3.9955	0.00260112	0.0441055	-1.61451
ILMN_2732229	ENSMUSG00000024997	Prdx3	ENSMUSG00000024997	19	60939954	60950459	-1	peroxiredoxin 3 Gene [Source:MGI (curated);Acc:MGI:88034]	0.90684	11.1306	3.99528	0.00260202	0.0441055	-1.61486
ILMN_3062286	ENSMUSG00000054728	Phactr1	ENSMUSG00000054728	13	42775992	43233895	1	phosphatase and actin regulator 1 Gene [Source:MGI (curated);Acc:MGI:2659021]	0.887462	7.92207	3.99516	0.00260249	0.0441055	-1.61505
ILMN_2766469	ENSMUSG00000027333	Smox	ENSMUSG00000027333	2	131317232	131351658	1	spermine oxidase Gene [Source:MGI (curated);Acc:MGI:2445356]	0.796461	10.4213	3.99491	0.00260356	0.0441055	-1.61546
ILMN_1225764	ENSMUSG00000028655	Mfsd2a	ENSMUSG00000028655	4	122624093	122638431	-1	major facilitator superfamily domain containing 2A Gene [Source:MGI (curated);Acc:MGI:1923824]	0.735755	13.1946	3.99457	0.00260496	0.0441055	-1.61601
ILMN_1228338	ENSMUSG00000028552	Eps15	ENSMUSG00000028552	4	108952873	109060422	1	epidermal growth factor receptor pathway substrate 15 Gene [Source:MGI (curated);Acc:MGI:104583]	0.857425	10.5612	3.9942	0.00260653	0.0441055	-1.61662
ILMN_2464999	ENSMUSG00000002058	Unc119	ENSMUSG00000002058	11	78156984	78162666	1	unc-119 homolog (C. elegans) Gene [Source:MGI (curated);Acc:MGI:1328357]	-0.565085	8.98231	-3.99411	0.0026069	0.0441055	-1.61676
ILMN_3074259	ENSMUSG00000016534	Lamp2	ENSMUSG00000016534	X	35754534	35809631	-1	lysosomal-associated membrane protein 2 Gene [Source:MGI (curated);Acc:MGI:96748]	0.484594	12.2726	3.99404	0.00260716	0.0441055	-1.61686
ILMN_3004786	ENSMUSG00000027676	Ccdc39	ENSMUSG00000027676	3	33711284	33743232	-1	coiled-coil domain containing 39 Gene [Source:MGI (curated);Acc:MGI:1289263]	-0.753473	8.25587	-3.99247	0.00261374	0.0441877	-1.61941
ILMN_2839877	ENSMUSG00000041180	Hectd2	ENSMUSG00000041180	19	36629129	36695625	1	HECT domain containing 2 Gene [Source:MGI (curated);Acc:MGI:2442663]	-1.1497	11.0627	-3.99176	0.00261671	0.0442089	-1.62056
ILMN_1227824	ENSMUSG00000022426	Josd1	ENSMUSG00000022426	15	79504680	79518349	-1	Josephin domain containing 1 Gene [Source:MGI Symbol;Acc:MGI:1921408]	-0.5558	11.6544	-3.99053	0.00262188	0.0442524	-1.62256
ILMN_3089660	NA	NA	NA	NA	NA	NA	NA	NA	-0.560339	7.79659	-3.99033	0.00262274	0.0442524	-1.62289
ILMN_1256989	NA	Hist1h4j	NA	NA	NA	NA	NA	NA	0.426504	9.34062	3.98842	0.00263074	0.0443583	-1.62597
ILMN_3140158	NA	NA	NA	NA	NA	NA	NA	NA	-0.497675	11.0267	-3.98612	0.00264045	0.0444928	-1.6297
ILMN_2773464	ENSMUSG00000040669	Phc1	ENSMUSG00000040669	6	122267749	122290524	-1	polyhomeotic-like 1 (Drosophila) Gene [Source:MGI (curated);Acc:MGI:103248]	-0.583424	11.5074	-3.98504	0.00264502	0.0445407	-1.63145
ILMN_2596016	ENSMUSG00000024668	Sdhaf2	ENSMUSG00000024668	19	10576842	10599635	-1	succinate dehydrogenase complex assembly factor 2 Gene [Source:MGI Symbol;Acc:MGI:1913322]	0.743447	10.0828	3.98397	0.00264958	0.0445883	-1.6332
ILMN_2740151	NA	NA	NA	NA	NA	NA	NA	NA	1.28569	10.4133	3.98306	0.00265343	0.0446239	-1.63467
ILMN_2862111	NA	NA	NA	NA	NA	NA	NA	NA	-0.692116	13.5138	-3.97959	0.00266824	0.0448207	-1.6403
ILMN_1245717	ENSMUSG00000022099	Epb4.9	ENSMUSG00000022099	14	71001070	71029961	-1	erythrocyte protein band 4.9 Gene [Source:MGI Symbol;Acc:MGI:99670]	0.945232	8.9247	3.97927	0.0026696	0.0448207	-1.64081
ILMN_2594031	NA	NA	NA	NA	NA	NA	NA	NA	-1.13669	12.9515	-3.97909	0.00267037	0.0448207	-1.64111
ILMN_1237371	NA	NA	NA	NA	NA	NA	NA	NA	-0.56191	11.9093	-3.97814	0.00267446	0.04486	-1.64265
ILMN_2747744	ENSMUSG00000025134	Thoc4	ENSMUSG00000025134	11	120453435	120459679	-1	THO complex 4 Gene [Source:MGI (curated);Acc:MGI:1341044]	-0.478331	12.4907	-3.97653	0.00268136	0.0449464	-1.64526
ILMN_2588671	ENSMUSG00000025026	Add3	ENSMUSG00000025026	19	53214993	53321574	1	adducin 3 (gamma) Gene [Source:MGI Symbol;Acc:MGI:1351615]	0.575032	9.47245	3.97561	0.0026853	0.0449648	-1.64675
ILMN_2698259	ENSMUSG00000031796	Gtl3	ENSMUSG00000031796	8	97944152	97958692	-1	gene trap locus 3 Gene [Source:MGI Symbol;Acc:MGI:107428]	-0.5358	8.19129	-3.97546	0.00268595	0.0449648	-1.64699
ILMN_2695306	ENSMUSG00000001366	Fbxo9	ENSMUSG00000001366	9	77929306	77956872	-1	f-box protein 9 Gene [Source:MGI (curated);Acc:MGI:1918788]	0.343549	10.8272	3.97102	0.00270518	0.0452572	-1.65421
ILMN_2629804	ENSMUSG00000052504	Epha3	ENSMUSG00000052504	16	63543364	63863984	-1	Eph receptor A3 Gene [Source:MGI Symbol;Acc:MGI:99612]	-0.601281	8.18112	-3.97032	0.00270821	0.0452784	-1.65534
ILMN_2785353	ENSMUSG00000030281	Il17rc	ENSMUSG00000030281	6	113421421	113433134	1	interleukin 17 receptor C Gene [Source:MGI (curated);Acc:MGI:2159336]	0.608316	8.72143	3.96816	0.00271762	0.0453955	-1.65885
ILMN_2990220	ENSMUSG00000042506	Usp22	ENSMUSG00000042506	11	60965287	60988557	-1	ubiquitin specific peptidase 22 Gene [Source:MGI (curated);Acc:MGI:2144157]	-0.690236	11.7004	-3.9679	0.00271875	0.0453955	-1.65927
ILMN_2705991	ENSMUSG00000030894	Tpp1	ENSMUSG00000030894	7	112893532	112900743	-1	tripeptidyl peptidase I Gene [Source:MGI Symbol;Acc:MGI:1336194]	0.662225	11.2179	3.96671	0.00272393	0.0454525	-1.6612
ILMN_2797726	ENSMUSG00000015653	Steap2	ENSMUSG00000015653	5	5665954	5694578	-1	six transmembrane epithelial antigen of prostate 2 Gene [Source:MGI (curated);Acc:MGI:1921301]	-0.360532	8.93942	-3.96601	0.00272701	0.0454743	-1.66234
ILMN_1256917	NA	NA	NA	NA	NA	NA	NA	NA	0.508384	9.17258	3.96215	0.00274392	0.0457267	-1.6686
ILMN_2971481	ENSMUSG00000036315	Znrd1	ENSMUSG00000036315	17	37091303	37095427	-1	zinc ribbon domain containing, 1 Gene [Source:MGI Symbol;Acc:MGI:1913386]	-0.436795	10.726	-3.96047	0.00275133	0.0457734	-1.67133
ILMN_2677782	ENSMUSG00000031860	Pbx4	ENSMUSG00000031860	8	72356523	72397062	1	pre-B-cell leukemia homeobox 4 Gene [Source:MGI (curated);Acc:MGI:1931321]	-0.63074	8.04891	-3.96013	0.00275286	0.0457734	-1.67189
ILMN_1218223	ENSMUSG00000005716	Pvalb	ENSMUSG00000005716	15	78021544	78036830	-1	parvalbumin Gene [Source:MGI (curated);Acc:MGI:97821]	0.434435	8.01879	3.95996	0.00275359	0.0457734	-1.67216
ILMN_2740152	NA	NA	NA	NA	NA	NA	NA	NA	1.23237	10.5852	3.95991	0.00275385	0.0457734	-1.67225
ILMN_2620030	ENSMUSG00000026509	Capn2	ENSMUSG00000026509	1	184397393	184447614	-1	calpain 2 Gene [Source:MGI Symbol;Acc:MGI:88264]	0.784414	11.3081	3.95888	0.0027584	0.0458055	-1.67392
ILMN_2828677	ENSMUSG00000057554	Lgals8	ENSMUSG00000057554	13	12531682	12557211	-1	lectin, galactose binding, soluble 8 Gene [Source:MGI (curated);Acc:MGI:1928481]	0.326361	9.13893	3.95866	0.00275935	0.0458055	-1.67427
ILMN_1236972	ENSMUSG00000000282	Mnt	ENSMUSG00000000282	11	74644422	74659227	1	max binding protein Gene [Source:MGI (curated);Acc:MGI:109150]	-0.312116	7.65326	-3.95763	0.00276393	0.0458267	-1.67595
ILMN_2981169	ENSMUSG00000045932	Ifit2	ENSMUSG00000045932	19	34625184	34650909	1	interferon-induced protein with tetratricopeptide repeats 2 Gene [Source:MGI (curated);Acc:MGI:99449]	-0.612915	7.89293	-3.95757	0.00276419	0.0458267	-1.67604
ILMN_2617162	ENSMUSG00000047945	Marcksl1	ENSMUSG00000047945	4	129190825	129193229	1	MARCKS-like 1 Gene [Source:MGI (curated);Acc:MGI:97143]	-0.718149	9.41852	-3.95694	0.00276699	0.0458436	-1.67707
ILMN_1250201	NA	B930041F14Rik	NA	NA	NA	NA	NA	NA	0.409495	10.7937	3.95488	0.00277616	0.0459591	-1.68042
ILMN_1249116	ENSMUSG00000029034	Cpsf3l	ENSMUSG00000029034	4	155243655	155263212	1	cleavage and polyadenylation specific factor 3-like Gene [Source:MGI (curated);Acc:MGI:1919207]	-0.354492	9.8217	-3.95457	0.00277754	0.0459591	-1.68092
ILMN_1241657	ENSMUSG00000020166	Cnot2	ENSMUSG00000020166	10	115922222	116018557	-1	CCR4-NOT transcription complex, subunit 2 Gene [Source:MGI Symbol;Acc:MGI:1919318]	-0.413802	11.2011	-3.951	0.0027935	0.0461935	-1.68672
ILMN_2850391	ENSMUSG00000027210	Meis2	ENSMUSG00000027210	2	115688800	115891575	-1	Meis homeobox 2 Gene [Source:MGI (curated);Acc:MGI:108564]	-0.678755	13.501	-3.9499	0.00279846	0.0462372	-1.68851
ILMN_1234419	ENSMUSG00000042215	Bag2	ENSMUSG00000042215	1	33802329	33814639	-1	BCL2-associated athanogene 2 Gene [Source:MGI (curated);Acc:MGI:1891254]	-0.347168	7.60709	-3.94961	0.00279974	0.0462372	-1.68897
ILMN_3104928	ENSMUSG00000068101	Cenpm	ENSMUSG00000068101	15	82064209	82075177	-1	centromere protein M Gene [Source:MGI Symbol;Acc:MGI:1913820]	-0.581491	8.04512	-3.94814	0.00280641	0.0462742	-1.69138
ILMN_1236700	ENSMUSG00000021699	Pde4d	ENSMUSG00000021699	13	109240142	110743669	1	phosphodiesterase 4D, cAMP specific Gene [Source:MGI (curated);Acc:MGI:99555]	-0.691925	8.73376	-3.94789	0.00280752	0.0462742	-1.69178
ILMN_1232175	ENSMUSG00000019214	Chtf18	ENSMUSG00000019214	17	25855976	25864347	-1	CTF18, chromosome transmission fidelity factor 18 homolog (S. cerevisiae) Gene [Source:MGI Symbol;Acc:MGI:2384887]	-0.577891	8.42843	-3.94759	0.00280885	0.0462742	-1.69226
ILMN_2991660	NA	NA	NA	NA	NA	NA	NA	NA	0.424341	11.4525	3.94685	0.00281221	0.0462742	-1.69347
ILMN_1234685	ENSMUSG00000044465	Fam160a2	ENSMUSG00000044465	7	112527124	112548568	-1	family with sequence similarity 160, member A2 Gene [Source:MGI (curated);Acc:MGI:1921599]	-0.768776	11.2134	-3.94683	0.0028123	0.0462742	-1.6935
ILMN_2621148	ENSMUSG00000018395	Kif3a	ENSMUSG00000018395	11	53380881	53417748	1	kinesin family member 3A Gene [Source:MGI (curated);Acc:MGI:107689]	-0.481335	11.1281	-3.9464	0.00281425	0.0462742	-1.6942
ILMN_1256673	ENSMUSG00000025651	Uqcrc1	ENSMUSG00000025651	9	108838721	108851666	1	ubiquinol-cytochrome c reductase core protein 1 Gene [Source:MGI Symbol;Acc:MGI:107876]	0.457712	13.5427	3.94632	0.00281459	0.0462742	-1.69432
ILMN_1220617	ENSMUSG00000022096	Hr	ENSMUSG00000022096	14	70952019	70973355	1	hairless Gene [Source:MGI (curated);Acc:MGI:96223]	0.602054	8.29629	3.94572	0.00281733	0.0462875	-1.69531
ILMN_2618398	ENSMUSG00000020639	Pfn4	ENSMUSG00000020639	12	4776145	4785537	1	profilin family, member 4 Gene [Source:MGI Symbol;Acc:MGI:1920121]	0.923134	9.95455	3.94535	0.002819	0.0462875	-1.69591
ILMN_1243127	NA	NA	NA	NA	NA	NA	NA	NA	-0.37865	10.8449	-3.94495	0.00282081	0.0462875	-1.69655
ILMN_3109289	ENSMUSG00000055799	Tcf7l1	ENSMUSG00000055799	6	72576372	72739248	-1	transcription factor 7-like 1 (T-cell specific, HMG box) Gene [Source:MGI (curated);Acc:MGI:1202876]	-0.469789	11.9419	-3.94367	0.00282661	0.0463531	-1.69863
ILMN_1229529	ENSMUSG00000026675	Hsd17b7	ENSMUSG00000026675	1	171879666	171899372	-1	hydroxysteroid (17-beta) dehydrogenase 7 Gene [Source:MGI (curated);Acc:MGI:1330808]	-0.845869	12.7383	-3.94283	0.00283043	0.0463861	-1.7
ILMN_1250073	ENSMUSG00000063200	Nol7	ENSMUSG00000063200	13	43493745	43498227	1	nucleolar protein 7 Gene [Source:MGI Symbol;Acc:MGI:1917328]	-0.298551	7.54322	-3.94201	0.0028342	0.0464183	-1.70135
ILMN_2902492	ENSMUSG00000044968	Napepld	ENSMUSG00000044968	5	21168719	21207214	-1	N-acyl phosphatidylethanolamine phospholipase D Gene [Source:MGI (curated);Acc:MGI:2140885]	-0.729538	8.05525	-3.94014	0.00284273	0.0465118	-1.70439
ILMN_1237644	ENSMUSG00000029470	P2rx4	ENSMUSG00000029470	5	123157593	123179747	1	purinergic receptor P2X, ligand-gated ion channel 4 Gene [Source:MGI (curated);Acc:MGI:1338859]	0.581327	9.08652	3.93996	0.00284352	0.0465118	-1.70467
ILMN_2748837	ENSMUSG00000022477	Aco2	ENSMUSG00000022477	15	81702739	81745563	1	aconitase 2, mitochondrial Gene [Source:MGI (curated);Acc:MGI:87880]	0.847438	13.3573	3.93669	0.00285854	0.0466881	-1.71
ILMN_1253294	NA	NA	NA	NA	NA	NA	NA	NA	-0.486802	9.7509	-3.93654	0.00285924	0.0466881	-1.71024
ILMN_2862875	ENSMUSG00000042155	Klhl23	ENSMUSG00000042155	2	69660001	69674708	1	kelch-like 23 (Drosophila) Gene [Source:MGI (curated);Acc:MGI:2683536]	-0.366682	8.37587	-3.93616	0.00286096	0.0466881	-1.71085
ILMN_2677878	ENSMUSG00000022010	Tsc22d1	ENSMUSG00000022010	14	76814768	76907569	1	TSC22 domain family, member 1 Gene [Source:MGI (curated);Acc:MGI:109127]	-0.473016	8.32974	-3.93603	0.00286157	0.0466881	-1.71107
ILMN_2614304	ENSMUSG00000024833	Pola2	ENSMUSG00000024833	19	5940550	5964190	-1	polymerase (DNA directed), alpha 2 Gene [Source:MGI Symbol;Acc:MGI:99690]	-0.522531	8.43393	-3.93361	0.00287272	0.0468404	-1.715
ILMN_2717496	NA	NA	NA	NA	NA	NA	NA	NA	0.71528	8.47485	3.93279	0.00287652	0.0468725	-1.71634
ILMN_3052685	ENSMUSG00000025272	Tro	ENSMUSG00000025272	X	147079847	147092126	-1	trophinin Gene [Source:MGI (curated);Acc:MGI:1928994]	-0.672437	8.02573	-3.93162	0.00288192	0.0469307	-1.71823
ILMN_1214585	ENSMUSG00000018861	Fdxr	ENSMUSG00000018861	11	115129338	115138364	-1	ferredoxin reductase Gene [Source:MGI (curated);Acc:MGI:104724]	0.3893	7.65268	3.93033	0.00288792	0.0469987	-1.72034
ILMN_2717621	NA	NA	NA	NA	NA	NA	NA	NA	-1.06864	9.22669	-3.92361	0.00291932	0.0474514	-1.73128
ILMN_2677332	ENSMUSG00000050240	Hic2	ENSMUSG00000050240	16	17233680	17263522	1	hypermethylated in cancer 2 Gene [Source:MGI Symbol;Acc:MGI:1929869]	-1.05986	8.79695	-3.92359	0.00291944	0.0474514	-1.73132
ILMN_1235979	ENSMUSG00000026020	Nop58	ENSMUSG00000026020	1	59741853	59768968	1	NOP58 ribonucleoprotein homolog (yeast) Gene [Source:MGI Symbol;Acc:MGI:1933184]	-0.865026	11.6113	-3.92108	0.00293127	0.0475572	-1.73541
ILMN_2621319	ENSMUSG00000015697	Setdb1	ENSMUSG00000015697	3	95127447	95161124	-1	SET domain, bifurcated 1 Gene [Source:MGI (curated);Acc:MGI:1934229]	-0.476556	9.8013	-3.92106	0.00293137	0.0475572	-1.73544
ILMN_2617086	ENSMUSG00000031987	Egln1	ENSMUSG00000031987	8	127433304	127472954	-1	EGL nine homolog 1 (C. elegans) Gene [Source:MGI Symbol;Acc:MGI:1932286]	0.470778	8.34541	3.92052	0.0029339	0.0475572	-1.73631
ILMN_1241383	ENSMUSG00000019124	Scrn1	ENSMUSG00000019124	6	54455884	54516483	-1	secernin 1 Gene [Source:MGI (curated);Acc:MGI:1917188]	-0.717828	10.292	-3.92026	0.00293511	0.0475572	-1.73673
ILMN_1237696	ENSMUSG00000030697	Ppp4c	ENSMUSG00000030697	7	133929421	133935985	-1	protein phosphatase 4, catalytic subunit Gene [Source:MGI Symbol;Acc:MGI:1891763]	-0.483872	11.6815	-3.9199	0.00293685	0.0475572	-1.73733
ILMN_1239314	ENSMUSG00000001517	Foxm1	ENSMUSG00000001517	6	128312985	128325911	1	forkhead box M1 Gene [Source:MGI (curated);Acc:MGI:1347487]	-0.511784	8.17719	-3.91985	0.00293704	0.0475572	-1.7374
ILMN_2598074	ENSMUSG00000034532	Fbxo16	ENSMUSG00000034532	14	65885552	65942808	1	F-box protein 16 Gene [Source:MGI Symbol;Acc:MGI:1354706]	-0.347291	8.04704	-3.9191	0.00294062	0.047561	-1.73863
ILMN_1235499	ENSMUSG00000022912	Pros1	ENSMUSG00000022912	16	62854133	62929172	1	protein S (alpha) Gene [Source:MGI (curated);Acc:MGI:1095733]	-0.417511	10.4028	-3.91888	0.00294164	0.047561	-1.73898
ILMN_1215472	ENSMUSG00000019647	Sema6a	ENSMUSG00000019647	18	47395252	47528524	-1	sema domain, transmembrane domain (TM), and cytoplasmic domain, (semaphorin) 6A Gene [Source:MGI (curated);Acc:MGI:1203727]	-0.521438	8.05573	-3.91863	0.00294283	0.047561	-1.73939
ILMN_3143577	ENSMUSG00000019979	Apaf1	ENSMUSG00000019979	10	90452056	90545515	-1	apoptotic peptidase activating factor 1 Gene [Source:MGI (curated);Acc:MGI:1306796]	-0.530038	9.40883	-3.91707	0.00295026	0.0476511	-1.74194
ILMN_2594899	ENSMUSG00000045248	Med26	ENSMUSG00000045248	8	75018460	75072169	-1	mediator complex subunit 26 Gene [Source:MGI Symbol;Acc:MGI:1917875]	-0.704009	9.4785	-3.91335	0.00296798	0.0478876	-1.74799
ILMN_2730758	ENSMUSG00000041712	Ubr7	ENSMUSG00000041712	12	103996177	104015911	1	ubiquitin protein ligase E3 component n-recognin 7 (putative) Gene [Source:MGI Symbol;Acc:MGI:1913872]	0.556204	11.912	3.91321	0.00296863	0.0478876	-1.74821
ILMN_2684250	ENSMUSG00000064325	Hhip	ENSMUSG00000064325	8	82490014	82581905	-1	Hedgehog-interacting protein Gene [Source:MGI (curated);Acc:MGI:1341847]	-0.289935	8.0932	-3.91262	0.00297147	0.0478934	-1.74918
ILMN_1254253	NA	NA	NA	NA	NA	NA	NA	NA	-0.447246	11.6696	-3.91231	0.00297298	0.0478934	-1.74969
ILMN_2728379	ENSMUSG00000027332	Ivd	ENSMUSG00000027332	2	118687690	118708645	1	isovaleryl coenzyme A dehydrogenase Gene [Source:MGI (curated);Acc:MGI:1929242]	0.488238	12.4353	3.91197	0.00297458	0.0478934	-1.75024
ILMN_2592953	ENSMUSG00000023236	Scg5	ENSMUSG00000023236	2	113616519	113669278	-1	secretogranin V Gene [Source:MGI (curated);Acc:MGI:98289]	-0.475992	12.1669	-3.91098	0.00297934	0.04794	-1.75185
ILMN_2623735	ENSMUSG00000039648	Ccbl1	ENSMUSG00000039648	2	30040644	30061367	-1	cysteine conjugate-beta lyase 1 Gene [Source:MGI (curated);Acc:MGI:1917516]	0.726026	10.4741	3.91005	0.00298382	0.0479821	-1.75338
ILMN_1215147	NA	NA	NA	NA	NA	NA	NA	NA	-0.433616	11.5542	-3.90903	0.00298873	0.0480131	-1.75504
ILMN_1246655	ENSMUSG00000037552	Plekhg2	ENSMUSG00000037552	7	29144623	29157618	-1	pleckstrin homology domain containing, family G (with RhoGef domain) member 2 Gene [Source:MGI (curated);Acc:MGI:2141874]	-0.617041	8.25664	-3.90887	0.00298949	0.0480131	-1.75529
ILMN_2695217	ENSMUSG00000037808	Fam76b	ENSMUSG00000037808	9	13632160	13650985	1	family with sequence similarity 76, member B Gene [Source:MGI (curated);Acc:MGI:1920076]	-0.747212	11.6078	-3.908	0.00299369	0.0480505	-1.75671
ILMN_1254031	ENSMUSG00000033863	Klf9	ENSMUSG00000033863	19	23215716	23241401	1	Kruppel-like factor 9 Gene [Source:MGI Symbol;Acc:MGI:1333856]	0.668738	14.0375	3.90665	0.00300021	0.0481251	-1.75891
ILMN_2648967	ENSMUSG00000042659	Arrdc4	ENSMUSG00000042659	7	75881931	75894127	-1	arrestin domain containing 4 Gene [Source:MGI (curated);Acc:MGI:1913662]	-0.380805	9.25167	-3.9025	0.00302037	0.0483906	-1.76568
ILMN_2938820	ENSMUSG00000022054	Nefm	ENSMUSG00000022054	14	68700647	68742903	-1	neurofilament, medium polypeptide Gene [Source:MGI (curated);Acc:MGI:97314]	0.500266	7.85875	3.90246	0.00302053	0.0483906	-1.76574
ILMN_2475727	ENSMUSG00000038965	Ube2l3	ENSMUSG00000038965	16	17152106	17202742	-1	ubiquitin-conjugating enzyme E2L 3 Gene [Source:MGI (curated);Acc:MGI:109240]	0.412711	12.9647	3.90184	0.00302355	0.0484088	-1.76675
ILMN_3026198	NA	NA	NA	NA	NA	NA	NA	NA	0.417207	14.161	3.90127	0.00302633	0.0484231	-1.76768
ILMN_1217341	ENSMUSG00000028199	Cryz	ENSMUSG00000028199	3	154259675	154286146	1	crystallin, zeta Gene [Source:MGI (curated);Acc:MGI:88527]	0.675267	9.21814	3.90013	0.00303193	0.0484757	-1.76955
ILMN_1216597	ENSMUSG00000026819	Slc25a25	ENSMUSG00000026819	2	32270007	32306965	-1	solute carrier family 25 (mitochondrial carrier, phosphate carrier), member 25 Gene [Source:MGI (curated);Acc:MGI:1915913]	-1.01728	10.9048	-3.89983	0.00303338	0.0484757	-1.77003
ILMN_2838501	ENSMUSG00000063873	Slc24a3	ENSMUSG00000063873	2	144993490	145467902	1	solute carrier family 24 (sodium/potassium/calcium exchanger), member 3 Gene [Source:MGI (curated);Acc:MGI:2137513]	0.452837	12.3227	3.89932	0.00303588	0.0484854	-1.77086
ILMN_1238032	ENSMUSG00000039753	Fbxl5	ENSMUSG00000039753	5	44135855	44212878	-1	F-box and leucine-rich repeat protein 5 Gene [Source:MGI (curated);Acc:MGI:2152883]	0.317672	9.02428	3.89837	0.00304054	0.0485296	-1.77241
ILMN_1235962	ENSMUSG00000052566	Hook2	ENSMUSG00000052566	8	87514516	87527247	1	hook homolog 2 (Drosophila) Gene [Source:MGI Symbol;Acc:MGI:2181664]	-0.670358	8.04827	-3.89717	0.00304645	0.0485799	-1.77438
ILMN_2748205	ENSMUSG00000051456	Hspb3	ENSMUSG00000051456	13	114453236	114453700	-1	heat shock protein 3 Gene [Source:MGI Symbol;Acc:MGI:1928479]	-0.364931	7.55236	-3.8967	0.00304873	0.0485799	-1.77513
ILMN_1258394	NA	NA	NA	NA	NA	NA	NA	NA	-0.321991	12.4185	-3.89658	0.00304936	0.0485799	-1.77534
ILMN_1220793	NA	NA	NA	NA	NA	NA	NA	NA	-0.603567	11.6614	-3.89566	0.00305385	0.0486067	-1.77683
ILMN_2466121	ENSMUSG00000020561	Twistnb	ENSMUSG00000020561	12	34114509	34122945	1	TWIST neighbor Gene [Source:MGI Symbol;Acc:MGI:106292]	0.640851	8.74613	3.89547	0.00305482	0.0486067	-1.77715
ILMN_2671176	ENSMUSG00000034748	Sirt6	ENSMUSG00000034748	10	81084530	81090542	-1	sirtuin 6 (silent mating type information regulation 2, homolog) 6 (S. cerevisiae) Gene [Source:MGI (curated);Acc:MGI:1354161]	-0.447208	7.80175	-3.89506	0.00305684	0.0486087	-1.77782
ILMN_1239397	ENSMUSG00000000628	Hk2	ENSMUSG00000000628	6	82675041	82724453	-1	hexokinase 2 Gene [Source:MGI Symbol;Acc:MGI:1315197]	-0.883915	10.5731	-3.89409	0.00306162	0.0486223	-1.7794
ILMN_1215713	ENSMUSG00000071341	Egr4	ENSMUSG00000071341	6	85461125	85463583	-1	early growth response 4 Gene [Source:MGI Symbol;Acc:MGI:99252]	-0.988195	7.92561	-3.89371	0.0030635	0.0486223	-1.78002
ILMN_2589741	ENSMUSG00000040616	Tmem51	ENSMUSG00000040616	4	141586907	141640219	-1	transmembrane protein 51 Gene [Source:MGI (curated);Acc:MGI:2384874]	0.377024	12.7503	3.89367	0.00306368	0.0486223	-1.78008
ILMN_2682800	ENSMUSG00000000088	Cox5a	ENSMUSG00000000088	9	57369105	57380230	1	cytochrome c oxidase, subunit Va Gene [Source:MGI Symbol;Acc:MGI:88474]	0.612026	14.4267	3.89335	0.00306526	0.0486223	-1.7806
ILMN_2618244	ENSMUSG00000070570	Slc17a7	ENSMUSG00000070570	7	52419319	52431507	1	solute carrier family 17 (sodium-dependent inorganic phosphate cotransporter), member 7 Gene [Source:MGI Symbol;Acc:MGI:1920211]	1.51575	8.68079	3.89275	0.00306822	0.0486391	-1.78157
ILMN_1214188	ENSMUSG00000061576	Dpp6	ENSMUSG00000061576	5	27143743	28054045	1	dipeptidylpeptidase 6 Gene [Source:MGI (curated);Acc:MGI:94921]	-0.559821	9.03949	-3.89171	0.00307341	0.0486913	-1.78328
ILMN_3109564	ENSMUSG00000041147	Brca2	ENSMUSG00000041147	5	151325205	151372321	1	breast cancer 2 Gene [Source:MGI Symbol;Acc:MGI:109337]	-0.326571	7.88205	-3.89129	0.00307546	0.0486939	-1.78396
ILMN_2591814	NA	NA	NA	NA	NA	NA	NA	NA	-0.673592	13.4607	-3.8876	0.00309384	0.0489257	-1.78998
ILMN_2597034	ENSMUSG00000030549	Rhcg	ENSMUSG00000030549	7	86738249	86762543	-1	Rhesus blood group-associated C glycoprotein Gene [Source:MGI (curated);Acc:MGI:1888517]	-0.946552	9.20768	-3.88739	0.00309489	0.0489257	-1.79032
ILMN_2773699	ENSMUSG00000037260	Hgsnat	ENSMUSG00000037260	8	27054931	27087216	-1	heparan-alpha-glucosaminide N-acetyltransferase Gene [Source:MGI Symbol;Acc:MGI:1196297]	0.452324	12.12	3.88691	0.00309728	0.0489257	-1.79111
ILMN_2798803	ENSMUSG00000031913	Vps4a	ENSMUSG00000031913	8	109555122	109569655	1	vacuolar protein sorting 4a (yeast) Gene [Source:MGI (curated);Acc:MGI:1890520]	0.531389	11.0903	3.88683	0.00309772	0.0489257	-1.79125
ILMN_2828492	ENSMUSG00000074749	Plk1s1	ENSMUSG00000074749	2	146681600	146795833	1	polo-like kinase 1 substrate 1 Gene [Source:MGI (curated);Acc:MGI:2684960]	-0.501385	9.85722	-3.88635	0.00310012	0.0489336	-1.79203
ILMN_2605400	ENSMUSG00000041697	Cox6a1	ENSMUSG00000041697	5	115795651	115798990	-1	cytochrome c oxidase, subunit VI a, polypeptide 1 Gene [Source:MGI (curated);Acc:MGI:103099]	0.597738	14.3349	3.88578	0.00310294	0.0489479	-1.79295
ILMN_1239092	ENSMUSG00000040220	Gas8	ENSMUSG00000040220	8	126042820	126060549	1	growth arrest specific 8 Gene [Source:MGI Symbol;Acc:MGI:1202386]	-0.498628	9.50863	-3.88497	0.003107	0.048982	-1.79427
ILMN_1247853	ENSMUSG00000021127	Zfp36l1	ENSMUSG00000021127	12	81208747	81214000	-1	zinc finger protein 36, C3H type-like 1 Gene [Source:MGI Symbol;Acc:MGI:107946]	-0.629724	13.0058	-3.8845	0.00310937	0.0489892	-1.79504
ILMN_2613841	ENSMUSG00000028902	Sf3a3	ENSMUSG00000028902	4	124392020	124409704	1	splicing factor 3a, subunit 3 Gene [Source:MGI (curated);Acc:MGI:1922312]	-0.435487	11.8878	-3.88318	0.00311603	0.0490371	-1.7972
ILMN_2867901	ENSMUSG00000006398	Cdc20	ENSMUSG00000006398	4	118105506	118109957	-1	cell division cycle 20 homolog (S. cerevisiae) Gene [Source:MGI (curated);Acc:MGI:1859866]	-0.853637	8.68026	-3.88314	0.00311622	0.0490371	-1.79727
ILMN_2680745	ENSMUSG00000024462	Gabbr1	ENSMUSG00000024462	17	37183016	37210377	1	gamma-aminobutyric acid (GABA) B receptor, 1 Gene [Source:MGI Symbol;Acc:MGI:1860139]	1.15484	11.2464	3.87948	0.00313472	0.049298	-1.80325
ILMN_2770585	ENSMUSG00000041671	Pyroxd1	ENSMUSG00000041671	6	142294174	142311777	1	pyridine nucleotide-disulphide oxidoreductase domain 1 Gene [Source:MGI (curated);Acc:MGI:2676395]	-0.359423	9.55913	-3.87845	0.00313991	0.0493494	-1.80492
ILMN_2791952	ENSMUSG00000067071	Hes6	ENSMUSG00000067071	1	93308060	93310615	-1	hairy and enhancer of split 6 (Drosophila) Gene [Source:MGI (curated);Acc:MGI:1859852]	-0.708765	11.0615	-3.87426	0.00316126	0.0496398	-1.81177
ILMN_1221164	ENSMUSG00000022523	Fgf12	ENSMUSG00000022523	16	28160206	28564697	-1	fibroblast growth factor 12 Gene [Source:MGI Symbol;Acc:MGI:109183]	0.534457	8.36285	3.87406	0.00316225	0.0496398	-1.81209
ILMN_2707198	ENSMUSG00000003559	As3mt	ENSMUSG00000003559	19	46781933	46815585	1	arsenic (+3 oxidation state) methyltransferase Gene [Source:MGI Symbol;Acc:MGI:1929882]	0.801071	9.3562	3.87306	0.0031674	0.0496614	-1.81373
ILMN_2634749	ENSMUSG00000057130	Txnl4a	ENSMUSG00000057130	18	80403534	80420272	1	thioredoxin-like 4A Gene [Source:MGI (curated);Acc:MGI:1351613]	-0.340525	11.5383	-3.87304	0.00316749	0.0496614	-1.81376
ILMN_1233664	ENSMUSG00000037750	BC017647	ENSMUSG00000037750	11	77908162	77970202	1	Uncharacterized protein C17orf63 homolog [Source:UniProtKB/Swiss-Prot;Acc:Q6P539]	0.377048	11.5545	3.87259	0.00316982	0.0496675	-1.8145
ILMN_3030392	ENSMUSG00000024352	Spata24	ENSMUSG00000024352	18	35816350	35821840	-1	spermatogenesis associated 24 Gene [Source:MGI Symbol;Acc:MGI:1918492]	-0.578935	10.2722	-3.87173	0.00317419	0.0496798	-1.8159
ILMN_2790144	ENSMUSG00000018322	Tomm34	ENSMUSG00000018322	2	163879276	163896905	-1	translocase of outer mitochondrial membrane 34 Gene [Source:MGI (curated);Acc:MGI:1914395]	-0.545551	10.0512	-3.87168	0.00317446	0.0496798	-1.81598
ILMN_2936604	ENSMUSG00000043059	Zfp513	ENSMUSG00000043059	5	31501354	31504676	-1	zinc finger protein 513 Gene [Source:MGI (curated);Acc:MGI:2141255]	-0.481428	10.4916	-3.87119	0.003177	0.0496891	-1.81679
ILMN_1225552	ENSMUSG00000022620	Arsa	ENSMUSG00000022620	15	89302959	89306545	-1	arylsulfatase A Gene [Source:MGI Symbol;Acc:MGI:88077]	0.628718	11.423	3.86996	0.00318331	0.0497576	-1.8188
ILMN_2697760	ENSMUSG00000044220	Nkx2-3	ENSMUSG00000044220	19	43686815	43690382	1	NK2 transcription factor related, locus 3 (Drosophila) Gene [Source:MGI (curated);Acc:MGI:97348]	-0.534625	7.98557	-3.86956	0.00318537	0.0497596	-1.81945
ILMN_2502542	ENSMUSG00000026670	Uap1	ENSMUSG00000026670	1	172072069	172105088	-1	UDP-N-acetylglucosamine pyrophosphorylase 1 Gene [Source:MGI (curated);Acc:MGI:1334459]	-1.53433	8.76524	-3.8678	0.00319444	0.0498625	-1.82232
ILMN_1219253	ENSMUSG00000051041	Olfml1	ENSMUSG00000051041	7	114710960	114734608	1	olfactomedin-like 1 Gene [Source:MGI (curated);Acc:MGI:2679264]	0.781077	11.3016	3.86753	0.00319584	0.0498625	-1.82277
ILMN_1245193	ENSMUSG00000033854	Kcnk10	ENSMUSG00000033854	12	99672204	99816150	-1	potassium channel, subfamily K, member 10 Gene [Source:MGI Symbol;Acc:MGI:1919508]	-0.917381	8.6405	-3.86701	0.00319852	0.049874	-1.82361
ILMN_2718266	ENSMUSG00000024222	Fkbp5	ENSMUSG00000024222	17	28536040	28654469	-1	FK506 binding protein 5 Gene [Source:MGI (curated);Acc:MGI:104670]	-0.421621	7.79858	-3.86511	0.00320837	0.0499909	-1.82672
ILMN_2822552	ENSMUSG00000044949	Ubtd2	ENSMUSG00000044949	11	32355370	32416687	1	ubiquitin domain containing 2 Gene [Source:MGI (curated);Acc:MGI:2444752]	-0.525213	11.0278	-3.86481	0.00320991	0.0499909	-1.82721

## Sheet: p21_v_p10_0.05
ID	EnsemblID	symbol	ensembl_gene_id	chromosome_name	start_position	end_position	strand	description	logFC	AveExpr	t	P.Value	adj.P.Val	B
ILMN_1250075	ENSMUSG00000024501	Dpysl3	ENSMUSG00000024501	18	43480633	43597940	-1	dihydropyrimidinase-like 3 Gene [Source:MGI (curated);Acc:MGI:1349762]	-1.93512	10.85	-20.3451	2.17327e-09	3.52444e-05	10.2844
ILMN_1229990	ENSMUSG00000019232	Agxt2l1	ENSMUSG00000019232	3	130320493	130338666	1	alanine-glyoxylate aminotransferase 2-like 1 Gene [Source:MGI Symbol;Acc:MGI:1919010]	2.51699	8.12939	19.8605	2.74307e-09	3.52444e-05	10.1558
ILMN_2739760	ENSMUSG00000041577	Prelp	ENSMUSG00000041577	1	135806881	135817991	-1	proline arginine-rich end leucine-rich repeat Gene [Source:MGI (curated);Acc:MGI:2151110]	1.97003	11.0912	16.4893	1.63865e-08	0.000140361	9.0691
ILMN_2661820	ENSMUSG00000019232	Agxt2l1	ENSMUSG00000019232	3	130320493	130338666	1	alanine-glyoxylate aminotransferase 2-like 1 Gene [Source:MGI Symbol;Acc:MGI:1919010]	2.10396	8.19056	15.9637	2.23251e-08	0.000143422	8.86365
ILMN_1256989	NA	Hist1h4j	NA	NA	NA	NA	NA	NA	1.6034	9.34062	14.994	4.05301e-08	0.000203334	8.45347
ILMN_2855315	ENSMUSG00000036181	Hist1h1c	ENSMUSG00000036181	13	23830676	23832235	1	histone cluster 1, H1c Gene [Source:MGI (curated);Acc:MGI:1931526]	1.53163	12.5243	14.7461	4.74765e-08	0.000203334	8.34162
ILMN_2664129	NA	Hist1h4h	NA	NA	NA	NA	NA	NA	1.89067	9.55824	14.336	6.2014e-08	0.000227653	8.14992
ILMN_2651706	ENSMUSG00000039982	Dtx4	ENSMUSG00000039982	19	12540831	12575944	-1	deltex 4 homolog (Drosophila) Gene [Source:MGI Symbol;Acc:MGI:2672905]	-1.35481	9.73985	-13.6327	9.97037e-08	0.000320261	7.80057
ILMN_1214498	NA	NA	NA	NA	NA	NA	NA	NA	1.69747	12.0129	12.967	1.59585e-07	0.00045565	7.444
ILMN_2783873	ENSMUSG00000027400	Pdyn	ENSMUSG00000027400	2	129512301	129525580	-1	prodynorphin Gene [Source:MGI (curated);Acc:MGI:97535]	-2.86497	10.0003	-12.4273	2.37499e-07	0.0006103	7.13475
ILMN_2744193	ENSMUSG00000079484	Phyhd1	ENSMUSG00000079484	2	30121723	30156600	1	phytanoyl-CoA dioxygenase domain containing 1 Gene [Source:MGI (curated);Acc:MGI:3612860]	1.79402	8.91325	12.225	2.76765e-07	0.000646548	7.01388
ILMN_2468981	ENSMUSG00000020684	Rasl10b	ENSMUSG00000020684	11	83222639	83234541	1	RAS-like, family 10, member B Gene [Source:MGI (curated);Acc:MGI:2685575]	-1.50236	10.2532	-11.9441	3.43551e-07	0.000735685	6.84139
ILMN_2836312	ENSMUSG00000033152	Podxl2	ENSMUSG00000033152	6	88792552	88825038	-1	podocalyxin-like 2 Gene [Source:MGI (curated);Acc:MGI:2442488]	-1.33492	10.8256	-11.6175	4.44282e-07	0.000878209	6.63366
ILMN_2930203	NA	NA	NA	NA	NA	NA	NA	NA	1.33069	8.45503	11.1525	6.47834e-07	0.0011891	6.32406
ILMN_3115490	ENSMUSG00000021087	Rtn1	ENSMUSG00000021087	12	73312739	73510041	-1	reticulon 1 Gene [Source:MGI (curated);Acc:MGI:1933947]	-1.15159	13.7278	-11.0042	7.32743e-07	0.00125529	6.22174
ILMN_2651539	ENSMUSG00000032081	Apoc3	ENSMUSG00000032081	9	46041016	46043719	-1	apolipoprotein C-III Gene [Source:MGI (curated);Acc:MGI:88055]	1.40209	8.10414	10.4376	1.18901e-06	0.00184425	5.81398
ILMN_3040710	ENSMUSG00000021087	Rtn1	ENSMUSG00000021087	12	73312739	73510041	-1	reticulon 1 Gene [Source:MGI (curated);Acc:MGI:1933947]	-1.9672	11.2104	-10.4082	1.22008e-06	0.00184425	5.792
ILMN_1223313	ENSMUSG00000025175	Fn3k	ENSMUSG00000025175	11	121296227	121311805	1	fructosamine 3 kinase Gene [Source:MGI (curated);Acc:MGI:1926834]	1.3205	8.89604	10.2821	1.36328e-06	0.00194623	5.69719
ILMN_1260046	ENSMUSG00000040848	Sft2d2	ENSMUSG00000040848	1	167104628	167124480	-1	SFT2 domain containing 2 Gene [Source:MGI Symbol;Acc:MGI:1917362]	0.776461	11.919	10.2119	1.45101e-06	0.00196245	5.64372
ILMN_1258357	ENSMUSG00000035711	Dok3	ENSMUSG00000035711	13	55624596	55629899	-1	docking protein 3 Gene [Source:MGI Symbol;Acc:MGI:1351490]	0.828824	8.39357	10.0024	1.75133e-06	0.0022502	5.48159
ILMN_1245509	ENSMUSG00000074892	B3galt5	ENSMUSG00000074892	16	96457408	96541466	1	UDP-Gal:betaGlcNAc beta 1,3-galactosyltransferase, polypeptide 5 Gene [Source:MGI (curated);Acc:MGI:2136878]	1.1619	8.62856	9.91217	1.90109e-06	0.00232631	5.41049
ILMN_2862623	ENSMUSG00000006522	Itih3	ENSMUSG00000006522	14	31721762	31736731	-1	inter-alpha trypsin inhibitor, heavy chain 3 Gene [Source:MGI Symbol;Acc:MGI:96620]	1.46656	12.1734	9.81308	2.08185e-06	0.00243169	5.33152
ILMN_2758070	ENSMUSG00000021087	Rtn1	ENSMUSG00000021087	12	73312739	73510041	-1	reticulon 1 Gene [Source:MGI (curated);Acc:MGI:1933947]	-1.10804	13.753	-9.61005	2.51371e-06	0.00280847	5.16672
ILMN_2694955	ENSMUSG00000017493	Igfbp4	ENSMUSG00000017493	11	98902558	98913969	1	insulin-like growth factor binding protein 4 Gene [Source:MGI (curated);Acc:MGI:96439]	-2.12893	10.1206	-9.52391	2.7257e-06	0.00286218	5.09558
ILMN_2707207	ENSMUSG00000032523	Hhatl	ENSMUSG00000032523	9	121693140	121701502	-1	hedgehog acyltransferase-like Gene [Source:MGI Symbol;Acc:MGI:1922020]	1.99806	8.78499	9.41842	3.01232e-06	0.00286218	5.00744
ILMN_2588249	ENSMUSG00000002831	Plin4	ENSMUSG00000002831	17	56240017	56249011	-1	perilipin 4 Gene [Source:MGI Symbol;Acc:MGI:1929709]	1.10747	7.74888	9.40382	3.05454e-06	0.00286218	4.99514
ILMN_2922334	ENSMUSG00000039982	Dtx4	ENSMUSG00000039982	19	12540831	12575944	-1	deltex 4 homolog (Drosophila) Gene [Source:MGI Symbol;Acc:MGI:2672905]	-1.11244	10.1407	-9.39943	3.06733e-06	0.00286218	4.99145
ILMN_2648967	ENSMUSG00000042659	Arrdc4	ENSMUSG00000042659	7	75881931	75894127	-1	arrestin domain containing 4 Gene [Source:MGI (curated);Acc:MGI:1913662]	-0.913996	9.25167	-9.36665	3.16489e-06	0.00286218	4.96376
ILMN_2602185	ENSMUSG00000059248	2009-09-01	ENSMUSG00000059248	11	117060975	117223639	1	septin 9 Gene [Source:MGI (curated);Acc:MGI:1858222]	-1.07877	11.5599	-9.34535	3.23008e-06	0.00286218	4.94572
ILMN_1256142	ENSMUSG00000069662	Marcks	ENSMUSG00000069662	10	36854627	36858693	-1	myristoylated alanine rich protein kinase C substrate Gene [Source:MGI Symbol;Acc:MGI:96907]	-1.19793	13.8255	-9.22264	3.63541e-06	0.00311397	4.84083
ILMN_1218223	ENSMUSG00000005716	Pvalb	ENSMUSG00000005716	15	78021544	78036830	-1	parvalbumin Gene [Source:MGI (curated);Acc:MGI:97821]	0.99592	8.01879	9.07801	4.18582e-06	0.00346978	4.71517
ILMN_1217003	ENSMUSG00000047586	Nccrp1	ENSMUSG00000047586	7	29328615	29332273	-1	non-specific cytotoxic cell receptor protein 1 homolog (zebrafish) Gene [Source:MGI Symbol;Acc:MGI:2685009]	1.28691	8.23879	8.70791	6.05478e-06	0.00473561	4.38332
ILMN_3161757	ENSMUSG00000068205	Macrod2	ENSMUSG00000068205	2	140221045	142218702	1	MACRO domain containing 2 Gene [Source:MGI (curated);Acc:MGI:1920149]	-0.835103	8.93074	-8.69148	6.1566e-06	0.00473561	4.36824
ILMN_2808811	ENSMUSG00000023019	Gpd1	ENSMUSG00000023019	15	99547946	99555436	1	glycerol-3-phosphate dehydrogenase 1 (soluble) Gene [Source:MGI (curated);Acc:MGI:95679]	1.12511	8.39257	8.64899	6.42867e-06	0.00473561	4.32908
ILMN_1253008	ENSMUSG00000023832	Acat2	ENSMUSG00000023832	17	13135756	13153613	-1	acetyl-Coenzyme A acetyltransferase 2 Gene [Source:MGI (curated);Acc:MGI:87871]	-0.933321	12.7556	-8.6377	6.50308e-06	0.00473561	4.31865
ILMN_2646640	ENSMUSG00000043629	1700019D03Rik	ENSMUSG00000043629	1	52979168	53020104	-1	RIKEN cDNA 1700019D03 gene Gene [Source:MGI Symbol;Acc:MGI:1914330]	0.841402	8.68383	8.61815	6.63432e-06	0.00473561	4.30054
ILMN_2929896	ENSMUSG00000022033	Pbk	ENSMUSG00000022033	14	66424674	66436659	1	PDZ binding kinase Gene [Source:MGI (curated);Acc:MGI:1289156]	-2.5305	10.3865	-8.57041	6.9669e-06	0.00483861	4.25614
ILMN_3004970	NA	NA	NA	NA	NA	NA	NA	NA	-0.798064	9.30743	-8.54267	7.16848e-06	0.00484081	4.23022
ILMN_2738330	ENSMUSG00000019874	Fabp7	ENSMUSG00000019874	10	57504729	57508256	1	fatty acid binding protein 7, brain Gene [Source:MGI Symbol;Acc:MGI:101916]	-2.05057	10.4707	-8.4961	7.52131e-06	0.00484081	4.18651
ILMN_1234453	NA	NA	NA	NA	NA	NA	NA	NA	-1.46483	12.09	-8.49432	7.53522e-06	0.00484081	4.18482
ILMN_2916705	ENSMUSG00000072235	Tuba1a	ENSMUSG00000072235	15	98780272	98783982	-1	tubulin, alpha 1A Gene [Source:MGI (curated);Acc:MGI:98869]	-0.853016	13.8287	-8.42054	8.13471e-06	0.00507416	4.11504
ILMN_1224034	ENSMUSG00000022489	Pde1b	ENSMUSG00000022489	15	103333729	103360483	1	phosphodiesterase 1B, Ca2+-calmodulin dependent Gene [Source:MGI Symbol;Acc:MGI:97523]	-0.911683	12.4299	-8.39961	8.31416e-06	0.00507416	4.09512
ILMN_1228233	ENSMUSG00000058135	Gstm1	ENSMUSG00000058135	3	107815173	107820891	-1	glutathione S-transferase, mu 1 Gene [Source:MGI (curated);Acc:MGI:95860]	0.93417	13.4504	8.36324	8.63619e-06	0.00507416	4.0604
ILMN_2765662	ENSMUSG00000057263	Kcne1l	NA	NA	NA	NA	NA	NA	-1.80911	13.4451	-8.3575	8.68829e-06	0.00507416	4.0549
ILMN_1244513	ENSMUSG00000028268	Gbp3	ENSMUSG00000028268	3	142223016	142236173	1	guanylate binding protein 3 Gene [Source:MGI (curated);Acc:MGI:1926263]	-1.11839	10.4695	-8.24815	9.74816e-06	0.00545016	3.94947
ILMN_1219242	ENSMUSG00000020704	Accn1	ENSMUSG00000020704	11	80693671	81781959	-1	amiloride-sensitive cation channel 1, neuronal (degenerin) Gene [Source:MGI (curated);Acc:MGI:1100867]	0.722107	8.4154	8.23784	9.85513e-06	0.00545016	3.93946
ILMN_2705166	ENSMUSG00000022885	St6gal1	ENSMUSG00000022885	16	23224813	23360421	1	beta galactoside alpha 2,6 sialyltransferase 1 Gene [Source:MGI (curated);Acc:MGI:108470]	1.01525	11.6243	8.21312	1.01168e-05	0.00545016	3.9154
ILMN_2821730	NA	NA	NA	NA	NA	NA	NA	NA	0.93263	7.76545	8.20721	1.01805e-05	0.00545016	3.90964
ILMN_1250103	ENSMUSG00000034771	Tle2	ENSMUSG00000034771	10	81037306	81053590	1	transducin-like enhancer of split 2, homolog of Drosophila E(spl) Gene [Source:MGI (curated);Acc:MGI:104635]	1.40454	8.68051	8.13735	1.09672e-05	0.0057515	3.84119
ILMN_2758803	ENSMUSG00000068299	1700019G17Rik	ENSMUSG00000068299	6	85849045	85854878	-1	RIKEN cDNA 1700019G17 gene Gene [Source:MGI Symbol;Acc:MGI:1922791]	1.01599	10.5898	8.08541	1.1595e-05	0.00589402	3.7899
ILMN_1237773	ENSMUSG00000039960	Rhou	ENSMUSG00000039960	8	126177829	126187784	1	ras homolog gene family, member U Gene [Source:MGI (curated);Acc:MGI:1916831]	1.16945	10.1243	8.06701	1.18267e-05	0.00589402	3.77166
ILMN_2833596	ENSMUSG00000026198	Abcb6	ENSMUSG00000026198	1	75168291	75176966	-1	ATP-binding cassette, sub-family B (MDR/TAP), member 6 Gene [Source:MGI (curated);Acc:MGI:1921354]	0.63391	9.23921	8.05916	1.1927e-05	0.00589402	3.76386
ILMN_2974737	ENSMUSG00000035095	Fam167a	ENSMUSG00000035095	14	64055231	64084335	1	family with sequence similarity 167, member A Gene [Source:MGI (curated);Acc:MGI:3606565]	-1.22673	10.4767	-7.96228	1.3245e-05	0.00621135	3.66702
ILMN_2984942	ENSMUSG00000038390	Gpr162	ENSMUSG00000038390	6	124808466	124814001	-1	G protein-coupled receptor 162 Gene [Source:MGI Symbol;Acc:MGI:1315214]	1.06553	10.275	7.96101	1.32633e-05	0.00621135	3.66574
ILMN_1215849	ENSMUSG00000032393	Dpp8	ENSMUSG00000032393	9	64880265	64930457	1	dipeptidylpeptidase 8 Gene [Source:MGI Symbol;Acc:MGI:1921638]	-0.650096	11.7339	-7.93995	1.35706e-05	0.00621135	3.64453
ILMN_2675697	NA	NA	NA	NA	NA	NA	NA	NA	-1.02785	8.6639	-7.93002	1.37183e-05	0.00621135	3.63452
ILMN_2705361	ENSMUSG00000029311	Hsd17b11	ENSMUSG00000029311	5	104418781	104450938	-1	hydroxysteroid (17-beta) dehydrogenase 11 Gene [Source:MGI (curated);Acc:MGI:2149821]	1.09495	11.3231	7.92068	1.38588e-05	0.00621135	3.62507
ILMN_1258988	ENSMUSG00000017493	Igfbp4	ENSMUSG00000017493	11	98902558	98913969	1	insulin-like growth factor binding protein 4 Gene [Source:MGI (curated);Acc:MGI:96439]	-2.0336	10.2728	-7.91012	1.40195e-05	0.00621135	3.61439
ILMN_3136744	NA	NA	NA	NA	NA	NA	NA	NA	0.969112	11.5235	7.83158	1.52801e-05	0.00660221	3.53451
ILMN_2745370	ENSMUSG00000030711	Sult1a1	ENSMUSG00000030711	7	133816379	133819946	-1	sulfotransferase family 1A, phenol-preferring, member 1 Gene [Source:MGI (curated);Acc:MGI:102896]	2.37229	10.4379	7.82048	1.54681e-05	0.00660221	3.52315
ILMN_2908406	ENSMUSG00000003526	Prodh	ENSMUSG00000003526	16	18060450	18090296	-1	proline dehydrogenase Gene [Source:MGI (curated);Acc:MGI:97770]	1.3118	11.0613	7.80857	1.56724e-05	0.00660221	3.51095
ILMN_2511913	ENSMUSG00000021994	Wnt5a	ENSMUSG00000021994	14	29317936	29340633	1	wingless-related MMTV integration site 5A Gene [Source:MGI (curated);Acc:MGI:98958]	-0.952379	9.83618	-7.71358	1.74117e-05	0.00721516	3.41301
ILMN_2609897	ENSMUSG00000033491	Prss35	ENSMUSG00000033491	9	86636450	86650690	1	protease, serine, 35 Gene [Source:MGI Symbol;Acc:MGI:2444800]	-1.00221	9.44193	-7.6884	1.79071e-05	0.00721516	3.38685
ILMN_2855737	ENSMUSG00000033383	Rtp1	ENSMUSG00000033383	16	23429206	23434033	1	receptor transporter protein 1 Gene [Source:MGI Symbol;Acc:MGI:2685450]	1.0777	7.96407	7.68527	1.79698e-05	0.00721516	3.38359
ILMN_2731854	ENSMUSG00000050967	Creg2	ENSMUSG00000050967	1	39675251	39708027	-1	cellular repressor of E1A-stimulated genes 2 Gene [Source:MGI Symbol;Acc:MGI:1928333]	-1.05857	8.52774	-7.65044	1.86834e-05	0.00726701	3.34725
ILMN_1216374	ENSMUSG00000037347	Chst7	ENSMUSG00000037347	X	19636686	19674647	1	carbohydrate (N-acetylglucosamino) sulfotransferase 7 Gene [Source:MGI (curated);Acc:MGI:1891767]	-0.75624	10.2849	-7.63923	1.89194e-05	0.00726701	3.33553
ILMN_1232524	NA	Hist1h4i	NA	NA	NA	NA	NA	NA	1.48022	9.35843	7.63051	1.91053e-05	0.00726701	3.3264
ILMN_1222474	ENSMUSG00000022404	Slc25a17	ENSMUSG00000022404	15	81149351	81191195	-1	solute carrier family 25 (mitochondrial carrier, peroxisomal membrane protein), member 17 Gene [Source:MGI Symbol;Acc:MGI:1342248]	-0.994183	10.3252	-7.62471	1.92301e-05	0.00726701	3.32031
ILMN_2809998	ENSMUSG00000026514	Cnih3	ENSMUSG00000026514	1	183282759	183390772	1	cornichon homolog 3 (Drosophila) Gene [Source:MGI (curated);Acc:MGI:1920228]	-0.82317	8.63121	-7.60987	1.95535e-05	0.00727326	3.30473
ILMN_2906226	ENSMUSG00000073424	Cyp4f15	ENSMUSG00000073424	17	32822624	32840296	1	cytochrome P450, family 4, subfamily f, polypeptide 15 Gene [Source:MGI Symbol;Acc:MGI:2146921]	2.00121	11.4902	7.59332	1.99209e-05	0.00727326	3.28733
ILMN_2719296	ENSMUSG00000027668	Mfn1	ENSMUSG00000027668	3	32428387	32478161	1	mitofusin 1 Gene [Source:MGI (curated);Acc:MGI:1914664]	0.605902	12.319	7.58556	2.00958e-05	0.00727326	3.27915
ILMN_2759365	ENSMUSG00000002289	Angptl4	ENSMUSG00000002289	17	33911849	33918488	-1	angiopoietin-like 4 Gene [Source:MGI Symbol;Acc:MGI:1888999]	-0.745266	12.7539	-7.51109	2.18614e-05	0.00773495	3.20031
ILMN_3004151	ENSMUSG00000035595	1600002K03Rik	ENSMUSG00000035595	10	79635689	79637891	1	RIKEN cDNA 1600002K03 gene Gene [Source:MGI Symbol;Acc:MGI:1917020]	0.730257	9.32019	7.50659	2.19734e-05	0.00773495	3.19552
ILMN_1217241	ENSMUSG00000055652	Klhl25	ENSMUSG00000055652	7	82993268	83019016	1	kelch-like 25 (Drosophila) Gene [Source:MGI Symbol;Acc:MGI:2668031]	-0.574956	8.75648	-7.47944	2.26623e-05	0.00786964	3.16657
ILMN_2943599	ENSMUSG00000046432	Ngfrap1	ENSMUSG00000046432	X	132804800	132806517	1	nerve growth factor receptor (TNFRSF16) associated protein 1 Gene [Source:MGI (curated);Acc:MGI:1338016]	-0.763785	12.4617	-7.4653	2.30303e-05	0.0078908	3.15146
ILMN_2740419	NA	NA	NA	NA	NA	NA	NA	NA	1.56238	8.12261	7.37503	2.55381e-05	0.00857376	3.05435
ILMN_2836654	NA	NA	NA	NA	NA	NA	NA	NA	-1.14237	12.9647	-7.36985	2.56909e-05	0.00857376	3.04874
ILMN_2674122	ENSMUSG00000027499	Pkia	ENSMUSG00000027499	3	7366604	7445366	1	protein kinase inhibitor, alpha Gene [Source:MGI Symbol;Acc:MGI:104747]	-0.786823	12.9884	-7.34254	2.65121e-05	0.00873439	3.01913
ILMN_2780316	ENSMUSG00000041926	Rnpep	ENSMUSG00000041926	1	137159289	137180661	-1	arginyl aminopeptidase (aminopeptidase B) Gene [Source:MGI (curated);Acc:MGI:2384902]	0.592814	10.5597	7.31669	2.73159e-05	0.00888526	2.991
ILMN_1223734	ENSMUSG00000042406	Atf4	ENSMUSG00000042406	15	80085929	80087970	1	activating transcription factor 4 Gene [Source:MGI Symbol;Acc:MGI:88096]	-2.05343	11.2	-7.29939	2.78683e-05	0.00894922	2.97214
ILMN_2652414	ENSMUSG00000051359	Ncald	ENSMUSG00000051359	15	37295930	37722325	-1	neurocalcin delta Gene [Source:MGI (curated);Acc:MGI:1196326]	-0.965569	9.94142	-7.28891	2.8209e-05	0.00894922	2.96068
ILMN_2921698	ENSMUSG00000041650	Pcca	ENSMUSG00000041650	14	122933546	123290322	1	propionyl-Coenzyme A carboxylase, alpha polypeptide Gene [Source:MGI (curated);Acc:MGI:97499]	-0.585119	11.0122	-7.27701	2.86015e-05	0.00895598	2.94765
ILMN_1222313	NA	Hist1h4f	NA	NA	NA	NA	NA	NA	1.22687	9.27293	7.25881	2.92128e-05	0.00895598	2.9277
ILMN_1219682	ENSMUSG00000026313	Hdac4	ENSMUSG00000026313	1	93829334	94044970	-1	histone deacetylase 4 Gene [Source:MGI Symbol;Acc:MGI:3036234]	0.95873	10.0067	7.25696	2.92759e-05	0.00895598	2.92567
ILMN_2766105	ENSMUSG00000029490	Mfsd7a	ENSMUSG00000029490	5	108870073	108877910	-1	major facilitator superfamily domain containing 7A Gene [Source:MGI Symbol;Acc:MGI:2442629]	1.0708	8.31796	7.21374	3.07888e-05	0.00920566	2.8781
ILMN_1221787	ENSMUSG00000020432	Tcn2	ENSMUSG00000020432	11	3817195	3832162	-1	transcobalamin 2 Gene [Source:MGI (curated);Acc:MGI:98534]	0.646823	9.68896	7.2132	3.08085e-05	0.00920566	2.87749
ILMN_3146224	NA	NA	NA	NA	NA	NA	NA	NA	-0.515793	10.219	-7.16212	3.27081e-05	0.00958724	2.82093
ILMN_1239815	ENSMUSG00000016946	Kctd5	ENSMUSG00000016946	17	24184701	24210452	-1	potassium channel tetramerisation domain containing 5 Gene [Source:MGI (curated);Acc:MGI:1916509]	-0.996984	12.4123	-7.15891	3.28317e-05	0.00958724	2.81737
ILMN_2639662	ENSMUSG00000031958	Ldhd	ENSMUSG00000031958	8	114150172	114154222	-1	lactate dehydrogenase D Gene [Source:MGI Symbol;Acc:MGI:106428]	0.699855	8.14038	7.09795	3.5277e-05	0.0101349	2.74936
ILMN_2613546	ENSMUSG00000011831	Evi5	ENSMUSG00000011831	5	108173814	108304126	-1	ecotropic viral integration site 5 Gene [Source:MGI (curated);Acc:MGI:104736]	-0.616873	12.4739	-7.09272	3.54959e-05	0.0101349	2.7435
ILMN_2961091	ENSMUSG00000020100	Slc29a3	ENSMUSG00000020100	10	60174820	60215542	-1	solute carrier family 29 (nucleoside transporters), member 3 Gene [Source:MGI (curated);Acc:MGI:1918529]	1.05553	10.4675	7.06488	3.66854e-05	0.0102686	2.71225
ILMN_1230893	NA	NA	NA	NA	NA	NA	NA	NA	1.17209	12.2698	7.06309	3.67637e-05	0.0102686	2.71023
ILMN_3135640	ENSMUSG00000050947	Amigo1	ENSMUSG00000050947	3	107989253	107995204	1	adhesion molecule with Ig like domain 1 Gene [Source:MGI (curated);Acc:MGI:2653612]	0.711419	9.29937	7.0299	3.8242e-05	0.0105667	2.67283
ILMN_2757125	ENSMUSG00000038943	Prc1	ENSMUSG00000038943	7	87439392	87461144	1	protein regulator of cytokinesis 1 Gene [Source:MGI Symbol;Acc:MGI:1858961]	-2.11871	10.4248	-7.01173	3.90786e-05	0.010683	2.65229
ILMN_3139875	NA	NA	NA	NA	NA	NA	NA	NA	-0.806863	14.2841	-6.98474	4.03582e-05	0.0109167	2.62168
ILMN_2791272	ENSMUSG00000005514	Por	ENSMUSG00000005514	5	136145903	136211196	1	P450 (cytochrome) oxidoreductase Gene [Source:MGI (curated);Acc:MGI:97744]	0.853392	11.1175	6.9695	4.11005e-05	0.0110017	2.60437
ILMN_1246285	ENSMUSG00000044461	Shisa2	ENSMUSG00000044461	14	60244145	60250495	1	shisa homolog 2 (Xenopus laevis) Gene [Source:MGI Symbol;Acc:MGI:2444716]	1.0449	8.57024	6.94014	4.25732e-05	0.0112784	2.57089
ILMN_2686327	ENSMUSG00000031451	Gas6	ENSMUSG00000031451	8	13465376	13494528	-1	growth arrest specific 6 Gene [Source:MGI Symbol;Acc:MGI:95660]	1.01828	11.315	6.9123	4.40219e-05	0.0114632	2.53905
ILMN_1240598	ENSMUSG00000047181	Samd14	ENSMUSG00000047181	11	94871193	94887401	1	sterile alpha motif domain containing 14 Gene [Source:MGI (curated);Acc:MGI:2384945]	-0.933987	12.409	-6.90965	4.41631e-05	0.0114632	2.53601
ILMN_3020829	NA	NA	NA	NA	NA	NA	NA	NA	-0.665262	12.2496	-6.846	4.7693e-05	0.0121556	2.46275
ILMN_3009501	ENSMUSG00000033998	Kcnk1	ENSMUSG00000033998	8	128519327	128554583	1	potassium channel, subfamily K, member 1 Gene [Source:MGI Symbol;Acc:MGI:109322]	0.899987	12.9291	6.84455	4.77765e-05	0.0121556	2.46109
ILMN_2892856	ENSMUSG00000040746	Rnf167	ENSMUSG00000040746	11	70460737	70464923	1	ring finger protein 167 Gene [Source:MGI (curated);Acc:MGI:1917760]	0.553105	10.7183	6.81272	4.96593e-05	0.0125107	2.42422
ILMN_2517170	NA	NA	NA	NA	NA	NA	NA	NA	0.842262	8.70561	6.75954	5.29856e-05	0.013197	2.36232
ILMN_1256814	ENSMUSG00000063142	Kcnma1	ENSMUSG00000063142	14	24117983	24622525	-1	potassium large conductance calcium-activated channel, subfamily M, alpha member 1 Gene [Source:MGI Symbol;Acc:MGI:99923]	-0.61254	8.31323	-6.75301	5.34104e-05	0.013197	2.3547
ILMN_2954824	ENSMUSG00000061718	Ppp1r1b	ENSMUSG00000061718	11	98209718	98219110	1	protein phosphatase 1, regulatory (inhibitor) subunit 1B Gene [Source:MGI (curated);Acc:MGI:94860]	1.46735	9.80369	6.71734	5.57973e-05	0.0134892	2.31291
ILMN_2947234	ENSMUSG00000053411	Cbx7	ENSMUSG00000053411	15	79746237	79801549	-1	chromobox homolog 7 Gene [Source:MGI (curated);Acc:MGI:1196439]	1.24667	8.83219	6.70207	5.68535e-05	0.0134892	2.29497
ILMN_2794608	ENSMUSG00000030826	Bcat2	ENSMUSG00000030826	7	52825523	52845080	1	branched chain aminotransferase 2, mitochondrial Gene [Source:MGI (curated);Acc:MGI:1276534]	1.28088	9.6148	6.69675	5.72268e-05	0.0134892	2.28871
ILMN_1234565	ENSMUSG00000019916	P4ha1	ENSMUSG00000019916	10	58786044	58836052	1	procollagen-proline, 2-oxoglutarate 4-dioxygenase (proline 4-hydroxylase), alpha 1 polypeptide Gene [Source:MGI (curated);Acc:MGI:97463]	0.958359	9.68925	6.69578	5.72952e-05	0.0134892	2.28757
ILMN_1249550	ENSMUSG00000029781	Fkbp9	ENSMUSG00000029781	6	56782053	56829352	1	FK506 binding protein 9 Gene [Source:MGI (curated);Acc:MGI:1350921]	-0.725106	12.492	-6.69025	5.76863e-05	0.0134892	2.28106
ILMN_2694440	ENSMUSG00000024552	Slc14a2	ENSMUSG00000024552	18	78342889	78523153	-1	solute carrier family 14 (urea transporter), member 2 Gene [Source:MGI Symbol;Acc:MGI:1351653]	-1.36812	9.08493	-6.68946	5.77427e-05	0.0134892	2.28013
ILMN_1229056	ENSMUSG00000029672	Fam3c	ENSMUSG00000029672	6	22257891	22306130	-1	family with sequence similarity 3, member C Gene [Source:MGI Symbol;Acc:MGI:107892]	-0.524991	12.7734	-6.65745	6.00675e-05	0.0138773	2.24234
ILMN_3090378	NA	NA	NA	NA	NA	NA	NA	NA	-0.721535	13.2169	-6.65186	6.0484e-05	0.0138773	2.23572
ILMN_2953807	ENSMUSG00000078689	Mup6	ENSMUSG00000078689	4	59977166	60020146	1	major urinary protein 6 Gene [Source:MGI (curated);Acc:MGI:3650962]	-0.929587	7.91144	-6.63014	6.21313e-05	0.0141291	2.20998
ILMN_1212875	ENSMUSG00000028919	Arhgef19	ENSMUSG00000028919	4	140795490	140813479	1	Rho guanine nucleotide exchange factor (GEF) 19 Gene [Source:MGI (curated);Acc:MGI:1925912]	1.55128	9.89855	6.60619	6.40038e-05	0.0142409	2.18153
ILMN_3150296	ENSMUSG00000056938	Acbd4	ENSMUSG00000056938	11	102962996	102973514	1	acyl-Coenzyme A binding domain containing 4 Gene [Source:MGI (curated);Acc:MGI:1914381]	0.616875	10.953	6.59442	6.49472e-05	0.0142409	2.1675
ILMN_2918002	ENSMUSG00000028268	Gbp3	ENSMUSG00000028268	3	142223016	142236173	1	guanylate binding protein 3 Gene [Source:MGI (curated);Acc:MGI:1926263]	-1.25348	10.4694	-6.59151	6.5182e-05	0.0142409	2.16404
ILMN_2692399	ENSMUSG00000043822	Adamtsl5	ENSMUSG00000043822	10	79801855	79811157	-1	ADAMTS-like 5 Gene [Source:MGI (curated);Acc:MGI:1913798]	0.814362	7.84095	6.5908	6.52396e-05	0.0142409	2.16319
ILMN_1259418	ENSMUSG00000020085	Aifm2	ENSMUSG00000020085	10	61178011	61202008	1	apoptosis-inducing factor, mitochondrion-associated 2 Gene [Source:MGI (curated);Acc:MGI:1918611]	0.87803	10.8048	6.58632	6.56042e-05	0.0142409	2.15784
ILMN_2696272	ENSMUSG00000037015	Tmem185b	ENSMUSG00000037015	1	121422744	121424801	1	transmembrane protein 185B Gene [Source:MGI Symbol;Acc:MGI:1917634]	0.840939	11.2629	6.57703	6.63668e-05	0.0142409	2.14676
ILMN_2901944	ENSMUSG00000025650	Col7a1	ENSMUSG00000025650	9	108855631	108886920	1	collagen, type VII, alpha 1 Gene [Source:MGI (curated);Acc:MGI:88462]	0.729359	8.50624	6.5754	6.65024e-05	0.0142409	2.1448
ILMN_2681321	ENSMUSG00000039419	Cntnap2	ENSMUSG00000039419	6	45010060	47251368	1	contactin associated protein-like 2 Gene [Source:MGI (curated);Acc:MGI:1914047]	-1.25418	10.664	-6.53869	6.9619e-05	0.0147851	2.10084
ILMN_1246452	ENSMUSG00000049106	Dcaf5	ENSMUSG00000049106	12	81437676	81537588	-1	DDB1 and CUL4 associated factor 5 Gene [Source:MGI Symbol;Acc:MGI:2444785]	-0.467492	11.2777	-6.53027	7.03562e-05	0.0148192	2.09073
ILMN_2515784	ENSMUSG00000067377	Tspan6	ENSMUSG00000067377	X	130425607	130432968	-1	tetraspanin 6 Gene [Source:MGI (curated);Acc:MGI:1926264]	-1.06922	12.6308	-6.52346	7.09575e-05	0.0148244	2.08256
ILMN_1232447	ENSMUSG00000005514	Por	ENSMUSG00000005514	5	136145903	136211196	1	P450 (cytochrome) oxidoreductase Gene [Source:MGI (curated);Acc:MGI:97744]	0.784102	10.4128	6.50849	7.23012e-05	0.0149272	2.06454
ILMN_1255776	ENSMUSG00000039294	BC017643	ENSMUSG00000039294	11	121083902	121090636	-1	Uncharacterized protein C17orf62 homolog [Source:UniProtKB/Swiss-Prot;Acc:Q3TYS2]	0.542573	9.94857	6.50508	7.26116e-05	0.0149272	2.06042
ILMN_1245615	ENSMUSG00000028497	Ptplad2	ENSMUSG00000028497	4	88042048	88084832	-1	protein tyrosine phosphatase-like A domain containing 2 Gene [Source:MGI (curated);Acc:MGI:1914025]	-0.783027	9.24546	-6.47443	7.54612e-05	0.0153899	2.02342
ILMN_2700166	ENSMUSG00000000184	Ccnd2	ENSMUSG00000000184	6	127080253	127101046	-1	cyclin D2 Gene [Source:MGI Symbol;Acc:MGI:88314]	-1.13651	13.047	-6.46547	7.63172e-05	0.0154419	2.01257
ILMN_2808939	NA	NA	NA	NA	NA	NA	NA	NA	-0.807682	12.1024	-6.45103	7.77192e-05	0.0154636	1.99506
ILMN_2841720	ENSMUSG00000040785	Ttc3	ENSMUSG00000040785	16	94592225	94690829	1	tetratricopeptide repeat domain 3 Gene [Source:MGI (curated);Acc:MGI:1276539]	-0.671807	14.1664	-6.44982	7.78377e-05	0.0154636	1.9936
ILMN_1216133	ENSMUSG00000031111	Igsf1	ENSMUSG00000031111	X	47135713	47150926	-1	immunoglobulin superfamily, member 1 Gene [Source:MGI (curated);Acc:MGI:2147913]	-1.27716	9.18224	-6.44584	7.82298e-05	0.0154636	1.98876
ILMN_2598103	ENSMUSG00000022505	Emp2	ENSMUSG00000022505	16	10281842	10314061	-1	epithelial membrane protein 2 Gene [Source:MGI Symbol;Acc:MGI:1098726]	-0.781821	12.6236	-6.42846	7.99655e-05	0.0156528	1.96765
ILMN_1218393	ENSMUSG00000018012	Rac3	ENSMUSG00000018012	11	120582784	120585283	1	RAS-related C3 botulinum substrate 3 Gene [Source:MGI (curated);Acc:MGI:2180784]	-0.908995	9.1923	-6.41807	8.10235e-05	0.0156528	1.955
ILMN_1242557	ENSMUSG00000021541	Trpc7	ENSMUSG00000021541	13	56874474	56997150	-1	transient receptor potential cation channel, subfamily C, member 7 Gene [Source:MGI (curated);Acc:MGI:1349470]	-1.00473	9.50079	-6.41232	8.1615e-05	0.0156528	1.94799
ILMN_2809701	ENSMUSG00000034164	Emid1	ENSMUSG00000034164	11	5006268	5052260	-1	EMI domain containing 1 Gene [Source:MGI (curated);Acc:MGI:2155091]	-1.51574	9.43209	-6.41224	8.16236e-05	0.0156528	1.94789
ILMN_2655929	ENSMUSG00000014846	Tppp3	ENSMUSG00000014846	8	107991396	107995292	-1	tubulin polymerization-promoting protein family member 3 Gene [Source:MGI Symbol;Acc:MGI:1915221]	1.2438	9.72944	6.4045	8.24272e-05	0.0156899	1.93846
ILMN_2657844	ENSMUSG00000019942	Cdk1	ENSMUSG00000019942	10	68799383	68815686	-1	cyclin-dependent kinase 1 Gene [Source:MGI (curated);Acc:MGI:88351]	-1.96378	9.18138	-6.36887	8.62416e-05	0.0162133	1.89488
ILMN_1244618	ENSMUSG00000040856	Dlk1	ENSMUSG00000040856	12	110691059	110698901	1	delta-like 1 homolog (Drosophila) Gene [Source:MGI (curated);Acc:MGI:94900]	0.992157	8.15257	6.36707	8.64389e-05	0.0162133	1.89268
ILMN_2652187	ENSMUSG00000029705	Cux1	ENSMUSG00000029705	5	136724005	137043301	-1	cut-like homeobox 1 Gene [Source:MGI Symbol;Acc:MGI:88568]	-0.903395	10.6252	-6.34648	8.87348e-05	0.0165233	1.86741
ILMN_1219289	ENSMUSG00000019775	Rgs17	ENSMUSG00000019775	10	4424155	4520878	1	regulator of G-protein signaling 17 Gene [Source:MGI (curated);Acc:MGI:1927469]	-0.837973	9.71645	-6.33273	9.03052e-05	0.0166948	1.85049
ILMN_3138743	ENSMUSG00000032883	Acsl3	ENSMUSG00000032883	1	78654400	78703562	1	acyl-CoA synthetase long-chain family member 3 Gene [Source:MGI (curated);Acc:MGI:1921455]	0.808769	13.4395	6.31615	9.22382e-05	0.0169303	1.83006
ILMN_2728889	ENSMUSG00000039683	Sdk1	ENSMUSG00000039683	5	141717444	142691540	1	sidekick homolog 1 (chicken) Gene [Source:MGI (curated);Acc:MGI:2444413]	-0.787384	8.16443	-6.29472	9.48033e-05	0.0172777	1.8036
ILMN_2831579	ENSMUSG00000016946	Kctd5	ENSMUSG00000016946	17	24184701	24210452	-1	potassium channel tetramerisation domain containing 5 Gene [Source:MGI (curated);Acc:MGI:1916509]	-0.805125	13.0324	-6.26651	9.82968e-05	0.0177883	1.76866
ILMN_1243499	ENSMUSG00000056999	Ide	ENSMUSG00000056999	19	37343233	37412342	-1	insulin degrading enzyme Gene [Source:MGI (curated);Acc:MGI:96412]	-0.611126	12.2809	-6.25741	9.94541e-05	0.0178653	1.75735
ILMN_1225730	ENSMUSG00000059743	Fdps	ENSMUSG00000059743	3	88897511	88905812	-1	farnesyl diphosphate synthetase Gene [Source:MGI Symbol;Acc:MGI:104888]	-0.787454	13.9736	-6.25126	0.000100244	0.0178653	1.74971
ILMN_1215632	ENSMUSG00000047945	Marcksl1	ENSMUSG00000047945	4	129190825	129193229	1	MARCKS-like 1 Gene [Source:MGI (curated);Acc:MGI:97143]	-0.990767	9.66394	-6.2469	0.000100808	0.0178653	1.74429
ILMN_2822552	ENSMUSG00000044949	Ubtd2	ENSMUSG00000044949	11	32355370	32416687	1	ubiquitin domain containing 2 Gene [Source:MGI (curated);Acc:MGI:2444752]	-0.846353	11.0278	-6.22794	0.000103302	0.0180981	1.72068
ILMN_2918312	ENSMUSG00000018459	Slc13a3	ENSMUSG00000018459	2	165230528	165298730	-1	solute carrier family 13 (sodium-dependent dicarboxylate transporter), member 3 Gene [Source:MGI (curated);Acc:MGI:2149635]	-1.08283	10.8649	-6.22408	0.000103818	0.0180981	1.71586
ILMN_2674575	NA	NA	NA	NA	NA	NA	NA	NA	-0.784063	13.36	-6.21606	0.000104898	0.0180981	1.70585
ILMN_1219154	ENSMUSG00000031762	Mt2	ENSMUSG00000031762	8	96696684	96697462	1	metallothionein 2 Gene [Source:MGI Symbol;Acc:MGI:97172]	1.07583	9.90026	6.21504	0.000105036	0.0180981	1.70458
ILMN_1243654	NA	Hist1h4k	NA	NA	NA	NA	NA	NA	1.12987	8.37291	6.20762	0.000106048	0.0180981	1.69531
ILMN_2895584	NA	NA	NA	NA	NA	NA	NA	NA	1.12785	8.73056	6.20414	0.000106527	0.0180981	1.69095
ILMN_2701891	ENSMUSG00000047945	Marcksl1	ENSMUSG00000047945	4	129190825	129193229	1	MARCKS-like 1 Gene [Source:MGI (curated);Acc:MGI:97143]	-0.842733	8.73336	-6.20034	0.000107052	0.0180981	1.6862
ILMN_3065921	ENSMUSG00000048960	Prex2	ENSMUSG00000048960	1	10983546	11288582	1	phosphatidylinositol-3,4,5-trisphosphate-dependent Rac exchange factor 2 Gene [Source:MGI Symbol;Acc:MGI:1923385]	0.786955	9.30693	6.19234	0.000108166	0.0181669	1.67619
ILMN_2696532	ENSMUSG00000006651	Aplp1	ENSMUSG00000006651	7	31220001	31230580	-1	amyloid beta (A4) precursor-like protein 1 Gene [Source:MGI Symbol;Acc:MGI:88046]	1.17822	11.5406	6.17049	0.000111272	0.0185673	1.6488
ILMN_2840213	ENSMUSG00000032060	Cryab	ENSMUSG00000032060	9	50561098	50564735	1	crystallin, alpha B Gene [Source:MGI Symbol;Acc:MGI:88516]	1.3813	11.1304	6.14598	0.000114873	0.0189423	1.61797
ILMN_1226325	NA	NA	NA	NA	NA	NA	NA	NA	0.746413	9.93703	6.14517	0.000114994	0.0189423	1.61696
ILMN_1225204	ENSMUSG00000020641	Rsad2	ENSMUSG00000020641	12	27127618	27141317	-1	radical S-adenosyl methionine domain containing 2 Gene [Source:MGI (curated);Acc:MGI:1929628]	1.13218	8.87101	6.12743	0.000117682	0.0192616	1.59459
ILMN_2614494	ENSMUSG00000030630	Fah	ENSMUSG00000030630	7	91733669	91755232	-1	fumarylacetoacetate hydrolase Gene [Source:MGI (curated);Acc:MGI:95482]	1.57747	11.4564	6.10264	0.000121551	0.019769	1.56324
ILMN_3076948	NA	NA	NA	NA	NA	NA	NA	NA	-0.854647	8.95239	-6.09593	0.000122622	0.0198177	1.55475
ILMN_2841721	ENSMUSG00000040785	Ttc3	ENSMUSG00000040785	16	94592225	94690829	1	tetratricopeptide repeat domain 3 Gene [Source:MGI (curated);Acc:MGI:1276539]	-0.582915	14.7832	-6.08653	0.000124138	0.0198251	1.54284
ILMN_3162089	ENSMUSG00000022808	Snx4	ENSMUSG00000022808	16	33251542	33299647	1	sorting nexin 4 Gene [Source:MGI Symbol;Acc:MGI:1916400]	-0.649722	11.8422	-6.08609	0.000124211	0.0198251	1.54227
ILMN_2810937	ENSMUSG00000002346	Slc25a42	ENSMUSG00000002346	8	72708239	72736204	-1	solute carrier family 25, member 42 Gene [Source:MGI (curated);Acc:MGI:1920345]	0.612559	10.0181	6.07547	0.00012595	0.0199786	1.52879
ILMN_3128363	ENSMUSG00000024552	Slc14a2	ENSMUSG00000024552	18	78342889	78523153	-1	solute carrier family 14 (urea transporter), member 2 Gene [Source:MGI Symbol;Acc:MGI:1351653]	-0.984629	8.96604	-6.06403	0.000127853	0.0201561	1.51425
ILMN_2733179	ENSMUSG00000029455	Aldh2	ENSMUSG00000029455	5	122016036	122043833	-1	aldehyde dehydrogenase 2, mitochondrial Gene [Source:MGI (curated);Acc:MGI:99600]	0.557783	14.0686	6.04698	0.000130747	0.0204672	1.49255
ILMN_2698589	ENSMUSG00000031256	Cstf2	ENSMUSG00000031256	X	130593726	130621360	1	cleavage stimulation factor, 3' pre-RNA subunit 2 Gene [Source:MGI (curated);Acc:MGI:1343054]	-0.567962	12.6524	-6.03903	0.000132121	0.0204672	1.48241
ILMN_1219643	ENSMUSG00000041771	Slc24a4	ENSMUSG00000041771	12	103366943	103505301	1	solute carrier family 24 (sodium/potassium/calcium exchanger), member 4 Gene [Source:MGI (curated);Acc:MGI:2447362]	0.474861	7.73811	6.03848	0.000132216	0.0204672	1.48171
ILMN_2737738	ENSMUSG00000037463	Fbxo27	ENSMUSG00000037463	7	29477868	29484357	1	F-box protein 27 Gene [Source:MGI (curated);Acc:MGI:2685007]	0.577954	7.92019	6.0228	0.000134973	0.0205142	1.46168
ILMN_1226183	ENSMUSG00000033420	Antxr1	ENSMUSG00000033420	6	87083848	87285714	-1	anthrax toxin receptor 1 Gene [Source:MGI Symbol;Acc:MGI:1916788]	-0.580382	10.2717	-6.02083	0.000135323	0.0205142	1.45917
ILMN_2418324	ENSMUSG00000034235	Usp54	ENSMUSG00000034235	14	21368134	21437576	-1	ubiquitin specific peptidase 54 Gene [Source:MGI (curated);Acc:MGI:1926037]	0.914412	12.2827	6.01843	0.000135753	0.0205142	1.45609
ILMN_2647225	ENSMUSG00000018727	Cpsf4l	ENSMUSG00000018727	11	113559486	113571331	-1	cleavage and polyadenylation specific factor 4-like Gene [Source:MGI (curated);Acc:MGI:1277182]	0.843244	7.78595	6.0138	0.000136585	0.0205142	1.45016
ILMN_2699624	ENSMUSG00000030980	2310008H09Rik	ENSMUSG00000030980	7	125985751	125999768	-1	RIKEN cDNA 2310008H09 gene Gene [Source:MGI Symbol;Acc:MGI:1913606]	-0.509337	8.27246	-6.00586	0.000138021	0.0205142	1.44001
ILMN_2937548	NA	NA	NA	NA	NA	NA	NA	NA	1.15884	8.28821	6.00127	0.000138861	0.0205142	1.43412
ILMN_2760540	ENSMUSG00000041708	Mpped1	ENSMUSG00000041708	15	83609897	83688914	1	metallophosphoesterase domain containing 1 Gene [Source:MGI (curated);Acc:MGI:106316]	-0.705037	10.1525	-5.99853	0.000139363	0.0205142	1.43061
ILMN_1234824	ENSMUSG00000022665	Ccdc80	ENSMUSG00000022665	16	45093515	45128037	1	coiled-coil domain containing 80 Gene [Source:MGI (curated);Acc:MGI:1915146]	-1.12652	12.379	-5.99518	0.000139981	0.0205142	1.42632
ILMN_2648669	ENSMUSG00000029816	Gpnmb	ENSMUSG00000029816	6	48986612	49006778	1	glycoprotein (transmembrane) nmb Gene [Source:MGI Symbol;Acc:MGI:1934765]	0.720252	8.10271	5.99364	0.000140267	0.0205142	1.42434
ILMN_2844376	ENSMUSG00000032763	Ilvbl	ENSMUSG00000032763	10	78037792	78047224	1	ilvB (bacterial acetolactate synthase)-like Gene [Source:MGI Symbol;Acc:MGI:1351911]	0.525329	9.95253	5.99034	0.000140879	0.0205142	1.42011
ILMN_2431237	ENSMUSG00000020484	Xbp1	ENSMUSG00000020484	11	5420662	5425896	1	X-box binding protein 1 Gene [Source:MGI (curated);Acc:MGI:98970]	0.534023	12.4399	5.98808	0.000141301	0.0205142	1.41721
ILMN_2677472	NA	NA	NA	NA	NA	NA	NA	NA	0.676025	12.6048	5.97724	0.000143342	0.0206936	1.40328
ILMN_1239565	ENSMUSG00000053141	Ptprt	ENSMUSG00000053141	2	161347726	162486883	-1	protein tyrosine phosphatase, receptor type, T Gene [Source:MGI (curated);Acc:MGI:1321152]	-0.723592	10.3283	-5.96201	0.000146263	0.0209973	1.38369
ILMN_2689986	NA	NA	NA	NA	NA	NA	NA	NA	0.764339	10.0295	5.94926	0.000148757	0.0210625	1.36726
ILMN_3027751	ENSMUSG00000025006	Sorbs1	ENSMUSG00000025006	19	40366530	40588302	-1	sorbin and SH3 domain containing 1 Gene [Source:MGI Symbol;Acc:MGI:700014]	0.715199	8.93474	5.94741	0.000149123	0.0210625	1.36487
ILMN_2765080	ENSMUSG00000028954	Nub1	ENSMUSG00000028954	5	24191633	24216373	1	negative regulator of ubiquitin-like proteins 1 Gene [Source:MGI Symbol;Acc:MGI:1889001]	0.550836	10.7186	5.94007	0.000150583	0.0210625	1.3554
ILMN_2696749	ENSMUSG00000018012	Rac3	ENSMUSG00000018012	11	120582784	120585283	1	RAS-related C3 botulinum substrate 3 Gene [Source:MGI (curated);Acc:MGI:2180784]	-0.822453	9.53519	-5.93548	0.000151505	0.0210625	1.34947
ILMN_2907331	ENSMUSG00000029426	Scarb2	ENSMUSG00000029426	5	92873023	92934542	-1	scavenger receptor class B, member 2 Gene [Source:MGI Symbol;Acc:MGI:1196458]	0.698232	10.6554	5.93526	0.000151548	0.0210625	1.34919
ILMN_2710159	NA	NA	NA	NA	NA	NA	NA	NA	-0.95548	8.0679	-5.93212	0.000152183	0.0210625	1.34512
ILMN_2945472	ENSMUSG00000023262	Acy1	ENSMUSG00000023262	9	106335322	106340552	-1	aminoacylase 1 Gene [Source:MGI Symbol;Acc:MGI:87913]	0.553505	11.2363	5.93037	0.000152538	0.0210625	1.34286
ILMN_2951691	NA	NA	NA	NA	NA	NA	NA	NA	0.76791	9.98437	5.92675	0.000153274	0.0210625	1.33818
ILMN_2807335	ENSMUSG00000026655	Fam107b	ENSMUSG00000026655	2	3621285	3699414	1	family with sequence similarity 107, member B Gene [Source:MGI (curated);Acc:MGI:1913790]	-0.720538	10.4929	-5.91859	0.000154947	0.0211792	1.32763
ILMN_2950837	ENSMUSG00000027668	Mfn1	ENSMUSG00000027668	3	32428387	32478161	1	mitofusin 1 Gene [Source:MGI (curated);Acc:MGI:1914664]	0.551267	12.4063	5.8884	0.000161312	0.0217745	1.28848
ILMN_1225764	ENSMUSG00000028655	Mfsd2a	ENSMUSG00000028655	4	122624093	122638431	-1	major facilitator superfamily domain containing 2A Gene [Source:MGI (curated);Acc:MGI:1923824]	1.08415	13.1946	5.88607	0.000161815	0.0217745	1.28545
ILMN_1252373	ENSMUSG00000033356	Pus7l	ENSMUSG00000033356	15	94353119	94373978	-1	pseudouridylate synthase 7 homolog (S. cerevisiae)-like Gene [Source:MGI (curated);Acc:MGI:1926145]	-0.516854	9.58517	-5.88052	0.000163019	0.0217745	1.27823
ILMN_2980466	NA	NA	NA	NA	NA	NA	NA	NA	0.869735	9.05372	5.87862	0.000163434	0.0217745	1.27576
ILMN_2836501	ENSMUSG00000021123	Rdh12	ENSMUSG00000021123	12	80309901	80323652	1	retinol dehydrogenase 12 Gene [Source:MGI (curated);Acc:MGI:1925224]	0.557261	7.70424	5.87814	0.00016354	0.0217745	1.27513
ILMN_2762380	ENSMUSG00000023961	Enpp4	ENSMUSG00000023961	17	44233257	44242758	-1	ectonucleotide pyrophosphatase/phosphodiesterase 4 Gene [Source:MGI (curated);Acc:MGI:2682634]	0.848019	10.1527	5.85248	0.000169254	0.022359	1.24171
ILMN_2613068	ENSMUSG00000030092	Cntn6	ENSMUSG00000030092	6	104442784	104813400	1	contactin 6 Gene [Source:MGI (curated);Acc:MGI:1858223]	-0.536894	7.79563	-5.85065	0.00016967	0.022359	1.23932
ILMN_2998313	ENSMUSG00000017978	Cadps2	ENSMUSG00000017978	6	23212773	23789420	-1	Ca2+-dependent activator protein for secretion 2 Gene [Source:MGI (curated);Acc:MGI:2443963]	-1.50308	11.056	-5.83029	0.000174369	0.022861	1.21272
ILMN_2726128	ENSMUSG00000031209	Heph	ENSMUSG00000031209	X	93650698	93769824	1	hephaestin Gene [Source:MGI (curated);Acc:MGI:1332240]	0.866472	9.1889	5.82228	0.000176255	0.022991	1.20224
ILMN_2719908	ENSMUSG00000015224	Cyp2j9	ENSMUSG00000015224	4	96235120	96258269	-1	cytochrome P450, family 2, subfamily j, polypeptide 9 Gene [Source:MGI (curated);Acc:MGI:1921769]	0.903569	12.5641	5.81384	0.00017827	0.0231363	1.19117
ILMN_3114641	ENSMUSG00000041417	Pik3r1	ENSMUSG00000041417	13	102450716	102538172	-1	phosphatidylinositol 3-kinase, regulatory subunit, polypeptide 1 (p85 alpha) Gene [Source:MGI Symbol;Acc:MGI:97583]	0.730386	12.6448	5.80181	0.000181181	0.0233598	1.17539
ILMN_2825080	ENSMUSG00000031958	Ldhd	ENSMUSG00000031958	8	114150172	114154222	-1	lactate dehydrogenase D Gene [Source:MGI Symbol;Acc:MGI:106428]	0.75401	8.06295	5.79613	0.000182571	0.0233598	1.16794
ILMN_2959247	NA	NA	NA	NA	NA	NA	NA	NA	0.613952	12.1181	5.79553	0.000182719	0.0233598	1.16715
ILMN_1247543	NA	NA	NA	NA	NA	NA	NA	NA	-0.618692	12.6209	-5.79054	0.000183953	0.0234012	1.16059
ILMN_2709179	ENSMUSG00000036611	Eepd1	ENSMUSG00000036611	9	25289132	25411695	1	endonuclease/exonuclease/phosphatase family domain containing 1 Gene [Source:MGI (curated);Acc:MGI:1914734]	-1.27965	9.75536	-5.76189	0.000191213	0.0240907	1.12286
ILMN_2644175	NA	NA	NA	NA	NA	NA	NA	NA	-1.00061	8.60495	-5.75919	0.000191911	0.0240907	1.11931
ILMN_1240471	ENSMUSG00000056666	Retsat	ENSMUSG00000056666	6	72548469	72558408	1	retinol saturase (all trans retinol 13,14 reductase) Gene [Source:MGI (curated);Acc:MGI:1914692]	1.3566	11.1471	5.75749	0.000192352	0.0240907	1.11707
ILMN_2799351	NA	NA	NA	NA	NA	NA	NA	NA	0.956892	10.5265	5.75454	0.000193123	0.0240907	1.11317
ILMN_2759563	ENSMUSG00000020424	Gatsl3	ENSMUSG00000020424	11	4118228	4122412	1	GATS protein-like 3 Gene [Source:MGI (curated);Acc:MGI:1919212]	0.572016	10.279	5.74603	0.000195363	0.0242523	1.10193
ILMN_2651575	ENSMUSG00000020009	Ifngr1	ENSMUSG00000020009	10	19311816	19330031	1	interferon gamma receptor 1 Gene [Source:MGI Symbol;Acc:MGI:107655]	0.594058	9.4309	5.73446	0.000198451	0.0245173	1.08663
ILMN_1233444	ENSMUSG00000050875	A730017C20Rik	ENSMUSG00000050875	18	59221902	59236616	1	RIKEN cDNA A730017C20 gene Gene [Source:MGI Symbol;Acc:MGI:2442934]	-1.12621	11.0209	-5.71832	0.000202846	0.0248994	1.06526
ILMN_1227366	NA	NA	NA	NA	NA	NA	NA	NA	-0.69022	7.81596	-5.71602	0.000203482	0.0248994	1.06221
ILMN_3103896	ENSMUSG00000001131	Timp1	ENSMUSG00000001131	X	20447292	20451861	1	tissue inhibitor of metalloproteinase 1 Gene [Source:MGI (curated);Acc:MGI:98752]	-0.653399	8.25672	-5.70322	0.000207056	0.0251515	1.04521
ILMN_1257579	ENSMUSG00000030091	Nup210	ENSMUSG00000030091	6	90963062	91066823	-1	nucleoporin 210 Gene [Source:MGI (curated);Acc:MGI:1859555]	-0.846514	10.2978	-5.70165	0.0002075	0.0251515	1.04313
ILMN_2900617	ENSMUSG00000034758	Tle6	ENSMUSG00000034758	10	81053649	81063818	-1	transducin-like enhancer of split 6, homolog of Drosophila E(spl) Gene [Source:MGI (curated);Acc:MGI:2149593]	0.684693	7.7633	5.67342	0.000215638	0.0257216	1.00557
ILMN_2831268	ENSMUSG00000047789	Slc38a9	ENSMUSG00000047789	13	113450984	113523106	1	solute carrier family 38, member 9 Gene [Source:MGI Symbol;Acc:MGI:1918839]	0.733967	8.39093	5.67334	0.000215664	0.0257216	1.00545
ILMN_2706268	ENSMUSG00000034463	Scara3	ENSMUSG00000034463	14	66538232	66572581	-1	scavenger receptor class A, member 3 Gene [Source:MGI Symbol;Acc:MGI:2444418]	1.20247	13.3243	5.67154	0.000216192	0.0257216	1.00307
ILMN_2993836	ENSMUSG00000000881	Dlg3	ENSMUSG00000000881	X	97963061	98013749	1	discs, large homolog 3 (Drosophila) Gene [Source:MGI (curated);Acc:MGI:1888986]	0.614872	10.2421	5.67149	0.000216207	0.0257216	1.003
ILMN_2722579	ENSMUSG00000018459	Slc13a3	ENSMUSG00000018459	2	165230528	165298730	-1	solute carrier family 13 (sodium-dependent dicarboxylate transporter), member 3 Gene [Source:MGI (curated);Acc:MGI:2149635]	-1.10188	11.2498	-5.66735	0.000217433	0.0257483	0.997475
ILMN_1222760	ENSMUSG00000051550	Zfp579	ENSMUSG00000051550	7	4935085	4947760	-1	zinc finger protein 579 Gene [Source:MGI (curated);Acc:MGI:1915740]	0.917132	11.2198	5.6608	0.000219388	0.0258287	0.988732
ILMN_2965417	NA	NA	NA	NA	NA	NA	NA	NA	-0.637032	12.2581	-5.65835	0.000220123	0.0258287	0.985468
ILMN_2957161	ENSMUSG00000026603	Smyd2	ENSMUSG00000026603	1	191704371	191746242	-1	SET and MYND domain containing 2 Gene [Source:MGI (curated);Acc:MGI:1915889]	-0.642846	9.85087	-5.65007	0.00022263	0.0260042	0.974406
ILMN_1238436	ENSMUSG00000025867	Cplx2	ENSMUSG00000025867	13	54472713	54485278	1	complexin 2 Gene [Source:MGI (curated);Acc:MGI:104726]	-0.925239	10.0006	-5.64651	0.000223719	0.0260132	0.969637
ILMN_2796472	ENSMUSG00000024924	Vldlr	ENSMUSG00000024924	19	27292074	27324109	1	very low density lipoprotein receptor Gene [Source:MGI Symbol;Acc:MGI:98935]	-0.691524	12.378	-5.64183	0.000225157	0.0260624	0.963381
ILMN_2753497	ENSMUSG00000041431	Ccnb1	ENSMUSG00000041431	13	101548687	101556525	-1	cyclin B1 Gene [Source:MGI (curated);Acc:MGI:88302]	-1.61231	8.65695	-5.6222	0.000231299	0.0266533	0.937085
ILMN_3143078	ENSMUSG00000042750	Bex2	ENSMUSG00000042750	X	132601103	132602775	-1	brain expressed X-linked 2 Gene [Source:MGI (curated);Acc:MGI:1338017]	-0.817865	11.6899	-5.58457	0.000243578	0.0279429	0.88652
ILMN_2634484	ENSMUSG00000024979	Tectb	ENSMUSG00000024979	19	55255223	55270803	1	tectorin beta Gene [Source:MGI (curated);Acc:MGI:109574]	-0.710622	8.08476	-5.56827	0.000249113	0.0284331	0.864545
ILMN_2629835	ENSMUSG00000029142	Mrpl33	ENSMUSG00000029142	5	31899308	32004345	1	mitochondrial ribosomal protein L33 Gene [Source:MGI (curated);Acc:MGI:2137225]	-0.641544	13.299	-5.56551	0.000250063	0.0284331	0.860821
ILMN_1237631	ENSMUSG00000056214	Pard6g	ENSMUSG00000056214	18	80243657	80316103	1	par-6 partitioning defective 6 homolog gamma (C. elegans) Gene [Source:MGI Symbol;Acc:MGI:2135606]	-0.67725	10.8602	-5.558	0.000252669	0.0286028	0.850683
ILMN_2638147	ENSMUSG00000029775	Klhdc10	ENSMUSG00000029775	6	30351868	30405179	1	kelch domain containing 10 Gene [Source:MGI (curated);Acc:MGI:1924038]	-0.488351	13.0901	-5.54352	0.000257778	0.029039	0.831097
ILMN_2991166	NA	NA	NA	NA	NA	NA	NA	NA	1.02026	8.84747	5.54071	0.000258782	0.029039	0.827293
ILMN_3113303	ENSMUSG00000030302	Atp2b2	ENSMUSG00000030302	6	113695663	113992607	-1	ATPase, Ca++ transporting, plasma membrane 2 Gene [Source:MGI (curated);Acc:MGI:105368]	0.732925	8.61075	5.53545	0.000260672	0.0291239	0.820173
ILMN_1239041	ENSMUSG00000024012	Mtch1	ENSMUSG00000024012	17	29469017	29484849	-1	mitochondrial carrier homolog 1 (C. elegans) Gene [Source:MGI (curated);Acc:MGI:1929261]	-0.420101	14.8273	-5.52272	0.000265309	0.0295136	0.802918
ILMN_2847144	ENSMUSG00000063021	Hist1h2ak	ENSMUSG00000063021	13	21845304	21845696	-1	histone cluster 1, H2ak Gene [Source:MGI (curated);Acc:MGI:2448297]	-1.40349	11.2747	-5.50982	0.000270099	0.0296605	0.785401
ILMN_2795040	NA	NA	NA	NA	NA	NA	NA	NA	-1.33063	11.3093	-5.50932	0.000270289	0.0296605	0.784715
ILMN_2971946	NA	NA	NA	NA	NA	NA	NA	NA	-0.783347	12.7246	-5.50612	0.00027149	0.0296605	0.780373
ILMN_2606570	ENSMUSG00000052133	Sema5b	ENSMUSG00000052133	16	35541231	35664818	1	sema domain, seven thrombospondin repeats (type 1 and type 1-like), transmembrane domain (TM) and short cytoplasmic domain, (semaphorin) 5B Gene [Source:MGI (curated);Acc:MGI:107555]	-0.941867	9.81952	-5.50603	0.000271524	0.0296605	0.78025
ILMN_3068754	ENSMUSG00000028692	Akr1a4	ENSMUSG00000028692	4	116309115	116324285	-1	aldo-keto reductase family 1, member A4 (aldehyde reductase) Gene [Source:MGI (curated);Acc:MGI:1929955]	-0.610108	13.6513	-5.50371	0.000272401	0.0296605	0.777094
ILMN_2605890	ENSMUSG00000025574	Tk1	ENSMUSG00000025574	11	117676840	117687406	-1	thymidine kinase 1 Gene [Source:MGI (curated);Acc:MGI:98763]	-1.41423	8.49878	-5.49688	0.000274997	0.0298169	0.767807
ILMN_3004864	ENSMUSG00000042524	Sun2	ENSMUSG00000042524	15	79554500	79572966	-1	Sad1 and UNC84 domain containing 2 Gene [Source:MGI (curated);Acc:MGI:2443011]	0.798579	11.57	5.49285	0.000276541	0.0298583	0.762325
ILMN_2469294	ENSMUSG00000037933	Bicd2	ENSMUSG00000037933	13	49436954	49482394	1	bicaudal D homolog 2 (Drosophila) Gene [Source:MGI Symbol;Acc:MGI:1924145]	0.620171	12.2219	5.48722	0.000278716	0.0299267	0.754653
ILMN_2838501	ENSMUSG00000063873	Slc24a3	ENSMUSG00000063873	2	144993490	145467902	1	solute carrier family 24 (sodium/potassium/calcium exchanger), member 3 Gene [Source:MGI (curated);Acc:MGI:2137513]	-0.637007	12.3227	-5.48519	0.000279504	0.0299267	0.751888
ILMN_2496817	ENSMUSG00000004798	Ulk2	ENSMUSG00000004798	11	61589151	61668575	-1	Unc-51 like kinase 2 (C. elegans) Gene [Source:MGI (curated);Acc:MGI:1352758]	-0.469371	9.88949	-5.47766	0.000282449	0.0301165	0.741625
ILMN_1212894	ENSMUSG00000031012	Cask	ENSMUSG00000031012	X	13094206	13428493	-1	calcium/calmodulin-dependent serine protein kinase (MAGUK family) Gene [Source:MGI (curated);Acc:MGI:1309489]	-0.425485	12.1789	-5.47353	0.00028408	0.0301653	0.735985
ILMN_2841593	ENSMUSG00000047632	Fgfbp3	ENSMUSG00000047632	19	36992040	36994105	-1	fibroblast growth factor binding protein 3 Gene [Source:MGI (curated);Acc:MGI:1919764]	-1.16154	9.87763	-5.46468	0.000287603	0.0304137	0.723911
ILMN_1219574	ENSMUSG00000061991	Hist1h2af	ENSMUSG00000061991	13	23625775	23626173	1	histone cluster 1, H2af Gene [Source:MGI (curated);Acc:MGI:2448309]	-1.06314	11.1861	-5.44782	0.00029445	0.0310101	0.700861
ILMN_1218981	ENSMUSG00000024747	Aldh1a7	ENSMUSG00000024747	19	20767443	20802052	-1	aldehyde dehydrogenase family 1, subfamily A7 Gene [Source:MGI (curated);Acc:MGI:1347050]	0.757448	8.36469	5.43315	0.00030055	0.0315112	0.680765
ILMN_2778555	ENSMUSG00000044122	Proca1	ENSMUSG00000044122	11	78006894	78019263	1	protein interacting with cyclin A1 Gene [Source:MGI (curated);Acc:MGI:1918274]	0.801333	9.73036	5.43051	0.00030166	0.0315112	0.677152
ILMN_2729008	ENSMUSG00000020781	Tsen54	ENSMUSG00000020781	11	115676038	115684416	1	tRNA splicing endonuclease 54 homolog (S. cerevisiae) Gene [Source:MGI (curated);Acc:MGI:1923515]	0.68311	8.75435	5.41435	0.000308566	0.0320347	0.654965
ILMN_2666108	ENSMUSG00000061887	Ssbp3	ENSMUSG00000061887	4	106583306	106722299	1	single-stranded DNA binding protein 3 Gene [Source:MGI (curated);Acc:MGI:1919725]	0.65028	11.414	5.41034	0.000310305	0.0320347	0.649457
ILMN_1253155	ENSMUSG00000019891	Dcbld1	ENSMUSG00000019891	10	51953425	52041184	1	discoidin, CUB and LCCL domain containing 1 Gene [Source:MGI (curated);Acc:MGI:1913936]	-0.615094	9.83235	-5.40791	0.000311364	0.0320347	0.646115
ILMN_2687745	ENSMUSG00000025509	Pnpla2	ENSMUSG00000025509	7	148641106	148645987	1	patatin-like phospholipase domain containing 2 Gene [Source:MGI Symbol;Acc:MGI:1914103]	0.842442	11.3451	5.40724	0.000311658	0.0320347	0.64519
ILMN_2702374	ENSMUSG00000046442	Ppm1e	ENSMUSG00000046442	11	87040408	87172525	-1	protein phosphatase 1E (PP2C domain containing) Gene [Source:MGI (curated);Acc:MGI:2444096]	-0.453215	10.6491	-5.40372	0.000313198	0.0320647	0.640359
ILMN_1222734	ENSMUSG00000053279	Aldh1a1	ENSMUSG00000053279	19	20676451	20717952	1	aldehyde dehydrogenase family 1, subfamily A1 Gene [Source:MGI (curated);Acc:MGI:1353450]	0.521199	8.19249	5.3946	0.000317232	0.0322684	0.627808
ILMN_2703079	ENSMUSG00000032394	Igdcc3	ENSMUSG00000032394	9	64988961	65033664	1	immunoglobulin superfamily, DCC subclass, member 3 Gene [Source:MGI Symbol;Acc:MGI:1202390]	0.949193	9.66554	5.39356	0.000317699	0.0322684	0.626368
ILMN_1241383	ENSMUSG00000019124	Scrn1	ENSMUSG00000019124	6	54455884	54516483	-1	secernin 1 Gene [Source:MGI (curated);Acc:MGI:1917188]	-0.984571	10.292	-5.37702	0.000325168	0.0327956	0.603578
ILMN_2735157	ENSMUSG00000024991	Eif3a	ENSMUSG00000024991	19	60837025	60866546	-1	eukaryotic translation initiation factor 3, subunit A Gene [Source:MGI Symbol;Acc:MGI:95301]	-0.49456	11.2563	-5.3727	0.000327151	0.0327956	0.597615
ILMN_2840313	ENSMUSG00000034689	4921530L21Rik	ENSMUSG00000034689	14	96280485	96281994	1	RIKEN cDNA 4921530L21 gene Gene [Source:MGI Symbol;Acc:MGI:1913982]	-0.71173	7.5861	-5.37014	0.000328332	0.0327956	0.594081
ILMN_1227579	NA	NA	NA	NA	NA	NA	NA	NA	0.948034	12.3984	5.36938	0.000328684	0.0327956	0.59303
ILMN_2498479	ENSMUSG00000040785	Ttc3	ENSMUSG00000040785	16	94592225	94690829	1	tetratricopeptide repeat domain 3 Gene [Source:MGI (curated);Acc:MGI:1276539]	-0.60141	14.3524	-5.36812	0.00032927	0.0327956	0.591281
ILMN_2764301	ENSMUSG00000029575	Mmab	ENSMUSG00000029575	5	114881043	114894068	-1	methylmalonic aciduria (cobalamin deficiency) type B homolog (human) Gene [Source:MGI (curated);Acc:MGI:1924947]	-0.424315	10.1958	-5.3649	0.000330766	0.0328174	0.586833
ILMN_2708297	ENSMUSG00000024012	Mtch1	ENSMUSG00000024012	17	29469017	29484849	-1	mitochondrial carrier homolog 1 (C. elegans) Gene [Source:MGI (curated);Acc:MGI:1929261]	-0.792954	11.6386	-5.35898	0.000333536	0.0329649	0.578652
ILMN_2734252	ENSMUSG00000031209	Heph	ENSMUSG00000031209	X	93650698	93769824	1	hephaestin Gene [Source:MGI (curated);Acc:MGI:1332240]	0.996825	9.98375	5.355	0.000335412	0.032974	0.573149
ILMN_2974506	NA	NA	NA	NA	NA	NA	NA	NA	0.71407	10.359	5.35335	0.000336194	0.032974	0.570865
ILMN_2679711	ENSMUSG00000016637	Rabl4	ENSMUSG00000016637	15	77989895	78004538	-1	intraflagellar transport 27 homolog (Chlamydomonas) Gene [Source:MGI Symbol;Acc:MGI:1914292]	0.938864	12.2015	5.34371	0.000340796	0.0332982	0.557526
ILMN_1220498	ENSMUSG00000032648	Pygm	ENSMUSG00000032648	19	6384399	6398459	1	muscle glycogen phosphorylase Gene [Source:MGI (curated);Acc:MGI:97830]	0.93754	8.58228	5.33699	0.000344044	0.0334883	0.548216
ILMN_2963792	ENSMUSG00000053286	1190005F20Rik	ENSMUSG00000053286	1	153275778	153305289	1	RIKEN cDNA 1190005F20 gene Gene [Source:MGI Symbol;Acc:MGI:1916185]	0.488584	9.94651	5.33242	0.000346271	0.0335522	0.541884
ILMN_2623526	ENSMUSG00000022346	Myc	ENSMUSG00000022346	15	61816946	61821929	1	myelocytomatosis oncogene Gene [Source:MGI (curated);Acc:MGI:97250]	-0.465999	7.76138	-5.32791	0.000348485	0.0335522	0.535629
ILMN_1218264	ENSMUSG00000024924	Vldlr	ENSMUSG00000024924	19	27292074	27324109	1	very low density lipoprotein receptor Gene [Source:MGI Symbol;Acc:MGI:98935]	-0.740636	12.042	-5.32764	0.000348618	0.0335522	0.535255
ILMN_3162394	ENSMUSG00000017843	Ppp2r5c	ENSMUSG00000017843	12	111685518	111821271	1	protein phosphatase 2, regulatory subunit B (B56), gamma isoform Gene [Source:MGI Symbol;Acc:MGI:1349475]	-0.392135	7.84891	-5.32022	0.000352297	0.0337798	0.52495
ILMN_2878430	NA	Rpl30	NA	NA	NA	NA	NA	NA	-0.567804	11.5742	-5.31725	0.000353779	0.0337957	0.520831
ILMN_2617162	ENSMUSG00000047945	Marcksl1	ENSMUSG00000047945	4	129190825	129193229	1	MARCKS-like 1 Gene [Source:MGI (curated);Acc:MGI:97143]	-0.963617	9.41852	-5.30945	0.00035771	0.0340447	0.509983
ILMN_3125113	ENSMUSG00000047216	Cdh19	ENSMUSG00000047216	1	112785772	112873949	-1	cadherin 19, type 2 Gene [Source:MGI Symbol;Acc:MGI:3588198]	0.936249	7.5446	5.30424	0.000360358	0.0341702	0.502742
ILMN_1221611	ENSMUSG00000017781	Pitpna	ENSMUSG00000017781	11	75401599	75442306	1	phosphatidylinositol transfer protein, alpha Gene [Source:MGI (curated);Acc:MGI:99887]	-0.533184	11.4243	-5.30057	0.000362236	0.034222	0.497637
ILMN_2695047	ENSMUSG00000036833	Pnpla7	ENSMUSG00000036833	2	24831553	24909577	1	patatin-like phospholipase domain containing 7 Gene [Source:MGI (curated);Acc:MGI:2385325]	1.20927	9.83677	5.29709	0.000364032	0.0342657	0.49278
ILMN_2728539	ENSMUSG00000032705	Exd2	ENSMUSG00000032705	12	81564225	81599104	1	exonuclease 3'-5' domain containing 2 Gene [Source:MGI Symbol;Acc:MGI:1922485]	0.454088	11.454	5.28911	0.000368175	0.0345292	0.48167
ILMN_2874399	ENSMUSG00000062393	Dgkk	ENSMUSG00000062393	X	6356426	6525489	1	diacylglycerol kinase kappa Gene [Source:MGI (curated);Acc:MGI:3580254]	-0.542979	7.56489	-5.28651	0.000369535	0.0345307	0.478048
ILMN_2886896	NA	NA	NA	NA	NA	NA	NA	NA	0.516712	8.74229	5.27881	0.000373601	0.0347601	0.467301
ILMN_2632489	ENSMUSG00000047409	Ctdspl	ENSMUSG00000047409	9	118835654	118949947	1	CTD (carboxy-terminal domain, RNA polymerase II, polypeptide A) small phosphatase-like Gene [Source:MGI Symbol;Acc:MGI:1916524]	0.570718	9.78104	5.27633	0.000374916	0.0347601	0.463852
ILMN_3078306	ENSMUSG00000048796	Cyb561d1	ENSMUSG00000048796	3	107998605	108004130	-1	cytochrome b-561 domain containing 1 Gene [Source:MGI (curated);Acc:MGI:1919273]	0.810693	9.03902	5.27335	0.00037651	0.0347601	0.459684
ILMN_2453086	ENSMUSG00000000811	Txnrd3	ENSMUSG00000000811	6	89593982	89625523	1	thioredoxin reductase 3 Gene [Source:MGI (curated);Acc:MGI:2386711]	-0.538798	9.08894	-5.27168	0.000377401	0.0347601	0.457362
ILMN_2498478	ENSMUSG00000040785	Ttc3	ENSMUSG00000040785	16	94592225	94690829	1	tetratricopeptide repeat domain 3 Gene [Source:MGI (curated);Acc:MGI:1276539]	-0.569665	14.2068	-5.25847	0.000384563	0.0352932	0.438897
ILMN_2454195	ENSMUSG00000010057	Tusc4	ENSMUSG00000010057	9	107444580	107448034	1	nitrogen permease regulator-like 2 (S. cerevisiae) Gene [Source:MGI Symbol;Acc:MGI:1914482]	0.613951	11.3572	5.25578	0.000386037	0.0353025	0.435137
ILMN_3058975	NA	NA	NA	NA	NA	NA	NA	NA	0.565842	8.53425	5.24685	0.000390983	0.035628	0.422629
ILMN_2826157	ENSMUSG00000028899	Taf12	ENSMUSG00000028899	4	131830290	131851681	1	TAF12 RNA polymerase II, TATA box binding protein (TBP)-associated factor Gene [Source:MGI (curated);Acc:MGI:1913714]	-0.845936	8.5851	-5.23131	0.000399744	0.0362345	0.400854
ILMN_2996561	ENSMUSG00000028173	Gpr177	ENSMUSG00000028173	3	159502701	159598797	1	wntless homolog (Drosophila) Gene [Source:MGI Symbol;Acc:MGI:1915401]	1.00644	9.98604	5.22786	0.000401716	0.0362345	0.396017
ILMN_3096933	ENSMUSG00000000934	Top1mt	ENSMUSG00000000934	15	75487465	75509230	-1	DNA topoisomerase 1, mitochondrial Gene [Source:MGI (curated);Acc:MGI:1920210]	-0.354151	9.60054	-5.22736	0.000402004	0.0362345	0.395314
ILMN_1216322	ENSMUSG00000027875	Hmgcs2	ENSMUSG00000027875	3	98084358	98114661	1	3-hydroxy-3-methylglutaryl-Coenzyme A synthase 2 Gene [Source:MGI (curated);Acc:MGI:101939]	0.930039	11.4871	5.22514	0.00040328	0.0362345	0.3922
ILMN_1223848	ENSMUSG00000038013	Wipf2	ENSMUSG00000038013	11	98724952	98766354	1	WAS/WASL interacting protein family, member 2 Gene [Source:MGI (curated);Acc:MGI:1924462]	0.463913	10.3592	5.21704	0.000407975	0.0365287	0.380822
ILMN_2603450	ENSMUSG00000049612	Omg	ENSMUSG00000049612	11	79314484	79317531	-1	oligodendrocyte myelin glycoprotein Gene [Source:MGI (curated);Acc:MGI:106586]	1.12829	12.6877	5.20642	0.00041422	0.0369591	0.365891
ILMN_3102643	NA	NA	NA	NA	NA	NA	NA	NA	-0.74772	9.9269	-5.20278	0.000416384	0.0370236	0.360769
ILMN_2755492	ENSMUSG00000029672	Fam3c	ENSMUSG00000029672	6	22257891	22306130	-1	family with sequence similarity 3, member C Gene [Source:MGI Symbol;Acc:MGI:107892]	-0.540435	12.5319	-5.19872	0.000418809	0.0371108	0.355059
ILMN_1230423	ENSMUSG00000040711	Sh3pxd2b	ENSMUSG00000040711	11	32247820	32328173	1	SH3 and PX domains 2B Gene [Source:MGI (curated);Acc:MGI:2442062]	-0.587659	11.0777	-5.18403	0.000427723	0.0377704	0.334352
ILMN_3062267	ENSMUSG00000072949	Acot1	ENSMUSG00000072949	12	85350448	85358621	1	acyl-CoA thioesterase 1 Gene [Source:MGI Symbol;Acc:MGI:1349396]	-1.14345	11.8278	-5.17937	0.000430588	0.0378932	0.327787
ILMN_2592321	ENSMUSG00000031841	Cdh13	ENSMUSG00000031841	8	120807633	121848821	1	cadherin 13 Gene [Source:MGI (curated);Acc:MGI:99551]	-0.771455	9.93644	-5.16467	0.000439777	0.0385172	0.30702
ILMN_2825562	ENSMUSG00000027015	Cybrd1	ENSMUSG00000027015	2	70955980	70980983	1	cytochrome b reductase 1 Gene [Source:MGI (curated);Acc:MGI:2654575]	-0.748617	8.25978	-5.16325	0.000440677	0.0385172	0.30501
ILMN_1228913	NA	NA	NA	NA	NA	NA	NA	NA	0.399762	8.43147	5.14587	0.000451832	0.0393584	0.28042
ILMN_2653927	ENSMUSG00000029674	Limk1	ENSMUSG00000029674	5	135131909	135164460	-1	LIM-domain containing, protein kinase Gene [Source:MGI (curated);Acc:MGI:104572]	-0.623142	10.3438	-5.12559	0.000465228	0.0403883	0.251675
ILMN_2662825	NA	NA	NA	NA	NA	NA	NA	NA	-0.63086	11.3254	-5.1126	0.000474038	0.0410147	0.233213
ILMN_1247592	NA	NA	NA	NA	NA	NA	NA	NA	-0.699437	9.0834	-5.09848	0.000483808	0.0417195	0.213134
ILMN_1253304	ENSMUSG00000027500	Stmn2	ENSMUSG00000027500	3	8509521	8561604	1	stathmin-like 2 Gene [Source:MGI Symbol;Acc:MGI:98241]	-1.72811	10.5712	-5.09404	0.000486929	0.0418483	0.206805
ILMN_2992232	ENSMUSG00000005373	Mlxipl	ENSMUSG00000005373	5	135582761	135614254	1	MLX interacting protein-like Gene [Source:MGI (curated);Acc:MGI:1927999]	0.749489	8.93073	5.08777	0.000491368	0.0420889	0.197873
ILMN_2661299	ENSMUSG00000018217	Pmp22	ENSMUSG00000018217	11	62942484	62973049	1	peripheral myelin protein 22 Gene [Source:MGI (curated);Acc:MGI:97631]	0.926439	9.04086	5.08377	0.000494219	0.0421926	0.192176
ILMN_2662191	ENSMUSG00000022562	Oplah	ENSMUSG00000022562	15	76127033	76137675	-1	5-oxoprolinase (ATP-hydrolysing) Gene [Source:MGI Symbol;Acc:MGI:1922725]	0.759483	10.4679	5.07354	0.000501602	0.042568	0.177578
ILMN_1233545	ENSMUSG00000024063	Lbh	ENSMUSG00000024063	17	73267645	73291282	1	limb-bud and heart Gene [Source:MGI (curated);Acc:MGI:1925139]	-0.632417	10.548	-5.07309	0.00050193	0.042568	0.176935
ILMN_2648548	NA	NA	NA	NA	NA	NA	NA	NA	-0.744207	9.33373	-5.06721	0.000506234	0.0427918	0.168527
ILMN_2634283	ENSMUSG00000061887	Ssbp3	ENSMUSG00000061887	4	106583306	106722299	1	single-stranded DNA binding protein 3 Gene [Source:MGI (curated);Acc:MGI:1919725]	0.638103	9.13214	5.0605	0.000511183	0.0430684	0.158948
ILMN_1232107	ENSMUSG00000042750	Bex2	ENSMUSG00000042750	X	132601103	132602775	-1	brain expressed X-linked 2 Gene [Source:MGI (curated);Acc:MGI:1338017]	-0.802195	12.3904	-5.05746	0.000513446	0.0431177	0.154599
ILMN_2686721	NA	NA	NA	NA	NA	NA	NA	NA	0.880762	9.64194	5.04816	0.000520431	0.0435619	0.141293
ILMN_1243722	ENSMUSG00000037703	RP23-100C5.8	ENSMUSG00000037703	2	130458508	130468580	-1	ProSAPiP1 protein Gene [Source:MGI (curated);Acc:MGI:2656976]	0.613859	11.2666	5.04541	0.000522519	0.0435947	0.137349
ILMN_2626453	ENSMUSG00000074264	Amy1	ENSMUSG00000074264	3	113258871	113280748	-1	amylase 1, salivary Gene [Source:MGI (curated);Acc:MGI:88019]	0.669709	7.69316	5.04092	0.000525937	0.0437195	0.130927
ILMN_2685275	ENSMUSG00000034659	Tmem109	ENSMUSG00000034659	19	10945150	10956491	-1	transmembrane protein 109 Gene [Source:MGI (curated);Acc:MGI:1915789]	0.608101	12.3121	5.03899	0.000527417	0.0437195	0.12816
ILMN_2680054	ENSMUSG00000042834	D0H4S114	ENSMUSG00000042834	18	33596676	33623088	-1	DNA segment, human D4S114 Gene [Source:MGI Symbol;Acc:MGI:99444]	-1.39846	13.7865	-5.03546	0.000530133	0.0438033	0.1231
ILMN_1246611	ENSMUSG00000019818	Cd164	ENSMUSG00000019818	10	41239318	41250847	1	CD164 antigen Gene [Source:MGI Symbol;Acc:MGI:1859568]	0.497584	13.3669	5.02885	0.000535259	0.0439401	0.113621
ILMN_2669793	ENSMUSG00000070348	Ccnd1	ENSMUSG00000070348	7	152115836	152125774	-1	cyclin D1 Gene [Source:MGI (curated);Acc:MGI:88313]	-1.50369	10.9293	-5.02485	0.000538394	0.0439401	0.107868
ILMN_2768972	ENSMUSG00000021750	Fam107a	ENSMUSG00000021750	14	9128788	9150537	-1	family with sequence similarity 107, member A Gene [Source:MGI (curated);Acc:MGI:3041256]	1.21674	13.7344	5.02417	0.000538921	0.0439401	0.106906
ILMN_3005873	ENSMUSG00000068747	Sort1	ENSMUSG00000068747	3	108087009	108164429	1	sortilin 1 Gene [Source:MGI (curated);Acc:MGI:1338015]	0.638105	13.6298	5.02257	0.000540179	0.0439401	0.104608
ILMN_1218482	NA	NA	NA	NA	NA	NA	NA	NA	0.447237	10.7944	5.01894	0.00054305	0.0439401	0.0993871
ILMN_2734712	ENSMUSG00000063275	Ptpla	ENSMUSG00000063275	2	13897190	13977650	-1	protein tyrosine phosphatase-like (proline instead of catalytic arginine), member a Gene [Source:MGI (curated);Acc:MGI:1353592]	-0.748028	12.5179	-5.017	0.000544583	0.0439401	0.0966094
ILMN_1254551	ENSMUSG00000021133	4933426M11Rik	ENSMUSG00000021133	12	81891546	81981819	1	RIKEN cDNA 4933426M11 gene Gene [Source:MGI Symbol;Acc:MGI:2444661]	0.406928	11.0172	5.01629	0.000545147	0.0439401	0.0955896
ILMN_2751486	ENSMUSG00000015476	Prrt1	ENSMUSG00000015476	17	34766505	34770071	1	proline-rich transmembrane protein 1 Gene [Source:MGI (curated);Acc:MGI:1932118]	0.513571	7.40634	5.01589	0.000545469	0.0439401	0.0950085
ILMN_1237572	ENSMUSG00000068522	Aard	ENSMUSG00000068522	15	51871653	51877267	1	alanine and arginine rich domain containing protein Gene [Source:MGI Symbol;Acc:MGI:2181621]	-1.00377	10.2894	-5.00787	0.000551886	0.0443182	0.0834845
ILMN_1222607	ENSMUSG00000031242	Chmp1b	ENSMUSG00000031242	X	104978090	105011673	-1	RIKEN cDNA 2610002M06 gene Gene [Source:MGI Symbol;Acc:MGI:1914278]	0.486683	11.7949	5.00061	0.000557769	0.0446511	0.0730376
ILMN_2645816	ENSMUSG00000027408	Cpxm1	ENSMUSG00000027408	2	130216511	130223310	-1	carboxypeptidase X 1 (M14 family) Gene [Source:MGI (curated);Acc:MGI:1934569]	-1.03565	10.4211	-4.99434	0.000562901	0.0449219	0.0640137
ILMN_2591777	ENSMUSG00000018171	Tmem49	ENSMUSG00000018171	11	86397367	86497338	-1	transmembrane protein 49 Gene [Source:MGI (curated);Acc:MGI:1923159]	0.434677	7.87217	4.98945	0.00056694	0.0449941	0.0569676
ILMN_1236574	ENSMUSG00000029177	Cenpa	ENSMUSG00000029177	5	30969150	30977200	1	centromere protein A Gene [Source:MGI (curated);Acc:MGI:88375]	-1.40156	10.6265	-4.98901	0.000567306	0.0449941	0.0563307
ILMN_2515601	ENSMUSG00000024924	Vldlr	ENSMUSG00000024924	19	27292074	27324109	1	very low density lipoprotein receptor Gene [Source:MGI Symbol;Acc:MGI:98935]	-0.729029	12.0683	-4.98362	0.000571797	0.0452107	0.0485609
ILMN_1235982	ENSMUSG00000018565	Rai12	ENSMUSG00000018565	11	69781724	69796019	-1	retinoic acid induced 12 Gene [Source:MGI (curated);Acc:MGI:1859017]	-0.357601	12.5633	-4.97615	0.000578084	0.0455676	0.0377834
ILMN_3041011	ENSMUSG00000075415	Fnbp1	ENSMUSG00000075415	2	30881726	30997528	-1	formin binding protein 1 Gene [Source:MGI (curated);Acc:MGI:109606]	0.624387	9.55563	4.96948	0.000583754	0.0457965	0.0281634
ILMN_1218424	ENSMUSG00000041769	Ppp2r2d	ENSMUSG00000041769	7	146037762	146074740	1	protein phosphatase 2, regulatory subunit B, delta isoform Gene [Source:MGI (curated);Acc:MGI:1289252]	-0.337722	11.4826	-4.96653	0.000586286	0.0457965	0.023897
ILMN_1216539	ENSMUSG00000030004	Nat8	ENSMUSG00000030004	6	85780382	85782076	-1	N-acetyltransferase 8 (GCN5-related, putative) Gene [Source:MGI (curated);Acc:MGI:1915646]	1.19927	9.88606	4.96162	0.00059052	0.0457965	0.0168048
ILMN_2722996	ENSMUSG00000037902	Sirpa	ENSMUSG00000037902	2	129418571	129457964	1	signal-regulatory protein alpha Gene [Source:MGI (curated);Acc:MGI:108563]	0.435782	14.3701	4.9616	0.000590532	0.0457965	0.0167845
ILMN_2728538	ENSMUSG00000032705	Exd2	ENSMUSG00000032705	12	81564225	81599104	1	exonuclease 3'-5' domain containing 2 Gene [Source:MGI Symbol;Acc:MGI:1922485]	0.456251	11.3829	4.95971	0.000592175	0.0457965	0.0140468
ILMN_2731454	NA	NA	NA	NA	NA	NA	NA	NA	-0.694137	9.60841	-4.95826	0.000593436	0.0457965	0.0119499
ILMN_3088934	ENSMUSG00000076437	2700094K13Rik	ENSMUSG00000076437	2	84509375	84510927	-1	RIKEN cDNA 2700094K13 gene Gene [Source:MGI Symbol;Acc:MGI:1919907]	-1.00444	12.5664	-4.95823	0.000593463	0.0457965	0.0119042
ILMN_3143920	ENSMUSG00000048960	Prex2	ENSMUSG00000048960	1	10983546	11288582	1	phosphatidylinositol-3,4,5-trisphosphate-dependent Rac exchange factor 2 Gene [Source:MGI Symbol;Acc:MGI:1923385]	0.738173	8.02066	4.9445	0.000605541	0.0465089	-0.0079582
ILMN_2965903	ENSMUSG00000027360	Hdc	ENSMUSG00000027360	2	126419403	126445035	-1	histidine decarboxylase Gene [Source:MGI (curated);Acc:MGI:96062]	0.942427	10.1585	4.94363	0.000606315	0.0465089	-0.00921695
ILMN_3162564	NA	NA	NA	NA	NA	NA	NA	NA	0.773927	8.903	4.93778	0.000611552	0.0466498	-0.0176964
ILMN_3007862	ENSMUSG00000042073	Abhd14b	ENSMUSG00000042073	9	106350992	106355246	1	abhydrolase domain containing 14b Gene [Source:MGI Symbol;Acc:MGI:1923741]	1.63365	11.18	4.93752	0.000611783	0.0466498	-0.0180686
ILMN_3144289	ENSMUSG00000021277	Traf3	ENSMUSG00000021277	12	112404581	112505364	1	TNF receptor-associated factor 3 Gene [Source:MGI (curated);Acc:MGI:108041]	-0.655382	12.3596	-4.93244	0.000616366	0.0468602	-0.0254263
ILMN_3126646	ENSMUSG00000034813	Grip1	ENSMUSG00000034813	10	118891090	119524317	1	glutamate receptor interacting protein 1 Gene [Source:MGI (curated);Acc:MGI:1921303]	-0.891216	10.2091	-4.92935	0.000619178	0.0469351	-0.0299145
ILMN_2734755	ENSMUSG00000031274	Col4a5	ENSMUSG00000031274	X	137909928	138123777	1	collagen, type IV, alpha 5 Gene [Source:MGI (curated);Acc:MGI:88456]	-0.952957	9.68871	-4.9228	0.000625173	0.0471194	-0.0394162
[truncated: 17 more rows]

## Sheet: p21_v_p4_0.05
ID	EnsemblID	symbol	ensembl_gene_id	chromosome_name	start_position	end_position	strand	description	logFC	AveExpr	t	P.Value	adj.P.Val	B
[truncated: 2,732 more rows]

[truncated: 1 more sheets: Key]
