# Supplementary material for: The Neurogenic Potential of Astrocytes Is Regulated by Inflammatory Signals
Source: Mol Neurobiol. 2015 Jul 4;53(6):3724–39. doi: 10.1007/s12035-015-9296-x (PMC4937102; doi:10.1007/s12035-015-9296-x)
Supplement: Supplementary file 11 — (XLS 967 kb) [file 12035_2015_9296_MOESM11_ESM.xls]

## Sheet: p10_v_p4_FUNCTION
Category	Functions Annotation	p-Value	Predicted Activation State	Activation z-score	Molecules	# Molecules
Cell Cycle	G2/M phase of fibroblasts	2.97e-05			EP400,Hmgn1,MYBL2,PTPN11,SRSF2	5
Connective Tissue Development and Function	G2/M phase of fibroblasts	2.97e-05			EP400,Hmgn1,MYBL2,PTPN11,SRSF2	5
Cellular Assembly and Organization	growth of axons	5.15e-05		-0.279	Aldh1a7,APBB1,EPHB2,EXT1,FEZ1,FZR1,ITGB1,KIAA1279,KLF7,MAG,MAPT,NCAM1,NEFM,NES,NFATC4,Nrg1,NRN1,OMG,PTEN,PTPRS,RIMS3,RNF6,SEMA3A,SLIT2,SMN1/SMN2,VIM	26
Nervous System Development and Function	growth of axons	5.15e-05		-0.279	Aldh1a7,APBB1,EPHB2,EXT1,FEZ1,FZR1,ITGB1,KIAA1279,KLF7,MAG,MAPT,NCAM1,NEFM,NES,NFATC4,Nrg1,NRN1,OMG,PTEN,PTPRS,RIMS3,RNF6,SEMA3A,SLIT2,SMN1/SMN2,VIM	26
Hereditary Disorder	primary ciliary dyskinesia	8.13e-05			CCDC114,CCDC39,CCDC40,DNAAF1,DNAAF3,DNAI1,RSPH9	7
Respiratory Disease	primary ciliary dyskinesia	8.13e-05			CCDC114,CCDC39,CCDC40,DNAAF1,DNAAF3,DNAI1,RSPH9	7
Cellular Assembly and Organization	binding of chromosome components	9.33e-05		-0.790	CDC6,CDC7,CDT1,DNMT1,FZR1,HIST2H2BE (includes others),HMGN2,LRWD1,NUP62,PRMT1,RB1,SETDB1,UHRF1	13
Cellular Assembly and Organization	growth of plasma membrane projections	0.000122		-0.952	Aldh1a7,APBB1,BMP7,CD9,CDK2,CSNK1E,DPYSL3,EFNB1,EFNB2,EGFR,ELMO2,EPHB2,EPN1,EXT1,FAM107A,FAS,FEZ1,FGF1,FKBP5,FZR1,GAB1,GNAQ,ICAM5,IGSF9,ITGB1,JUN,KIAA1279,KIF3A,KLF7,MAG,MAPK9,MAPT,MARCKS,NCAM1,NCDN,NDN,NEFM,NES,NFATC4,NRCAM,Nrg1,NRN1,OMG,PIP5K1A,PPP2R2D,PPP2R5B,PTEN,PTPN11,PTPRS,RIMS3,RND2,RNF6,S100B,SEMA3A,SLIT2,SMN1/SMN2,SRF,STAT3,SYNGR1,TARDBP,TIMP1,TNFRSF19,TUBA1A,VCAN,VIM,VLDLR	66
Organismal Injury and Abnormalities	Cytosis	0.000128		-0.404	ABR,ADD3,ADK,ALDH5A1,ARSA,CASP1,CDKN1B,CLN3,CTSF,CXCR4,DNAI1,EGLN1,EGLN3,EPAS1,EPB49,GJB6,IDE,IRAK2,ITM2B,JAK2,KCNMA1,LIG1,MAOB,MAPT,MT1H,NPAS4,NPRL3,PDE4D,PLP1,RRM1,S100B,SLC29A3,SMAD3,SMPD1,SPARCL1,SRSF2,STAT3,STAT5A,TARDBP,TUBA1A,TUBA4A,TUBE1	42
Cancer	mammary tumor	0.000129		-1.259	ABAT,ACADVL,ADAMTS18,ADCY2,ADK,ALDH1A1,ALYREF,APLP1,ATP2B2,ATP5A1,BCL2L2,BEX2,BIRC5,BMP7,BRCA2,BRIP1,CASP2,CCDC85A,CDC20,CDC6,CDH4,CDK2,CDKN1B,CDT1,CENPA,CEP164,CHEK2,COL4A4,CRMP1,CRYAB,CXCL14,CXCR4,DBF4,DNALI1,EGFR,EGLN1,EGR4,EIF3A,ELF5,ENO1,EPHX2,EPS8,ESRRA,FABP7,FAM49B,FAS,FBXW7,FERMT2,FGF1,FHL1,FLNA,FOXO1,FZR1,GAPDH,GPR156,GRIN2C,GSTM3,GSTO1,H19,H3F3A/H3F3B,HBEGF,HIBADH,HIST2H2BE (includes ot…	141
Embryonic Development	eye development	0.000139		-0.914	AES,ALDH1A1,ANGPTL4,Ank2,APAF1,ASCL1,ATP1B2,BBS4,BMP7,CDK2,CDKN1B,CDO1,CLN3,COL2A1,COL5A1,CRYAB,CXCL14,CYP1B1,EGFR,EGLN3,ELOVL4,EPAS1,EPHB1,EPHB2,FGF1,FST,FYCO1,GPX4,H19,HES6,HHIP,HS2ST1,LCK,MAPK9,MAPT,MARCKS,MARCKSL1,MEIS2,MERTK,MFN2,MT1H,NCAM1,NRCAM,OGN,OTX2,PHC1,PTPRS,PYGO2,RB1,RBL1,ROM1,SCD,SEMA6A,SIRT6,SLC4A3,STAT3,SV2B,THY1,TLE1,TP63,TRAF6,TWSG1,UNC119,VAX1,VLDLR	65
Organ Development	eye development	0.000139		-0.914	AES,ALDH1A1,ANGPTL4,Ank2,APAF1,ASCL1,ATP1B2,BBS4,BMP7,CDK2,CDKN1B,CDO1,CLN3,COL2A1,COL5A1,CRYAB,CXCL14,CYP1B1,EGFR,EGLN3,ELOVL4,EPAS1,EPHB1,EPHB2,FGF1,FST,FYCO1,GPX4,H19,HES6,HHIP,HS2ST1,LCK,MAPK9,MAPT,MARCKS,MARCKSL1,MEIS2,MERTK,MFN2,MT1H,NCAM1,NRCAM,OGN,OTX2,PHC1,PTPRS,PYGO2,RB1,RBL1,ROM1,SCD,SEMA6A,SIRT6,SLC4A3,STAT3,SV2B,THY1,TLE1,TP63,TRAF6,TWSG1,UNC119,VAX1,VLDLR	65
Organismal Development	eye development	0.000139		-0.914	AES,ALDH1A1,ANGPTL4,Ank2,APAF1,ASCL1,ATP1B2,BBS4,BMP7,CDK2,CDKN1B,CDO1,CLN3,COL2A1,COL5A1,CRYAB,CXCL14,CYP1B1,EGFR,EGLN3,ELOVL4,EPAS1,EPHB1,EPHB2,FGF1,FST,FYCO1,GPX4,H19,HES6,HHIP,HS2ST1,LCK,MAPK9,MAPT,MARCKS,MARCKSL1,MEIS2,MERTK,MFN2,MT1H,NCAM1,NRCAM,OGN,OTX2,PHC1,PTPRS,PYGO2,RB1,RBL1,ROM1,SCD,SEMA6A,SIRT6,SLC4A3,STAT3,SV2B,THY1,TLE1,TP63,TRAF6,TWSG1,UNC119,VAX1,VLDLR	65
Tissue Development	eye development	0.000139		-0.914	AES,ALDH1A1,ANGPTL4,Ank2,APAF1,ASCL1,ATP1B2,BBS4,BMP7,CDK2,CDKN1B,CDO1,CLN3,COL2A1,COL5A1,CRYAB,CXCL14,CYP1B1,EGFR,EGLN3,ELOVL4,EPAS1,EPHB1,EPHB2,FGF1,FST,FYCO1,GPX4,H19,HES6,HHIP,HS2ST1,LCK,MAPK9,MAPT,MARCKS,MARCKSL1,MEIS2,MERTK,MFN2,MT1H,NCAM1,NRCAM,OGN,OTX2,PHC1,PTPRS,PYGO2,RB1,RBL1,ROM1,SCD,SEMA6A,SIRT6,SLC4A3,STAT3,SV2B,THY1,TLE1,TP63,TRAF6,TWSG1,UNC119,VAX1,VLDLR	65
Visual System Development and Function	eye development	0.000139		-0.914	AES,ALDH1A1,ANGPTL4,Ank2,APAF1,ASCL1,ATP1B2,BBS4,BMP7,CDK2,CDKN1B,CDO1,CLN3,COL2A1,COL5A1,CRYAB,CXCL14,CYP1B1,EGFR,EGLN3,ELOVL4,EPAS1,EPHB1,EPHB2,FGF1,FST,FYCO1,GPX4,H19,HES6,HHIP,HS2ST1,LCK,MAPK9,MAPT,MARCKS,MARCKSL1,MEIS2,MERTK,MFN2,MT1H,NCAM1,NRCAM,OGN,OTX2,PHC1,PTPRS,PYGO2,RB1,RBL1,ROM1,SCD,SEMA6A,SIRT6,SLC4A3,STAT3,SV2B,THY1,TLE1,TP63,TRAF6,TWSG1,UNC119,VAX1,VLDLR	65
Embryonic Development	development of sensory organ	0.00014		-1.128	ABR,AES,ALDH1A1,ANGPTL4,Ank2,APAF1,ASCL1,ATP1B2,ATP2B2,BBS4,BMP7,CDK2,CDKN1B,CDO1,CELSR1,CLN3,COL2A1,COL5A1,CRYAB,CXCL14,CYP1B1,DLL1,EGFR,EGLN3,ELOVL4,EPAS1,EPHB1,EPHB2,FGF1,FST,FYCO1,GJB6,GPX4,H19,HES6,HHIP,HS2ST1,INSIG2,LCK,MAPK9,MAPT,MARCKS,MARCKSL1,MEIS2,MERTK,MFN2,MT1H,NCAM1,NES,NR4A3,NRCAM,OGN,OSR2,OTX2,PHC1,PTPN11,PTPRS,PYGO2,RB1,RBL1,ROM1,ROR2,SCD,SEMA6A,SIRT6,SLC4A3,STAT3,SV2B,THY1,TLE1,…	78
Organ Development	development of sensory organ	0.00014		-1.128	ABR,AES,ALDH1A1,ANGPTL4,Ank2,APAF1,ASCL1,ATP1B2,ATP2B2,BBS4,BMP7,CDK2,CDKN1B,CDO1,CELSR1,CLN3,COL2A1,COL5A1,CRYAB,CXCL14,CYP1B1,DLL1,EGFR,EGLN3,ELOVL4,EPAS1,EPHB1,EPHB2,FGF1,FST,FYCO1,GJB6,GPX4,H19,HES6,HHIP,HS2ST1,INSIG2,LCK,MAPK9,MAPT,MARCKS,MARCKSL1,MEIS2,MERTK,MFN2,MT1H,NCAM1,NES,NR4A3,NRCAM,OGN,OSR2,OTX2,PHC1,PTPN11,PTPRS,PYGO2,RB1,RBL1,ROM1,ROR2,SCD,SEMA6A,SIRT6,SLC4A3,STAT3,SV2B,THY1,TLE1,…	78
Organismal Development	development of sensory organ	0.00014		-1.128	ABR,AES,ALDH1A1,ANGPTL4,Ank2,APAF1,ASCL1,ATP1B2,ATP2B2,BBS4,BMP7,CDK2,CDKN1B,CDO1,CELSR1,CLN3,COL2A1,COL5A1,CRYAB,CXCL14,CYP1B1,DLL1,EGFR,EGLN3,ELOVL4,EPAS1,EPHB1,EPHB2,FGF1,FST,FYCO1,GJB6,GPX4,H19,HES6,HHIP,HS2ST1,INSIG2,LCK,MAPK9,MAPT,MARCKS,MARCKSL1,MEIS2,MERTK,MFN2,MT1H,NCAM1,NES,NR4A3,NRCAM,OGN,OSR2,OTX2,PHC1,PTPN11,PTPRS,PYGO2,RB1,RBL1,ROM1,ROR2,SCD,SEMA6A,SIRT6,SLC4A3,STAT3,SV2B,THY1,TLE1,…	78
Tissue Development	development of sensory organ	0.00014		-1.128	ABR,AES,ALDH1A1,ANGPTL4,Ank2,APAF1,ASCL1,ATP1B2,ATP2B2,BBS4,BMP7,CDK2,CDKN1B,CDO1,CELSR1,CLN3,COL2A1,COL5A1,CRYAB,CXCL14,CYP1B1,DLL1,EGFR,EGLN3,ELOVL4,EPAS1,EPHB1,EPHB2,FGF1,FST,FYCO1,GJB6,GPX4,H19,HES6,HHIP,HS2ST1,INSIG2,LCK,MAPK9,MAPT,MARCKS,MARCKSL1,MEIS2,MERTK,MFN2,MT1H,NCAM1,NES,NR4A3,NRCAM,OGN,OSR2,OTX2,PHC1,PTPN11,PTPRS,PYGO2,RB1,RBL1,ROM1,ROR2,SCD,SEMA6A,SIRT6,SLC4A3,STAT3,SV2B,THY1,TLE1,…	78
Cancer	bladder cancer	0.000161			APAF1,BCL2L2,BIRC5,BRCA2,CALCA,CASP2,EGFR,FAS,FOXO1,GSTT1,JUN,KDM2B,MBP,NAT2,NEDD4,POLE,PSIP1,PTEN,RB1,RRM1,STAT3,TIMP1	22
Renal and Urological Disease	bladder cancer	0.000161			APAF1,BCL2L2,BIRC5,BRCA2,CALCA,CASP2,EGFR,FAS,FOXO1,GSTT1,JUN,KDM2B,MBP,NAT2,NEDD4,POLE,PSIP1,PTEN,RB1,RRM1,STAT3,TIMP1	22
Cellular Assembly and Organization	growth of neurites	0.000167		-1.065	Aldh1a7,APBB1,BMP7,CD9,CDK2,CSNK1E,DPYSL3,EFNB1,EFNB2,EGFR,ELMO2,EPHB2,EPN1,EXT1,FAM107A,FAS,FEZ1,FGF1,FKBP5,FZR1,GAB1,GNAQ,ICAM5,IGSF9,ITGB1,JUN,KIAA1279,KIF3A,KLF7,MAG,MAPK9,MAPT,MARCKS,NCAM1,NCDN,NDN,NEFM,NES,NFATC4,NRCAM,Nrg1,NRN1,OMG,PIP5K1A,PPP2R2D,PPP2R5B,PTEN,PTPN11,PTPRS,RIMS3,RND2,RNF6,S100B,SEMA3A,SLIT2,SMN1/SMN2,SRF,STAT3,SYNGR1,TARDBP,TNFRSF19,TUBA1A,VCAN,VIM,VLDLR	65
Nervous System Development and Function	growth of neurites	0.000167		-1.065	Aldh1a7,APBB1,BMP7,CD9,CDK2,CSNK1E,DPYSL3,EFNB1,EFNB2,EGFR,ELMO2,EPHB2,EPN1,EXT1,FAM107A,FAS,FEZ1,FGF1,FKBP5,FZR1,GAB1,GNAQ,ICAM5,IGSF9,ITGB1,JUN,KIAA1279,KIF3A,KLF7,MAG,MAPK9,MAPT,MARCKS,NCAM1,NCDN,NDN,NEFM,NES,NFATC4,NRCAM,Nrg1,NRN1,OMG,PIP5K1A,PPP2R2D,PPP2R5B,PTEN,PTPN11,PTPRS,RIMS3,RND2,RNF6,S100B,SEMA3A,SLIT2,SMN1/SMN2,SRF,STAT3,SYNGR1,TARDBP,TNFRSF19,TUBA1A,VCAN,VIM,VLDLR	65
Nervous System Development and Function	abnormal morphology of cerebral cortex	0.000198			APAF1,APBB1,ATP2B2,BBS4,CDKN1B,CLN3,CXCR4,EGFR,KLF7,LMNB1,LMNB2,MARCKS,MARCKSL1,MERTK,NDE1,OTX2,SEMA3A,SMPD1,ST8SIA2,VLDLR	20
Organ Morphology	abnormal morphology of cerebral cortex	0.000198			APAF1,APBB1,ATP2B2,BBS4,CDKN1B,CLN3,CXCR4,EGFR,KLF7,LMNB1,LMNB2,MARCKS,MARCKSL1,MERTK,NDE1,OTX2,SEMA3A,SMPD1,ST8SIA2,VLDLR	20
Cellular Assembly and Organization	dendritic growth/branching	0.000227		-1.174	ATXN1,BMP7,CAMK2A,CRMP1,DBN1,DLG4,DPYSL4,EFNB1,EPHB1,EPHB2,EPS8,FAM107A,ICAM5,IGSF9,KIF3A,KLF9,MAG,MAPT,MFN1,MFN2,NEFM,NFATC4,Nrg1,NRN1,PTEN,RIMS3,RND2,SLIT2,SPTBN2	29
Nervous System Development and Function	dendritic growth/branching	0.000227		-1.174	ATXN1,BMP7,CAMK2A,CRMP1,DBN1,DLG4,DPYSL4,EFNB1,EPHB1,EPHB2,EPS8,FAM107A,ICAM5,IGSF9,KIF3A,KLF9,MAG,MAPT,MFN1,MFN2,NEFM,NFATC4,Nrg1,NRN1,PTEN,RIMS3,RND2,SLIT2,SPTBN2	29
Embryonic Development	dendritic growth/branching	0.000227		-1.174	ATXN1,BMP7,CAMK2A,CRMP1,DBN1,DLG4,DPYSL4,EFNB1,EPHB1,EPHB2,EPS8,FAM107A,ICAM5,IGSF9,KIF3A,KLF9,MAG,MAPT,MFN1,MFN2,NEFM,NFATC4,Nrg1,NRN1,PTEN,RIMS3,RND2,SLIT2,SPTBN2	29
Tissue Development	dendritic growth/branching	0.000227		-1.174	ATXN1,BMP7,CAMK2A,CRMP1,DBN1,DLG4,DPYSL4,EFNB1,EPHB1,EPHB2,EPS8,FAM107A,ICAM5,IGSF9,KIF3A,KLF9,MAG,MAPT,MFN1,MFN2,NEFM,NFATC4,Nrg1,NRN1,PTEN,RIMS3,RND2,SLIT2,SPTBN2	29
Cell Morphology	dendritic growth/branching	0.000227		-1.174	ATXN1,BMP7,CAMK2A,CRMP1,DBN1,DLG4,DPYSL4,EFNB1,EPHB1,EPHB2,EPS8,FAM107A,ICAM5,IGSF9,KIF3A,KLF9,MAG,MAPT,MFN1,MFN2,NEFM,NFATC4,Nrg1,NRN1,PTEN,RIMS3,RND2,SLIT2,SPTBN2	29
Cellular Development	dendritic growth/branching	0.000227		-1.174	ATXN1,BMP7,CAMK2A,CRMP1,DBN1,DLG4,DPYSL4,EFNB1,EPHB1,EPHB2,EPS8,FAM107A,ICAM5,IGSF9,KIF3A,KLF9,MAG,MAPT,MFN1,MFN2,NEFM,NFATC4,Nrg1,NRN1,PTEN,RIMS3,RND2,SLIT2,SPTBN2	29
Cellular Function and Maintenance	dendritic growth/branching	0.000227		-1.174	ATXN1,BMP7,CAMK2A,CRMP1,DBN1,DLG4,DPYSL4,EFNB1,EPHB1,EPHB2,EPS8,FAM107A,ICAM5,IGSF9,KIF3A,KLF9,MAG,MAPT,MFN1,MFN2,NEFM,NFATC4,Nrg1,NRN1,PTEN,RIMS3,RND2,SLIT2,SPTBN2	29
Cellular Assembly and Organization	branching of neurites	0.000236		-0.728	ATXN1,BMP7,CAMK2A,CRMP1,DBN1,DLG4,DPYSL4,EFNB1,EPHB1,EPHB2,EPS8,FAM107A,ICAM5,IGSF9,KIF3A,KLF7,KLF9,MAG,MAPT,MFN1,MFN2,NCAM1,NEFM,NFATC4,Nrg1,NRN1,PIP5K1A,PTEN,RIMS3,RND2,ROR2,RYK,S100B,SEMA3A,SLIT2,SPTBN2	36
Nervous System Development and Function	branching of neurites	0.000236		-0.728	ATXN1,BMP7,CAMK2A,CRMP1,DBN1,DLG4,DPYSL4,EFNB1,EPHB1,EPHB2,EPS8,FAM107A,ICAM5,IGSF9,KIF3A,KLF7,KLF9,MAG,MAPT,MFN1,MFN2,NCAM1,NEFM,NFATC4,Nrg1,NRN1,PIP5K1A,PTEN,RIMS3,RND2,ROR2,RYK,S100B,SEMA3A,SLIT2,SPTBN2	36
Embryonic Development	branching of neurites	0.000236		-0.728	ATXN1,BMP7,CAMK2A,CRMP1,DBN1,DLG4,DPYSL4,EFNB1,EPHB1,EPHB2,EPS8,FAM107A,ICAM5,IGSF9,KIF3A,KLF7,KLF9,MAG,MAPT,MFN1,MFN2,NCAM1,NEFM,NFATC4,Nrg1,NRN1,PIP5K1A,PTEN,RIMS3,RND2,ROR2,RYK,S100B,SEMA3A,SLIT2,SPTBN2	36
Tissue Development	branching of neurites	0.000236		-0.728	ATXN1,BMP7,CAMK2A,CRMP1,DBN1,DLG4,DPYSL4,EFNB1,EPHB1,EPHB2,EPS8,FAM107A,ICAM5,IGSF9,KIF3A,KLF7,KLF9,MAG,MAPT,MFN1,MFN2,NCAM1,NEFM,NFATC4,Nrg1,NRN1,PIP5K1A,PTEN,RIMS3,RND2,ROR2,RYK,S100B,SEMA3A,SLIT2,SPTBN2	36
Cell Morphology	branching of neurites	0.000236		-0.728	ATXN1,BMP7,CAMK2A,CRMP1,DBN1,DLG4,DPYSL4,EFNB1,EPHB1,EPHB2,EPS8,FAM107A,ICAM5,IGSF9,KIF3A,KLF7,KLF9,MAG,MAPT,MFN1,MFN2,NCAM1,NEFM,NFATC4,Nrg1,NRN1,PIP5K1A,PTEN,RIMS3,RND2,ROR2,RYK,S100B,SEMA3A,SLIT2,SPTBN2	36
Cellular Development	branching of neurites	0.000236		-0.728	ATXN1,BMP7,CAMK2A,CRMP1,DBN1,DLG4,DPYSL4,EFNB1,EPHB1,EPHB2,EPS8,FAM107A,ICAM5,IGSF9,KIF3A,KLF7,KLF9,MAG,MAPT,MFN1,MFN2,NCAM1,NEFM,NFATC4,Nrg1,NRN1,PIP5K1A,PTEN,RIMS3,RND2,ROR2,RYK,S100B,SEMA3A,SLIT2,SPTBN2	36
Cellular Function and Maintenance	branching of neurites	0.000236		-0.728	ATXN1,BMP7,CAMK2A,CRMP1,DBN1,DLG4,DPYSL4,EFNB1,EPHB1,EPHB2,EPS8,FAM107A,ICAM5,IGSF9,KIF3A,KLF7,KLF9,MAG,MAPT,MFN1,MFN2,NCAM1,NEFM,NFATC4,Nrg1,NRN1,PIP5K1A,PTEN,RIMS3,RND2,ROR2,RYK,S100B,SEMA3A,SLIT2,SPTBN2	36
Neurological Disease	Movement Disorders	0.000237	Decreased	-2.038	ACAT1,ACOT11,ADCY2,ADORA1,AFF1,AHCYL1,AK1,ALAS1,ALDH5A1,ANKH,APLP1,ARMCX2,ARPP21,ARSA,ASCL1,ATP1B2,ATP2B2,ATP6V1A,ATXN1,BAHCC1,CA2,CAMK2A,CASP1,CASP2,CDKN1B,CHAF1B,CLN3,CPLX2,CRYAB,CTSF,DBP,DLG2,DPYSL3,EGLN1,EGR4,EPHB2,EPHX2,FABP7,FAM107A,FAS,FBXW7,FGF12,GABBR1,GAPDH,GHITM,GJB6,GNAQ,GNB5,GNG7,GPR83,GRIN2C,GUCY1B3,H3F3A/H3F3B,HADHB,HMGCS2,ICAM5,IFT140,IGF2R,JUN,KCNH2,KCNMA1,KDM3A,LRRN1,MAG,MAOB,MA…	141
Embryonic Development	cell viability of embryonic stem cells	0.000259		-0.928	CD9,DNMT1,PARP1,PTEN,PTPN11,RAD54L,SETDB1,UHRF1	8
Cell Death and Survival	cell viability of embryonic stem cells	0.000259		-0.928	CD9,DNMT1,PARP1,PTEN,PTPN11,RAD54L,SETDB1,UHRF1	8
Nervous System Development and Function	morphology of telencephalon	0.000278		1.432	Ank2,APAF1,APBB1,ARSA,ASCL1,ATP1B2,BBS4,CLN3,EFNB1,EGFR,FEZF2,GM2A,KLF7,LYNX1,MARCKS,MARCKSL1,NCAM1,OTX2,PROK2,PTEN,PTPRS,RXRG,SEMA3A,SLC1A2,SMARCC1,ST8SIA2,VAX1,VLDLR	28
Organ Morphology	morphology of telencephalon	0.000278		1.432	Ank2,APAF1,APBB1,ARSA,ASCL1,ATP1B2,BBS4,CLN3,EFNB1,EGFR,FEZF2,GM2A,KLF7,LYNX1,MARCKS,MARCKSL1,NCAM1,OTX2,PROK2,PTEN,PTPRS,RXRG,SEMA3A,SLC1A2,SMARCC1,ST8SIA2,VAX1,VLDLR	28
Developmental Disorder	dysplasia of retina	0.000282		0.849	CDKN1B,LCK,RB1,RBL1	4
Ophthalmic Disease	dysplasia of retina	0.000282		0.849	CDKN1B,LCK,RB1,RBL1	4
Developmental Disorder	congenital anomaly of musculoskeletal system	0.000303	Increased	3.613	ALDH1A1,ANKH,APAF1,ATP2C1,ATP6V0A2,B9D1,BCL10,BMP7,BMPER,BRCA2,CDC6,CDT1,CELSR1,CHST3,COL2A1,COL5A1,COL9A2,CRYAB,CXCL14,EFNB1,EXT1,F2R,FHL1,FKTN,FLNA,GP1BB,GPC1,H19,HAPLN1,HSD11B1,IFT140,IGF2R,INSIG2,ITGB1,KAT6B,LAMP2,LMNB1,LMNB2,MAPK9,MARCKS,MARCKSL1,MATR3,MMP16,Nrg1,OTX2,PAPSS2,PARP1,PDE4D,PFKM,POLR1C,PTPN11,PTPRS,PYGO2,RNF135,ROR2,RYR1,SFRP1,SFRP2,SGCA,SMAD3,SMAD5,SMARCAL1,SMARCC1,SMOC1,SNIP1,…	74
Skeletal and Muscular Disorders	congenital anomaly of musculoskeletal system	0.000303	Increased	3.613	ALDH1A1,ANKH,APAF1,ATP2C1,ATP6V0A2,B9D1,BCL10,BMP7,BMPER,BRCA2,CDC6,CDT1,CELSR1,CHST3,COL2A1,COL5A1,COL9A2,CRYAB,CXCL14,EFNB1,EXT1,F2R,FHL1,FKTN,FLNA,GP1BB,GPC1,H19,HAPLN1,HSD11B1,IFT140,IGF2R,INSIG2,ITGB1,KAT6B,LAMP2,LMNB1,LMNB2,MAPK9,MARCKS,MARCKSL1,MATR3,MMP16,Nrg1,OTX2,PAPSS2,PARP1,PDE4D,PFKM,POLR1C,PTPN11,PTPRS,PYGO2,RNF135,ROR2,RYR1,SFRP1,SFRP2,SGCA,SMAD3,SMAD5,SMARCAL1,SMARCC1,SMOC1,SNIP1,…	74
Hereditary Disorder	Huntington's Disease	0.000306			ACAT1,ACOT11,ADCY2,AHCYL1,AK1,ALAS1,APLP1,ARMCX2,ARPP21,ASCL1,ATP2B2,ATP6V1A,CA2,CAMK2A,CASP1,CASP2,CHAF1B,CPLX2,CRYAB,DBP,DPYSL3,EGR4,EPHB2,EPHX2,FABP7,FAM107A,FBXW7,FGF12,GAPDH,GHITM,GJB6,GNB5,GNG7,GPR83,GRIN2C,GUCY1B3,HADHB,HMGCS2,ICAM5,JUN,KDM3A,LRRN1,MAOB,MEIS2,MERTK,MFN2,MLF1,MLF2,MT1H,NDRG3,NRGN,PARP1,PDE1B,PFKM,PPM1B,PPP1R1B,PPP1R2,PRDX6,Prim2,PSAT1,PSME1,PVALB,RAD54L,ROM1,RXRG,RYR1,SCD,S…	86
Neurological Disease	Huntington's Disease	0.000306			ACAT1,ACOT11,ADCY2,AHCYL1,AK1,ALAS1,APLP1,ARMCX2,ARPP21,ASCL1,ATP2B2,ATP6V1A,CA2,CAMK2A,CASP1,CASP2,CHAF1B,CPLX2,CRYAB,DBP,DPYSL3,EGR4,EPHB2,EPHX2,FABP7,FAM107A,FBXW7,FGF12,GAPDH,GHITM,GJB6,GNB5,GNG7,GPR83,GRIN2C,GUCY1B3,HADHB,HMGCS2,ICAM5,JUN,KDM3A,LRRN1,MAOB,MEIS2,MERTK,MFN2,MLF1,MLF2,MT1H,NDRG3,NRGN,PARP1,PDE1B,PFKM,PPM1B,PPP1R1B,PPP1R2,PRDX6,Prim2,PSAT1,PSME1,PVALB,RAD54L,ROM1,RXRG,RYR1,SCD,S…	86
Skeletal and Muscular Disorders	Huntington's Disease	0.000306			ACAT1,ACOT11,ADCY2,AHCYL1,AK1,ALAS1,APLP1,ARMCX2,ARPP21,ASCL1,ATP2B2,ATP6V1A,CA2,CAMK2A,CASP1,CASP2,CHAF1B,CPLX2,CRYAB,DBP,DPYSL3,EGR4,EPHB2,EPHX2,FABP7,FAM107A,FBXW7,FGF12,GAPDH,GHITM,GJB6,GNB5,GNG7,GPR83,GRIN2C,GUCY1B3,HADHB,HMGCS2,ICAM5,JUN,KDM3A,LRRN1,MAOB,MEIS2,MERTK,MFN2,MLF1,MLF2,MT1H,NDRG3,NRGN,PARP1,PDE1B,PFKM,PPM1B,PPP1R1B,PPP1R2,PRDX6,Prim2,PSAT1,PSME1,PVALB,RAD54L,ROM1,RXRG,RYR1,SCD,S…	86
Psychological Disorders	Huntington's Disease	0.000306			ACAT1,ACOT11,ADCY2,AHCYL1,AK1,ALAS1,APLP1,ARMCX2,ARPP21,ASCL1,ATP2B2,ATP6V1A,CA2,CAMK2A,CASP1,CASP2,CHAF1B,CPLX2,CRYAB,DBP,DPYSL3,EGR4,EPHB2,EPHX2,FABP7,FAM107A,FBXW7,FGF12,GAPDH,GHITM,GJB6,GNB5,GNG7,GPR83,GRIN2C,GUCY1B3,HADHB,HMGCS2,ICAM5,JUN,KDM3A,LRRN1,MAOB,MEIS2,MERTK,MFN2,MLF1,MLF2,MT1H,NDRG3,NRGN,PARP1,PDE1B,PFKM,PPM1B,PPP1R1B,PPP1R2,PRDX6,Prim2,PSAT1,PSME1,PVALB,RAD54L,ROM1,RXRG,RYR1,SCD,S…	86
Nervous System Development and Function	abnormal morphology of olfactory bulb	0.000313			EGFR,FEZF2,KLF7,NCAM1,OTX2,PROK2,PTEN,PTPRS,SEMA3A,ST8SIA2,VAX1,VLDLR	12
Organ Morphology	abnormal morphology of olfactory bulb	0.000313			EGFR,FEZF2,KLF7,NCAM1,OTX2,PROK2,PTEN,PTPRS,SEMA3A,ST8SIA2,VAX1,VLDLR	12
Cancer	pharyngeal tumor	0.000314			BIRC5,CALCA,CRYAB,CXCR4,DNMT1,EGFR,FBLN2,JUN,MCM2,THY1,TYMS	11
Cell Cycle	interphase of fibroblasts	0.000362		-1.937	CDC25C,CDC7,CDK2,CDKN1B,CHEK2,EP400,GAB1,Hmgn1,JUN,MYBL2,PARP1,PTPN11,RB1,SMARCA2,SRSF2	15
Cell Cycle	cell cycle progression	0.000366		-0.853	ADCY2,AK1,ANKRD54,APAF1,APBB1,ATE1,BEX2,BIRC5,BMP15,BMP7,BRCA2,CALCA,CAMK2A,CAMK2N1,CAPN2,CASP2,CCNA1,CCNO,CDC20,CDC25C,CDC6,CDC7,CDK2,CDKN1B,CENPA,CHEK2,CLSPN,CRYAB,CUL7,DBF4,DIABLO,DNMT1,DYNLT3,EGFR,EMP1,FAS,FGF1,FLNA,FOXM1,FOXO1,FZR1,GAB1,GAS6,GOLGA2,GPC1,HAS2,HAUS8,HBEGF,HJURP,INCENP,IRF9,IRS2,ITGA2,ITGB1,JAK2,JDP2,JUN,KAT2B,KDM2B,KLF5,KNTC1,LCK,LGALS3,LIG1,LTBP1,MAGED1,MAP2K7,MAPK12,MAPK9,MA…	134
Nervous System Development and Function	morphology of forebrain	0.000367		1.432	Ank2,APAF1,APBB1,ARSA,ASCL1,ATP1B2,BBS4,CDKN1B,CLN3,COL2A1,EFNB1,EGFR,FEZF2,GM2A,JUN,KLF7,LAMP2,LYNX1,MARCKS,MARCKSL1,NCAM1,NDN,OTX2,PROK2,PTEN,PTPRS,RB1,RXRG,SEMA3A,SHISA2,SLC1A2,SMAD5,SMARCC1,ST8SIA2,VAX1,VLDLR	36
Organ Morphology	morphology of forebrain	0.000367		1.432	Ank2,APAF1,APBB1,ARSA,ASCL1,ATP1B2,BBS4,CDKN1B,CLN3,COL2A1,EFNB1,EGFR,FEZF2,GM2A,JUN,KLF7,LAMP2,LYNX1,MARCKS,MARCKSL1,NCAM1,NDN,OTX2,PROK2,PTEN,PTPRS,RB1,RXRG,SEMA3A,SHISA2,SLC1A2,SMAD5,SMARCC1,ST8SIA2,VAX1,VLDLR	36
Embryonic Development	development of head	0.000368		-0.914	ACVR2B,AES,ALDH1A1,ANGPTL4,Ank2,APAF1,ASCL1,ATP1B2,BBS4,BMP7,CDK2,CDKN1B,CDO1,CLN3,COL2A1,COL5A1,CRYAB,CXCL14,CYP1B1,EGFR,EGLN3,ELOVL4,EPAS1,EPHB1,EPHB2,FGF1,FOXO1,FST,FYCO1,GNAQ,GPX4,H19,HES6,HHIP,HS2ST1,LCK,MAPK9,MAPT,MARCKS,MARCKSL1,MEIS2,MERTK,MFN2,MT1H,NCAM1,NFIC,NKX2-3,NR4A3,NRCAM,OGN,OSR2,OTX2,PHC1,PTPN11,PTPRS,PYGO2,RB1,RBL1,ROM1,SCD,SEMA6A,SIRT6,SLC4A3,SMAD5,SSBP3,STAT3,SV2B,THY1,TLE1,TP…	75
Organismal Development	development of head	0.000368		-0.914	ACVR2B,AES,ALDH1A1,ANGPTL4,Ank2,APAF1,ASCL1,ATP1B2,BBS4,BMP7,CDK2,CDKN1B,CDO1,CLN3,COL2A1,COL5A1,CRYAB,CXCL14,CYP1B1,EGFR,EGLN3,ELOVL4,EPAS1,EPHB1,EPHB2,FGF1,FOXO1,FST,FYCO1,GNAQ,GPX4,H19,HES6,HHIP,HS2ST1,LCK,MAPK9,MAPT,MARCKS,MARCKSL1,MEIS2,MERTK,MFN2,MT1H,NCAM1,NFIC,NKX2-3,NR4A3,NRCAM,OGN,OSR2,OTX2,PHC1,PTPN11,PTPRS,PYGO2,RB1,RBL1,ROM1,SCD,SEMA6A,SIRT6,SLC4A3,SMAD5,SSBP3,STAT3,SV2B,THY1,TLE1,TP…	75
Cell Cycle	interphase of connective tissue cells	0.000376	Decreased	-2.178	BIRC5,CDC25C,CDC7,CDK2,CDKN1B,CHEK2,EP400,GAB1,Hmgn1,JUN,MYBL2,PARP1,PTPN11,RB1,SMARCA2,SRSF2	16
Nervous System Development and Function	abnormal morphology of axons	0.00038			Ank2,ARSA,EFNB1,EGLN3,EPHB1,EPHB2,GABBR1,MAG,MAPT,NCAM1,NEFM,NRCAM,PLP1,SH3GL1,SLC17A7,ST8SIA2,VCAN	17
Cell Morphology	abnormal morphology of axons	0.00038			Ank2,ARSA,EFNB1,EGLN3,EPHB1,EPHB2,GABBR1,MAG,MAPT,NCAM1,NEFM,NRCAM,PLP1,SH3GL1,SLC17A7,ST8SIA2,VCAN	17
Tissue Morphology	abnormal morphology of axons	0.00038			Ank2,ARSA,EFNB1,EGLN3,EPHB1,EPHB2,GABBR1,MAG,MAPT,NCAM1,NEFM,NRCAM,PLP1,SH3GL1,SLC17A7,ST8SIA2,VCAN	17
Cell Death and Survival	cell death of connective tissue cells	0.000429		-0.425	APAF1,ATP6V1G2,BACH2,BIRC5,BRCA2,CASP1,CASP2,CD1D,CDC20,CDKN1B,COL2A1,COX5A,CUL7,Cycs,CYP1B1,DIABLO,DNMT1,DPYSL4,EGFR,ENO1,ENTPD5,EP400,EPHX1,FAF1,FAS,FLNA,FOXO1,GAB1,GABBR1,GAS6,GNAQ,GPX4,IGF2R,ITGB1,ITPRIP,JUN,LAMP2,LGALS8,LIG1,LPAR2,MAG,MAP1LC3B,MAP2K7,MAP3K14,MAPK11,MAPK9,MAPT,MT1H,MYBL2,NFATC1,NFATC4,NFIC,NSMCE1,NUPR1,PARP1,PAWR,PIDD,PIK3R1,PITPNA,PLAGL2,PPM1D,PRDX6,PTEN,PTPN11,RB1,RBL1,SFRP…	84
Embryonic Development	cellularity of spleen	0.000497			CDKN1B,EFNB1,EFNB2,IL33,STK17B	5
Organ Development	cellularity of spleen	0.000497			CDKN1B,EFNB1,EFNB2,IL33,STK17B	5
Organismal Development	cellularity of spleen	0.000497			CDKN1B,EFNB1,EFNB2,IL33,STK17B	5
Cell Morphology	cellularity of spleen	0.000497			CDKN1B,EFNB1,EFNB2,IL33,STK17B	5
Hematopoiesis	cellularity of spleen	0.000497			CDKN1B,EFNB1,EFNB2,IL33,STK17B	5
Nervous System Development and Function	morphology of cerebral cortex	0.00055			APAF1,APBB1,ATP2B2,BBS4,CDKN1B,CLN3,CPLX2,CRMP1,CXCR4,EGFR,FEZF2,FGF1,GM2A,HSD11B1,KLF7,LMNB1,LMNB2,MARCKS,MARCKSL1,MERTK,NCAM1,NDE1,OTX2,PPP1R9B,RB1,SEMA3A,SLC1A2,SMPD1,ST8SIA2,TUBA1A,VLDLR	31
Organ Morphology	morphology of cerebral cortex	0.00055			APAF1,APBB1,ATP2B2,BBS4,CDKN1B,CLN3,CPLX2,CRMP1,CXCR4,EGFR,FEZF2,FGF1,GM2A,HSD11B1,KLF7,LMNB1,LMNB2,MARCKS,MARCKSL1,MERTK,NCAM1,NDE1,OTX2,PPP1R9B,RB1,SEMA3A,SLC1A2,SMPD1,ST8SIA2,TUBA1A,VLDLR	31
Gastrointestinal Disease	hepatic steatosis	0.000608		0.086	ABHD5,ACADVL,ACOT11,ACVR2B,ADK,ADORA1,CDKN1B,CRTC3,EGLN1,EGLN3,EPAS1,FBXW7,FOXO1,GPD2,GPT,HBEGF,HSD11B1,INSIG2,IRS2,JAK2,KDM3A,MARK3,OMA1,PARP1,PCCA,PDE4D,PITPNA,PNPLA2,PNRC2,PTEN,PTPN11,RBL1,SCD,Scg5,STAT3,STEAP2	36
Hepatic System Disease	hepatic steatosis	0.000608		0.086	ABHD5,ACADVL,ACOT11,ACVR2B,ADK,ADORA1,CDKN1B,CRTC3,EGLN1,EGLN3,EPAS1,FBXW7,FOXO1,GPD2,GPT,HBEGF,HSD11B1,INSIG2,IRS2,JAK2,KDM3A,MARK3,OMA1,PARP1,PCCA,PDE4D,PITPNA,PNPLA2,PNRC2,PTEN,PTPN11,RBL1,SCD,Scg5,STAT3,STEAP2	36
Behavior	cognition	0.000659		0.576	ACAT1,ADORA1,APBB1,ARC,ARSA,ATXN1,CAMK2A,CASP1,CLN3,CPLX2,CRMP1,DLG4,EPHB2,FAM107A,FBXO2,FZR1,GABBR1,GJB6,GM2A,HSD11B1,ITGB1,ITM2B,JUN,KLF9,MAG,MAP2K7,MAPT,MARCKS,MGLL,NCAM1,NCDN,NDN,NEDD4,NHLRC1,NPAS2,NRCAM,Nrg1,NRN1,PCDH8,PDE1B,PLP1,PPP1R1B,PTEN,Rcan2,S100B,SEPP1,SEPT5,SEZ6,SLC17A7,SMPD1,SOD3,SRF,ST8SIA2,TMOD2,UNC13C,UNG,VLDLR	57
Tissue Morphology	abnormal morphology of embryonic tissue	0.000693		1.682	ABI1,ACVR2B,AES,ALDH1A1,APAF1,APBB1,ARC,ASCL1,ATP2C1,B9D1,BMP7,BMPER,BRCA2,CDH4,COL2A1,CXADR,DNMT1,EFNB1,EFNB2,EGFR,EGLN1,ELF5,EP400,EPHA3,EPN1,F2R,FBXL5,FERMT2,FKTN,FOXO1,FZR1,GNAQ,H2AFZ,HAPLN1,HAS2,HSD17B7,IKBKAP,INCENP,ITGB1,KIF3A,KLF5,MAPK9,MARCKS,MCM10,MFN2,MMP16,MYBL2,NR4A3,Nrg1,OTX2,PHC1,PPM1B,PROK2,PTEN,PTPN11,RAB7A,RB1,RBL1,ROR2,SLIT2,SMAD3,SMAD5,SMARCC1,SRF,ST8SIA2,STAT3,TCF7L1,TCTN2,TE…	80
Cell Death and Survival	neuronal cell death	0.000736		-0.453	AARS,ADORA1,AMIGO2,APAF1,ASCL1,ATP2C1,BCL2L2,BIRC5,CASP1,CASP2,CDK2,CDKN1B,CHEK2,CLN3,Cycs,DIABLO,DLG4,DPYSL3,EFNB1,EFNB2,EGFR,EGLN1,EGLN3,EPHX2,F2R,FAS,FBXW7,FGF1,FOXO1,FZD2,GAPDH,GAS6,GPT,HBEGF,HK2,IDE,ITGA2,ITGB1,ITM2B,ITPRIP,JAK2,JUN,KLF7,LYNX1,MAGED1,MAP2K7,MAP3K14,MAPK11,MAPK12,MAPK9,MAPT,MBP,MFN2,MIF,MT1H,MYBL2,NAE1,NEFM,NFATC4,NGFRAP1,NPAS4,NR4A3,Nrbp2,NRCAM,NRN1,PARP1,PAWR,PIK3R1,PLP1,PP…	88
Cellular Movement	chemotaxis of brain cells	0.000758		-1.154	CXCR4,EFNB1,EPHB2,NRCAM,SEMA3A,SLIT2	6
Cell Cycle	entry into S phase of cervical cancer cell lines	0.000787		0.000	CDKN1B,FOXM1,FZR1,MCM10	4
Embryonic Development	development of body axis	0.000804		-1.803	ACVR2B,AES,ALDH1A1,ANGPTL4,Ank2,APAF1,ARC,ASCL1,ATP1B2,BBS4,BMP7,BMPER,CDK2,CDKN1B,CDO1,CELSR1,CLN3,COL2A1,COL5A1,CRYAB,CSNK1E,CXCL14,CYP1B1,DLL1,EGFR,EGLN3,ELOVL4,EPAS1,EPHB1,EPHB2,FGF1,FOXO1,FST,FYCO1,FZD5,GNAQ,GPX4,H19,HES6,HHIP,HS2ST1,KIF3A,LCK,MAPK9,MAPT,MARCKS,MARCKSL1,MEIS2,MERTK,MFN2,MT1H,NCAM1,NCKAP1,NFIC,NKX2-3,NR4A3,NRCAM,OGN,OSR2,OTX2,PHC1,PPP2R5B,PTPN11,PTPRS,PYGO2,RB1,RBL1,ROM1,SCD,…	88
Organismal Development	development of body axis	0.000804		-1.803	ACVR2B,AES,ALDH1A1,ANGPTL4,Ank2,APAF1,ARC,ASCL1,ATP1B2,BBS4,BMP7,BMPER,CDK2,CDKN1B,CDO1,CELSR1,CLN3,COL2A1,COL5A1,CRYAB,CSNK1E,CXCL14,CYP1B1,DLL1,EGFR,EGLN3,ELOVL4,EPAS1,EPHB1,EPHB2,FGF1,FOXO1,FST,FYCO1,FZD5,GNAQ,GPX4,H19,HES6,HHIP,HS2ST1,KIF3A,LCK,MAPK9,MAPT,MARCKS,MARCKSL1,MEIS2,MERTK,MFN2,MT1H,NCAM1,NCKAP1,NFIC,NKX2-3,NR4A3,NRCAM,OGN,OSR2,OTX2,PHC1,PPP2R5B,PTPN11,PTPRS,PYGO2,RB1,RBL1,ROM1,SCD,…	88
Cell Cycle	senescence of fibroblast cell lines	0.000811		0.539	CDK2,CENPA,FOXM1,KDM2B,LIG1,MAP2K7,MAPK12,ME1,MYBL2,PBRM1,PTEN,RAE1,RB1,RBL1,STAT5A,TSC22D1,VCAN	17
Connective Tissue Development and Function	senescence of fibroblast cell lines	0.000811		0.539	CDK2,CENPA,FOXM1,KDM2B,LIG1,MAP2K7,MAPK12,ME1,MYBL2,PBRM1,PTEN,RAE1,RB1,RBL1,STAT5A,TSC22D1,VCAN	17
Cellular Development	senescence of fibroblast cell lines	0.000811		0.539	CDK2,CENPA,FOXM1,KDM2B,LIG1,MAP2K7,MAPK12,ME1,MYBL2,PBRM1,PTEN,RAE1,RB1,RBL1,STAT5A,TSC22D1,VCAN	17
Cell Death and Survival	cell death of kidney cancer cell lines	0.000825		0.215	BIRC5,EGFR,EPAS1,FAS,PAWR,PRODH,SFRP1,SH3RF1,STAT3	9
Cellular Assembly and Organization	binding of chromatin	0.000839		-1.091	CDC6,CDC7,CDT1,DNMT1,HMGN2,LRWD1,NUP62,RB1,SETDB1,UHRF1	10
Embryonic Development	morphology of eye	0.000852			ALDH1A1,Ank2,APAF1,ASCL1,ATP1B2,CDK2,CDKN1B,CDO1,CLN3,COL2A1,CYP1B1,EGFR,EGLN3,ELOVL4,EPAS1,EPHB1,EPHB2,FGF1,FST,GPX4,LCK,MAPK9,MAPT,MARCKS,MARCKSL1,MERTK,MT1H,NCAM1,NRCAM,OGN,OTX2,PTPRS,PYGO2,RB1,RBL1,ROM1,SCD,SIRT6,SLC4A3,SV2B,TP63,TRAF6,UNC119,VLDLR	44
Organ Development	morphology of eye	0.000852			ALDH1A1,Ank2,APAF1,ASCL1,ATP1B2,CDK2,CDKN1B,CDO1,CLN3,COL2A1,CYP1B1,EGFR,EGLN3,ELOVL4,EPAS1,EPHB1,EPHB2,FGF1,FST,GPX4,LCK,MAPK9,MAPT,MARCKS,MARCKSL1,MERTK,MT1H,NCAM1,NRCAM,OGN,OTX2,PTPRS,PYGO2,RB1,RBL1,ROM1,SCD,SIRT6,SLC4A3,SV2B,TP63,TRAF6,UNC119,VLDLR	44
Organismal Development	morphology of eye	0.000852			ALDH1A1,Ank2,APAF1,ASCL1,ATP1B2,CDK2,CDKN1B,CDO1,CLN3,COL2A1,CYP1B1,EGFR,EGLN3,ELOVL4,EPAS1,EPHB1,EPHB2,FGF1,FST,GPX4,LCK,MAPK9,MAPT,MARCKS,MARCKSL1,MERTK,MT1H,NCAM1,NRCAM,OGN,OTX2,PTPRS,PYGO2,RB1,RBL1,ROM1,SCD,SIRT6,SLC4A3,SV2B,TP63,TRAF6,UNC119,VLDLR	44
Tissue Development	morphology of eye	0.000852			ALDH1A1,Ank2,APAF1,ASCL1,ATP1B2,CDK2,CDKN1B,CDO1,CLN3,COL2A1,CYP1B1,EGFR,EGLN3,ELOVL4,EPAS1,EPHB1,EPHB2,FGF1,FST,GPX4,LCK,MAPK9,MAPT,MARCKS,MARCKSL1,MERTK,MT1H,NCAM1,NRCAM,OGN,OTX2,PTPRS,PYGO2,RB1,RBL1,ROM1,SCD,SIRT6,SLC4A3,SV2B,TP63,TRAF6,UNC119,VLDLR	44
Visual System Development and Function	morphology of eye	0.000852			ALDH1A1,Ank2,APAF1,ASCL1,ATP1B2,CDK2,CDKN1B,CDO1,CLN3,COL2A1,CYP1B1,EGFR,EGLN3,ELOVL4,EPAS1,EPHB1,EPHB2,FGF1,FST,GPX4,LCK,MAPK9,MAPT,MARCKS,MARCKSL1,MERTK,MT1H,NCAM1,NRCAM,OGN,OTX2,PTPRS,PYGO2,RB1,RBL1,ROM1,SCD,SIRT6,SLC4A3,SV2B,TP63,TRAF6,UNC119,VLDLR	44
Organ Morphology	morphology of eye	0.000852			ALDH1A1,Ank2,APAF1,ASCL1,ATP1B2,CDK2,CDKN1B,CDO1,CLN3,COL2A1,CYP1B1,EGFR,EGLN3,ELOVL4,EPAS1,EPHB1,EPHB2,FGF1,FST,GPX4,LCK,MAPK9,MAPT,MARCKS,MARCKSL1,MERTK,MT1H,NCAM1,NRCAM,OGN,OTX2,PTPRS,PYGO2,RB1,RBL1,ROM1,SCD,SIRT6,SLC4A3,SV2B,TP63,TRAF6,UNC119,VLDLR	44
Neurological Disease	disorder of basal ganglia	0.000863			ACAT1,ACOT11,ADCY2,ADORA1,AHCYL1,AK1,ALAS1,APLP1,ARMCX2,ARPP21,ASCL1,ATP2B2,ATP6V1A,CA2,CAMK2A,CASP1,CASP2,CHAF1B,CPLX2,CRYAB,DBP,DLG2,DPYSL3,EGLN1,EGR4,EPHB2,EPHX2,FABP7,FAM107A,FBXW7,FGF12,GAPDH,GHITM,GJB6,GNB5,GNG7,GPR83,GRIN2C,GUCY1B3,H3F3A/H3F3B,HADHB,HMGCS2,ICAM5,JUN,KDM3A,LRRN1,MAOB,MAPT,MBP,MEIS2,MERTK,MFN2,MLF1,MLF2,MT1H,NDRG2,NDRG3,NRGN,NUP62,PARP1,PDE1B,PDE4D,PFKM,PPM1B,PPP1R1B,PPP1R2,…	102
Psychological Disorders	disorder of basal ganglia	0.000863			ACAT1,ACOT11,ADCY2,ADORA1,AHCYL1,AK1,ALAS1,APLP1,ARMCX2,ARPP21,ASCL1,ATP2B2,ATP6V1A,CA2,CAMK2A,CASP1,CASP2,CHAF1B,CPLX2,CRYAB,DBP,DLG2,DPYSL3,EGLN1,EGR4,EPHB2,EPHX2,FABP7,FAM107A,FBXW7,FGF12,GAPDH,GHITM,GJB6,GNB5,GNG7,GPR83,GRIN2C,GUCY1B3,H3F3A/H3F3B,HADHB,HMGCS2,ICAM5,JUN,KDM3A,LRRN1,MAOB,MAPT,MBP,MEIS2,MERTK,MFN2,MLF1,MLF2,MT1H,NDRG2,NDRG3,NRGN,NUP62,PARP1,PDE1B,PDE4D,PFKM,PPM1B,PPP1R1B,PPP1R2,…	102
Cellular Assembly and Organization	outgrowth of axons	0.000935		0.026	Aldh1a7,APBB1,EPHB2,EXT1,FEZ1,KLF7,MAG,MAPT,NFATC4,NRN1,PTEN,PTPRS,RIMS3,RNF6,SEMA3A,SLIT2,VIM	17
Nervous System Development and Function	outgrowth of axons	0.000935		0.026	Aldh1a7,APBB1,EPHB2,EXT1,FEZ1,KLF7,MAG,MAPT,NFATC4,NRN1,PTEN,PTPRS,RIMS3,RNF6,SEMA3A,SLIT2,VIM	17
Cell Morphology	outgrowth of axons	0.000935		0.026	Aldh1a7,APBB1,EPHB2,EXT1,FEZ1,KLF7,MAG,MAPT,NFATC4,NRN1,PTEN,PTPRS,RIMS3,RNF6,SEMA3A,SLIT2,VIM	17
Nervous System Development and Function	abnormal morphology of neurites	0.00097			Ank2,ARSA,EFNB1,EGLN3,EPHB1,EPHB2,GABBR1,KLF7,MAG,MAPT,NCAM1,NDN,NEDD4,NEFM,NFATC4,NRCAM,Nrg1,NRN1,PLP1,SEZ6,SH3GL1,SLC17A7,ST8SIA2,VCAN	24
Cell Morphology	abnormal morphology of neurites	0.00097			Ank2,ARSA,EFNB1,EGLN3,EPHB1,EPHB2,GABBR1,KLF7,MAG,MAPT,NCAM1,NDN,NEDD4,NEFM,NFATC4,NRCAM,Nrg1,NRN1,PLP1,SEZ6,SH3GL1,SLC17A7,ST8SIA2,VCAN	24
Tissue Morphology	abnormal morphology of neurites	0.00097			Ank2,ARSA,EFNB1,EGLN3,EPHB1,EPHB2,GABBR1,KLF7,MAG,MAPT,NCAM1,NDN,NEDD4,NEFM,NFATC4,NRCAM,Nrg1,NRN1,PLP1,SEZ6,SH3GL1,SLC17A7,ST8SIA2,VCAN	24
Cell Death and Survival	cell death of tumor cell lines	0.000984		1.135	ACVR2B,ADI1,ADORA1,APAF1,ATP5A1,ATXN1,BACH2,BBS4,BCL10,BCL2L2,BEX2,BIRC5,BMP7,BRCA2,CADM1,CALCA,CAPN2,CASP1,CASP2,CCNA1,CDC20,CDC25C,CDC6,CDC7,CDCA2,CDK2,CDKN1B,CELSR1,CHEK2,CHTOP,CIDEB,COX5A,CRYAB,CTCF,CYP1B1,DCT,DCTD,DIABLO,DLEU7,DLL1,EGFR,EGLN1,EGLN3,ELF5,ENO1,ENTPD5,EPAS1,EPHB2,EVA1C,FAF1,FAS,FDXR,FKBP5,FOXO1,FST,GAB1,GAPDH,GPC1,GPX4,HAUS8,HBEGF,HK1,HK2,HSPB8,HTATIP2,HTRA1,IDE,IGF2R,IQGAP2,IR…	160
Connective Tissue Disorders	Dupuytren contracture	0.000993			ADAMTS18,ADAMTS19,COL12A1,COL23A1,COL2A1,COL4A4,COL4A5,COL4A6,COL5A1,COL9A2,MMP16,MMP17,TIMP1,TIMP4	14
Cancer	Breast Cancer and Tumors	0.00103		-0.372	ABAT,ACADVL,ADAMTS18,ADCY2,ADK,ALDH1A1,APLP1,ATP2B2,ATP5A1,BCL2L2,BEX2,BIRC5,BMP7,BRCA2,BRIP1,CASP2,CCDC85A,CDC20,CDH4,CDKN1B,CENPA,CEP164,CHEK2,COL4A4,CRMP1,CRYAB,CXCL14,CXCR4,DNALI1,EGFR,EGLN1,EGR4,EIF3A,ENO1,EPHX2,EPS8,ESRRA,FABP7,FAM49B,FAS,FBXW7,FERMT2,FGF1,FHL1,FLNA,FOXO1,FZR1,GAPDH,GPR156,GRIN2C,GSTM3,GSTO1,H19,H3F3A/H3F3B,HBEGF,HIBADH,HIST2H2BE (includes others),HK2,HSPB8,IL33,ILF3,IRAK2,…	129
Cell Cycle	S phase of tumor cell lines	0.00108		0.037	BMP7,CAMK2N1,CDC25C,CDC7,CDK2,CDKN1B,EGFR,FOXM1,FZR1,ITGB1,MCIDAS,MCM10,MEIS2,MYBL2,NAE1,NEK11,PMEPA1,RB1,TYMS	19
Cancer	breast cancer	0.0011		-0.418	ABAT,ACADVL,ADAMTS18,ADCY2,ADK,ALDH1A1,APLP1,ATP2B2,ATP5A1,BCL2L2,BEX2,BIRC5,BMP7,BRCA2,BRIP1,CASP2,CCDC85A,CDC20,CDH4,CDKN1B,CENPA,CEP164,CHEK2,COL4A4,CRMP1,CRYAB,CXCL14,CXCR4,DNALI1,EGFR,EGLN1,EGR4,EIF3A,ENO1,EPHX2,EPS8,ESRRA,FABP7,FAM49B,FAS,FBXW7,FERMT2,FGF1,FHL1,FLNA,FOXO1,FZR1,GAPDH,GPR156,GRIN2C,GSTM3,GSTO1,H19,H3F3A/H3F3B,HBEGF,HIBADH,HIST2H2BE (includes others),HK2,HSPB8,IL33,ILF3,IRAK2,…	128
Cellular Assembly and Organization	outgrowth of plasma membrane projections	0.00113		-1.001	Aldh1a7,APBB1,CD9,CDK2,CSNK1E,DPYSL3,EFNB1,EFNB2,EGFR,ELMO2,EPHB2,EPN1,EXT1,FAM107A,FEZ1,FGF1,FKBP5,GAB1,GNAQ,ICAM5,ITGB1,JUN,KIF3A,KLF7,MAG,MAPT,MARCKS,NCAM1,NCDN,NDN,NFATC4,NRCAM,NRN1,OMG,PIP5K1A,PTEN,PTPN11,PTPRS,RIMS3,RND2,RNF6,S100B,SEMA3A,SLIT2,SMN1/SMN2,SRF,STAT3,SYNGR1,TARDBP,TIMP1,TNFRSF19,TUBA1A,VCAN,VIM,VLDLR	55
Cell Morphology	outgrowth of plasma membrane projections	0.00113		-1.001	Aldh1a7,APBB1,CD9,CDK2,CSNK1E,DPYSL3,EFNB1,EFNB2,EGFR,ELMO2,EPHB2,EPN1,EXT1,FAM107A,FEZ1,FGF1,FKBP5,GAB1,GNAQ,ICAM5,ITGB1,JUN,KIF3A,KLF7,MAG,MAPT,MARCKS,NCAM1,NCDN,NDN,NFATC4,NRCAM,NRN1,OMG,PIP5K1A,PTEN,PTPN11,PTPRS,RIMS3,RND2,RNF6,S100B,SEMA3A,SLIT2,SMN1/SMN2,SRF,STAT3,SYNGR1,TARDBP,TIMP1,TNFRSF19,TUBA1A,VCAN,VIM,VLDLR	55
Lipid Metabolism	degradation of fatty acid	0.00114			ABAT,ALDH5A1,MGLL,MLYCD,NUDT7,PCCA,PCCB	7
Small Molecule Biochemistry	degradation of fatty acid	0.00114			ABAT,ALDH5A1,MGLL,MLYCD,NUDT7,PCCA,PCCB	7
Cell Cycle	premature senescence of fibroblast cell lines	0.00114		0.928	FOXM1,MAP2K7,MAPK12,MYBL2,RAE1,RB1,RBL1	7
Connective Tissue Development and Function	premature senescence of fibroblast cell lines	0.00114		0.928	FOXM1,MAP2K7,MAPK12,MYBL2,RAE1,RB1,RBL1	7
Cellular Development	premature senescence of fibroblast cell lines	0.00114		0.928	FOXM1,MAP2K7,MAPK12,MYBL2,RAE1,RB1,RBL1	7
Cellular Movement	chemotaxis of neurons	0.00117		-1.225	CXCR4,EFNB1,EPHB2,NRCAM,SEMA3A,SLIT2	6
Lipid Metabolism	metabolism of medium chain dicarboxylic acid	0.00117			ALDH5A1,FH,ME1,STAT5A,SUCLG1,SUCLG2	6
Small Molecule Biochemistry	metabolism of medium chain dicarboxylic acid	0.00117			ALDH5A1,FH,ME1,STAT5A,SUCLG1,SUCLG2	6
Nervous System Development and Function	migration of oligodendrocytes	0.00117	Increased	2.425	CLDN11,ITGB1,NCAM1,PTEN,SEMA3A,SLIT2	6
Cellular Movement	migration of oligodendrocytes	0.00117	Increased	2.425	CLDN11,ITGB1,NCAM1,PTEN,SEMA3A,SLIT2	6
Neurological Disease	neuromuscular disease	0.00127		1.693	ACAT1,ACOT11,ADCY2,ADORA1,AHCYL1,AK1,ALAS1,APLP1,ARMCX2,ARPP21,ASCL1,ATP2B2,ATP6V1A,CA2,CAMK2A,CASP1,CASP2,CHAF1B,CPLX2,CRYAB,DBP,DLG2,DOK7,DPYSL3,EGLN1,EGR4,EPHB2,EPHX2,FABP7,FAM107A,FAS,FBXW7,FCGRT,FGF12,GABBR1,GAPDH,GHITM,GJB6,GNB5,GNG7,GPR83,GRIN2C,GUCY1B3,H3F3A/H3F3B,HADHB,HMGCS2,ICAM5,JUN,KCNMA1,KDM3A,LRRN1,MAOB,MAPT,MBP,MEIS2,MERTK,MFN2,MLF1,MLF2,MT1H,NDRG2,NDRG3,NRGN,PARP1,PDE1B,PDE4D,PFK…	111
Skeletal and Muscular Disorders	neuromuscular disease	0.00127		1.693	ACAT1,ACOT11,ADCY2,ADORA1,AHCYL1,AK1,ALAS1,APLP1,ARMCX2,ARPP21,ASCL1,ATP2B2,ATP6V1A,CA2,CAMK2A,CASP1,CASP2,CHAF1B,CPLX2,CRYAB,DBP,DLG2,DOK7,DPYSL3,EGLN1,EGR4,EPHB2,EPHX2,FABP7,FAM107A,FAS,FBXW7,FCGRT,FGF12,GABBR1,GAPDH,GHITM,GJB6,GNB5,GNG7,GPR83,GRIN2C,GUCY1B3,H3F3A/H3F3B,HADHB,HMGCS2,ICAM5,JUN,KCNMA1,KDM3A,LRRN1,MAOB,MAPT,MBP,MEIS2,MERTK,MFN2,MLF1,MLF2,MT1H,NDRG2,NDRG3,NRGN,PARP1,PDE1B,PDE4D,PFK…	111
Cellular Assembly and Organization	nucleation of filaments	0.00133			ABI1,BIRC5,HAUS8,MAPT,NCKAP1,NDE1,NEDD1,TUBGCP2	8
Cell Death and Survival	cell viability of carcinoma cell lines	0.00137		-1.044	BIRC5,CADM1,CXCR4,EGFR,EIF3A,HBEGF,HTATIP2,KLF5,PARP1,PPP1R1B,RRM1,STAT3,TP63,UHRF1	14
Neurological Disease	dyskinesia	0.00138			ACAT1,ACOT11,ADCY2,AHCYL1,AK1,ALAS1,APLP1,ARMCX2,ARPP21,ASCL1,ATP2B2,ATP6V1A,CA2,CAMK2A,CASP1,CASP2,CHAF1B,CPLX2,CRYAB,DBP,DPYSL3,EGR4,EPHB2,EPHX2,FABP7,FAM107A,FBXW7,FGF12,GAPDH,GHITM,GJB6,GNB5,GNG7,GPR83,GRIN2C,GUCY1B3,HADHB,HMGCS2,ICAM5,JUN,KCNMA1,KDM3A,LRRN1,MAOB,MEIS2,MERTK,MFN2,MLF1,MLF2,MT1H,NDRG3,NRGN,PARP1,PDE1B,PFKM,PPM1B,PPP1R1B,PPP1R2,PRDX6,Prim2,PSAT1,PSME1,PVALB,RAD54L,ROM1,RXRG,RYR…	87
Neurological Disease	neurological signs	0.00147			ACAT1,ACOT11,ADCY2,AHCYL1,AK1,ALAS1,APLP1,ARMCX2,ARPP21,ASCL1,ATP2B2,ATP6V1A,CA2,CAMK2A,CASP1,CASP2,CHAF1B,CPLX2,CRYAB,DBP,DPYSL3,EGR4,EPHB2,EPHX2,FABP7,FAM107A,FBXW7,FGF12,GAPDH,GHITM,GJB6,GNB5,GNG7,GPR83,GRIN2C,GUCY1B3,HADHB,HMGCS2,ICAM5,JUN,KCNMA1,KDM3A,LRRN1,MAOB,MAPT,MEIS2,MERTK,MFN2,MLF1,MLF2,MT1H,NDRG3,NRGN,PARP1,PDE1B,PFKM,PPM1B,PPP1R1B,PPP1R2,PRDX6,Prim2,PSAT1,PSME1,PVALB,RAD54L,ROM1,RXR…	89
Cell Cycle	cell cycle progression of tumor cell lines	0.00156		-1.744	APBB1,BIRC5,CALCA,CAMK2N1,CASP2,CDC25C,CDK2,CDKN1B,CLSPN,CUL7,DIABLO,EGFR,FOXM1,FOXO1,FZR1,HBEGF,LGALS3,LIG1,MAPK9,MIF,MLF1,MMS22L,POLD1,PPP2R5B,PTEN,RB1,RRM1,SMARCA2,SRSF2,STAT3,XBP1	31
Cellular Development	proliferation of neuroblastoma cell lines	0.00156		0.025	ASCL1,CDKN1B,CLN3,CUL7,DIABLO,EGFR,FBXO2,IDE,LRRN1,NDN,PTEN,RFX1,S100B,STAT3,TARDBP	15
Cellular Growth and Proliferation	proliferation of neuroblastoma cell lines	0.00156		0.025	ASCL1,CDKN1B,CLN3,CUL7,DIABLO,EGFR,FBXO2,IDE,LRRN1,NDN,PTEN,RFX1,S100B,STAT3,TARDBP	15
Cellular Assembly and Organization	mass of mitochondria	0.00157		0.152	FAS,GPX4,LETM1,PRDX3,RB1	5
Cell Morphology	mass of mitochondria	0.00157		0.152	FAS,GPX4,LETM1,PRDX3,RB1	5
Cell Cycle	G2 phase of fibroblasts	0.00159			CDC25C,EP400,Hmgn1,MYBL2,PARP1,PTPN11,SRSF2	7
Connective Tissue Development and Function	G2 phase of fibroblasts	0.00159			CDC25C,EP400,Hmgn1,MYBL2,PARP1,PTPN11,SRSF2	7
Tissue Morphology	abnormal morphology of mandibular cartilage	0.00159			BMP7,EGFR,HAPLN1,MMP16,OTX2,ROR2,SMAD3	7
Organismal Injury and Abnormalities	gliosis	0.0016		-1.269	ABR,ADK,ALDH5A1,ARSA,CDKN1B,CLN3,CTSF,DNAI1,GJB6,IDE,ITM2B,MAOB,MAPT,MT1H,NPAS4,PLP1,S100B,SMPD1,SPARCL1,TARDBP	20
Neurological Disease	gliosis	0.0016		-1.269	ABR,ADK,ALDH5A1,ARSA,CDKN1B,CLN3,CTSF,DNAI1,GJB6,IDE,ITM2B,MAOB,MAPT,MT1H,NPAS4,PLP1,S100B,SMPD1,SPARCL1,TARDBP	20
Organ Morphology	size of brain	0.0016		0.945	APAF1,EGFR,EPB41L2,FLNA,IGF2R,MARCKS,MARCKSL1,NCAM1,NDE1,PPP1R9B,PTEN,PTPRS,PYGO2,RB1,SEMA3A,SMPD1,VLDLR	17
Embryonic Development	cell viability of embryonic cells	0.00164		-0.818	CD9,DNMT1,Nrg1,PARP1,PTEN,PTPN11,RAD54L,RB1,SETDB1,UHRF1	10
Cell Death and Survival	cell viability of embryonic cells	0.00164		-0.818	CD9,DNMT1,Nrg1,PARP1,PTEN,PTPN11,RAD54L,RB1,SETDB1,UHRF1	10
Developmental Disorder	congenital anomaly of skeletal bone	0.00167	Increased	2.987	ALDH1A1,ANKH,APAF1,ATP2C1,ATP6V0A2,BCL10,BMP7,BMPER,BRCA2,CDC6,CDT1,CELSR1,CHST3,COL2A1,COL5A1,COL9A2,EXT1,F2R,FLNA,HAPLN1,IFT140,INSIG2,ITGB1,KAT6B,LMNB1,LMNB2,MAPK9,MARCKS,MARCKSL1,MMP16,OTX2,PAPSS2,PARP1,PDE4D,POLR1C,PTPN11,PTPRS,PYGO2,RNF135,ROR2,SMAD3,SMAD5,SMARCAL1,SMARCC1,SNIP1,TCTN2,TEAD2,TRAF6,TRAPPC9,TWSG1,TYMS	51
Skeletal and Muscular Disorders	congenital anomaly of skeletal bone	0.00167	Increased	2.987	ALDH1A1,ANKH,APAF1,ATP2C1,ATP6V0A2,BCL10,BMP7,BMPER,BRCA2,CDC6,CDT1,CELSR1,CHST3,COL2A1,COL5A1,COL9A2,EXT1,F2R,FLNA,HAPLN1,IFT140,INSIG2,ITGB1,KAT6B,LMNB1,LMNB2,MAPK9,MARCKS,MARCKSL1,MMP16,OTX2,PAPSS2,PARP1,PDE4D,POLR1C,PTPN11,PTPRS,PYGO2,RNF135,ROR2,SMAD3,SMAD5,SMARCAL1,SMARCC1,SNIP1,TCTN2,TEAD2,TRAF6,TRAPPC9,TWSG1,TYMS	51
Connective Tissue Disorders	congenital anomaly of skeletal bone	0.00167	Increased	2.987	ALDH1A1,ANKH,APAF1,ATP2C1,ATP6V0A2,BCL10,BMP7,BMPER,BRCA2,CDC6,CDT1,CELSR1,CHST3,COL2A1,COL5A1,COL9A2,EXT1,F2R,FLNA,HAPLN1,IFT140,INSIG2,ITGB1,KAT6B,LMNB1,LMNB2,MAPK9,MARCKS,MARCKSL1,MMP16,OTX2,PAPSS2,PARP1,PDE4D,POLR1C,PTPN11,PTPRS,PYGO2,RNF135,ROR2,SMAD3,SMAD5,SMARCAL1,SMARCC1,SNIP1,TCTN2,TEAD2,TRAF6,TRAPPC9,TWSG1,TYMS	51
Cellular Assembly and Organization	outgrowth of neurites	0.00169		-1.127	Aldh1a7,APBB1,CD9,CDK2,CSNK1E,DPYSL3,EFNB1,EFNB2,EGFR,ELMO2,EPHB2,EPN1,EXT1,FAM107A,FEZ1,FGF1,FKBP5,GAB1,GNAQ,ICAM5,ITGB1,JUN,KIF3A,KLF7,MAG,MAPT,MARCKS,NCAM1,NCDN,NDN,NFATC4,NRCAM,NRN1,OMG,PIP5K1A,PTEN,PTPN11,PTPRS,RIMS3,RND2,RNF6,S100B,SEMA3A,SLIT2,SMN1/SMN2,SRF,STAT3,SYNGR1,TARDBP,TNFRSF19,TUBA1A,VCAN,VIM,VLDLR	54
Nervous System Development and Function	outgrowth of neurites	0.00169		-1.127	Aldh1a7,APBB1,CD9,CDK2,CSNK1E,DPYSL3,EFNB1,EFNB2,EGFR,ELMO2,EPHB2,EPN1,EXT1,FAM107A,FEZ1,FGF1,FKBP5,GAB1,GNAQ,ICAM5,ITGB1,JUN,KIF3A,KLF7,MAG,MAPT,MARCKS,NCAM1,NCDN,NDN,NFATC4,NRCAM,NRN1,OMG,PIP5K1A,PTEN,PTPN11,PTPRS,RIMS3,RND2,RNF6,S100B,SEMA3A,SLIT2,SMN1/SMN2,SRF,STAT3,SYNGR1,TARDBP,TNFRSF19,TUBA1A,VCAN,VIM,VLDLR	54
Cell Morphology	outgrowth of neurites	0.00169		-1.127	Aldh1a7,APBB1,CD9,CDK2,CSNK1E,DPYSL3,EFNB1,EFNB2,EGFR,ELMO2,EPHB2,EPN1,EXT1,FAM107A,FEZ1,FGF1,FKBP5,GAB1,GNAQ,ICAM5,ITGB1,JUN,KIF3A,KLF7,MAG,MAPT,MARCKS,NCAM1,NCDN,NDN,NFATC4,NRCAM,NRN1,OMG,PIP5K1A,PTEN,PTPN11,PTPRS,RIMS3,RND2,RNF6,S100B,SEMA3A,SLIT2,SMN1/SMN2,SRF,STAT3,SYNGR1,TARDBP,TNFRSF19,TUBA1A,VCAN,VIM,VLDLR	54
Cell Cycle	arrest in cell cycle progression of carcinoma cell lines	0.00171			EGFR,RB1,RRM1,SMARCA2	4
Cancer	development of neuroepithelial tumor	0.00171		0.225	CDKN1B,EGFR,RB1,RBL1	4
Cellular Assembly and Organization	morphology of actin filaments	0.00171			ABI1,EPB49,EPS8,PIK3R1	4
Cell Morphology	morphology of actin filaments	0.00171			ABI1,EPB49,EPS8,PIK3R1	4
Cancer	tumorigenesis of brain	0.00171			CDK2,CDKN1B,PARP1,RB1	4
Neurological Disease	tumorigenesis of brain	0.00171			CDK2,CDKN1B,PARP1,RB1	4
Lipid Metabolism	accumulation of acylglycerol	0.0018		-0.467	ABHD5,APOBR,CALCA,CIDEB,ESRRA,FBXW7,FOXO1,INSIG2,MGLL,PITPNA,PNPLA2,PTEN,SCD,SMPD1,STAT5A	15
Small Molecule Biochemistry	accumulation of acylglycerol	0.0018		-0.467	ABHD5,APOBR,CALCA,CIDEB,ESRRA,FBXW7,FOXO1,INSIG2,MGLL,PITPNA,PNPLA2,PTEN,SCD,SMPD1,STAT5A	15
Molecular Transport	accumulation of acylglycerol	0.0018		-0.467	ABHD5,APOBR,CALCA,CIDEB,ESRRA,FBXW7,FOXO1,INSIG2,MGLL,PITPNA,PNPLA2,PTEN,SCD,SMPD1,STAT5A	15
Nervous System Development and Function	development of central nervous system	0.00181		-0.958	ABR,ALDH3A2,ALDH5A1,APAF1,APBB1,APLP1,ARSA,ASCL1,ATP2B2,B3GNT5,BBS4,BCL10,BMP7,BRCA2,CASP2,CDKN1B,CELSR1,CHST3,COL2A1,CXCR4,Cycs,DRAXIN,EGFR,EGLN1,EPHB2,EXT1,FBXW7,FEZF2,FGF1,GAS6,GPC1,HPCAL4,HSD17B7,IKBKAP,IRS2,KAT6B,KIF3A,LMNB1,LMNB2,MAPK9,MAPT,MARCKS,MARCKSL1,MBP,MDGA1,NCAM1,NCKAP1,NDE1,NDN,NPAS2,NR4A3,NRCAM,OTX2,POU6F1,PTEN,PTPN11,PTPRS,PYGO2,RBL1,RYK,S100B,SEPP1,SH3GL1,SLC1A2,SLIT2,SMAD5,SMA…	78
Cell Morphology	morphology of plasma membrane projections	0.00181			Ank2,ARSA,DPYSL4,EFNB1,EGLN3,EPB49,EPHB1,EPHB2,FEZ1,GABBR1,KLF7,MAG,MAPT,NCAM1,NDN,NEDD4,NEFM,NFATC4,NRCAM,Nrg1,NRN1,PLP1,SEZ6,SH3GL1,SLC17A7,ST8SIA2,VCAN	27
Embryonic Development	formation of embryonic tissue	0.00186		-1.294	ABI1,ACVR2B,APAF1,ATP2C1,BCL10,BMP7,BRCA2,COL2A1,CXCR4,DNMT1,EPN1,FBXW7,FGF1,HAS2,IKBKAP,ITGB1,JUN,KDM1A,LHCGR,MARCKS,MYBL2,NCAM1,NCKAP1,NR4A3,OTX2,PHC1,PTEN,PTPN11,SFRP1,SFRP2,SMAD3,SMAD5,SMARCC1,SRF,STAT3,TCF7L1,TCTN2,TEAD2,TP63,TRIM28,TWSG1,VLDLR,ZFP36L1	43
Organismal Development	formation of embryonic tissue	0.00186		-1.294	ABI1,ACVR2B,APAF1,ATP2C1,BCL10,BMP7,BRCA2,COL2A1,CXCR4,DNMT1,EPN1,FBXW7,FGF1,HAS2,IKBKAP,ITGB1,JUN,KDM1A,LHCGR,MARCKS,MYBL2,NCAM1,NCKAP1,NR4A3,OTX2,PHC1,PTEN,PTPN11,SFRP1,SFRP2,SMAD3,SMAD5,SMARCC1,SRF,STAT3,TCF7L1,TCTN2,TEAD2,TP63,TRIM28,TWSG1,VLDLR,ZFP36L1	43
Tissue Development	formation of embryonic tissue	0.00186		-1.294	ABI1,ACVR2B,APAF1,ATP2C1,BCL10,BMP7,BRCA2,COL2A1,CXCR4,DNMT1,EPN1,FBXW7,FGF1,HAS2,IKBKAP,ITGB1,JUN,KDM1A,LHCGR,MARCKS,MYBL2,NCAM1,NCKAP1,NR4A3,OTX2,PHC1,PTEN,PTPN11,SFRP1,SFRP2,SMAD3,SMAD5,SMARCC1,SRF,STAT3,TCF7L1,TCTN2,TEAD2,TP63,TRIM28,TWSG1,VLDLR,ZFP36L1	43
Cancer	germ cell and embryonal neoplasm	0.00204	Decreased	-2.157	BCL10,BRCA2,CELSR1,CXCR4,DNMT1,EP400,H3F3A/H3F3B,IDE,LHCGR,MIF,MYBL2,PARP1,PDPN,PPM1D,PTEN,PTPN11,RB1,SF1,SFRP1,ST7,STAT3,TUBA1A,TUBA4A,TUBB,TUBE1,ZBTB17	26
Reproductive System Disease	germ cell and embryonal neoplasm	0.00204	Decreased	-2.157	BCL10,BRCA2,CELSR1,CXCR4,DNMT1,EP400,H3F3A/H3F3B,IDE,LHCGR,MIF,MYBL2,PARP1,PDPN,PPM1D,PTEN,PTPN11,RB1,SF1,SFRP1,ST7,STAT3,TUBA1A,TUBA4A,TUBB,TUBE1,ZBTB17	26
Cell Cycle	cell cycle progression of muscle cells	0.00215			BIRC5,CDKN1B,KLF5,MFN2,NR4A3,PTPN11,RB1	7
Skeletal and Muscular System Development and Function	cell cycle progression of muscle cells	0.00215			BIRC5,CDKN1B,KLF5,MFN2,NR4A3,PTPN11,RB1	7
Cell Cycle	homologous recombination of DNA	0.00215		-1.671	BRCA2,CDK2,HJURP,MMS22L,PARP1,RAD54L,SIRT6	7
DNA Replication, Recombination, and Repair	homologous recombination of DNA	0.00215		-1.671	BRCA2,CDK2,HJURP,MMS22L,PARP1,RAD54L,SIRT6	7
Organismal Development	length of body region	0.00215			COL2A1,EPHB2,FST,HAPLN1,LHCGR,ROR2,RYK	7
Cancer	urothelial neoplasm	0.00218			CASP2,FOXO1,PIK3R1,POLE,PTEN,RRM1,SFRP1,TIMP1,TP63,TUBA4A,TUBB	11
Renal and Urological Disease	urothelial neoplasm	0.00218			CASP2,FOXO1,PIK3R1,POLE,PTEN,RRM1,SFRP1,TIMP1,TP63,TUBA4A,TUBB	11
Embryonic Development	size of embryo	0.00219	Decreased	-3.538	ATP2C1,BRCA2,CDK2,COL2A1,CUL7,Cycs,EFNB2,EGFR,ELF5,EPN1,EXT1,F2R,FBXW7,FKTN,GPX4,HMGCL,HSD17B7,IGF2R,IKBKAP,KIF3A,LIG1,LIG3,LMNB1,LMNB2,MFN1,MFN2,MTHFD2,NES,NFATC4,Nup98,OTX2,PARP1,PTEN,RB1,RBL1,ROR2,SMAD5,SRF,STAT3,TCF7L1,TEAD2,TFAP2C,USP22,XBP1,ZBTB17,ZFP36L1,ZMIZ1	47
Cellular Assembly and Organization	abnormal morphology of mitochondria	0.00219			CXADR,MFN1,MFN2,NFATC4,OMA1,PNPLA2,PVALB,SNPH,TOP1MT	9
Cell Morphology	abnormal morphology of mitochondria	0.00219			CXADR,MFN1,MFN2,NFATC4,OMA1,PNPLA2,PVALB,SNPH,TOP1MT	9
Cancer	pharyngeal cancer	0.00219			CALCA,CRYAB,CXCR4,DNMT1,FBLN2,JUN,MCM2,THY1,TYMS	9
Cell Death and Survival	cell death of lung cancer cell lines	0.00224		1.013	BIRC5,BRCA2,CASP1,CASP2,CDKN1B,COX5A,DLEU7,EGFR,FAS,FDXR,FOXO1,GAB1,HK1,HTATIP2,JUN,LGALS3,LGALS8,MAPK9,PARP1,PAWR,PIDD,PMEPA1,PRODH,PTEN,RB1,RRM1,SRSF1,STAT3,TP63,TRAP1	30
Hereditary Disorder	Wilm's tumorigenesis	0.00226			BRCA2,EGFR,H19,TIMP4,TUBA1A,TUBA4A,TUBB,TUBE1	8
Cancer	Wilm's tumorigenesis	0.00226			BRCA2,EGFR,H19,TIMP4,TUBA1A,TUBA4A,TUBB,TUBE1	8
Renal and Urological Disease	Wilm's tumorigenesis	0.00226			BRCA2,EGFR,H19,TIMP4,TUBA1A,TUBA4A,TUBB,TUBE1	8
Nervous System Development and Function	formation of neural tube	0.00241			ABI1,APAF1,ATP2C1,BCL10,BRCA2,DNMT1,EPN1,FBXW7,MARCKS,OTX2,PTEN,PTPN11,SFRP1,SFRP2,SMAD5,TCTN2,TEAD2,ZFP36L1	18
Embryonic Development	formation of neural tube	0.00241			ABI1,APAF1,ATP2C1,BCL10,BRCA2,DNMT1,EPN1,FBXW7,MARCKS,OTX2,PTEN,PTPN11,SFRP1,SFRP2,SMAD5,TCTN2,TEAD2,ZFP36L1	18
Organismal Development	formation of neural tube	0.00241			ABI1,APAF1,ATP2C1,BCL10,BRCA2,DNMT1,EPN1,FBXW7,MARCKS,OTX2,PTEN,PTPN11,SFRP1,SFRP2,SMAD5,TCTN2,TEAD2,ZFP36L1	18
Tissue Development	formation of neural tube	0.00241			ABI1,APAF1,ATP2C1,BCL10,BRCA2,DNMT1,EPN1,FBXW7,MARCKS,OTX2,PTEN,PTPN11,SFRP1,SFRP2,SMAD5,TCTN2,TEAD2,ZFP36L1	18
Cellular Growth and Proliferation	proliferation of cells	0.00242	Decreased	-3.597	ABI1,ACAT1,ACSL6,ADK,ADORA1,AES,AFF1,AIFM2,AK4,ALDH1A1,ANAPC5,ANGPTL4,ANKRD6,APAF1,APBB1,AQP11,ARHGAP24,ASCL1,ATP5A1,ATP6V0A2,B3GNT5,BACH2,BCL10,BCL2L2,BEX2,BIRC5,BMP15,BMP7,BMPER,BRCA2,BRIP1,CADM1,CALCA,CAMK2A,CAMK2N1,CAPN2,CASC3,CASP1,CASP2,CAV2,CCNA1,CCNO,CD151,CD1D,CD276,CD9,CDC20,CDC25C,CDC6,CDC7,CDCA2,CDCA4,CDH4,CDK2,CDKN1B,CDT1,CHEK2,CLDN11,CLIC1,CLN3,CLSPN,CNOT7,COL2A1,CRYAB,CSNK1E,CTC1,C…	374
Tumor Morphology	progression of carcinoma	0.00247		-1.342	BIRC5,CDKN1B,CRYAB,CXCL14,EGFR,FOXO1,PLCE1,RB1,SRSF1,STAT5A	10
Cellular Assembly and Organization	nucleation of microtubules	0.00248			BIRC5,HAUS8,MAPT,NDE1,NEDD1,TUBGCP2	6
Cellular Function and Maintenance	nucleation of microtubules	0.00248			BIRC5,HAUS8,MAPT,NDE1,NEDD1,TUBGCP2	6
Cell Cycle	arrest in cell cycle progression of lung cancer cell lines	0.00249			EGFR,POLD1,RB1,RRM1,SMARCA2	5
Organismal Injury and Abnormalities	formation of intestinal polyp	0.00249			CASP1,DNMT1,H19,PIK3R1,PTEN	5
Cancer	formation of intestinal polyp	0.00249			CASP1,DNMT1,H19,PIK3R1,PTEN	5
Gastrointestinal Disease	formation of intestinal polyp	0.00249			CASP1,DNMT1,H19,PIK3R1,PTEN	5
Behavior	learning	0.00255		0.014	ACAT1,APBB1,ARC,ARSA,ATXN1,CAMK2A,CASP1,CLN3,CPLX2,CRMP1,DLG4,EPHB2,FBXO2,FZR1,GABBR1,GJB6,GM2A,HSD11B1,ITGB1,ITM2B,JUN,KLF9,MAP2K7,MAPT,MARCKS,MGLL,NCAM1,NCDN,NDN,NEDD4,NHLRC1,NPAS2,NRCAM,Nrg1,NRN1,PCDH8,PDE1B,PPP1R1B,PTEN,Rcan2,S100B,SEPP1,SEPT5,SEZ6,SLC17A7,SOD3,SRF,ST8SIA2,TMOD2,UNC13C,UNG,VLDLR	52
Nervous System Development and Function	morphology of nervous system	0.00257	Increased	2.267	ABR,Ank2,APAF1,APBB1,ARSA,ASCL1,ATP1B2,ATP2B2,BBS4,CASP2,CD9,CDKN1B,CLN3,COL2A1,CPLX2,CRMP1,CTSF,CXCR4,DLG2,DNAI1,DOK7,DPYSL4,EFNB1,EGFR,EGLN3,ELOVL4,EPAS1,EPB41L2,EPHB1,EPHB2,FBXO2,FEZ1,FEZF2,FGF1,FST,FZR1,GABBR1,GM2A,HSD11B1,ITGB1,JUN,KLF7,LAMP2,LMNB1,LMNB2,LYNX1,MAG,MAGED1,MAPK9,MAPT,MARCKS,MARCKSL1,MBP,MERTK,MT1H,NCAM1,NDE1,NDN,NEDD4,NEFM,NES,NFATC4,NHLRC1,NPAS4,NRCAM,Nrg1,NRN1,OTX2,PITPNA,PL…	104
Hereditary Disorder	Alport syndrome	0.00257			COL4A4,COL4A5,COL4A6	3
Renal and Urological Disease	Alport syndrome	0.00257			COL4A4,COL4A5,COL4A6	3
Connective Tissue Disorders	Alport syndrome	0.00257			COL4A4,COL4A5,COL4A6	3
Immunological Disease	Alport syndrome	0.00257			COL4A4,COL4A5,COL4A6	3
Inflammatory Disease	Alport syndrome	0.00257			COL4A4,COL4A5,COL4A6	3
Inflammatory Response	Alport syndrome	0.00257			COL4A4,COL4A5,COL4A6	3
Cell Cycle	arrest in G2/M phase of fibroblasts	0.00257			MYBL2,PTPN11,SRSF2	3
Connective Tissue Development and Function	arrest in G2/M phase of fibroblasts	0.00257			MYBL2,PTPN11,SRSF2	3
Cellular Assembly and Organization	quantity of collagen fibrils	0.00257			COL2A1,COL5A1,SMAD3	3
Cellular Assembly and Organization	size of dendritic spines	0.00257			CAMK2A,DLG4,EFNB1	3
Nervous System Development and Function	size of dendritic spines	0.00257			CAMK2A,DLG4,EFNB1	3
Embryonic Development	size of dendritic spines	0.00257			CAMK2A,DLG4,EFNB1	3
Tissue Development	size of dendritic spines	0.00257			CAMK2A,DLG4,EFNB1	3
Cell Morphology	size of dendritic spines	0.00257			CAMK2A,DLG4,EFNB1	3
Cellular Development	size of dendritic spines	0.00257			CAMK2A,DLG4,EFNB1	3
Cellular Function and Maintenance	size of dendritic spines	0.00257			CAMK2A,DLG4,EFNB1	3
Cancer	germ cell tumor	0.00263		-1.980	BCL10,DNMT1,LHCGR,MIF,PDPN,PTEN,RB1,SF1,ST7,TUBA1A,TUBA4A,TUBE1	12
Reproductive System Disease	germ cell tumor	0.00263		-1.980	BCL10,DNMT1,LHCGR,MIF,PDPN,PTEN,RB1,SF1,ST7,TUBA1A,TUBA4A,TUBE1	12
Cellular Assembly and Organization	morphogenesis of neurites	0.00268		-0.728	ATXN1,BMP7,CAMK2A,CRMP1,DBN1,DLG4,DPYSL4,EFHD1,EFNB1,EGFR,EPHB1,EPHB2,EPS8,FAM107A,ICAM5,IGSF9,ITGB1,KIF3A,KLF7,KLF9,MAG,MAPK9,MAPT,MFN1,MFN2,NCAM1,NCDN,NEFM,NFATC4,Nrg1,NRN1,PIP5K1A,PRMT1,PTEN,RB1,RIMS3,RND2,ROR2,RYK,S100B,SEMA3A,SLIT2,SPTBN2,SRF	44
Nervous System Development and Function	morphogenesis of neurites	0.00268		-0.728	ATXN1,BMP7,CAMK2A,CRMP1,DBN1,DLG4,DPYSL4,EFHD1,EFNB1,EGFR,EPHB1,EPHB2,EPS8,FAM107A,ICAM5,IGSF9,ITGB1,KIF3A,KLF7,KLF9,MAG,MAPK9,MAPT,MFN1,MFN2,NCAM1,NCDN,NEFM,NFATC4,Nrg1,NRN1,PIP5K1A,PRMT1,PTEN,RB1,RIMS3,RND2,ROR2,RYK,S100B,SEMA3A,SLIT2,SPTBN2,SRF	44
Tissue Development	morphogenesis of neurites	0.00268		-0.728	ATXN1,BMP7,CAMK2A,CRMP1,DBN1,DLG4,DPYSL4,EFHD1,EFNB1,EGFR,EPHB1,EPHB2,EPS8,FAM107A,ICAM5,IGSF9,ITGB1,KIF3A,KLF7,KLF9,MAG,MAPK9,MAPT,MFN1,MFN2,NCAM1,NCDN,NEFM,NFATC4,Nrg1,NRN1,PIP5K1A,PRMT1,PTEN,RB1,RIMS3,RND2,ROR2,RYK,S100B,SEMA3A,SLIT2,SPTBN2,SRF	44
Cell Morphology	morphogenesis of neurites	0.00268		-0.728	ATXN1,BMP7,CAMK2A,CRMP1,DBN1,DLG4,DPYSL4,EFHD1,EFNB1,EGFR,EPHB1,EPHB2,EPS8,FAM107A,ICAM5,IGSF9,ITGB1,KIF3A,KLF7,KLF9,MAG,MAPK9,MAPT,MFN1,MFN2,NCAM1,NCDN,NEFM,NFATC4,Nrg1,NRN1,PIP5K1A,PRMT1,PTEN,RB1,RIMS3,RND2,ROR2,RYK,S100B,SEMA3A,SLIT2,SPTBN2,SRF	44
Cellular Development	morphogenesis of neurites	0.00268		-0.728	ATXN1,BMP7,CAMK2A,CRMP1,DBN1,DLG4,DPYSL4,EFHD1,EFNB1,EGFR,EPHB1,EPHB2,EPS8,FAM107A,ICAM5,IGSF9,ITGB1,KIF3A,KLF7,KLF9,MAG,MAPK9,MAPT,MFN1,MFN2,NCAM1,NCDN,NEFM,NFATC4,Nrg1,NRN1,PIP5K1A,PRMT1,PTEN,RB1,RIMS3,RND2,ROR2,RYK,S100B,SEMA3A,SLIT2,SPTBN2,SRF	44
Cellular Function and Maintenance	morphogenesis of neurites	0.00268		-0.728	ATXN1,BMP7,CAMK2A,CRMP1,DBN1,DLG4,DPYSL4,EFHD1,EFNB1,EGFR,EPHB1,EPHB2,EPS8,FAM107A,ICAM5,IGSF9,ITGB1,KIF3A,KLF7,KLF9,MAG,MAPK9,MAPT,MFN1,MFN2,NCAM1,NCDN,NEFM,NFATC4,Nrg1,NRN1,PIP5K1A,PRMT1,PTEN,RB1,RIMS3,RND2,ROR2,RYK,S100B,SEMA3A,SLIT2,SPTBN2,SRF	44
Cancer	genital tumor	0.00271		-0.560	ACAD8,ACSBG2,ADAMTS7,ALDH1A1,ALYREF,ARMC3,ATXN1,B4GALNT4,BCL10,BIRC5,BMP2K,BMP7,BRCA2,BRIP1,C2orf88,CASC3,CASP2,CCNA1,CDC25C,CDK2,CDKN1B,CELSR1,CHEK2,CHST2,CLDN11,COL4A6,COX5A,CTCF,CXCL14,CXCR4,CYP1B1,DIABLO,DNMT1,EFNB2,EGFR,ENO1,ENTPD5,EP400,EPHB1,EPHB2,F2R,FABP7,FAM222B,FAM78B,FAS,FBXW7,FGF1,FLNA,FYCO1,GAPDH,GLB1L2,GPC1,H19,H3F3A/H3F3B,HAPLN1,HN1,HOOK2,HSD11B1,HSD17B7,IDE,IFI27,IGF2BP3,IRS2,ITG…	135
Reproductive System Disease	genital tumor	0.00271		-0.560	ACAD8,ACSBG2,ADAMTS7,ALDH1A1,ALYREF,ARMC3,ATXN1,B4GALNT4,BCL10,BIRC5,BMP2K,BMP7,BRCA2,BRIP1,C2orf88,CASC3,CASP2,CCNA1,CDC25C,CDK2,CDKN1B,CELSR1,CHEK2,CHST2,CLDN11,COL4A6,COX5A,CTCF,CXCL14,CXCR4,CYP1B1,DIABLO,DNMT1,EFNB2,EGFR,ENO1,ENTPD5,EP400,EPHB1,EPHB2,F2R,FABP7,FAM222B,FAM78B,FAS,FBXW7,FGF1,FLNA,FYCO1,GAPDH,GLB1L2,GPC1,H19,H3F3A/H3F3B,HAPLN1,HN1,HOOK2,HSD11B1,HSD17B7,IDE,IFI27,IGF2BP3,IRS2,ITG…	135
Cell Death and Survival	apoptosis of pheochromocytoma cell lines	0.00286		-0.560	ADORA1,APAF1,CASP1,CASP2,EGFR,FAS,GAB1,JUN,MAGED1,MAPK11,MAPK12,MAPK9,MAPT,STAT3,VCAN,ZMAT3	16
Lipid Metabolism	accumulation of triacylglycerol	0.00287		-0.061	ABHD5,APOBR,CALCA,CIDEB,ESRRA,FBXW7,FOXO1,INSIG2,PITPNA,PNPLA2,PTEN,SCD,SMPD1,STAT5A	14
Small Molecule Biochemistry	accumulation of triacylglycerol	0.00287		-0.061	ABHD5,APOBR,CALCA,CIDEB,ESRRA,FBXW7,FOXO1,INSIG2,PITPNA,PNPLA2,PTEN,SCD,SMPD1,STAT5A	14
Molecular Transport	accumulation of triacylglycerol	0.00287		-0.061	ABHD5,APOBR,CALCA,CIDEB,ESRRA,FBXW7,FOXO1,INSIG2,PITPNA,PNPLA2,PTEN,SCD,SMPD1,STAT5A	14
Cell Cycle	G2/M phase of fibroblast cell lines	0.00318			JUN,MAP2K7,PARP1,PTPN11	4
Connective Tissue Development and Function	G2/M phase of fibroblast cell lines	0.00318			JUN,MAP2K7,PARP1,PTPN11	4
Nervous System Development and Function	morphology of central nervous system	0.00326	Increased	2.180	ABR,Ank2,APAF1,APBB1,ARSA,ASCL1,ATP1B2,ATP2B2,BBS4,CDKN1B,CLN3,COL2A1,CPLX2,CRMP1,CXCR4,DNAI1,EFNB1,EGFR,EPB41L2,FEZF2,FGF1,FZR1,GM2A,HSD11B1,JUN,KLF7,LAMP2,LMNB1,LMNB2,LYNX1,MAG,MAPT,MARCKS,MARCKSL1,MBP,MERTK,MT1H,NCAM1,NDE1,NDN,NFATC4,NRCAM,Nrg1,OTX2,PITPNA,PLP1,PPP1R9B,PROK2,PTEN,PTPRS,PVALB,RB1,RBL1,RXRG,S100B,SEMA3A,SHISA2,SLC1A2,SLC4A3,SMAD5,SMARCC1,SMPD1,SPARCL1,ST8SIA2,TPP1,TUBA1A,VAX1,VL…	68
Cell Morphology	sprouting	0.00338		-0.753	ATXN1,BMP7,CALCA,CAMK2A,CRMP1,DBN1,DLG4,DPYSL3,DPYSL4,EFNB1,EPHB1,EPHB2,EPS8,FAM107A,GAB1,HTRA1,ICAM5,IGSF9,JAK2,JUN,KIF3A,KLF7,KLF9,MAG,MAPT,MFN1,MFN2,NCAM1,NEFM,NFATC4,Nrg1,NRN1,PIK3R1,PIP5K1A,PTEN,RIMS3,RND2,ROR2,RYK,S100B,SEMA3A,SLIT2,SPTBN2,TRAF6	44
Cell Cycle	arrest in cell cycle progression of tumor cell lines	0.00338			CDK2,CDKN1B,CLSPN,DIABLO,EGFR,FOXM1,FOXO1,FZR1,LGALS3,MAPK9,MIF,POLD1,PPP2R5B,PTEN,RB1,RRM1,SMARCA2,XBP1	18
Nervous System Development and Function	morphology of neurites	0.00341			Ank2,ARSA,DPYSL4,EFNB1,EGLN3,EPHB1,EPHB2,FEZ1,GABBR1,KLF7,MAG,MAPT,NCAM1,NDN,NEDD4,NEFM,NFATC4,NRCAM,Nrg1,NRN1,PLP1,SEZ6,SH3GL1,SLC17A7,ST8SIA2,VCAN	26
Cell Morphology	morphology of neurites	0.00341			Ank2,ARSA,DPYSL4,EFNB1,EGLN3,EPHB1,EPHB2,FEZ1,GABBR1,KLF7,MAG,MAPT,NCAM1,NDN,NEDD4,NEFM,NFATC4,NRCAM,Nrg1,NRN1,PLP1,SEZ6,SH3GL1,SLC17A7,ST8SIA2,VCAN	26
Tissue Morphology	morphology of neurites	0.00341			Ank2,ARSA,DPYSL4,EFNB1,EGLN3,EPHB1,EPHB2,FEZ1,GABBR1,KLF7,MAG,MAPT,NCAM1,NDN,NEDD4,NEFM,NFATC4,NRCAM,Nrg1,NRN1,PLP1,SEZ6,SH3GL1,SLC17A7,ST8SIA2,VCAN	26
Cell Morphology	budding of virus	0.00344		-0.807	AP1M1,NEDD4,NEDD4L,VPS4A,WWP1,WWP2	6
Infectious Disease	budding of virus	0.00344		-0.807	AP1M1,NEDD4,NEDD4L,VPS4A,WWP1,WWP2	6
Cancer	urinary tract tumor	0.00348			ACAT1,ACSBG2,APAF1,BCL2L2,BIRC5,BRCA2,C17orf97,CADM1,CALCA,CASP2,CHEK2,EGFR,EP400,FAS,FOXO1,GSTT1,HSD17B7,IFT81,JUN,KDM2B,MBP,MFF,N4BP2,NAT2,NEDD4,NEFM,PBRM1,PIK3R1,POLE,POLR3B,PREX2,PSIP1,PTEN,RB1,RRM1,RYR1,SCYL2,SEPP1,SFRP1,SH3GL1,STAT3,TIMP1,TMEM184C,TP63,TUBA4A,TUBB	46
Renal and Urological Disease	urinary tract tumor	0.00348			ACAT1,ACSBG2,APAF1,BCL2L2,BIRC5,BRCA2,C17orf97,CADM1,CALCA,CASP2,CHEK2,EGFR,EP400,FAS,FOXO1,GSTT1,HSD17B7,IFT81,JUN,KDM2B,MBP,MFF,N4BP2,NAT2,NEDD4,NEFM,PBRM1,PIK3R1,POLE,POLR3B,PREX2,PSIP1,PTEN,RB1,RRM1,RYR1,SCYL2,SEPP1,SFRP1,SH3GL1,STAT3,TIMP1,TMEM184C,TP63,TUBA4A,TUBB	46
Cell Cycle	S phase	0.00352		-1.099	APBB1,BIRC5,BMP7,CAMK2N1,CDC25C,CDC6,CDC7,CDK2,CDKN1B,CDT1,CHEK2,DBF4,EGFR,EP400,FGF1,FOXM1,FZR1,GAB1,GPC1,H19,HBEGF,ITGA2,ITGB1,JUN,MCIDAS,MCM10,MEIS2,MYBL2,NAE1,NEK11,PARP1,PMEPA1,POLD1,PTPN11,RB1,RBL1,TYMS,UHRF1	38
Post-Translational Modification	homotetramerization of protein	0.00359			ALDH1A1,Aldh1a7,ALDH5A1,CRYZ,DCXR,IDE,KCNMA1,PFKM,PFKP,TP63	10
Protein Synthesis	homotetramerization of protein	0.00359			ALDH1A1,Aldh1a7,ALDH5A1,CRYZ,DCXR,IDE,KCNMA1,PFKM,PFKP,TP63	10
Cell Death and Survival	cell viability of lung cancer cell lines	0.0036		-1.755	BIRC5,CADM1,CDKN1B,CXCR4,EGFR,HBEGF,HTATIP2,KLF5,PARP1,RRM1,STAT3,UHRF1	12
Cancer	testicular tumor	0.0036			ALYREF,BCL10,DNMT1,EGFR,FAS,MYBL2,PDPN,RB1,SF1,TUBA1A,TUBA4A,TUBE1	12
Reproductive System Disease	testicular tumor	0.0036			ALYREF,BCL10,DNMT1,EGFR,FAS,MYBL2,PDPN,RB1,SF1,TUBA1A,TUBA4A,TUBE1	12
Cancer	tumorigenesis of skin	0.00364		-0.447	BIRC5,BRCA2,CD1D,ITGB1,JUN,MAPK9,PTEN,VCAN	8
Dermatological Diseases and Conditions	tumorigenesis of skin	0.00364		-0.447	BIRC5,BRCA2,CD1D,ITGB1,JUN,MAPK9,PTEN,VCAN	8
Tumor Morphology	progression of malignant tumor	0.00366		-1.342	BIRC5,CDKN1B,CRYAB,CXCL14,EGFR,FOXO1,PLCE1,RB1,SRSF1,STAT5A,TIMP1	11
Cell Death and Survival	apoptosis of kidney cancer cell lines	0.00373		0.128	EGFR,EPAS1,FAS,PAWR,PRODH,SFRP1,STAT3	7
Neurological Disease	hypomyelination	0.00373			ARSA,FAM126A,MAG,MBP,PLP1,POLR3B,SLC25A12	7
Cell Morphology	budding of Retroviridae	0.00376		-0.445	AP1M1,NEDD4L,VPS4A,WWP1,WWP2	5
Infectious Disease	budding of Retroviridae	0.00376		-0.445	AP1M1,NEDD4L,VPS4A,WWP1,WWP2	5
Small Molecule Biochemistry	phosphorylation of nucleotide	0.00376			ADK,AK1,GUK1,MPP6,NADK	5
Nucleic Acid Metabolism	phosphorylation of nucleotide	0.00376			ADK,AK1,GUK1,MPP6,NADK	5
Ophthalmic Disease	rhegmatogenous retinal detachment	0.00376			COL2A1,TUBA1A,TUBA4A,TUBB,TUBE1	5
Embryonic Development	size of atrioventricular canal cushion	0.00376		-1.000	CXADR,EPHA3,NFATC1,PDPN,PTPN11	5
Tissue Morphology	size of atrioventricular canal cushion	0.00376		-1.000	CXADR,EPHA3,NFATC1,PDPN,PTPN11	5
Cellular Assembly and Organization	microtubule dynamics	0.00381		-0.441	ABI1,ANGPTL4,ARHGAP24,ARSA,ASCL1,ATP2C1,ATXN1,BBS4,BIRC5,BMP2K,BMP7,CACNA1H,CAMK2A,CAPN2,CD9,CDC20,CDC42EP4,CDH4,CDKN1B,CEP164,COPB2,CRMP1,CRYAB,CXCR4,CYFIP1,DBN1,DLG4,DNAAF1,DPYSL3,DPYSL4,EFHD1,EFNB1,EFNB2,EGFR,EPHA3,EPHB1,EPHB2,EPS15,EPS8,F2R,FAM107A,FAS,FEZ1,FEZF2,FGF1,FLNA,FOXM1,FSD1,GAB1,GAPDH,GAS6,GOLGA2,HAUS8,ICAM5,IGSF9,ISLR2,ITGB1,JAKMIP1,JUN,KIAA1279,KIF3A,KLC1,KLF5,KLF7,KLF9,LGALS8,LIM…	124
Cellular Function and Maintenance	microtubule dynamics	0.00381		-0.441	ABI1,ANGPTL4,ARHGAP24,ARSA,ASCL1,ATP2C1,ATXN1,BBS4,BIRC5,BMP2K,BMP7,CACNA1H,CAMK2A,CAPN2,CD9,CDC20,CDC42EP4,CDH4,CDKN1B,CEP164,COPB2,CRMP1,CRYAB,CXCR4,CYFIP1,DBN1,DLG4,DNAAF1,DPYSL3,DPYSL4,EFHD1,EFNB1,EFNB2,EGFR,EPHA3,EPHB1,EPHB2,EPS15,EPS8,F2R,FAM107A,FAS,FEZ1,FEZF2,FGF1,FLNA,FOXM1,FSD1,GAB1,GAPDH,GAS6,GOLGA2,HAUS8,ICAM5,IGSF9,ISLR2,ITGB1,JAKMIP1,JUN,KIAA1279,KIF3A,KLC1,KLF5,KLF7,KLF9,LGALS8,LIM…	124
Hereditary Disorder	Schizophrenia	0.00381			ABAT,ACSBG1,ALDH3B1,ALDH5A1,ATP2B2,ATXN1,CACNA1H,CDKN1B,CLDN11,CPLX2,DLG2,DLG4,DNMT1,EGFR,EGR4,FABP7,FASTKD5,FEZ1,FGF1,GABBR1,GPC1,GRIN2C,IMPA2,KCNH2,KCNK1,KLC1,KLF5,LIN7B,LRFN2,MAG,MARCKS,NCAM1,NDE1,NDN,NEFM,Nrg1,OXCT1,PAG1,PCDH8,PGAM1,PIK3R1,PLP1,PPP1R1B,PPP1R9B,PPP3CC,PRDX6,PRODH,PVALB,RAPGEF6,RIMS3,RTN1,RXRG,S100A1,S100B,SEMA3A,SEPP1,SLC14A1,SLC17A7,SLC1A2,SLC25A27,SMARCA2,ST8SIA2,SYNGR1,XBP1	64
Neurological Disease	Schizophrenia	0.00381			ABAT,ACSBG1,ALDH3B1,ALDH5A1,ATP2B2,ATXN1,CACNA1H,CDKN1B,CLDN11,CPLX2,DLG2,DLG4,DNMT1,EGFR,EGR4,FABP7,FASTKD5,FEZ1,FGF1,GABBR1,GPC1,GRIN2C,IMPA2,KCNH2,KCNK1,KLC1,KLF5,LIN7B,LRFN2,MAG,MARCKS,NCAM1,NDE1,NDN,NEFM,Nrg1,OXCT1,PAG1,PCDH8,PGAM1,PIK3R1,PLP1,PPP1R1B,PPP1R9B,PPP3CC,PRDX6,PRODH,PVALB,RAPGEF6,RIMS3,RTN1,RXRG,S100A1,S100B,SEMA3A,SEPP1,SLC14A1,SLC17A7,SLC1A2,SLC25A27,SMARCA2,ST8SIA2,SYNGR1,XBP1	64
Psychological Disorders	Schizophrenia	0.00381			ABAT,ACSBG1,ALDH3B1,ALDH5A1,ATP2B2,ATXN1,CACNA1H,CDKN1B,CLDN11,CPLX2,DLG2,DLG4,DNMT1,EGFR,EGR4,FABP7,FASTKD5,FEZ1,FGF1,GABBR1,GPC1,GRIN2C,IMPA2,KCNH2,KCNK1,KLC1,KLF5,LIN7B,LRFN2,MAG,MARCKS,NCAM1,NDE1,NDN,NEFM,Nrg1,OXCT1,PAG1,PCDH8,PGAM1,PIK3R1,PLP1,PPP1R1B,PPP1R9B,PPP3CC,PRDX6,PRODH,PVALB,RAPGEF6,RIMS3,RTN1,RXRG,S100A1,S100B,SEMA3A,SEPP1,SLC14A1,SLC17A7,SLC1A2,SLC25A27,SMARCA2,ST8SIA2,SYNGR1,XBP1	64
Cellular Assembly and Organization	organization of cytoplasm	0.00388		-0.674	ABI1,ABR,ANGPTL4,ARHGAP24,ARSA,ASCL1,ATP2C1,ATXN1,BBS4,BIRC5,BMP2K,BMP7,CACNA1H,CAMK2A,CAPN10,CAPN2,CAV2,CD9,CDC20,CDC42EP4,CDH4,CDKN1B,CEP164,CLN3,COPB2,CRMP1,CRYAB,CXADR,CXCR4,CYFIP1,DBN1,DLG4,DNAAF1,DPYSL3,DPYSL4,EFHD1,EFNB1,EFNB2,EGFR,EPAS1,EPB41L2,EPB49,EPHA3,EPHB1,EPHB2,EPS15,EPS8,F2R,FAM107A,FAM160A2,FAS,FEZ1,FEZF2,FGF1,FLNA,FOXM1,FSD1,FZD10,GAB1,GAPDH,GAS6,GOLGA2,HAS2,HAUS8,HMGCL,HOOK2,IC…	154
Cellular Function and Maintenance	organization of cytoplasm	0.00388		-0.674	ABI1,ABR,ANGPTL4,ARHGAP24,ARSA,ASCL1,ATP2C1,ATXN1,BBS4,BIRC5,BMP2K,BMP7,CACNA1H,CAMK2A,CAPN10,CAPN2,CAV2,CD9,CDC20,CDC42EP4,CDH4,CDKN1B,CEP164,CLN3,COPB2,CRMP1,CRYAB,CXADR,CXCR4,CYFIP1,DBN1,DLG4,DNAAF1,DPYSL3,DPYSL4,EFHD1,EFNB1,EFNB2,EGFR,EPAS1,EPB41L2,EPB49,EPHA3,EPHB1,EPHB2,EPS15,EPS8,F2R,FAM107A,FAM160A2,FAS,FEZ1,FEZF2,FGF1,FLNA,FOXM1,FSD1,FZD10,GAB1,GAPDH,GAS6,GOLGA2,HAS2,HAUS8,HMGCL,HOOK2,IC…	154
Cancer	gonadal tumor	0.00395		-0.152	ACAD8,ACSBG2,ALDH1A1,ALYREF,ARMC3,BCL10,BMP2K,BMP7,BRCA2,BRIP1,C2orf88,CASP2,CDK2,CHEK2,COL4A6,COX5A,CTCF,CXCL14,DIABLO,DNMT1,EFNB2,EGFR,ENO1,EP400,F2R,FAM78B,FAS,FBXW7,FGF1,FYCO1,GAPDH,H19,HN1,HSD11B1,HSD17B7,IFI27,IGF2BP3,ITGA2,JUN,KAT2B,LCK,LETM1,LIG1,MAPT,MFAP5,MIF,MSH6,MTHFD2,MYBL2,NCAM1,PAPSS2,PAWR,PDPN,PHC1,PIK3R1,POLE,PSAT1,PTEN,RB1,RRM1,SF1,SFRP1,SLC12A7,SLC25A1,SLIT2,SRSF1,SRSF5,TGIF2,T…	78
Reproductive System Disease	gonadal tumor	0.00395		-0.152	ACAD8,ACSBG2,ALDH1A1,ALYREF,ARMC3,BCL10,BMP2K,BMP7,BRCA2,BRIP1,C2orf88,CASP2,CDK2,CHEK2,COL4A6,COX5A,CTCF,CXCL14,DIABLO,DNMT1,EFNB2,EGFR,ENO1,EP400,F2R,FAM78B,FAS,FBXW7,FGF1,FYCO1,GAPDH,H19,HN1,HSD11B1,HSD17B7,IFI27,IGF2BP3,ITGA2,JUN,KAT2B,LCK,LETM1,LIG1,MAPT,MFAP5,MIF,MSH6,MTHFD2,MYBL2,NCAM1,PAPSS2,PAWR,PDPN,PHC1,PIK3R1,POLE,PSAT1,PTEN,RB1,RRM1,SF1,SFRP1,SLC12A7,SLC25A1,SLIT2,SRSF1,SRSF5,TGIF2,T…	78
Cancer	upper aerodigestive tract carcinoma	0.00397			CASP2,CDC20,EGFR,KLF5,LCAT,MCM2,PARP1,RB1,RFX1,RNF6,RXRG,TIMP1,TUBA1A,TUBA4A,TUBE1	15
Cellular Compromise	degeneration of neurites	0.004	Decreased	-2.175	ARSA,CASP1,DPYSL3,JUN,LYNX1,MAG,MAPT,MFN1,MFN2,NCAM1,NEFM,PLP1,TARDBP	13
Developmental Disorder	craniofacial abnormality	0.004	Increased	3.098	APAF1,ATP2C1,BCL10,BMP7,BMPER,BRCA2,CDC6,CDT1,CELSR1,CHST3,COL2A1,INSIG2,LMNB1,LMNB2,MAPK9,MARCKS,MARCKSL1,MMP16,OTX2,PARP1,POLR1C,PTPN11,PTPRS,PYGO2,RNF135,ROR2,SMAD3,SMAD5,SMARCC1,SNIP1,TCTN2,TEAD2,TRAF6,TRAPPC9,TWSG1	35
Skeletal and Muscular Disorders	craniofacial abnormality	0.004	Increased	3.098	APAF1,ATP2C1,BCL10,BMP7,BMPER,BRCA2,CDC6,CDT1,CELSR1,CHST3,COL2A1,INSIG2,LMNB1,LMNB2,MAPK9,MARCKS,MARCKSL1,MMP16,OTX2,PARP1,POLR1C,PTPN11,PTPRS,PYGO2,RNF135,ROR2,SMAD3,SMAD5,SMARCC1,SNIP1,TCTN2,TEAD2,TRAF6,TRAPPC9,TWSG1	35
Connective Tissue Disorders	craniofacial abnormality	0.004	Increased	3.098	APAF1,ATP2C1,BCL10,BMP7,BMPER,BRCA2,CDC6,CDT1,CELSR1,CHST3,COL2A1,INSIG2,LMNB1,LMNB2,MAPK9,MARCKS,MARCKSL1,MMP16,OTX2,PARP1,POLR1C,PTPN11,PTPRS,PYGO2,RNF135,ROR2,SMAD3,SMAD5,SMARCC1,SNIP1,TCTN2,TEAD2,TRAF6,TRAPPC9,TWSG1	35
Hereditary Disorder	trisomy	0.00409			BIRC5,CRYAB,DLL1,FABP7,GRIN2C,JAK2,MAPT,NAE1,TYMS	9
Developmental Disorder	trisomy	0.00409			BIRC5,CRYAB,DLL1,FABP7,GRIN2C,JAK2,MAPT,NAE1,TYMS	9
Cellular Assembly and Organization	elongation of plasma membrane projections	0.00419		-0.095	CAMK2A,EGFR,EPHB2,LPPR5,MAG,MAGED1,MAPK9,MAPT,MERTK,NGFRAP1,OMG,SLIT2	12
Cell Morphology	elongation of plasma membrane projections	0.00419		-0.095	CAMK2A,EGFR,EPHB2,LPPR5,MAG,MAGED1,MAPK9,MAPT,MERTK,NGFRAP1,OMG,SLIT2	12
Cell Death and Survival	cell death of fibroblasts	0.00427		0.338	APAF1,CASP1,CASP2,CD1D,CDKN1B,Cycs,CYP1B1,DIABLO,EGFR,EPHX1,FAS,FLNA,FOXO1,GAB1,GPX4,IGF2R,ITGB1,ITPRIP,JUN,MAPK11,MAPK9,MT1H,MYBL2,NUPR1,PARP1,PAWR,PIDD,PITPNA,PTEN,PTPN11,RB1,SFRP1,STAT3,TPP1,TRAF6,UNG	36
Nervous System Development and Function	morphology of cerebellum	0.00442			ABR,ARSA,ATP2B2,CLN3,CXCR4,EGFR,EPB41L2,GM2A,LYNX1,MERTK,NCAM1,NRCAM,OTX2,PITPNA,PVALB,RB1,SMPD1,SPARCL1,ST8SIA2,TPP1,VLDLR	21
Organ Morphology	morphology of cerebellum	0.00442			ABR,ARSA,ATP2B2,CLN3,CXCR4,EGFR,EPB41L2,GM2A,LYNX1,MERTK,NCAM1,NRCAM,OTX2,PITPNA,PVALB,RB1,SMPD1,SPARCL1,ST8SIA2,TPP1,VLDLR	21
Cell Death and Survival	apoptosis of tumor cell lines	0.0045		1.049	ACVR2B,ADI1,ADORA1,APAF1,BACH2,BBS4,BCL10,BCL2L2,BEX2,BIRC5,BMP7,BRCA2,CALCA,CAPN2,CASP1,CASP2,CCNA1,CDC20,CDC6,CDC7,CDCA2,CDK2,CDKN1B,CHEK2,CIDEB,COX5A,CRYAB,CTCF,CYP1B1,DCT,DIABLO,DLEU7,DLL1,EGFR,ELF5,ENO1,ENTPD5,EPAS1,EPHB2,EVA1C,FAF1,FAS,FDXR,FKBP5,FOXO1,FST,GAB1,GAPDH,HBEGF,HK2,HSPB8,HTATIP2,HTRA1,IDE,IGF2R,IRAK2,ITGB1,ITGB3BP,JAK2,JUN,KCNB1,KLF5,KLF9,LCK,LGALS3,LGALS3BP,LGALS8,LIG1,LMNB1,LT…	130
Embryonic Development	abnormal morphology of retina	0.00459			ALDH1A1,CLN3,ELOVL4,MARCKS,MARCKSL1,MERTK,NCAM1,PYGO2,RB1,RBL1,ROM1,UNC119,VLDLR	13
Organ Development	abnormal morphology of retina	0.00459			ALDH1A1,CLN3,ELOVL4,MARCKS,MARCKSL1,MERTK,NCAM1,PYGO2,RB1,RBL1,ROM1,UNC119,VLDLR	13
Organismal Development	abnormal morphology of retina	0.00459			ALDH1A1,CLN3,ELOVL4,MARCKS,MARCKSL1,MERTK,NCAM1,PYGO2,RB1,RBL1,ROM1,UNC119,VLDLR	13
Tissue Development	abnormal morphology of retina	0.00459			ALDH1A1,CLN3,ELOVL4,MARCKS,MARCKSL1,MERTK,NCAM1,PYGO2,RB1,RBL1,ROM1,UNC119,VLDLR	13
Visual System Development and Function	abnormal morphology of retina	0.00459			ALDH1A1,CLN3,ELOVL4,MARCKS,MARCKSL1,MERTK,NCAM1,PYGO2,RB1,RBL1,ROM1,UNC119,VLDLR	13
Organ Morphology	abnormal morphology of retina	0.00459			ALDH1A1,CLN3,ELOVL4,MARCKS,MARCKSL1,MERTK,NCAM1,PYGO2,RB1,RBL1,ROM1,UNC119,VLDLR	13
Embryonic Development	morphology of rostral migratory stream	0.00466			ASCL1,NCAM1,PROK2,ST8SIA2,VAX1,VLDLR	6
Tissue Morphology	morphology of rostral migratory stream	0.00466			ASCL1,NCAM1,PROK2,ST8SIA2,VAX1,VLDLR	6
Nervous System Development and Function	quantity of neural precursor cells	0.00466		0.218	FST,LMNB1,LMNB2,NES,RB1,RBL1	6
Tissue Morphology	quantity of neural precursor cells	0.00466		0.218	FST,LMNB1,LMNB2,NES,RB1,RBL1	6
Cell Morphology	morphology of cellular protrusions	0.00466			Ank2,ARSA,DPYSL4,EFNB1,EGLN3,EPB49,EPHB1,EPHB2,FEZ1,GABBR1,KIF3A,KLF7,MAG,MAPT,NCAM1,NDN,NEDD4,NEFM,NFATC4,NRCAM,Nrg1,NRN1,PLP1,SEZ6,SH3GL1,SLC17A7,ST8SIA2,TCTN2,VCAN	29
Neurological Disease	short stride length	0.0048			ARSA,CLN3,CPLX2,CTSF,KCNMA1,SEPP1,TPP1	7
Cancer	tumorigenesis of neuroepithelial tumor	0.0048		0.000	CDKN1B,EGFR,FOXM1,MAPK9,NES,RB1,RBL1	7
Cell Death and Survival	apoptosis of breast cancer cell lines	0.00484		0.537	APAF1,BCL10,BCL2L2,BEX2,BIRC5,CASP1,CASP2,CTCF,DIABLO,EGFR,ELF5,FAS,HK2,HSPB8,ITGB3BP,JUN,KLF5,LGALS3,MAPK9,MIF,PARP1,PTEN,RB1,SFRP1,SFRP2,SH3RF1,SIVA1,SMARCA1,SMPD1,STAT3,STAT5A,TFAP2C,TIMP4,TP63,TYMS,XBP1	36
Cellular Assembly and Organization	elongation of cellular protrusions	0.00487		-0.088	CAMK2A,EGFR,EPHB2,ICAM5,LPPR5,MAG,MAGED1,MAPK9,MAPT,MERTK,NGFRAP1,OMG,PIK3R1,SLIT2	14
Cell Morphology	elongation of cellular protrusions	0.00487		-0.088	CAMK2A,EGFR,EPHB2,ICAM5,LPPR5,MAG,MAGED1,MAPK9,MAPT,MERTK,NGFRAP1,OMG,PIK3R1,SLIT2	14
Organismal Survival	survival of organism	0.00503		-1.047	ADORA1,ALDH5A1,ARRDC4,ATP2C1,ATXN1,B3GALNT1,B3GNT5,BIRC5,BMP7,BRCA2,CASP1,CDC7,CDKN1B,CHEK2,CRYAB,DIABLO,DNMT1,EGFR,EGLN3,EPAS1,EPHX2,EPN1,ESRRA,F2R,FAS,FBXW7,FCGRT,FOXM1,FOXO1,FST,FZD5,GLUL,GSTT1,IDE,IGF2R,IQGAP2,ITGB1,KAT6B,KLF5,LPAR2,LRRN1,MAP2K7,MAPK9,MAPT,MARCKSL1,MIF,MT1H,NEFM,Nrg1,OTX2,PARP1,PCCA,PHC1,PPM1D,PPP1R1B,PRDX6,PTEN,PTPN11,PTX3,RAD54L,RB1,RBL1,S100A1,SEMA3A,SIRT6,SLC14A1,SLC1A2,S…	80
Cell Death and Survival	activation of caspase	0.00524			APAF1,BCL10,CASP1,CDKN1B,Cycs,DIABLO,F2R,IFI27,JAK2,LCK,MAPK9,SIVA1,SMAD3	13
Cell Signaling	activation of caspase	0.00524			APAF1,BCL10,CASP1,CDKN1B,Cycs,DIABLO,F2R,IFI27,JAK2,LCK,MAPK9,SIVA1,SMAD3	13
Cancer	uterine tumor	0.00527			ACAD8,ACSBG2,AHCYL1,ALDH1A1,ALYREF,ANXA5,ARMC3,BCL10,BDH1,BMP2K,BRCA2,BRIP1,CA2,CASP2,CDC20,CDC6,CDC7,CDH4,CENPA,CLDN11,COL4A6,CTCF,CTSF,CXCL14,CYP1B1,DDX6,DENND2A,DIABLO,DPP6,EGFR,EIF3A,ENO1,EP400,EPHB2,FAM78B,FAS,FBXW7,FHL1,FOXM1,FYCO1,GABBR1,H19,HN1,HSD17B7,IGF2BP3,IGF2R,IL33,ITGA2,JUN,KCNB1,KCNMA1,KLF9,LDB2,LETM1,LHCGR,LPCAT2,LTBP1,MCM2,MEST,MFAP3L,MFAP4,MFAP5,MOXD1,MSH6,MTHFD2,MYBL2,NDN,NEDD…	99
Hematological Disease	acidemia	0.00532			IVD,PCCA,PCCB,PRODH	4
Metabolic Disease	acidemia	0.00532			IVD,PCCA,PCCB,PRODH	4
Connective Tissue Disorders	collagen disease	0.00532			CD151,COL4A4,COL4A5,COL4A6	4
Immunological Disease	collagen disease	0.00532			CD151,COL4A4,COL4A5,COL4A6	4
Cell Cycle	interphase of embryonic stem cells	0.00532			LRWD1,MYBL2,PIK3R1,PTEN	4
Embryonic Development	interphase of embryonic stem cells	0.00532			LRWD1,MYBL2,PIK3R1,PTEN	4
Lipid Metabolism	metabolism of succinic acid	0.00532			ALDH5A1,STAT5A,SUCLG1,SUCLG2	4
Small Molecule Biochemistry	metabolism of succinic acid	0.00532			ALDH5A1,STAT5A,SUCLG1,SUCLG2	4
Cell Cycle	S phase of bone cancer cell lines	0.00543			CDK2,FZR1,MYBL2,NEK11,RB1	5
Cell Cycle	arrest in G2 phase of fibroblasts	0.00543			CDC25C,MYBL2,PARP1,PTPN11,SRSF2	5
Connective Tissue Development and Function	arrest in G2 phase of fibroblasts	0.00543			CDC25C,MYBL2,PARP1,PTPN11,SRSF2	5
Cellular Movement	chemorepulsion of cells	0.00543		-1.257	CXCR4,NRCAM,SCN2B,SEMA3A,SLIT2	5
Organismal Injury and Abnormalities	polycythemia vera	0.00543			IRAK2,JAK2,RRM1,SRSF2,STAT5A	5
Cancer	polycythemia vera	0.00543			IRAK2,JAK2,RRM1,SRSF2,STAT5A	5
Hematological Disease	polycythemia vera	0.00543			IRAK2,JAK2,RRM1,SRSF2,STAT5A	5
Cell Cycle	sub-G1 phase of tumor cell lines	0.00543			CDK2,CYP1B1,EGFR,FOXO1,HAS2	5
Cancer	tumorigenesis of endocrine gland	0.00543		0.401	CDK2,CDKN1B,PTEN,RB1,RBL1	5
Endocrine System Disorders	tumorigenesis of endocrine gland	0.00543		0.401	CDK2,CDKN1B,PTEN,RB1,RBL1	5
Cancer	Testicular Cancer and Tumors	0.00558			CDKN1B,DNMT1,EGFR,MYBL2,RB1,TUBA1A,TUBA4A,TUBE1	8
Reproductive System Disease	Testicular Cancer and Tumors	0.00558			CDKN1B,DNMT1,EGFR,MYBL2,RB1,TUBA1A,TUBA4A,TUBE1	8
Endocrine System Disorders	Testicular Cancer and Tumors	0.00558			CDKN1B,DNMT1,EGFR,MYBL2,RB1,TUBA1A,TUBA4A,TUBE1	8
Cellular Assembly and Organization	formation of cytoplasmic aggregates	0.00558		0.277	CAV2,DDX6,FAS,LIG1,MAP2K7,PIK3R1,TARDBP,XBP1	8
Hereditary Disorder	osteochondrodysplasia	0.00558			ANKH,CHST3,COL2A1,COL9A2,FLNA,PAPSS2,PDE4D,SMARCAL1	8
Developmental Disorder	osteochondrodysplasia	0.00558			ANKH,CHST3,COL2A1,COL9A2,FLNA,PAPSS2,PDE4D,SMARCAL1	8
Skeletal and Muscular Disorders	osteochondrodysplasia	0.00558			ANKH,CHST3,COL2A1,COL9A2,FLNA,PAPSS2,PDE4D,SMARCAL1	8
Connective Tissue Disorders	osteochondrodysplasia	0.00558			ANKH,CHST3,COL2A1,COL9A2,FLNA,PAPSS2,PDE4D,SMARCAL1	8
Cell Death and Survival	cell death	0.00559	Increased	2.323	AARS,ACAT1,ACVR2B,ADD3,ADI1,ADORA1,AES,AIFM2,ALDH1A1,ALDH3B1,AMIGO2,ANGPTL4,ANXA5,APAF1,APBB1,AQP11,AQP9,ARC,ASCL1,ATP2B2,ATP2C1,ATP5A1,ATP6V1G2,ATXN1,BACH2,BATF3,BBS12,BBS4,BCAP29,BCL10,BCL2L2,BEX2,BIRC5,BMP7,BRCA2,CADM1,CALCA,CAMK2A,CAPN10,CAPN2,CASP1,CASP2,CCBL1,CCNA1,CD1D,CD9,CDC20,CDC25C,CDC6,CDC7,CDCA2,CDH4,CDK2,CDKN1B,CELSR1,CENPA,CHEK2,CHTOP,CIDEB,CLN3,CNOT2,COL2A1,COX5A,CRYAB,CSNK1E,CTCF…	356
Organismal Development	morphology of head	0.0057		0.816	ALDH1A1,Ank2,ANKH,APAF1,ASCL1,ATP1B2,B9D1,BMP7,BMPER,CDK2,CDKN1B,CDO1,CLN3,COL2A1,CYP1B1,EFNB1,EGFR,EGLN3,ELOVL4,EPAS1,EPHB1,EPHB2,FAM20A,FGF1,FST,GNAQ,GPX4,HAPLN1,KIF3A,LAMP2,LCK,MAPK9,MAPT,MARCKS,MARCKSL1,MERTK,MMP16,MT1H,NCAM1,NFATC4,NFIC,NME5,NRCAM,OGN,OTX2,PHC1,PTPRS,PYGO2,RB1,RBL1,ROM1,ROR2,SCD,SFRP1,SFRP2,SIRT6,SLC4A3,SMAD3,STK36,SV2B,TP63,TRAF6,TWSG1,UNC119,VLDLR	65
Nervous System Development and Function	function of neurons	0.00575			ADORA1,APAF1,ATP2B2,CPLX2,EGLN3,EPAS1,EPHB2,KCNJ16,KCNMA1,MAGED1,NAPB,PPP1R9B,PTPRS,SNPH,TECTA,TNFRSF19	16
Cellular Function and Maintenance	function of neurons	0.00575			ADORA1,APAF1,ATP2B2,CPLX2,EGLN3,EPAS1,EPHB2,KCNJ16,KCNMA1,MAGED1,NAPB,PPP1R9B,PTPRS,SNPH,TECTA,TNFRSF19	16
Nervous System Development and Function	abnormal morphology of corpus callosum	0.00594		1.131	APBB1,EFNB1,KLF7,LYNX1,MARCKS,MARCKSL1,OTX2,ST8SIA2,VAX1	9
Organ Morphology	abnormal morphology of corpus callosum	0.00594		1.131	APBB1,EFNB1,KLF7,LYNX1,MARCKS,MARCKSL1,OTX2,ST8SIA2,VAX1	9
Post-Translational Modification	tetramerization of protein	0.00597			ALDH1A1,Aldh1a7,ALDH5A1,CRYZ,DCXR,HMGCL,IDE,KCNMA1,ME1,PFKM,PFKP,RRM1,TP63	13
Protein Synthesis	tetramerization of protein	0.00597			ALDH1A1,Aldh1a7,ALDH5A1,CRYZ,DCXR,HMGCL,IDE,KCNMA1,ME1,PFKM,PFKP,RRM1,TP63	13
Embryonic Development	movement of neural crest cells	0.00599		0.478	Aldh1a7,EFNB1,EFNB2,EPHB2,ITGB1,ITGB5,JUN,Nrg1,SLIT2,VCAN	10
Cellular Movement	movement of neural crest cells	0.00599		0.478	Aldh1a7,EFNB1,EFNB2,EPHB2,ITGB1,ITGB5,JUN,Nrg1,SLIT2,VCAN	10
Nervous System Development and Function	recognition memory	0.00599			ARC,CAMK2A,FBXO2,FZR1,GABBR1,ITM2B,NEDD4,NHLRC1,Rcan2,SLC17A7	10
Behavior	recognition memory	0.00599			ARC,CAMK2A,FBXO2,FZR1,GABBR1,ITM2B,NEDD4,NHLRC1,Rcan2,SLC17A7	10
Lipid Metabolism	activation of polyunsaturated fatty acids	0.00601			ACSBG1,ACSL6,PTPN11	3
Small Molecule Biochemistry	activation of polyunsaturated fatty acids	0.00601			ACSBG1,ACSL6,PTPN11	3
Tissue Development	adhesion of beta islet cells	0.00601			FGF1,ITGB1,NCAM1	3
Cell-To-Cell Signaling and Interaction	adhesion of beta islet cells	0.00601			FGF1,ITGB1,NCAM1	3
Endocrine System Development and Function	adhesion of beta islet cells	0.00601			FGF1,ITGB1,NCAM1	3
Cell Cycle	arrest in G1 phase of muscle cells	0.00601			CDKN1B,JUN,RB1	3
Cell Cycle	arrest in G2/M phase of fibroblast cell lines	0.00601			JUN,MAP2K7,PTPN11	3
Connective Tissue Development and Function	arrest in G2/M phase of fibroblast cell lines	0.00601			JUN,MAP2K7,PTPN11	3
Cell Cycle	arrest in interphase of embryonic stem cells	0.00601			LRWD1,MYBL2,PIK3R1	3
Embryonic Development	arrest in interphase of embryonic stem cells	0.00601			LRWD1,MYBL2,PIK3R1	3
Nervous System Development and Function	chemotaxis of granule cells	0.00601			CXCR4,EFNB1,EPHB2	3
Cellular Movement	chemotaxis of granule cells	0.00601			CXCR4,EFNB1,EPHB2	3
Cellular Growth and Proliferation	cytostasis of kidney cancer cell lines	0.00601			EGFR,STAT3,TIMP4	3
Cell Morphology	morphology of ovarian cancer cell lines	0.00601			CD9,EGFR,FAS	3
Cellular Development	proliferation of head and neck tumor	0.00601			EGFR,PTEN,STAT3	3
Cellular Growth and Proliferation	proliferation of head and neck tumor	0.00601			EGFR,PTEN,STAT3	3
Tumor Morphology	proliferation of head and neck tumor	0.00601			EGFR,PTEN,STAT3	3
Neurological Disease	psychomotor retardation	0.00601			ELOVL4,KAT6B,SNIP1	3
Cell Morphology	size of bone cancer cell lines	0.00601			FBXW7,POLDIP3,RB1	3
Cancer	tumorigenesis of lymphoid organ	0.00601			CDKN1B,LCK,PTEN	3
Immunological Disease	tumorigenesis of lymphoid organ	0.00601			CDKN1B,LCK,PTEN	3
Cancer	tumorigenesis of ovary	0.00601			CDK2,CDKN1B,CYP1B1	3
Reproductive System Disease	tumorigenesis of ovary	0.00601			CDK2,CDKN1B,CYP1B1	3
Endocrine System Disorders	tumorigenesis of ovary	0.00601			CDK2,CDKN1B,CYP1B1	3
Cellular Movement	cell movement of neuroblastoma cell lines	0.00607		-0.896	CAPN2,CXCR4,EGFR,FLNA,PTEN,SLIT2,SMN1/SMN2	7
Embryonic Development	cellularity of lymphoid organ	0.00607		0.218	CDKN1B,EFNB1,EFNB2,IL33,SLC35C1,STK17B,TP63	7
Organ Development	cellularity of lymphoid organ	0.00607		0.218	CDKN1B,EFNB1,EFNB2,IL33,SLC35C1,STK17B,TP63	7
Organismal Development	cellularity of lymphoid organ	0.00607		0.218	CDKN1B,EFNB1,EFNB2,IL33,SLC35C1,STK17B,TP63	7
Cell Morphology	cellularity of lymphoid organ	0.00607		0.218	CDKN1B,EFNB1,EFNB2,IL33,SLC35C1,STK17B,TP63	7
Small Molecule Biochemistry	metabolism of dicarboxylic acid	0.00607			ALDH5A1,CS,FH,ME1,STAT5A,SUCLG1,SUCLG2	7
Organismal Injury and Abnormalities	exencephaly	0.00616	Increased	2.369	APAF1,ATP2C1,BCL10,BMP7,BMPER,BRCA2,MAPK9,MARCKS,MARCKSL1,PARP1,PTPRS,PYGO2,ROR2,SMAD5,SMARCC1,TCTN2,TEAD2,TRAF6,TWSG1	19
Neurological Disease	exencephaly	0.00616	Increased	2.369	APAF1,ATP2C1,BCL10,BMP7,BMPER,BRCA2,MAPK9,MARCKS,MARCKSL1,PARP1,PTPRS,PYGO2,ROR2,SMAD5,SMARCC1,TCTN2,TEAD2,TRAF6,TWSG1	19
Developmental Disorder	exencephaly	0.00616	Increased	2.369	APAF1,ATP2C1,BCL10,BMP7,BMPER,BRCA2,MAPK9,MARCKS,MARCKSL1,PARP1,PTPRS,PYGO2,ROR2,SMAD5,SMARCC1,TCTN2,TEAD2,TRAF6,TWSG1	19
Skeletal and Muscular Disorders	exencephaly	0.00616	Increased	2.369	APAF1,ATP2C1,BCL10,BMP7,BMPER,BRCA2,MAPK9,MARCKS,MARCKSL1,PARP1,PTPRS,PYGO2,ROR2,SMAD5,SMARCC1,TCTN2,TEAD2,TRAF6,TWSG1	19
Connective Tissue Disorders	exencephaly	0.00616	Increased	2.369	APAF1,ATP2C1,BCL10,BMP7,BMPER,BRCA2,MAPK9,MARCKS,MARCKSL1,PARP1,PTPRS,PYGO2,ROR2,SMAD5,SMARCC1,TCTN2,TEAD2,TRAF6,TWSG1	19
Embryonic Development	abnormal morphology of eyelid	0.00617			ALDH1A1,CDO1,EGFR,OTX2,TP63,TRAF6	6
Organ Development	abnormal morphology of eyelid	0.00617			ALDH1A1,CDO1,EGFR,OTX2,TP63,TRAF6	6
Organismal Development	abnormal morphology of eyelid	0.00617			ALDH1A1,CDO1,EGFR,OTX2,TP63,TRAF6	6
Tissue Development	abnormal morphology of eyelid	0.00617			ALDH1A1,CDO1,EGFR,OTX2,TP63,TRAF6	6
Visual System Development and Function	abnormal morphology of eyelid	0.00617			ALDH1A1,CDO1,EGFR,OTX2,TP63,TRAF6	6
Organ Morphology	abnormal morphology of eyelid	0.00617			ALDH1A1,CDO1,EGFR,OTX2,TP63,TRAF6	6
Organismal Development	lack of tooth	0.00617		-0.000	BMP7,FST,NFIC,RBL1,TP63,TRAF6	6
Digestive System Development and Function	lack of tooth	0.00617		-0.000	BMP7,FST,NFIC,RBL1,TP63,TRAF6	6
RNA Damage and Repair	nonsense-mediated mRNA decay	0.00617			EIF4A3,MAGOH,NCBP1,PNRC2,RNPS1,SMG6	6
Nervous System Development and Function	object recognition memory	0.00617			CAMK2A,FZR1,GABBR1,ITM2B,NHLRC1,Rcan2	6
Behavior	object recognition memory	0.00617			CAMK2A,FZR1,GABBR1,ITM2B,NHLRC1,Rcan2	6
Cellular Assembly and Organization	organization of cytoskeleton	0.00621		-0.585	ABI1,ABR,ANGPTL4,ARHGAP24,ARSA,ASCL1,ATP2C1,ATXN1,BBS4,BIRC5,BMP2K,BMP7,CACNA1H,CAMK2A,CAPN10,CAPN2,CD9,CDC20,CDC42EP4,CDH4,CDKN1B,CEP164,COPB2,CRMP1,CRYAB,CXADR,CXCR4,CYFIP1,DBN1,DLG4,DNAAF1,DPYSL3,DPYSL4,EFHD1,EFNB1,EFNB2,EGFR,EPB41L2,EPB49,EPHA3,EPHB1,EPHB2,EPS15,EPS8,F2R,FAM107A,FAS,FEZ1,FEZF2,FGF1,FLNA,FOXM1,FSD1,FZD10,GAB1,GAPDH,GAS6,GOLGA2,HAS2,HAUS8,ICAM5,IGSF9,IL33,ISLR2,ITGB1,ITPKA,JAKM…	141
Cellular Function and Maintenance	organization of cytoskeleton	0.00621		-0.585	ABI1,ABR,ANGPTL4,ARHGAP24,ARSA,ASCL1,ATP2C1,ATXN1,BBS4,BIRC5,BMP2K,BMP7,CACNA1H,CAMK2A,CAPN10,CAPN2,CD9,CDC20,CDC42EP4,CDH4,CDKN1B,CEP164,COPB2,CRMP1,CRYAB,CXADR,CXCR4,CYFIP1,DBN1,DLG4,DNAAF1,DPYSL3,DPYSL4,EFHD1,EFNB1,EFNB2,EGFR,EPB41L2,EPB49,EPHA3,EPHB1,EPHB2,EPS15,EPS8,F2R,FAM107A,FAS,FEZ1,FEZF2,FGF1,FLNA,FOXM1,FSD1,FZD10,GAB1,GAPDH,GAS6,GOLGA2,HAS2,HAUS8,ICAM5,IGSF9,IL33,ISLR2,ITGB1,ITPKA,JAKM…	141
Cellular Assembly and Organization	morphology of mitochondria	0.00622			CRYAB,CXADR,EPAS1,HK2,MFN1,MFN2,NFATC4,NFS1,OMA1,PNPLA2,PVALB,SLC25A4,SNPH,TOP1MT	14
Cell Morphology	morphology of mitochondria	0.00622			CRYAB,CXADR,EPAS1,HK2,MFN1,MFN2,NFATC4,NFS1,OMA1,PNPLA2,PVALB,SLC25A4,SNPH,TOP1MT	14
Cancer	myosarcoma	0.0064			F2R,FOXM1,FOXO1,MERTK,NCAM1,PIPOX,PTEN,PTPN11,RB1,SFRP1,TP63,TUBA1A,TUBA4A,TUBB,TUBE1,VRK1	16
Skeletal and Muscular Disorders	myosarcoma	0.0064			F2R,FOXM1,FOXO1,MERTK,NCAM1,PIPOX,PTEN,PTPN11,RB1,SFRP1,TP63,TUBA1A,TUBA4A,TUBB,TUBE1,VRK1	16
Lipid Metabolism	fatty acid metabolism	0.00672		0.858	ABAT,ACADVL,Acot1,ACSBG1,ACSBG2,ACSF3,ACSL3,ACSL6,ACSS2,ALDH5A1,AQP9,ARSA,CADM1,CASP1,CAV2,CD9,CERS4,CLN3,CPT2,CS,CYP1B1,CYP4F12,DBP,DLAT,EGFR,ELOVL2,ELOVL4,EPHX1,EPHX2,FABP7,FAS,FH,GM2A,GPC1,GPX4,HMGCL,IL33,INSIG2,JAK2,LCAT,MAP3K14,MAPK9,ME1,MIF,MLYCD,NAPEPLD,NCAM1,NUDT7,PCCA,PCCB,PDHB,PDPN,PITPNA,PLP1,PRDX6,PTGR2,PVALB,SCD,SEMA3A,SLC13A3,SLC27A3,SLCO1C1,SMPD1,ST8SIA2,STAT3,STAT5A,SUCLG1,SUCLG2,…	70
Small Molecule Biochemistry	fatty acid metabolism	0.00672		0.858	ABAT,ACADVL,Acot1,ACSBG1,ACSBG2,ACSF3,ACSL3,ACSL6,ACSS2,ALDH5A1,AQP9,ARSA,CADM1,CASP1,CAV2,CD9,CERS4,CLN3,CPT2,CS,CYP1B1,CYP4F12,DBP,DLAT,EGFR,ELOVL2,ELOVL4,EPHX1,EPHX2,FABP7,FAS,FH,GM2A,GPC1,GPX4,HMGCL,IL33,INSIG2,JAK2,LCAT,MAP3K14,MAPK9,ME1,MIF,MLYCD,NAPEPLD,NCAM1,NUDT7,PCCA,PCCB,PDHB,PDPN,PITPNA,PLP1,PRDX6,PTGR2,PVALB,SCD,SEMA3A,SLC13A3,SLC27A3,SLCO1C1,SMPD1,ST8SIA2,STAT3,STAT5A,SUCLG1,SUCLG2,…	70
Cancer	esophageal cancer	0.00676			CASP2,CDC20,EGFR,EIF3A,F2R,KLF5,LCAT,LETM1,PARP1,PPP1R1B,PTEN,RB1,RFX1,RNF6,RXRG,TIMP1,TUBA1A,TUBA4A,TUBE1	19
Gastrointestinal Disease	esophageal cancer	0.00676			CASP2,CDC20,EGFR,EIF3A,F2R,KLF5,LCAT,LETM1,PARP1,PPP1R1B,PTEN,RB1,RFX1,RNF6,RXRG,TIMP1,TUBA1A,TUBA4A,TUBE1	19
Cancer	nasopharyngeal cancer	0.00681			CALCA,CRYAB,CXCR4,DNMT1,FBLN2,JUN,THY1,TYMS	8
Neurological Disease	congenital anomaly of central nervous system	0.00702	Increased	2.931	APAF1,ATP2C1,BCL10,BMP7,BMPER,BRCA2,CDC6,CDT1,COL2A1,DRAXIN,FKTN,FLNA,KIAA1279,LMNB1,LMNB2,MAPK9,MARCKS,MARCKSL1,NDE1,OTX2,PARP1,PTEN,PTPRS,PYGO2,RNF135,ROR2,SMAD3,SMAD5,SMARCC1,TCTN2,TEAD2,TRAF6,TUBA1A,TWSG1,VLDLR	35
Developmental Disorder	congenital anomaly of central nervous system	0.00702	Increased	2.931	APAF1,ATP2C1,BCL10,BMP7,BMPER,BRCA2,CDC6,CDT1,COL2A1,DRAXIN,FKTN,FLNA,KIAA1279,LMNB1,LMNB2,MAPK9,MARCKS,MARCKSL1,NDE1,OTX2,PARP1,PTEN,PTPRS,PYGO2,RNF135,ROR2,SMAD3,SMAD5,SMARCC1,TCTN2,TEAD2,TRAF6,TUBA1A,TWSG1,VLDLR	35
Organismal Injury and Abnormalities	erythrocytosis	0.00702		1.400	EGLN1,EGLN3,EPAS1,IRAK2,JAK2,LIG1,NPRL3,RRM1,SRSF2,STAT5A	10
Hematological Disease	erythrocytosis	0.00702		1.400	EGLN1,EGLN3,EPAS1,IRAK2,JAK2,LIG1,NPRL3,RRM1,SRSF2,STAT5A	10
Cell Death and Survival	necrosis	0.00704		1.219	AARS,ACAT1,ACVR2B,ADI1,ADORA1,ALDH1A1,ALDH3B1,AMIGO2,APAF1,AQP11,ASCL1,ATP2B2,ATP2C1,ATP5A1,ATP6V1G2,ATXN1,BACH2,BBS4,BCL10,BCL2L2,BEX2,BIRC5,BMP7,BRCA2,CADM1,CALCA,CAPN10,CAPN2,CASP1,CASP2,CCBL1,CCNA1,CD1D,CD9,CDC20,CDC25C,CDC6,CDC7,CDCA2,CDK2,CDKN1B,CELSR1,CHEK2,CHTOP,CIDEB,CLN3,COL2A1,COX5A,CRYAB,CTCF,CUL7,CXADR,CXCR4,Cycs,CYP1B1,DCT,DCTD,DIABLO,DLEU7,DLG4,DLL1,DLST,DNMT1,DPYSL3,DPYSL4,EFNB1,E…	273
Hereditary Disorder	meiotic nondisjunction	0.00707			BIRC5,CRYAB,DLL1,FABP7,GRIN2C,JAK2,MAPT,NAE1,TYMS	9
Developmental Disorder	meiotic nondisjunction	0.00707			BIRC5,CRYAB,DLL1,FABP7,GRIN2C,JAK2,MAPT,NAE1,TYMS	9
Neurological Disease	neural tube defect	0.0072	Increased	2.692	ALDH1A1,APAF1,ATP2C1,BCL10,BMP7,BMPER,BRCA2,F2R,MAPK9,MARCKS,MARCKSL1,PARP1,PTPRS,PYGO2,ROR2,SMAD5,SMARCC1,TCTN2,TEAD2,TRAF6,TWSG1,TYMS	22
Developmental Disorder	neural tube defect	0.0072	Increased	2.692	ALDH1A1,APAF1,ATP2C1,BCL10,BMP7,BMPER,BRCA2,F2R,MAPK9,MARCKS,MARCKSL1,PARP1,PTPRS,PYGO2,ROR2,SMAD5,SMARCC1,TCTN2,TEAD2,TRAF6,TWSG1,TYMS	22
Cellular Assembly and Organization	neuritogenesis	0.00741		-0.914	ASCL1,ATXN1,BBS4,BMP7,CACNA1H,CAMK2A,CDC20,CRMP1,DBN1,DLG4,DPYSL3,DPYSL4,EFHD1,EFNB1,EGFR,EPHB1,EPHB2,EPS8,FAM107A,FEZ1,FEZF2,ICAM5,IGSF9,ITGB1,JUN,KIF3A,KLF7,KLF9,MAG,MAPK9,MAPT,MBP,MFN1,MFN2,NCAM1,NCDN,NDN,NEFM,NFATC4,Nrg1,NRN1,PIP5K1A,PPP1R9B,PRMT1,PTEN,PTPN11,RB1,RIMS3,RND2,ROR2,RYK,S100B,SEMA3A,SEZ6,SLIT2,SPTBN2,SRF,THY1,VLDLR	59
Nervous System Development and Function	neuritogenesis	0.00741		-0.914	ASCL1,ATXN1,BBS4,BMP7,CACNA1H,CAMK2A,CDC20,CRMP1,DBN1,DLG4,DPYSL3,DPYSL4,EFHD1,EFNB1,EGFR,EPHB1,EPHB2,EPS8,FAM107A,FEZ1,FEZF2,ICAM5,IGSF9,ITGB1,JUN,KIF3A,KLF7,KLF9,MAG,MAPK9,MAPT,MBP,MFN1,MFN2,NCAM1,NCDN,NDN,NEFM,NFATC4,Nrg1,NRN1,PIP5K1A,PPP1R9B,PRMT1,PTEN,PTPN11,RB1,RIMS3,RND2,ROR2,RYK,S100B,SEMA3A,SEZ6,SLIT2,SPTBN2,SRF,THY1,VLDLR	59
Tissue Development	neuritogenesis	0.00741		-0.914	ASCL1,ATXN1,BBS4,BMP7,CACNA1H,CAMK2A,CDC20,CRMP1,DBN1,DLG4,DPYSL3,DPYSL4,EFHD1,EFNB1,EGFR,EPHB1,EPHB2,EPS8,FAM107A,FEZ1,FEZF2,ICAM5,IGSF9,ITGB1,JUN,KIF3A,KLF7,KLF9,MAG,MAPK9,MAPT,MBP,MFN1,MFN2,NCAM1,NCDN,NDN,NEFM,NFATC4,Nrg1,NRN1,PIP5K1A,PPP1R9B,PRMT1,PTEN,PTPN11,RB1,RIMS3,RND2,ROR2,RYK,S100B,SEMA3A,SEZ6,SLIT2,SPTBN2,SRF,THY1,VLDLR	59
Cell Morphology	neuritogenesis	0.00741		-0.914	ASCL1,ATXN1,BBS4,BMP7,CACNA1H,CAMK2A,CDC20,CRMP1,DBN1,DLG4,DPYSL3,DPYSL4,EFHD1,EFNB1,EGFR,EPHB1,EPHB2,EPS8,FAM107A,FEZ1,FEZF2,ICAM5,IGSF9,ITGB1,JUN,KIF3A,KLF7,KLF9,MAG,MAPK9,MAPT,MBP,MFN1,MFN2,NCAM1,NCDN,NDN,NEFM,NFATC4,Nrg1,NRN1,PIP5K1A,PPP1R9B,PRMT1,PTEN,PTPN11,RB1,RIMS3,RND2,ROR2,RYK,S100B,SEMA3A,SEZ6,SLIT2,SPTBN2,SRF,THY1,VLDLR	59
Cellular Development	neuritogenesis	0.00741		-0.914	ASCL1,ATXN1,BBS4,BMP7,CACNA1H,CAMK2A,CDC20,CRMP1,DBN1,DLG4,DPYSL3,DPYSL4,EFHD1,EFNB1,EGFR,EPHB1,EPHB2,EPS8,FAM107A,FEZ1,FEZF2,ICAM5,IGSF9,ITGB1,JUN,KIF3A,KLF7,KLF9,MAG,MAPK9,MAPT,MBP,MFN1,MFN2,NCAM1,NCDN,NDN,NEFM,NFATC4,Nrg1,NRN1,PIP5K1A,PPP1R9B,PRMT1,PTEN,PTPN11,RB1,RIMS3,RND2,ROR2,RYK,S100B,SEMA3A,SEZ6,SLIT2,SPTBN2,SRF,THY1,VLDLR	59
Cellular Function and Maintenance	neuritogenesis	0.00741		-0.914	ASCL1,ATXN1,BBS4,BMP7,CACNA1H,CAMK2A,CDC20,CRMP1,DBN1,DLG4,DPYSL3,DPYSL4,EFHD1,EFNB1,EGFR,EPHB1,EPHB2,EPS8,FAM107A,FEZ1,FEZF2,ICAM5,IGSF9,ITGB1,JUN,KIF3A,KLF7,KLF9,MAG,MAPK9,MAPT,MBP,MFN1,MFN2,NCAM1,NCDN,NDN,NEFM,NFATC4,Nrg1,NRN1,PIP5K1A,PPP1R9B,PRMT1,PTEN,PTPN11,RB1,RIMS3,RND2,ROR2,RYK,S100B,SEMA3A,SEZ6,SLIT2,SPTBN2,SRF,THY1,VLDLR	59
Cancer	acute leukemia	0.00751			ADORA1,BCL10,CCNA1,DNMT1,EPHX1,FAS,FBXW7,FOXM1,GSTT1,JAK2,LCK,MLF1,MSH6,NCAM1,PLAGL2,POLD1,POLE,PSIP1,PSME1,PTEN,PTPN11,RB1,RHOU,RND2,RRM1,RXRG,SH3GL1,SRSF2,STAT3,TUBA1A,TUBA4A,TUBB,TUBE1,ZMIZ1	34
Hematological Disease	acute leukemia	0.00751			ADORA1,BCL10,CCNA1,DNMT1,EPHX1,FAS,FBXW7,FOXM1,GSTT1,JAK2,LCK,MLF1,MSH6,NCAM1,PLAGL2,POLD1,POLE,PSIP1,PSME1,PTEN,PTPN11,RB1,RHOU,RND2,RRM1,RXRG,SH3GL1,SRSF2,STAT3,TUBA1A,TUBA4A,TUBB,TUBE1,ZMIZ1	34
Hereditary Disorder	familial Mediterranean fever	0.00756			CASP1,TUBA1A,TUBA4A,TUBB,TUBE1	5
Inflammatory Disease	familial Mediterranean fever	0.00756			CASP1,TUBA1A,TUBA4A,TUBB,TUBE1	5
Inflammatory Disease	pericarditis	0.00756			IL33,TUBA1A,TUBA4A,TUBB,TUBE1	5
Cardiovascular Disease	pericarditis	0.00756			IL33,TUBA1A,TUBA4A,TUBB,TUBE1	5
Nervous System Development and Function	quantity of neuronal progenitor cells	0.00756		0.000	APAF1,ASCL1,FLNA,FST,RBL1	5
Tissue Morphology	quantity of neuronal progenitor cells	0.00756		0.000	APAF1,ASCL1,FLNA,FST,RBL1	5
Cellular Assembly and Organization	formation of cellular protrusions	0.00773		-1.093	ABI1,ANGPTL4,ARHGAP24,ASCL1,ATXN1,BBS4,BMP7,CACNA1H,CAMK2A,CAPN2,CD9,CDC20,CDC42EP4,CDKN1B,CEP164,CRMP1,CXCR4,CYFIP1,DBN1,DLG4,DNAAF1,DPYSL3,DPYSL4,EFHD1,EFNB1,EFNB2,EGFR,EPHB1,EPHB2,EPS15,EPS8,FAM107A,FEZ1,FEZF2,FGF1,FLNA,GAB1,ICAM5,IGSF9,ITGB1,JUN,KIF3A,KLF5,KLF7,KLF9,LGALS8,LIMK2,MAG,MAPK9,MAPT,MARCKS,MBP,MFN1,MFN2,MTBP,NCAM1,NCDN,NCKAP1,NDN,NEFM,NFATC4,NPHP4,NRCAM,Nrg1,NRN1,NUP85,PDPN,PIP5K1A…	90
Cell Morphology	formation of cellular protrusions	0.00773		-1.093	ABI1,ANGPTL4,ARHGAP24,ASCL1,ATXN1,BBS4,BMP7,CACNA1H,CAMK2A,CAPN2,CD9,CDC20,CDC42EP4,CDKN1B,CEP164,CRMP1,CXCR4,CYFIP1,DBN1,DLG4,DNAAF1,DPYSL3,DPYSL4,EFHD1,EFNB1,EFNB2,EGFR,EPHB1,EPHB2,EPS15,EPS8,FAM107A,FEZ1,FEZF2,FGF1,FLNA,GAB1,ICAM5,IGSF9,ITGB1,JUN,KIF3A,KLF5,KLF7,KLF9,LGALS8,LIMK2,MAG,MAPK9,MAPT,MARCKS,MBP,MFN1,MFN2,MTBP,NCAM1,NCDN,NCKAP1,NDN,NEFM,NFATC4,NPHP4,NRCAM,Nrg1,NRN1,NUP85,PDPN,PIP5K1A…	90
Cellular Function and Maintenance	formation of cellular protrusions	0.00773		-1.093	ABI1,ANGPTL4,ARHGAP24,ASCL1,ATXN1,BBS4,BMP7,CACNA1H,CAMK2A,CAPN2,CD9,CDC20,CDC42EP4,CDKN1B,CEP164,CRMP1,CXCR4,CYFIP1,DBN1,DLG4,DNAAF1,DPYSL3,DPYSL4,EFHD1,EFNB1,EFNB2,EGFR,EPHB1,EPHB2,EPS15,EPS8,FAM107A,FEZ1,FEZF2,FGF1,FLNA,GAB1,ICAM5,IGSF9,ITGB1,JUN,KIF3A,KLF5,KLF7,KLF9,LGALS8,LIMK2,MAG,MAPK9,MAPT,MARCKS,MBP,MFN1,MFN2,MTBP,NCAM1,NCDN,NCKAP1,NDN,NEFM,NFATC4,NPHP4,NRCAM,Nrg1,NRN1,NUP85,PDPN,PIP5K1A…	90
Cell Cycle	DNA recombination	0.00778		0.569	BRCA2,CDK2,CHEK2,DNMT1,GSTT1,HJURP,HMGN2,LIG3,MMS22L,MSH6,PARP1,PTEN,RAD54L,SIRT6,SMARCAD1,SPO11,UHRF1	17
DNA Replication, Recombination, and Repair	DNA recombination	0.00778		0.569	BRCA2,CDK2,CHEK2,DNMT1,GSTT1,HJURP,HMGN2,LIG3,MMS22L,MSH6,PARP1,PTEN,RAD54L,SIRT6,SMARCAD1,SPO11,UHRF1	17
DNA Replication, Recombination, and Repair	DNA damage response of lung cancer cell lines	0.0078			CDKN1B,POLD1	2
Hereditary Disorder	Three M syndrome	0.0078			CUL7,OBSL1	2
Neurological Disease	Three M syndrome	0.0078			CUL7,OBSL1	2
Developmental Disorder	Three M syndrome	0.0078			CUL7,OBSL1	2
Hereditary Disorder	Wagner syndrome	0.0078			COL2A1,VCAN	2
Ophthalmic Disease	Wagner syndrome	0.0078			COL2A1,VCAN	2
Hereditary Disorder	X-linked Alport's syndrome	0.0078			COL4A5,COL4A6	2
Renal and Urological Disease	X-linked Alport's syndrome	0.0078			COL4A5,COL4A6	2
Connective Tissue Disorders	X-linked Alport's syndrome	0.0078			COL4A5,COL4A6	2
Immunological Disease	X-linked Alport's syndrome	0.0078			COL4A5,COL4A6	2
Inflammatory Disease	X-linked Alport's syndrome	0.0078			COL4A5,COL4A6	2
Inflammatory Response	X-linked Alport's syndrome	0.0078			COL4A5,COL4A6	2
Skeletal and Muscular System Development and Function	abnormal morphology of pubic symphysis	0.0078			RLN1,TP63	2
Cellular Compromise	acidification of leukemia cell lines	0.0078			FAS,PARP1	2
Lipid Metabolism	activation of docosahexaenoic acid	0.0078			ACSBG1,ACSL6	2
Small Molecule Biochemistry	activation of docosahexaenoic acid	0.0078			ACSBG1,ACSL6	2
Cell Cycle	antiproliferative response of breast cancer cell lines	0.0078			CDKN1B,HBEGF	2
Cellular Growth and Proliferation	antiproliferative response of breast cancer cell lines	0.0078			CDKN1B,HBEGF	2
Cell Death and Survival	apoptosis of gastric cancer cells	0.0078			BIRC5,STAT3	2
Tumor Morphology	apoptosis of gastric cancer cells	0.0078			BIRC5,STAT3	2
Cell Death and Survival	apoptosis of large granular lymphocytes	0.0078			FAS,STAT3	2
Cell Cycle	arrest in G1 phase of embryonic stem cells	0.0078			LRWD1,MYBL2	2
Embryonic Development	arrest in G1 phase of embryonic stem cells	0.0078			LRWD1,MYBL2	2
Cell Cycle	arrest in G1 phase of myotube	0.0078			CDKN1B,RB1	2
Skeletal and Muscular System Development and Function	arrest in G1 phase of myotube	0.0078			CDKN1B,RB1	2
Cell Cycle	arrest in G1 phase of squamous cell carcinoma cell lines	0.0078			CDCA2,EGFR	2
Neurological Disease	axonopathy of neurons	0.0078			KLC1,MAPT	2
Cell Morphology	blebbing of nucleus	0.0078			CENPA,LMNB1	2
Cell Death and Survival	cell death of peritoneal exudate cells	0.0078			CASP1,MERTK	2
Tissue Development	cell-cell adhesion of squamous cell carcinoma cell lines	0.0078			TP63,ZYX	2
Cell-To-Cell Signaling and Interaction	cell-cell adhesion of squamous cell carcinoma cell lines	0.0078			TP63,ZYX	2
Cancer	classical Hodgkin lymphoma	0.0078			FOXO1,TP63	2
Hematological Disease	classical Hodgkin lymphoma	0.0078			FOXO1,TP63	2
Embryonic Development	degeneration of embryonic cells	0.0078			SMARCC1,SMN1/SMN2	2
Cellular Compromise	degeneration of embryonic cells	0.0078			SMARCC1,SMN1/SMN2	2
Lipid Metabolism	degradation of GABA	0.0078			ABAT,ALDH5A1	2
Small Molecule Biochemistry	degradation of GABA	0.0078			ABAT,ALDH5A1	2
Amino Acid Metabolism	degradation of GABA	0.0078			ABAT,ALDH5A1	2
Lipid Metabolism	degradation of acyl-coenzyme A	0.0078			MLYCD,NUDT7	2
Small Molecule Biochemistry	degradation of acyl-coenzyme A	0.0078			MLYCD,NUDT7	2
Nucleic Acid Metabolism	degradation of acyl-coenzyme A	0.0078			MLYCD,NUDT7	2
Ophthalmic Disease	disruption of retina	0.0078			RB1,RBL1	2
Connective Tissue Development and Function	doubling time of fibroblast cell lines	0.0078			ADCY2,PIK3R1	2
Cellular Growth and Proliferation	doubling time of fibroblast cell lines	0.0078			ADCY2,PIK3R1	2
Cellular Assembly and Organization	engulfment of photoreceptor outer segments	0.0078			ANXA5,ITGB5	2
Cellular Assembly and Organization	formation of apoptosome	0.0078			APAF1,CDC6	2
Cellular Assembly and Organization	formation of ipsilateral projection of retinal ganglion cell	0.0078			EFNB1,EFNB2	2
Nervous System Development and Function	formation of ipsilateral projection of retinal ganglion cell	0.0078			EFNB1,EFNB2	2
Cell Morphology	formation of ipsilateral projection of retinal ganglion cell	0.0078			EFNB1,EFNB2	2
Cellular Development	formation of ipsilateral projection of retinal ganglion cell	0.0078			EFNB1,EFNB2	2
Cellular Function and Maintenance	formation of ipsilateral projection of retinal ganglion cell	0.0078			EFNB1,EFNB2	2
Organismal Development	formation of mammary acinus	0.0078			CDH4,PTEN	2
Reproductive System Development and Function	formation of mammary acinus	0.0078			CDH4,PTEN	2
Organ Development	formation of marginal zone of spleen	0.0078			NKX2-3,TRAF6	2
Lymphoid Tissue Structure and Development	formation of marginal zone of spleen	0.0078			NKX2-3,TRAF6	2
Tissue Development	growth of focal adhesions	0.0078			FLNA,VIM	2
Cell-To-Cell Signaling and Interaction	growth of focal adhesions	0.0078			FLNA,VIM	2
Embryonic Development	growth of palatal shelf	0.0078			EFNB1,OSR2	2
Tissue Development	growth of palatal shelf	0.0078			EFNB1,OSR2	2
Developmental Disorder	hypotrophy of myofiber	0.0078			RB1,SRF	2
Skeletal and Muscular Disorders	hypotrophy of myofiber	0.0078			RB1,SRF	2
Small Molecule Biochemistry	inactivation of L-glutamic acid	0.0078			GLUL,SLC1A2	2
Amino Acid Metabolism	inactivation of L-glutamic acid	0.0078			GLUL,SLC1A2	2
Connective Tissue Development and Function	induction of bone	0.0078			BMP7,SSBP3	2
Embryonic Development	induction of bone	0.0078			BMP7,SSBP3	2
Organ Development	induction of bone	0.0078			BMP7,SSBP3	2
Organismal Development	induction of bone	0.0078			BMP7,SSBP3	2
Organ Morphology	induction of bone	0.0078			BMP7,SSBP3	2
Skeletal and Muscular System Development and Function	induction of bone	0.0078			BMP7,SSBP3	2
Cellular Compromise	injury of mitochondrial membrane	0.0078			HK1,HK2	2
Respiratory System Development and Function	length of snout	0.0078			COL2A1,HAPLN1	2
Hereditary Disorder	malonic aciduria	0.0078			ACSF3,MLYCD	2
Renal and Urological Disease	malonic aciduria	0.0078			ACSF3,MLYCD	2
Developmental Disorder	malonic aciduria	0.0078			ACSF3,MLYCD	2
Metabolic Disease	malonic aciduria	0.0078			ACSF3,MLYCD	2
Small Molecule Biochemistry	metabolism of formaldehyde	0.0078			ALDH3A2,KDM3A	2
Lipid Metabolism	metabolism of galactosylceramide	0.0078			ALDH5A1,CLN3	2
Small Molecule Biochemistry	metabolism of galactosylceramide	0.0078			ALDH5A1,CLN3	2
Lipid Metabolism	metabolism of glucosylceramide	0.0078			ALDH5A1,CLN3	2
Small Molecule Biochemistry	metabolism of glucosylceramide	0.0078			ALDH5A1,CLN3	2
Cancer	metastasis of hepatocellular carcinoma	0.0078			FOXM1,PIK3R1	2
Gastrointestinal Disease	metastasis of hepatocellular carcinoma	0.0078			FOXM1,PIK3R1	2
Hepatic System Disease	metastasis of hepatocellular carcinoma	0.0078			FOXM1,PIK3R1	2
Cell Cycle	mitosis of cancer cells	0.0078			BIRC5,MIF	2
Cancer	mitosis of cancer cells	0.0078			BIRC5,MIF	2
Tumor Morphology	mitosis of cancer cells	0.0078			BIRC5,MIF	2
Cell Cycle	mitosis of gonadal cells	0.0078			BMP15,PTEN	2
Embryonic Development	morphogenesis of breast tissue	0.0078			EGFR,ITGB1	2
Organ Development	morphogenesis of breast tissue	0.0078			EGFR,ITGB1	2
Organismal Development	morphogenesis of breast tissue	0.0078			EGFR,ITGB1	2
Tissue Development	morphogenesis of breast tissue	0.0078			EGFR,ITGB1	2
Reproductive System Development and Function	morphogenesis of breast tissue	0.0078			EGFR,ITGB1	2
Cell Cycle	neurite outgrowth stage of dorsal root ganglion cells	0.0078			ITGB1,VIM	2
Small Molecule Biochemistry	oxidation of acetaldehyde	0.0078			ALDH1A1,Aldh1a7	2
Energy Production	oxidation of acetaldehyde	0.0078			ALDH1A1,Aldh1a7	2
Cell Morphology	pH of leukemia cell lines	0.0078			FAS,LCK	2
Cellular Function and Maintenance	pH of leukemia cell lines	0.0078			FAS,LCK	2
Hereditary Disorder	propionic acidemia	0.0078			PCCA,PCCB	2
Renal and Urological Disease	propionic acidemia	0.0078			PCCA,PCCB	2
Developmental Disorder	propionic acidemia	0.0078			PCCA,PCCB	2
Hematological Disease	propionic acidemia	0.0078			PCCA,PCCB	2
Metabolic Disease	propionic acidemia	0.0078			PCCA,PCCB	2
Tissue Morphology	quantity of Th3 cells	0.0078			MBP,MERTK	2
Hematological System Development and Function	quantity of Th3 cells	0.0078			MBP,MERTK	2
Cell Cycle	re-entry into cell cycle progression of keratinocytes	0.0078			RB1,RBL1	2
Hair and Skin Development and Function	re-entry into cell cycle progression of keratinocytes	0.0078			RB1,RBL1	2
Carbohydrate Metabolism	retention of carbohydrate	0.0078			HAS2,MARCKS	2
Skeletal and Muscular Disorders	shortening of thoracic vertebra	0.0078			SFRP1,SFRP2	2
Small Molecule Biochemistry	synthesis of taurine	0.0078			CDO1,CSAD	2
Amino Acid Metabolism	synthesis of taurine	0.0078			CDO1,CSAD	2
Neurological Disease	tremor of head	0.0078			PLP1,TIMP1	2
Cancer	tumorigenesis of adenohypophysis	0.0078			CDK2,CDKN1B	2
Neurological Disease	tumorigenesis of adenohypophysis	0.0078			CDK2,CDKN1B	2
Reproductive System Disease	tumorigenesis of adenohypophysis	0.0078			CDK2,CDKN1B	2
Endocrine System Disorders	tumorigenesis of adenohypophysis	0.0078			CDK2,CDKN1B	2
Cancer	tumorigenesis of lymph node	0.0078			CDKN1B,PTEN	2
Immunological Disease	tumorigenesis of lymph node	0.0078			CDKN1B,PTEN	2
Cancer	tumorigenesis of medullary thyroid carcinoma	0.0078			CDKN1B,RB1	2
Endocrine System Disorders	tumorigenesis of medullary thyroid carcinoma	0.0078			CDKN1B,RB1	2
Nervous System Development and Function	visual function	0.0078			ELOVL4,SLC17A7	2
Organ Morphology	abnormal morphology of cardiac valve	0.0078			CDK2,COL2A1,CXADR,FOXM1,H19,HBEGF,IGF2R,NFATC1,PHC1,PLCE1,ZMIZ1	11
Cardiovascular System Development and Function	abnormal morphology of cardiac valve	0.0078			CDK2,COL2A1,CXADR,FOXM1,H19,HBEGF,IGF2R,NFATC1,PHC1,PLCE1,ZMIZ1	11
Nervous System Development and Function	morphology of central nervous system cells	0.00781			ABR,ARSA,ATP2B2,CLN3,CRMP1,CXCR4,EGFR,GM2A,KLF7,MT1H,NRCAM,PITPNA,PVALB,RB1,S100B,SEMA3A,SLC4A3,SPARCL1,ST8SIA2,TPP1,TUBA1A,VLDLR	22
Cell Morphology	morphology of central nervous system cells	0.00781			ABR,ARSA,ATP2B2,CLN3,CRMP1,CXCR4,EGFR,GM2A,KLF7,MT1H,NRCAM,PITPNA,PVALB,RB1,S100B,SEMA3A,SLC4A3,SPARCL1,ST8SIA2,TPP1,TUBA1A,VLDLR	22
Nervous System Development and Function	abnormal morphology of cerebellum	0.00786			ABR,ATP2B2,CXCR4,EGFR,EPB41L2,LYNX1,MERTK,NCAM1,NRCAM,OTX2,PITPNA,SMPD1,ST8SIA2,VLDLR	14
Organ Morphology	abnormal morphology of cerebellum	0.00786			ABR,ATP2B2,CXCR4,EGFR,EPB41L2,LYNX1,MERTK,NCAM1,NRCAM,OTX2,PITPNA,SMPD1,ST8SIA2,VLDLR	14
Cancer	large-cell lymphoma	0.00786			ANKLE2,BIRC5,CASP2,CDK2,JUN,KDM2B,POLD1,POLE,PTPN11,RB1,TUBA1A,TUBA4A,TUBB,TUBE1	14
Hematological Disease	large-cell lymphoma	0.00786			ANKLE2,BIRC5,CASP2,CDK2,JUN,KDM2B,POLD1,POLE,PTPN11,RB1,TUBA1A,TUBA4A,TUBB,TUBE1	14
Cell Morphology	cell spreading of endothelial cells	0.008		-0.896	CRYAB,EFNB1,FLNA,ITGA2,ITGB1,VIM	6
Cardiovascular System Development and Function	cell spreading of endothelial cells	0.008		-0.896	CRYAB,EFNB1,FLNA,ITGA2,ITGB1,VIM	6
Renal and Urological Disease	nephrosis	0.00818			ATP6V1A,CEP164,GPC5,IQCB1,ITGA2,ITGB1,NPHP4,PLCE1,PPP3CC,SMARCAL1	10
Psychological Disorders	Mood Disorders	0.00821			ABAT,ABI1,ALDH5A1,ANKRD6,B9D1,C4orf22,CA2,CACNA1H,CALCA,CAMK2A,COX15,COX5A,CRYAB,DCLK3,DIABLO,DLAT,DLG4,DNMT1,EGFR,FKBP5,FZR1,GABBR1,GAS6,GPX4,GRIN2C,HMGCS2,IDE,IMPA2,ITGB5,KCNH2,LGALS3,LMNB2,LRRC23,MAOB,MAPT,MARCKS,MCEE,ME1,MSRB2,NCAM1,NEK11,NRGN,NUP62,NUPR1,PPP1R9B,PSIP1,RYK,SCN2B,SLC25A4,SYNGR1,TCF7L1,TIMM22,TPH2,UQCRC2,VIM,WFS1,XBP1	57
Hereditary Disorder	Down's syndrome	0.00823			CRYAB,DLL1,FABP7,GRIN2C,JAK2,MAPT,NAE1,TYMS	8
Developmental Disorder	Down's syndrome	0.00823			CRYAB,DLL1,FABP7,GRIN2C,JAK2,MAPT,NAE1,TYMS	8
Cell Cycle	arrest in interphase of fibroblasts	0.00823			CDC25C,CHEK2,MYBL2,PARP1,PTPN11,RB1,SMARCA2,SRSF2	8
Cellular Assembly and Organization	formation of nucleus	0.00823		-0.105	ATXN1,BRCA2,CDK2,CENPA,FLNA,LMNB1,NUP107,PARP1	8
Cell Cycle	G1/S phase transition of fibroblasts	0.00825			CDKN1B,CHEK2,JUN,RB1	4
Connective Tissue Development and Function	G1/S phase transition of fibroblasts	0.00825			CDKN1B,CHEK2,JUN,RB1	4
Tissue Morphology	abnormal morphology of white adipose tissue	0.00825			CIDEB,KDM3A,PNPLA2,RBL1	4
Cell Cycle	arrest in cell cycle progression of prostate cancer cell lines	0.00825			CDK2,LGALS3,PTEN,RB1	4
Embryonic Development	cell death of neuroblasts	0.00825	Decreased	-2.000	ATP2C1,FAS,FOXO1,RB1	4
Cell Death and Survival	cell death of neuroblasts	0.00825	Decreased	-2.000	ATP2C1,FAS,FOXO1,RB1	4
Cellular Growth and Proliferation	formation of B lymphocytes	0.00825			PTEN,PTPN11,SMAD3,XBP1	4
Hematological System Development and Function	formation of B lymphocytes	0.00825			PTEN,PTPN11,SMAD3,XBP1	4
Humoral Immune Response	formation of B lymphocytes	0.00825			PTEN,PTPN11,SMAD3,XBP1	4
Cell-To-Cell Signaling and Interaction	loss of synapse	0.00825		0.849	ITGB1,MAPT,SMN1/SMN2,VIM	4
Cancer	lymphoblastic lymphoma	0.00825			CDK2,POLD1,POLE,RB1	4
Hematological Disease	lymphoblastic lymphoma	0.00825			CDK2,POLD1,POLE,RB1	4
Embryonic Development	morphogenesis of salivary gland	0.00825			BMP7,EGFR,ITGB1,TWSG1	4
Organ Development	morphogenesis of salivary gland	0.00825			BMP7,EGFR,ITGB1,TWSG1	4
Organismal Development	morphogenesis of salivary gland	0.00825			BMP7,EGFR,ITGB1,TWSG1	4
Tissue Development	morphogenesis of salivary gland	0.00825			BMP7,EGFR,ITGB1,TWSG1	4
Organ Morphology	morphogenesis of salivary gland	0.00825			BMP7,EGFR,ITGB1,TWSG1	4
Digestive System Development and Function	morphogenesis of salivary gland	0.00825			BMP7,EGFR,ITGB1,TWSG1	4
Cellular Compromise	degeneration of cells	0.00827		-1.140	AFF1,ARSA,ATP1B1,ATP1B2,ATXN1,CADM1,CD9,ELOVL4,FBXO2,FGF1,GPX4,HTRA1,KCNMA1,KIF3A,LYNX1,MAPT,MERTK,NPAS4,NR4A3,OTX2,PFKM,PLP1,RB1,ROM1,SLC12A7,SLC1A2,SMAD3,SMARCC1,SMN1/SMN2,SMPD1,SPO11,SPTBN2,STAT3,TPP1,UNG,VLDLR	36
Cell Death and Survival	cell death of pheochromocytoma cell lines	0.00836		-0.419	ADORA1,APAF1,CASP1,CASP2,DIABLO,EGFR,FAS,GAB1,GAPDH,JUN,MAGED1,MAPK11,MAPK12,MAPK9,MAPT,STAT3,VCAN,ZMAT3	18
Nervous System Development and Function	proliferation of neuronal cells	0.00851		-0.824	ACSL6,ANKRD6,ASCL1,CAMK2A,CDK2,CDKN1B,DCT,DLL1,EGFR,FGF1,FOXO1,FZD8,GET4,HHIP,KDM1A,MAG,MAPT,NCAM1,NDE1,OTX2,RB1,RBL1,SLIT2,STAT3,VAX1,ZSCAN21	26
Cellular Development	proliferation of neuronal cells	0.00851		-0.824	ACSL6,ANKRD6,ASCL1,CAMK2A,CDK2,CDKN1B,DCT,DLL1,EGFR,FGF1,FOXO1,FZD8,GET4,HHIP,KDM1A,MAG,MAPT,NCAM1,NDE1,OTX2,RB1,RBL1,SLIT2,STAT3,VAX1,ZSCAN21	26
Cellular Growth and Proliferation	proliferation of neuronal cells	0.00851		-0.824	ACSL6,ANKRD6,ASCL1,CAMK2A,CDK2,CDKN1B,DCT,DLL1,EGFR,FGF1,FOXO1,FZD8,GET4,HHIP,KDM1A,MAG,MAPT,NCAM1,NDE1,OTX2,RB1,RBL1,SLIT2,STAT3,VAX1,ZSCAN21	26
Cell Death and Survival	apoptosis of neuroblastoma cell lines	0.00858		-0.751	BIRC5,CAPN2,DIABLO,ENO1,FAS,IDE,ITGB1,JUN,KCNB1,MAPK9,MAPT,NCAM1,NDN,PARP1,PLAGL2,RTN1,XPR1	17
Nervous System Development and Function	morphology of brain	0.00886		1.969	ABR,Ank2,APAF1,APBB1,ARSA,ASCL1,ATP1B2,ATP2B2,BBS4,CDKN1B,CLN3,COL2A1,CPLX2,CRMP1,CXCR4,DNAI1,EFNB1,EGFR,EPB41L2,FEZF2,FGF1,FZR1,GM2A,HSD11B1,JUN,KLF7,LAMP2,LMNB1,LMNB2,LYNX1,MAPT,MARCKS,MARCKSL1,MERTK,NCAM1,NDE1,NDN,NRCAM,OTX2,PITPNA,PPP1R9B,PROK2,PTEN,PTPRS,PVALB,RB1,RBL1,RXRG,SEMA3A,SHISA2,SLC1A2,SMAD5,SMARCC1,SMPD1,SPARCL1,ST8SIA2,TPP1,TUBA1A,VAX1,VLDLR	60
Organ Morphology	morphology of brain	0.00886		1.969	ABR,Ank2,APAF1,APBB1,ARSA,ASCL1,ATP1B2,ATP2B2,BBS4,CDKN1B,CLN3,COL2A1,CPLX2,CRMP1,CXCR4,DNAI1,EFNB1,EGFR,EPB41L2,FEZF2,FGF1,FZR1,GM2A,HSD11B1,JUN,KLF7,LAMP2,LMNB1,LMNB2,LYNX1,MAPT,MARCKS,MARCKSL1,MERTK,NCAM1,NDE1,NDN,NRCAM,OTX2,PITPNA,PPP1R9B,PROK2,PTEN,PTPRS,PVALB,RB1,RBL1,RXRG,SEMA3A,SHISA2,SLC1A2,SMAD5,SMARCC1,SMPD1,SPARCL1,ST8SIA2,TPP1,TUBA1A,VAX1,VLDLR	60
Cell Death and Survival	apoptosis of connective tissue cells	0.00897		-0.303	APAF1,BIRC5,CASP1,CASP2,CD1D,CDKN1B,COL2A1,Cycs,DIABLO,EGFR,FAS,FOXO1,GAB1,GABBR1,ITGB1,JUN,LGALS8,MAP3K14,MAPK11,MAPK9,MT1H,MYBL2,NFIC,NUPR1,PARP1,PAWR,PIDD,PIK3R1,PITPNA,PTEN,PTPN11,RB1,SFRP1,SMAD3,STAT3,TIMP1,TRAF6,VIM	38
Behavior	behavior	0.00904		0.383	ABAT,ABR,ACAT1,ACOT11,ADORA1,APBB1,ARC,ARSA,ATP2B2,ATXN1,BBS4,CALCA,CAMK2A,CASP1,CDKN1B,CDO1,CLN3,CPLX2,CRMP1,CXCL14,DLG4,EFNB2,EPHB2,EPS8,FABP7,FBXO2,FEZ1,FEZF2,FZR1,GABBR1,GJB6,GM2A,GNAQ,GNG7,GPD2,GPSM1,GRIN2C,HSD11B1,IGF2R,ILF3,INSIG2,ITGB1,ITM2B,JUN,KCNMA1,KLF5,KLF9,LHCGR,LPAR2,MAG,MAGED1,MAP2K7,MAPT,MARCKS,MGLL,MIF,NCAM1,NCDN,NDN,NEDD4,NFATC4,NFIC,NHLRC1,NLGN2,NPAS2,NPAS4,NR4A3,NRCAM,Nrg1,NR…	113
Cancer	acute lymphocytic leukemia	0.00927			ADORA1,BCL10,FAS,FBXW7,JAK2,LCK,MSH6,POLD1,POLE,PTEN,PTPN11,RB1,RHOU,RND2,RRM1,TUBA1A,TUBA4A,TUBB,TUBE1,ZMIZ1	20
Immunological Disease	acute lymphocytic leukemia	0.00927			ADORA1,BCL10,FAS,FBXW7,JAK2,LCK,MSH6,POLD1,POLE,PTEN,PTPN11,RB1,RHOU,RND2,RRM1,TUBA1A,TUBA4A,TUBB,TUBE1,ZMIZ1	20
Hematological Disease	acute lymphocytic leukemia	0.00927			ADORA1,BCL10,FAS,FBXW7,JAK2,LCK,MSH6,POLD1,POLE,PTEN,PTPN11,RB1,RHOU,RND2,RRM1,TUBA1A,TUBA4A,TUBB,TUBE1,ZMIZ1	20
Respiratory Disease	allergic pulmonary eosinophilia	0.00936			ACO2,ENO1,GAPDH,HNRNPAB,PRDX6,TPI1,TUBB	7
Immunological Disease	allergic pulmonary eosinophilia	0.00936			ACO2,ENO1,GAPDH,HNRNPAB,PRDX6,TPI1,TUBB	7
Inflammatory Disease	allergic pulmonary eosinophilia	0.00936			ACO2,ENO1,GAPDH,HNRNPAB,PRDX6,TPI1,TUBB	7
Inflammatory Response	allergic pulmonary eosinophilia	0.00936			ACO2,ENO1,GAPDH,HNRNPAB,PRDX6,TPI1,TUBB	7
Hematological Disease	allergic pulmonary eosinophilia	0.00936			ACO2,ENO1,GAPDH,HNRNPAB,PRDX6,TPI1,TUBB	7
Cellular Assembly and Organization	morphology of filaments	0.00936			ABI1,COL5A1,CRYAB,EPB49,EPS8,OGN,PIK3R1	7
Cell Morphology	morphology of filaments	0.00936			ABI1,COL5A1,CRYAB,EPB49,EPS8,OGN,PIK3R1	7
Cell Cycle	arrest in cell cycle progression	0.00961			AK1,APBB1,BIRC5,CDK2,CDKN1B,CHEK2,CLSPN,DIABLO,EGFR,FOXM1,FOXO1,FZR1,GAS6,IRF9,KAT2B,LCK,LGALS3,MAGED1,MAPK12,MAPK9,MFN2,MIF,MLF1,NR4A3,PHC1,POLD1,PPM1D,PPP1R9B,PPP2R5B,PRDM4,PTEN,RB1,RBL1,RRM1,SMAD3,SMARCA2,STAT3,TP63,TYMS,XBP1	40
Cancer	rhabdomyosarcoma	0.00972			F2R,FOXO1,MERTK,NCAM1,PIPOX,PTPN11,SFRP1,TP63,TUBA1A,TUBA4A,TUBB,TUBE1,VRK1	13
Skeletal and Muscular Disorders	rhabdomyosarcoma	0.00972			F2R,FOXO1,MERTK,NCAM1,PIPOX,PTPN11,SFRP1,TP63,TUBA1A,TUBA4A,TUBB,TUBE1,VRK1	13
Cell Death and Survival	apoptosis of dermal cells	0.00982	Increased	2.032	APAF1,BIRC5,CASP1,CD1D,EGFR,FAS,JUN,PARP1,PRDX6,PTEN,RASGRP1,SFRP1,STAT3,TP63	14
Cell Death and Survival	cell viability of stem cells	0.00984		-0.513	CD9,CDKN1B,DNMT1,PARP1,PTEN,PTPN11,RAD54L,SETDB1,UHRF1	9
Cell Morphology	permeabilization of mitochondria	0.00984		1.380	BCL2L2,CASP1,CASP2,FDXR,GPX4,HK2,PRODH,SIVA1,XBP1	9
Organ Morphology	abnormal morphology of heart	0.00984			ABI1,ACADVL,CDK2,CDKN1B,CXCR4,EFNB2,EGLN1,FLNA,FOXM1,HAS2,HBEGF,HMGCL,HSD17B7,HSPB8,IGF2R,NFATC1,NFATC4,Nrg1,OTX2,PFKM,PHC1,PLCE1,PNPLA2,PROKR1,Scg5,TCF7L1,TRAF6	27
Cardiovascular System Development and Function	abnormal morphology of heart	0.00984			ABI1,ACADVL,CDK2,CDKN1B,CXCR4,EFNB2,EGLN1,FLNA,FOXM1,HAS2,HBEGF,HMGCL,HSD17B7,HSPB8,IGF2R,NFATC1,NFATC4,Nrg1,OTX2,PFKM,PHC1,PLCE1,PNPLA2,PROKR1,Scg5,TCF7L1,TRAF6	27
Cell Cycle	entry into S phase	0.0101		-1.325	BMP7,CDC6,CDK2,CDKN1B,CHEK2,FGF1,FOXM1,FZR1,GPC1,H19,HBEGF,ITGA2,ITGB1,JUN,MCM10,MEIS2,MYBL2,PTPN11,RB1,UHRF1	20
Lipid Metabolism	accumulation of lipid	0.0102		-1.479	ABHD5,ACADVL,ACAT1,ACSL6,APOBR,ARSA,CALCA,CIDEB,ELOVL4,EPAS1,ESRRA,FABP7,FAS,FBXW7,FH,FOXO1,GM2A,H2AFZ,IGF2R,INSIG2,LAMP2,LCAT,MARCKS,MEDAG,MGLL,PIP5K1A,PITPNA,PNPLA2,PRDX6,PTEN,RB1,SCD,SMPD1,STAT5A,THY1,TIMP1,VLDLR	37
Small Molecule Biochemistry	accumulation of lipid	0.0102		-1.479	ABHD5,ACADVL,ACAT1,ACSL6,APOBR,ARSA,CALCA,CIDEB,ELOVL4,EPAS1,ESRRA,FABP7,FAS,FBXW7,FH,FOXO1,GM2A,H2AFZ,IGF2R,INSIG2,LAMP2,LCAT,MARCKS,MEDAG,MGLL,PIP5K1A,PITPNA,PNPLA2,PRDX6,PTEN,RB1,SCD,SMPD1,STAT5A,THY1,TIMP1,VLDLR	37
Molecular Transport	accumulation of lipid	0.0102		-1.479	ABHD5,ACADVL,ACAT1,ACSL6,APOBR,ARSA,CALCA,CIDEB,ELOVL4,EPAS1,ESRRA,FABP7,FAS,FBXW7,FH,FOXO1,GM2A,H2AFZ,IGF2R,INSIG2,LAMP2,LCAT,MARCKS,MEDAG,MGLL,PIP5K1A,PITPNA,PNPLA2,PRDX6,PTEN,RB1,SCD,SMPD1,STAT5A,THY1,TIMP1,VLDLR	37
Cancer	sarcoma	0.0102		-1.715	ANGPTL4,BRCA2,CDKN1B,CHEK2,CYP1B1,EPHB2,EXT1,F2R,FAS,FOXM1,FOXO1,GSTM3,IGF2R,JUN,LCK,LGALS3BP,MERTK,MIF,NCAM1,NR4A3,PDPN,PIPOX,PTEN,PTPN11,RB1,RXRG,SFRP1,SRPX,STAT3,TIMP1,TP63,TUBA1A,TUBA4A,TUBB,TUBE1,TYMS,VRK1	37
Cell Cycle	S phase of cervical cancer cell lines	0.0102		0.000	CDC25C,CDKN1B,FOXM1,FZR1,MCIDAS,MCM10	6
Nervous System Development and Function	abnormal morphology of sympathetic ganglia	0.0102			ASCL1,EGLN3,EPAS1,MAGED1,Nrg1,SEMA3A	6
Tissue Morphology	abnormal morphology of sympathetic ganglia	0.0102			ASCL1,EGLN3,EPAS1,MAGED1,Nrg1,SEMA3A	6
Nervous System Development and Function	morphology of hypothalamus	0.0102			APAF1,ASCL1,GM2A,NDN,OTX2,SHISA2	6
Organ Morphology	morphology of hypothalamus	0.0102			APAF1,ASCL1,GM2A,NDN,OTX2,SHISA2	6
Endocrine System Development and Function	morphology of hypothalamus	0.0102			APAF1,ASCL1,GM2A,NDN,OTX2,SHISA2	6
Cellular Development	proliferation of enterocytes	0.0102		-1.000	CDKN1B,EGFR,HBEGF,ITGB1,PTEN,TMPO	6
Cellular Growth and Proliferation	proliferation of enterocytes	0.0102		-1.000	CDKN1B,EGFR,HBEGF,ITGB1,PTEN,TMPO	6
Nervous System Development and Function	quantity of bipolar cells	0.0102		-0.555	APLP1,ASCL1,CDKN1B,OTX2,PTPN11	5
Tissue Morphology	quantity of bipolar cells	0.0102		-0.555	APLP1,ASCL1,CDKN1B,OTX2,PTPN11	5
Cancer	colon tumor	0.0103			ALYREF,ANGPTL4,ASCL1,BMP7,BRIP1,CA2,CAMK2N1,CDC6,CDKN1B,CENPA,CNNM2,COL2A1,CRYL1,DENND2A,DNMT1,EFCAB11,EFNB1,EGFR,EP400,EPAS1,EPHB2,FAS,FAT4,FBXW7,FDXR,FGF12,FSTL5,GSTT1,IGSF9,ILF2,JUN,KIAA0895,KIF21A,LETM1,LGALS3,LGALS8,LIPH,MACROD2,MAP2K7,MCM10,MCM3,MCM4,MCM5,MGLL,MIF,MLF1,MSH6,MT1H,NUP62,PAPSS2,PCMTD1,PDPN,PGAM1,PIK3R1,POLD1,POLE,PTEN,PTPN11,PYGO2,RAE1,RILP,RUVBL1,SDK1,SLC25A4,SLC35B3,SLIT2,SM…	79
Gastrointestinal Disease	colon tumor	0.0103			ALYREF,ANGPTL4,ASCL1,BMP7,BRIP1,CA2,CAMK2N1,CDC6,CDKN1B,CENPA,CNNM2,COL2A1,CRYL1,DENND2A,DNMT1,EFCAB11,EFNB1,EGFR,EP400,EPAS1,EPHB2,FAS,FAT4,FBXW7,FDXR,FGF12,FSTL5,GSTT1,IGSF9,ILF2,JUN,KIAA0895,KIF21A,LETM1,LGALS3,LGALS8,LIPH,MACROD2,MAP2K7,MCM10,MCM3,MCM4,MCM5,MGLL,MIF,MLF1,MSH6,MT1H,NUP62,PAPSS2,PCMTD1,PDPN,PGAM1,PIK3R1,POLD1,POLE,PTEN,PTPN11,PYGO2,RAE1,RILP,RUVBL1,SDK1,SLC25A4,SLC35B3,SLIT2,SM…	79
Cell Death and Survival	apoptosis of lung cancer cell lines	0.0103		1.077	BIRC5,BRCA2,CASP1,CASP2,CDKN1B,COX5A,DLEU7,EGFR,FAS,FDXR,HTATIP2,LGALS3,LGALS8,PARP1,PAWR,PIDD,PMEPA1,PRODH,RB1,RRM1,SRSF1,STAT3,TP63,TRAP1	24
Cellular Assembly and Organization	formation of plasma membrane projections	0.0103		-0.840	ARHGAP24,ASCL1,ATXN1,BBS4,BMP7,CACNA1H,CAMK2A,CDC20,CRMP1,DBN1,DLG4,DPYSL3,DPYSL4,EFHD1,EFNB1,EFNB2,EGFR,EPHB1,EPHB2,EPS8,FAM107A,FEZ1,FEZF2,ICAM5,IGSF9,ITGB1,JUN,KIF3A,KLF7,KLF9,MAG,MAPK9,MAPT,MBP,MFN1,MFN2,NCAM1,NCDN,NDN,NEFM,NFATC4,NRCAM,Nrg1,NRN1,PDPN,PIP5K1A,PPP1R9B,PRMT1,PTEN,PTPN11,RB1,RIMS3,RND2,ROR2,RYK,S100B,SEMA3A,SEZ6,SLIT2,SMPD1,SPTBN2,SRF,THY1,VLDLR	64
Cell Morphology	formation of plasma membrane projections	0.0103		-0.840	ARHGAP24,ASCL1,ATXN1,BBS4,BMP7,CACNA1H,CAMK2A,CDC20,CRMP1,DBN1,DLG4,DPYSL3,DPYSL4,EFHD1,EFNB1,EFNB2,EGFR,EPHB1,EPHB2,EPS8,FAM107A,FEZ1,FEZF2,ICAM5,IGSF9,ITGB1,JUN,KIF3A,KLF7,KLF9,MAG,MAPK9,MAPT,MBP,MFN1,MFN2,NCAM1,NCDN,NDN,NEFM,NFATC4,NRCAM,Nrg1,NRN1,PDPN,PIP5K1A,PPP1R9B,PRMT1,PTEN,PTPN11,RB1,RIMS3,RND2,ROR2,RYK,S100B,SEMA3A,SEZ6,SLIT2,SMPD1,SPTBN2,SRF,THY1,VLDLR	64
Cellular Development	formation of plasma membrane projections	0.0103		-0.840	ARHGAP24,ASCL1,ATXN1,BBS4,BMP7,CACNA1H,CAMK2A,CDC20,CRMP1,DBN1,DLG4,DPYSL3,DPYSL4,EFHD1,EFNB1,EFNB2,EGFR,EPHB1,EPHB2,EPS8,FAM107A,FEZ1,FEZF2,ICAM5,IGSF9,ITGB1,JUN,KIF3A,KLF7,KLF9,MAG,MAPK9,MAPT,MBP,MFN1,MFN2,NCAM1,NCDN,NDN,NEFM,NFATC4,NRCAM,Nrg1,NRN1,PDPN,PIP5K1A,PPP1R9B,PRMT1,PTEN,PTPN11,RB1,RIMS3,RND2,ROR2,RYK,S100B,SEMA3A,SEZ6,SLIT2,SMPD1,SPTBN2,SRF,THY1,VLDLR	64
Cellular Function and Maintenance	formation of plasma membrane projections	0.0103		-0.840	ARHGAP24,ASCL1,ATXN1,BBS4,BMP7,CACNA1H,CAMK2A,CDC20,CRMP1,DBN1,DLG4,DPYSL3,DPYSL4,EFHD1,EFNB1,EFNB2,EGFR,EPHB1,EPHB2,EPS8,FAM107A,FEZ1,FEZF2,ICAM5,IGSF9,ITGB1,JUN,KIF3A,KLF7,KLF9,MAG,MAPK9,MAPT,MBP,MFN1,MFN2,NCAM1,NCDN,NDN,NEFM,NFATC4,NRCAM,Nrg1,NRN1,PDPN,PIP5K1A,PPP1R9B,PRMT1,PTEN,PTPN11,RB1,RIMS3,RND2,ROR2,RYK,S100B,SEMA3A,SEZ6,SLIT2,SMPD1,SPTBN2,SRF,THY1,VLDLR	64
Cellular Assembly and Organization	organization of organelle	0.0103		0.378	Ank2,ATP2B2,BBS4,BRCA2,CAV2,CDKN1B,CLN3,COL2A1,COL5A1,CTCF,CXADR,DBN1,EPAS1,EPS15,FAM160A2,FLNA,FSD1,GAPDH,GOLGA2,GPX4,HAS2,HAUS8,HMGCL,Hmgn1,HOOK2,ITGB1,JAKMIP1,KDM3A,KIAA1279,KIF3A,LIMK2,MBP,MFAP5,MFF,MFN2,NDE1,NEDD4,NEFM,NLGN2,PEX19,PPP1R9B,PRDX3,PVRL2,RAB5C,RAB8B,RAD54L,SFRP2,SMARCA2,SMPD1,SNX10,SRF,TMOD2,TPP1,TUBB,VIM	55
Tumor Morphology	progression of tumor	0.0105		-1.811	BIRC5,CDK2,CDKN1B,CRYAB,CXCL14,CXCR4,EGFR,FAS,FERMT2,FOXO1,MIF,PLCE1,PTEN,RB1,SPARCL1,SRSF1,STAT3,STAT5A,TIMP1	19
Cellular Development	differentiation of brain cells	0.0107		-0.392	ATP2B2,ATP2C1,BEX2,CDKN1B,DPYSL3,EXT1,FGF1,MAPT,NCKAP1,RB1,RIMS3,STAT3	12
Organ Morphology	dilation of heart chamber	0.0109		0.632	F2R,GAB1,GNAQ,HBEGF,MARCKSL1,NUPR1,PLCE1,PRDX3,SRF,TIMP1	10
Cardiovascular System Development and Function	dilation of heart chamber	0.0109		0.632	F2R,GAB1,GNAQ,HBEGF,MARCKSL1,NUPR1,PLCE1,PRDX3,SRF,TIMP1	10
Hereditary Disorder	dwarfism	0.011		1.572	ANKH,CHST3,COL2A1,COL9A2,CUL7,EGFR,FLNA,H19,HAPLN1,ITGA2,ITGB1,OBSL1,PAPSS2,PDE4D,ROR2,SHISA2,SMARCAL1,TWSG1	18
Developmental Disorder	dwarfism	0.011		1.572	ANKH,CHST3,COL2A1,COL9A2,CUL7,EGFR,FLNA,H19,HAPLN1,ITGA2,ITGB1,OBSL1,PAPSS2,PDE4D,ROR2,SHISA2,SMARCAL1,TWSG1	18
Cell Death and Survival	cell death of cerebral cortex cells	0.0111		-1.283	ADORA1,APAF1,ATP2C1,BCL2L2,CASP2,CDK2,CDKN1B,Cycs,EPHX2,FAS,GAPDH,GAS6,GPT,HK2,ITPRIP,JUN,MAP3K14,MAPT,NAE1,NFATC4,NGFRAP1,PAWR,PPP1R9B,RB1,SLC1A2,SNCAIP,TARDBP,TP63,UHRF2,UNG	30
Cell Cycle	G1 phase of embryonic stem cells	0.0112			LRWD1,MYBL2,PTEN	3
Embryonic Development	G1 phase of embryonic stem cells	0.0112			LRWD1,MYBL2,PTEN	3
Connective Tissue Development and Function	abnormal morphology of basisphenoid bone foramen	0.0112			BMP7,BMPER,OTX2	3
Embryonic Development	abnormal morphology of basisphenoid bone foramen	0.0112			BMP7,BMPER,OTX2	3
Organ Development	abnormal morphology of basisphenoid bone foramen	0.0112			BMP7,BMPER,OTX2	3
Organismal Development	abnormal morphology of basisphenoid bone foramen	0.0112			BMP7,BMPER,OTX2	3
Tissue Development	abnormal morphology of basisphenoid bone foramen	0.0112			BMP7,BMPER,OTX2	3
Organ Morphology	abnormal morphology of basisphenoid bone foramen	0.0112			BMP7,BMPER,OTX2	3
Skeletal and Muscular System Development and Function	abnormal morphology of basisphenoid bone foramen	0.0112			BMP7,BMPER,OTX2	3
Tissue Development	aggregation of kidney cell lines	0.0112			CADM1,HBEGF,PTEN	3
Cell-To-Cell Signaling and Interaction	aggregation of kidney cell lines	0.0112			CADM1,HBEGF,PTEN	3
Renal and Urological System Development and Function	aggregation of kidney cell lines	0.0112			CADM1,HBEGF,PTEN	3
Cell Cycle	arrest in cell cycle progression of brain cancer cell lines	0.0112			EGFR,MAPK9,PTEN	3
Cell Cycle	arrest in interphase of squamous cell carcinoma cell lines	0.0112			CDCA2,EGFR,RB1	3
Organismal Injury and Abnormalities	atrophy of retinal pigment epithelium	0.0112			BMP7,HTRA1,MERTK	3
Ophthalmic Disease	atrophy of retinal pigment epithelium	0.0112			BMP7,HTRA1,MERTK	3
Cell Morphology	budding of Murine leukemia virus	0.0112			AP1M1,WWP1,WWP2	3
Infectious Disease	budding of Murine leukemia virus	0.0112			AP1M1,WWP1,WWP2	3
Drug Metabolism	catabolism of xenobiotic	0.0112			CRYZ,GSTM3,GSTO1	3
Cell Death and Survival	cell death of effector T lymphocytes	0.0112			CDKN1B,FAS,SMPD1	3
Skeletal and Muscular Disorders	collagen antibody-induced arthritis	0.0112			COL2A1,EFNB1,PARP1	3
Connective Tissue Disorders	collagen antibody-induced arthritis	0.0112			COL2A1,EFNB1,PARP1	3
Immunological Disease	collagen antibody-induced arthritis	0.0112			COL2A1,EFNB1,PARP1	3
Inflammatory Disease	collagen antibody-induced arthritis	0.0112			COL2A1,EFNB1,PARP1	3
Cell Death and Survival	delay in apoptosis of leukemia cell lines	0.0112			CDC6,FAS,MSRB2	3
Cellular Development	differentiation of multinucleated cells	0.0112			CALCA,GABBR1,TRAF6	3
Embryonic Development	differentiation of retinal rods	0.0112			ASCL1,HES6,STAT3	3
Organ Development	differentiation of retinal rods	0.0112			ASCL1,HES6,STAT3	3
Organismal Development	differentiation of retinal rods	0.0112			ASCL1,HES6,STAT3	3
Tissue Development	differentiation of retinal rods	0.0112			ASCL1,HES6,STAT3	3
Visual System Development and Function	differentiation of retinal rods	0.0112			ASCL1,HES6,STAT3	3
Cellular Development	differentiation of retinal rods	0.0112			ASCL1,HES6,STAT3	3
Nervous System Development and Function	ensheathment of axons	0.0112			CLDN11,MBP,PLP1	3
Hereditary Disorder	familial erythrocytosis	0.0112			EGLN1,EPAS1,JAK2	3
Organismal Injury and Abnormalities	familial erythrocytosis	0.0112			EGLN1,EPAS1,JAK2	3
Developmental Disorder	familial erythrocytosis	0.0112			EGLN1,EPAS1,JAK2	3
Hematological Disease	familial erythrocytosis	0.0112			EGLN1,EPAS1,JAK2	3
Neurological Disease	hypomyelination of axons	0.0112			MAG,MBP,PLP1	3
Organ Morphology	lack of uterine gland	0.0112			IGF2R,LCK,LHCGR	3
Reproductive System Development and Function	lack of uterine gland	0.0112			IGF2R,LCK,LHCGR	3
Connective Tissue Development and Function	lifespan of fibroblasts	0.0112			KDM2B,MYBL2,TP63	3
Cellular Development	lifespan of fibroblasts	0.0112			KDM2B,MYBL2,TP63	3
Cellular Movement	migration of primordial germ cells	0.0112			CXCR4,ITGB1,ROR2	3
Reproductive System Development and Function	migration of primordial germ cells	0.0112			CXCR4,ITGB1,ROR2	3
Embryonic Development	morphogenesis of mesoderm	0.0112			NCKAP1,SMAD3,TCF7L1	3
Organismal Development	morphogenesis of mesoderm	0.0112			NCKAP1,SMAD3,TCF7L1	3
Tissue Development	morphogenesis of mesoderm	0.0112			NCKAP1,SMAD3,TCF7L1	3
Nervous System Development and Function	pathfinding of axons	0.0112			EPHA3,EXT1,NCAM1	3
Cellular Movement	pathfinding of axons	0.0112			EPHA3,EXT1,NCAM1	3
Tissue Development	regeneration of myofiber	0.0112			NDN,RB1,TRAF6	3
Organ Morphology	regeneration of myofiber	0.0112			NDN,RB1,TRAF6	3
Cellular Development	regeneration of myofiber	0.0112			NDN,RB1,TRAF6	3
Cell Death and Survival	regeneration of myofiber	0.0112			NDN,RB1,TRAF6	3
Skeletal and Muscular System Development and Function	regeneration of myofiber	0.0112			NDN,RB1,TRAF6	3
Lipid Metabolism	storage of glycosphingolipid	0.0112			ARSA,GM2A,SMPD1	3
Small Molecule Biochemistry	storage of glycosphingolipid	0.0112			ARSA,GM2A,SMPD1	3
Cell Morphology	swelling of axons	0.0112			KLC1,MFN2,PLP1	3
Inflammatory Disease	swelling of axons	0.0112			KLC1,MFN2,PLP1	3
Cellular Compromise	swelling of axons	0.0112			KLC1,MFN2,PLP1	3
Cancer	tumorigenesis of retinoblastoma	0.0112			CDKN1B,RB1,RBL1	3
Cancer	tumorigenesis of thyroid gland	0.0112			CDKN1B,PTEN,RB1	3
Endocrine System Disorders	tumorigenesis of thyroid gland	0.0112			CDKN1B,PTEN,RB1	3
Organismal Injury and Abnormalities	malformation of brain	0.0113	Increased	2.931	APAF1,ATP2C1,BCL10,BMP7,BMPER,BRCA2,CDC6,CDT1,COL2A1,DRAXIN,FKTN,KIAA1279,LMNB1,LMNB2,MAPK9,MARCKS,MARCKSL1,NDE1,OTX2,PARP1,PTEN,PTPRS,PYGO2,RNF135,ROR2,SMAD3,SMAD5,SMARCC1,TCTN2,TEAD2,TRAF6,TUBA1A,TWSG1,VLDLR	34
Neurological Disease	malformation of brain	0.0113	Increased	2.931	APAF1,ATP2C1,BCL10,BMP7,BMPER,BRCA2,CDC6,CDT1,COL2A1,DRAXIN,FKTN,KIAA1279,LMNB1,LMNB2,MAPK9,MARCKS,MARCKSL1,NDE1,OTX2,PARP1,PTEN,PTPRS,PYGO2,RNF135,ROR2,SMAD3,SMAD5,SMARCC1,TCTN2,TEAD2,TRAF6,TUBA1A,TWSG1,VLDLR	34
Developmental Disorder	malformation of brain	0.0113	Increased	2.931	APAF1,ATP2C1,BCL10,BMP7,BMPER,BRCA2,CDC6,CDT1,COL2A1,DRAXIN,FKTN,KIAA1279,LMNB1,LMNB2,MAPK9,MARCKS,MARCKSL1,NDE1,OTX2,PARP1,PTEN,PTPRS,PYGO2,RNF135,ROR2,SMAD3,SMAD5,SMARCC1,TCTN2,TEAD2,TRAF6,TUBA1A,TWSG1,VLDLR	34
Cell Cycle	entry into mitosis	0.0114		-1.276	CCNA1,CDC25C,CDK2,CDKN1B,CHEK2,MCIDAS,NAE1	7
Nervous System Development and Function	fasciculation of nervous tissue	0.0114	Decreased	-2.000	EFNB2,EPHB2,FEZ1,FEZF2,NDN,SEMA3A,SLIT2	7
Organ Morphology	morphology of penis	0.0114			CADM1,LHCGR,PVRL2,SEPP1,SMPD1,Spag6,TRAF6	7
Reproductive System Development and Function	morphology of penis	0.0114			CADM1,LHCGR,PVRL2,SEPP1,SMPD1,Spag6,TRAF6	7
Cancer	testicular cancer	0.0114			DNMT1,EGFR,MYBL2,RB1,TUBA1A,TUBA4A,TUBE1	7
Reproductive System Disease	testicular cancer	0.0114			DNMT1,EGFR,MYBL2,RB1,TUBA1A,TUBA4A,TUBE1	7
Endocrine System Disorders	testicular cancer	0.0114			DNMT1,EGFR,MYBL2,RB1,TUBA1A,TUBA4A,TUBE1	7
Cell Cycle	S phase of connective tissue cells	0.0115		-1.998	BIRC5,CDC7,CDK2,CDKN1B,CHEK2,EP400,GAB1,PARP1,RB1	9
Hereditary Disorder	congenital myopathy	0.0115			CRYAB,FHL1,HSD11B1,Nrg1,PFKM,PTPRS,RYR1,SGCA,TNNT1	9
Developmental Disorder	congenital myopathy	0.0115			CRYAB,FHL1,HSD11B1,Nrg1,PFKM,PTPRS,RYR1,SGCA,TNNT1	9
Skeletal and Muscular Disorders	congenital myopathy	0.0115			CRYAB,FHL1,HSD11B1,Nrg1,PFKM,PTPRS,RYR1,SGCA,TNNT1	9
Embryonic Development	development of craniofacial tissue	0.0115			ABI1,Aldh1a7,BMP7,KAT6B,KCNH2,LPAR2,PHC1,RYK,TP63	9
Organismal Development	development of craniofacial tissue	0.0115			ABI1,Aldh1a7,BMP7,KAT6B,KCNH2,LPAR2,PHC1,RYK,TP63	9
Tissue Development	development of craniofacial tissue	0.0115			ABI1,Aldh1a7,BMP7,KAT6B,KCNH2,LPAR2,PHC1,RYK,TP63	9
Embryonic Development	morphogenesis of inner ear	0.0117			ABR,ATP2B2,CELSR1,COL2A1,EPHB2,INSIG2,NR4A3,OTX2,ROR2,TMIE,USH1C	11
Organ Development	morphogenesis of inner ear	0.0117			ABR,ATP2B2,CELSR1,COL2A1,EPHB2,INSIG2,NR4A3,OTX2,ROR2,TMIE,USH1C	11
Organismal Development	morphogenesis of inner ear	0.0117			ABR,ATP2B2,CELSR1,COL2A1,EPHB2,INSIG2,NR4A3,OTX2,ROR2,TMIE,USH1C	11
Tissue Development	morphogenesis of inner ear	0.0117			ABR,ATP2B2,CELSR1,COL2A1,EPHB2,INSIG2,NR4A3,OTX2,ROR2,TMIE,USH1C	11
Organ Morphology	morphogenesis of inner ear	0.0117			ABR,ATP2B2,CELSR1,COL2A1,EPHB2,INSIG2,NR4A3,OTX2,ROR2,TMIE,USH1C	11
Auditory and Vestibular System Development and Function	morphogenesis of inner ear	0.0117			ABR,ATP2B2,CELSR1,COL2A1,EPHB2,INSIG2,NR4A3,OTX2,ROR2,TMIE,USH1C	11
Cellular Movement	cell movement of neurons	0.0117		-0.496	APAF1,APBB1,ASCL1,CDKN1B,CXCR4,EFNB1,EFNB2,EGFR,EPHB2,FLNA,GAS6,HBEGF,ITGB1,LMNB1,LMNB2,MAPT,MDGA1,NCKAP1,NDE1,NDN,NRCAM,PTEN,SEMA3A,SEMA6A,SLC1A2,SLIT2,SRF,ST8SIA2,TUBA1A,VAX1,VLDLR	31
Hematological System Development and Function	blood pressure of left ventricle	0.0117		1.091	CALCA,CRYAB,HSPB8,ITGB1,Nrg1,PARP1,PRDX3,TIMP1	8
Cardiovascular System Development and Function	blood pressure of left ventricle	0.0117		1.091	CALCA,CRYAB,HSPB8,ITGB1,Nrg1,PARP1,PRDX3,TIMP1	8
Cancer	transitional-cell carcinoma	0.0117			POLE,PTEN,RRM1,SFRP1,TIMP1,TP63,TUBA4A,TUBB	8
Renal and Urological Disease	transitional-cell carcinoma	0.0117			POLE,PTEN,RRM1,SFRP1,TIMP1,TP63,TUBA4A,TUBB	8
Cancer	Ovarian Cancer and Tumors	0.0117		0.849	ACAD8,ACSBG2,ALDH1A1,ARMC3,BCL10,BMP2K,BMP7,BRCA2,BRIP1,C2orf88,CASP2,CDK2,CDKN1B,CHEK2,COL4A6,COX5A,CTCF,CXCL14,CYP1B1,DIABLO,EFNB2,EGFR,ENO1,EP400,F2R,FAM78B,FBXW7,FGF1,FYCO1,GAPDH,H19,HN1,HSD11B1,HSD17B7,IFI27,IGF2BP3,ITGA2,JUN,KAT2B,LETM1,MAPT,MFAP5,MIF,MSH6,MTHFD2,NCAM1,PAPSS2,PAWR,PHC1,PIK3R1,POLE,PSAT1,PTEN,RRM1,SFRP1,SLC12A7,SLIT2,SRSF1,SRSF5,TGIF2,TIMP1,TOX3,TRO,TUBA1A,TUBA4A,TUBE1,TYMS,…	70
Reproductive System Disease	Ovarian Cancer and Tumors	0.0117		0.849	ACAD8,ACSBG2,ALDH1A1,ARMC3,BCL10,BMP2K,BMP7,BRCA2,BRIP1,C2orf88,CASP2,CDK2,CDKN1B,CHEK2,COL4A6,COX5A,CTCF,CXCL14,CYP1B1,DIABLO,EFNB2,EGFR,ENO1,EP400,F2R,FAM78B,FBXW7,FGF1,FYCO1,GAPDH,H19,HN1,HSD11B1,HSD17B7,IFI27,IGF2BP3,ITGA2,JUN,KAT2B,LETM1,MAPT,MFAP5,MIF,MSH6,MTHFD2,NCAM1,PAPSS2,PAWR,PHC1,PIK3R1,POLE,PSAT1,PTEN,RRM1,SFRP1,SLC12A7,SLIT2,SRSF1,SRSF5,TGIF2,TIMP1,TOX3,TRO,TUBA1A,TUBA4A,TUBE1,TYMS,…	70
Endocrine System Disorders	Ovarian Cancer and Tumors	0.0117		0.849	ACAD8,ACSBG2,ALDH1A1,ARMC3,BCL10,BMP2K,BMP7,BRCA2,BRIP1,C2orf88,CASP2,CDK2,CDKN1B,CHEK2,COL4A6,COX5A,CTCF,CXCL14,CYP1B1,DIABLO,EFNB2,EGFR,ENO1,EP400,F2R,FAM78B,FBXW7,FGF1,FYCO1,GAPDH,H19,HN1,HSD11B1,HSD17B7,IFI27,IGF2BP3,ITGA2,JUN,KAT2B,LETM1,MAPT,MFAP5,MIF,MSH6,MTHFD2,NCAM1,PAPSS2,PAWR,PHC1,PIK3R1,POLE,PSAT1,PTEN,RRM1,SFRP1,SLC12A7,SLIT2,SRSF1,SRSF5,TGIF2,TIMP1,TOX3,TRO,TUBA1A,TUBA4A,TUBE1,TYMS,…	70
Cancer	colon cancer	0.0118			ALYREF,ANGPTL4,ASCL1,BMP7,BRIP1,CA2,CAMK2N1,CDC6,CDKN1B,CENPA,CNNM2,COL2A1,CRYL1,DENND2A,DNMT1,EFCAB11,EFNB1,EGFR,EP400,EPAS1,EPHB2,FAS,FAT4,FBXW7,FDXR,FGF12,FSTL5,GSTT1,IGSF9,ILF2,JUN,KIAA0895,KIF21A,LETM1,LGALS3,LGALS8,LIPH,MACROD2,MAP2K7,MCM10,MCM3,MCM4,MCM5,MGLL,MIF,MLF1,MSH6,MT1H,NUP62,PAPSS2,PCMTD1,PGAM1,PIK3R1,POLD1,POLE,PTEN,PTPN11,PYGO2,RAE1,RILP,RUVBL1,SDK1,SLC25A4,SLC35B3,SLIT2,SMAD3,S…	78
Gastrointestinal Disease	colon cancer	0.0118			ALYREF,ANGPTL4,ASCL1,BMP7,BRIP1,CA2,CAMK2N1,CDC6,CDKN1B,CENPA,CNNM2,COL2A1,CRYL1,DENND2A,DNMT1,EFCAB11,EFNB1,EGFR,EP400,EPAS1,EPHB2,FAS,FAT4,FBXW7,FDXR,FGF12,FSTL5,GSTT1,IGSF9,ILF2,JUN,KIAA0895,KIF21A,LETM1,LGALS3,LGALS8,LIPH,MACROD2,MAP2K7,MCM10,MCM3,MCM4,MCM5,MGLL,MIF,MLF1,MSH6,MT1H,NUP62,PAPSS2,PCMTD1,PGAM1,PIK3R1,POLD1,POLE,PTEN,PTPN11,PYGO2,RAE1,RILP,RUVBL1,SDK1,SLC25A4,SLC35B3,SLIT2,SMAD3,S…	78
Cell Death and Survival	cell death of fibroblast cell lines	0.0118		-1.315	APAF1,ATP6V1G2,BACH2,BIRC5,BRCA2,CASP2,CDC20,CDKN1B,COX5A,CUL7,DIABLO,DNMT1,DPYSL4,EGFR,ENO1,ENTPD5,EP400,EPHX1,FAF1,FAS,GAS6,GNAQ,ITGB1,JUN,LAMP2,LIG1,LPAR2,MAG,MAP1LC3B,MAP2K7,MAPK9,MAPT,NFATC1,NFATC4,NSMCE1,NUPR1,PARP1,PAWR,PIK3R1,PLAGL2,PPM1D,PRDX6,PTEN,PTPN11,RB1,RBL1,SIVA1,SMPD1,SPATA2,SRSF2,STK17B,TMEM107,TP63,TRIP6,VIM,XBP1	56
Nervous System Development and Function	morphology of neurons	0.0119			APAF1,ARSA,ASCL1,ATP2B2,CASP2,CD9,CLN3,CRMP1,CTSF,CXCR4,EGFR,EGLN3,EPHB1,EPHB2,FBXO2,FST,GM2A,KLF7,MAPT,NDN,NEDD4,NEFM,NHLRC1,NPAS4,NRCAM,OTX2,PPP1R9B,PTPRS,ROR2,SEMA3A,SLC12A7,SLC4A3,ST8SIA2,TPH2,TUBA1A,USH1C,VLDLR	37
Cell Morphology	morphology of neurons	0.0119			APAF1,ARSA,ASCL1,ATP2B2,CASP2,CD9,CLN3,CRMP1,CTSF,CXCR4,EGFR,EGLN3,EPHB1,EPHB2,FBXO2,FST,GM2A,KLF7,MAPT,NDN,NEDD4,NEFM,NHLRC1,NPAS4,NRCAM,OTX2,PPP1R9B,PTPRS,ROR2,SEMA3A,SLC12A7,SLC4A3,ST8SIA2,TPH2,TUBA1A,USH1C,VLDLR	37
Tissue Morphology	morphology of neurons	0.0119			APAF1,ARSA,ASCL1,ATP2B2,CASP2,CD9,CLN3,CRMP1,CTSF,CXCR4,EGFR,EGLN3,EPHB1,EPHB2,FBXO2,FST,GM2A,KLF7,MAPT,NDN,NEDD4,NEFM,NHLRC1,NPAS4,NRCAM,OTX2,PPP1R9B,PTPRS,ROR2,SEMA3A,SLC12A7,SLC4A3,ST8SIA2,TPH2,TUBA1A,USH1C,VLDLR	37
Cell Death and Survival	cell viability of stomach cancer cell lines	0.0121			ITGB1,PARP1,PTEN,TCF7L1	4
Organismal Development	development of neuroendocrine cells	0.0121			ASCL1,EGFR,IRS2,RB1	4
Cellular Development	development of neuroendocrine cells	0.0121			ASCL1,EGFR,IRS2,RB1	4
Endocrine System Development and Function	development of neuroendocrine cells	0.0121			ASCL1,EGFR,IRS2,RB1	4
Nervous System Development and Function	morphology of oligodendrocytes	0.0121			MAG,MBP,Nrg1,PLP1	4
Cell Morphology	morphology of oligodendrocytes	0.0121			MAG,MBP,Nrg1,PLP1	4
Cancer	tumorigenesis of pituitary gland	0.0121		0.928	CDK2,CDKN1B,RB1,RBL1	4
Reproductive System Disease	tumorigenesis of pituitary gland	0.0121		0.928	CDK2,CDKN1B,RB1,RBL1	4
Endocrine System Disorders	tumorigenesis of pituitary gland	0.0121		0.928	CDK2,CDKN1B,RB1,RBL1	4
Cell Death and Survival	apoptosis of fibroblasts	0.0127		-0.333	APAF1,CASP1,CASP2,CD1D,CDKN1B,Cycs,DIABLO,EGFR,FAS,FOXO1,GAB1,ITGB1,JUN,MAPK11,MAPK9,MT1H,MYBL2,NUPR1,PARP1,PAWR,PIDD,PITPNA,PTEN,PTPN11,RB1,SFRP1,STAT3,TRAF6	28
Embryonic Development	morphology of retina	0.0128			ALDH1A1,APAF1,ASCL1,ATP1B2,CDKN1B,CLN3,ELOVL4,EPAS1,FST,GPX4,LCK,MARCKS,MARCKSL1,MERTK,MT1H,NCAM1,OTX2,PTPRS,PYGO2,RB1,RBL1,ROM1,SV2B,UNC119,VLDLR	25
Organ Development	morphology of retina	0.0128			ALDH1A1,APAF1,ASCL1,ATP1B2,CDKN1B,CLN3,ELOVL4,EPAS1,FST,GPX4,LCK,MARCKS,MARCKSL1,MERTK,MT1H,NCAM1,OTX2,PTPRS,PYGO2,RB1,RBL1,ROM1,SV2B,UNC119,VLDLR	25
Organismal Development	morphology of retina	0.0128			ALDH1A1,APAF1,ASCL1,ATP1B2,CDKN1B,CLN3,ELOVL4,EPAS1,FST,GPX4,LCK,MARCKS,MARCKSL1,MERTK,MT1H,NCAM1,OTX2,PTPRS,PYGO2,RB1,RBL1,ROM1,SV2B,UNC119,VLDLR	25
Tissue Development	morphology of retina	0.0128			ALDH1A1,APAF1,ASCL1,ATP1B2,CDKN1B,CLN3,ELOVL4,EPAS1,FST,GPX4,LCK,MARCKS,MARCKSL1,MERTK,MT1H,NCAM1,OTX2,PTPRS,PYGO2,RB1,RBL1,ROM1,SV2B,UNC119,VLDLR	25
Visual System Development and Function	morphology of retina	0.0128			ALDH1A1,APAF1,ASCL1,ATP1B2,CDKN1B,CLN3,ELOVL4,EPAS1,FST,GPX4,LCK,MARCKS,MARCKSL1,MERTK,MT1H,NCAM1,OTX2,PTPRS,PYGO2,RB1,RBL1,ROM1,SV2B,UNC119,VLDLR	25
Organ Morphology	morphology of retina	0.0128			ALDH1A1,APAF1,ASCL1,ATP1B2,CDKN1B,CLN3,ELOVL4,EPAS1,FST,GPX4,LCK,MARCKS,MARCKSL1,MERTK,MT1H,NCAM1,OTX2,PTPRS,PYGO2,RB1,RBL1,ROM1,SV2B,UNC119,VLDLR	25
Cell Cycle	cell cycle progression of cervical cancer cell lines	0.0128			BIRC5,CDC25C,CDKN1B,MMS22L,RB1,SMARCA2	6
Cellular Growth and Proliferation	cytostasis of connective tissue cells	0.0128		0.000	ADK,ADORA1,CASP2,FGF1,JUN,PIDD	6
Tissue Morphology	quantity of cardiomyocytes	0.0128		-0.555	BIRC5,CDK2,CDKN1B,FOXM1,RFC2,TMEM38B	6
Skeletal and Muscular System Development and Function	quantity of cardiomyocytes	0.0128		-0.555	BIRC5,CDK2,CDKN1B,FOXM1,RFC2,TMEM38B	6
Cardiovascular System Development and Function	quantity of cardiomyocytes	0.0128		-0.555	BIRC5,CDK2,CDKN1B,FOXM1,RFC2,TMEM38B	6
Developmental Disorder	malformation	0.0128	Increased	2.582	APAF1,ATP2C1,BCL10,BMP7,BMPER,BRCA2,CDC6,CDT1,COL2A1,DRAXIN,FKTN,FOXO1,KIAA1279,LMNB1,LMNB2,MAPK9,MARCKS,MARCKSL1,NDE1,OTX2,PARP1,PTEN,PTPN11,PTPRS,PYGO2,RNF135,ROR2,SMAD3,SMAD5,SMARCC1,TCTN2,TEAD2,TRAF6,TUBA1A,TWSG1,VLDLR	36
Cancer	esophageal carcinoma	0.0132			CASP2,CDC20,EGFR,KLF5,LCAT,PARP1,RB1,RFX1,RNF6,RXRG,TIMP1	11
Gastrointestinal Disease	esophageal carcinoma	0.0132			CASP2,CDC20,EGFR,KLF5,LCAT,PARP1,RB1,RFX1,RNF6,RXRG,TIMP1	11
Nervous System Development and Function	migration of neurons	0.0133		0.850	APAF1,APBB1,ASCL1,CDKN1B,CXCR4,EFNB1,EFNB2,EGFR,EPHB2,FLNA,GAS6,HBEGF,ITGB1,LMNB1,LMNB2,MAPT,MDGA1,NCKAP1,NDE1,NDN,PTEN,SEMA3A,SEMA6A,SLC1A2,SLIT2,SRF,ST8SIA2,TUBA1A,VAX1,VLDLR	30
Cellular Movement	migration of neurons	0.0133		0.850	APAF1,APBB1,ASCL1,CDKN1B,CXCR4,EFNB1,EFNB2,EGFR,EPHB2,FLNA,GAS6,HBEGF,ITGB1,LMNB1,LMNB2,MAPT,MDGA1,NCKAP1,NDE1,NDN,PTEN,SEMA3A,SEMA6A,SLC1A2,SLIT2,SRF,ST8SIA2,TUBA1A,VAX1,VLDLR	30
Embryonic Development	migration of neural crest cells	0.0133		0.788	Aldh1a7,EFNB1,EFNB2,ITGB1,ITGB5,JUN,Nrg1,SLIT2,VCAN	9
Cellular Movement	migration of neural crest cells	0.0133		0.788	Aldh1a7,EFNB1,EFNB2,ITGB1,ITGB5,JUN,Nrg1,SLIT2,VCAN	9
Cell Cycle	cell cycle progression of brain cancer cell lines	0.0134			CDKN1B,EGFR,MAPK9,PTEN,RB1	5
Immunological Disease	infection of macrophages	0.0134		-1.000	CASP1,CXADR,CXCR4,MGLL,PIK3R1	5
Infectious Disease	infection of macrophages	0.0134		-1.000	CASP1,CXADR,CXCR4,MGLL,PIK3R1	5
Hematological Disease	infection of macrophages	0.0134		-1.000	CASP1,CXADR,CXCR4,MGLL,PIK3R1	5
Organismal Development	lack of incisor	0.0134		0.447	BMP7,FST,NFIC,RBL1,TRAF6	5
Digestive System Development and Function	lack of incisor	0.0134		0.447	BMP7,FST,NFIC,RBL1,TRAF6	5
DNA Replication, Recombination, and Repair	re-replication of DNA	0.0134		-0.391	CDC6,CDT1,DBF4,MAPK9,NAE1	5
Cell Death and Survival	apoptosis	0.0136	Increased	2.277	AARS,ACVR2B,ADI1,ADORA1,AES,AIFM2,ALDH1A1,AMIGO2,ANGPTL4,ANXA5,APAF1,APBB1,AQP11,ARC,ASCL1,ATP2B2,ATP2C1,ATP6V1G2,ATXN1,BACH2,BBS4,BCL10,BCL2L2,BEX2,BIRC5,BMP7,BRCA2,CADM1,CALCA,CAMK2A,CAPN10,CAPN2,CASP1,CASP2,CCNA1,CD1D,CD9,CDC20,CDC25C,CDC6,CDC7,CDCA2,CDH4,CDK2,CDKN1B,CENPA,CHEK2,CIDEB,CLN3,CNOT2,COL2A1,COX5A,CRYAB,CSNK1E,CTCF,CUL7,CXADR,CXCR4,Cycs,CYP1B1,DCT,DDX20,DDX47,DIABLO,DLEU7,DLG4,DLL1,…	288
Cancer	metastatic colorectal cancer	0.0136			BEX4,CD9,CRYZ,EGFR,EMP1,F2R,FGF1,FST,GLUL,GSTT1,HTRA1,LGALS3,LGALS8,MAPK11,MEST,NRN1,PAPSS2,PDZRN3,PTX3,RTN1,SLC12A8,SRPX,TOR4A,TYMS	24
Gastrointestinal Disease	metastatic colorectal cancer	0.0136			BEX4,CD9,CRYZ,EGFR,EMP1,F2R,FGF1,FST,GLUL,GSTT1,HTRA1,LGALS3,LGALS8,MAPK11,MEST,NRN1,PAPSS2,PDZRN3,PTX3,RTN1,SLC12A8,SRPX,TOR4A,TYMS	24
Tissue Morphology	abnormal morphology of embryoblast	0.0138			EGFR,H2AFZ,ITGB1,KLF5,MCM10,MYBL2,SMARCC1	7
Embryonic Development	abnormal morphology of neurosensory retina	0.0138			APAF1,CDKN1B,CLN3,FST,PTPRS,SV2B,VLDLR	7
Organ Development	abnormal morphology of neurosensory retina	0.0138			APAF1,CDKN1B,CLN3,FST,PTPRS,SV2B,VLDLR	7
Organismal Development	abnormal morphology of neurosensory retina	0.0138			APAF1,CDKN1B,CLN3,FST,PTPRS,SV2B,VLDLR	7
Tissue Development	abnormal morphology of neurosensory retina	0.0138			APAF1,CDKN1B,CLN3,FST,PTPRS,SV2B,VLDLR	7
Visual System Development and Function	abnormal morphology of neurosensory retina	0.0138			APAF1,CDKN1B,CLN3,FST,PTPRS,SV2B,VLDLR	7
Organ Morphology	abnormal morphology of neurosensory retina	0.0138			APAF1,CDKN1B,CLN3,FST,PTPRS,SV2B,VLDLR	7
Cell Death and Survival	apoptosis of neurons	0.0139		-1.207	AARS,ADORA1,APAF1,ASCL1,ATP2C1,BCL2L2,BIRC5,CASP1,CASP2,CDK2,CLN3,Cycs,DIABLO,DLG4,EGLN3,F2R,FAS,FBXW7,FOXO1,FZD2,GAPDH,HK2,JAK2,JUN,KLF7,LYNX1,MAGED1,MAP2K7,MAPK11,MAPK12,MAPK9,MAPT,MT1H,NAE1,NFATC4,NPAS4,NR4A3,Nrbp2,PARP1,PAWR,PIK3R1,PPP1R9B,PRDX3,PTPN11,RB1,SH3RF1,SIVA1,SMN1/SMN2,ST8SIA2,TP63,UNG,WFS1	52
Cell Cycle	entry into interphase	0.0142		-1.518	BMP7,CDC20,CDC6,CDK2,CDKN1B,CHEK2,FGF1,FOXM1,FZR1,GPC1,H19,HBEGF,ITGA2,ITGB1,JUN,MCM10,MEIS2,MYBL2,PTPN11,RB1,UHRF1	21
Cellular Growth and Proliferation	formation of cells	0.0143		-0.993	ADAMTS7,ANGPTL4,ASCL1,BIRC5,BMP7,CD9,CXCR4,FAS,FHL1,FLNA,FOXO1,FST,GNAQ,GPC1,HAS2,IL33,ITGA2,ITGB1,JDP2,JUN,LHCGR,MAP2K7,MFAP2,MIF,MSH6,NFATC1,Nrg1,OTX2,PANX1,PTEN,PTPN11,S100B,SFRP1,SFRP2,SMAD3,SMARCA2,SMPD1,SNX10,SRF,ST8SIA2,STAT5A,THY1,Tnfsf9,TP63,TRAF6,XBP1,ZNF385A	47
Cell Morphology	transmembrane potential	0.0143	Increased	2.460	APAF1,BIRC5,CASP2,CDK2,CHEK2,CLIC1,CNIH3,CRYAB,DIABLO,FAS,GNAQ,GPD2,GRIN2C,KCNH2,KCNMA1,LCK,MAPK9,MAPT,MFN2,MSRB2,NEDD4,NEDD4L,NTSR2,PARP1,PAWR,PPP1R1B,PRDX3,SLC25A27,SMPD1,STAT5A,WWP2,XBP1,ZMAT3	33
Cellular Function and Maintenance	transmembrane potential	0.0143	Increased	2.460	APAF1,BIRC5,CASP2,CDK2,CHEK2,CLIC1,CNIH3,CRYAB,DIABLO,FAS,GNAQ,GPD2,GRIN2C,KCNH2,KCNMA1,LCK,MAPK9,MAPT,MFN2,MSRB2,NEDD4,NEDD4L,NTSR2,PARP1,PAWR,PPP1R1B,PRDX3,SLC25A27,SMPD1,STAT5A,WWP2,XBP1,ZMAT3	33
Nervous System Development and Function	morphology of rhombencephalon	0.0144			ABR,APAF1,ARSA,ATP2B2,CLN3,CXCR4,EGFR,EPB41L2,GM2A,LYNX1,MERTK,NCAM1,NRCAM,OTX2,PITPNA,PVALB,RB1,SMPD1,SPARCL1,ST8SIA2,TPP1,VLDLR	22
Organ Morphology	morphology of rhombencephalon	0.0144			ABR,APAF1,ARSA,ATP2B2,CLN3,CXCR4,EGFR,EPB41L2,GM2A,LYNX1,MERTK,NCAM1,NRCAM,OTX2,PITPNA,PVALB,RB1,SMPD1,SPARCL1,ST8SIA2,TPP1,VLDLR	22
Embryonic Development	gastrulation	0.0144	Decreased	-2.000	ACVR2B,EXT1,KDM1A,NR4A3,Nup98,OTX2,PTEN,PTPN11,SMAD3,SRF	10
Organismal Development	gastrulation	0.0144	Decreased	-2.000	ACVR2B,EXT1,KDM1A,NR4A3,Nup98,OTX2,PTEN,PTPN11,SMAD3,SRF	10
Cardiovascular Disease	pericardial effusion	0.0144		1.633	CXADR,F2R,FOXO1,IKBKAP,KIF3A,NFATC1,TUBA1A,TUBA4A,TUBB,TUBE1	10
Connective Tissue Development and Function	abnormal morphology of mandible	0.0149			BMP7,COL2A1,EGFR,GNAQ,LAMP2,MMP16,NFATC4,NFIC,OTX2,ROR2,TP63	11
Embryonic Development	abnormal morphology of mandible	0.0149			BMP7,COL2A1,EGFR,GNAQ,LAMP2,MMP16,NFATC4,NFIC,OTX2,ROR2,TP63	11
Organ Development	abnormal morphology of mandible	0.0149			BMP7,COL2A1,EGFR,GNAQ,LAMP2,MMP16,NFATC4,NFIC,OTX2,ROR2,TP63	11
Organismal Development	abnormal morphology of mandible	0.0149			BMP7,COL2A1,EGFR,GNAQ,LAMP2,MMP16,NFATC4,NFIC,OTX2,ROR2,TP63	11
Tissue Development	abnormal morphology of mandible	0.0149			BMP7,COL2A1,EGFR,GNAQ,LAMP2,MMP16,NFATC4,NFIC,OTX2,ROR2,TP63	11
Organ Morphology	abnormal morphology of mandible	0.0149			BMP7,COL2A1,EGFR,GNAQ,LAMP2,MMP16,NFATC4,NFIC,OTX2,ROR2,TP63	11
Skeletal and Muscular System Development and Function	abnormal morphology of mandible	0.0149			BMP7,COL2A1,EGFR,GNAQ,LAMP2,MMP16,NFATC4,NFIC,OTX2,ROR2,TP63	11
Cellular Compromise	degeneration of axons	0.0149	Decreased	-2.206	ARSA,DPYSL3,LYNX1,MAG,MAPT,MFN1,MFN2,NCAM1,NEFM,PLP1,TARDBP	11
Cellular Development	differentiation of muscle cell lines	0.015	Decreased	-2.403	CD9,CDK2,CDKN1B,CDO1,CXCR4,EGLN3,FOXO1,GAB1,GPC1,HES6,JDP2,MAGED1,MAPK12,NDN,PDE4D,PTEN,PTPN11,RB1,S100B,ST8SIA2	20
Skeletal and Muscular System Development and Function	differentiation of muscle cell lines	0.015	Decreased	-2.403	CD9,CDK2,CDKN1B,CDO1,CXCR4,EGLN3,FOXO1,GAB1,GPC1,HES6,JDP2,MAGED1,MAPK12,NDN,PDE4D,PTEN,PTPN11,RB1,S100B,ST8SIA2	20
Organ Morphology	abnormal morphology of hepatocytes	0.0151			CDKN1B,CLN3,EGFR,ENTPD5,FAH,FOXM1,HMGCL,IQGAP2,JUN,MT1H,PITPNA,RB1,SMAD3	13
Cell Morphology	abnormal morphology of hepatocytes	0.0151			CDKN1B,CLN3,EGFR,ENTPD5,FAH,FOXM1,HMGCL,IQGAP2,JUN,MT1H,PITPNA,RB1,SMAD3	13
Tissue Morphology	abnormal morphology of hepatocytes	0.0151			CDKN1B,CLN3,EGFR,ENTPD5,FAH,FOXM1,HMGCL,IQGAP2,JUN,MT1H,PITPNA,RB1,SMAD3	13
Digestive System Development and Function	abnormal morphology of hepatocytes	0.0151			CDKN1B,CLN3,EGFR,ENTPD5,FAH,FOXM1,HMGCL,IQGAP2,JUN,MT1H,PITPNA,RB1,SMAD3	13
Hepatic System Development and Function	abnormal morphology of hepatocytes	0.0151			CDKN1B,CLN3,EGFR,ENTPD5,FAH,FOXM1,HMGCL,IQGAP2,JUN,MT1H,PITPNA,RB1,SMAD3	13
Cell Death and Survival	apoptosis of epidermal cells	0.0151		1.717	APAF1,BIRC5,CASP1,CD1D,EGFR,FAS,JUN,PARP1,PRDX6,PTEN,RASGRP1,STAT3,TP63	13
Cancer	Hodgkin's disease	0.0154			FAS,FOXO1,MCM6,STAT5A,TP63,TUBA1A,TUBA4A,TUBB,TUBE1	9
Hematological Disease	Hodgkin's disease	0.0154			FAS,FOXO1,MCM6,STAT5A,TP63,TUBA1A,TUBA4A,TUBB,TUBE1	9
Cellular Compromise	degeneration of photoreceptors	0.0154		-0.574	ATP1B2,ELOVL4,GPX4,HTRA1,KIF3A,MERTK,OTX2,ROM1,VLDLR	9
Cancer	ovarian tumor	0.0155			ACAD8,ACSBG2,ALDH1A1,ALYREF,ARMC3,BCL10,BMP2K,BMP7,BRCA2,BRIP1,C2orf88,CASP2,CDK2,CHEK2,COL4A6,COX5A,CTCF,CXCL14,DIABLO,EFNB2,EGFR,ENO1,EP400,F2R,FAM78B,FBXW7,FGF1,FYCO1,GAPDH,H19,HN1,HSD11B1,HSD17B7,IFI27,IGF2BP3,ITGA2,JUN,KAT2B,LCK,LETM1,MAPT,MFAP5,MIF,MSH6,MTHFD2,NCAM1,PAPSS2,PAWR,PHC1,PIK3R1,POLE,PSAT1,PTEN,RB1,RRM1,SFRP1,SLC12A7,SLC25A1,SLIT2,SRSF1,SRSF5,TGIF2,TIMP1,TOX3,TRO,TUBA1A,TUBA4A,TU…	72
Reproductive System Disease	ovarian tumor	0.0155			ACAD8,ACSBG2,ALDH1A1,ALYREF,ARMC3,BCL10,BMP2K,BMP7,BRCA2,BRIP1,C2orf88,CASP2,CDK2,CHEK2,COL4A6,COX5A,CTCF,CXCL14,DIABLO,EFNB2,EGFR,ENO1,EP400,F2R,FAM78B,FBXW7,FGF1,FYCO1,GAPDH,H19,HN1,HSD11B1,HSD17B7,IFI27,IGF2BP3,ITGA2,JUN,KAT2B,LCK,LETM1,MAPT,MFAP5,MIF,MSH6,MTHFD2,NCAM1,PAPSS2,PAWR,PHC1,PIK3R1,POLE,PSAT1,PTEN,RB1,RRM1,SFRP1,SLC12A7,SLC25A1,SLIT2,SRSF1,SRSF5,TGIF2,TIMP1,TOX3,TRO,TUBA1A,TUBA4A,TU…	72
Cell Death and Survival	apoptosis of prostate cancer cell lines	0.0155		1.425	ADI1,BIRC5,BMP7,CASP1,COX5A,DIABLO,EGFR,ENTPD5,FAS,FOXO1,FST,HBEGF,HSPB8,ITGB1,JUN,LGALS3,PARP1,PAWR,PTEN,RB1,SH3RF1,STAT3,STAT5A	23
Cell Death and Survival	cell death of neuroblastoma cell lines	0.0156		-1.294	ATP5A1,ATXN1,BIRC5,CAPN2,DIABLO,ENO1,FAS,GPC1,IDE,ITGB1,JUN,KCNB1,MAPK9,MAPT,MBP,NCAM1,NDN,PARP1,PLAGL2,RTN1,STAT3,TARDBP,TUBA1A,XPR1	24
Tissue Morphology	abnormal morphology of brown adipose tissue	0.0158			ACADVL,ACOT11,KDM3A,PIK3R1,PNPLA2,PTPRS	6
Cellular Assembly and Organization	fasciculation of axons	0.0158			EPHB2,FEZ1,FEZF2,NDN,SEMA3A,SLIT2	6
Nervous System Development and Function	fasciculation of axons	0.0158			EPHB2,FEZ1,FEZF2,NDN,SEMA3A,SLIT2	6
Cell-To-Cell Signaling and Interaction	joining of cells	0.0158		-0.447	DBN1,GJB6,LCK,NCAM1,PTPN11,SRSF2	6
Tumor Morphology	suppression of tumor	0.0158			CASP2,CDKN1B,CXCL14,FBLN2,PTEN,RB1	6
Cell Death and Survival	cell viability of breast cancer cell lines	0.0158	Decreased	-2.818	BEX2,BRCA2,C11orf31,CA2,CAPN2,CDK2,CLN3,EGFR,FKBP5,FOXM1,IRS2,JUN,LGALS3,PPM1D,PTEN,RRM1,SMAD3,STAT3,USP11	19
Cell Cycle	arrest in interphase of bone cancer cell lines	0.0162			CDK2,FOXM1,MAPK12,MTBP,MYBL2,NEK11,RB1,RBL1	8
Cellular Growth and Proliferation	cytostasis of breast cancer cell lines	0.0162		1.490	FABP7,LTBP1,PTEN,SMAD3,SMARCA1,SMARCA2,STAT3,TP63	8
Cell Cycle	senescence of cells	0.0164		0.194	BRCA2,CDK2,CDKN1B,CENPA,CHEK2,CUL7,EGFR,FOXM1,HJURP,KDM2B,LIG1,MAP2K7,MAPK12,ME1,MYBL2,PARP1,PBRM1,PTEN,RAE1,RB1,RBL1,SIRT6,SRSF2,STAT5A,TP63,TSC22D1,VCAN	27
Nervous System Development and Function	abnormal morphology of subventricular zone	0.0165			APAF1,CLN3,FZR1,RBL1,ST8SIA2,VAX1,VLDLR	7
Organ Morphology	abnormal morphology of subventricular zone	0.0165			APAF1,CLN3,FZR1,RBL1,ST8SIA2,VAX1,VLDLR	7
Cellular Assembly and Organization	accumulation of vesicles	0.0165		0.137	ACAT1,ATG2A,KLC1,MAPT,MFN2,PIP5K1A,SH3GL1	7
Organ Morphology	morphology of heart	0.0165			ABI1,ACADVL,CAPN2,CDK2,CDKN1B,COL2A1,CXADR,CXCR4,EFNB2,EGLN1,EPHA3,EPN1,F2R,FAT4,FLNA,FOXM1,H19,HAS2,HBEGF,HMGCL,HSD17B7,HSPB8,IGF2R,JUN,KIF3A,LTBP1,NFATC1,NFATC4,Nrg1,OTX2,PDPN,PFKM,PHC1,PLCE1,PNPLA2,PROKR1,RAB4A,Scg5,SEMA3A,TCF7L1,TIMP4,TRAF6,XBP1,ZFP36L1,ZMIZ1	45
Cardiovascular System Development and Function	morphology of heart	0.0165			ABI1,ACADVL,CAPN2,CDK2,CDKN1B,COL2A1,CXADR,CXCR4,EFNB2,EGLN1,EPHA3,EPN1,F2R,FAT4,FLNA,FOXM1,H19,HAS2,HBEGF,HMGCL,HSD17B7,HSPB8,IGF2R,JUN,KIF3A,LTBP1,NFATC1,NFATC4,Nrg1,OTX2,PDPN,PFKM,PHC1,PLCE1,PNPLA2,PROKR1,RAB4A,Scg5,SEMA3A,TCF7L1,TIMP4,TRAF6,XBP1,ZFP36L1,ZMIZ1	45
Cell Death and Survival	cell viability of tumor cell lines	0.0167	Decreased	-3.104	ACVR2B,ADK,BEX2,BIRC5,BRCA2,BRIP1,C11orf31,CA2,CADM1,CAMK2N1,CAPN2,CASP1,CASP2,CDK2,CDKN1B,CHEK2,CLN3,COPB2,CXCR4,DCT,DIABLO,DUSP14,DYRK3,EGFR,EIF3A,EIF4A3,FAS,FDXR,FKBP5,FLNA,FN3K,FOXM1,GAB1,GAS6,GPC1,HBEGF,HTATIP2,IGF2R,IRS2,ITGB1,JUN,KLF5,LCK,LGALS3,LIG1,MAP3K14,MAPK12,MAPK15,MAPK9,MAPT,MMS22L,NUP210,NUPR1,PARP1,PFKM,PIK3R1,PLEKHG2,PPM1B,PPM1D,PPP1R1B,PPP4R1,PTEN,PTPN11,ROR2,RRM1,S100B,Scg5,SL…	80
Cell Death and Survival	apoptosis of fibroblast cell lines	0.0167		-1.708	APAF1,ATP6V1G2,BACH2,CASP2,CDC20,CDKN1B,COX5A,CUL7,DIABLO,DNMT1,EGFR,ENTPD5,EP400,EPHX1,FAF1,FAS,GAS6,GNAQ,ITGB1,JUN,LPAR2,MAP2K7,MAPK9,NFATC1,NFATC4,NUPR1,PARP1,PAWR,PIK3R1,PLAGL2,PPM1D,PTEN,PTPN11,RB1,RBL1,SIVA1,SMPD1,SPATA2,SRSF2,STK17B,TMEM107,TP63,VIM	43
Cancer	bone cancer	0.0168			BRCA2,CHEK2,EXT1,GSTM3,IGF2R,JUN,LGALS3BP,NR4A3,PTEN,RB1,TIMP1,TP63,TYMS	13
Skeletal and Muscular Disorders	bone cancer	0.0168			BRCA2,CHEK2,EXT1,GSTM3,IGF2R,JUN,LGALS3BP,NR4A3,PTEN,RB1,TIMP1,TP63,TYMS	13
Connective Tissue Disorders	bone cancer	0.0168			BRCA2,CHEK2,EXT1,GSTM3,IGF2R,JUN,LGALS3BP,NR4A3,PTEN,RB1,TIMP1,TP63,TYMS	13
Cellular Development	proliferation of prostate cancer cell lines	0.0168	Decreased	-2.373	ALDH1A1,BIRC5,BMP7,BRCA2,CASP1,CD151,CDKN1B,CLN3,CXADR,EGFR,ENTPD5,FGF1,FKBP5,FOXO1,FST,HBEGF,HK1,IGF2R,IQGAP2,ITGB1,LGALS3,NDRG2,PARP1,PIK3R1,PMEPA1,PTEN,SRF,STAT3,STEAP2,XBP1	30
Cellular Growth and Proliferation	proliferation of prostate cancer cell lines	0.0168	Decreased	-2.373	ALDH1A1,BIRC5,BMP7,BRCA2,CASP1,CD151,CDKN1B,CLN3,CXADR,EGFR,ENTPD5,FGF1,FKBP5,FOXO1,FST,HBEGF,HK1,IGF2R,IQGAP2,ITGB1,LGALS3,NDRG2,PARP1,PIK3R1,PMEPA1,PTEN,SRF,STAT3,STEAP2,XBP1	30
Organ Morphology	abnormal morphology of nasal septum	0.0169			APAF1,BMP7,COL2A1,OTX2	4
Small Molecule Biochemistry	activation of cytarabine	0.0169		0.000	HK1,MAST2,NEK11,RYK	4
Nucleic Acid Metabolism	activation of cytarabine	0.0169		0.000	HK1,MAST2,NEK11,RYK	4
Drug Metabolism	activation of cytarabine	0.0169		0.000	HK1,MAST2,NEK11,RYK	4
Cell Cycle	arrest in sub-G1 phase of tumor cell lines	0.0169			CDK2,CYP1B1,FOXO1,HAS2	4
Organ Morphology	branching of exocrine gland	0.0169		1.067	BMP7,FST,ITGA2,STAT5A	4
Cellular Development	branching of exocrine gland	0.0169		1.067	BMP7,FST,ITGA2,STAT5A	4
Lipid Metabolism	catabolism of fatty acid	0.0169			ALDH5A1,NUDT7,PCCA,PCCB	4
Small Molecule Biochemistry	catabolism of fatty acid	0.0169			ALDH5A1,NUDT7,PCCA,PCCB	4
Cell Morphology	cell spreading of epithelial cell lines	0.0169		-0.849	FLNA,ITGA2,ITGB1,VIM	4
Hair and Skin Development and Function	cell spreading of epithelial cell lines	0.0169		-0.849	FLNA,ITGA2,ITGB1,VIM	4
Cellular Movement	chemotaxis of breast cancer cell lines	0.0169		-1.000	CXCR4,ITGA2,ITGB1,JUN	4
Cellular Assembly and Organization	formation of micronuclei	0.0169		1.131	BRCA2,CENPA,FLNA,PARP1	4
Cellular Assembly and Organization	formation of spliceosomes	0.0169			DDX20,DDX39B,SMN1/SMN2,TXNL4A	4
RNA Post-Transcriptional Modification	formation of spliceosomes	0.0169			DDX20,DDX39B,SMN1/SMN2,TXNL4A	4
Embryonic Development	length of limb	0.0169			COL2A1,HAPLN1,ROR2,RYK	4
Organismal Development	length of limb	0.0169			COL2A1,HAPLN1,ROR2,RYK	4
Skeletal and Muscular System Development and Function	length of limb	0.0169			COL2A1,HAPLN1,ROR2,RYK	4
Cancer	onset of tumorigenesis	0.0169		-0.152	BIRC5,CDKN1B,ITGB5,JAK2	4
Nervous System Development and Function	proliferation of retinal cells	0.0169			FGF1,OTX2,RB1,RBL1	4
Visual System Development and Function	proliferation of retinal cells	0.0169			FGF1,OTX2,RB1,RBL1	4
Cellular Development	proliferation of retinal cells	0.0169			FGF1,OTX2,RB1,RBL1	4
Cellular Growth and Proliferation	proliferation of retinal cells	0.0169			FGF1,OTX2,RB1,RBL1	4
Cancer	recurrent adult acute lymphocytic leukemia	0.0169			TUBA1A,TUBA4A,TUBB,TUBE1	4
Immunological Disease	recurrent adult acute lymphocytic leukemia	0.0169			TUBA1A,TUBA4A,TUBB,TUBE1	4
Hematological Disease	recurrent adult acute lymphocytic leukemia	0.0169			TUBA1A,TUBA4A,TUBB,TUBE1	4
Lipid Metabolism	synthesis of acetyl-coenzyme A	0.0169			ACSS2,DLAT,MLYCD,PDHB	4
Small Molecule Biochemistry	synthesis of acetyl-coenzyme A	0.0169			ACSS2,DLAT,MLYCD,PDHB	4
Nucleic Acid Metabolism	synthesis of acetyl-coenzyme A	0.0169			ACSS2,DLAT,MLYCD,PDHB	4
Connective Tissue Development and Function	morphology of cranium	0.0169			ANKH,BMP7,BMPER,CDO1,COL2A1,EFNB1,KIF3A,MMP16,NFATC4,OTX2,ROR2,STK36	12
Embryonic Development	morphology of cranium	0.0169			ANKH,BMP7,BMPER,CDO1,COL2A1,EFNB1,KIF3A,MMP16,NFATC4,OTX2,ROR2,STK36	12
Organ Development	morphology of cranium	0.0169			ANKH,BMP7,BMPER,CDO1,COL2A1,EFNB1,KIF3A,MMP16,NFATC4,OTX2,ROR2,STK36	12
Organismal Development	morphology of cranium	0.0169			ANKH,BMP7,BMPER,CDO1,COL2A1,EFNB1,KIF3A,MMP16,NFATC4,OTX2,ROR2,STK36	12
Tissue Development	morphology of cranium	0.0169			ANKH,BMP7,BMPER,CDO1,COL2A1,EFNB1,KIF3A,MMP16,NFATC4,OTX2,ROR2,STK36	12
Organ Morphology	morphology of cranium	0.0169			ANKH,BMP7,BMPER,CDO1,COL2A1,EFNB1,KIF3A,MMP16,NFATC4,OTX2,ROR2,STK36	12
Skeletal and Muscular System Development and Function	morphology of cranium	0.0169			ANKH,BMP7,BMPER,CDO1,COL2A1,EFNB1,KIF3A,MMP16,NFATC4,OTX2,ROR2,STK36	12
Connective Tissue Development and Function	morphology of mandible	0.0169			BMP7,COL2A1,EGFR,GNAQ,LAMP2,MMP16,NFATC4,NFIC,OTX2,ROR2,TP63,TWSG1	12
Embryonic Development	morphology of mandible	0.0169			BMP7,COL2A1,EGFR,GNAQ,LAMP2,MMP16,NFATC4,NFIC,OTX2,ROR2,TP63,TWSG1	12
Organ Development	morphology of mandible	0.0169			BMP7,COL2A1,EGFR,GNAQ,LAMP2,MMP16,NFATC4,NFIC,OTX2,ROR2,TP63,TWSG1	12
Organismal Development	morphology of mandible	0.0169			BMP7,COL2A1,EGFR,GNAQ,LAMP2,MMP16,NFATC4,NFIC,OTX2,ROR2,TP63,TWSG1	12
Tissue Development	morphology of mandible	0.0169			BMP7,COL2A1,EGFR,GNAQ,LAMP2,MMP16,NFATC4,NFIC,OTX2,ROR2,TP63,TWSG1	12
Organ Morphology	morphology of mandible	0.0169			BMP7,COL2A1,EGFR,GNAQ,LAMP2,MMP16,NFATC4,NFIC,OTX2,ROR2,TP63,TWSG1	12
Skeletal and Muscular System Development and Function	morphology of mandible	0.0169			BMP7,COL2A1,EGFR,GNAQ,LAMP2,MMP16,NFATC4,NFIC,OTX2,ROR2,TP63,TWSG1	12
Cell Death and Survival	cell death of central nervous system cells	0.017		-1.619	ADORA1,APAF1,ATP2C1,ATXN1,BCL2L2,CASP2,CDK2,CDKN1B,CRYAB,Cycs,EPHX2,F2R,FAS,FOXO1,GAPDH,GAS6,GPT,HK2,ITPRIP,JUN,MAP3K14,MAPT,MFN2,NAE1,NFATC4,NGFRAP1,PARP1,PAWR,PPP1R9B,RB1,SEMA3A,SLC1A2,SNCAIP,TARDBP,TP63,UHRF2,UNG	37
Tissue Morphology	abnormal morphology of foregut	0.0173			OTX2,SMAD3,SMAD5,TCF7L1,TWSG1	5
Nervous System Development and Function	abnormal morphology of hypothalamus	0.0173			APAF1,GM2A,NDN,OTX2,SHISA2	5
Organ Morphology	abnormal morphology of hypothalamus	0.0173			APAF1,GM2A,NDN,OTX2,SHISA2	5
Endocrine System Development and Function	abnormal morphology of hypothalamus	0.0173			APAF1,GM2A,NDN,OTX2,SHISA2	5
Embryonic Development	abnormal morphology of rostral migratory stream	0.0173			ASCL1,PROK2,ST8SIA2,VAX1,VLDLR	5
Tissue Morphology	abnormal morphology of rostral migratory stream	0.0173			ASCL1,PROK2,ST8SIA2,VAX1,VLDLR	5
Connective Tissue Development and Function	cytostasis of fibroblasts	0.0173		-0.391	ADK,ADORA1,CASP2,JUN,PIDD	5
Cellular Growth and Proliferation	cytostasis of fibroblasts	0.0173		-0.391	ADK,ADORA1,CASP2,JUN,PIDD	5
Hematopoiesis	frequency of hematopoietic progenitor cells	0.0173	Increased	2.236	EPAS1,PIK3R1,RASGRP1,SMAD5,STAT5A	5
Cancer	gallbladder cancer	0.0173			BIRC5,EGFR,POLE,RRM1,TYMS	5
Gastrointestinal Disease	gallbladder cancer	0.0173			BIRC5,EGFR,POLE,RRM1,TYMS	5
Hepatic System Disease	gallbladder cancer	0.0173			BIRC5,EGFR,POLE,RRM1,TYMS	5
Skeletal and Muscular Disorders	intervertebral disc disorder	0.0173			COL9A2,EGLN1,EGLN3,HTRA1,TP63	5
Connective Tissue Disorders	intervertebral disc disorder	0.0173			COL9A2,EGLN1,EGLN3,HTRA1,TP63	5
Inflammatory Disease	intervertebral disc disorder	0.0173			COL9A2,EGLN1,EGLN3,HTRA1,TP63	5
Cancer	medullary thyroid cancer	0.0173			CALCA,CDKN1B,EGFR,RB1,STAT3	5
Endocrine System Disorders	medullary thyroid cancer	0.0173			CALCA,CDKN1B,EGFR,RB1,STAT3	5
Developmental Disorder	hypertrophy of heart cells	0.0174		-0.431	CACNA1H,COL9A2,CRYAB,EPAS1,GNAQ,H2AFZ,HBEGF,HSPB8,IGF2R,IL33,JUN,LCAT,MAP2K7,NFATC4,PLCE1,PTEN,PTPN11,SIRT6,STAT3,TIMP1	20
Cardiovascular Disease	hypertrophy of heart cells	0.0174		-0.431	CACNA1H,COL9A2,CRYAB,EPAS1,GNAQ,H2AFZ,HBEGF,HSPB8,IGF2R,IL33,JUN,LCAT,MAP2K7,NFATC4,PLCE1,PTEN,PTPN11,SIRT6,STAT3,TIMP1	20
Cell Death and Survival	cell death of brain cancer cell lines	0.0175		1.164	BIRC5,CASP1,CRYAB,DIABLO,DLL1,EGFR,EGLN1,EGLN3,EPAS1,FAS,JUN,MAPT,PARP1,PMEPA1,PTEN,SEMA3A,STAT3	17
Cancer	bone marrow cancer	0.0177		-0.555	ADORA1,BCL10,BIRC5,CCNA1,CPT2,DLEU7,DNMT1,EPHX1,FAS,FBXW7,FOXM1,FOXO1,GSTT1,IRAK2,ITGA2,ITGB1,JAK2,JUN,LCK,MFN1,MLF1,MSH6,NCAM1,PDE4D,PLAGL2,POLD1,POLE,PSIP1,PSME1,PTEN,PTPN11,RB1,RHOU,RND2,RPS15A,RRM1,RXRG,SH3GL1,SRSF2,STAT3,STAT5A,TP63,TUBA1A,TUBA4A,TUBB,TUBE1,ZMIZ1	47
Hematological Disease	bone marrow cancer	0.0177		-0.555	ADORA1,BCL10,BIRC5,CCNA1,CPT2,DLEU7,DNMT1,EPHX1,FAS,FBXW7,FOXM1,FOXO1,GSTT1,IRAK2,ITGA2,ITGB1,JAK2,JUN,LCK,MFN1,MLF1,MSH6,NCAM1,PDE4D,PLAGL2,POLD1,POLE,PSIP1,PSME1,PTEN,PTPN11,RB1,RHOU,RND2,RPS15A,RRM1,RXRG,SH3GL1,SRSF2,STAT3,STAT5A,TP63,TUBA1A,TUBA4A,TUBB,TUBE1,ZMIZ1	47
Respiratory Disease	abnormal respiration	0.0177			ACADVL,AK1,Cycs,HSPB8,NFATC4,NLGN2,Scg5,SLC25A4,TOP1MT	9
Cancer	uterine cancer	0.018			ACAD8,ACSBG2,ALDH1A1,ANXA5,ARMC3,BMP2K,BRCA2,BRIP1,CA2,CASP2,CDC20,CDC6,CDH4,CENPA,COL4A6,CTCF,CTSF,CXCL14,CYP1B1,DENND2A,DIABLO,DPP6,EGFR,EIF3A,ENO1,EP400,EPHB2,FAM78B,FBXW7,FHL1,FOXM1,FYCO1,HN1,HSD17B7,IGF2BP3,IGF2R,IL33,ITGA2,KCNB1,KCNMA1,KLF9,LDB2,LETM1,LHCGR,LPCAT2,MCM2,MFAP4,MFAP5,MOXD1,MSH6,MYBL2,NDN,NEDD4,OSR2,PDZRN3,PHC1,PIK3R1,PITPNA,PLP1,POLE,PTEN,RB1,RRM1,SFRP1,SLC12A7,SLC24A3,SNCAIP,…	76
Reproductive System Disease	uterine cancer	0.018			ACAD8,ACSBG2,ALDH1A1,ANXA5,ARMC3,BMP2K,BRCA2,BRIP1,CA2,CASP2,CDC20,CDC6,CDH4,CENPA,COL4A6,CTCF,CTSF,CXCL14,CYP1B1,DENND2A,DIABLO,DPP6,EGFR,EIF3A,ENO1,EP400,EPHB2,FAM78B,FBXW7,FHL1,FOXM1,FYCO1,HN1,HSD17B7,IGF2BP3,IGF2R,IL33,ITGA2,KCNB1,KCNMA1,KLF9,LDB2,LETM1,LHCGR,LPCAT2,MCM2,MFAP4,MFAP5,MOXD1,MSH6,MYBL2,NDN,NEDD4,OSR2,PDZRN3,PHC1,PIK3R1,PITPNA,PLP1,POLE,PTEN,RB1,RRM1,SFRP1,SLC12A7,SLC24A3,SNCAIP,…	76
Cell Death and Survival	cell death of breast cancer cell lines	0.0183		1.224	APAF1,BCL10,BCL2L2,BEX2,BIRC5,CASP1,CASP2,CDK2,CTCF,DIABLO,EGFR,ELF5,FAS,HK2,HSPB8,ITGB3BP,JUN,KLF5,LGALS3,MAPK9,MIF,PARP1,PSIP1,PTEN,RB1,SFRP1,SFRP2,SH3RF1,SIVA1,SMARCA1,SMPD1,STAT3,STAT5A,TFAP2C,TIMP4,TP63,TYMS,XBP1	38
Nervous System Development and Function	AMPA mediated synaptic current	0.0184			ARC,DLG4,PPP1R9B	3
Cell-To-Cell Signaling and Interaction	AMPA mediated synaptic current	0.0184			ARC,DLG4,PPP1R9B	3
Cell Cycle	S phase of hematopoietic progenitor cells	0.0184			CDK2,CDKN1B,ITGB1	3
Tissue Development	accumulation of Th2 cells	0.0184			IL33,MAPK9,STAT3	3
Inflammatory Response	accumulation of Th2 cells	0.0184			IL33,MAPK9,STAT3	3
Hematological System Development and Function	accumulation of Th2 cells	0.0184			IL33,MAPK9,STAT3	3
Hypersensitivity Response	accumulation of Th2 cells	0.0184			IL33,MAPK9,STAT3	3
Immune Cell Trafficking	accumulation of Th2 cells	0.0184			IL33,MAPK9,STAT3	3
Tissue Development	adhesion of neuroblastoma cell lines	0.0184			BMP7,ITGB1,NCAM1	3
Cell-To-Cell Signaling and Interaction	adhesion of neuroblastoma cell lines	0.0184			BMP7,ITGB1,NCAM1	3
Tissue Development	adhesion of stomach cancer cell lines	0.0184			ITGA2,ITGB1,PVRL2	3
Cell-To-Cell Signaling and Interaction	adhesion of stomach cancer cell lines	0.0184			ITGA2,ITGB1,PVRL2	3
Cell Death and Survival	apoptosis of neural precursor cells	0.0184			APAF1,FAS,TP63	3
Embryonic Development	apoptosis of neuroblasts	0.0184			ATP2C1,FOXO1,RB1	3
Cell Death and Survival	apoptosis of neuroblasts	0.0184			ATP2C1,FOXO1,RB1	3
Protein Synthesis	catabolism of peptide	0.0184			CPQ,IDE,TPP1	3
Embryonic Development	cell spreading of embryonic cell lines	0.0184			FLNA,ITGB1,VIM	3
Cell Morphology	cell spreading of embryonic cell lines	0.0184			FLNA,ITGB1,VIM	3
Tissue Development	differentiation of nervous tissue	0.0184			ITGB1,Nrg1,VAX1	3
Cellular Development	differentiation of nervous tissue	0.0184			ITGB1,Nrg1,VAX1	3
Cellular Development	differentiation of rhabdomyosarcoma cell lines	0.0184			FST,JDP2,ST8SIA2	3
Connective Tissue Development and Function	formation of endochondral bone	0.0184			CDKN1B,EGFR,RBL1	3
Embryonic Development	formation of endochondral bone	0.0184			CDKN1B,EGFR,RBL1	3
Organ Development	formation of endochondral bone	0.0184			CDKN1B,EGFR,RBL1	3
Organismal Development	formation of endochondral bone	0.0184			CDKN1B,EGFR,RBL1	3
Tissue Development	formation of endochondral bone	0.0184			CDKN1B,EGFR,RBL1	3
Skeletal and Muscular System Development and Function	formation of endochondral bone	0.0184			CDKN1B,EGFR,RBL1	3
Tissue Development	function of extraembryonic tissue	0.0184			ARC,FBXL5,XBP1	3
Organismal Injury and Abnormalities	hyperkeratosis of epidermis	0.0184			PTEN,RB1,RBL1	3
Dermatological Diseases and Conditions	hyperkeratosis of epidermis	0.0184			PTEN,RB1,RBL1	3
Neurological Disease	hypomyelinating leukodystrophy	0.0184			FAM126A,PLP1,POLR3B	3
Psychological Disorders	hypomyelinating leukodystrophy	0.0184			FAM126A,PLP1,POLR3B	3
Small Molecule Biochemistry	metabolism of citric acid	0.0184			ACO2,CS,STAT5A	3
Small Molecule Biochemistry	metabolism of taurine	0.0184			CDO1,CSAD,STAT5A	3
Amino Acid Metabolism	metabolism of taurine	0.0184			CDO1,CSAD,STAT5A	3
Cancer	myelodysplastic-myeloproliferative disease	0.0184			DNMT1,JAK2,SRSF2	3
Hematological Disease	myelodysplastic-myeloproliferative disease	0.0184			DNMT1,JAK2,SRSF2	3
Cancer	oropharyngeal tumor	0.0184			BIRC5,EGFR,MCM2	3
Cellular Development	proliferation of podocytes	0.0184			CDK2,CDKN1B,STAT3	3
Cellular Growth and Proliferation	proliferation of podocytes	0.0184			CDK2,CDKN1B,STAT3	3
Renal and Urological System Development and Function	proliferation of podocytes	0.0184			CDK2,CDKN1B,STAT3	3
Cell Signaling	transduction of Ca2+	0.0184			GNAQ,HBEGF,PAG1	3
Vitamin and Mineral Metabolism	transduction of Ca2+	0.0184			GNAQ,HBEGF,PAG1	3
Molecular Transport	transport of urea	0.0184			AQP11,SLC14A1,SLC14A2	3
Cancer	tumorigenesis of thyroid gland tumor	0.0184			CDKN1B,PTEN,RB1	3
Endocrine System Disorders	tumorigenesis of thyroid gland tumor	0.0184			CDKN1B,PTEN,RB1	3
Connective Tissue Development and Function	abnormal morphology of cranium	0.0185			ANKH,BMP7,BMPER,CDO1,COL2A1,MMP16,NFATC4,OTX2,ROR2,STK36	10
Embryonic Development	abnormal morphology of cranium	0.0185			ANKH,BMP7,BMPER,CDO1,COL2A1,MMP16,NFATC4,OTX2,ROR2,STK36	10
Organ Development	abnormal morphology of cranium	0.0185			ANKH,BMP7,BMPER,CDO1,COL2A1,MMP16,NFATC4,OTX2,ROR2,STK36	10
Organismal Development	abnormal morphology of cranium	0.0185			ANKH,BMP7,BMPER,CDO1,COL2A1,MMP16,NFATC4,OTX2,ROR2,STK36	10
Tissue Development	abnormal morphology of cranium	0.0185			ANKH,BMP7,BMPER,CDO1,COL2A1,MMP16,NFATC4,OTX2,ROR2,STK36	10
Organ Morphology	abnormal morphology of cranium	0.0185			ANKH,BMP7,BMPER,CDO1,COL2A1,MMP16,NFATC4,OTX2,ROR2,STK36	10
Skeletal and Muscular System Development and Function	abnormal morphology of cranium	0.0185			ANKH,BMP7,BMPER,CDO1,COL2A1,MMP16,NFATC4,OTX2,ROR2,STK36	10
Nervous System Development and Function	abnormal morphology of neurons	0.0187			APAF1,ARSA,ASCL1,ATP2B2,CASP2,CLN3,CRMP1,CTSF,CXCR4,EGFR,EGLN3,EPHB1,EPHB2,FBXO2,FST,GM2A,KLF7,NDN,NEDD4,NEFM,NHLRC1,NPAS4,NRCAM,OTX2,PPP1R9B,PTPRS,ROR2,SEMA3A,SLC4A3,ST8SIA2,TPH2,USH1C,VLDLR	33
Cell Morphology	abnormal morphology of neurons	0.0187			APAF1,ARSA,ASCL1,ATP2B2,CASP2,CLN3,CRMP1,CTSF,CXCR4,EGFR,EGLN3,EPHB1,EPHB2,FBXO2,FST,GM2A,KLF7,NDN,NEDD4,NEFM,NHLRC1,NPAS4,NRCAM,OTX2,PPP1R9B,PTPRS,ROR2,SEMA3A,SLC4A3,ST8SIA2,TPH2,USH1C,VLDLR	33
Tissue Morphology	abnormal morphology of neurons	0.0187			APAF1,ARSA,ASCL1,ATP2B2,CASP2,CLN3,CRMP1,CTSF,CXCR4,EGFR,EGLN3,EPHB1,EPHB2,FBXO2,FST,GM2A,KLF7,NDN,NEDD4,NEFM,NHLRC1,NPAS4,NRCAM,OTX2,PPP1R9B,PTPRS,ROR2,SEMA3A,SLC4A3,ST8SIA2,TPH2,USH1C,VLDLR	33
Neurological Disease	leukoencephalopathy	0.0188			ARSA,CTC1,FAM126A,HTRA1,MAPT,PLP1,POLR3B,RNASET2	8
Nervous System Development and Function	morphology of brain cells	0.019			ARSA,ATP2B2,CLN3,CRMP1,CXCR4,EGFR,GM2A,KLF7,NRCAM,PITPNA,PVALB,RB1,SEMA3A,SPARCL1,TPP1,TUBA1A,VLDLR	17
Organ Morphology	morphology of brain cells	0.019			ARSA,ATP2B2,CLN3,CRMP1,CXCR4,EGFR,GM2A,KLF7,NRCAM,PITPNA,PVALB,RB1,SEMA3A,SPARCL1,TPP1,TUBA1A,VLDLR	17
Cell Morphology	morphology of brain cells	0.019			ARSA,ATP2B2,CLN3,CRMP1,CXCR4,EGFR,GM2A,KLF7,NRCAM,PITPNA,PVALB,RB1,SEMA3A,SPARCL1,TPP1,TUBA1A,VLDLR	17
Cancer	uterine leiomyoma	0.0191			AHCYL1,ALDH1A1,BCL10,BDH1,CDC7,CLDN11,CXCL14,DDX6,EGFR,FAS,GABBR1,H19,JUN,LHCGR,LTBP1,MEST,MFAP3L,MTHFD2,NOL7,PCCA,PLP1,PPP4C,SFRP1,SLC24A3,SMAD5,TFAP2C,UBAC1,VCAN,ZYX	29
Protein Synthesis	homo-oligomerization of protein	0.0191			ACAT1,ANGPTL4,ANXA5,APAF1,AQP11,BCL10,CRYAB,DPYSL3,FAS,IDE,IVD,KCNMA1,LZTS3,MFF,P2RX4	15
Molecular Transport	transport of K+	0.0191		0.000	ADORA1,Ank2,ATP1B1,CDK2,CDKN1B,DPP6,FHL1,KCNB1,KCNH2,KCNK1,KCNK5,KCNMA1,KCNN1,MIF,SLC1A2	15
Tissue Development	adhesion of prostate cancer cell lines	0.0193		0.128	CXCR4,DBF4,ITGB1,RAB21,SMAD3,VCAN	6
Cell-To-Cell Signaling and Interaction	adhesion of prostate cancer cell lines	0.0193		0.128	CXCR4,DBF4,ITGB1,RAB21,SMAD3,VCAN	6
Connective Tissue Development and Function	function of adipose tissue	0.0193			ACADVL,ACOT11,ANGPTL4,CRTC3,ESRRA,KDM3A	6
Tissue Development	function of adipose tissue	0.0193			ACADVL,ACOT11,ANGPTL4,CRTC3,ESRRA,KDM3A	6
Developmental Disorder	dysplasia	0.0194		0.806	ANKH,APLP1,BIRC5,BMP15,BMP7,CDKN1B,CHST3,COL2A1,COL5A1,COL9A2,CYP1B1,DNMT1,DRAXIN,EGFR,EXT1,FLNA,H19,IFT140,ITGB1,KLF5,LCK,LHCGR,PAPSS2,PDE4D,PTEN,PTPN11,RB1,RBL1,ROR2,SMARCAL1,STAT3	31
Organismal Injury and Abnormalities	intestinal polyposis	0.0195			CASP1,DNMT1,H19,MSH6,PIK3R1,PTEN,SLIT2	7
Cancer	intestinal polyposis	0.0195			CASP1,DNMT1,H19,MSH6,PIK3R1,PTEN,SLIT2	7
Gastrointestinal Disease	intestinal polyposis	0.0195			CASP1,DNMT1,H19,MSH6,PIK3R1,PTEN,SLIT2	7
Organismal Development	morphogenesis of gland	0.0195			BMP7,EGFR,ITGB1,NKX2-3,TIMP1,TP63,TWSG1	7
Cancer	intestinal tumor	0.0198			ALAS1,ALYREF,ANGPTL4,ASCL1,BCL10,BEX4,BIRC5,BMP7,BRIP1,CA2,CAMK2N1,CD9,CDC6,CDKN1B,CENPA,CHEK2,CNNM2,COL2A1,COL4A4,COL4A6,CRYL1,CRYZ,CXCR4,CYP1B1,DENND2A,DNMT1,EFCAB11,EFNB1,EGFR,EMP1,EP400,EPAS1,EPHB2,EPS8,F2R,FAM216A,FAS,FAT4,FBXW7,FDXR,FGF1,FGF12,FST,FSTL5,GABBR1,GLUL,GSTT1,HHIP,HTRA1,IGSF9,ILF2,IVD,JUN,KIAA0895,KIF21A,LETM1,LGALS3,LGALS8,LIPH,LPCAT2,MACROD2,MAP2K7,MAPK11,MCM10,MCM3,MCM4,MCM5,…	119
Gastrointestinal Disease	intestinal tumor	0.0198			ALAS1,ALYREF,ANGPTL4,ASCL1,BCL10,BEX4,BIRC5,BMP7,BRIP1,CA2,CAMK2N1,CD9,CDC6,CDKN1B,CENPA,CHEK2,CNNM2,COL2A1,COL4A4,COL4A6,CRYL1,CRYZ,CXCR4,CYP1B1,DENND2A,DNMT1,EFCAB11,EFNB1,EGFR,EMP1,EP400,EPAS1,EPHB2,EPS8,F2R,FAM216A,FAS,FAT4,FBXW7,FDXR,FGF1,FGF12,FST,FSTL5,GABBR1,GLUL,GSTT1,HHIP,HTRA1,IGSF9,ILF2,IVD,JUN,KIAA0895,KIF21A,LETM1,LGALS3,LGALS8,LIPH,LPCAT2,MACROD2,MAP2K7,MAPK11,MCM10,MCM3,MCM4,MCM5,…	119
Neurological Disease	Neurodegeneration	0.0198		-0.933	ADORA1,Ank2,ARSA,ATP1B1,ATXN1,CASP1,EGFR,FBXO2,FGF1,IRF9,JUN,LYNX1,MAG,MAPT,Nrg1,PITPNA,PLP1,RB1,ROM1,SEPT5,SH3GL1,SLC12A7,SLC1A2,SMN1/SMN2,TPP1,VIM	26
Cancer	Cancer	0.0201		-1.434	ABAT,ACAD8,ACADVL,ACAT1,ACBD4,ACSBG2,ACSL6,ADAMTS18,ADAMTS19,ADAMTS7,ADCY2,ADD3,ADK,ADORA1,AFF1,AHCYL1,ALAS1,ALDH1A1,ALDH5A1,ALYREF,ANGPTL4,ANKH,ANKLE2,ANXA5,APAF1,APLP1,APOBR,AQP9,ARGLU1,ARMC3,ARMC9,ARPP21,AS3MT,ASCL1,ATAD5,ATP1B1,ATP2B2,ATP2C1,ATP5A1,ATP6V1A,ATXN1,B4GALNT4,BACH2,BAG2,BBS4,BCL10,BCL2L2,BDH1,BEX2,BEX4,BIRC5,BMP15,BMP2K,BMP7,BMPER,BRCA2,BRIP1,C15orf26,C17orf97,C2,C2orf43,C2orf88,C…	619
Cancer	colorectal tumor	0.0203			ALAS1,ALYREF,ANGPTL4,ASCL1,BCL10,BEX4,BIRC5,BMP7,BRIP1,CA2,CAMK2N1,CD9,CDC6,CDKN1B,CENPA,CHEK2,CNNM2,COL2A1,COL4A4,COL4A6,CRYL1,CRYZ,CXCR4,CYP1B1,DENND2A,DNMT1,EFCAB11,EFNB1,EGFR,EMP1,EP400,EPAS1,EPHB2,EPS8,F2R,FAM216A,FAS,FAT4,FBXW7,FDXR,FGF1,FGF12,FST,FSTL5,GABBR1,GLUL,GSTT1,HHIP,HTRA1,IGSF9,ILF2,IVD,JUN,KIAA0895,KIF21A,LETM1,LGALS3,LGALS8,LIPH,LPCAT2,MACROD2,MAP2K7,MAPK11,MCM10,MCM3,MCM4,MCM5,…	119
Gastrointestinal Disease	colorectal tumor	0.0203			ALAS1,ALYREF,ANGPTL4,ASCL1,BCL10,BEX4,BIRC5,BMP7,BRIP1,CA2,CAMK2N1,CD9,CDC6,CDKN1B,CENPA,CHEK2,CNNM2,COL2A1,COL4A4,COL4A6,CRYL1,CRYZ,CXCR4,CYP1B1,DENND2A,DNMT1,EFCAB11,EFNB1,EGFR,EMP1,EP400,EPAS1,EPHB2,EPS8,F2R,FAM216A,FAS,FAT4,FBXW7,FDXR,FGF1,FGF12,FST,FSTL5,GABBR1,GLUL,GSTT1,HHIP,HTRA1,IGSF9,ILF2,IVD,JUN,KIAA0895,KIF21A,LETM1,LGALS3,LGALS8,LIPH,LPCAT2,MACROD2,MAP2K7,MAPK11,MCM10,MCM3,MCM4,MCM5,…	119
Cancer	ovarian cancer	0.0203			ACAD8,ACSBG2,ALDH1A1,ARMC3,BCL10,BMP2K,BMP7,BRCA2,BRIP1,C2orf88,CASP2,CDK2,CHEK2,COL4A6,COX5A,CTCF,CXCL14,DIABLO,EFNB2,EGFR,ENO1,EP400,F2R,FAM78B,FBXW7,FGF1,FYCO1,GAPDH,H19,HN1,HSD11B1,HSD17B7,IFI27,IGF2BP3,ITGA2,JUN,KAT2B,LETM1,MAPT,MFAP5,MIF,MSH6,MTHFD2,NCAM1,PAPSS2,PAWR,PHC1,PIK3R1,POLE,PSAT1,PTEN,RRM1,SFRP1,SLC12A7,SLIT2,SRSF1,SRSF5,TGIF2,TIMP1,TOX3,TRO,TUBA1A,TUBA4A,TUBE1,TYMS,VCAN,VIM,VIT	68
Reproductive System Disease	ovarian cancer	0.0203			ACAD8,ACSBG2,ALDH1A1,ARMC3,BCL10,BMP2K,BMP7,BRCA2,BRIP1,C2orf88,CASP2,CDK2,CHEK2,COL4A6,COX5A,CTCF,CXCL14,DIABLO,EFNB2,EGFR,ENO1,EP400,F2R,FAM78B,FBXW7,FGF1,FYCO1,GAPDH,H19,HN1,HSD11B1,HSD17B7,IFI27,IGF2BP3,ITGA2,JUN,KAT2B,LETM1,MAPT,MFAP5,MIF,MSH6,MTHFD2,NCAM1,PAPSS2,PAWR,PHC1,PIK3R1,POLE,PSAT1,PTEN,RRM1,SFRP1,SLC12A7,SLIT2,SRSF1,SRSF5,TGIF2,TIMP1,TOX3,TRO,TUBA1A,TUBA4A,TUBE1,TYMS,VCAN,VIM,VIT	68
Endocrine System Disorders	ovarian cancer	0.0203			ACAD8,ACSBG2,ALDH1A1,ARMC3,BCL10,BMP2K,BMP7,BRCA2,BRIP1,C2orf88,CASP2,CDK2,CHEK2,COL4A6,COX5A,CTCF,CXCL14,DIABLO,EFNB2,EGFR,ENO1,EP400,F2R,FAM78B,FBXW7,FGF1,FYCO1,GAPDH,H19,HN1,HSD11B1,HSD17B7,IFI27,IGF2BP3,ITGA2,JUN,KAT2B,LETM1,MAPT,MFAP5,MIF,MSH6,MTHFD2,NCAM1,PAPSS2,PAWR,PHC1,PIK3R1,POLE,PSAT1,PTEN,RRM1,SFRP1,SLC12A7,SLIT2,SRSF1,SRSF5,TGIF2,TIMP1,TOX3,TRO,TUBA1A,TUBA4A,TUBE1,TYMS,VCAN,VIM,VIT	68
Cancer	sympathetic nervous system neoplasm	0.0204			CDKN1B,CXCR4,Hmgn1,IDE,MYBL2,PTEN,PTPN11,RB1,TUBA1A,TUBA4A,TUBB,TUBE1,ZBTB17	13
Cancer	primitive neuroectodermal tumor	0.0206		-1.000	BRCA2,CELSR1,CXCR4,EP400,H3F3A/H3F3B,IDE,MYBL2,PARP1,PPM1D,PTPN11,RB1,SFRP1,TUBA1A,TUBA4A,TUBB,TUBE1,ZBTB17	17
Reproductive System Disease	primitive neuroectodermal tumor	0.0206		-1.000	BRCA2,CELSR1,CXCR4,EP400,H3F3A/H3F3B,IDE,MYBL2,PARP1,PPM1D,PTPN11,RB1,SFRP1,TUBA1A,TUBA4A,TUBB,TUBE1,ZBTB17	17
Cancer	quantity of tumor	0.0206		-1.353	ATP2C1,BMP15,CDKN1B,CYP1B1,DNMT1,FOXM1,HHIP,HR,JUN,KLF5,LGALS3,MAPK9,PIK3R1,PTEN,RB1,RBL1,TIMP1	17
Tissue Morphology	abnormal morphology of adipose tissue	0.0209			ACADVL,ACOT11,CIDEB,HSD11B1,KDM3A,LHCGR,OMA1,PIK3R1,PITPNA,PNPLA2,PNRC2,PTPRS,RBL1,Scg5,STAT5A	15
Embryonic Development	abnormal morphology of retinal layer	0.0209			ASCL1,CDKN1B,CLN3,ELOVL4,EPAS1,FST,MERTK,MT1H,OTX2,PTPRS,UNC119,VLDLR	12
Organ Development	abnormal morphology of retinal layer	0.0209			ASCL1,CDKN1B,CLN3,ELOVL4,EPAS1,FST,MERTK,MT1H,OTX2,PTPRS,UNC119,VLDLR	12
Organismal Development	abnormal morphology of retinal layer	0.0209			ASCL1,CDKN1B,CLN3,ELOVL4,EPAS1,FST,MERTK,MT1H,OTX2,PTPRS,UNC119,VLDLR	12
Tissue Development	abnormal morphology of retinal layer	0.0209			ASCL1,CDKN1B,CLN3,ELOVL4,EPAS1,FST,MERTK,MT1H,OTX2,PTPRS,UNC119,VLDLR	12
Visual System Development and Function	abnormal morphology of retinal layer	0.0209			ASCL1,CDKN1B,CLN3,ELOVL4,EPAS1,FST,MERTK,MT1H,OTX2,PTPRS,UNC119,VLDLR	12
Organ Morphology	abnormal morphology of retinal layer	0.0209			ASCL1,CDKN1B,CLN3,ELOVL4,EPAS1,FST,MERTK,MT1H,OTX2,PTPRS,UNC119,VLDLR	12
Cell Cycle	G2 phase	0.0209		0.277	ANAPC5,BIRC5,BMP7,CAMK2A,CDC25C,CDK2,CHEK2,CLSPN,EGFR,EP400,FLNA,FOXM1,FZR1,GPC1,Hmgn1,JUN,MAP2K7,MAPK12,MMS22L,MYBL2,NEK11,NES,PARP1,PPM1D,PTEN,PTPN11,RB1,SMARCA1,SRSF2,USH1C	30
Cellular Assembly and Organization	elongation of neurites	0.0209		-0.104	CAMK2A,EPHB2,LPPR5,MAG,MAGED1,MAPK9,MAPT,NGFRAP1,OMG,SLIT2	10
Nervous System Development and Function	elongation of neurites	0.0209		-0.104	CAMK2A,EPHB2,LPPR5,MAG,MAGED1,MAPK9,MAPT,NGFRAP1,OMG,SLIT2	10
Cell Morphology	elongation of neurites	0.0209		-0.104	CAMK2A,EPHB2,LPPR5,MAG,MAGED1,MAPK9,MAPT,NGFRAP1,OMG,SLIT2	10
Cancer	cancer of secretory structure	0.0209		0.000	ADAMTS7,ATXN1,B4GALNT4,BIRC5,BRCA2,CASC3,CCNA1,CDC25C,CDK2,CDKN1B,CHEK2,CHST2,CLDN11,CXCR4,CYP1B1,DNMT1,EGFR,ENTPD5,EP400,EPHB1,EPHB2,FABP7,FAM222B,FAS,FLNA,FYCO1,GLB1L2,GPC1,HAPLN1,HOOK2,IRS2,KCNMA1,KDM1A,KIF3A,LGALS3,LGALS8,LHCGR,MCM2,MCM5,MXRA8,MYBL2,N4BP2,NDN,NES,NFYC,PARP1,PCDHA6,PLEKHB1,PPM1D,PPP3CC,PSAT1,PSIP1,PTEN,PTK7,RB1,RBL1,SF1,SFRP1,SLC35A4,SORCS1,SRPX,STAT3,STAT5A,TIMP1,TP63,TUBA1A,…	70
Cancer	colorectal cancer	0.021			ALAS1,ALYREF,ANGPTL4,ASCL1,BCL10,BEX4,BIRC5,BMP7,BRIP1,CA2,CAMK2N1,CD9,CDC6,CDKN1B,CENPA,CHEK2,CNNM2,COL2A1,COL4A4,COL4A6,CRYL1,CRYZ,CXCR4,CYP1B1,DENND2A,DNMT1,EFCAB11,EFNB1,EGFR,EMP1,EP400,EPAS1,EPHB2,EPS8,F2R,FAM216A,FAS,FAT4,FBXW7,FDXR,FGF1,FGF12,FST,FSTL5,GABBR1,GLUL,GSTT1,HHIP,HTRA1,IGSF9,ILF2,IVD,JUN,KIAA0895,KIF21A,LETM1,LGALS3,LGALS8,LIPH,LPCAT2,MACROD2,MAP2K7,MAPK11,MCM10,MCM3,MCM4,MCM5,…	118
Gastrointestinal Disease	colorectal cancer	0.021			ALAS1,ALYREF,ANGPTL4,ASCL1,BCL10,BEX4,BIRC5,BMP7,BRIP1,CA2,CAMK2N1,CD9,CDC6,CDKN1B,CENPA,CHEK2,CNNM2,COL2A1,COL4A4,COL4A6,CRYL1,CRYZ,CXCR4,CYP1B1,DENND2A,DNMT1,EFCAB11,EFNB1,EGFR,EMP1,EP400,EPAS1,EPHB2,EPS8,F2R,FAM216A,FAS,FAT4,FBXW7,FDXR,FGF1,FGF12,FST,FSTL5,GABBR1,GLUL,GSTT1,HHIP,HTRA1,IGSF9,ILF2,IVD,JUN,KIAA0895,KIF21A,LETM1,LGALS3,LGALS8,LIPH,LPCAT2,MACROD2,MAP2K7,MAPK11,MCM10,MCM3,MCM4,MCM5,…	118
Cell Cycle	G2/M phase	0.0215		-0.152	ANAPC5,BIRC5,BMP7,CDC25C,CDK2,CHEK2,CLSPN,EP400,FOXM1,FZR1,Hmgn1,JUN,MAP2K7,MYBL2,NEK11,NES,PARP1,PPM1D,PTEN,PTPN11,RB1,SMARCA1,SRSF2,USH1C	24
Nervous System Development and Function	morphology of hippocampus	0.0217			APBB1,BBS4,CDKN1B,CLN3,CPLX2,CXCR4,FEZF2,HSD11B1,KLF7,MERTK,NCAM1,OTX2,PPP1R9B,SLC1A2,ST8SIA2,VLDLR	16
Organ Morphology	morphology of hippocampus	0.0217			APBB1,BBS4,CDKN1B,CLN3,CPLX2,CXCR4,FEZF2,HSD11B1,KLF7,MERTK,NCAM1,OTX2,PPP1R9B,SLC1A2,ST8SIA2,VLDLR	16
Cellular Growth and Proliferation	cytostasis	0.0217		1.428	ADK,ADORA1,BIRC5,BMP7,CAMK2A,CASP2,CDKN1B,CHEK2,EGFR,FABP7,FAS,FGF1,HAS2,ITGB1,JAK2,JUN,LCK,LTBP1,MIF,NFATC1,PIDD,PLAGL2,PRMT1,PTEN,RB1,RBL1,SMAD3,SMARCA1,SMARCA2,STAT3,TIMP1,TIMP4,TP63	33
Cell Cycle	cell cycle progression of prostate cancer cell lines	0.0218			CDK2,LGALS3,MAPK9,PTEN,RB1	5
Cancer	tumorigenesis of genital organ	0.0218		0.199	CDK2,CDKN1B,CYP1B1,MSH6,PTEN	5
Reproductive System Disease	tumorigenesis of genital organ	0.0218		0.199	CDK2,CDKN1B,CYP1B1,MSH6,PTEN	5
Cancer	metastasis	0.0218		-1.829	ANGPTL4,ANXA5,BEX4,BIRC5,BMP7,CAPN2,CASP1,CCNA1,CD151,CD9,CRYZ,CXCR4,CYP1B1,DNMT1,EGFR,ELF5,EMP1,EPAS1,F2R,FAF1,FBXW7,FGF1,FLNA,FOXM1,FST,GLUL,GSTT1,Hmgn1,HTATIP2,HTRA1,ITGA2,LGALS3,LGALS8,MAPK11,MEST,MIF,MTBP,MYBL2,NCAM1,NDRG2,NRN1,PAPSS2,PDZRN3,PIK3R1,POLE,PPM1D,PTEN,PTX3,RB1,RRM1,RTN1,SLC12A8,SLIT2,SMAD3,SRPX,STAT3,TIMP1,TOP1MT,TOR4A,TP63,TUBA1A,TUBA4A,TUBE1,TYMS,USP22,VCAN,VIM	67
Behavior	locomotion	0.0218		-0.723	ABAT,ATP2B2,ATXN1,CALCA,CAMK2A,CELSR1,CLN3,CRYAB,DLG4,EPS8,FEZF2,FGF12,FOXO1,GABBR1,GNG7,ITGB1,KCNMA1,LGI4,MAG,MAOB,MAPT,NCAM1,NFATC4,NPAS2,NRCAM,Nrg1,OMG,PCSK1N,PDE1B,PPP1R1B,PTEN,Rcan2,RXRG,SEPP1,SGCA,STAT3,STAT5A,TARDBP,UNG,ZNF385A	40
Cell Cycle	S phase of fibroblasts	0.0218		-1.741	CDC7,CDK2,CDKN1B,CHEK2,EP400,GAB1,PARP1,RB1	8
Connective Tissue Development and Function	S phase of fibroblasts	0.0218		-1.741	CDC7,CDK2,CDKN1B,CHEK2,EP400,GAB1,PARP1,RB1	8
Cell Cycle	G1/S phase transition of embryonic stem cells	0.022			MYBL2,PTEN	2
Embryonic Development	G1/S phase transition of embryonic stem cells	0.022			MYBL2,PTEN	2
Renal and Urological Disease	Heymann nephritis	0.022			CDK2,HBEGF	2
Immunological Disease	Heymann nephritis	0.022			CDK2,HBEGF	2
Inflammatory Disease	Heymann nephritis	0.022			CDK2,HBEGF	2
Inflammatory Response	Heymann nephritis	0.022			CDK2,HBEGF	2

## Sheet: p21_v_p10_FUNCTION
Category	Functions Annotation	p-Value	Predicted Activation State	Activation z-score	Molecules	# Molecules
Neurological Disease	neuromuscular disease	1.7e-05			ACOT11,AGXT2L1,ALDH2,APLP1,ATP2B2,BCL6,CASP1,CASP7,CPLX2,CRYAB,DPYSL3,FABP7,FAM107A,FAM3C,FDPS,GPD1,GRIN2C,HMGCS2,IFNGR1,KCNMA1,LIMK1,MT1H,NREP,P4HA1,PDE1B,PKIA,PMP22,PPP1R1B,PVALB,RDH12,RSAD2,RTN1,SCARB2,SLC24A3,SORT1,TAP2,TUBA1A,ULK2,XBP1	39
Skeletal and Muscular Disorders	neuromuscular disease	1.7e-05			ACOT11,AGXT2L1,ALDH2,APLP1,ATP2B2,BCL6,CASP1,CASP7,CPLX2,CRYAB,DPYSL3,FABP7,FAM107A,FAM3C,FDPS,GPD1,GRIN2C,HMGCS2,IFNGR1,KCNMA1,LIMK1,MT1H,NREP,P4HA1,PDE1B,PKIA,PMP22,PPP1R1B,PVALB,RDH12,RSAD2,RTN1,SCARB2,SLC24A3,SORT1,TAP2,TUBA1A,ULK2,XBP1	39
Neurological Disease	Schizophrenia	1.84e-05			ATP2B2,CCND2,CNTNAP2,CPLX2,DLG3,FABP7,FAM3C,FNTA,GRIN2C,KCNK1,LGI1,MARCKS,MMD,NPRL2,NREP,PIK3R1,PMP22,PPP1R1B,PRODH,PRRT1,PVALB,RTN1,STMN2,TCF7L2,TRAF3,XBP1	26
Hereditary Disorder	Schizophrenia	1.84e-05			ATP2B2,CCND2,CNTNAP2,CPLX2,DLG3,FABP7,FAM3C,FNTA,GRIN2C,KCNK1,LGI1,MARCKS,MMD,NPRL2,NREP,PIK3R1,PMP22,PPP1R1B,PRODH,PRRT1,PVALB,RTN1,STMN2,TCF7L2,TRAF3,XBP1	26
Psychological Disorders	Schizophrenia	1.84e-05			ATP2B2,CCND2,CNTNAP2,CPLX2,DLG3,FABP7,FAM3C,FNTA,GRIN2C,KCNK1,LGI1,MARCKS,MMD,NPRL2,NREP,PIK3R1,PMP22,PPP1R1B,PRODH,PRRT1,PVALB,RTN1,STMN2,TCF7L2,TRAF3,XBP1	26
Neurological Disease	Huntington's Disease	4.02e-05			ACOT11,AGXT2L1,ALDH2,APLP1,ATP2B2,BCL6,CASP1,CASP7,CPLX2,CRYAB,DPYSL3,FABP7,FAM107A,FAM3C,GPD1,GRIN2C,HMGCS2,LIMK1,MT1H,NREP,P4HA1,PDE1B,PKIA,PMP22,PPP1R1B,PVALB,RDH12,SCARB2,SORT1,TUBA1A	30
Skeletal and Muscular Disorders	Huntington's Disease	4.02e-05			ACOT11,AGXT2L1,ALDH2,APLP1,ATP2B2,BCL6,CASP1,CASP7,CPLX2,CRYAB,DPYSL3,FABP7,FAM107A,FAM3C,GPD1,GRIN2C,HMGCS2,LIMK1,MT1H,NREP,P4HA1,PDE1B,PKIA,PMP22,PPP1R1B,PVALB,RDH12,SCARB2,SORT1,TUBA1A	30
Hereditary Disorder	Huntington's Disease	4.02e-05			ACOT11,AGXT2L1,ALDH2,APLP1,ATP2B2,BCL6,CASP1,CASP7,CPLX2,CRYAB,DPYSL3,FABP7,FAM107A,FAM3C,GPD1,GRIN2C,HMGCS2,LIMK1,MT1H,NREP,P4HA1,PDE1B,PKIA,PMP22,PPP1R1B,PVALB,RDH12,SCARB2,SORT1,TUBA1A	30
Psychological Disorders	Huntington's Disease	4.02e-05			ACOT11,AGXT2L1,ALDH2,APLP1,ATP2B2,BCL6,CASP1,CASP7,CPLX2,CRYAB,DPYSL3,FABP7,FAM107A,FAM3C,GPD1,GRIN2C,HMGCS2,LIMK1,MT1H,NREP,P4HA1,PDE1B,PKIA,PMP22,PPP1R1B,PVALB,RDH12,SCARB2,SORT1,TUBA1A	30
Neurological Disease	dyskinesia	5.13e-05			ACOT11,AGXT2L1,ALDH2,APLP1,ATP2B2,BCL6,CASP1,CASP7,CPLX2,CRYAB,DPYSL3,FABP7,FAM107A,FAM3C,GPD1,GRIN2C,HMGCS2,KCNMA1,LIMK1,MT1H,NREP,P4HA1,PDE1B,PKIA,PMP22,PPP1R1B,PVALB,RDH12,SCARB2,SORT1,TUBA1A	31
Cell Morphology	morphology of brain cells	8.73e-05			ATP2B2,CADPS2,CCND2,CNTN6,IDUA,LGI1,PITPNA,PVALB,TUBA1A,VLDLR	10
Nervous System Development and Function	morphology of brain cells	8.73e-05			ATP2B2,CADPS2,CCND2,CNTN6,IDUA,LGI1,PITPNA,PVALB,TUBA1A,VLDLR	10
Organ Morphology	morphology of brain cells	8.73e-05			ATP2B2,CADPS2,CCND2,CNTN6,IDUA,LGI1,PITPNA,PVALB,TUBA1A,VLDLR	10
Cancer	neuroblastoma	8.75e-05			CCND1,IDE,MYC,POR,TUBA1A,TUBA4A,WNT5A	7
Reproductive System Disease	neuroblastoma	8.75e-05			CCND1,IDE,MYC,POR,TUBA1A,TUBA4A,WNT5A	7
Neurological Disease	disorder of basal ganglia	0.000106			ACOT11,AGXT2L1,ALDH2,APLP1,ATP2B2,BCL6,CASP1,CASP7,CPLX2,CRYAB,DPYSL3,FABP7,FAM107A,FAM3C,GPD1,GRIN2C,HMGCS2,LIMK1,MT1H,NREP,P4HA1,PANK2,PDE1B,PKIA,PMP22,PPP1R1B,PVALB,RDH12,RTN1,SCARB2,SORT1,TUBA1A,TUBA4A,ULK2	34
Psychological Disorders	disorder of basal ganglia	0.000106			ACOT11,AGXT2L1,ALDH2,APLP1,ATP2B2,BCL6,CASP1,CASP7,CPLX2,CRYAB,DPYSL3,FABP7,FAM107A,FAM3C,GPD1,GRIN2C,HMGCS2,LIMK1,MT1H,NREP,P4HA1,PANK2,PDE1B,PKIA,PMP22,PPP1R1B,PVALB,RDH12,RTN1,SCARB2,SORT1,TUBA1A,TUBA4A,ULK2	34
Hereditary Disorder	meiotic nondisjunction	0.000137			CCND1,CRYAB,CTNND2,FABP7,GRIN2C,MYC	6
Developmental Disorder	meiotic nondisjunction	0.000137			CCND1,CRYAB,CTNND2,FABP7,GRIN2C,MYC	6
Cancer	development of B-cell non-Hodgkin lymphoma	0.000155			BCL6,IFNGR1,MYC	3
Immunological Disease	development of B-cell non-Hodgkin lymphoma	0.000155			BCL6,IFNGR1,MYC	3
Neurological Disease	Movement Disorders	0.000155		0.382	ACOT11,AGXT2L1,ALDH2,APLP1,ATP2B2,BCL6,CASP1,CASP7,CPLX2,CRYAB,DPYSL3,FABP7,FAM107A,FAM3C,GPD1,GRIN2C,HDC,HEPH,HMGCS2,IDUA,KCNMA1,LIMK1,MT1H,MYC,NREP,P4HA1,PDE1B,PDYN,PITPNA,PKIA,PMP22,PPP1R1B,PVALB,RDH12,RTN1,SCARB2,SORT1,TIMP1,TUBA1A,TUBA4A,ULK2,VLDLR,XBP1	43
Cell Morphology	morphology of central nervous system cells	0.00016			ATP2B2,CADPS2,CCND2,CNTN6,IDUA,LGI1,MT1H,PITPNA,PVALB,TUBA1A,VLDLR	11
Nervous System Development and Function	morphology of central nervous system cells	0.00016			ATP2B2,CADPS2,CCND2,CNTN6,IDUA,LGI1,MT1H,PITPNA,PVALB,TUBA1A,VLDLR	11
Small Molecule Biochemistry	catabolism of aldehyde	0.000267			AKR1A1,ALDH1A1,Aldh1a7	3
Hereditary Disorder	Williams-Beuren syndrome	0.000405			LIMK1,MLXIPL	2
Developmental Disorder	Williams-Beuren syndrome	0.000405			LIMK1,MLXIPL	2
Cardiovascular Disease	Williams-Beuren syndrome	0.000405			LIMK1,MLXIPL	2
Endocrine System Disorders	Williams-Beuren syndrome	0.000405			LIMK1,MLXIPL	2
Organismal Injury and Abnormalities	Williams-Beuren syndrome	0.000405			LIMK1,MLXIPL	2
Renal and Urological Disease	Williams-Beuren syndrome	0.000405			LIMK1,MLXIPL	2
Small Molecule Biochemistry	oxidation of acetaldehyde	0.000405			ALDH1A1,Aldh1a7	2
Energy Production	oxidation of acetaldehyde	0.000405			ALDH1A1,Aldh1a7	2
Cellular Development	immortalization	0.00048		-0.808	BCL6,CBX7,CCND1,CCND2,CRYAB,MYC	6
Cancer	immortalization of fibroblasts	0.000494		-0.975	CBX7,CCND1,CCND2,MYC	4
Cellular Development	immortalization of fibroblasts	0.000494		-0.975	CBX7,CCND1,CCND2,MYC	4
Small Molecule Biochemistry	metabolism of aldehyde	0.000607			AKR1A1,ALDH1A1,Aldh1a7,ALDH2	4
Small Molecule Biochemistry	concentration of tretinoin	0.000623			ALDH1A1,POR,RDH12	3
Drug Metabolism	concentration of tretinoin	0.000623			ALDH1A1,POR,RDH12	3
Lipid Metabolism	concentration of tretinoin	0.000623			ALDH1A1,POR,RDH12	3
Molecular Transport	concentration of tretinoin	0.000623			ALDH1A1,POR,RDH12	3
Vitamin and Mineral Metabolism	concentration of tretinoin	0.000623			ALDH1A1,POR,RDH12	3
Behavior	spatial learning	0.0007			CNTNAP2,CPLX2,DLG3,HDAC4,HDC,IDUA,LIMK1,MARCKS,NREP,PDE1B,PPP1R1B	11
Cell Morphology	abnormal morphology of granule cells	0.000826			ATP2B2,CADPS2,CCND2,LGI1,VLDLR	5
Nervous System Development and Function	abnormal morphology of granule cells	0.000826			ATP2B2,CADPS2,CCND2,LGI1,VLDLR	5
Organ Morphology	abnormal morphology of granule cells	0.000826			ATP2B2,CADPS2,CCND2,LGI1,VLDLR	5
Tissue Morphology	abnormal morphology of granule cells	0.000826			ATP2B2,CADPS2,CCND2,LGI1,VLDLR	5
Hereditary Disorder	trisomy	0.000826			CCND1,CRYAB,FABP7,GRIN2C,MYC	5
Developmental Disorder	trisomy	0.000826			CCND1,CRYAB,FABP7,GRIN2C,MYC	5
Embryonic Development	development of hindgut	0.000876			ALDH1A1,TCF7L2,WNT5A	3
Organismal Development	development of hindgut	0.000876			ALDH1A1,TCF7L2,WNT5A	3
Tissue Development	development of hindgut	0.000876			ALDH1A1,TCF7L2,WNT5A	3
Cancer	quantity of lymphoma	0.000876			IFNGR1,MYC,PIK3R1	3
Immunological Disease	quantity of lymphoma	0.000876			IFNGR1,MYC,PIK3R1	3
Nervous System Development and Function	function of sensory neurons	0.000888			ATP2B2,KCNMA1,SCARB2,SLC24A4	4
Cellular Function and Maintenance	function of sensory neurons	0.000888			ATP2B2,KCNMA1,SCARB2,SLC24A4	4
Reproductive System Disease	endometriosis	0.000999			APLP1,ATF4,ATP2B2,BCL6,CASP1,CDK1,GAS6,GRIN2C,MARCKS,MT1H,P4HA1,PBK,PIK3R1,PKIA,SORBS1,TK1,TUBA1A	17
Cancer	oral cancer	0.00117			CCND1,CRYAB,MYC,PIK3R1,SCARB2,TIMP1	6
Gastrointestinal Disease	oral cancer	0.00117			CCND1,CRYAB,MYC,PIK3R1,SCARB2,TIMP1	6
Cell Cycle	arrest in G2/M phase transition of breast cancer cell lines	0.0012			CCND1,CDK1	2
Cell Cycle	arrest in cell cycle progression of B lymphocytes	0.0012			BCL6,MYC	2
Humoral Immune Response	arrest in cell cycle progression of B lymphocytes	0.0012			BCL6,MYC	2
Nervous System Development and Function	function of vestibular hair cells	0.0012			ATP2B2,SCARB2	2
Cellular Function and Maintenance	function of vestibular hair cells	0.0012			ATP2B2,SCARB2	2
Nervous System Development and Function	lack of Purkinje's layer of cerebellum	0.0012			CCND1,CCND2	2
Organ Morphology	lack of Purkinje's layer of cerebellum	0.0012			CCND1,CCND2	2
Cardiovascular Disease	severe hypertriglyceridemia	0.0012			ANGPTL4,APOC3	2
Hematological Disease	severe hypertriglyceridemia	0.0012			ANGPTL4,APOC3	2
Metabolic Disease	severe hypertriglyceridemia	0.0012			ANGPTL4,APOC3	2
Organ Morphology	transformation of mammary gland	0.0012			CCND1,MYC	2
Cancer	transformation of mammary gland	0.0012			CCND1,MYC	2
Hereditary Disorder	trisomy 8 myelodysplastic syndrome	0.0012			CCND1,MYC	2
Cancer	trisomy 8 myelodysplastic syndrome	0.0012			CCND1,MYC	2
Developmental Disorder	trisomy 8 myelodysplastic syndrome	0.0012			CCND1,MYC	2
Hematological Disease	trisomy 8 myelodysplastic syndrome	0.0012			CCND1,MYC	2
Neurological Disease	inflammatory demyelinating disease	0.00125			CASP1,CRYAB,FDPS,GRIN2C,KCNMA1,RSAD2,SLC24A3,TAP2,TIMP1,XBP1	10
Inflammatory Disease	inflammatory demyelinating disease	0.00125			CASP1,CRYAB,FDPS,GRIN2C,KCNMA1,RSAD2,SLC24A3,TAP2,TIMP1,XBP1	10
Small Molecule Biochemistry	quantity of retinoid	0.00125			ALDH1A1,APOC3,POR,RDH12	4
Lipid Metabolism	quantity of retinoid	0.00125			ALDH1A1,APOC3,POR,RDH12	4
Molecular Transport	quantity of retinoid	0.00125			ALDH1A1,APOC3,POR,RDH12	4
Vitamin and Mineral Metabolism	quantity of retinoid	0.00125			ALDH1A1,APOC3,POR,RDH12	4
Cell-To-Cell Signaling and Interaction	stimulation of fibroblast cell lines	0.00156			CCND1,CCND2,MYC	3
Cellular Growth and Proliferation	stimulation of fibroblast cell lines	0.00156			CCND1,CCND2,MYC	3
Connective Tissue Development and Function	stimulation of fibroblast cell lines	0.00156			CCND1,CCND2,MYC	3
Post-Translational Modification	homotetramerization of protein	0.00165			ALDH1A1,Aldh1a7,IDE,KCNMA1,TK1	5
Protein Synthesis	homotetramerization of protein	0.00165			ALDH1A1,Aldh1a7,IDE,KCNMA1,TK1	5
Nervous System Development and Function	morphology of central nervous system	0.00193			Asic2,ATP2B2,CADPS2,CCND1,CCND2,CNTN6,CNTNAP2,CPLX2,HDC,IDUA,LGI1,LIMK1,MARCKS,MARCKSL1,MT1H,MYC,PITPNA,PVALB,SDC3,SHISA2,TUBA1A,VLDLR	22
Cancer	Kaposi's sarcoma	0.00197			ANGPTL4,POR,TUBA1A,TUBA4A	4
Dermatological Diseases and Conditions	Kaposi's sarcoma	0.00197			ANGPTL4,POR,TUBA1A,TUBA4A	4
Cell Morphology	abnormal morphology of granule cell precursors	0.00197			CADPS2,CCND2,LGI1,VLDLR	4
Nervous System Development and Function	abnormal morphology of granule cell precursors	0.00197			CADPS2,CCND2,LGI1,VLDLR	4
Organ Morphology	abnormal morphology of granule cell precursors	0.00197			CADPS2,CCND2,LGI1,VLDLR	4
Tissue Morphology	abnormal morphology of granule cell precursors	0.00197			CADPS2,CCND2,LGI1,VLDLR	4
Embryonic Development	abnormal morphology of granule cell precursors	0.00197			CADPS2,CCND2,LGI1,VLDLR	4
Cell Morphology	morphology of Purkinje cells	0.00203			ATP2B2,CCND2,IDUA,PITPNA,PVALB	5
Nervous System Development and Function	morphology of Purkinje cells	0.00203			ATP2B2,CCND2,IDUA,PITPNA,PVALB	5
Organ Morphology	morphology of Purkinje cells	0.00203			ATP2B2,CCND2,IDUA,PITPNA,PVALB	5
Cancer	primitive neuroectodermal tumor	0.00203			CCND1,CELSR1,IDE,MYC,POR,TUBA1A,TUBA4A,WNT5A	8
Reproductive System Disease	primitive neuroectodermal tumor	0.00203			CCND1,CELSR1,IDE,MYC,POR,TUBA1A,TUBA4A,WNT5A	8
Organ Morphology	abnormal morphology of retina	0.0021			ALDH1A1,CCND1,ERC2,MARCKS,MARCKSL1,VLDLR	6
Embryonic Development	abnormal morphology of retina	0.0021			ALDH1A1,CCND1,ERC2,MARCKS,MARCKSL1,VLDLR	6
Organismal Development	abnormal morphology of retina	0.0021			ALDH1A1,CCND1,ERC2,MARCKS,MARCKSL1,VLDLR	6
Tissue Development	abnormal morphology of retina	0.0021			ALDH1A1,CCND1,ERC2,MARCKS,MARCKSL1,VLDLR	6
Organ Development	abnormal morphology of retina	0.0021			ALDH1A1,CCND1,ERC2,MARCKS,MARCKSL1,VLDLR	6
Visual System Development and Function	abnormal morphology of retina	0.0021			ALDH1A1,CCND1,ERC2,MARCKS,MARCKSL1,VLDLR	6
Endocrine System Disorders	experimentally-induced diabetes	0.00211			CCND2,GPNMB,HMGCS2,MYC,PDE1B,RSAD2,TIMP1	7
Gastrointestinal Disease	experimentally-induced diabetes	0.00211			CCND2,GPNMB,HMGCS2,MYC,PDE1B,RSAD2,TIMP1	7
Metabolic Disease	experimentally-induced diabetes	0.00211			CCND2,GPNMB,HMGCS2,MYC,PDE1B,RSAD2,TIMP1	7
Cell Cycle	entry into cell cycle progression of fibroblast cell lines	0.00237			CCND1,MYC	2
Connective Tissue Development and Function	entry into cell cycle progression of fibroblast cell lines	0.00237			CCND1,MYC	2
Cell Cycle	formation of chromosomes	0.00237			CCND1,CDK1	2
Cellular Assembly and Organization	formation of chromosomes	0.00237			CCND1,CDK1	2
DNA Replication, Recombination, and Repair	formation of chromosomes	0.00237			CCND1,CDK1	2
Developmental Disorder	posterior polar cataract	0.00237			CHMP4B,CRYAB	2
Ophthalmic Disease	posterior polar cataract	0.00237			CHMP4B,CRYAB	2
Nervous System Development and Function	function of neurons	0.0024			ATP2B2,CADPS2,CNTNAP2,CPLX2,KCNMA1,SCARB2,SLC24A4	7
Cellular Function and Maintenance	function of neurons	0.0024			ATP2B2,CADPS2,CNTNAP2,CPLX2,KCNMA1,SCARB2,SLC24A4	7
Immunological Disease	histiocytosis	0.0025			SLC29A3,TUBA1A,TUBA4A	3
Organismal Injury and Abnormalities	histiocytosis	0.0025			SLC29A3,TUBA1A,TUBA4A	3
Cellular Development	immortalization of fibroblast cell lines	0.0025			BCL6,CCND1,MYC	3
Cancer	lymphosarcoma	0.0025			MYC,TUBA1A,TUBA4A	3
Hematological Disease	lymphosarcoma	0.0025			MYC,TUBA1A,TUBA4A	3
Cellular Development	maturation of leukemia cell lines	0.0025			CCND1,CCND2,CDK1	3
Hematopoiesis	maturation of leukemia cell lines	0.0025			CCND1,CCND2,CDK1	3
Cell Morphology	morphology of breast cell lines	0.0025			MGAT3,MYC,WNT5A	3
Reproductive System Development and Function	morphology of breast cell lines	0.0025			MGAT3,MYC,WNT5A	3
Cancer	esophageal cancer	0.00253			ALDH2,CCND1,EIF3A,MYC,PPP1R1B,TIMP1,TUBA1A,TUBA4A	8
Gastrointestinal Disease	esophageal cancer	0.00253			ALDH2,CCND1,EIF3A,MYC,PPP1R1B,TIMP1,TUBA1A,TUBA4A	8
Protein Synthesis	homo-oligomerization of protein	0.00306			ANGPTL4,CRYAB,DPYSL3,IDE,KCNMA1,LGI1,LZTS3	7
Hereditary Disorder	familial Mediterranean fever	0.00308			CASP1,TUBA1A,TUBA4A	3
Inflammatory Disease	familial Mediterranean fever	0.00308			CASP1,TUBA1A,TUBA4A	3
Nervous System Development and Function	function of hair cells	0.00308			ATP2B2,KCNMA1,SCARB2	3
Cellular Function and Maintenance	function of hair cells	0.00308			ATP2B2,KCNMA1,SCARB2	3
Cellular Development	maturation of megakaryocytes	0.00308			CCND1,CCND2,CDK1	3
Hematopoiesis	maturation of megakaryocytes	0.00308			CCND1,CCND2,CDK1	3
Hematological System Development and Function	maturation of megakaryocytes	0.00308			CCND1,CCND2,CDK1	3
Cancer	gastric cancer	0.00322			CASP1,CCND1,EIF3A,MYC,POR,TIMP1,TOP1MT,TTC3,TUBA1A,TUBA4A,WNT5A	11
Gastrointestinal Disease	gastric cancer	0.00322			CASP1,CCND1,EIF3A,MYC,POR,TIMP1,TOP1MT,TTC3,TUBA1A,TUBA4A,WNT5A	11
Small Molecule Biochemistry	concentration of triacylglycerol	0.00352		0.692	ACOT11,ANGPTL4,APOC3,CASP1,DLK1,MGAT3,MLXIPL,MYC,PIK3R1,PITPNA,PNPLA2,POR,SORBS1,VLDLR	14
Lipid Metabolism	concentration of triacylglycerol	0.00352		0.692	ACOT11,ANGPTL4,APOC3,CASP1,DLK1,MGAT3,MLXIPL,MYC,PIK3R1,PITPNA,PNPLA2,POR,SORBS1,VLDLR	14
Molecular Transport	concentration of triacylglycerol	0.00352		0.692	ACOT11,ANGPTL4,APOC3,CASP1,DLK1,MGAT3,MLXIPL,MYC,PIK3R1,PITPNA,PNPLA2,POR,SORBS1,VLDLR	14
Small Molecule Biochemistry	concentration of acylglycerol	0.00363		0.949	ACOT11,ANGPTL4,APOC3,CASP1,DLK1,MGAT3,MLXIPL,MYC,PIK3R1,PITPNA,PNPLA2,POR,SORBS1,VLDLR,XBP1	15
Lipid Metabolism	concentration of acylglycerol	0.00363		0.949	ACOT11,ANGPTL4,APOC3,CASP1,DLK1,MGAT3,MLXIPL,MYC,PIK3R1,PITPNA,PNPLA2,POR,SORBS1,VLDLR,XBP1	15
Molecular Transport	concentration of acylglycerol	0.00363		0.949	ACOT11,ANGPTL4,APOC3,CASP1,DLK1,MGAT3,MLXIPL,MYC,PIK3R1,PITPNA,PNPLA2,POR,SORBS1,VLDLR,XBP1	15
Neurological Disease	Multiple Sclerosis	0.00369			CASP1,CRYAB,FDPS,GRIN2C,KCNMA1,RSAD2,SLC24A3,TAP2,XBP1	9
Skeletal and Muscular Disorders	Multiple Sclerosis	0.00369			CASP1,CRYAB,FDPS,GRIN2C,KCNMA1,RSAD2,SLC24A3,TAP2,XBP1	9
Inflammatory Disease	Multiple Sclerosis	0.00369			CASP1,CRYAB,FDPS,GRIN2C,KCNMA1,RSAD2,SLC24A3,TAP2,XBP1	9
Small Molecule Biochemistry	concentration of retinol	0.00374			APOC3,POR,RDH12	3
Lipid Metabolism	concentration of retinol	0.00374			APOC3,POR,RDH12	3
Molecular Transport	concentration of retinol	0.00374			APOC3,POR,RDH12	3
Vitamin and Mineral Metabolism	concentration of retinol	0.00374			APOC3,POR,RDH12	3
Endocrine System Development and Function	glucose tolerance	0.00374		-1.154	ACOT11,ATF4,BCAT2,CADPS2,CCDC80,DLK1,HDC,IGFBP4,PIK3R1,PNPLA2,SDC3,SORBS1	12
Cardiovascular Disease	Hypertriglyceridemia	0.00385			ANGPTL4,APOC3,DLK1,GPD1,VLDLR	5
Hematological Disease	Hypertriglyceridemia	0.00385			ANGPTL4,APOC3,DLK1,GPD1,VLDLR	5
Metabolic Disease	Hypertriglyceridemia	0.00385			ANGPTL4,APOC3,DLK1,GPD1,VLDLR	5
Neurological Disease	congenital pontocerebellar hypoplasia	0.00389			CASK,TSEN54	2
Developmental Disorder	congenital pontocerebellar hypoplasia	0.00389			CASK,TSEN54	2
Organismal Injury and Abnormalities	congenital pontocerebellar hypoplasia	0.00389			CASK,TSEN54	2
Cell Death and Survival	killing of gonadal cell lines	0.00389			ANTXR1,POR	2
Cancer	mediastinal large B-cell lymphoma	0.00389			BCL6,MYC	2
Hematological Disease	mediastinal large B-cell lymphoma	0.00389			BCL6,MYC	2
Small Molecule Biochemistry	transport of ATP	0.00389			SLC25A17,SLC25A42	2
Energy Production	transport of ATP	0.00389			SLC25A17,SLC25A42	2
Molecular Transport	transport of ATP	0.00389			SLC25A17,SLC25A42	2
Nucleic Acid Metabolism	transport of ATP	0.00389			SLC25A17,SLC25A42	2
Tissue Morphology	quantity of connective tissue	0.00453		-1.980	ACOT11,ANGPTL4,APOC3,CCDC80,CUX1,HDC,LGI1,MLXIPL,MT1H,MYC,PNPLA2,SDC3,WNT5A	13
Connective Tissue Development and Function	quantity of connective tissue	0.00453		-1.980	ACOT11,ANGPTL4,APOC3,CCDC80,CUX1,HDC,LGI1,MLXIPL,MT1H,MYC,PNPLA2,SDC3,WNT5A	13
Nervous System Development and Function	morphology of cerebellum	0.0046			ATP2B2,CADPS2,CCND1,CCND2,IDUA,PITPNA,PVALB,VLDLR	8
Organ Morphology	morphology of cerebellum	0.0046			ATP2B2,CADPS2,CCND1,CCND2,IDUA,PITPNA,PVALB,VLDLR	8
Cell Morphology	abnormal morphology of mitochondria	0.00466			MFN1,PNPLA2,PVALB,TOP1MT	4
Cellular Assembly and Organization	abnormal morphology of mitochondria	0.00466			MFN1,PNPLA2,PVALB,TOP1MT	4
Cancer	metastatic breast cancer	0.00466			FDPS,POR,TUBA1A,TUBA4A	4
Small Molecule Biochemistry	quantity of insulin in blood	0.00467		0.149	ATF4,BCAT2,CCDC80,HDC,IGFBP4,MLXIPL,PIK3R1,PITPNA,PNPLA2,SDC3	10
Molecular Transport	quantity of insulin in blood	0.00467		0.149	ATF4,BCAT2,CCDC80,HDC,IGFBP4,MLXIPL,PIK3R1,PITPNA,PNPLA2,SDC3	10
Protein Synthesis	quantity of insulin in blood	0.00467		0.149	ATF4,BCAT2,CCDC80,HDC,IGFBP4,MLXIPL,PIK3R1,PITPNA,PNPLA2,SDC3	10
Endocrine System Development and Function	quantity of insulin in blood	0.00467		0.149	ATF4,BCAT2,CCDC80,HDC,IGFBP4,MLXIPL,PIK3R1,PITPNA,PNPLA2,SDC3	10
Nervous System Development and Function	abnormal morphology of cerebellum	0.00486			ATP2B2,CADPS2,CCND1,CCND2,PITPNA,VLDLR	6
Organ Morphology	abnormal morphology of cerebellum	0.00486			ATP2B2,CADPS2,CCND1,CCND2,PITPNA,VLDLR	6
Small Molecule Biochemistry	accumulation of lipid	0.00495	Decreased	-2.293	Acat2/Acat3,APOC3,FABP7,IDUA,IFNGR1,MARCKS,MGAT3,Mup1 (includes others),PITPNA,PNPLA2,RETSAT,TIMP1,VLDLR	13
Lipid Metabolism	accumulation of lipid	0.00495	Decreased	-2.293	Acat2/Acat3,APOC3,FABP7,IDUA,IFNGR1,MARCKS,MGAT3,Mup1 (includes others),PITPNA,PNPLA2,RETSAT,TIMP1,VLDLR	13
Molecular Transport	accumulation of lipid	0.00495	Decreased	-2.293	Acat2/Acat3,APOC3,FABP7,IDUA,IFNGR1,MARCKS,MGAT3,Mup1 (includes others),PITPNA,PNPLA2,RETSAT,TIMP1,VLDLR	13
Hematological Disease	blood protein disorder	0.00525			ATP2B2,CASP7,CCND1,CDK1,CRYAB,FDPS,GRIP1,HDAC4,LRRC8A,MYC,SIRPA,TRAF3,XBP1	13
Small Molecule Biochemistry	modification of retinaldehyde	0.00529			ALDH1A1,Aldh1a7,RDH12	3
Lipid Metabolism	modification of retinaldehyde	0.00529			ALDH1A1,Aldh1a7,RDH12	3
Vitamin and Mineral Metabolism	modification of retinaldehyde	0.00529			ALDH1A1,Aldh1a7,RDH12	3
Cancer	recurrent cancer	0.00529			FNTA,TUBA1A,TUBA4A	3
Organismal Functions	energy expenditure	0.00561		0.000	ACOT11,APOC3,BCAT2,CASP1,HDC,Mup1 (includes others),SDC3	7
Cell Cycle	entry into S phase of epithelial cell lines	0.00576			CCND1,MYC	2
Hair and Skin Development and Function	entry into S phase of epithelial cell lines	0.00576			CCND1,MYC	2
Organ Morphology	lack of otoliths	0.00576			ATP2B2,SCARB2	2
Auditory and Vestibular System Development and Function	lack of otoliths	0.00576			ATP2B2,SCARB2	2
Hematological Disease	megaloblastic anemia	0.00576			CCND1,CCND2	2
Organ Development	proliferation of epidermis	0.00576			CCND2,MYC	2
Hair and Skin Development and Function	proliferation of epidermis	0.00576			CCND2,MYC	2
Cell Morphology	size of hematopoietic progenitor cells	0.00576			CCND1,DLK1	2
Hematopoiesis	size of hematopoietic progenitor cells	0.00576			CCND1,DLK1	2
Nervous System Development and Function	morphology of brain	0.00616			Asic2,ATP2B2,CADPS2,CCND1,CCND2,CNTN6,CNTNAP2,CPLX2,HDC,IDUA,LGI1,LIMK1,MARCKS,MARCKSL1,PITPNA,PVALB,SHISA2,TUBA1A,VLDLR	19
Organ Morphology	morphology of brain	0.00616			Asic2,ATP2B2,CADPS2,CCND1,CCND2,CNTN6,CNTNAP2,CPLX2,HDC,IDUA,LGI1,LIMK1,MARCKS,MARCKSL1,PITPNA,PVALB,SHISA2,TUBA1A,VLDLR	19
Auditory Disease	abnormal function of inner ear	0.00619			KCNMA1,SCARB2,TECTB	3
Nervous System Development and Function	abnormal morphology of Purkinje's layer of cerebellum	0.00619			CCND1,CCND2,VLDLR	3
Organ Morphology	abnormal morphology of Purkinje's layer of cerebellum	0.00619			CCND1,CCND2,VLDLR	3
Cell Cycle	interphase of melanoma cell lines	0.00619			CCND1,CDK1,MYC	3
Hereditary Disorder	autosomal recessive polycystic kidney disease	0.00633			Ccnb1/Gm5593,CCND1,CCND2,MYC	4
Cancer	autosomal recessive polycystic kidney disease	0.00633			Ccnb1/Gm5593,CCND1,CCND2,MYC	4
Developmental Disorder	autosomal recessive polycystic kidney disease	0.00633			Ccnb1/Gm5593,CCND1,CCND2,MYC	4
Renal and Urological Disease	autosomal recessive polycystic kidney disease	0.00633			Ccnb1/Gm5593,CCND1,CCND2,MYC	4
Cancer	hyperplasia of leukocytes	0.00662		0.061	BCL6,DOK3,IFNGR1,PIK3R1,TRAF3	5
Immunological Disease	hyperplasia of leukocytes	0.00662		0.061	BCL6,DOK3,IFNGR1,PIK3R1,TRAF3	5
Hematological Disease	hyperplasia of leukocytes	0.00662		0.061	BCL6,DOK3,IFNGR1,PIK3R1,TRAF3	5
Carbohydrate Metabolism	glycolysis	0.00696		0.426	ALDH2,CCND1,HDAC4,MLXIPL,MYC,PIK3R1	6
Tissue Morphology	mass of epididymal fat	0.00697		0.000	BCAT2,HDC,MLXIPL,VLDLR	4
Connective Tissue Development and Function	mass of epididymal fat	0.00697		0.000	BCAT2,HDC,MLXIPL,VLDLR	4
Cardiovascular Disease	stenosis of aortic valve	0.00697			LIMK1,MLXIPL,SCARB2,TIMP1	4
Organismal Injury and Abnormalities	stenosis of aortic valve	0.00697			LIMK1,MLXIPL,SCARB2,TIMP1	4
Neurological Disease	hypoplasia of cerebellum	0.00717			CASK,TSEN54,VLDLR	3
Developmental Disorder	hypoplasia of cerebellum	0.00717			CASK,TSEN54,VLDLR	3
Organismal Injury and Abnormalities	hypoplasia of cerebellum	0.00717			CASK,TSEN54,VLDLR	3
Small Molecule Biochemistry	concentration of D-glucose	0.00736		0.529	ACOT11,ALDH1A1,APOC3,ATF4,BCAT2,CCDC80,IGFBP4,MLXIPL,MT1H,MYC,PIK3R1,PNPLA2,SCARB2,TCF7L2	14
Molecular Transport	concentration of D-glucose	0.00736		0.529	ACOT11,ALDH1A1,APOC3,ATF4,BCAT2,CCDC80,IGFBP4,MLXIPL,MT1H,MYC,PIK3R1,PNPLA2,SCARB2,TCF7L2	14
Carbohydrate Metabolism	concentration of D-glucose	0.00736		0.529	ACOT11,ALDH1A1,APOC3,ATF4,BCAT2,CCDC80,IGFBP4,MLXIPL,MT1H,MYC,PIK3R1,PNPLA2,SCARB2,TCF7L2	14
Cancer	thyroid cancer	0.00747			AMY1A (includes others),CBX7,CCND1,CCND2,MYC,POR,TIMP1,WNT5A	8
Endocrine System Disorders	thyroid cancer	0.00747			AMY1A (includes others),CBX7,CCND1,CCND2,MYC,POR,TIMP1,WNT5A	8
Cellular Development	arrest in growth of prostate cancer cell lines	0.00796			CBX7,MYC	2
Cellular Growth and Proliferation	arrest in growth of prostate cancer cell lines	0.00796			CBX7,MYC	2
Neurological Disease	clonic seizure	0.00796			LGI1,MT1H	2
Neurological Disease	environmentally induced seizure	0.00796			CNTNAP2,LGI1	2
Embryonic Development	morphogenesis of hindgut	0.00796			TCF7L2,WNT5A	2
Organismal Development	morphogenesis of hindgut	0.00796			TCF7L2,WNT5A	2
Tissue Development	morphogenesis of hindgut	0.00796			TCF7L2,WNT5A	2
Cell Cycle	ploidy of epithelial cells	0.00796			CRYAB,MYC	2
Cellular Development	proliferation of bronchial epithelial cells	0.00796			CCND1,CCND2	2
Cellular Growth and Proliferation	proliferation of bronchial epithelial cells	0.00796			CCND1,CCND2	2
Respiratory System Development and Function	proliferation of bronchial epithelial cells	0.00796			CCND1,CCND2	2
Neurological Disease	type 1 lissencephaly	0.00796			TUBA1A,VLDLR	2
Hereditary Disorder	type 1 lissencephaly	0.00796			TUBA1A,VLDLR	2
Developmental Disorder	type 1 lissencephaly	0.00796			TUBA1A,VLDLR	2
Organismal Injury and Abnormalities	type 1 lissencephaly	0.00796			TUBA1A,VLDLR	2
Renal and Urological System Development and Function	urination	0.00796			KCNMA1,PCCA	2
Organ Morphology	abnormal morphology of enlarged kidney	0.00824			BCAT2,FAH,MT1H	3
Renal and Urological System Development and Function	abnormal morphology of enlarged kidney	0.00824			BCAT2,FAH,MT1H	3
Cellular Growth and Proliferation	colony formation of leukemia cell lines	0.00824			ALDH1A1,BCL6,MYC	3
Cell Cycle	mitosis of fibroblast cell lines	0.00824			CENPA,CUX1,MYC	3
Connective Tissue Development and Function	mitosis of fibroblast cell lines	0.00824			CENPA,CUX1,MYC	3
Endocrine System Development and Function	insulin sensitivity	0.00827		-1.091	ATF4,BCAT2,CADPS2,PIK3R1,PNPLA2,SORBS1,XBP1	7
Tissue Development	adhesion of cell-associated matrix	0.00872			BCL6,CASK,PIK3R1,SIRPA,SORBS1	5
Cell-To-Cell Signaling and Interaction	adhesion of cell-associated matrix	0.00872			BCL6,CASK,PIK3R1,SIRPA,SORBS1	5
Cellular Assembly and Organization	adhesion of cell-associated matrix	0.00872			BCL6,CASK,PIK3R1,SIRPA,SORBS1	5
Tissue Morphology	quantity of adipose tissue	0.00876		-1.795	ACOT11,ANGPTL4,APOC3,CCDC80,CUX1,HDC,LGI1,MLXIPL,MT1H,MYC,PNPLA2,SDC3	12
Connective Tissue Development and Function	quantity of adipose tissue	0.00876		-1.795	ACOT11,ANGPTL4,APOC3,CCDC80,CUX1,HDC,LGI1,MLXIPL,MT1H,MYC,PNPLA2,SDC3	12
Cellular Development	proliferation of hepatocytes	0.00915		-0.967	CCND1,FAH,IFNGR1,MGAT3,MT1H,MYC,TIMP1,XBP1	8
Cellular Growth and Proliferation	proliferation of hepatocytes	0.00915		-0.967	CCND1,FAH,IFNGR1,MGAT3,MT1H,MYC,TIMP1,XBP1	8
Hepatic System Development and Function	proliferation of hepatocytes	0.00915		-0.967	CCND1,FAH,IFNGR1,MGAT3,MT1H,MYC,TIMP1,XBP1	8
Nervous System Development and Function	coordination	0.00934		-1.444	CADPS2,CCND1,CCND2,CNTN6,CPLX2,GRIN2C,IDUA,IGDCC3,KCNMA1,SEZ6L	10
Cell Cycle	cell cycle progression of bone cancer cell lines	0.0094			BCL6,CCND1,MYC	3
Skeletal and Muscular Disorders	periodontal disease	0.0094			CCND1,CCND2,FDPS	3
Gastrointestinal Disease	periodontal disease	0.0094			CCND1,CCND2,FDPS	3
Connective Tissue Disorders	periodontal disease	0.0094			CCND1,CCND2,FDPS	3
Behavior	behavior	0.00985		-0.527	ACOT11,ATP2B2,BCAT2,CADPS2,CASP1,CCND1,CNTNAP2,CPLX2,CTNND2,CUX1,DLG3,ERC2,FABP7,GRIN2C,GSTM5,HDAC4,HDC,IDUA,IFNGR1,KCNMA1,LIMK1,MARCKS,MYC,NREP,PDE1B,PDYN,PPP1R1B,SIRPA,TIMP1,TK1,TRMT1L,VLDLR	32
Cell Death and Survival	cell death of sympathetic neuron	0.00992		1.000	CASP1,PIK3R1,SIRPA,SORT1	4
Cellular Development	proliferation of liver cells	0.0105		-0.752	CCND1,FAH,IFNGR1,MGAT3,MT1H,MYC,PIK3R1,TIMP1,XBP1	9
Cellular Growth and Proliferation	proliferation of liver cells	0.0105		-0.752	CCND1,FAH,IFNGR1,MGAT3,MT1H,MYC,PIK3R1,TIMP1,XBP1	9
Hepatic System Development and Function	proliferation of liver cells	0.0105		-0.752	CCND1,FAH,IFNGR1,MGAT3,MT1H,MYC,PIK3R1,TIMP1,XBP1	9
Inflammatory Response	IgG response	0.0105			CASP1,TRAF3	2
Cancer	anaplastic thyroid carcinoma	0.0105			AMY1A (includes others),CBX7	2
Endocrine System Disorders	anaplastic thyroid carcinoma	0.0105			AMY1A (includes others),CBX7	2
Small Molecule Biochemistry	catabolism of triacylglycerol	0.0105			APOC3,PNPLA2	2
Lipid Metabolism	catabolism of triacylglycerol	0.0105			APOC3,PNPLA2	2
Cell Morphology	cell spreading of brain cancer cell lines	0.0105			MARCKS,SIRPA	2
Cellular Growth and Proliferation	cloning of cells	0.0105			CCND1,MYC	2
Developmental Disorder	hypoplasia of retina	0.0105			CCND1,CCND2	2
Ophthalmic Disease	hypoplasia of retina	0.0105			CCND1,CCND2	2
Cancer	immortalization of epithelial cells	0.0105			CCND1,CRYAB	2
Cellular Development	immortalization of epithelial cells	0.0105			CCND1,CRYAB	2
Infectious Disease	infection by chlamydia	0.0105			IFNGR1,PIK3R1	2
Small Molecule Biochemistry	oxidation of retinaldehyde	0.0105			ALDH1A1,Aldh1a7	2
Energy Production	oxidation of retinaldehyde	0.0105			ALDH1A1,Aldh1a7	2
Lipid Metabolism	oxidation of retinaldehyde	0.0105			ALDH1A1,Aldh1a7	2
Vitamin and Mineral Metabolism	oxidation of retinaldehyde	0.0105			ALDH1A1,Aldh1a7	2
Cell Morphology	size of hepatocytes	0.0105			CCND1,MYC	2
Hepatic System Development and Function	size of hepatocytes	0.0105			CCND1,MYC	2
Cancer	hyperplasia of hematopoietic progenitor cells	0.0107			IFNGR1,PIK3R1,TRAF3	3
Hematological Disease	hyperplasia of hematopoietic progenitor cells	0.0107			IFNGR1,PIK3R1,TRAF3	3
Inflammatory Response	antibody response	0.0107		-1.172	BCL6,CASP1,DOK3,MT1H,MYC,PIK3R1,ST6GAL1,TRAF3	8
Cell Morphology	abnormal morphology of Purkinje cells	0.0108			CCND2,IDUA,PITPNA,PVALB	4
Nervous System Development and Function	abnormal morphology of Purkinje cells	0.0108			CCND2,IDUA,PITPNA,PVALB	4
Organ Morphology	abnormal morphology of Purkinje cells	0.0108			CCND2,IDUA,PITPNA,PVALB	4
Cell Morphology	density of dendritic spines	0.0108		1.004	CTNND2,FAM107A,FNBP1,MFN1	4
Nervous System Development and Function	density of dendritic spines	0.0108		1.004	CTNND2,FAM107A,FNBP1,MFN1	4
Cellular Development	density of dendritic spines	0.0108		1.004	CTNND2,FAM107A,FNBP1,MFN1	4
Embryonic Development	density of dendritic spines	0.0108		1.004	CTNND2,FAM107A,FNBP1,MFN1	4
Tissue Development	density of dendritic spines	0.0108		1.004	CTNND2,FAM107A,FNBP1,MFN1	4
Cellular Function and Maintenance	density of dendritic spines	0.0108		1.004	CTNND2,FAM107A,FNBP1,MFN1	4
Cellular Assembly and Organization	density of dendritic spines	0.0108		1.004	CTNND2,FAM107A,FNBP1,MFN1	4
Developmental Disorder	malformation	0.0109		1.000	CASK,CASP7,CNTNAP2,HDAC4,MARCKS,MARCKSL1,Palld,POR,TCF7L2,TSEN54,TUBA1A,VLDLR	12
Behavior	cognition	0.011			CADPS2,CASP1,CNTNAP2,CPLX2,CTNND2,DLG3,FAM107A,HDAC4,HDC,IDUA,LIMK1,MARCKS,NREP,PDE1B,PPP1R1B,VLDLR	16
Developmental Disorder	hypoplasia of spleen	0.0112		0.447	BCL6,IFNGR1,MYC,TK1,TRAF3	5
Immunological Disease	hypoplasia of spleen	0.0112		0.447	BCL6,IFNGR1,MYC,TK1,TRAF3	5
Cancer	plasma cell dyscrasia	0.0114			ATP2B2,CASP7,CCND1,CDK1,CRYAB,FDPS,GRIP1,HDAC4,MYC,TRAF3,XBP1	11
Immunological Disease	plasma cell dyscrasia	0.0114			ATP2B2,CASP7,CCND1,CDK1,CRYAB,FDPS,GRIP1,HDAC4,MYC,TRAF3,XBP1	11
Hematological Disease	plasma cell dyscrasia	0.0114			ATP2B2,CASP7,CCND1,CDK1,CRYAB,FDPS,GRIP1,HDAC4,MYC,TRAF3,XBP1	11
Small Molecule Biochemistry	concentration of hormone	0.0115		-0.603	ATF4,BCAT2,CADPS2,CCDC80,CDH13,CUX1,HDC,IGFBP4,IGSF1,MLXIPL,PIK3R1,PITPNA,PNPLA2,POR,SDC3,TIMP1	16
Molecular Transport	concentration of hormone	0.0115		-0.603	ATF4,BCAT2,CADPS2,CCDC80,CDH13,CUX1,HDC,IGFBP4,IGSF1,MLXIPL,PIK3R1,PITPNA,PNPLA2,POR,SDC3,TIMP1	16
Endocrine System Development and Function	concentration of hormone	0.0115		-0.603	ATF4,BCAT2,CADPS2,CCDC80,CDH13,CUX1,HDC,IGFBP4,IGSF1,MLXIPL,PIK3R1,PITPNA,PNPLA2,POR,SDC3,TIMP1	16
Neurological Disease	autism	0.0117			CADPS2,CNTNAP2,GRIN2C,TCF7L2	4
Psychological Disorders	autism	0.0117			CADPS2,CNTNAP2,GRIN2C,TCF7L2	4
Infectious Disease	release of virus	0.0117		-1.086	CHMP1B,CHMP4B,FDPS,RSAD2	4
Tissue Morphology	abnormal morphology of brown adipose tissue	0.012			ACOT11,PIK3R1,PNPLA2	3
Small Molecule Biochemistry	concentration of lipid	0.0126		0.619	Acat2/Acat3,ACOT11,ALDH1A1,ANGPTL4,APOC3,BCAT2,CASP1,CCDC80,CUX1,DLK1,IFNGR1,KCNMA1,MGAT3,MLXIPL,MYC,PIK3R1,PITPNA,PNPLA2,POR,PRODH,PVALB,RDH12,SORBS1,TCF7L2,TIMP1,TRAF3,VLDLR,XBP1	28
Lipid Metabolism	concentration of lipid	0.0126		0.619	Acat2/Acat3,ACOT11,ALDH1A1,ANGPTL4,APOC3,BCAT2,CASP1,CCDC80,CUX1,DLK1,IFNGR1,KCNMA1,MGAT3,MLXIPL,MYC,PIK3R1,PITPNA,PNPLA2,POR,PRODH,PVALB,RDH12,SORBS1,TCF7L2,TIMP1,TRAF3,VLDLR,XBP1	28
Molecular Transport	concentration of lipid	0.0126		0.619	Acat2/Acat3,ACOT11,ALDH1A1,ANGPTL4,APOC3,BCAT2,CASP1,CCDC80,CUX1,DLK1,IFNGR1,KCNMA1,MGAT3,MLXIPL,MYC,PIK3R1,PITPNA,PNPLA2,POR,PRODH,PVALB,RDH12,SORBS1,TCF7L2,TIMP1,TRAF3,VLDLR,XBP1	28
Tissue Morphology	abnormal morphology of adipose tissue	0.013			ACOT11,DLK1,IGFBP4,PIK3R1,PITPNA,PNPLA2	6
Hematological Disease	acidemia	0.0133			PCCA,PRODH	2
Metabolic Disease	acidemia	0.0133			PCCA,PRODH	2
Cell Cycle	arrest in interphase of ovarian cancer cell lines	0.0133			CCND1,CDK1	2
Immunological Disease	collagen disease	0.0133			COL4A5,COL7A1	2
Connective Tissue Disorders	collagen disease	0.0133			COL4A5,COL7A1	2
Hereditary Disorder	lipidosis	0.0133			APOC3,PNPLA2	2
Developmental Disorder	lipidosis	0.0133			APOC3,PNPLA2	2
Metabolic Disease	lipidosis	0.0133			APOC3,PNPLA2	2
Neurological Disease	noise-induced hearing loss	0.0133			ATP2B2,KCNMA1	2
Auditory Disease	noise-induced hearing loss	0.0133			ATP2B2,KCNMA1	2
Renal and Urological Disease	uremia	0.0133			MYC,SLC14A2	2
Hematological Disease	uremia	0.0133			MYC,SLC14A2	2
Cell Morphology	morphology of neurons	0.0134			ATP2B2,CADPS2,CCND2,CNTN6,CNTNAP2,ERC2,IDUA,LGI1,SORT1,TUBA1A,VLDLR,WNT5A	12
Nervous System Development and Function	morphology of neurons	0.0134			ATP2B2,CADPS2,CCND2,CNTN6,CNTNAP2,ERC2,IDUA,LGI1,SORT1,TUBA1A,VLDLR,WNT5A	12
Tissue Morphology	morphology of neurons	0.0134			ATP2B2,CADPS2,CCND2,CNTN6,CNTNAP2,ERC2,IDUA,LGI1,SORT1,TUBA1A,VLDLR,WNT5A	12
Small Molecule Biochemistry	accumulation of triacylglycerol	0.0134		-1.117	APOC3,MGAT3,Mup1 (includes others),PITPNA,PNPLA2	5
Lipid Metabolism	accumulation of triacylglycerol	0.0134		-1.117	APOC3,MGAT3,Mup1 (includes others),PITPNA,PNPLA2	5
Molecular Transport	accumulation of triacylglycerol	0.0134		-1.117	APOC3,MGAT3,Mup1 (includes others),PITPNA,PNPLA2	5
Small Molecule Biochemistry	metabolism of D-glucose	0.0134			AKR1A1,CRYAB,DLK1,MYC,PIK3R1	5
Carbohydrate Metabolism	metabolism of D-glucose	0.0134			AKR1A1,CRYAB,DLK1,MYC,PIK3R1	5
Tissue Development	function of adipose tissue	0.0134			ACOT11,ANGPTL4,SORBS1	3
Connective Tissue Development and Function	function of adipose tissue	0.0134			ACOT11,ANGPTL4,SORBS1	3
Tissue Morphology	quantity of brown adipose tissue	0.0136		-1.131	ACOT11,HDC,MLXIPL,PNPLA2	4
Connective Tissue Development and Function	quantity of brown adipose tissue	0.0136		-1.131	ACOT11,HDC,MLXIPL,PNPLA2	4
Cell Cycle	cell cycle progression of fibroblast cell lines	0.0142		-0.927	CCND1,CCND2,CRYAB,MYC,PITPNA	5
Connective Tissue Development and Function	cell cycle progression of fibroblast cell lines	0.0142		-0.927	CCND1,CCND2,CRYAB,MYC,PITPNA	5
Nervous System Development and Function	miniature excitatory postsynaptic currents	0.0146			CADPS2,CPLX2,GRIN2C,LGI1	4
Cell-To-Cell Signaling and Interaction	miniature excitatory postsynaptic currents	0.0146			CADPS2,CPLX2,GRIN2C,LGI1	4
Behavior	learning	0.0149			CADPS2,CASP1,CNTNAP2,CPLX2,CTNND2,DLG3,HDAC4,HDC,IDUA,LIMK1,MARCKS,NREP,PDE1B,PPP1R1B,VLDLR	15
Cancer	transformation of kidney cell lines	0.015			CCND1,MYC,TRAF3	3
Cell Morphology	abnormal morphology of neurons	0.0153			ATP2B2,CADPS2,CCND2,CNTN6,CNTNAP2,ERC2,IDUA,LGI1,SORT1,VLDLR,WNT5A	11
Nervous System Development and Function	abnormal morphology of neurons	0.0153			ATP2B2,CADPS2,CCND2,CNTN6,CNTNAP2,ERC2,IDUA,LGI1,SORT1,VLDLR,WNT5A	11
Tissue Morphology	abnormal morphology of neurons	0.0153			ATP2B2,CADPS2,CCND2,CNTN6,CNTNAP2,ERC2,IDUA,LGI1,SORT1,VLDLR,WNT5A	11
Neurological Disease	malformation of brain	0.0153		1.000	CASK,CASP7,CNTNAP2,HDAC4,MARCKS,MARCKSL1,Palld,POR,TSEN54,TUBA1A,VLDLR	11
Developmental Disorder	malformation of brain	0.0153		1.000	CASK,CASP7,CNTNAP2,HDAC4,MARCKS,MARCKSL1,Palld,POR,TSEN54,TUBA1A,VLDLR	11
Organismal Injury and Abnormalities	malformation of brain	0.0153		1.000	CASK,CASP7,CNTNAP2,HDAC4,MARCKS,MARCKSL1,Palld,POR,TSEN54,TUBA1A,VLDLR	11
Cancer	endometrial cancer	0.0155			ALDH1A1,CBX7,CDH13,CENPA,HEPH,HIST1H1C,IGFBP4,KCNMA1,PMP22,SLC24A3,TK1,TUBA1A,TUBA4A	13
Reproductive System Disease	endometrial cancer	0.0155			ALDH1A1,CBX7,CDH13,CENPA,HEPH,HIST1H1C,IGFBP4,KCNMA1,PMP22,SLC24A3,TK1,TUBA1A,TUBA4A	13
Small Molecule Biochemistry	absorption of lipid	0.0157			Acat2/Acat3,CASP1,PITPNA,PNPLA2	4
Lipid Metabolism	absorption of lipid	0.0157			Acat2/Acat3,CASP1,PITPNA,PNPLA2	4
Molecular Transport	absorption of lipid	0.0157			Acat2/Acat3,CASP1,PITPNA,PNPLA2	4
Cell Morphology	sprouting	0.0159		0.789	CNTNAP2,CTNND2,DPYSL3,ERC2,FAM107A,FNBP1,LIMK1,MFN1,MYC,PIK3R1,RAC3,ULK2,WNT5A	13
Cell Death and Survival	apoptosis of thymocytes	0.0162		-1.287	CASP1,CASP7,HIST1H1C,MT1H,MYC,TMEM109,WNT5A	7
Organ Morphology	abnormal morphology of ventricular wall	0.0164			BCL6,CCND1,CCND2,IDUA,PNPLA2,XBP1	6
Cardiovascular System Development and Function	abnormal morphology of ventricular wall	0.0164			BCL6,CCND1,CCND2,IDUA,PNPLA2,XBP1	6
Tissue Morphology	abnormal morphology of cortical marginal zone	0.0164			MARCKS,VLDLR	2
Cell Cycle	cell cycle progression of cardiomyocytes	0.0164			CCND1,CCND2	2
Cardiovascular System Development and Function	cell cycle progression of cardiomyocytes	0.0164			CCND1,CCND2	2
Skeletal and Muscular System Development and Function	cell cycle progression of cardiomyocytes	0.0164			CCND1,CCND2	2
Cell Cycle	early G1 phase	0.0164			MYC,PIK3R1	2
Cell Morphology	lack of myeloid progenitor cells	0.0164			ATF4,MYC	2
Tissue Morphology	lack of myeloid progenitor cells	0.0164			ATF4,MYC	2
Hematopoiesis	lack of myeloid progenitor cells	0.0164			ATF4,MYC	2
Hematological System Development and Function	lack of myeloid progenitor cells	0.0164			ATF4,MYC	2
Lymphoid Tissue Structure and Development	lack of myeloid progenitor cells	0.0164			ATF4,MYC	2
Organ Morphology	lack of trabeculae carne	0.0164			POR,XBP1	2
Cardiovascular System Development and Function	lack of trabeculae carne	0.0164			POR,XBP1	2
Cellular Development	proliferation of multiple myeloma cells	0.0164			TCF7L2,XBP1	2
Cellular Growth and Proliferation	proliferation of multiple myeloma cells	0.0164			TCF7L2,XBP1	2
Tumor Morphology	proliferation of multiple myeloma cells	0.0164			TCF7L2,XBP1	2
Infectious Disease	salmonellosis	0.0164			CASP1,IFNGR1	2
Small Molecule Biochemistry	synthesis of 9-cis-retinoic acid	0.0164			ALDH1A1,Aldh1a7	2
Drug Metabolism	synthesis of 9-cis-retinoic acid	0.0164			ALDH1A1,Aldh1a7	2
Lipid Metabolism	synthesis of 9-cis-retinoic acid	0.0164			ALDH1A1,Aldh1a7	2
Vitamin and Mineral Metabolism	synthesis of 9-cis-retinoic acid	0.0164			ALDH1A1,Aldh1a7	2
Small Molecule Biochemistry	metabolism of retinol	0.0166			ALDH1A1,RDH12,RETSAT	3
Lipid Metabolism	metabolism of retinol	0.0166			ALDH1A1,RDH12,RETSAT	3
Vitamin and Mineral Metabolism	metabolism of retinol	0.0166			ALDH1A1,RDH12,RETSAT	3
Cancer	neoplasia of mammary gland	0.0166			CCND1,MYC,TIMP1	3
Reproductive System Disease	neoplasia of mammary gland	0.0166			CCND1,MYC,TIMP1	3
Cellular Development	proliferation of glioma cells	0.0166			BEX2,DLK1,WNT5A	3
Cellular Growth and Proliferation	proliferation of glioma cells	0.0166			BEX2,DLK1,WNT5A	3
Tumor Morphology	proliferation of glioma cells	0.0166			BEX2,DLK1,WNT5A	3
Cell Morphology	elongation of cellular protrusions	0.0167		-1.000	NGFRAP1,OMG,PIK3R1,STMN2,ULK2	5
Cellular Assembly and Organization	elongation of cellular protrusions	0.0167		-1.000	NGFRAP1,OMG,PIK3R1,STMN2,ULK2	5
Neurological Disease	tauopathy	0.0171			ALDH2,APOC3,CADPS2,CASP1,CASP7,CDK1,FAM3C,FDPS,GRIN2C,IDE,MFN1,NAT8,PDK1,PIK3R1,TIMP1,TUBA1A,TUBA4A,VLDLR	18
Psychological Disorders	tauopathy	0.0171			ALDH2,APOC3,CADPS2,CASP1,CASP7,CDK1,FAM3C,FDPS,GRIN2C,IDE,MFN1,NAT8,PDK1,PIK3R1,TIMP1,TUBA1A,TUBA4A,VLDLR	18
Organismal Development	size of body	0.0174		-0.504	ANGPTL4,APLP1,ATF4,ATP2B2,BCAT2,BCL6,CADPS2,CBX7,CCND1,CNTNAP2,CUX1,DLK1,HDAC4,HIST1H1C,IGFBP4,KCNMA1,LGI1,MARCKS,MYC,PIK3R1,PITPNA,POR,SIRPA,SLC14A2,SLC24A4,SUN2,TRAF3,UBE2B,VLDLR,WNT5A	30
Small Molecule Biochemistry	quantity of steroid	0.0177		-0.367	Acat2/Acat3,ACOT11,ANGPTL4,APOC3,CUX1,DLK1,IFNGR1,KCNMA1,MLXIPL,PITPNA,PNPLA2,POR,PVALB,TCF7L2,TIMP1,TRAF3,VLDLR	17
Lipid Metabolism	quantity of steroid	0.0177		-0.367	Acat2/Acat3,ACOT11,ANGPTL4,APOC3,CUX1,DLK1,IFNGR1,KCNMA1,MLXIPL,PITPNA,PNPLA2,POR,PVALB,TCF7L2,TIMP1,TRAF3,VLDLR	17
Molecular Transport	quantity of steroid	0.0177		-0.367	Acat2/Acat3,ACOT11,ANGPTL4,APOC3,CUX1,DLK1,IFNGR1,KCNMA1,MLXIPL,PITPNA,PNPLA2,POR,PVALB,TCF7L2,TIMP1,TRAF3,VLDLR	17
Organ Morphology	morphology of heart ventricle	0.018			BCL6,CASP7,CCND1,CCND2,IDUA,PNPLA2,POR,TDG,XBP1	9
Cardiovascular System Development and Function	morphology of heart ventricle	0.018			BCL6,CASP7,CCND1,CCND2,IDUA,PNPLA2,POR,TDG,XBP1	9
Cellular Function and Maintenance	function of mitochondria	0.018			ABCB6,CRYAB,MFN1,TOP1MT	4
Cellular Assembly and Organization	function of mitochondria	0.018			ABCB6,CRYAB,MFN1,TOP1MT	4
Hereditary Disorder	Wilm's tumorigenesis	0.0183			POR,TUBA1A,TUBA4A	3
Cancer	Wilm's tumorigenesis	0.0183			POR,TUBA1A,TUBA4A	3
Renal and Urological Disease	Wilm's tumorigenesis	0.0183			POR,TUBA1A,TUBA4A	3
Organ Morphology	abnormal morphology of pancreas	0.0183			ATF4,MT1H,TK1	3
Endocrine System Development and Function	abnormal morphology of pancreas	0.0183			ATF4,MT1H,TK1	3
Digestive System Development and Function	abnormal morphology of pancreas	0.0183			ATF4,MT1H,TK1	3
Cell Morphology	branching of neurons	0.0183			DPYSL3,ERC2,WNT5A	3
Nervous System Development and Function	branching of neurons	0.0183			DPYSL3,ERC2,WNT5A	3
Cellular Development	branching of neurons	0.0183			DPYSL3,ERC2,WNT5A	3
Tissue Development	branching of neurons	0.0183			DPYSL3,ERC2,WNT5A	3
Cellular Function and Maintenance	branching of neurons	0.0183			DPYSL3,ERC2,WNT5A	3
Cellular Assembly and Organization	branching of neurons	0.0183			DPYSL3,ERC2,WNT5A	3
Small Molecule Biochemistry	clearance of lipid	0.0183			ALDH1A1,APOC3,VLDLR	3
Lipid Metabolism	clearance of lipid	0.0183			ALDH1A1,APOC3,VLDLR	3
Molecular Transport	clearance of lipid	0.0183			ALDH1A1,APOC3,VLDLR	3
Cellular Function and Maintenance	function of beta islet cells	0.0183			APOC3,ATF4,CADPS2	3
Endocrine System Development and Function	function of beta islet cells	0.0183			APOC3,ATF4,CADPS2	3
Cell Morphology	morphology of filaments	0.0183			CHMP1B,CRYAB,PIK3R1	3
Cellular Assembly and Organization	morphology of filaments	0.0183			CHMP1B,CRYAB,PIK3R1	3
Cancer	transformation of breast cell lines	0.0183			MYC,PIK3R1,WNT5A	3
Organismal Injury and Abnormalities	Cytosis	0.0183		-0.218	CASP1,CNTNAP2,IDE,IFNGR1,KCNMA1,LGI1,MT1H,MYC,SLC29A3,TUBA1A,TUBA4A	11
Cell Morphology	morphology of mitochondria	0.0186			CRYAB,MFN1,PNPLA2,PVALB,TOP1MT	5
Cellular Assembly and Organization	morphology of mitochondria	0.0186			CRYAB,MFN1,PNPLA2,PVALB,TOP1MT	5
Neurological Disease	progressive motor neuropathy	0.0186			CASP1,CRYAB,FDPS,GRIN2C,KCNMA1,PMP22,PVALB,RSAD2,RTN1,SLC24A3,TAP2,TUBA1A,ULK2,VLDLR,XBP1	15
Small Molecule Biochemistry	oxidation of lipid	0.0191		1.118	ACOT11,ACSL3,ALDH1A1,Aldh1a7,IDE,MLXIPL,PNPLA2,POR,SLC25A17	9
Energy Production	oxidation of lipid	0.0191		1.118	ACOT11,ACSL3,ALDH1A1,Aldh1a7,IDE,MLXIPL,PNPLA2,POR,SLC25A17	9
Lipid Metabolism	oxidation of lipid	0.0191		1.118	ACOT11,ACSL3,ALDH1A1,Aldh1a7,IDE,MLXIPL,PNPLA2,POR,SLC25A17	9
Small Molecule Biochemistry	metabolism of retinoid	0.0193			ALDH1A1,Aldh1a7,RDH12,RETSAT	4
Lipid Metabolism	metabolism of retinoid	0.0193			ALDH1A1,Aldh1a7,RDH12,RETSAT	4
Vitamin and Mineral Metabolism	metabolism of retinoid	0.0193			ALDH1A1,Aldh1a7,RDH12,RETSAT	4
Nutritional Disease	body mass index	0.0195			IDE,MARCKSL1,PNPLA2,SDC3,SORBS1,TCF7L2	6
Cell Morphology	abnormal morphology of enterocytes	0.0198			PITPNA,TCF7L2	2
Organ Morphology	abnormal morphology of enterocytes	0.0198			PITPNA,TCF7L2	2
Digestive System Development and Function	abnormal morphology of enterocytes	0.0198			PITPNA,TCF7L2	2
Tissue Development	adhesion of B-lymphocyte derived cell lines	0.0198			MYC,SIRPA	2
Cell-To-Cell Signaling and Interaction	adhesion of B-lymphocyte derived cell lines	0.0198			MYC,SIRPA	2
Hematological System Development and Function	adhesion of B-lymphocyte derived cell lines	0.0198			MYC,SIRPA	2
Immune Cell Trafficking	adhesion of B-lymphocyte derived cell lines	0.0198			MYC,SIRPA	2
Cancer	advanced breast cancer	0.0198			TUBA1A,TUBA4A	2
Embryonic Development	development of tail	0.0198			ALDH1A1,MARCKSL1	2
Organismal Development	development of tail	0.0198			ALDH1A1,MARCKSL1	2
Cancer	histiocytic lymphoma	0.0198			TUBA1A,TUBA4A	2
Hematological Disease	histiocytic lymphoma	0.0198			TUBA1A,TUBA4A	2
Cell Cycle	interphase of B lymphocytes	0.0198			MYC,PIK3R1	2
Humoral Immune Response	interphase of B lymphocytes	0.0198			MYC,PIK3R1	2
Small Molecule Biochemistry	metabolism of 5-hydroxytryptamine	0.0198			ATP2B2,PDE1B	2
Cell-To-Cell Signaling and Interaction	metabolism of 5-hydroxytryptamine	0.0198			ATP2B2,PDE1B	2
Small Molecule Biochemistry	metabolism of cyclic GMP	0.0198			ATP2B2,PDE1B	2
Nucleic Acid Metabolism	metabolism of cyclic GMP	0.0198			ATP2B2,PDE1B	2
Hematological System Development and Function	sequestration of leukocytes	0.0198			HDC,IFNGR1	2
Cellular Movement	sequestration of leukocytes	0.0198			HDC,IFNGR1	2
Immune Cell Trafficking	sequestration of leukocytes	0.0198			HDC,IFNGR1	2
Small Molecule Biochemistry	synthesis of tretinoin	0.0198			ALDH1A1,Aldh1a7	2
Drug Metabolism	synthesis of tretinoin	0.0198			ALDH1A1,Aldh1a7	2
Lipid Metabolism	synthesis of tretinoin	0.0198			ALDH1A1,Aldh1a7	2
Vitamin and Mineral Metabolism	synthesis of tretinoin	0.0198			ALDH1A1,Aldh1a7	2
Cancer	teratocarcinoma	0.0198			TUBA1A,TUBA4A	2
Reproductive System Disease	teratocarcinoma	0.0198			TUBA1A,TUBA4A	2
Cell Death and Survival	apoptosis of endocrine cell lines	0.0201			ATP2B2,CCND1,TK1	3
Skeletal and Muscular Disorders	gout	0.0201			CASP1,TUBA1A,TUBA4A	3
Hereditary Disorder	gout	0.0201			CASP1,TUBA1A,TUBA4A	3
Developmental Disorder	gout	0.0201			CASP1,TUBA1A,TUBA4A	3
Metabolic Disease	gout	0.0201			CASP1,TUBA1A,TUBA4A	3
Inflammatory Disease	gout	0.0201			CASP1,TUBA1A,TUBA4A	3
Connective Tissue Disorders	gout	0.0201			CASP1,TUBA1A,TUBA4A	3
Cancer	testicular cancer	0.0201			CCND2,TUBA1A,TUBA4A	3
Reproductive System Disease	testicular cancer	0.0201			CCND2,TUBA1A,TUBA4A	3
Endocrine System Disorders	testicular cancer	0.0201			CCND2,TUBA1A,TUBA4A	3
Hereditary Disorder	5-oxoprolinase deficiency	0.0202			OPLAH	1
Developmental Disorder	5-oxoprolinase deficiency	0.0202			OPLAH	1
Metabolic Disease	5-oxoprolinase deficiency	0.0202			OPLAH	1
Skeletal and Muscular Disorders	Antley-Bixler syndrome with genital anomalies and disordered steroidogenesis	0.0202			POR	1
Hereditary Disorder	Antley-Bixler syndrome with genital anomalies and disordered steroidogenesis	0.0202			POR	1
Reproductive System Disease	Antley-Bixler syndrome with genital anomalies and disordered steroidogenesis	0.0202			POR	1
Developmental Disorder	Antley-Bixler syndrome with genital anomalies and disordered steroidogenesis	0.0202			POR	1
Metabolic Disease	Antley-Bixler syndrome with genital anomalies and disordered steroidogenesis	0.0202			POR	1
Connective Tissue Disorders	Antley-Bixler syndrome with genital anomalies and disordered steroidogenesis	0.0202			POR	1
Hereditary Disorder	Brugada syndrome type 9	0.0202			KCNE1L	1
Cardiovascular Disease	Brugada syndrome type 9	0.0202			KCNE1L	1
Neurological Disease	Charcot-Marie-Tooth disease type 1e	0.0202			PMP22	1
Skeletal and Muscular Disorders	Charcot-Marie-Tooth disease type 1e	0.0202			PMP22	1
Hereditary Disorder	Charcot-Marie-Tooth disease type 1e	0.0202			PMP22	1
Organismal Injury and Abnormalities	Charcot-Marie-Tooth disease type 1e	0.0202			PMP22	1
Infectious Disease	Clostridium infection	0.0202			POR	1
Skeletal and Muscular Disorders	Frank-Ter Haar syndrome	0.0202			SH3PXD2B	1
Hereditary Disorder	Frank-Ter Haar syndrome	0.0202			SH3PXD2B	1
Developmental Disorder	Frank-Ter Haar syndrome	0.0202			SH3PXD2B	1
Cardiovascular Disease	Frank-Ter Haar syndrome	0.0202			SH3PXD2B	1
Connective Tissue Disorders	Frank-Ter Haar syndrome	0.0202			SH3PXD2B	1
Cell Cycle	G1 phase of uterine cell lines	0.0202			CCND1	1
Reproductive System Development and Function	G1 phase of uterine cell lines	0.0202			CCND1	1
Hereditary Disorder	HARP syndrome	0.0202			PANK2	1
Dermatological Diseases and Conditions	HARP syndrome	0.0202			PANK2	1
Hereditary Disorder	Hurler's disease	0.0202			IDUA	1
Developmental Disorder	Hurler's disease	0.0202			IDUA	1
Metabolic Disease	Hurler's disease	0.0202			IDUA	1
Hereditary Disorder	Leber congenital amaurosis type 13	0.0202			RDH12	1
Ophthalmic Disease	Leber congenital amaurosis type 13	0.0202			RDH12	1
Hereditary Disorder	McArdle's syndrome	0.0202			PYGM	1
Developmental Disorder	McArdle's syndrome	0.0202			PYGM	1
Metabolic Disease	McArdle's syndrome	0.0202			PYGM	1
Hereditary Disorder	Methylmalonic aciduria cblB type	0.0202			MMAB	1
Developmental Disorder	Methylmalonic aciduria cblB type	0.0202			MMAB	1
Renal and Urological Disease	Methylmalonic aciduria cblB type	0.0202			MMAB	1
Metabolic Disease	Methylmalonic aciduria cblB type	0.0202			MMAB	1
Hereditary Disorder	Neutral lipid storage disease with myopathy	0.0202			PNPLA2	1
Developmental Disorder	Neutral lipid storage disease with myopathy	0.0202			PNPLA2	1
Metabolic Disease	Neutral lipid storage disease with myopathy	0.0202			PNPLA2	1
Endocrine System Development and Function	ablation of islet cells	0.0202			MYC	1
Cell Death and Survival	ablation of islet cells	0.0202			MYC	1
Organ Morphology	abnormal morphology of enlarged hair follicle	0.0202			CUX1	1
Organ Morphology	abnormal morphology of sublingual gland	0.0202			TK1	1
Tissue Development	accumulation of colonocytes	0.0202			MYC	1
Digestive System Development and Function	accumulation of colonocytes	0.0202			MYC	1
Cardiovascular Disease	activation of atherosclerotic lesion	0.0202			TIMP1	1
Small Molecule Biochemistry	activation of fluoxetine	0.0202			PPP1R1B	1
Drug Metabolism	activation of fluoxetine	0.0202			PPP1R1B	1
Cell-To-Cell Signaling and Interaction	activation of photoreceptors	0.0202			ERC2	1
Hereditary Disorder	acute alcohol sensitivity	0.0202			ALDH2	1
Psychological Disorders	acute alcohol sensitivity	0.0202			ALDH2	1
Metabolic Disease	acute alcohol sensitivity	0.0202			ALDH2	1
Hereditary Disorder	agammaglobulinemia type 5	0.0202			LRRC8A	1
Immunological Disease	agammaglobulinemia type 5	0.0202			LRRC8A	1
Hematological Disease	agammaglobulinemia type 5	0.0202			LRRC8A	1
Developmental Disorder	agenesis of genital tubercle	0.0202			WNT5A	1
Tissue Development	aggregation of podocytes	0.0202			SDK1	1
Cell Morphology	alignment of actin filaments	0.0202			MARCKSL1	1
Cellular Assembly and Organization	alignment of actin filaments	0.0202			MARCKSL1	1
Skeletal and Muscular Disorders	alpha-B crystallin-related fatal infantile hypertonic myofibrillar myopathy	0.0202			CRYAB	1
Hereditary Disorder	alpha-B crystallin-related fatal infantile hypertonic myofibrillar myopathy	0.0202			CRYAB	1
Skeletal and Muscular Disorders	alpha-b crystallinopathy	0.0202			CRYAB	1
Hereditary Disorder	alpha-b crystallinopathy	0.0202			CRYAB	1
Developmental Disorder	alpha-b crystallinopathy	0.0202			CRYAB	1
Nervous System Development and Function	analgesia of vertebral column	0.0202			PDYN	1
Skeletal and Muscular System Development and Function	analgesia of vertebral column	0.0202			PDYN	1
Psychological Disorders	anorexia-cachexia syndrome	0.0202			MYC	1
Organismal Injury and Abnormalities	anorexia-cachexia syndrome	0.0202			MYC	1
Nutritional Disease	anorexia-cachexia syndrome	0.0202			MYC	1
Cell-To-Cell Signaling and Interaction	antibody-dependent cell-mediated cytotoxicity of melanoma cell lines	0.0202			SIRPA	1
Inflammatory Response	antibody-dependent cell-mediated cytotoxicity of melanoma cell lines	0.0202			SIRPA	1
Cell Death and Survival	apoptosis of peritoneal exudate cells	0.0202			CASP1	1
Embryonic Development	arrest in G0/G1 phase transition of embryonic stem cells	0.0202			PIK3R1	1
Cell Cycle	arrest in G0/G1 phase transition of embryonic stem cells	0.0202			PIK3R1	1
Cell Cycle	arrest in G1 phase of neuroblastoma cell lines	0.0202			CCND1	1
Cell Cycle	arrest in G1/S phase transition of breast cell lines	0.0202			MYC	1
Reproductive System Development and Function	arrest in G1/S phase transition of breast cell lines	0.0202			MYC	1
Cell Cycle	arrest in G1/S phase transition of endothelial cell lines	0.0202			MYC	1
Cardiovascular System Development and Function	arrest in G1/S phase transition of endothelial cell lines	0.0202			MYC	1
Cell Cycle	arrest in G2/M phase of skin cancer cell lines	0.0202			CDH13	1
Cell Cycle	arrest in G2/M phase of squamous cell carcinoma cell lines	0.0202			CDH13	1
Cell Cycle	arrest in G2/M phase transition of keratinocytes	0.0202			MYC	1
Hair and Skin Development and Function	arrest in G2/M phase transition of keratinocytes	0.0202			MYC	1
Cell Cycle	arrest in S phase of ovarian cancer cell lines	0.0202			CDK1	1
Cell Cycle	arrest in cell cycle progression of germinal center B lymphocytes	0.0202			BCL6	1
Humoral Immune Response	arrest in cell cycle progression of germinal center B lymphocytes	0.0202			BCL6	1
Cardiovascular Disease	atherosclerosis of lesion	0.0202			TIMP1	1
Embryonic Development	attachment of embryonic cell lines	0.0202			ANTXR1	1
Tissue Development	attachment of embryonic cell lines	0.0202			ANTXR1	1
Cell-To-Cell Signaling and Interaction	attachment of embryonic cell lines	0.0202			ANTXR1	1
Tissue Development	attachment of macrophage cancer cell lines	0.0202			SIRPA	1
Cell-To-Cell Signaling and Interaction	attachment of macrophage cancer cell lines	0.0202			SIRPA	1
Tissue Development	attachment of red blood cells	0.0202			SIRPA	1
Cell-To-Cell Signaling and Interaction	attachment of red blood cells	0.0202			SIRPA	1
Hereditary Disorder	autosomal dominant Robinow syndrome	0.0202			WNT5A	1
Developmental Disorder	autosomal dominant Robinow syndrome	0.0202			WNT5A	1
Neurological Disease	autosomal dominant partial epilepsy with auditory features	0.0202			LGI1	1
Hereditary Disorder	autosomal dominant partial epilepsy with auditory features	0.0202			LGI1	1
Hereditary Disorder	autosomal recessive epidermolysis bullosa dystrophica inversa	0.0202			COL7A1	1
Developmental Disorder	autosomal recessive epidermolysis bullosa dystrophica inversa	0.0202			COL7A1	1
Organismal Injury and Abnormalities	autosomal recessive epidermolysis bullosa dystrophica inversa	0.0202			COL7A1	1
Dermatological Diseases and Conditions	autosomal recessive epidermolysis bullosa dystrophica inversa	0.0202			COL7A1	1
Connective Tissue Disorders	autosomal recessive epidermolysis bullosa dystrophica inversa	0.0202			COL7A1	1
Skeletal and Muscular Disorders	bilateral hyperpronation	0.0202			TCF7L2	1
Developmental Disorder	bilateral hyperpronation	0.0202			TCF7L2	1
Gene Expression	binding of negative regulatory domain promoter element	0.0202			CDK1	1
Small Molecule Biochemistry	biosynthesis of farnesyl pyrophosphate	0.0202			FDPS	1
Lipid Metabolism	biosynthesis of farnesyl pyrophosphate	0.0202			FDPS	1
Vitamin and Mineral Metabolism	biosynthesis of farnesyl pyrophosphate	0.0202			FDPS	1
Nervous System Development and Function	branching of oligodendrocytes	0.0202			GAS6	1
Cellular Development	branching of oligodendrocytes	0.0202			GAS6	1
Small Molecule Biochemistry	breakdown of triacylglycerol	0.0202			PNPLA2	1
Lipid Metabolism	breakdown of triacylglycerol	0.0202			PNPLA2	1
Small Molecule Biochemistry	catabolism of D-glucuronic acid	0.0202			AKR1A1	1
Carbohydrate Metabolism	catabolism of D-glucuronic acid	0.0202			AKR1A1	1
Small Molecule Biochemistry	catabolism of isoleucine	0.0202			BCAT2	1
Amino Acid Metabolism	catabolism of isoleucine	0.0202			BCAT2	1
Cancer	cell cycle progression of prostatic adenocarcinoma cells	0.0202			CCND1	1
Cell Cycle	cell cycle progression of prostatic adenocarcinoma cells	0.0202			CCND1	1
Cell Cycle	cell cycle progression of skeletal muscle satellite cells	0.0202			CCND1	1
Skeletal and Muscular System Development and Function	cell cycle progression of skeletal muscle satellite cells	0.0202			CCND1	1
Connective Tissue Development and Function	cell rolling of fibroblast cell lines	0.0202			PODXL2	1
Cellular Movement	cell rolling of fibroblast cell lines	0.0202			PODXL2	1
Reproductive System Development and Function	cell rolling of gonadal cell lines	0.0202			PODXL2	1
Cellular Movement	cell rolling of gonadal cell lines	0.0202			PODXL2	1
Renal and Urological System Development and Function	cell rolling of kidney cell lines	0.0202			PODXL2	1
Cellular Movement	cell rolling of kidney cell lines	0.0202			PODXL2	1
Hereditary Disorder	central hypothyroidism and testicular enlargement	0.0202			IGSF1	1
Reproductive System Disease	central hypothyroidism and testicular enlargement	0.0202			IGSF1	1
Endocrine System Disorders	central hypothyroidism and testicular enlargement	0.0202			IGSF1	1
Metabolic Disease	central hypothyroidism and testicular enlargement	0.0202			IGSF1	1
Neurological Disease	cerebellar ataxia, mental retardation, and dysequilibrium syndrome type 1	0.0202			VLDLR	1
Hereditary Disorder	cerebellar ataxia, mental retardation, and dysequilibrium syndrome type 1	0.0202			VLDLR	1
Cancer	chemotherapy resistance of prostate cancer cell lines	0.0202			HDAC4	1
Cellular Response to Therapeutics	chemotherapy resistance of prostate cancer cell lines	0.0202			HDAC4	1
Cellular Function and Maintenance	clearance of Bacillus anthracis	0.0202			CASP1	1
Cell Death and Survival	clearance of Bacillus anthracis	0.0202			CASP1	1
Cellular Function and Maintenance	clearance of Burkholderia thailandensis	0.0202			CASP1	1
Cell Death and Survival	clearance of Burkholderia thailandensis	0.0202			CASP1	1
Cellular Function and Maintenance	clearance of Legionella pneumophila	0.0202			CASP1	1
Cell Death and Survival	clearance of Legionella pneumophila	0.0202			CASP1	1
Cellular Function and Maintenance	clearance of Salmonella enterica subsp. enterica serovar Typhimurium str. 14028S	0.0202			CASP1	1
Cell Death and Survival	clearance of Salmonella enterica subsp. enterica serovar Typhimurium str. 14028S	0.0202			CASP1	1
Small Molecule Biochemistry	clearance of acetaminophen	0.0202			POR	1
Drug Metabolism	clearance of acetaminophen	0.0202			POR	1
Molecular Transport	clearance of acetaminophen	0.0202			POR	1
Drug Metabolism	clearance of cyclophosphamide	0.0202			POR	1
Drug Metabolism	clearance of lithium	0.0202			PVALB	1
Cellular Growth and Proliferation	cloning of melanoma cell lines	0.0202			MYC	1
Cellular Growth and Proliferation	clonogenicity of carcinoma cell lines	0.0202			WNT5A	1
Cellular Growth and Proliferation	clonogenicity of thyroid tumor cell lines	0.0202			WNT5A	1
Digestive System Development and Function	closure of palate	0.0202			TCF7L2	1
Small Molecule Biochemistry	clustering of phosphatidylinositol 4,5-diphosphate	0.0202			MARCKS	1
Lipid Metabolism	clustering of phosphatidylinositol 4,5-diphosphate	0.0202			MARCKS	1
Carbohydrate Metabolism	clustering of phosphatidylinositol 4,5-diphosphate	0.0202			MARCKS	1
Molecular Transport	concentration of protein	0.0202			ATP2B2	1
Neurological Disease	cri-du-chat syndrome	0.0202			CTNND2	1
Hereditary Disorder	cri-du-chat syndrome	0.0202			CTNND2	1
Developmental Disorder	cri-du-chat syndrome	0.0202			CTNND2	1
Hereditary Disorder	cytochrome P450 oxidoreductase deficiency	0.0202			POR	1
Cancer	cytochrome P450 oxidoreductase deficiency	0.0202			POR	1
Developmental Disorder	cytochrome P450 oxidoreductase deficiency	0.0202			POR	1
Endocrine System Disorders	cytochrome P450 oxidoreductase deficiency	0.0202			POR	1
Metabolic Disease	cytochrome P450 oxidoreductase deficiency	0.0202			POR	1
Cell Death and Survival	cytotoxicity of peritoneal macrophages	0.0202			CASP1	1
Neurological Disease	damage of peripheral nerve	0.0202			FAH	1
Organismal Injury and Abnormalities	damage of peripheral nerve	0.0202			FAH	1
Tissue Development	deadhesion of endothelial cell lines	0.0202			CDH13	1
Cell-To-Cell Signaling and Interaction	deadhesion of endothelial cell lines	0.0202			CDH13	1
Hereditary Disorder	deficiency of aminoacyclase 1	0.0202			ACY1	1
Metabolic Disease	deficiency of aminoacyclase 1	0.0202			ACY1	1
Hereditary Disorder	deficiency of hydroxymethylglutaryl-coa synthase	0.0202			HMGCS2	1
Metabolic Disease	deficiency of hydroxymethylglutaryl-coa synthase	0.0202			HMGCS2	1
Embryonic Development	deficiency of vagal crest	0.0202			Aldh1a7	1
Cellular Compromise	degeneration of Deiters' cells	0.0202			KCNMA1	1
Small Molecule Biochemistry	degradation of acetaldehyde	0.0202			ALDH2	1
Tissue Morphology	degradation of aneurysm	0.0202			TIMP1	1
Small Molecule Biochemistry	degradation of chondroitin sulfate B	0.0202			IDUA	1
Carbohydrate Metabolism	degradation of chondroitin sulfate B	0.0202			IDUA	1
Cell Cycle	delay in G1/S phase transition of chondrocytes	0.0202			CCND1	1
Connective Tissue Development and Function	delay in G1/S phase transition of chondrocytes	0.0202			CCND1	1
DNA Replication, Recombination, and Repair	deletion of chromosomes	0.0202			MYC	1
Cellular Compromise	deletion of chromosomes	0.0202			MYC	1
Embryonic Development	development of first pharyngeal pouch	0.0202			Aldh1a7	1
Organismal Development	development of first pharyngeal pouch	0.0202			Aldh1a7	1
Tissue Development	development of first pharyngeal pouch	0.0202			Aldh1a7	1
Embryonic Development	development of fourth branchial arch	0.0202			Aldh1a7	1
Organismal Development	development of fourth branchial arch	0.0202			Aldh1a7	1
Tissue Development	development of fourth branchial arch	0.0202			Aldh1a7	1
Embryonic Development	development of pelage	0.0202			CUX1	1
Organismal Development	development of pelage	0.0202			CUX1	1
Tissue Development	development of pelage	0.0202			CUX1	1
Organ Development	development of pelage	0.0202			CUX1	1
Hair and Skin Development and Function	development of pelage	0.0202			CUX1	1
Embryonic Development	development of sixth branchial arch	0.0202			Aldh1a7	1
Organismal Development	development of sixth branchial arch	0.0202			Aldh1a7	1
Tissue Development	development of sixth branchial arch	0.0202			Aldh1a7	1
Embryonic Development	development of third branchial arch	0.0202			Aldh1a7	1
Organismal Development	development of third branchial arch	0.0202			Aldh1a7	1
Tissue Development	development of third branchial arch	0.0202			Aldh1a7	1
Nervous System Development and Function	differentiation of dopaminergic progenitor cells	0.0202			WNT5A	1
Cellular Development	differentiation of dopaminergic progenitor cells	0.0202			WNT5A	1
Ophthalmic Disease	disorganization of inner nuclear layer	0.0202			CCND1	1
Ophthalmic Disease	disorganization of inner plexiform layer	0.0202			CCND1	1
Cellular Assembly and Organization	dissociation of ribosome	0.0202			EIF3A	1
Cancer	distribution of T-cell non-Hodgkin lymphoma	0.0202			BCL6	1
Immunological Disease	distribution of T-cell non-Hodgkin lymphoma	0.0202			BCL6	1
Hereditary Disorder	dominant dystrophic epidermolysis bullosa with absence of skin	0.0202			COL7A1	1
Developmental Disorder	dominant dystrophic epidermolysis bullosa with absence of skin	0.0202			COL7A1	1
Immunological Disease	dominant dystrophic epidermolysis bullosa with absence of skin	0.0202			COL7A1	1
Organismal Injury and Abnormalities	dominant dystrophic epidermolysis bullosa with absence of skin	0.0202			COL7A1	1
Dermatological Diseases and Conditions	dominant dystrophic epidermolysis bullosa with absence of skin	0.0202			COL7A1	1
Connective Tissue Disorders	dominant dystrophic epidermolysis bullosa with absence of skin	0.0202			COL7A1	1
Hereditary Disorder	dominant neonatal dystrophic epidermolysis bullosa	0.0202			COL7A1	1
Developmental Disorder	dominant neonatal dystrophic epidermolysis bullosa	0.0202			COL7A1	1
Organismal Injury and Abnormalities	dominant neonatal dystrophic epidermolysis bullosa	0.0202			COL7A1	1
Dermatological Diseases and Conditions	dominant neonatal dystrophic epidermolysis bullosa	0.0202			COL7A1	1
Connective Tissue Disorders	dominant neonatal dystrophic epidermolysis bullosa	0.0202			COL7A1	1
Cellular Compromise	dysfunction of Paneth cells	0.0202			XBP1	1
Ophthalmic Disease	dysfunction of retina	0.0202			SUN2	1
Auditory Disease	enhanced cochlear frequency tuning	0.0202			TECTB	1
Gastrointestinal Disease	enteritis	0.0202			XBP1	1
Infectious Disease	enteritis	0.0202			XBP1	1
Molecular Transport	entrance of DNA	0.0202			MYC	1
Cell Cycle	entry into S phase of melanoma cell lines	0.0202			CCND1	1
Hereditary Disorder	epidermolysis bullosa pruriginosa	0.0202			COL7A1	1
Developmental Disorder	epidermolysis bullosa pruriginosa	0.0202			COL7A1	1
Immunological Disease	epidermolysis bullosa pruriginosa	0.0202			COL7A1	1
Organismal Injury and Abnormalities	epidermolysis bullosa pruriginosa	0.0202			COL7A1	1
Dermatological Diseases and Conditions	epidermolysis bullosa pruriginosa	0.0202			COL7A1	1
Connective Tissue Disorders	epidermolysis bullosa pruriginosa	0.0202			COL7A1	1
Small Molecule Biochemistry	excision of thymine	0.0202			TDG	1
Nucleic Acid Metabolism	excision of thymine	0.0202			TDG	1
Nervous System Development and Function	excitation of spiny neurons	0.0202			PPP1R1B	1
Cell-To-Cell Signaling and Interaction	excitation of spiny neurons	0.0202			PPP1R1B	1
Cellular Growth and Proliferation	excitation of spiny neurons	0.0202			PPP1R1B	1
Nervous System Development and Function	expansion of Schwann cells	0.0202			PMP22	1
Cellular Development	expansion of Schwann cells	0.0202			PMP22	1
Cellular Growth and Proliferation	expansion of Schwann cells	0.0202			PMP22	1
Nervous System Development and Function	eyelid reflex	0.0202			KCNMA1	1
Skeletal and Muscular Disorders	fg syndrome type 4	0.0202			CASK	1
Developmental Disorder	fg syndrome type 4	0.0202			CASK	1
Organismal Functions	flicking of tail	0.0202			PDYN	1
Organismal Functions	flow of lymphatic fluid	0.0202			MYC	1
Lymphoid Tissue Structure and Development	flow of lymphatic fluid	0.0202			MYC	1
Small Molecule Biochemistry	formation of 1-oleoylglycerol	0.0202			PNPLA2	1
Lipid Metabolism	formation of 1-oleoylglycerol	0.0202			PNPLA2	1
Small Molecule Biochemistry	formation of N-acetylglucosamine	0.0202			MGAT3	1
Carbohydrate Metabolism	formation of N-acetylglucosamine	0.0202			MGAT3	1
Cellular Growth and Proliferation	formation of bone marrow-derived monocytes	0.0202			XBP1	1
Hematological System Development and Function	formation of bone marrow-derived monocytes	0.0202			XBP1	1
Inflammatory Response	formation of bone marrow-derived monocytes	0.0202			XBP1	1
Cellular Assembly and Organization	formation of extrachromosomal cores	0.0202			MYC	1
DNA Replication, Recombination, and Repair	formation of extrachromosomal cores	0.0202			MYC	1
Small Molecule Biochemistry	formation of histamine	0.0202			HDC	1
Cellular Assembly and Organization	formation of macronuclei	0.0202			CENPA	1
Humoral Immune Response	formation of plasmablasts	0.0202			XBP1	1
Cellular Growth and Proliferation	formation of plasmablasts	0.0202			XBP1	1
Hematological System Development and Function	formation of plasmablasts	0.0202			XBP1	1
Cellular Assembly and Organization	formation of replication fork	0.0202			MYC	1
DNA Replication, Recombination, and Repair	formation of replication fork	0.0202			MYC	1
Hematopoiesis	frequency of colony-forming erythroid cells	0.0202			PIK3R1	1
Cell-To-Cell Signaling and Interaction	fusion of breast cell lines	0.0202			UBE2B	1
Reproductive System Development and Function	fusion of breast cell lines	0.0202			UBE2B	1
Cell Cycle	gene amplification of leukocyte cell lines	0.0202			MYC	1
Hematological System Development and Function	gene amplification of leukocyte cell lines	0.0202			MYC	1
Neurological Disease	generalized epilepsy with paroxysmal dyskinesia	0.0202			KCNMA1	1
Hereditary Disorder	generalized epilepsy with paroxysmal dyskinesia	0.0202			KCNMA1	1
Hereditary Disorder	generalized familial BCG infection	0.0202			IFNGR1	1
Infectious Disease	generalized familial BCG infection	0.0202			IFNGR1	1
Reproductive System Development and Function	generation of uterine gland	0.0202			WNT5A	1
Small Molecule Biochemistry	glucuronidation of bilirubin	0.0202			UGT1A9 (includes others)	1
Post-Translational Modification	glucuronidation of protein	0.0202			UGT1A9 (includes others)	1
Cellular Function and Maintenance	glycolysis of hepatoma cell lines	0.0202			HDAC4	1
Carbohydrate Metabolism	glycolysis of hepatoma cell lines	0.0202			HDAC4	1
Hair and Skin Development and Function	growth of hair shaft	0.0202			WNT5A	1
Drug Metabolism	half-life of cyclophosphamide	0.0202			POR	1
Skeletal and Muscular System Development and Function	half-relaxation time of muscle	0.0202			PVALB	1
Neurological Disease	hereditary liability to pressure palsies	0.0202			PMP22	1
Hereditary Disorder	hereditary liability to pressure palsies	0.0202			PMP22	1
Immunological Disease	histiocytosis-lymphadenopathy plus syndrome	0.0202			SLC29A3	1
Organismal Injury and Abnormalities	histiocytosis-lymphadenopathy plus syndrome	0.0202			SLC29A3	1
Small Molecule Biochemistry	hydrolysis of malonyl-coenzyme A	0.0202			ACOT11	1
Lipid Metabolism	hydrolysis of malonyl-coenzyme A	0.0202			ACOT11	1
Nucleic Acid Metabolism	hydrolysis of malonyl-coenzyme A	0.0202			ACOT11	1
Small Molecule Biochemistry	hydrolysis of palmitoleoyl-coenzyme A	0.0202			ACOT11	1
Lipid Metabolism	hydrolysis of palmitoleoyl-coenzyme A	0.0202			ACOT11	1
Nucleic Acid Metabolism	hydrolysis of palmitoleoyl-coenzyme A	0.0202			ACOT11	1
Metabolic Disease	hyperalphalipoproteinemia type 2	0.0202			APOC3	1
DNA Replication, Recombination, and Repair	hypercondensation of chromatin	0.0202			CENPA	1
Cell Death and Survival	hypercondensation of chromatin	0.0202			CENPA	1
Cancer	hyperplasia of follicular B lymphocytes	0.0202			TRAF3	1
Immunological Disease	hyperplasia of follicular B lymphocytes	0.0202			TRAF3	1
Hematological Disease	hyperplasia of follicular B lymphocytes	0.0202			TRAF3	1
Cancer	hyperplasia of macrophages	0.0202			BCL6	1
Immunological Disease	hyperplasia of macrophages	0.0202			BCL6	1
Cellular Development	hyperplasia of macrophages	0.0202			BCL6	1
Hematological Disease	hyperplasia of macrophages	0.0202			BCL6	1
Cellular Growth and Proliferation	hyperplasia of macrophages	0.0202			BCL6	1
Hematological System Development and Function	hyperplasia of macrophages	0.0202			BCL6	1
Inflammatory Response	hyperplasia of macrophages	0.0202			BCL6	1
Cancer	hyperplasia of marginal-zone B lymphocytes	0.0202			TRAF3	1
Immunological Disease	hyperplasia of marginal-zone B lymphocytes	0.0202			TRAF3	1
Hematological Disease	hyperplasia of marginal-zone B lymphocytes	0.0202			TRAF3	1
Cancer	hyperplasia of transitional type 2 B lymphocytes	0.0202			TRAF3	1
Immunological Disease	hyperplasia of transitional type 2 B lymphocytes	0.0202			TRAF3	1
Hematological Disease	hyperplasia of transitional type 2 B lymphocytes	0.0202			TRAF3	1
Hereditary Disorder	hyperprolinemia 1	0.0202			PRODH	1
Developmental Disorder	hyperprolinemia 1	0.0202			PRODH	1
Hematological Disease	hyperprolinemia 1	0.0202			PRODH	1
Metabolic Disease	hyperprolinemia 1	0.0202			PRODH	1
Cellular Development	immortalization of leukocyte cell lines	0.0202			MYC	1
Organ Morphology	induction of axis	0.0202			SSBP3	1
Embryonic Development	induction of axis	0.0202			SSBP3	1
Organismal Development	induction of axis	0.0202			SSBP3	1
Connective Tissue Development and Function	induction of axis	0.0202			SSBP3	1
Organ Development	induction of axis	0.0202			SSBP3	1
Skeletal and Muscular System Development and Function	induction of axis	0.0202			SSBP3	1
Small Molecule Biochemistry	inhibition of corticosterone	0.0202			XBP1	1
Lipid Metabolism	inhibition of corticosterone	0.0202			XBP1	1
Neurological Disease	initiation of conduction block of sciatic nerve	0.0202			PMP22	1
Neurological Disease	initiation of conduction block of tibial nerve	0.0202			PMP22	1
Cellular Development	initiation of differentiation of epidermal cells	0.0202			MYC	1
Hair and Skin Development and Function	initiation of differentiation of epidermal cells	0.0202			MYC	1
Cancer	initiation of growth of hepatocellular carcinoma	0.0202			MYC	1
Cell-To-Cell Signaling and Interaction	innate immune response of carcinoma cell lines	0.0202			TRAF3	1
Inflammatory Response	innate immune response of carcinoma cell lines	0.0202			TRAF3	1
Cell-To-Cell Signaling and Interaction	innate immune response of lung cancer cell lines	0.0202			TRAF3	1
Inflammatory Response	innate immune response of lung cancer cell lines	0.0202			TRAF3	1
Cell Morphology	innervation of eye	0.0202			WNT5A	1
Nervous System Development and Function	innervation of eye	0.0202			WNT5A	1
Cell Morphology	innervation of olfactory epithelium	0.0202			WNT5A	1
Nervous System Development and Function	innervation of olfactory epithelium	0.0202			WNT5A	1
Cellular Assembly and Organization	interconnectivity of mitochondria	0.0202			MFN1	1
Gastrointestinal Disease	intestinal steatosis	0.0202			PITPNA	1
Cellular Movement	invasion by gastric cancer cells	0.0202			WNT5A	1
Cellular Movement	invasion by pancreatic cancer cells	0.0202			WNT5A	1
Hereditary Disorder	isolated microphthalmia with coloboma type 7	0.0202			ABCB6	1
Developmental Disorder	isolated microphthalmia with coloboma type 7	0.0202			ABCB6	1
Ophthalmic Disease	isolated microphthalmia with coloboma type 7	0.0202			ABCB6	1
Organ Morphology	isovolumic relaxation of heart	0.0202			PVALB	1
Cardiovascular System Development and Function	isovolumic relaxation of heart	0.0202			PVALB	1
Cell Morphology	length of cortical neurons	0.0202			DPYSL3	1
Nervous System Development and Function	length of cortical neurons	0.0202			DPYSL3	1
Cellular Function and Maintenance	length of cortical neurons	0.0202			DPYSL3	1
Neurological Disease	lissencephaly type 3	0.0202			TUBA1A	1
Hereditary Disorder	lissencephaly type 3	0.0202			TUBA1A	1
Developmental Disorder	lissencephaly type 3	0.0202			TUBA1A	1
Organismal Injury and Abnormalities	lissencephaly type 3	0.0202			TUBA1A	1
Cancer	maintenance of lymphosarcoma	0.0202			MYC	1
Immunological Disease	maintenance of lymphosarcoma	0.0202			MYC	1
Dermatological Diseases and Conditions	maintenance of skin lesion	0.0202			MYC	1
Psychological Disorders	major affective disorder type 7	0.0202			XBP1	1
Neurological Disease	malaria of brain	0.0202			IFNGR1	1
Hematological Disease	malaria of brain	0.0202			IFNGR1	1
Infectious Disease	malaria of brain	0.0202			IFNGR1	1
Tissue Morphology	mass of pituitary tissue	0.0202			TK1	1
Organ Morphology	mass of stomach	0.0202			IGFBP4	1
Organ Morphology	mass of urinary bladder	0.0202			IGFBP4	1
Neurological Disease	mental retardation and microcephaly with pontine and cerebellar hypoplasia	0.0202			CASK	1
Skeletal and Muscular Disorders	mental retardation and microcephaly with pontine and cerebellar hypoplasia	0.0202			CASK	1
Hereditary Disorder	mental retardation and microcephaly with pontine and cerebellar hypoplasia	0.0202			CASK	1
Developmental Disorder	mental retardation and microcephaly with pontine and cerebellar hypoplasia	0.0202			CASK	1
Organismal Injury and Abnormalities	mental retardation and microcephaly with pontine and cerebellar hypoplasia	0.0202			CASK	1
Connective Tissue Disorders	mental retardation and microcephaly with pontine and cerebellar hypoplasia	0.0202			CASK	1
Small Molecule Biochemistry	metabolism of aldosterone	0.0202			KCNMA1	1
Lipid Metabolism	metabolism of aldosterone	0.0202			KCNMA1	1
Vitamin and Mineral Metabolism	metabolism of aldosterone	0.0202			KCNMA1	1
Endocrine System Development and Function	metabolism of aldosterone	0.0202			KCNMA1	1
Small Molecule Biochemistry	metabolism of pentobarbital	0.0202			POR	1
Nucleic Acid Metabolism	metabolism of pentobarbital	0.0202			POR	1
Cancer	metastasis of gastric cancer cells	0.0202			WNT5A	1
Cancer	metastasis of hepatocytes	0.0202			TIMP1	1
Gastrointestinal Disease	metastasis of hepatocytes	0.0202			TIMP1	1
Hepatic System Disease	metastasis of hepatocytes	0.0202			TIMP1	1
Cancer	metastasis of pancreatic cancer cells	0.0202			WNT5A	1
Cell Cycle	mid-G1 phase	0.0202			MYC	1
Embryonic Development	migration of post-otic neural crest cells	0.0202			Aldh1a7	1
Cellular Movement	migration of post-otic neural crest cells	0.0202			Aldh1a7	1
Nervous System Development and Function	mitosis of Schwann cells	0.0202			CCND1	1
Cell Cycle	mitosis of Schwann cells	0.0202			CCND1	1
Nervous System Development and Function	morphogenesis of mesencephalon	0.0202			WNT5A	1
Embryonic Development	morphogenesis of mesencephalon	0.0202			WNT5A	1
Organismal Development	morphogenesis of mesencephalon	0.0202			WNT5A	1
Tissue Development	morphogenesis of mesencephalon	0.0202			WNT5A	1
Organ Development	morphogenesis of mesencephalon	0.0202			WNT5A	1
Nervous System Development and Function	morphology of lamina III	0.0202			SDC3	1
Tissue Morphology	morphology of lamina III	0.0202			SDC3	1
Cell Morphology	morphology of melanoma cells	0.0202			SIRPA	1
Cancer	morphology of melanoma cells	0.0202			SIRPA	1
Tumor Morphology	morphology of melanoma cells	0.0202			SIRPA	1
Cell Morphology	morphology of tomacula	0.0202			PMP22	1
Nervous System Development and Function	morphology of tomacula	0.0202			PMP22	1
Hereditary Disorder	mucopolysaccharidosis, mps-i-s	0.0202			IDUA	1
Developmental Disorder	mucopolysaccharidosis, mps-i-s	0.0202			IDUA	1
Metabolic Disease	mucopolysaccharidosis, mps-i-s	0.0202			IDUA	1
Hereditary Disorder	mucopolysaccharidosis, type IH/S	0.0202			IDUA	1
Developmental Disorder	mucopolysaccharidosis, type IH/S	0.0202			IDUA	1
Metabolic Disease	mucopolysaccharidosis, type IH/S	0.0202			IDUA	1
Cell Death and Survival	necrosis of infarct	0.0202			TIMP1	1
Cancer	olfactory esthesioneuroblastoma	0.0202			IDE	1
Reproductive System Disease	olfactory esthesioneuroblastoma	0.0202			IDE	1
Cancer	onset of development of B-cell non-Hodgkin lymphoma	0.0202			MYC	1
Immunological Disease	onset of development of B-cell non-Hodgkin lymphoma	0.0202			MYC	1
Cellular Development	onset of differentiation of osteoblasts	0.0202			ATF4	1
Skeletal and Muscular System Development and Function	onset of differentiation of osteoblasts	0.0202			ATF4	1
Cancer	onset of lymphomagenesis	0.0202			MYC	1
Hematological Disease	onset of lymphomagenesis	0.0202			MYC	1
Cellular Development	outgrowth of ovarian cancer cell lines	0.0202			CCND1	1
Cellular Growth and Proliferation	outgrowth of ovarian cancer cell lines	0.0202			CCND1	1
Embryonic Development	outgrowth of skeleton	0.0202			WNT5A	1
Organismal Development	outgrowth of skeleton	0.0202			WNT5A	1
Tissue Development	outgrowth of skeleton	0.0202			WNT5A	1
Connective Tissue Development and Function	outgrowth of skeleton	0.0202			WNT5A	1
Organ Development	outgrowth of skeleton	0.0202			WNT5A	1
Skeletal and Muscular System Development and Function	outgrowth of skeleton	0.0202			WNT5A	1
Energy Production	oxidation of ascorbic acid	0.0202			CRYAB	1
Carbohydrate Metabolism	oxidation of ascorbic acid	0.0202			CRYAB	1
Neurological Disease	partial epilepsy with auditory features	0.0202			LGI1	1
Nervous System Development and Function	patterning of accessory nerve	0.0202			Aldh1a7	1
Embryonic Development	patterning of accessory nerve	0.0202			Aldh1a7	1
Tissue Development	patterning of accessory nerve	0.0202			Aldh1a7	1
Nervous System Development and Function	patterning of glossopharyngeal nerve	0.0202			Aldh1a7	1
Embryonic Development	patterning of glossopharyngeal nerve	0.0202			Aldh1a7	1
Tissue Development	patterning of glossopharyngeal nerve	0.0202			Aldh1a7	1
Nervous System Development and Function	patterning of hypoglossal nerve	0.0202			Aldh1a7	1
Embryonic Development	patterning of hypoglossal nerve	0.0202			Aldh1a7	1
Tissue Development	patterning of hypoglossal nerve	0.0202			Aldh1a7	1
Nervous System Development and Function	patterning of vagus nerve	0.0202			Aldh1a7	1
Embryonic Development	patterning of vagus nerve	0.0202			Aldh1a7	1
Tissue Development	patterning of vagus nerve	0.0202			Aldh1a7	1
Small Molecule Biochemistry	phosphorylation of D-pantothenic acid	0.0202			PANK2	1
Post-Translational Modification	phosphorylation of D-pantothenic acid	0.0202			PANK2	1
Amino Acid Metabolism	phosphorylation of D-pantothenic acid	0.0202			PANK2	1
Ophthalmic Disease	pigment dispersion syndrome	0.0202			GPNMB	1
Cell Cycle	ploidy of keratinocytes	0.0202			MYC	1
Hair and Skin Development and Function	ploidy of keratinocytes	0.0202			MYC	1
Skeletal and Muscular Disorders	polydactyly of hindlimb	0.0202			GRIP1	1
Developmental Disorder	polydactyly of hindlimb	0.0202			GRIP1	1
Cell Cycle	polyploidization of B-lymphocyte derived cell lines	0.0202			MYC	1
Hematological System Development and Function	polyploidization of B-lymphocyte derived cell lines	0.0202			MYC	1
Neurological Disease	pontocerebellar hypoplasia type 4	0.0202			TSEN54	1
Hereditary Disorder	pontocerebellar hypoplasia type 4	0.0202			TSEN54	1
Developmental Disorder	pontocerebellar hypoplasia type 4	0.0202			TSEN54	1
Organismal Injury and Abnormalities	pontocerebellar hypoplasia type 4	0.0202			TSEN54	1
Neurological Disease	pontocerebellar hypoplasia, type 2a	0.0202			TSEN54	1
Hereditary Disorder	pontocerebellar hypoplasia, type 2a	0.0202			TSEN54	1
Developmental Disorder	pontocerebellar hypoplasia, type 2a	0.0202			TSEN54	1
Hereditary Disorder	posterior polar cataract type 2	0.0202			CRYAB	1
Developmental Disorder	posterior polar cataract type 2	0.0202			CRYAB	1
Ophthalmic Disease	posterior polar cataract type 2	0.0202			CRYAB	1
Hereditary Disorder	posterior polar cataract type 3	0.0202			CHMP4B	1
Developmental Disorder	posterior polar cataract type 3	0.0202			CHMP4B	1
Ophthalmic Disease	posterior polar cataract type 3	0.0202			CHMP4B	1
Tumor Morphology	progression of T-cell non-Hodgkin lymphoma	0.0202			MYC	1
Tumor Morphology	progression of ovarian carcinoma	0.0202			MYC	1
Neurological Disease	progressive motor neuropathy of sciatic nerve	0.0202			PMP22	1
Neurological Disease	progressive myoclonic epilepsy type 4	0.0202			SCARB2	1
Hereditary Disorder	progressive myoclonic epilepsy type 4	0.0202			SCARB2	1
Renal and Urological Disease	progressive myoclonic epilepsy type 4	0.0202			SCARB2	1
Nervous System Development and Function	proliferation of photoreceptors	0.0202			CCND1	1
Cellular Development	proliferation of photoreceptors	0.0202			CCND1	1
Cellular Growth and Proliferation	proliferation of photoreceptors	0.0202			CCND1	1
Visual System Development and Function	proliferation of photoreceptors	0.0202			CCND1	1
Gastrointestinal Disease	pseudomembranous colitis	0.0202			POR	1
Inflammatory Disease	pseudomembranous colitis	0.0202			POR	1
Infectious Disease	pseudomembranous colitis	0.0202			POR	1
Inflammatory Response	pseudomembranous colitis	0.0202			POR	1
Cell Death and Survival	pyroptosis of macrophage cancer cell lines	0.0202			CASP1	1
Tissue Morphology	quantity of Ly-1 B lymphocytes	0.0202			PIK3R1	1
Humoral Immune Response	quantity of Ly-1 B lymphocytes	0.0202			PIK3R1	1
Hematological System Development and Function	quantity of Ly-1 B lymphocytes	0.0202			PIK3R1	1
Nervous System Development and Function	quantity of dopaminergic progenitor cells	0.0202			WNT5A	1
Tissue Morphology	quantity of dopaminergic progenitor cells	0.0202			WNT5A	1
Small Molecule Biochemistry	quantity of farnesyl pyrophosphate	0.0202			POR	1
Lipid Metabolism	quantity of farnesyl pyrophosphate	0.0202			POR	1
Molecular Transport	quantity of farnesyl pyrophosphate	0.0202			POR	1
Lymphoid Tissue Structure and Development	quantity of lymphatic sinus	0.0202			MYC	1
Organ Morphology	quantity of ovary	0.0202			TIMP1	1
Reproductive System Development and Function	quantity of ovary	0.0202			TIMP1	1
Nervous System Development and Function	quantity of stellate interneurons	0.0202			CCND2	1
Tissue Morphology	quantity of stellate interneurons	0.0202			CCND2	1
Cell Cycle	re-entry into cell cycle progression of breast cell lines	0.0202			GAS6	1
Reproductive System Development and Function	re-entry into cell cycle progression of breast cell lines	0.0202			GAS6	1
Cell-To-Cell Signaling and Interaction	reactivation of fibroblasts	0.0202			CCND1	1
Connective Tissue Development and Function	reactivation of fibroblasts	0.0202			CCND1	1
Nervous System Development and Function	rebound potentiation of synapse	0.0202			PPP1R1B	1
Cell-To-Cell Signaling and Interaction	rebound potentiation of synapse	0.0202			PPP1R1B	1
Cellular Function and Maintenance	receptor-mediated endocytosis by gonadal cell lines	0.0202			ANTXR1	1
Cellular Function and Maintenance	receptor-mediated endocytosis of liposome	0.0202			ANTXR1	1
Cellular Assembly and Organization	receptor-mediated endocytosis of liposome	0.0202			ANTXR1	1
Small Molecule Biochemistry	reduction of dinoprost	0.0202			AKR1A1	1
Lipid Metabolism	reduction of dinoprost	0.0202			AKR1A1	1
Small Molecule Biochemistry	reduction of nitrite	0.0202			POR	1
Small Molecule Biochemistry	reduction of prostaglandin h2	0.0202			AKR1A1	1
Lipid Metabolism	reduction of prostaglandin h2	0.0202			AKR1A1	1
Organismal Development	regeneration of foot	0.0202			TIMP1	1
Small Molecule Biochemistry	regulation of cyclic GMP	0.0202			PDE1B	1
Nucleic Acid Metabolism	regulation of cyclic GMP	0.0202			PDE1B	1
Cellular Function and Maintenance	release of microtubule organizing centers	0.0202			CDK1	1
Cellular Assembly and Organization	release of microtubule organizing centers	0.0202			CDK1	1
Molecular Transport	renal excretion of Ca2+	0.0202			PVALB	1
Vitamin and Mineral Metabolism	renal excretion of Ca2+	0.0202			PVALB	1
Cell Signaling	renal excretion of Ca2+	0.0202			PVALB	1
Hereditary Disorder	renal hypomagnesemia type 6	0.0202			CNNM2	1
Renal and Urological Disease	renal hypomagnesemia type 6	0.0202			CNNM2	1
Hematological Disease	renal hypomagnesemia type 6	0.0202			CNNM2	1
Small Molecule Biochemistry	retention of phosphatidylinositol 4,5-diphosphate	0.0202			MARCKS	1
Lipid Metabolism	retention of phosphatidylinositol 4,5-diphosphate	0.0202			MARCKS	1
Carbohydrate Metabolism	retention of phosphatidylinositol 4,5-diphosphate	0.0202			MARCKS	1
Hereditary Disorder	retinitis pigmentosa type 53	0.0202			RDH12	1
Ophthalmic Disease	retinitis pigmentosa type 53	0.0202			RDH12	1
Neurological Disease	schizophrenia type 4	0.0202			PRODH	1
Hereditary Disorder	schizophrenia type 4	0.0202			PRODH	1
Psychological Disorders	schizophrenia type 4	0.0202			PRODH	1
Skeletal and Muscular System Development and Function	segmentation of skeleton	0.0202			POR	1
Cell Morphology	size of gastric chief cells	0.0202			XBP1	1
Organ Morphology	size of inner root sheath	0.0202			CUX1	1
Hair and Skin Development and Function	size of inner root sheath	0.0202			CUX1	1
Lymphoid Tissue Structure and Development	size of lymphatic sinus	0.0202			MYC	1
Cardiovascular Disease	softness of heart	0.0202			MARCKSL1	1
Neurological Disease	spinocerebellar ataxia type 23	0.0202			PDYN	1
Hereditary Disorder	spinocerebellar ataxia type 23	0.0202			PDYN	1
Cell-To-Cell Signaling and Interaction	suppression of mesenchymal stem cells	0.0202			TIMP1	1
Cellular Growth and Proliferation	suppression of mesenchymal stem cells	0.0202			TIMP1	1
Cell Morphology	surface area of rough endoplasmatic reticulum	0.0202			XBP1	1
Hereditary Disorder	susceptibility to alcohol-related esophageal cancer	0.0202			ALDH2	1
Cancer	susceptibility to alcohol-related esophageal cancer	0.0202			ALDH2	1
Gastrointestinal Disease	susceptibility to alcohol-related esophageal cancer	0.0202			ALDH2	1
Neurological Disease	susceptibility to autism type 15	0.0202			CNTNAP2	1
Psychological Disorders	susceptibility to autism type 15	0.0202			CNTNAP2	1
Organismal Injury and Abnormalities	susceptibility to hangover	0.0202			ALDH2	1
Neurological Disease	susceptibility to herpes simplex encephalitis type 3	0.0202			TRAF3	1
Inflammatory Disease	susceptibility to herpes simplex encephalitis type 3	0.0202			TRAF3	1
Infectious Disease	susceptibility to herpes simplex encephalitis type 3	0.0202			TRAF3	1
Inflammatory Response	susceptibility to herpes simplex encephalitis type 3	0.0202			TRAF3	1
Hereditary Disorder	susceptibility to reduced triglycerides	0.0202			ANGPTL4	1
Metabolic Disease	susceptibility to reduced triglycerides	0.0202			ANGPTL4	1
Skeletal and Muscular Disorders	syndactyly of hindlimb	0.0202			GRIP1	1
Developmental Disorder	syndactyly of hindlimb	0.0202			GRIP1	1
Small Molecule Biochemistry	synthesis of leucine	0.0202			BCAT2	1
Amino Acid Metabolism	synthesis of leucine	0.0202			BCAT2	1
Skeletal and Muscular System Development and Function	thickening of cardiomyocytes	0.0202			MARCKSL1	1
Organismal Injury and Abnormalities	thickening of carotid artery	0.0202			ATF4	1
Tissue Morphology	thickening of carotid artery	0.0202			ATF4	1
Hereditary Disorder	transcobalamin II deficiency	0.0202			TCN2	1
Metabolic Disease	transcobalamin II deficiency	0.0202			TCN2	1
Nutritional Disease	transcobalamin II deficiency	0.0202			TCN2	1
Cancer	transformation of lymphoma cells	0.0202			MYC	1
Tumor Morphology	transformation of lymphoma cells	0.0202			MYC	1
Hereditary Disorder	transient infantile hypertriglyceridemia	0.0202			GPD1	1
Cardiovascular Disease	transient infantile hypertriglyceridemia	0.0202			GPD1	1
Hematological Disease	transient infantile hypertriglyceridemia	0.0202			GPD1	1
Metabolic Disease	transient infantile hypertriglyceridemia	0.0202			GPD1	1
Small Molecule Biochemistry	transport of phosphatidylinositol	0.0202			PITPNA	1
Lipid Metabolism	transport of phosphatidylinositol	0.0202			PITPNA	1
Molecular Transport	transport of phosphatidylinositol	0.0202			PITPNA	1
Carbohydrate Metabolism	transport of phosphatidylinositol	0.0202			PITPNA	1
Cancer	tumorigenesis of endothelial cells	0.0202			ANGPTL4	1
Cancer	tumorigenesis of hematopoietic cells	0.0202			MYC	1
Hematological Disease	tumorigenesis of hematopoietic cells	0.0202			MYC	1
Small Molecule Biochemistry	utilization of triacylglycerol	0.0202			ANGPTL4	1
Lipid Metabolism	utilization of triacylglycerol	0.0202			ANGPTL4	1
Neurological Disease	x-linked mental retardation type 90	0.0202			DLG3	1
Hereditary Disorder	x-linked mental retardation type 90	0.0202			DLG3	1
Developmental Disorder	x-linked mental retardation type 90	0.0202			DLG3	1
Tissue Morphology	abnormal morphology of fat pad	0.0205			DLK1,IGFBP4,PIK3R1,PITPNA	4
Cardiovascular Disease	carditis	0.0205			BCL6,IFNGR1,TUBA1A,TUBA4A	4
Inflammatory Disease	carditis	0.0205			BCL6,IFNGR1,TUBA1A,TUBA4A	4
Behavior	exploratory behavior	0.0206		0.063	CADPS2,CPLX2,ERC2,HDC,PDE1B	5
Cell Death and Survival	killing of cells	0.0213		-0.239	ANTXR1,CASP7,IFNGR1,MYC,POR,SIRPA,SORT1,WNT5A	8
Cancer	colon cancer	0.0214			ANGPTL4,ANTXR1,BCL6,CENPA,CNNM2,CNTNAP2,ELP5,ERC2,HSD17B11,IGDCC3,MACROD2,MT1H,MYC,NUB1,P4HA1,PBK,PIK3R1,PMP22,SDK1,TIMP1,TK1,TUBA4A	22
Gastrointestinal Disease	colon cancer	0.0214			ANGPTL4,ANTXR1,BCL6,CENPA,CNNM2,CNTNAP2,ELP5,ERC2,HSD17B11,IGDCC3,MACROD2,MT1H,MYC,NUB1,P4HA1,PBK,PIK3R1,PMP22,SDK1,TIMP1,TK1,TUBA4A	22
Organ Morphology	morphology of eye	0.0216			ALDH1A1,ATF4,CCND1,DLK1,ERC2,IDUA,MARCKS,MARCKSL1,MT1H,POR,RDH12,VLDLR	12
Embryonic Development	morphology of eye	0.0216			ALDH1A1,ATF4,CCND1,DLK1,ERC2,IDUA,MARCKS,MARCKSL1,MT1H,POR,RDH12,VLDLR	12
Organismal Development	morphology of eye	0.0216			ALDH1A1,ATF4,CCND1,DLK1,ERC2,IDUA,MARCKS,MARCKSL1,MT1H,POR,RDH12,VLDLR	12
Tissue Development	morphology of eye	0.0216			ALDH1A1,ATF4,CCND1,DLK1,ERC2,IDUA,MARCKS,MARCKSL1,MT1H,POR,RDH12,VLDLR	12
Organ Development	morphology of eye	0.0216			ALDH1A1,ATF4,CCND1,DLK1,ERC2,IDUA,MARCKS,MARCKSL1,MT1H,POR,RDH12,VLDLR	12
Visual System Development and Function	morphology of eye	0.0216			ALDH1A1,ATF4,CCND1,DLK1,ERC2,IDUA,MARCKS,MARCKSL1,MT1H,POR,RDH12,VLDLR	12
Cell Morphology	elongation of axons	0.022			OMG,STMN2,ULK2	3
Nervous System Development and Function	elongation of axons	0.022			OMG,STMN2,ULK2	3
Cellular Assembly and Organization	elongation of axons	0.022			OMG,STMN2,ULK2	3
Nervous System Development and Function	foliation of cerebellum	0.022			CCND1,CCND2,VLDLR	3
Embryonic Development	foliation of cerebellum	0.022			CCND1,CCND2,VLDLR	3
Organismal Development	foliation of cerebellum	0.022			CCND1,CCND2,VLDLR	3
Tissue Development	foliation of cerebellum	0.022			CCND1,CCND2,VLDLR	3
Organ Development	foliation of cerebellum	0.022			CCND1,CCND2,VLDLR	3
Small Molecule Biochemistry	hydrolysis of triacylglycerol	0.022			ANGPTL4,APOC3,PNPLA2	3
Lipid Metabolism	hydrolysis of triacylglycerol	0.022			ANGPTL4,APOC3,PNPLA2	3
Cellular Development	proliferation of thyroid tumor cell lines	0.022			GAS6,MYC,WNT5A	3
Cellular Growth and Proliferation	proliferation of thyroid tumor cell lines	0.022			GAS6,MYC,WNT5A	3
Cancer	carcinoma in breast	0.0226			APLP1,BCL6,BEX2,CCND1,CCND2,CDK1,CHST7,CTDSPL,FAM107B,HDAC4,MT1H,MYC,POR,SLC24A4,TIMP1,TUBA1A,TUBA4A	17
Cell Death and Survival	apoptosis of hematopoietic cells	0.0227		-0.718	CASP1,CASP7,HIST1H1C,MT1H,MYC,Palld,TMEM109,TRAF3,WNT5A	9
Cancer	tumorigenesis of hepatocellular carcinoma	0.0233		-1.990	CBX7,FAH,MYC,PIK3R1	4
Gastrointestinal Disease	tumorigenesis of hepatocellular carcinoma	0.0233		-1.990	CBX7,FAH,MYC,PIK3R1	4
Hepatic System Disease	tumorigenesis of hepatocellular carcinoma	0.0233		-1.990	CBX7,FAH,MYC,PIK3R1	4
Cancer	development of T-cell non-Hodgkin lymphoma	0.0234			BCL6,MYC	2
Immunological Disease	development of T-cell non-Hodgkin lymphoma	0.0234			BCL6,MYC	2
Cancer	formation of intestinal polyp	0.0234			CASP1,PIK3R1	2
Organismal Injury and Abnormalities	formation of intestinal polyp	0.0234			CASP1,PIK3R1	2
Gastrointestinal Disease	formation of intestinal polyp	0.0234			CASP1,PIK3R1	2
Immunological Disease	hypergammaglobulinemia	0.0234			SIRPA,TRAF3	2
Hematological Disease	hypergammaglobulinemia	0.0234			SIRPA,TRAF3	2
Cancer	hyperplasia of phagocytes	0.0234			BCL6,PIK3R1	2
Immunological Disease	hyperplasia of phagocytes	0.0234			BCL6,PIK3R1	2
Cellular Development	hyperplasia of phagocytes	0.0234			BCL6,PIK3R1	2
Hematological Disease	hyperplasia of phagocytes	0.0234			BCL6,PIK3R1	2
Cellular Growth and Proliferation	hyperplasia of phagocytes	0.0234			BCL6,PIK3R1	2
Hematological System Development and Function	hyperplasia of phagocytes	0.0234			BCL6,PIK3R1	2
Inflammatory Response	hyperplasia of phagocytes	0.0234			BCL6,PIK3R1	2
Embryonic Development	length of limb	0.0234			POR,WNT5A	2
Organismal Development	length of limb	0.0234			POR,WNT5A	2
Skeletal and Muscular System Development and Function	length of limb	0.0234			POR,WNT5A	2
Cancer	recurrent adult acute lymphocytic leukemia	0.0234			TUBA1A,TUBA4A	2
Immunological Disease	recurrent adult acute lymphocytic leukemia	0.0234			TUBA1A,TUBA4A	2
Hematological Disease	recurrent adult acute lymphocytic leukemia	0.0234			TUBA1A,TUBA4A	2
Endocrine System Disorders	streptozotocin-induced diabetes	0.0234			GPNMB,MYC	2
Gastrointestinal Disease	streptozotocin-induced diabetes	0.0234			GPNMB,MYC	2
Metabolic Disease	streptozotocin-induced diabetes	0.0234			GPNMB,MYC	2
Nervous System Development and Function	abnormal morphology of brain	0.0238			CADPS2,HDC,LIMK1,MARCKSL1,VLDLR	5
Organ Morphology	abnormal morphology of brain	0.0238			CADPS2,HDC,LIMK1,MARCKSL1,VLDLR	5
Cell Morphology	autophagy	0.0239		1.011	ATF4,ATG2A,CASP1,IFNGR1,MYC,PIK3R1,RAC3,TOP1MT,ULK2,VMP1,XBP1	11
Cellular Function and Maintenance	autophagy	0.0239		1.011	ATF4,ATG2A,CASP1,IFNGR1,MYC,PIK3R1,RAC3,TOP1MT,ULK2,VMP1,XBP1	11
Metabolic Disease	glucose metabolism disorder	0.0245		-0.749	ALDH1A1,ALDH2,APOC3,CASP1,CCND2,CNTNAP2,CPLX2,DLK1,FAH,GPD1,GPNMB,HDC,HMGCS2,IDE,IFNGR1,MLXIPL,Mup1 (includes others),MYC,PDE1B,PIK3R1,PITPNA,PNPLA2,RSAD2,TAP2,TCF7L2,TIMP1,TRAF3,XBP1	28
Small Molecule Biochemistry	catabolism of amino acids	0.0247			BCAT2,FAH,HDC,PCCA	4
Amino Acid Metabolism	catabolism of amino acids	0.0247			BCAT2,FAH,HDC,PCCA	4
Cell Morphology	elongation of neurites	0.0247			NGFRAP1,OMG,STMN2,ULK2	4
Nervous System Development and Function	elongation of neurites	0.0247			NGFRAP1,OMG,STMN2,ULK2	4
Cellular Assembly and Organization	elongation of neurites	0.0247			NGFRAP1,OMG,STMN2,ULK2	4
Neurological Disease	sensorineural hearing loss	0.0247		-1.067	ATP2B2,IDUA,KCNMA1,SCARB2	4
Auditory Disease	sensorineural hearing loss	0.0247		-1.067	ATP2B2,IDUA,KCNMA1,SCARB2	4
Neurological Disease	gliosis	0.0248		0.115	CNTNAP2,IDE,IFNGR1,LGI1,MT1H,MYC	6
Organismal Injury and Abnormalities	gliosis	0.0248		0.115	CNTNAP2,IDE,IFNGR1,LGI1,MT1H,MYC	6
Tissue Morphology	mass of adipose tissue	0.0248		-1.588	ATF4,BCAT2,DLK1,HDC,IGFBP4,MLXIPL,PNPLA2,VLDLR	8
Connective Tissue Development and Function	mass of adipose tissue	0.0248		-1.588	ATF4,BCAT2,DLK1,HDC,IGFBP4,MLXIPL,PNPLA2,VLDLR	8
Cell Morphology	morphology of hepatocytes	0.0249			FAH,MGAT3,MT1H,MYC,PITPNA	5
Organ Morphology	morphology of hepatocytes	0.0249			FAH,MGAT3,MT1H,MYC,PITPNA	5
Tissue Morphology	morphology of hepatocytes	0.0249			FAH,MGAT3,MT1H,MYC,PITPNA	5
Hepatic System Development and Function	morphology of hepatocytes	0.0249			FAH,MGAT3,MT1H,MYC,PITPNA	5
Digestive System Development and Function	morphology of hepatocytes	0.0249			FAH,MGAT3,MT1H,MYC,PITPNA	5

## Sheet: p21_v_p4_FUNCTION
Category	Functions Annotation	p-Value	Predicted Activation State	Activation z-score	Molecules	# Molecules
Neurological Disease	neuromuscular disease	6.24e-09		1.746	ACAT1,ACOT11,ACTB,ACTN2,ADCY2,ADORA1,ADORA2B,ADRA1A,ADRA2A,AGRN,AGT,AGXT2L1,AHCYL1,AK1,ALAS1,ALDH2,ALDH6A1,ANXA2,APLP1,ARMCX2,ARMCX3,ARPP21,ATP2B2,ATP6V1A,ATP6V1B2,ATP6V1E1,B3GALT4,B3GNT1,BCL11B,BCL6,BDNF,C3,CA2,CA3,CAMK2A,CASP2,CASP7,CASQ1,CD47,CHAF1B,CHRNA4,CIRBP,COLGALT2,CRYAB,CSE1L,CTNNB1,DBNL,DBP,DOK7,DPYSL3,EGR2,EGR4,ELAVL2,ELOVL1,EPHB2,EPHX2,ETV4,FABP7,FAM107A,FAM3C,FAS,FBXW7,FCGRT,FDPS,FG…	196
Skeletal and Muscular Disorders	neuromuscular disease	6.24e-09		1.746	ACAT1,ACOT11,ACTB,ACTN2,ADCY2,ADORA1,ADORA2B,ADRA1A,ADRA2A,AGRN,AGT,AGXT2L1,AHCYL1,AK1,ALAS1,ALDH2,ALDH6A1,ANXA2,APLP1,ARMCX2,ARMCX3,ARPP21,ATP2B2,ATP6V1A,ATP6V1B2,ATP6V1E1,B3GALT4,B3GNT1,BCL11B,BCL6,BDNF,C3,CA2,CA3,CAMK2A,CASP2,CASP7,CASQ1,CD47,CHAF1B,CHRNA4,CIRBP,COLGALT2,CRYAB,CSE1L,CTNNB1,DBNL,DBP,DOK7,DPYSL3,EGR2,EGR4,ELAVL2,ELOVL1,EPHB2,EPHX2,ETV4,FABP7,FAM107A,FAM3C,FAS,FBXW7,FCGRT,FDPS,FG…	196
Neurological Disease	disorder of basal ganglia	1.2e-08			ACAT1,ACOT11,ACTB,ACTN2,ADCY2,ADORA1,ADORA2B,ADRA1A,ADRA2A,AGXT2L1,AHCYL1,AK1,ALAS1,ALDH2,ALDH6A1,ANXA2,APLP1,ARMCX2,ARMCX3,ARPP21,ATP2B2,ATP6V1A,ATP6V1B2,ATP6V1E1,B3GALT4,B3GNT1,BCL11B,BCL6,BDNF,C3,CA2,CAMK2A,CASP2,CASP7,CASQ1,CHAF1B,CHRNA4,CIRBP,COLGALT2,CRYAB,CSE1L,CTNNB1,DBNL,DBP,DPYSL3,EGR2,EGR4,ELAVL2,ELOVL1,EPHB2,EPHX2,ETV4,FABP7,FAM107A,FAM3C,FBXW7,FGF12,FGF13,FTH1,GABRB1,GABRG1,GAP43,GAP…	178
Psychological Disorders	disorder of basal ganglia	1.2e-08			ACAT1,ACOT11,ACTB,ACTN2,ADCY2,ADORA1,ADORA2B,ADRA1A,ADRA2A,AGXT2L1,AHCYL1,AK1,ALAS1,ALDH2,ALDH6A1,ANXA2,APLP1,ARMCX2,ARMCX3,ARPP21,ATP2B2,ATP6V1A,ATP6V1B2,ATP6V1E1,B3GALT4,B3GNT1,BCL11B,BCL6,BDNF,C3,CA2,CAMK2A,CASP2,CASP7,CASQ1,CHAF1B,CHRNA4,CIRBP,COLGALT2,CRYAB,CSE1L,CTNNB1,DBNL,DBP,DPYSL3,EGR2,EGR4,ELAVL2,ELOVL1,EPHB2,EPHX2,ETV4,FABP7,FAM107A,FAM3C,FBXW7,FGF12,FGF13,FTH1,GABRB1,GABRG1,GAP43,GAP…	178
Neurological Disease	Movement Disorders	4.06e-08		-0.614	ACAT1,ACOT11,ACTB,ACTN2,ADCY2,ADORA1,ADORA2B,ADRA1A,ADRA2A,AGXT2L1,AHCYL1,AK1,ALAS1,ALDH2,ALDH6A1,ANKH,ANXA2,APBA1,APLP1,ARMCX2,ARMCX3,ARPP21,ARSA,ATP1B2,ATP2B2,ATP6V1A,ATP6V1B2,ATP6V1E1,ATXN1,B3GALT4,B3GNT1,BAHCC1,BCL11B,BCL6,BDNF,BGN,BTBD9,C3,CA2,CA3,CACNA1G,CAMK2A,CASP2,CASP7,CASQ1,CDKN1B,CHAF1B,CHRNA3,CHRNA4,CIRBP,CNTN1,COLGALT2,CRYAB,CSE1L,CTNNB1,CTSF,CTSL2,DBNL,DBP,DPYSL3,EGR2,EGR4,ELAVL2,E…	234
Neurological Disease	chorea	3.16e-07			ACAT1,ACOT11,ACTB,ACTN2,ADCY2,ADRA1A,AGXT2L1,AHCYL1,AK1,ALAS1,ALDH2,ALDH6A1,APLP1,ARMCX2,ARMCX3,ARPP21,ATP2B2,ATP6V1A,ATP6V1B2,B3GALT4,B3GNT1,BCL11B,BCL6,BDNF,C3,CA2,CAMK2A,CASP2,CASP7,CASQ1,CHAF1B,CHRNA4,CIRBP,CRYAB,CTNNB1,DBP,DPYSL3,EGR2,EGR4,ELAVL2,EPHB2,EPHX2,ETV4,FABP7,FAM107A,FAM3C,FBXW7,FGF12,FGF13,GABRB1,GABRG1,GAPDH,GJB6,GLRB,GPD1,GPR83,GRIN2C,GYPC,HADHB,HAP1,HMGB2,HPCA,HSPA1A/HSPA1B,KAZ…	142
Neurological Disease	Huntington's Disease	4.08e-07			ACAT1,ACOT11,ACTB,ACTN2,ADCY2,ADRA1A,AGXT2L1,AHCYL1,AK1,ALAS1,ALDH2,ALDH6A1,APLP1,ARMCX2,ARMCX3,ARPP21,ATP2B2,ATP6V1A,ATP6V1B2,B3GALT4,B3GNT1,BCL11B,BCL6,BDNF,C3,CA2,CAMK2A,CASP2,CASP7,CASQ1,CHAF1B,CHRNA4,CIRBP,CRYAB,CTNNB1,DBP,DPYSL3,EGR2,EGR4,ELAVL2,EPHB2,EPHX2,ETV4,FABP7,FAM107A,FAM3C,FBXW7,FGF12,FGF13,GABRB1,GABRG1,GAPDH,GJB6,GLRB,GPD1,GPR83,GRIN2C,GYPC,HADHB,HAP1,HMGB2,HPCA,HSPA1A/HSPA1B,KAZ…	141
Skeletal and Muscular Disorders	Huntington's Disease	4.08e-07			ACAT1,ACOT11,ACTB,ACTN2,ADCY2,ADRA1A,AGXT2L1,AHCYL1,AK1,ALAS1,ALDH2,ALDH6A1,APLP1,ARMCX2,ARMCX3,ARPP21,ATP2B2,ATP6V1A,ATP6V1B2,B3GALT4,B3GNT1,BCL11B,BCL6,BDNF,C3,CA2,CAMK2A,CASP2,CASP7,CASQ1,CHAF1B,CHRNA4,CIRBP,CRYAB,CTNNB1,DBP,DPYSL3,EGR2,EGR4,ELAVL2,EPHB2,EPHX2,ETV4,FABP7,FAM107A,FAM3C,FBXW7,FGF12,FGF13,GABRB1,GABRG1,GAPDH,GJB6,GLRB,GPD1,GPR83,GRIN2C,GYPC,HADHB,HAP1,HMGB2,HPCA,HSPA1A/HSPA1B,KAZ…	141
Psychological Disorders	Huntington's Disease	4.08e-07			ACAT1,ACOT11,ACTB,ACTN2,ADCY2,ADRA1A,AGXT2L1,AHCYL1,AK1,ALAS1,ALDH2,ALDH6A1,APLP1,ARMCX2,ARMCX3,ARPP21,ATP2B2,ATP6V1A,ATP6V1B2,B3GALT4,B3GNT1,BCL11B,BCL6,BDNF,C3,CA2,CAMK2A,CASP2,CASP7,CASQ1,CHAF1B,CHRNA4,CIRBP,CRYAB,CTNNB1,DBP,DPYSL3,EGR2,EGR4,ELAVL2,EPHB2,EPHX2,ETV4,FABP7,FAM107A,FAM3C,FBXW7,FGF12,FGF13,GABRB1,GABRG1,GAPDH,GJB6,GLRB,GPD1,GPR83,GRIN2C,GYPC,HADHB,HAP1,HMGB2,HPCA,HSPA1A/HSPA1B,KAZ…	141
Hereditary Disorder	Huntington's Disease	4.08e-07			ACAT1,ACOT11,ACTB,ACTN2,ADCY2,ADRA1A,AGXT2L1,AHCYL1,AK1,ALAS1,ALDH2,ALDH6A1,APLP1,ARMCX2,ARMCX3,ARPP21,ATP2B2,ATP6V1A,ATP6V1B2,B3GALT4,B3GNT1,BCL11B,BCL6,BDNF,C3,CA2,CAMK2A,CASP2,CASP7,CASQ1,CHAF1B,CHRNA4,CIRBP,CRYAB,CTNNB1,DBP,DPYSL3,EGR2,EGR4,ELAVL2,EPHB2,EPHX2,ETV4,FABP7,FAM107A,FAM3C,FBXW7,FGF12,FGF13,GABRB1,GABRG1,GAPDH,GJB6,GLRB,GPD1,GPR83,GRIN2C,GYPC,HADHB,HAP1,HMGB2,HPCA,HSPA1A/HSPA1B,KAZ…	141
Cell Morphology	morphology of plasma membrane projections	1.97e-06			AATK,AGRN,ALS2,Ank2,ARSA,BDNF,CADPS2,CCND2,CD47,CHL1,CNTN1,DPYSL4,EFNB1,EGLN3,EPB49,EPHB1,EPHB2,FA2H,FEZ1,GAP43,GLDN,IL1B,KALRN,KIF15,KIF23,KLF7,LGI1,LMNA,MAG,MAPT,MYH10,NDN,NEDD4,NEFM,NFATC2,NFATC4,NRCAM,Nrg1,PLP1,PMP22,SEZ6,SNCA,SPG20,ST8SIA2,TLR3,VCAN,ZNF423	47
Cancer	mammary tumor	2.09e-06		-1.523	ABAT,ACADVL,ADAMTS18,ADCY2,ADK,ALDH1A1,ALYREF,APLP1,ATP2B2,AURKA,BCAR1,BCL2L2,BCL6,BEX2,BIRC5,BRIP1,CASP2,CASP7,CBX8,CCDC85A,CCND2,CDC20,CDH4,CDK1,CDK2,CDKN1B,CDT1,CENPA,CEP164,CHEK2,CHST7,COL4A4,CRMP1,CRYAB,CSE1L,CTDSPL,CTNNB1,CUX1,CXCL14,CXCR4,DBF4,DHX37,DNALI1,EGFR,EGR4,EIF3F,EIF4A1,EPHX2,EPS8,ESRRA,FABP7,FAM49B,FANCC,FANCD2,FAS,FBXW7,FDPS,FEN1,FERMT2,FGF1,FHL1,FHL2,FLNA,FOXO1,FTH1,FZR1,GAPDH,…	222
Cancer	bladder cancer	2.62e-06			APAF1,APBA1,BCL2L2,BIRC5,CALCA,CASP2,CCND2,EGFR,EZH2,FAS,FOXO1,GJB2,H2AFY,HSPA1A/HSPA1B,KDM2B,MBP,MIEN1,NAT2,NEDD4,ODC1,PLK1,POLE,POLE4,POR,PRC1,PSIP1,RARB,RRM1,RRM2,STAT3,THBS1,TIMP1,TOP2A,UCHL1	34
Renal and Urological Disease	bladder cancer	2.62e-06			APAF1,APBA1,BCL2L2,BIRC5,CALCA,CASP2,CCND2,EGFR,EZH2,FAS,FOXO1,GJB2,H2AFY,HSPA1A/HSPA1B,KDM2B,MBP,MIEN1,NAT2,NEDD4,ODC1,PLK1,POLE,POLE4,POR,PRC1,PSIP1,RARB,RRM1,RRM2,STAT3,THBS1,TIMP1,TOP2A,UCHL1	34
Cancer	bladder tumor	2.85e-06			APAF1,APBA1,BCL2L2,BIRC5,CALCA,CASP2,CCND2,EGFR,EZH2,FAS,FOXO1,GJB2,H2AFY,HSPA1A/HSPA1B,KDM2B,LOXL1,MBP,MIEN1,NAT2,NEDD4,ODC1,PLK1,POLE,POLE4,POR,PRC1,PSIP1,RARB,RRM1,RRM2,STAT3,THBS1,TIMP1,TOP2A,UCHL1	35
Renal and Urological Disease	bladder tumor	2.85e-06			APAF1,APBA1,BCL2L2,BIRC5,CALCA,CASP2,CCND2,EGFR,EZH2,FAS,FOXO1,GJB2,H2AFY,HSPA1A/HSPA1B,KDM2B,LOXL1,MBP,MIEN1,NAT2,NEDD4,ODC1,PLK1,POLE,POLE4,POR,PRC1,PSIP1,RARB,RRM1,RRM2,STAT3,THBS1,TIMP1,TOP2A,UCHL1	35
Neurological Disease	dyskinesia	3.43e-06			ACAT1,ACOT11,ACTB,ACTN2,ADCY2,ADRA1A,ADRA2A,AGXT2L1,AHCYL1,AK1,ALAS1,ALDH2,ALDH6A1,APLP1,ARMCX2,ARMCX3,ARPP21,ATP2B2,ATP6V1A,ATP6V1B2,B3GALT4,B3GNT1,BCL11B,BCL6,BDNF,C3,CA2,CAMK2A,CASP2,CASP7,CASQ1,CHAF1B,CHRNA3,CHRNA4,CIRBP,CRYAB,CTNNB1,DBP,DPYSL3,EGR2,EGR4,ELAVL2,EPHB2,EPHX2,ETV4,FABP7,FAM107A,FAM3C,FBXW7,FGF12,FGF13,GABRB1,GABRG1,GAPDH,GJB6,GLRB,GPD1,GPR83,GRIN2C,GYPC,HADHB,HAP1,HMGB2,HPCA,HSP…	144
Cell Morphology	morphology of neurites	4e-06			AATK,AGRN,ALS2,Ank2,ARSA,BDNF,CADPS2,CCND2,CD47,CHL1,CNTN1,DPYSL4,EFNB1,EGLN3,EPHB1,EPHB2,FA2H,FEZ1,GAP43,GLDN,IL1B,KALRN,KIF15,KIF23,KLF7,LGI1,LMNA,MAG,MAPT,MYH10,NDN,NEDD4,NEFM,NFATC2,NFATC4,NRCAM,Nrg1,PLP1,PMP22,SEZ6,SNCA,SPG20,ST8SIA2,TLR3,VCAN,ZNF423	46
Nervous System Development and Function	morphology of neurites	4e-06			AATK,AGRN,ALS2,Ank2,ARSA,BDNF,CADPS2,CCND2,CD47,CHL1,CNTN1,DPYSL4,EFNB1,EGLN3,EPHB1,EPHB2,FA2H,FEZ1,GAP43,GLDN,IL1B,KALRN,KIF15,KIF23,KLF7,LGI1,LMNA,MAG,MAPT,MYH10,NDN,NEDD4,NEFM,NFATC2,NFATC4,NRCAM,Nrg1,PLP1,PMP22,SEZ6,SNCA,SPG20,ST8SIA2,TLR3,VCAN,ZNF423	46
Tissue Morphology	morphology of neurites	4e-06			AATK,AGRN,ALS2,Ank2,ARSA,BDNF,CADPS2,CCND2,CD47,CHL1,CNTN1,DPYSL4,EFNB1,EGLN3,EPHB1,EPHB2,FA2H,FEZ1,GAP43,GLDN,IL1B,KALRN,KIF15,KIF23,KLF7,LGI1,LMNA,MAG,MAPT,MYH10,NDN,NEDD4,NEFM,NFATC2,NFATC4,NRCAM,Nrg1,PLP1,PMP22,SEZ6,SNCA,SPG20,ST8SIA2,TLR3,VCAN,ZNF423	46
Neurological Disease	neurological signs	4.33e-06		1.982	ACAT1,ACOT11,ACTB,ACTN2,ADCY2,ADRA1A,ADRA2A,AGXT2L1,AHCYL1,AK1,ALAS1,ALDH2,ALDH6A1,APLP1,ARMCX2,ARMCX3,ARPP21,ATP2B2,ATP6V1A,ATP6V1B2,B3GALT4,B3GNT1,BCL11B,BCL6,BDNF,C3,CA2,CAMK2A,CASP2,CASP7,CASQ1,CHAF1B,CHRNA3,CHRNA4,CIRBP,CRYAB,CTNNB1,DBP,DPYSL3,EGR2,EGR4,ELAVL2,EPHB2,EPHX2,ETV4,FABP7,FAM107A,FAM3C,FBXW7,FGF12,FGF13,GABRB1,GABRG1,GAPDH,GJB6,GLRB,GPD1,GPR83,GRIN2C,GYPC,HADHB,HAP1,HMGB2,HNRNPA1,…	147
Cell Morphology	abnormal morphology of neurites	9.45e-06			AATK,AGRN,ALS2,Ank2,ARSA,CADPS2,CCND2,CD47,CHL1,CNTN1,EFNB1,EGLN3,EPHB1,EPHB2,FA2H,GAP43,GLDN,KALRN,KLF7,LGI1,LMNA,MAG,MAPT,MYH10,NDN,NEDD4,NEFM,NFATC2,NFATC4,NRCAM,Nrg1,PLP1,PMP22,SEZ6,SPG20,ST8SIA2,TLR3,VCAN,ZNF423	39
Nervous System Development and Function	abnormal morphology of neurites	9.45e-06			AATK,AGRN,ALS2,Ank2,ARSA,CADPS2,CCND2,CD47,CHL1,CNTN1,EFNB1,EGLN3,EPHB1,EPHB2,FA2H,GAP43,GLDN,KALRN,KLF7,LGI1,LMNA,MAG,MAPT,MYH10,NDN,NEDD4,NEFM,NFATC2,NFATC4,NRCAM,Nrg1,PLP1,PMP22,SEZ6,SPG20,ST8SIA2,TLR3,VCAN,ZNF423	39
Tissue Morphology	abnormal morphology of neurites	9.45e-06			AATK,AGRN,ALS2,Ank2,ARSA,CADPS2,CCND2,CD47,CHL1,CNTN1,EFNB1,EGLN3,EPHB1,EPHB2,FA2H,GAP43,GLDN,KALRN,KLF7,LGI1,LMNA,MAG,MAPT,MYH10,NDN,NEDD4,NEFM,NFATC2,NFATC4,NRCAM,Nrg1,PLP1,PMP22,SEZ6,SPG20,ST8SIA2,TLR3,VCAN,ZNF423	39
Cancer	Breast Cancer and Tumors	9.48e-06		-0.255	ABAT,ACADVL,ADAMTS18,ADCY2,ADK,ALDH1A1,APLP1,ATP2B2,AURKA,BCAR1,BCL2L2,BCL6,BEX2,BIRC5,BRIP1,CASP2,CASP7,CBX8,CCDC85A,CCND2,CDC20,CDC25A,CDH4,CDK1,CDKN1B,CENPA,CEP164,CHEK2,CHST7,COL4A4,CRMP1,CRYAB,CSE1L,CTDSPL,CTNNB1,CXCL14,CXCR4,DHX37,DNALI1,EGFR,EGR4,EIF4A1,EPHX2,EPS8,ESRRA,ETV4,FABP7,FAM49B,FANCC,FANCD2,FAS,FBXW7,FDPS,FERMT2,FGF1,FHL1,FHL2,FLNA,FOXO1,FTH1,FZR1,GAPDH,GJB2,GPR156,GPX7,GRIK1,GRI…	208
Neurological Disease	Schizophrenia	1.14e-05			ABAT,ACSBG1,ADRA1A,ADRA2A,ALDH3B1,ATP2B2,ATP6V1B2,ATXN1,BDNF,CACNA1G,CACNA1H,CCND2,CDKN1B,CHL1,CHRNA3,CHRNA4,CLDN11,CLOCK,CNTNAP2,CRHBP,DGCR2,DLG3,DNMT1,EGFR,EGR4,FABP7,FAM3C,FASTKD5,FEZ1,FGF1,FNTA,FXYD1,FXYD6,FZD3,GABRB1,GABRG1,GAP43,GLRB,GLRX,GPC1,GRIK1,GRIN2C,GRINA,HSPA1A/HSPA1B,IL1B,IPO5,KCNK1,KLC1,KLF5,LGI1,LIN7B,LRFN2,MAG,MAL,MANEA,MARCKS,MDH1,MMD,MOG,NDE1,NDN,NDUFV1,NEFM,NPRL2,NREP,Nrg1,PA…	108
Psychological Disorders	Schizophrenia	1.14e-05			ABAT,ACSBG1,ADRA1A,ADRA2A,ALDH3B1,ATP2B2,ATP6V1B2,ATXN1,BDNF,CACNA1G,CACNA1H,CCND2,CDKN1B,CHL1,CHRNA3,CHRNA4,CLDN11,CLOCK,CNTNAP2,CRHBP,DGCR2,DLG3,DNMT1,EGFR,EGR4,FABP7,FAM3C,FASTKD5,FEZ1,FGF1,FNTA,FXYD1,FXYD6,FZD3,GABRB1,GABRG1,GAP43,GLRB,GLRX,GPC1,GRIK1,GRIN2C,GRINA,HSPA1A/HSPA1B,IL1B,IPO5,KCNK1,KLC1,KLF5,LGI1,LIN7B,LRFN2,MAG,MAL,MANEA,MARCKS,MDH1,MMD,MOG,NDE1,NDN,NDUFV1,NEFM,NPRL2,NREP,Nrg1,PA…	108
Hereditary Disorder	Schizophrenia	1.14e-05			ABAT,ACSBG1,ADRA1A,ADRA2A,ALDH3B1,ATP2B2,ATP6V1B2,ATXN1,BDNF,CACNA1G,CACNA1H,CCND2,CDKN1B,CHL1,CHRNA3,CHRNA4,CLDN11,CLOCK,CNTNAP2,CRHBP,DGCR2,DLG3,DNMT1,EGFR,EGR4,FABP7,FAM3C,FASTKD5,FEZ1,FGF1,FNTA,FXYD1,FXYD6,FZD3,GABRB1,GABRG1,GAP43,GLRB,GLRX,GPC1,GRIK1,GRIN2C,GRINA,HSPA1A/HSPA1B,IL1B,IPO5,KCNK1,KLC1,KLF5,LGI1,LIN7B,LRFN2,MAG,MAL,MANEA,MARCKS,MDH1,MMD,MOG,NDE1,NDN,NDUFV1,NEFM,NPRL2,NREP,Nrg1,PA…	108
Cell Morphology	abnormal morphology of axons	1.23e-05			AATK,AGRN,ALS2,Ank2,ARSA,CD47,CHL1,EFNB1,EGLN3,EPHB1,EPHB2,FA2H,GAP43,GLDN,LGI1,LMNA,MAG,MAPT,NEFM,NRCAM,PLP1,PMP22,SPG20,ST8SIA2,TLR3,VCAN	26
Nervous System Development and Function	abnormal morphology of axons	1.23e-05			AATK,AGRN,ALS2,Ank2,ARSA,CD47,CHL1,EFNB1,EGLN3,EPHB1,EPHB2,FA2H,GAP43,GLDN,LGI1,LMNA,MAG,MAPT,NEFM,NRCAM,PLP1,PMP22,SPG20,ST8SIA2,TLR3,VCAN	26
Tissue Morphology	abnormal morphology of axons	1.23e-05			AATK,AGRN,ALS2,Ank2,ARSA,CD47,CHL1,EFNB1,EGLN3,EPHB1,EPHB2,FA2H,GAP43,GLDN,LGI1,LMNA,MAG,MAPT,NEFM,NRCAM,PLP1,PMP22,SPG20,ST8SIA2,TLR3,VCAN	26
Cell Morphology	morphology of oligodendrocytes	1.66e-05	Increased	2.000	HES1,HES5,IL1B,MAG,MBP,NKX2-2,Nrg1,PLP1	8
Nervous System Development and Function	morphology of oligodendrocytes	1.66e-05	Increased	2.000	HES1,HES5,IL1B,MAG,MBP,NKX2-2,Nrg1,PLP1	8
Cancer	breast cancer	1.8e-05		0.213	ABAT,ACADVL,ADAMTS18,ADCY2,ADK,ALDH1A1,APLP1,ATP2B2,AURKA,BCAR1,BCL2L2,BCL6,BEX2,BIRC5,BRIP1,CASP2,CASP7,CBX8,CCDC85A,CCND2,CDC20,CDH4,CDK1,CDKN1B,CENPA,CEP164,CHEK2,CHST7,COL4A4,CRMP1,CRYAB,CSE1L,CTDSPL,CTNNB1,CXCL14,CXCR4,DHX37,DNALI1,EGFR,EGR4,EIF4A1,EPHX2,EPS8,ESRRA,FABP7,FAM49B,FANCC,FANCD2,FAS,FBXW7,FDPS,FERMT2,FGF1,FHL1,FHL2,FLNA,FOXO1,FTH1,FZR1,GAPDH,GJB2,GPR156,GPX7,GRIK1,GRIN2C,GSPT1,GS…	205
Cell Morphology	morphology of cellular protrusions	3.88e-05			AATK,AGRN,ALS2,Ank2,ARSA,BDNF,CADPS2,CCND2,CD47,CHL1,CNTN1,DPYSL4,EFNB1,EGLN3,EPB49,EPHB1,EPHB2,FA2H,FEZ1,GAP43,GLDN,IL1B,KALRN,KIF15,KIF23,KLF7,LGI1,LMNA,MAG,MAPT,MYH10,NDN,NEDD4,NEFM,NFATC2,NFATC4,NRCAM,Nrg1,PLP1,PMP22,POLL,SEZ6,SNCA,SPG20,ST8SIA2,TCTN2,TLR3,VCAN,ZNF423	49
Cellular Growth and Proliferation	proliferation of cells	4.5e-05	Decreased	-4.396	Abcb1b,ABCB4,ABCB6,ABI1,ACAT1,ACSL6,ACTB,ACTN1,ACVR1C,ADK,ADORA1,ADORA2B,ADRA1A,ADRA2A,AES,AGGF1,AGRN,AGT,AIFM2,AK4,ALDH1A1,ALKBH3,AMHR2,ANAPC5,ANGPTL4,ANKRD6,ANXA2,APAF1,APBB1,APOBEC1,AQP11,ARF1,ARHGAP24,ARID5B,ARMC10,ATF4,ATP6V0A2,ATPIF1,AURKA,B3GAT1,B3GNT5,BAI1,BCAR1,BCL10,BCL11B,BCL2L2,BCL6,BCLAF1,BDNF,BEX2,BGN,BIRC5,BLM,BMP3,BMPER,BRIP1,C3,CA3,CACNA1G,CADM1,CALCA,CAMK2A,CAMK2N1,CAPN2,CASP2,C…	599
Cell Cycle	length of mitotic spindle	4.7e-05		-1.172	BIRC5,CDK1,KIF11,KIF22,PLK1,TPX2	6
Skeletal and Muscular Disorders	rhabdomyosarcoma	8.18e-05	Decreased	-2.236	ASS1,BC018242,BLM,CTNNB1,DCX,F2R,FOXO1,GALK1,MERTK,NF1,PBK,SFRP1,SKP2,SLC22A18,SPHK1,TK1,TP63,TUBA1A,TUBA4A,TUBB,TUBE1,VRK1,XRCC2	23
Cancer	rhabdomyosarcoma	8.18e-05	Decreased	-2.236	ASS1,BC018242,BLM,CTNNB1,DCX,F2R,FOXO1,GALK1,MERTK,NF1,PBK,SFRP1,SKP2,SLC22A18,SPHK1,TK1,TP63,TUBA1A,TUBA4A,TUBB,TUBE1,VRK1,XRCC2	23
Cell Cycle	mitosis of cervical cancer cell lines	9.3e-05		-1.068	AURKA,BIRC5,CDC20,CDC25A,CDC25C,CDCA8,CDK1,CENPI,CSE1L,HDAC4,KIF22,KIF4A,MAD2L1,MAP2K1,MCIDAS,PKD2,PLK1,SPC25,TOP2A,ZC3HC1	20
Cell Morphology	shape change of neurites	0.000137		-1.269	AGRN,ATXN1,BDNF,CAMK2A,CHL1,CNTNAP2,CRMP1,CTNND2,DBN1,DPYSL4,EFNA5,EFNB1,EPHB1,EPHB2,EPS8,ETV4,FAM107A,FGF13,FNBP1,GAP43,HMGB2,IGSF9,IL1B,KALRN,KLF7,KLF9,LIMK1,MAG,MAPT,MFN1,MFN2,NEFM,NF1,NFATC4,Nrg1,NTRK3,PACSIN1,PIP5K1A,PLD1,RAC3,RIMS3,RND2,ROR2,RYK,S100B,SDC2,SEMA3A,SIPA1L1,SKIL,SLIT2,TPBG,WNT5A	52
Cancer	Cancer	0.000143		-1.236	AATK,ABAT,ABCA7,ABCB4,ABCB9,ACADVL,ACAT1,ACBD4,ACOT2,ACSL6,ACTB,ACTN2,ACVR1C,ACY1,ADAMTS18,ADAMTS19,ADAMTS7,ADCY2,ADD3,ADK,ADORA1,ADORA2B,ADRA1A,ADRA2A,AGRN,AGT,AGXT2L1,AHCYL1,ALAS1,ALDH1A1,ALDH2,ALS2,ALYREF,AMY1A (includes others),ANGPTL4,ANKH,ANXA2,ANXA5,AOX1,AP4B1,AP5S1,APAF1,APBA1,APLP1,APOBEC1,APOBR,AQP9,ARF1,ARF5,ARHGEF28,ARID5B,ARMC3,ARMCX3,ARPP21,AS3MT,ASB8,ASS1,ATAD5,ATP1B1,ATP2B2,ATP6V1…	1003
Nervous System Development and Function	growth of axons	0.000157		-1.110	AATK,Aldh1a7,APBB1,BDNF,DCX,EPHB2,EXT1,FEZ1,FZR1,GAP43,GPHN,GPM6A,KIAA1279,KIF23,KLF7,LIMK1,MAG,MAPT,NEFM,NES,NFATC2,NFATC4,NFIX,Nrg1,OMG,PTPRS,RIMS3,RNF6,SEMA3A,SKIL,SLIT2,SMN1/SMN2,VIM,WNT5A	34
Cellular Assembly and Organization	growth of axons	0.000157		-1.110	AATK,Aldh1a7,APBB1,BDNF,DCX,EPHB2,EXT1,FEZ1,FZR1,GAP43,GPHN,GPM6A,KIAA1279,KIF23,KLF7,LIMK1,MAG,MAPT,NEFM,NES,NFATC2,NFATC4,NFIX,Nrg1,OMG,PTPRS,RIMS3,RNF6,SEMA3A,SKIL,SLIT2,SMN1/SMN2,VIM,WNT5A	34
Cell Cycle	cell cycle progression	0.000172		-1.224	ACTL6A,ADCY2,ADORA2B,AGT,AK1,ANKRD54,APAF1,APBB1,ARF1,AURKA,BCAR1,BCL2L12,BCL6,BEX2,BIRC5,BLM,CALCA,CAMK2A,CAMK2N1,CAPN2,CASP2,CBX7,CCNA1,CCND2,CCNO,CDC20,CDC25A,CDC25C,CDC7,CDCA8,CDK1,CDK19,CDK2,CDKN1B,CENPA,CENPI,CHAF1A,CHEK2,CIRBP,CLSPN,CPEB1,CRYAB,CSE1L,CTNNB1,CUL4A,CUL7,CUX1,DBF4,DIABLO,DNMT1,DTYMK,DYNLT3,EGFR,EMP1,ESCO2,EZH2,FAM5C,FANCC,FANCD2,FAS,FGF1,FHL2,FLNA,FNTA,FOXM1,FOXO1,FZR1,GAS6,G…	203
Cell Morphology	branching of neurites	0.000185		-1.313	AGRN,ATXN1,BDNF,CAMK2A,CNTNAP2,CRMP1,CTNND2,DBN1,DPYSL4,EFNA5,EFNB1,EPHB1,EPHB2,EPS8,ETV4,FAM107A,FGF13,FNBP1,GAP43,HMGB2,IGSF9,IL1B,KALRN,KLF7,KLF9,LIMK1,MAG,MAPT,MFN1,MFN2,NEFM,NF1,NFATC4,Nrg1,NTRK3,PACSIN1,PIP5K1A,PLD1,RAC3,RIMS3,RND2,ROR2,RYK,S100B,SDC2,SEMA3A,SIPA1L1,SKIL,SLIT2,TPBG,WNT5A	51
Nervous System Development and Function	branching of neurites	0.000185		-1.313	AGRN,ATXN1,BDNF,CAMK2A,CNTNAP2,CRMP1,CTNND2,DBN1,DPYSL4,EFNA5,EFNB1,EPHB1,EPHB2,EPS8,ETV4,FAM107A,FGF13,FNBP1,GAP43,HMGB2,IGSF9,IL1B,KALRN,KLF7,KLF9,LIMK1,MAG,MAPT,MFN1,MFN2,NEFM,NF1,NFATC4,Nrg1,NTRK3,PACSIN1,PIP5K1A,PLD1,RAC3,RIMS3,RND2,ROR2,RYK,S100B,SDC2,SEMA3A,SIPA1L1,SKIL,SLIT2,TPBG,WNT5A	51
Cellular Assembly and Organization	branching of neurites	0.000185		-1.313	AGRN,ATXN1,BDNF,CAMK2A,CNTNAP2,CRMP1,CTNND2,DBN1,DPYSL4,EFNA5,EFNB1,EPHB1,EPHB2,EPS8,ETV4,FAM107A,FGF13,FNBP1,GAP43,HMGB2,IGSF9,IL1B,KALRN,KLF7,KLF9,LIMK1,MAG,MAPT,MFN1,MFN2,NEFM,NF1,NFATC4,Nrg1,NTRK3,PACSIN1,PIP5K1A,PLD1,RAC3,RIMS3,RND2,ROR2,RYK,S100B,SDC2,SEMA3A,SIPA1L1,SKIL,SLIT2,TPBG,WNT5A	51
Cellular Development	branching of neurites	0.000185		-1.313	AGRN,ATXN1,BDNF,CAMK2A,CNTNAP2,CRMP1,CTNND2,DBN1,DPYSL4,EFNA5,EFNB1,EPHB1,EPHB2,EPS8,ETV4,FAM107A,FGF13,FNBP1,GAP43,HMGB2,IGSF9,IL1B,KALRN,KLF7,KLF9,LIMK1,MAG,MAPT,MFN1,MFN2,NEFM,NF1,NFATC4,Nrg1,NTRK3,PACSIN1,PIP5K1A,PLD1,RAC3,RIMS3,RND2,ROR2,RYK,S100B,SDC2,SEMA3A,SIPA1L1,SKIL,SLIT2,TPBG,WNT5A	51
Cellular Function and Maintenance	branching of neurites	0.000185		-1.313	AGRN,ATXN1,BDNF,CAMK2A,CNTNAP2,CRMP1,CTNND2,DBN1,DPYSL4,EFNA5,EFNB1,EPHB1,EPHB2,EPS8,ETV4,FAM107A,FGF13,FNBP1,GAP43,HMGB2,IGSF9,IL1B,KALRN,KLF7,KLF9,LIMK1,MAG,MAPT,MFN1,MFN2,NEFM,NF1,NFATC4,Nrg1,NTRK3,PACSIN1,PIP5K1A,PLD1,RAC3,RIMS3,RND2,ROR2,RYK,S100B,SDC2,SEMA3A,SIPA1L1,SKIL,SLIT2,TPBG,WNT5A	51
Embryonic Development	branching of neurites	0.000185		-1.313	AGRN,ATXN1,BDNF,CAMK2A,CNTNAP2,CRMP1,CTNND2,DBN1,DPYSL4,EFNA5,EFNB1,EPHB1,EPHB2,EPS8,ETV4,FAM107A,FGF13,FNBP1,GAP43,HMGB2,IGSF9,IL1B,KALRN,KLF7,KLF9,LIMK1,MAG,MAPT,MFN1,MFN2,NEFM,NF1,NFATC4,Nrg1,NTRK3,PACSIN1,PIP5K1A,PLD1,RAC3,RIMS3,RND2,ROR2,RYK,S100B,SDC2,SEMA3A,SIPA1L1,SKIL,SLIT2,TPBG,WNT5A	51
Tissue Development	branching of neurites	0.000185		-1.313	AGRN,ATXN1,BDNF,CAMK2A,CNTNAP2,CRMP1,CTNND2,DBN1,DPYSL4,EFNA5,EFNB1,EPHB1,EPHB2,EPS8,ETV4,FAM107A,FGF13,FNBP1,GAP43,HMGB2,IGSF9,IL1B,KALRN,KLF7,KLF9,LIMK1,MAG,MAPT,MFN1,MFN2,NEFM,NF1,NFATC4,Nrg1,NTRK3,PACSIN1,PIP5K1A,PLD1,RAC3,RIMS3,RND2,ROR2,RYK,S100B,SDC2,SEMA3A,SIPA1L1,SKIL,SLIT2,TPBG,WNT5A	51
Cancer	sarcoma	0.000192		-1.719	ANGPTL4,ASS1,BC018242,BLM,CDKN1B,CHEK2,CHL1,CTNNB1,CYP1B1,DCX,EPHB2,EXT1,F2R,FAS,FDPS,FOXM1,FOXO1,GALK1,GPX7,GSTM3,H2AFX,IGF2R,IL1B,KIF11,LCK,LGALS3BP,LIMK1,MERTK,MIF,NF1,NR4A3,NTRK3,PBK,POR,PRC1,RARB,RECQL4,RXRG,SDC2,SFRP1,SKP2,SLC22A18,SMO,SPHK1,SRPX,ST7L,STAT3,TFG,THBS1,TIMP1,TK1,TOP2A,TP63,TUBA1A,TUBA4A,TUBB,TUBE1,TUSC2,TYMS,USP1,VRK1,XRCC2	62
Cellular Assembly and Organization	quantity of mitotic spindle	0.000203		1.709	AURKA,KIF11,KIF2C,KIF4A,PLK1,SPC25,TPX2,UBE2B	8
DNA Replication, Recombination, and Repair	quantity of mitotic spindle	0.000203		1.709	AURKA,KIF11,KIF2C,KIF4A,PLK1,SPC25,TPX2,UBE2B	8
Cell Morphology	shape change of axons	0.000257		-1.082	AGRN,BDNF,CHL1,EFNA5,ETV4,FGF13,GAP43,KALRN,KLF7,NTRK3,PACSIN1,PIP5K1A,PLD1,ROR2,RYK,S100B,SEMA3A,SKIL,SLIT2,WNT5A	20
Skeletal and Muscular Disorders	myosarcoma	0.000277	Decreased	-2.219	ASS1,BC018242,BLM,CTNNB1,DCX,F2R,FOXM1,FOXO1,GALK1,MERTK,NF1,PBK,PRC1,SFRP1,SKP2,SLC22A18,SPHK1,TK1,TOP2A,TP63,TUBA1A,TUBA4A,TUBB,TUBE1,VRK1,XRCC2	26
Cancer	myosarcoma	0.000277	Decreased	-2.219	ASS1,BC018242,BLM,CTNNB1,DCX,F2R,FOXM1,FOXO1,GALK1,MERTK,NF1,PBK,PRC1,SFRP1,SKP2,SLC22A18,SPHK1,TK1,TOP2A,TP63,TUBA1A,TUBA4A,TUBB,TUBE1,VRK1,XRCC2	26
Cancer	neoplasia of colon	0.000321			ADRA2A,ALYREF,ANGPTL4,BCL6,BRIP1,C12orf4,C20orf27,CA2,CAMK2N1,CCT4,CDCA8,CDKN1B,CENPA,CHAF1A,CIRBP,CNNM2,CNTNAP2,COL2A1,CRYL1,CSF2RA,CTNNB1,DENND2A,DNMT1,DPM1,EBP,EFCAB11,EFNB1,EGFR,EGR2,ELP5,EPAS1,EPHB2,FAS,FAT4,FBXW7,FDXR,FEN1,FGF12,FSTL5,GLRX2,H2AFY,HIST1H2BD,HMGB2,HSD17B11,IDI1,IGSF9,IL1B,ILF2,KIF21A,KNSTRN,LETM1,LGALS3,LGALS8,LIPH,LSM14A,MACROD1,MAD2L1,MAGEE1,MAP2K7,MCM10,MCM3,MCM4,MCM5,MCRS…	129
Gastrointestinal Disease	neoplasia of colon	0.000321			ADRA2A,ALYREF,ANGPTL4,BCL6,BRIP1,C12orf4,C20orf27,CA2,CAMK2N1,CCT4,CDCA8,CDKN1B,CENPA,CHAF1A,CIRBP,CNNM2,CNTNAP2,COL2A1,CRYL1,CSF2RA,CTNNB1,DENND2A,DNMT1,DPM1,EBP,EFCAB11,EFNB1,EGFR,EGR2,ELP5,EPAS1,EPHB2,FAS,FAT4,FBXW7,FDXR,FEN1,FGF12,FSTL5,GLRX2,H2AFY,HIST1H2BD,HMGB2,HSD17B11,IDI1,IGSF9,IL1B,ILF2,KIF21A,KNSTRN,LETM1,LGALS3,LGALS8,LIPH,LSM14A,MACROD1,MAD2L1,MAGEE1,MAP2K7,MCM10,MCM3,MCM4,MCM5,MCRS…	129
Protein Synthesis	synthesis of protein	0.000322		-1.114	AGT,APLP1,BDNF,C3,CDKN1B,CIRBP,CNOT7,CPEB1,CPEB3,DDX6,DNMT1,DROSHA,EEF1B2,EGFR,EIF3D,EIF3F,EIF3I,EIF4A1,EIF4A3,EIF5A,FAS,FOXO1,FST,GAPDH,GHR,GNAQ,GPC1,GTF2H3,H2AFZ,HRSP12,HSPA1A/HSPA1B,HSPB8,IGF2BP2,IGF2BP3,IL1B,ILF3,ITGA2,KHDRBS1,LCK,MAG,MAP2K1,MRPL15,MRPL51,MYBBP1A,NAT2,NCBP1,NPM1,NXT1,PAIP2,PAIP2B,PDPK1,PIGQ,PIK3R1,POLDIP3,PPARA,PPP1CA,PPP1R2,PTBP1,RAPGEF3,RBL1,RPL19,RPL23,RPL24,RPL30,RPL39,RP…	82
Protein Synthesis	translation	0.000335		-0.127	APLP1,CIRBP,CNOT7,CPEB1,CPEB3,DDX6,DROSHA,EEF1B2,EGFR,EIF3D,EIF3F,EIF3I,EIF4A1,EIF4A3,EIF5A,GAPDH,GTF2H3,HRSP12,HSPA1A/HSPA1B,IGF2BP2,IGF2BP3,ILF3,LCK,MAP2K1,MRPL15,MRPL51,NAT2,NCBP1,NXT1,PAIP2,PAIP2B,PDPK1,PPP1CA,PTBP1,RBL1,RPL19,RPL23,RPL24,RPL30,RPL39,RPS14,RPS15A,RPS3,RPS4X,RPS7,RPS9,SARS,SMN1/SMN2,STAU1	49
Cancer	colon cancer	0.000346			ADRA2A,ALYREF,ANGPTL4,BCL6,BRIP1,C12orf4,C20orf27,CA2,CAMK2N1,CCT4,CDCA8,CDKN1B,CENPA,CHAF1A,CIRBP,CNNM2,CNTNAP2,COL2A1,CRYL1,CSF2RA,CTNNB1,DENND2A,DNMT1,DPM1,EBP,EFCAB11,EFNB1,EGFR,EGR2,ELP5,EPAS1,EPHB2,FAS,FAT4,FBXW7,FDXR,FEN1,FGF12,FSTL5,GLRX2,H2AFY,HIST1H2BD,HMGB2,HSD17B11,IDI1,IGSF9,IL1B,ILF2,KIF21A,KNSTRN,LETM1,LGALS3,LGALS8,LIPH,LSM14A,MACROD1,MAD2L1,MAGEE1,MAP2K7,MCM10,MCM3,MCM4,MCM5,MCRS…	128
Gastrointestinal Disease	colon cancer	0.000346			ADRA2A,ALYREF,ANGPTL4,BCL6,BRIP1,C12orf4,C20orf27,CA2,CAMK2N1,CCT4,CDCA8,CDKN1B,CENPA,CHAF1A,CIRBP,CNNM2,CNTNAP2,COL2A1,CRYL1,CSF2RA,CTNNB1,DENND2A,DNMT1,DPM1,EBP,EFCAB11,EFNB1,EGFR,EGR2,ELP5,EPAS1,EPHB2,FAS,FAT4,FBXW7,FDXR,FEN1,FGF12,FSTL5,GLRX2,H2AFY,HIST1H2BD,HMGB2,HSD17B11,IDI1,IGSF9,IL1B,ILF2,KIF21A,KNSTRN,LETM1,LGALS3,LGALS8,LIPH,LSM14A,MACROD1,MAD2L1,MAGEE1,MAP2K7,MCM10,MCM3,MCM4,MCM5,MCRS…	128
Cell Morphology	morphogenesis of neurites	0.00036		-1.181	AGRN,ALS2,ATXN1,BDNF,CAMK2A,CHL1,CHRNA3,CNTN1,CNTNAP2,CRMP1,CTNND2,DBN1,DCX,DPYSL4,EFHD1,EFNA5,EFNB1,EGFR,EPHB1,EPHB2,EPS8,ETV4,FAM107A,FGF13,FNBP1,GAP43,GPM6A,HMGB2,IGSF9,IL1B,KALRN,KLF7,KLF9,LIMK1,MAG,MAP2K1,MAPT,MFN1,MFN2,MYH10,NCDN,NEFM,NF1,NFATC4,Nrg1,NTRK3,PACSIN1,PIP5K1A,PLD1,PRMT1,RAC3,RIMS3,RND2,ROR2,RYK,S100B,SDC2,SEMA3A,SEPT2,SIPA1L1,SKIL,SLIT2,SRF,STMN3,TPBG,UGT8,WNT5A,YWHAH	68
Nervous System Development and Function	morphogenesis of neurites	0.00036		-1.181	AGRN,ALS2,ATXN1,BDNF,CAMK2A,CHL1,CHRNA3,CNTN1,CNTNAP2,CRMP1,CTNND2,DBN1,DCX,DPYSL4,EFHD1,EFNA5,EFNB1,EGFR,EPHB1,EPHB2,EPS8,ETV4,FAM107A,FGF13,FNBP1,GAP43,GPM6A,HMGB2,IGSF9,IL1B,KALRN,KLF7,KLF9,LIMK1,MAG,MAP2K1,MAPT,MFN1,MFN2,MYH10,NCDN,NEFM,NF1,NFATC4,Nrg1,NTRK3,PACSIN1,PIP5K1A,PLD1,PRMT1,RAC3,RIMS3,RND2,ROR2,RYK,S100B,SDC2,SEMA3A,SEPT2,SIPA1L1,SKIL,SLIT2,SRF,STMN3,TPBG,UGT8,WNT5A,YWHAH	68
Cellular Assembly and Organization	morphogenesis of neurites	0.00036		-1.181	AGRN,ALS2,ATXN1,BDNF,CAMK2A,CHL1,CHRNA3,CNTN1,CNTNAP2,CRMP1,CTNND2,DBN1,DCX,DPYSL4,EFHD1,EFNA5,EFNB1,EGFR,EPHB1,EPHB2,EPS8,ETV4,FAM107A,FGF13,FNBP1,GAP43,GPM6A,HMGB2,IGSF9,IL1B,KALRN,KLF7,KLF9,LIMK1,MAG,MAP2K1,MAPT,MFN1,MFN2,MYH10,NCDN,NEFM,NF1,NFATC4,Nrg1,NTRK3,PACSIN1,PIP5K1A,PLD1,PRMT1,RAC3,RIMS3,RND2,ROR2,RYK,S100B,SDC2,SEMA3A,SEPT2,SIPA1L1,SKIL,SLIT2,SRF,STMN3,TPBG,UGT8,WNT5A,YWHAH	68
Cellular Development	morphogenesis of neurites	0.00036		-1.181	AGRN,ALS2,ATXN1,BDNF,CAMK2A,CHL1,CHRNA3,CNTN1,CNTNAP2,CRMP1,CTNND2,DBN1,DCX,DPYSL4,EFHD1,EFNA5,EFNB1,EGFR,EPHB1,EPHB2,EPS8,ETV4,FAM107A,FGF13,FNBP1,GAP43,GPM6A,HMGB2,IGSF9,IL1B,KALRN,KLF7,KLF9,LIMK1,MAG,MAP2K1,MAPT,MFN1,MFN2,MYH10,NCDN,NEFM,NF1,NFATC4,Nrg1,NTRK3,PACSIN1,PIP5K1A,PLD1,PRMT1,RAC3,RIMS3,RND2,ROR2,RYK,S100B,SDC2,SEMA3A,SEPT2,SIPA1L1,SKIL,SLIT2,SRF,STMN3,TPBG,UGT8,WNT5A,YWHAH	68
Cellular Function and Maintenance	morphogenesis of neurites	0.00036		-1.181	AGRN,ALS2,ATXN1,BDNF,CAMK2A,CHL1,CHRNA3,CNTN1,CNTNAP2,CRMP1,CTNND2,DBN1,DCX,DPYSL4,EFHD1,EFNA5,EFNB1,EGFR,EPHB1,EPHB2,EPS8,ETV4,FAM107A,FGF13,FNBP1,GAP43,GPM6A,HMGB2,IGSF9,IL1B,KALRN,KLF7,KLF9,LIMK1,MAG,MAP2K1,MAPT,MFN1,MFN2,MYH10,NCDN,NEFM,NF1,NFATC4,Nrg1,NTRK3,PACSIN1,PIP5K1A,PLD1,PRMT1,RAC3,RIMS3,RND2,ROR2,RYK,S100B,SDC2,SEMA3A,SEPT2,SIPA1L1,SKIL,SLIT2,SRF,STMN3,TPBG,UGT8,WNT5A,YWHAH	68
Tissue Development	morphogenesis of neurites	0.00036		-1.181	AGRN,ALS2,ATXN1,BDNF,CAMK2A,CHL1,CHRNA3,CNTN1,CNTNAP2,CRMP1,CTNND2,DBN1,DCX,DPYSL4,EFHD1,EFNA5,EFNB1,EGFR,EPHB1,EPHB2,EPS8,ETV4,FAM107A,FGF13,FNBP1,GAP43,GPM6A,HMGB2,IGSF9,IL1B,KALRN,KLF7,KLF9,LIMK1,MAG,MAP2K1,MAPT,MFN1,MFN2,MYH10,NCDN,NEFM,NF1,NFATC4,Nrg1,NTRK3,PACSIN1,PIP5K1A,PLD1,PRMT1,RAC3,RIMS3,RND2,ROR2,RYK,S100B,SDC2,SEMA3A,SEPT2,SIPA1L1,SKIL,SLIT2,SRF,STMN3,TPBG,UGT8,WNT5A,YWHAH	68
Organismal Development	length of body region	0.000375		-0.162	COL2A1,EPHB2,FST,HAPLN1,LHCGR,POR,ROR2,RYK,SMO,WNT5A	10
Cell Morphology	branching of axons	0.000376		-1.162	AGRN,BDNF,EFNA5,ETV4,FGF13,GAP43,KALRN,KLF7,NTRK3,PACSIN1,PIP5K1A,PLD1,ROR2,RYK,S100B,SEMA3A,SKIL,SLIT2,WNT5A	19
Nervous System Development and Function	branching of axons	0.000376		-1.162	AGRN,BDNF,EFNA5,ETV4,FGF13,GAP43,KALRN,KLF7,NTRK3,PACSIN1,PIP5K1A,PLD1,ROR2,RYK,S100B,SEMA3A,SKIL,SLIT2,WNT5A	19
Cellular Assembly and Organization	branching of axons	0.000376		-1.162	AGRN,BDNF,EFNA5,ETV4,FGF13,GAP43,KALRN,KLF7,NTRK3,PACSIN1,PIP5K1A,PLD1,ROR2,RYK,S100B,SEMA3A,SKIL,SLIT2,WNT5A	19
Cellular Development	branching of axons	0.000376		-1.162	AGRN,BDNF,EFNA5,ETV4,FGF13,GAP43,KALRN,KLF7,NTRK3,PACSIN1,PIP5K1A,PLD1,ROR2,RYK,S100B,SEMA3A,SKIL,SLIT2,WNT5A	19
Cellular Function and Maintenance	branching of axons	0.000376		-1.162	AGRN,BDNF,EFNA5,ETV4,FGF13,GAP43,KALRN,KLF7,NTRK3,PACSIN1,PIP5K1A,PLD1,ROR2,RYK,S100B,SEMA3A,SKIL,SLIT2,WNT5A	19
Embryonic Development	branching of axons	0.000376		-1.162	AGRN,BDNF,EFNA5,ETV4,FGF13,GAP43,KALRN,KLF7,NTRK3,PACSIN1,PIP5K1A,PLD1,ROR2,RYK,S100B,SEMA3A,SKIL,SLIT2,WNT5A	19
Tissue Development	branching of axons	0.000376		-1.162	AGRN,BDNF,EFNA5,ETV4,FGF13,GAP43,KALRN,KLF7,NTRK3,PACSIN1,PIP5K1A,PLD1,ROR2,RYK,S100B,SEMA3A,SKIL,SLIT2,WNT5A	19
Cell Morphology	lack of oligodendrocytes	0.000388	Increased	2.000	HES1,HES5,NKX2-2,Nrg1	4
Nervous System Development and Function	lack of oligodendrocytes	0.000388	Increased	2.000	HES1,HES5,NKX2-2,Nrg1	4
Cell Morphology	elongation of axons	0.000422		-0.088	AATK,AGRN,AGT,EPHB2,KALRN,KIF4A,MAG,MAPT,OMG,PACSIN1,SLIT2,STMN2	12
Nervous System Development and Function	elongation of axons	0.000422		-0.088	AATK,AGRN,AGT,EPHB2,KALRN,KIF4A,MAG,MAPT,OMG,PACSIN1,SLIT2,STMN2	12
Cellular Assembly and Organization	elongation of axons	0.000422		-0.088	AATK,AGRN,AGT,EPHB2,KALRN,KIF4A,MAG,MAPT,OMG,PACSIN1,SLIT2,STMN2	12
Protein Synthesis	expression of protein	0.000425		-0.142	AGT,APLP1,CDKN1B,CIRBP,CNOT7,CPEB1,CPEB3,DDX6,DROSHA,EGFR,EIF3D,EIF3F,EIF3I,EIF4A1,EIF4A3,EIF5A,FAS,GAPDH,GNAQ,GPC1,GTF2H3,HRSP12,HSPA1A/HSPA1B,IGF2BP2,IGF2BP3,IL1B,ILF3,KHDRBS1,LCK,MAG,MAP2K1,MRPL15,MRPL51,MYBBP1A,NAT2,NCBP1,NXT1,PAIP2,PAIP2B,PDPK1,PPP1CA,PTBP1,RBL1,RPL19,RPL23,RPL24,RPL30,RPL39,RPS14,RPS3,RPS4X,RPS7,RPS9,SARS,SMN1/SMN2,SRF,STAU1,SUMO1,SWAP70,THBS1,THY1,TP63	62
Cell Morphology	cellularity of spleen	0.000437			CDKN1B,EFNB1,EFNB2,IL15,IL33,STK17B	6
Embryonic Development	cellularity of spleen	0.000437			CDKN1B,EFNB1,EFNB2,IL15,IL33,STK17B	6
Organismal Development	cellularity of spleen	0.000437			CDKN1B,EFNB1,EFNB2,IL15,IL33,STK17B	6
Hematopoiesis	cellularity of spleen	0.000437			CDKN1B,EFNB1,EFNB2,IL15,IL33,STK17B	6
Organ Development	cellularity of spleen	0.000437			CDKN1B,EFNB1,EFNB2,IL15,IL33,STK17B	6
Connective Tissue Disorders	collagen disease	0.000437			CD151,COL4A4,COL4A5,COL4A6,COL7A1,MYH10	6
Immunological Disease	collagen disease	0.000437			CD151,COL4A4,COL4A5,COL4A6,COL7A1,MYH10	6
Cell Cycle	separation of centrosome	0.000442		-1.387	AURKA,CDK1,CDK2,CTNNB1,KIF11,PLK1,RANBP1	7
Cellular Assembly and Organization	separation of centrosome	0.000442		-1.387	AURKA,CDK1,CDK2,CTNNB1,KIF11,PLK1,RANBP1	7
Embryonic Development	length of limb	0.000442		-0.314	COL2A1,HAPLN1,POR,ROR2,RYK,SMO,WNT5A	7
Organismal Development	length of limb	0.000442		-0.314	COL2A1,HAPLN1,POR,ROR2,RYK,SMO,WNT5A	7
Skeletal and Muscular System Development and Function	length of limb	0.000442		-0.314	COL2A1,HAPLN1,POR,ROR2,RYK,SMO,WNT5A	7
Nervous System Development and Function	development of central nervous system	0.000528		-0.609	ABR,APAF1,APBB1,APLP1,ARHGAP35,ARSA,ATP2B2,B3GNT5,BBS4,BCL10,BCL11B,BDNF,CASP2,CCND2,CDKN1B,CHL1,CHST3,CNTN1,CNTN6,CNTNAP2,COL2A1,COMMD1,CTNNB1,CXCR4,Cycs,DCX,DLX1,DRAXIN,EFNA5,EGFR,EGR2,EPHA5,EPHB2,EVL,EXT1,FBXW7,FGF1,FZD3,GAP43,GAS6,GPC1,GRIK1,HES1,HES5,HIRA,HPCAL4,HSD17B7,IL1B,IRS2,KHDRBS1,LMNB1,LMNB2,MAL,MAPT,MARCKS,MARCKSL1,MBP,MDK,MKKS,MOG,MSX1,MYH10,NDE1,NDN,NF1,NKX2-2,NOTCH3,NPAS1,NPAS2,N…	119
Protein Synthesis	translation of protein	0.000536		0.210	APLP1,CIRBP,CNOT7,CPEB1,CPEB3,DDX6,DROSHA,EGFR,EIF3D,EIF3F,EIF3I,EIF4A1,EIF4A3,EIF5A,GAPDH,GTF2H3,HRSP12,HSPA1A/HSPA1B,IGF2BP2,IGF2BP3,ILF3,LCK,MAP2K1,MRPL15,MRPL51,NAT2,NCBP1,NXT1,PAIP2,PAIP2B,PDPK1,PPP1CA,PTBP1,RBL1,RPL19,RPL23,RPL24,RPL30,RPL39,RPS14,RPS3,RPS4X,RPS7,RPS9,SARS,SMN1/SMN2,STAU1	47
Nervous System Development and Function	function of neurons	0.000574			ADORA1,APAF1,ATP2B2,BDNF,CADPS2,CNTNAP2,EGLN3,EPAS1,EPHB2,FTH1,HCN2,KALRN,KCNJ16,MAGED1,MAVS,PPP1R9B,PTPRS,SCARB2,SLC17A8,SNPH,TECTA,THRA,TLR3,TRPM3,ZBTB18	25
Cellular Function and Maintenance	function of neurons	0.000574			ADORA1,APAF1,ATP2B2,BDNF,CADPS2,CNTNAP2,EGLN3,EPAS1,EPHB2,FTH1,HCN2,KALRN,KCNJ16,MAGED1,MAVS,PPP1R9B,PTPRS,SCARB2,SLC17A8,SNPH,TECTA,THRA,TLR3,TRPM3,ZBTB18	25
Cancer	urinary tract tumor	0.00058			ACAT1,APAF1,APBA1,AURKA,BCL2L2,BIRC5,C17orf97,CADM1,CALCA,CASP2,CCND2,CHEK2,CTNNB1,EEF1B2,EGFR,EZH2,FAS,FKBP9,FNBP1L,FOXO1,GJB2,GPM6A,H2AFY,HSD17B7,HSPA1A/HSPA1B,IGSF1,KDM2B,LOXL1,LRBA,MAD2L1,MAP2K1,MBP,MFF,MIEN1,N4BP2,NAT2,NEDD4,NEFM,ODC1,PBRM1,PIK3R1,PLK1,POLE,POLE4,POLR3B,POR,PRC1,PREX2,PSIP1,PTPRT,RARB,RGS1,RPS12,RPS9,RRM1,RRM2,RYR1,SEPP1,SFRP1,SLC35A2,STAT3,THBS1,TIMP1,TMEM184C,TOP2A,TP63,TU…	71
Renal and Urological Disease	urinary tract tumor	0.00058			ACAT1,APAF1,APBA1,AURKA,BCL2L2,BIRC5,C17orf97,CADM1,CALCA,CASP2,CCND2,CHEK2,CTNNB1,EEF1B2,EGFR,EZH2,FAS,FKBP9,FNBP1L,FOXO1,GJB2,GPM6A,H2AFY,HSD17B7,HSPA1A/HSPA1B,IGSF1,KDM2B,LOXL1,LRBA,MAD2L1,MAP2K1,MBP,MFF,MIEN1,N4BP2,NAT2,NEDD4,NEFM,ODC1,PBRM1,PIK3R1,PLK1,POLE,POLE4,POLR3B,POR,PRC1,PREX2,PSIP1,PTPRT,RARB,RGS1,RPS12,RPS9,RRM1,RRM2,RYR1,SEPP1,SFRP1,SLC35A2,STAT3,THBS1,TIMP1,TMEM184C,TOP2A,TP63,TU…	71
Cellular Assembly and Organization	formation of chromatin	0.000601		-0.447	BAZ1B,BLM,BRDT,CHAF1A,EZH2,GPX4,HIRIP3,Hmgn1,NFATC2,SATB1,SUV39H1,TLK1	12
DNA Replication, Recombination, and Repair	formation of chromatin	0.000601		-0.447	BAZ1B,BLM,BRDT,CHAF1A,EZH2,GPX4,HIRIP3,Hmgn1,NFATC2,SATB1,SUV39H1,TLK1	12
Nervous System Development and Function	morphology of central nervous system	0.000659	Increased	2.578	ABR,AGT,ALS2,Ank2,APAF1,APBB1,ARHGAP35,ARSA,Asic2,ATP1B2,ATP2B2,BBS4,BDNF,CADPS2,CCND2,CDKN1B,CHL1,CHRNA4,CLCN2,CNTN1,CNTN6,CNTNAP2,COL2A1,CRMP1,CTNNB1,CTSL2,CXCR4,DNAI1,EFNA5,EFNB1,EGFR,FA2H,FGF1,FZR1,GAP43,GLB1,GM2A,HAP1,HES1,HES5,HEY2,HIRA,HSD11B1,IL1B,KALRN,KIF1B,KLF7,LAMP2,LGI1,LIMK1,LMNB1,LMNB2,LYNX1,MAG,MANBA,MAPT,MARCKS,MARCKSL1,MBP,MDK,MERTK,MKKS,MT1H,MYH10,NDE1,NDN,NF1,NFATC2,NFATC4,NFI…	105
Cell Morphology	morphology of central nervous system cells	0.000669			ABR,ALS2,ARSA,ATP2B2,BDNF,CADPS2,CCND2,CHL1,CNTN1,CNTN6,CRMP1,CXCR4,EGFR,FA2H,GM2A,HES1,HES5,IL1B,KALRN,KLF7,LGI1,MANBA,MT1H,NR1H3,NRCAM,PVALB,S100B,SEMA3A,SMAD1,SPARCL1,ST8SIA2,TMEM176B,TPP1,TUBA1A,UGT8	35
Nervous System Development and Function	morphology of central nervous system cells	0.000669			ABR,ALS2,ARSA,ATP2B2,BDNF,CADPS2,CCND2,CHL1,CNTN1,CNTN6,CRMP1,CXCR4,EGFR,FA2H,GM2A,HES1,HES5,IL1B,KALRN,KLF7,LGI1,MANBA,MT1H,NR1H3,NRCAM,PVALB,S100B,SEMA3A,SMAD1,SPARCL1,ST8SIA2,TMEM176B,TPP1,TUBA1A,UGT8	35
Cancer	intestinal tumor	0.000707			ADRA1A,ADRA2A,ALAS1,ALYREF,ANGPTL4,AURKA,BCL10,BCL6,BEX4,BIRC5,BMP3,BRIP1,C12orf4,C20orf27,CA2,CACNA1G,CAMK2N1,CCND2,CCT4,CD9,CDCA8,CDH13,CDH6,CDKN1B,CENPA,CHAF1A,CHEK2,CIRBP,CLCN2,CNNM2,CNTNAP2,COL2A1,COL4A4,COL4A6,CRYL1,CSE1L,CSF2RA,CTNNB1,CXCR4,CYP1B1,DENND2A,DNMT1,DPM1,EBP,EFCAB11,EFNB1,EGFR,EGR2,ELP5,EMP1,EPAS1,EPHB2,EPS8,F2R,FAS,FAT4,FBXW7,FDXR,FEN1,FGF1,FGF12,FST,FSTL5,GHR,GLRX,GLRX2,GLUL,…	195
Gastrointestinal Disease	intestinal tumor	0.000707			ADRA1A,ADRA2A,ALAS1,ALYREF,ANGPTL4,AURKA,BCL10,BCL6,BEX4,BIRC5,BMP3,BRIP1,C12orf4,C20orf27,CA2,CACNA1G,CAMK2N1,CCND2,CCT4,CD9,CDCA8,CDH13,CDH6,CDKN1B,CENPA,CHAF1A,CHEK2,CIRBP,CLCN2,CNNM2,CNTNAP2,COL2A1,COL4A4,COL4A6,CRYL1,CSE1L,CSF2RA,CTNNB1,CXCR4,CYP1B1,DENND2A,DNMT1,DPM1,EBP,EFCAB11,EFNB1,EGFR,EGR2,ELP5,EMP1,EPAS1,EPHB2,EPS8,F2R,FAS,FAT4,FBXW7,FDXR,FEN1,FGF1,FGF12,FST,FSTL5,GHR,GLRX,GLRX2,GLUL,…	195
Cell Morphology	morphology of neurons	0.000785			APAF1,ARSA,ATP2B2,BDNF,CADPS2,CASP2,CCND2,CD9,CHL1,CNTN1,CNTN6,CNTNAP2,CRMP1,CTSF,CXCR4,DCX,ECE1,EGFR,EGLN3,EPHB1,EPHB2,FBXO2,FST,GAP43,GLB1,GM2A,GPHN,HES1,HES5,KALRN,KLF7,LGI1,LRPAP1,MANBA,MAPT,MYH10,NDN,NEDD4,NEFM,NHLRC1,NKX2-2,NPAS4,NRCAM,NTRK3,PPP1R9B,PTPRS,RIMS2,ROR2,SEMA3A,SLC12A7,SNCA,SORT1,ST8SIA2,THRA,TMEM176B,TPH2,TUBA1A,VANGL2,VSX1,WNT5A	60
Nervous System Development and Function	morphology of neurons	0.000785			APAF1,ARSA,ATP2B2,BDNF,CADPS2,CASP2,CCND2,CD9,CHL1,CNTN1,CNTN6,CNTNAP2,CRMP1,CTSF,CXCR4,DCX,ECE1,EGFR,EGLN3,EPHB1,EPHB2,FBXO2,FST,GAP43,GLB1,GM2A,GPHN,HES1,HES5,KALRN,KLF7,LGI1,LRPAP1,MANBA,MAPT,MYH10,NDN,NEDD4,NEFM,NHLRC1,NKX2-2,NPAS4,NRCAM,NTRK3,PPP1R9B,PTPRS,RIMS2,ROR2,SEMA3A,SLC12A7,SNCA,SORT1,ST8SIA2,THRA,TMEM176B,TPH2,TUBA1A,VANGL2,VSX1,WNT5A	60
Tissue Morphology	morphology of neurons	0.000785			APAF1,ARSA,ATP2B2,BDNF,CADPS2,CASP2,CCND2,CD9,CHL1,CNTN1,CNTN6,CNTNAP2,CRMP1,CTSF,CXCR4,DCX,ECE1,EGFR,EGLN3,EPHB1,EPHB2,FBXO2,FST,GAP43,GLB1,GM2A,GPHN,HES1,HES5,KALRN,KLF7,LGI1,LRPAP1,MANBA,MAPT,MYH10,NDN,NEDD4,NEFM,NHLRC1,NKX2-2,NPAS4,NRCAM,NTRK3,PPP1R9B,PTPRS,RIMS2,ROR2,SEMA3A,SLC12A7,SNCA,SORT1,ST8SIA2,THRA,TMEM176B,TPH2,TUBA1A,VANGL2,VSX1,WNT5A	60
Cancer	intestinal cancer	0.000827			ADRA1A,ADRA2A,ALAS1,ALYREF,ANGPTL4,AURKA,BCL10,BCL6,BEX4,BIRC5,BMP3,BRIP1,C12orf4,C20orf27,CA2,CACNA1G,CAMK2N1,CCND2,CCT4,CD9,CDCA8,CDH13,CDH6,CDKN1B,CENPA,CHAF1A,CHEK2,CIRBP,CLCN2,CNNM2,CNTNAP2,COL2A1,COL4A4,COL4A6,CRYL1,CSE1L,CSF2RA,CTNNB1,CXCR4,CYP1B1,DENND2A,DNMT1,DPM1,EBP,EFCAB11,EFNB1,EGFR,EGR2,ELP5,EMP1,EPAS1,EPHB2,EPS8,F2R,FAS,FAT4,FBXW7,FDXR,FEN1,FGF1,FGF12,FST,FSTL5,GHR,GLRX,GLRX2,GLUL,…	194
Gastrointestinal Disease	intestinal cancer	0.000827			ADRA1A,ADRA2A,ALAS1,ALYREF,ANGPTL4,AURKA,BCL10,BCL6,BEX4,BIRC5,BMP3,BRIP1,C12orf4,C20orf27,CA2,CACNA1G,CAMK2N1,CCND2,CCT4,CD9,CDCA8,CDH13,CDH6,CDKN1B,CENPA,CHAF1A,CHEK2,CIRBP,CLCN2,CNNM2,CNTNAP2,COL2A1,COL4A4,COL4A6,CRYL1,CSE1L,CSF2RA,CTNNB1,CXCR4,CYP1B1,DENND2A,DNMT1,DPM1,EBP,EFCAB11,EFNB1,EGFR,EGR2,ELP5,EMP1,EPAS1,EPHB2,EPS8,F2R,FAS,FAT4,FBXW7,FDXR,FEN1,FGF1,FGF12,FST,FSTL5,GHR,GLRX,GLRX2,GLUL,…	194
Hereditary Disorder	Wilm's tumorigenesis	0.000874			CTNNB1,EGFR,H19,POR,POU6F2,TIMP4,TOP2A,TUBA1A,TUBA4A,TUBB,TUBE1	11
Cancer	Wilm's tumorigenesis	0.000874			CTNNB1,EGFR,H19,POR,POU6F2,TIMP4,TOP2A,TUBA1A,TUBA4A,TUBB,TUBE1	11
Renal and Urological Disease	Wilm's tumorigenesis	0.000874			CTNNB1,EGFR,H19,POR,POU6F2,TIMP4,TOP2A,TUBA1A,TUBA4A,TUBB,TUBE1	11
Cancer	colorectal cancer	0.000884			ADRA1A,ADRA2A,ALAS1,ALYREF,ANGPTL4,AURKA,BCL10,BCL6,BEX4,BIRC5,BMP3,BRIP1,C12orf4,C20orf27,CA2,CACNA1G,CAMK2N1,CCND2,CCT4,CD9,CDCA8,CDH13,CDH6,CDKN1B,CENPA,CHAF1A,CHEK2,CIRBP,CLCN2,CNNM2,CNTNAP2,COL2A1,COL4A4,COL4A6,CRYL1,CSE1L,CSF2RA,CTNNB1,CXCR4,CYP1B1,DENND2A,DNMT1,DPM1,EBP,EFCAB11,EFNB1,EGFR,EGR2,ELP5,EMP1,EPAS1,EPHB2,EPS8,F2R,FAS,FAT4,FBXW7,FDXR,FEN1,FGF1,FGF12,FST,FSTL5,GHR,GLRX,GLRX2,GLUL,…	193
Gastrointestinal Disease	colorectal cancer	0.000884			ADRA1A,ADRA2A,ALAS1,ALYREF,ANGPTL4,AURKA,BCL10,BCL6,BEX4,BIRC5,BMP3,BRIP1,C12orf4,C20orf27,CA2,CACNA1G,CAMK2N1,CCND2,CCT4,CD9,CDCA8,CDH13,CDH6,CDKN1B,CENPA,CHAF1A,CHEK2,CIRBP,CLCN2,CNNM2,CNTNAP2,COL2A1,COL4A4,COL4A6,CRYL1,CSE1L,CSF2RA,CTNNB1,CXCR4,CYP1B1,DENND2A,DNMT1,DPM1,EBP,EFCAB11,EFNB1,EGFR,EGR2,ELP5,EMP1,EPAS1,EPHB2,EPS8,F2R,FAS,FAT4,FBXW7,FDXR,FEN1,FGF1,FGF12,FST,FSTL5,GHR,GLRX,GLRX2,GLUL,…	193
Cellular Assembly and Organization	chromosomal congression of chromosomes	0.000893		-1.982	KIF18A,KIF22,KIF2C,MAD2L1,NDC80	5
DNA Replication, Recombination, and Repair	chromosomal congression of chromosomes	0.000893		-1.982	KIF18A,KIF22,KIF2C,MAD2L1,NDC80	5
Carbohydrate Metabolism	metabolism of galactose	0.000893			CHST1,GALK1,GALT,GLB1,SLC35A2	5
Small Molecule Biochemistry	metabolism of galactose	0.000893			CHST1,GALK1,GALT,GLB1,SLC35A2	5
Cancer	uterine tumor	0.000893			AGT,AHCYL1,ALDH1A1,ALYREF,ANXA2,ANXA5,ARMC3,AURKA,AZI1,BAZ1B,BCL10,BMP2K,BRIP1,CA2,CASP2,CBX7,CD97,CDC20,CDC7,CDH13,CDH4,CENPA,CETN3,CGRRF1,CLDN11,COL4A6,COX7A1,CSE1L,CTNNB1,CTSF,CTSL2,CXCL14,CYP1B1,DBNL,DCX,DDX6,DENND2A,DIABLO,DPP6,DROSHA,EDNRB,EEF1B2,EGFR,EPHB2,ETV4,FAM78B,FAS,FBXW7,FEN1,FHL1,FOXM1,FXYD1,FYCO1,GPM6A,GPX3,H19,H2AFY,HEPH,HIST1H1C,Hmga1,HN1,HSD17B7,HYAL1,IFIT3,IGF2BP3,IGF2R,IGFBP4…	155
Cell Morphology	outgrowth of axons	0.000985		-0.216	AATK,Aldh1a7,APBB1,BDNF,EPHB2,EXT1,FEZ1,GAP43,GPHN,GPM6A,KLF7,LIMK1,MAG,MAPT,NFATC2,NFATC4,NFIX,PTPRS,RIMS3,RNF6,SEMA3A,SLIT2,VIM	23
Nervous System Development and Function	outgrowth of axons	0.000985		-0.216	AATK,Aldh1a7,APBB1,BDNF,EPHB2,EXT1,FEZ1,GAP43,GPHN,GPM6A,KLF7,LIMK1,MAG,MAPT,NFATC2,NFATC4,NFIX,PTPRS,RIMS3,RNF6,SEMA3A,SLIT2,VIM	23
Cellular Assembly and Organization	outgrowth of axons	0.000985		-0.216	AATK,Aldh1a7,APBB1,BDNF,EPHB2,EXT1,FEZ1,GAP43,GPHN,GPM6A,KLF7,LIMK1,MAG,MAPT,NFATC2,NFATC4,NFIX,PTPRS,RIMS3,RNF6,SEMA3A,SLIT2,VIM	23
Neurological Disease	major depression	0.000996			ABI1,ADRA1A,ADRA2A,B9D1,BCL6,BDNF,CAMK2A,CHRNA4,CRYAB,DAP3,DLG3,EBP,EGFR,FZR1,GABRB1,GABRG1,GAS6,GRIA3,GRIK1,GRIN2C,KCNK2,LETMD1,LGALS3,LMNB2,LRRC23,MAOB,MAPT,MICAL2,NUP62,NUPR1,PDYN,PSIP1,PSMB4,RAC3,RYK,SWAP70,THRA,TPH2,TSPO,VIM,WFS1	41
Psychological Disorders	major depression	0.000996			ABI1,ADRA1A,ADRA2A,B9D1,BCL6,BDNF,CAMK2A,CHRNA4,CRYAB,DAP3,DLG3,EBP,EGFR,FZR1,GABRB1,GABRG1,GAS6,GRIA3,GRIK1,GRIN2C,KCNK2,LETMD1,LGALS3,LMNB2,LRRC23,MAOB,MAPT,MICAL2,NUP62,NUPR1,PDYN,PSIP1,PSMB4,RAC3,RYK,SWAP70,THRA,TPH2,TSPO,VIM,WFS1	41
Cell Morphology	dendritic growth/branching	0.00107		-1.323	AGRN,ATXN1,BDNF,CAMK2A,CNTNAP2,CRMP1,CTNND2,DBN1,DPYSL4,EFNB1,EPHB1,EPHB2,EPS8,FAM107A,FNBP1,GAP43,IGSF9,IL1B,KALRN,KLF9,LIMK1,MAG,MAPT,MFN1,MFN2,NEFM,NF1,NFATC4,Nrg1,PACSIN1,PLD1,RAC3,RIMS3,RND2,SDC2,SIPA1L1,SLIT2,TPBG	38
Nervous System Development and Function	dendritic growth/branching	0.00107		-1.323	AGRN,ATXN1,BDNF,CAMK2A,CNTNAP2,CRMP1,CTNND2,DBN1,DPYSL4,EFNB1,EPHB1,EPHB2,EPS8,FAM107A,FNBP1,GAP43,IGSF9,IL1B,KALRN,KLF9,LIMK1,MAG,MAPT,MFN1,MFN2,NEFM,NF1,NFATC4,Nrg1,PACSIN1,PLD1,RAC3,RIMS3,RND2,SDC2,SIPA1L1,SLIT2,TPBG	38
Cellular Assembly and Organization	dendritic growth/branching	0.00107		-1.323	AGRN,ATXN1,BDNF,CAMK2A,CNTNAP2,CRMP1,CTNND2,DBN1,DPYSL4,EFNB1,EPHB1,EPHB2,EPS8,FAM107A,FNBP1,GAP43,IGSF9,IL1B,KALRN,KLF9,LIMK1,MAG,MAPT,MFN1,MFN2,NEFM,NF1,NFATC4,Nrg1,PACSIN1,PLD1,RAC3,RIMS3,RND2,SDC2,SIPA1L1,SLIT2,TPBG	38
Cellular Development	dendritic growth/branching	0.00107		-1.323	AGRN,ATXN1,BDNF,CAMK2A,CNTNAP2,CRMP1,CTNND2,DBN1,DPYSL4,EFNB1,EPHB1,EPHB2,EPS8,FAM107A,FNBP1,GAP43,IGSF9,IL1B,KALRN,KLF9,LIMK1,MAG,MAPT,MFN1,MFN2,NEFM,NF1,NFATC4,Nrg1,PACSIN1,PLD1,RAC3,RIMS3,RND2,SDC2,SIPA1L1,SLIT2,TPBG	38
Cellular Function and Maintenance	dendritic growth/branching	0.00107		-1.323	AGRN,ATXN1,BDNF,CAMK2A,CNTNAP2,CRMP1,CTNND2,DBN1,DPYSL4,EFNB1,EPHB1,EPHB2,EPS8,FAM107A,FNBP1,GAP43,IGSF9,IL1B,KALRN,KLF9,LIMK1,MAG,MAPT,MFN1,MFN2,NEFM,NF1,NFATC4,Nrg1,PACSIN1,PLD1,RAC3,RIMS3,RND2,SDC2,SIPA1L1,SLIT2,TPBG	38
Embryonic Development	dendritic growth/branching	0.00107		-1.323	AGRN,ATXN1,BDNF,CAMK2A,CNTNAP2,CRMP1,CTNND2,DBN1,DPYSL4,EFNB1,EPHB1,EPHB2,EPS8,FAM107A,FNBP1,GAP43,IGSF9,IL1B,KALRN,KLF9,LIMK1,MAG,MAPT,MFN1,MFN2,NEFM,NF1,NFATC4,Nrg1,PACSIN1,PLD1,RAC3,RIMS3,RND2,SDC2,SIPA1L1,SLIT2,TPBG	38
Tissue Development	dendritic growth/branching	0.00107		-1.323	AGRN,ATXN1,BDNF,CAMK2A,CNTNAP2,CRMP1,CTNND2,DBN1,DPYSL4,EFNB1,EPHB1,EPHB2,EPS8,FAM107A,FNBP1,GAP43,IGSF9,IL1B,KALRN,KLF9,LIMK1,MAG,MAPT,MFN1,MFN2,NEFM,NF1,NFATC4,Nrg1,PACSIN1,PLD1,RAC3,RIMS3,RND2,SDC2,SIPA1L1,SLIT2,TPBG	38
Cellular Assembly and Organization	microtubule dynamics	0.00113		-1.092	AATK,ABI1,ACTB,ACTN2,AGRN,AGT,ALS2,AMIGO1,ANGPTL4,ARHGAP24,ARHGEF28,ARSA,ATXN1,B3GNT1,BAI1,BBS4,BCAR1,BCL11B,BDNF,BIRC5,BMP2K,CACNA1H,CAMK2A,CAPN2,CD47,CD9,CDC20,CDC42EP4,CDH13,CDH4,CDKN1B,CEP164,CFL1,CHL1,CHRNA3,CNTN1,CNTNAP2,COPB2,CRMP1,CRYAB,CTNNB1,CTNND2,CTSL2,CXCR4,CYFIP1,DARC,DBN1,DCX,DNAAF1,DPYSL3,DPYSL4,DPYSL5,EFHD1,EFNA5,EFNB1,EFNB2,EGFR,EPHA3,EPHB1,EPHB2,EPS8,ETV4,EVL,EXOC7,F2R,FAM107A,…	192
Cellular Function and Maintenance	microtubule dynamics	0.00113		-1.092	AATK,ABI1,ACTB,ACTN2,AGRN,AGT,ALS2,AMIGO1,ANGPTL4,ARHGAP24,ARHGEF28,ARSA,ATXN1,B3GNT1,BAI1,BBS4,BCAR1,BCL11B,BDNF,BIRC5,BMP2K,CACNA1H,CAMK2A,CAPN2,CD47,CD9,CDC20,CDC42EP4,CDH13,CDH4,CDKN1B,CEP164,CFL1,CHL1,CHRNA3,CNTN1,CNTNAP2,COPB2,CRMP1,CRYAB,CTNNB1,CTNND2,CTSL2,CXCR4,CYFIP1,DARC,DBN1,DCX,DNAAF1,DPYSL3,DPYSL4,DPYSL5,EFHD1,EFNA5,EFNB1,EFNB2,EGFR,EPHA3,EPHB1,EPHB2,EPS8,ETV4,EVL,EXOC7,F2R,FAM107A,…	192
Cell Cycle	entry into mitosis	0.00123		-1.689	AURKA,CCNA1,CDC25A,CDC25C,CDK2,CDKN1B,CHEK2,MCIDAS,NAE1,PKD2,ZC3HC1	11
Hematological Disease	aplastic anemia	0.00123			ALDH2,BRIP1,FANCC,FANCD2,FANCI,FANCL,PRDX3,RPS19,RPS26,RPS7,SLX4	11
Cellular Assembly and Organization	quantity of microtubules	0.00124		0.707	EPHB2,KIF23,KIF2C,KIF4A,MAPT,MBP,NEFM,STMN2,VIM	9
Cellular Function and Maintenance	quantity of microtubules	0.00124		0.707	EPHB2,KIF23,KIF2C,KIF4A,MAPT,MBP,NEFM,STMN2,VIM	9
Cellular Assembly and Organization	formation of chromosome components	0.00128		-0.447	BAZ1B,BLM,BRDT,CENPA,CHAF1A,CPEB1,EZH2,FANCC,GPX4,HIRIP3,Hmgn1,MLH3,NFATC2,SATB1,SUV39H1,TLK1,UBE2B	17
DNA Replication, Recombination, and Repair	formation of chromosome components	0.00128		-0.447	BAZ1B,BLM,BRDT,CENPA,CHAF1A,CPEB1,EZH2,FANCC,GPX4,HIRIP3,Hmgn1,MLH3,NFATC2,SATB1,SUV39H1,TLK1,UBE2B	17
Cellular Assembly and Organization	growth of plasma membrane projections	0.00137	Decreased	-2.242	AATK,Aldh1a7,ALS2,APBB1,BDNF,CD47,CD9,CDK1,CDK2,CHL1,CSNK1E,CTNND2,DCX,DNAJA3,DOK5,DOK6,DPYSL3,DPYSL5,EFNB1,EFNB2,EGFR,ELMO2,EPHB2,EXOC7,EXT1,FAM107A,FAS,FEZ1,FGF1,FZD3,FZR1,GAP43,GNAQ,GPHN,GPM6A,HAP1,IGSF9,IL1B,KALRN,KIAA1279,KIF23,KLF7,LIMK1,MAG,MAP2K1,MAPT,MARCKS,MDK,MNAT1,MYH10,NCDN,NDN,NEFM,NES,NF1,NFATC2,NFATC4,NFIX,NRCAM,Nrg1,NTRK3,OMG,Palld,PIP5K1A,PLD1,PPP2R2D,PTPRS,RIMS3,RND2,RNF6,RTKN,…	90
Cancer	pharyngeal tumor	0.0014			AURKA,BIRC5,CALCA,CRYAB,CXCR4,DNMT1,EGFR,EZH2,FBLN2,MCM2,THY1,TYMS,UCHL1	13
Nervous System Development and Function	morphology of nervous system	0.00145	Increased	2.143	AATK,ABR,AGRN,AGT,ALS2,Ank2,APAF1,APBB1,ARHGAP35,ARSA,Asic2,ATP1B2,ATP2B2,BBS4,BDNF,CADPS2,CASP2,CCND2,CD47,CD9,CDKN1B,CHL1,CHRNA4,CLCN2,CNTN1,CNTN6,CNTNAP2,COL2A1,CRMP1,CTNNB1,CTSF,CTSL2,CXCR4,DCX,DLX1,DNAI1,DOK7,DPYSL4,ECE1,EFNA5,EFNB1,EGFR,EGLN3,EGR2,EPAS1,EPHB1,EPHB2,FA2H,FBXO2,FEZ1,FGF1,FST,FZR1,GAP43,GLB1,GLDN,GM2A,GPHN,HAP1,HES1,HES5,HEY2,HIRA,HSD11B1,IL1B,KALRN,KIF15,KIF1B,KIF23,KLF7,LAMP…	158
Nervous System Development and Function	morphology of cerebral cortex	0.00145			APAF1,APBB1,ATP2B2,BBS4,BDNF,CDKN1B,CHL1,CNTN6,CRMP1,CTNNB1,CTSL2,CXCR4,EFNA5,EGFR,FGF1,GAP43,GM2A,HAP1,HSD11B1,KALRN,KIF1B,KLF7,LIMK1,LMNB1,LMNB2,MANBA,MARCKS,MARCKSL1,MDK,MERTK,MKKS,NDE1,NFIX,NR1H3,PPP1R9B,SEMA3A,SLC1A2,SMPD1,ST8SIA2,TLR3,TUBA1A,ZBTB18	42
Organ Morphology	morphology of cerebral cortex	0.00145			APAF1,APBB1,ATP2B2,BBS4,BDNF,CDKN1B,CHL1,CNTN6,CRMP1,CTNNB1,CTSL2,CXCR4,EFNA5,EGFR,FGF1,GAP43,GM2A,HAP1,HSD11B1,KALRN,KIF1B,KLF7,LIMK1,LMNB1,LMNB2,MANBA,MARCKS,MARCKSL1,MDK,MERTK,MKKS,NDE1,NFIX,NR1H3,PPP1R9B,SEMA3A,SLC1A2,SMPD1,ST8SIA2,TLR3,TUBA1A,ZBTB18	42
Cellular Movement	chemotaxis of brain cells	0.00148		-1.446	BDNF,CXCR4,EFNB1,EPHB2,NRCAM,SEMA3A,SLIT2	7
Skeletal and Muscular Disorders	congenital anomaly of musculoskeletal system	0.0016	Increased	5.168	ACTB,ADRA1A,AGGF1,ALDH1A1,ALS2,ANKH,APAF1,ARHGAP35,ATP6V0A2,B9D1,BCL10,BCLAF1,BMPER,CASP7,CDT1,CHST3,CNTN1,COL2A1,COL5A1,COL9A2,CRYAB,CXCL14,DAD1,EBP,ECE1,EFNB1,EFTUD2,EMD,ESCO2,EXT1,F2R,FHL1,FLNA,GABRB1,GABRG1,GJB2,GP1BB,GPC1,GRIP1,H19,HAPLN1,HDAC4,HES1,HSD11B1,IFT140,IGF2R,INSIG2,KIF11,KIF22,LAMP2,LMNA,LMNB1,LMNB2,MAN1B1,MARCKS,MARCKSL1,MATR3,MMP14,MMP16,MSX1,NF1,NFIX,Nrg1,Palld,PAPSS2,PARP1,PD…	104
Developmental Disorder	congenital anomaly of musculoskeletal system	0.0016	Increased	5.168	ACTB,ADRA1A,AGGF1,ALDH1A1,ALS2,ANKH,APAF1,ARHGAP35,ATP6V0A2,B9D1,BCL10,BCLAF1,BMPER,CASP7,CDT1,CHST3,CNTN1,COL2A1,COL5A1,COL9A2,CRYAB,CXCL14,DAD1,EBP,ECE1,EFNB1,EFTUD2,EMD,ESCO2,EXT1,F2R,FHL1,FLNA,GABRB1,GABRG1,GJB2,GP1BB,GPC1,GRIP1,H19,HAPLN1,HDAC4,HES1,HSD11B1,IFT140,IGF2R,INSIG2,KIF11,KIF22,LAMP2,LMNA,LMNB1,LMNB2,MAN1B1,MARCKS,MARCKSL1,MATR3,MMP14,MMP16,MSX1,NF1,NFIX,Nrg1,Palld,PAPSS2,PARP1,PD…	104
Protein Synthesis	metabolism of protein	0.00164	Decreased	-2.174	ACY1,ADAMTS7,AGT,Ahsp,ANAPC5,Ank2,APLP1,APOBEC1,AURKA,BAG2,BDNF,C3,CAPN10,CAPN2,CASP2,CASP7,CDKN1B,CHEK2,CIRBP,CNOT7,CPA2,CPEB1,CPEB3,CPQ,CRYAB,CTSL2,CUL4A,DDX6,DERL2,DNAJA3,DNMT1,DROSHA,ECE1,EEF1B2,EGFR,EIF3D,EIF3F,EIF3I,EIF4A1,EIF4A3,EIF5A,ENDOU,FAF1,FAS,FBXO2,FLNA,FOXO1,FST,FZR1,GAPDH,GHR,GNAQ,GPC1,GPLD1,GRIN2C,GTF2H3,H2AFZ,HRSP12,HSPA1A/HSPA1B,HSPB8,HTRA1,IGF2BP2,IGF2BP3,IL1B,ILF3,ITGA2,JAK2,…	154
Cellular Assembly and Organization	depolymerization of actin	0.00172		-1.000	CFL1,EFNB1,FAS,LIMK1	4
Cellular Compromise	depolymerization of actin	0.00172		-1.000	CFL1,EFNB1,FAS,LIMK1	4
Small Molecule Biochemistry	translocation of L-glutamic acid	0.00172		0.000	SLC17A6,SLC17A8,SLC1A2,SLC7A11	4
Amino Acid Metabolism	translocation of L-glutamic acid	0.00172		0.000	SLC17A6,SLC17A8,SLC1A2,SLC7A11	4
Nervous System Development and Function	chemotaxis of granule cells	0.00172			BDNF,CXCR4,EFNB1,EPHB2	4
Cellular Movement	chemotaxis of granule cells	0.00172			BDNF,CXCR4,EFNB1,EPHB2	4
Cancer	hematologic cancer	0.00175		-0.517	ADORA1,ANXA2,APBA1,ARID5B,ATP2B2,AURKA,BCL10,BCL11B,BCL6,BCLAF1,CASP7,CBFB,CCNA1,CDC20,CDC25A,CDK1,CDK2,CHAF1A,CHEK2,CRYAB,CSF2RA,CTNNB1,CUX1,CXCR4,CYP1B1,DIABLO,DLEU7,DNMT1,DUSP4,EGFR,EPHX1,EZH2,FAS,FBXW7,FDPS,FEN1,FLNA,FNTA,FOXM1,FOXO1,GHR,GJB6,GPR146,GPX3,GPX7,GRIP1,HAT1,HDAC4,Hmga1,IFIT2,IFIT3,IL15,IL1B,IRAK2,ITGA2,ITGAE,JAK2,KIF2C,LCK,LSM3,MAGED1,MFN1,MLF1,MSH6,MYH10,NDC80,NF1,NOTCH3,NPM1,NT…	110
Hematological Disease	hematologic cancer	0.00175		-0.517	ADORA1,ANXA2,APBA1,ARID5B,ATP2B2,AURKA,BCL10,BCL11B,BCL6,BCLAF1,CASP7,CBFB,CCNA1,CDC20,CDC25A,CDK1,CDK2,CHAF1A,CHEK2,CRYAB,CSF2RA,CTNNB1,CUX1,CXCR4,CYP1B1,DIABLO,DLEU7,DNMT1,DUSP4,EGFR,EPHX1,EZH2,FAS,FBXW7,FDPS,FEN1,FLNA,FNTA,FOXM1,FOXO1,GHR,GJB6,GPR146,GPX3,GPX7,GRIP1,HAT1,HDAC4,Hmga1,IFIT2,IFIT3,IL15,IL1B,IRAK2,ITGA2,ITGAE,JAK2,KIF2C,LCK,LSM3,MAGED1,MFN1,MLF1,MSH6,MYH10,NDC80,NF1,NOTCH3,NPM1,NT…	110
Cell Morphology	cellularity of lymphoid organ	0.00181		0.186	CDKN1B,CTNNB1,EFNB1,EFNB2,IL15,IL33,NOTCH3,SLC35C1,STK17B,TP63	10
Embryonic Development	cellularity of lymphoid organ	0.00181		0.186	CDKN1B,CTNNB1,EFNB1,EFNB2,IL15,IL33,NOTCH3,SLC35C1,STK17B,TP63	10
Organismal Development	cellularity of lymphoid organ	0.00181		0.186	CDKN1B,CTNNB1,EFNB1,EFNB2,IL15,IL33,NOTCH3,SLC35C1,STK17B,TP63	10
Organ Development	cellularity of lymphoid organ	0.00181		0.186	CDKN1B,CTNNB1,EFNB1,EFNB2,IL15,IL33,NOTCH3,SLC35C1,STK17B,TP63	10
Hematological Disease	congenital aplastic anemia	0.00181			BRIP1,FANCC,FANCD2,FANCI,FANCL,PRDX3,RPS19,RPS26,RPS7,SLX4	10
Developmental Disorder	congenital aplastic anemia	0.00181			BRIP1,FANCC,FANCD2,FANCI,FANCL,PRDX3,RPS19,RPS26,RPS7,SLX4	10
Nervous System Development and Function	abnormal morphology of corpus callosum	0.00183		1.432	APBB1,ARHGAP35,CLCN2,CNTNAP2,EFNB1,KLF7,LYNX1,MARCKS,MARCKSL1,NFIX,ST8SIA2,VAX1,ZNF423	13
Organ Morphology	abnormal morphology of corpus callosum	0.00183		1.432	APBB1,ARHGAP35,CLCN2,CNTNAP2,EFNB1,KLF7,LYNX1,MARCKS,MARCKSL1,NFIX,ST8SIA2,VAX1,ZNF423	13
Cell Cycle	cell cycle progression of muscle cells	0.00184		-1.980	BIRC5,CCND2,CDKN1B,KLF5,MFN2,NOTCH3,NR4A3,SKP2,TFDP1	9
Skeletal and Muscular System Development and Function	cell cycle progression of muscle cells	0.00184		-1.980	BIRC5,CCND2,CDKN1B,KLF5,MFN2,NOTCH3,NR4A3,SKP2,TFDP1	9
Cell Cycle	entry into mitosis of cervical cancer cell lines	0.00187		-1.664	AURKA,CDC25A,CDC25C,MCIDAS,PKD2,ZC3HC1	6
Cancer	head and neck tumor	0.0019		0.750	ACY1,ALDH2,ALYREF,AMY1A (includes others),ANXA2,APOBEC1,ASS1,AURKA,B3GAT1,BAI1,BDNF,BGN,BIRC5,C3,CALCA,CASP2,CBX7,CBX8,CCND2,CDC20,CDC7,CDK1,CDKN1B,CRYAB,CTNNB1,CXCR4,CYP1B1,DAP3,DNMT1,DPYSL4,DROSHA,EFNB2,EGFR,EPHA3,ESRRA,EZH2,FAM5C,FANCD2,FBLN2,FLNA,FOXM1,FTH1,GPX7,H3F3A/H3F3B,HES6,Hmga1,HMGB2,HMGN2,IFI27,IFIT2,IL15RA,IL1B,KHDRBS3,KLF5,LCAT,LCK,LGALS3,LIMD2,MARCKS,MARK3,MCM2,MCRS1,MMP14,NAT2,NDE…	122
Neurological Disease	Dementia	0.00194			ABAT,ACTB,ADRA1A,ADRA2A,AGRN,AGT,ALDH2,APBB1,APOBEC1,APOC3,ATP6V1G2,B3GNT1,BDNF,BGN,C3,CADPS2,CAMK2A,CASP2,CASP7,CDK1,CDK2,CHL1,CHRNA4,CXCR4,CYP7B1,DCX,DNMT1,DOK5,EBP,EEF1G,FAM3C,FDPS,GABRB1,GABRG1,GAP43,GAPDH,GLRX,GM2A,GRIA3,GRIN2C,GSTO1,HMGCL,HNRNPA1,HNRNPAB,HPX,HSD11B1,HSPA1A/HSPA1B,HTRA1,IL1B,ILKAP,ITM2B,KCNC4,LRPAP1,LSS,MACROD1,MAOB,MAPK10,MAPT,MFN1,MFN2,NAE1,NAT8,NAV1,NEDD4,NFATC2,NFATC4,NR…	94
Psychological Disorders	Dementia	0.00194			ABAT,ACTB,ADRA1A,ADRA2A,AGRN,AGT,ALDH2,APBB1,APOBEC1,APOC3,ATP6V1G2,B3GNT1,BDNF,BGN,C3,CADPS2,CAMK2A,CASP2,CASP7,CDK1,CDK2,CHL1,CHRNA4,CXCR4,CYP7B1,DCX,DNMT1,DOK5,EBP,EEF1G,FAM3C,FDPS,GABRB1,GABRG1,GAP43,GAPDH,GLRX,GM2A,GRIA3,GRIN2C,GSTO1,HMGCL,HNRNPA1,HNRNPAB,HPX,HSD11B1,HSPA1A/HSPA1B,HTRA1,IL1B,ILKAP,ITM2B,KCNC4,LRPAP1,LSS,MACROD1,MAOB,MAPK10,MAPT,MFN1,MFN2,NAE1,NAT8,NAV1,NEDD4,NFATC2,NFATC4,NR…	94
Cell Morphology	elongation of plasma membrane projections	0.00196		-0.478	AATK,AGRN,AGT,CAMK2A,EGFR,EPHB2,KALRN,KIF4A,MAG,MAGED1,MAPT,MERTK,NGFRAP1,OMG,PACSIN1,SLIT2,STMN2	17
Cellular Assembly and Organization	elongation of plasma membrane projections	0.00196		-0.478	AATK,AGRN,AGT,CAMK2A,EGFR,EPHB2,KALRN,KIF4A,MAG,MAGED1,MAPT,MERTK,NGFRAP1,OMG,PACSIN1,SLIT2,STMN2	17
Cell Death and Survival	cell death of tumor cell lines	0.00206		1.143	AATK,ABCB4,ACVR1C,ADI1,ADORA1,AGT,ALKBH3,ALS2,ANXA2,APAF1,ARMC10,ATF4,ATXN1,AURKA,BBS4,BCAR1,BCL10,BCL2L2,BCL6,BCLAF1,BDNF,BEX2,BIRC5,BLM,CADM1,CALCA,CAPN2,CASP2,CASP7,CCAR1,CCDC80,CCNA1,CCT4,CD47,CDC20,CDC25A,CDC25C,CDC7,CDCA2,CDK1,CDK2,CDKN1B,CHEK2,CHTOP,CIDEB,CRYAB,CSE1L,CSF2RA,CTNNB1,CYP1B1,DAP3,DCT,DCTD,DIABLO,DLEU7,DNAJA3,DPP8,DTYMK,DUSP4,EGFR,EGLN3,EGR2,EIF3F,ENTPD5,EPAS1,EPHB2,EVA1C,FAF1,…	239
Cancer	solid tumor	0.0021	Decreased	-2.055	AATK,ABAT,ABCB4,ABCB9,ACAT1,ACBD4,ACOT2,ACSL6,ACTN2,ACY1,ADAMTS18,ADAMTS19,ADAMTS7,ADCY2,ADD3,ADORA1,ADORA2B,ADRA1A,ADRA2A,AGRN,AGT,AGXT2L1,AHCYL1,ALAS1,ALDH1A1,ALDH2,ALS2,ALYREF,AMY1A (includes others),ANGPTL4,ANKH,ANXA2,ANXA5,AOX1,AP4B1,AP5S1,APBA1,APLP1,APOBR,AQP9,ARF1,ARF5,ARHGEF28,ARMC3,ARPP21,AS3MT,ASB8,ASS1,ATAD5,ATP1B1,ATP2B2,ATP6V1A,ATPIF1,ATXN1,AURKA,AZI1,B3GAT1,B4GALNT4,BAG2,BAI1,BAZ1B…	846
Cell Morphology	cell spreading of brain cancer cell lines	0.0021		-1.686	EDNRB,EGFR,MARCKS,SIRPA,TNC	5
Cell Death and Survival	apoptosis of monocyte-derived dendritic cells	0.0021		-0.017	CDKN1B,FAS,IL1B,TLR3,TLR4	5
Nervous System Development and Function	abnormal morphology of enlarged third cerebral ventricle	0.0021			ATP1B2,BBS4,MKKS,MYH10,SLC17A6	5
Organ Morphology	abnormal morphology of enlarged third cerebral ventricle	0.0021			ATP1B2,BBS4,MKKS,MYH10,SLC17A6	5
Cell Morphology	abnormal morphology of oligodendrocytes	0.0021			IL1B,MAG,MBP,NKX2-2,PLP1	5
Nervous System Development and Function	abnormal morphology of oligodendrocytes	0.0021			IL1B,MAG,MBP,NKX2-2,PLP1	5
Cancer	gastrointestinal tract cancer	0.00211		-0.152	AATK,ADRA1A,ADRA2A,ALAS1,ALYREF,ANGPTL4,AURKA,BCL10,BCL6,BEX4,BIRC5,BMP3,BRIP1,C12orf4,C20orf27,CA2,CACNA1G,CAMK2N1,CCND2,CCT4,CD9,CDC7,CDCA8,CDH13,CDH6,CDKN1B,CENPA,CHAF1A,CHEK2,CIRBP,CLCN2,CNNM2,CNTNAP2,COL2A1,COL4A4,COL4A6,CRYL1,CSE1L,CSF2RA,CTNNB1,CXCR4,CYP1B1,DDX39B,DENND2A,DNMT1,DPM1,EBP,EFCAB11,EFNB1,EGFR,EGR2,EGR4,ELP5,EMP1,EPAS1,EPHB2,EPS8,ETV4,F2R,FANCC,FAS,FAT4,FBXW7,FDXR,FEN1,FGF1,FGF…	223
Gastrointestinal Disease	gastrointestinal tract cancer	0.00211		-0.152	AATK,ADRA1A,ADRA2A,ALAS1,ALYREF,ANGPTL4,AURKA,BCL10,BCL6,BEX4,BIRC5,BMP3,BRIP1,C12orf4,C20orf27,CA2,CACNA1G,CAMK2N1,CCND2,CCT4,CD9,CDC7,CDCA8,CDH13,CDH6,CDKN1B,CENPA,CHAF1A,CHEK2,CIRBP,CLCN2,CNNM2,CNTNAP2,COL2A1,COL4A4,COL4A6,CRYL1,CSE1L,CSF2RA,CTNNB1,CXCR4,CYP1B1,DDX39B,DENND2A,DNMT1,DPM1,EBP,EFCAB11,EFNB1,EGFR,EGR2,EGR4,ELP5,EMP1,EPAS1,EPHB2,EPS8,ETV4,F2R,FANCC,FAS,FAT4,FBXW7,FDXR,FEN1,FGF1,FGF…	223
Cellular Assembly and Organization	organization of cytoskeleton	0.00214		-1.155	AATK,ABI1,ABR,ACTB,ACTN2,ADRA2A,AGRN,AGT,ALS2,AMIGO1,ANGPTL4,ARHGAP24,ARHGEF28,ARSA,ATXN1,B3GNT1,BAI1,BBS4,BCAR1,BCL11B,BCL6,BDNF,BIRC5,BMP2K,CACNA1H,CAMK2A,CAPN10,CAPN2,CD47,CD9,CDC20,CDC42EP4,CDH13,CDH4,CDKN1B,CEP164,CFL1,CHL1,CHRNA3,CNTN1,CNTNAP2,COPB2,CRMP1,CRYAB,CTNNB1,CTNND2,CTSL2,CXADR,CXCR4,CYFIP1,DARC,DBN1,DCX,DNAAF1,DNAJA3,DPYSL3,DPYSL4,DPYSL5,EFHD1,EFNA5,EFNB1,EFNB2,EGFR,EPB49,EPHA3,EP…	219
Cellular Function and Maintenance	organization of cytoskeleton	0.00214		-1.155	AATK,ABI1,ABR,ACTB,ACTN2,ADRA2A,AGRN,AGT,ALS2,AMIGO1,ANGPTL4,ARHGAP24,ARHGEF28,ARSA,ATXN1,B3GNT1,BAI1,BBS4,BCAR1,BCL11B,BCL6,BDNF,BIRC5,BMP2K,CACNA1H,CAMK2A,CAPN10,CAPN2,CD47,CD9,CDC20,CDC42EP4,CDH13,CDH4,CDKN1B,CEP164,CFL1,CHL1,CHRNA3,CNTN1,CNTNAP2,COPB2,CRMP1,CRYAB,CTNNB1,CTNND2,CTSL2,CXADR,CXCR4,CYFIP1,DARC,DBN1,DCX,DNAAF1,DNAJA3,DPYSL3,DPYSL4,DPYSL5,EFHD1,EFNA5,EFNB1,EFNB2,EGFR,EPB49,EPHA3,EP…	219
Cell Cycle	arrest in cell cycle progression	0.00222			AK1,APBB1,AURKA,BCL6,BIRC5,CCND2,CDC25A,CDK2,CDKN1B,CHEK2,CLSPN,CTNNB1,CUL4A,DIABLO,EGFR,EZH2,FANCC,FANCD2,FOXM1,FOXO1,FZR1,GAS6,IL1B,KAT2B,KHDRBS1,LCK,LGALS3,LMNA,MAD2L1,MAGED1,MAP2K1,MAPK12,MFN2,MIF,MLF1,NOTCH3,NPM1,NR4A3,PCGF2,PKD2,PLK1,POLD1,PPM1D,PPM1G,PPP1R9B,PRDM4,RARB,RBL1,RPRM,RRM1,SKIL,SKP2,SMARCE1,STAT1,STAT3,TFDP1,THBS1,TNC,TP63,TYMS,USP1,WDR6	62
Cell Morphology	sprouting	0.00223		-1.366	AGRN,AGT,ANXA2,ATXN1,BDNF,CALCA,CAMK2A,CNTNAP2,CRMP1,CTNND2,DBN1,DCX,DPYSL3,DPYSL4,DROSHA,EFNA5,EFNB1,EPHB1,EPHB2,EPS8,ETV4,FAM107A,FGF13,FNBP1,GAP43,HMGB2,HTRA1,IGSF9,IL1B,JAK2,KALRN,KLF7,KLF9,LIMK1,MAG,MAPT,MFN1,MFN2,NEFM,NF1,NFATC4,Nrg1,NTRK3,PACSIN1,PIK3R1,PIP5K1A,PLD1,PRKX,RAC3,RIMS3,RND2,ROR2,RYK,S100B,SARS,SDC2,SEMA3A,SIPA1L1,SKIL,SLIT2,SMAD1,THBS1,TNC,TPBG,WNT5A	65
Behavior	cognition	0.00224		-0.636	ACAT1,ADAM11,ADORA1,APBB1,ARSA,ASNA1,ATXN1,B3GAT1,BDNF,CACNA1G,CADPS2,CAMK2A,CD47,CHL1,CHRNA4,CNTNAP2,CRHBP,CRMP1,CTNND2,CYP7B1,DLG3,EPHB2,FA2H,FAM107A,FBXO2,FEN1,FZR1,GJB6,GM2A,GRIK1,HDAC4,HES5,HSD11B1,IL1B,ITM2B,KALRN,KLF9,LIMK1,LRPAP1,MAG,MAP2K1,MAP2K7,MAPK10,MAPT,MARCKS,MGLL,NCDN,NDN,NEDD4,NF1,NHLRC1,NPAS1,NPAS2,NRCAM,NREP,Nrg1,PDE1B,PLP1,PPP1R1B,RAPGEF3,RARB,Rcan2,S100B,SEPP1,SEPT5,SEZ6,SMPD…	80
Cell Morphology	abnormal morphology of neurons	0.00228			APAF1,ARSA,ATP2B2,BDNF,CADPS2,CASP2,CCND2,CHL1,CNTN1,CNTN6,CNTNAP2,CRMP1,CTSF,CXCR4,DCX,EGFR,EGLN3,EPHB1,EPHB2,FBXO2,FST,GLB1,GM2A,GPHN,HES1,HES5,KALRN,KLF7,LGI1,LRPAP1,MANBA,MYH10,NDN,NEDD4,NEFM,NHLRC1,NKX2-2,NPAS4,NRCAM,NTRK3,PPP1R9B,PTPRS,ROR2,SEMA3A,SNCA,SORT1,ST8SIA2,THRA,TMEM176B,TPH2,VANGL2,VSX1,WNT5A	53
Nervous System Development and Function	abnormal morphology of neurons	0.00228			APAF1,ARSA,ATP2B2,BDNF,CADPS2,CASP2,CCND2,CHL1,CNTN1,CNTN6,CNTNAP2,CRMP1,CTSF,CXCR4,DCX,EGFR,EGLN3,EPHB1,EPHB2,FBXO2,FST,GLB1,GM2A,GPHN,HES1,HES5,KALRN,KLF7,LGI1,LRPAP1,MANBA,MYH10,NDN,NEDD4,NEFM,NHLRC1,NKX2-2,NPAS4,NRCAM,NTRK3,PPP1R9B,PTPRS,ROR2,SEMA3A,SNCA,SORT1,ST8SIA2,THRA,TMEM176B,TPH2,VANGL2,VSX1,WNT5A	53
Tissue Morphology	abnormal morphology of neurons	0.00228			APAF1,ARSA,ATP2B2,BDNF,CADPS2,CASP2,CCND2,CHL1,CNTN1,CNTN6,CNTNAP2,CRMP1,CTSF,CXCR4,DCX,EGFR,EGLN3,EPHB1,EPHB2,FBXO2,FST,GLB1,GM2A,GPHN,HES1,HES5,KALRN,KLF7,LGI1,LRPAP1,MANBA,MYH10,NDN,NEDD4,NEFM,NHLRC1,NKX2-2,NPAS4,NRCAM,NTRK3,PPP1R9B,PTPRS,ROR2,SEMA3A,SNCA,SORT1,ST8SIA2,THRA,TMEM176B,TPH2,VANGL2,VSX1,WNT5A	53
Nervous System Development and Function	growth of neurites	0.00236	Decreased	-2.498	AATK,Aldh1a7,ALS2,APBB1,BDNF,CD47,CD9,CDK1,CDK2,CHL1,CSNK1E,CTNND2,DCX,DNAJA3,DOK5,DOK6,DPYSL3,DPYSL5,EFNB1,EFNB2,EGFR,ELMO2,EPHB2,EXOC7,EXT1,FAM107A,FAS,FEZ1,FGF1,FZD3,FZR1,GAP43,GNAQ,GPHN,GPM6A,HAP1,IGSF9,IL1B,KALRN,KIAA1279,KIF23,KLF7,LIMK1,MAG,MAP2K1,MAPT,MARCKS,MDK,MNAT1,MYH10,NCDN,NDN,NEFM,NES,NF1,NFATC2,NFATC4,NFIX,NRCAM,Nrg1,NTRK3,OMG,Palld,PIP5K1A,PLD1,PPP2R2D,PTPRS,RIMS3,RND2,RNF6,RTKN,…	88
Cellular Assembly and Organization	growth of neurites	0.00236	Decreased	-2.498	AATK,Aldh1a7,ALS2,APBB1,BDNF,CD47,CD9,CDK1,CDK2,CHL1,CSNK1E,CTNND2,DCX,DNAJA3,DOK5,DOK6,DPYSL3,DPYSL5,EFNB1,EFNB2,EGFR,ELMO2,EPHB2,EXOC7,EXT1,FAM107A,FAS,FEZ1,FGF1,FZD3,FZR1,GAP43,GNAQ,GPHN,GPM6A,HAP1,IGSF9,IL1B,KALRN,KIAA1279,KIF23,KLF7,LIMK1,MAG,MAP2K1,MAPT,MARCKS,MDK,MNAT1,MYH10,NCDN,NDN,NEFM,NES,NF1,NFATC2,NFATC4,NFIX,NRCAM,Nrg1,NTRK3,OMG,Palld,PIP5K1A,PLD1,PPP2R2D,PTPRS,RIMS3,RND2,RNF6,RTKN,…	88
Nervous System Development and Function	morphology of brain	0.00236		1.832	ABR,AGT,ALS2,Ank2,APAF1,APBB1,ARHGAP35,ARSA,Asic2,ATP1B2,ATP2B2,BBS4,BDNF,CADPS2,CCND2,CDKN1B,CHL1,CHRNA4,CLCN2,CNTN1,CNTN6,CNTNAP2,COL2A1,CRMP1,CTNNB1,CTSL2,CXCR4,DNAI1,EFNA5,EFNB1,EGFR,FA2H,FGF1,FZR1,GAP43,GLB1,GM2A,HAP1,HES1,HES5,HEY2,HIRA,HSD11B1,KALRN,KIF1B,KLF7,LAMP2,LGI1,LIMK1,LMNB1,LMNB2,LYNX1,MANBA,MAPT,MARCKS,MARCKSL1,MDK,MERTK,MKKS,MYH10,NDE1,NDN,NF1,NFIX,NR1H3,NRCAM,PCGF2,PDPK1,PPP1R9…	93
Organ Morphology	morphology of brain	0.00236		1.832	ABR,AGT,ALS2,Ank2,APAF1,APBB1,ARHGAP35,ARSA,Asic2,ATP1B2,ATP2B2,BBS4,BDNF,CADPS2,CCND2,CDKN1B,CHL1,CHRNA4,CLCN2,CNTN1,CNTN6,CNTNAP2,COL2A1,CRMP1,CTNNB1,CTSL2,CXCR4,DNAI1,EFNA5,EFNB1,EGFR,FA2H,FGF1,FZR1,GAP43,GLB1,GM2A,HAP1,HES1,HES5,HEY2,HIRA,HSD11B1,KALRN,KIF1B,KLF7,LAMP2,LGI1,LIMK1,LMNB1,LMNB2,LYNX1,MANBA,MAPT,MARCKS,MARCKSL1,MDK,MERTK,MKKS,MYH10,NDE1,NDN,NF1,NFIX,NR1H3,NRCAM,PCGF2,PDPK1,PPP1R9…	93
Cell Cycle	entry into mitosis of tumor cell lines	0.00244		-1.915	AURKA,CDC25A,CDC25C,MCIDAS,NAE1,PKD2,ZC3HC1	7
Cancer	digestive organ tumor	0.00244		-1.528	AATK,ABCB4,ACY1,ADRA1A,ADRA2A,ALAS1,ALDH2,ALYREF,ANGPTL4,ANXA2,ARF1,ATAD5,AURKA,BAG2,BCL10,BCL6,BEX4,BGN,BIRC5,BMP3,BRIP1,BZW1,C12orf4,C20orf27,CA2,CACNA1G,CAMK2N1,CASP2,CBX7,CCND2,CCT4,CD9,CDC20,CDC7,CDCA8,CDH13,CDH6,CDKN1B,CENPA,CHAF1A,CHEK2,CIRBP,CLCN2,CNNM2,CNTNAP2,COL2A1,COL4A4,COL4A6,CRYL1,CSE1L,CSF2RA,CTNNB1,CTSL2,CXCR4,CYP1B1,DDX39B,DENND2A,DNMT1,DPM1,DROSHA,EBP,EFCAB11,EFNB1,EGFR,EGR2,EG…	284
Gastrointestinal Disease	digestive organ tumor	0.00244		-1.528	AATK,ABCB4,ACY1,ADRA1A,ADRA2A,ALAS1,ALDH2,ALYREF,ANGPTL4,ANXA2,ARF1,ATAD5,AURKA,BAG2,BCL10,BCL6,BEX4,BGN,BIRC5,BMP3,BRIP1,BZW1,C12orf4,C20orf27,CA2,CACNA1G,CAMK2N1,CASP2,CBX7,CCND2,CCT4,CD9,CDC20,CDC7,CDCA8,CDH13,CDH6,CDKN1B,CENPA,CHAF1A,CHEK2,CIRBP,CLCN2,CNNM2,CNTNAP2,COL2A1,COL4A4,COL4A6,CRYL1,CSE1L,CSF2RA,CTNNB1,CTSL2,CXCR4,CYP1B1,DDX39B,DENND2A,DNMT1,DPM1,DROSHA,EBP,EFCAB11,EFNB1,EGFR,EGR2,EG…	284
Cellular Movement	chemotaxis of neurons	0.00244		-1.498	BDNF,CXCR4,EFNB1,EPHB2,NRCAM,SEMA3A,SLIT2	7
Cancer	myelodysplastic syndrome	0.00244			BIRC5,CPT2,DNMT1,FNTA,GHR,HSPA1A/HSPA1B,JAK2,NF1,NPM1,RPL28,RPL3,RPL35,RPLP0,RPS14,RPS15A,RPS16,RPS19,RPS4X	18
Hematological Disease	myelodysplastic syndrome	0.00244			BIRC5,CPT2,DNMT1,FNTA,GHR,HSPA1A/HSPA1B,JAK2,NF1,NPM1,RPL28,RPL3,RPL35,RPLP0,RPS14,RPS15A,RPS16,RPS19,RPS4X	18
Cancer	bone marrow cancer	0.00249		-0.508	ADORA1,ARID5B,AURKA,BCL10,BCL11B,BCL6,BIRC5,CBFB,CCNA1,CDC25A,CPT2,CSF2RA,CTNNB1,CUX1,DLEU7,DNMT1,EPHX1,EZH2,FAS,FBXW7,FNTA,FOXM1,FOXO1,GHR,GPX3,HSPA1A/HSPA1B,IL15,IL1B,IRAK2,ITGA2,ITGAE,JAK2,LCK,LSM3,MFN1,MLF1,MSH6,MYH10,NF1,NPM1,NTRK3,PDE4D,PDPK1,POLD1,POLE,POLE4,POR,PSIP1,PSME1,RARB,RHOU,RND2,RPL28,RPL3,RPL35,RPLP0,RPS12,RPS14,RPS15A,RPS16,RPS19,RPS4X,RRM1,RRM2,RXRG,SMO,STAT3,STAT5A,TLR3,TOP2A…	75
Hematological Disease	bone marrow cancer	0.00249		-0.508	ADORA1,ARID5B,AURKA,BCL10,BCL11B,BCL6,BIRC5,CBFB,CCNA1,CDC25A,CPT2,CSF2RA,CTNNB1,CUX1,DLEU7,DNMT1,EPHX1,EZH2,FAS,FBXW7,FNTA,FOXM1,FOXO1,GHR,GPX3,HSPA1A/HSPA1B,IL15,IL1B,IRAK2,ITGA2,ITGAE,JAK2,LCK,LSM3,MFN1,MLF1,MSH6,MYH10,NF1,NPM1,NTRK3,PDE4D,PDPK1,POLD1,POLE,POLE4,POR,PSIP1,PSME1,RARB,RHOU,RND2,RPL28,RPL3,RPL35,RPLP0,RPS12,RPS14,RPS15A,RPS16,RPS19,RPS4X,RRM1,RRM2,RXRG,SMO,STAT3,STAT5A,TLR3,TOP2A…	75
Reproductive System Development and Function	lordosis	0.00252		-0.625	EGFR,HAPLN1,KIF1B,MMP14,NFIX,PPP1R1A,PPP1R1B,RAE1,THBS1,THOP1	10
Cancer	lymphohematopoietic cancer	0.00255		1.269	ABCA7,ADORA1,ANXA2,APBA1,ARID5B,ATP2B2,ATP6V1B2,AURKA,BCL10,BCL11B,BCL6,BCLAF1,BIRC5,BLM,CASP2,CASP7,CBFB,CCNA1,CDC20,CDC25A,CDK1,CDK2,CDKN1B,CHAF1A,CHEK2,COL12A1,CPT2,CRYAB,CSE1L,CSF2RA,CTNNB1,CUX1,CXCR4,CYP1B1,DIABLO,DLEU7,DNMT1,DUSP4,EGFR,EPHX1,EZH2,FAS,FBXW7,FDPS,FEN1,FLNA,FNTA,FOXM1,FOXO1,FPGS,GHR,GJB6,GPR146,GPX3,GPX7,GRIP1,H2AFX,HAT1,HDAC4,HIST1H1C,Hmga1,HSPA1A/HSPA1B,IFIT2,IFIT3,IFNGR1,IL…	153
Embryonic Development	size of embryo	0.00258	Decreased	-5.526	ARHGAP35,BLM,C3,CDK2,CFL1,COL2A1,COMMD1,CSE1L,CTNNB1,CUL7,Cycs,DAD1,EFNB2,EGFR,ESRRB,EXT1,EZH2,F2R,FBXW7,GJB2,GPX4,HAP1,HES1,HES5,HIRA,HIST1H1C,HMGCL,HSD17B7,IGF2R,LIG1,LIG3,LMNB1,LMNB2,MAD2L1,MFN1,MFN2,MMP14,MORF4L2,MTHFD2,NASP,NES,NFATC2,NFATC4,NPM1,Nup98,NUSAP1,PARP1,PDPK1,POLG,POMT2,RAD50,RBL1,ROR2,SMAD1,SMAD5,SMO,SRF,STAT3,TCF7L1,TEAD2,TFAP2C,TFDP1,TRAF4,USP22,XRCC2,YBX3,ZBTB17,ZFX	68
Neurological Disease	gliosis	0.00258		-0.130	ABR,ADK,ALS2,ARSA,CDKN1B,CNTNAP2,CTSF,CTSL2,DNAI1,GJB6,IFNGR1,ITM2B,LGI1,LRPAP1,MAOB,MAPT,MOG,MT1H,NF1,NPAS4,NR1H3,PLP1,S100B,SMPD1,SNCA,SPARCL1,TLR3	27
Organismal Injury and Abnormalities	gliosis	0.00258		-0.130	ABR,ADK,ALS2,ARSA,CDKN1B,CNTNAP2,CTSF,CTSL2,DNAI1,GJB6,IFNGR1,ITM2B,LGI1,LRPAP1,MAOB,MAPT,MOG,MT1H,NF1,NPAS4,NR1H3,PLP1,S100B,SMPD1,SNCA,SPARCL1,TLR3	27
Cellular Assembly and Organization	binding of chromosome components	0.00259		-1.113	CDC7,CDK1,CDT1,CTNNB1,DNMT1,FZR1,HIST2H2BE (includes others),HMGN2,LRWD1,NUP62,PRMT1,SETDB1,SUV39H1,UHRF1	14
Nervous System Development and Function	morphology of nervous tissue	0.00261		0.355	AATK,AGRN,ALS2,Ank2,APAF1,ARHGAP35,ARSA,ATP2B2,BDNF,CADPS2,CASP2,CCND2,CD47,CD9,CHL1,CLCN2,CNTN1,CNTN6,CNTNAP2,COL2A1,CRMP1,CTSF,CXCR4,DCX,DLX1,DOK7,DPYSL4,ECE1,EFNB1,EGFR,EGLN3,EGR2,EPAS1,EPHB1,EPHB2,FA2H,FBXO2,FEZ1,FST,GAP43,GLB1,GLDN,GM2A,GPHN,HES1,HES5,IL1B,KALRN,KIF15,KIF1B,KIF23,KLF7,LGI1,LIMK1,LMNA,LRPAP1,LYNX1,MAG,MAGED1,MAL,MANBA,MAPT,MARCKS,MBP,MKKS,MYH10,NDN,NEDD4,NEFM,NES,NFATC2,NFATC…	113
Tissue Morphology	morphology of nervous tissue	0.00261		0.355	AATK,AGRN,ALS2,Ank2,APAF1,ARHGAP35,ARSA,ATP2B2,BDNF,CADPS2,CASP2,CCND2,CD47,CD9,CHL1,CLCN2,CNTN1,CNTN6,CNTNAP2,COL2A1,CRMP1,CTSF,CXCR4,DCX,DLX1,DOK7,DPYSL4,ECE1,EFNB1,EGFR,EGLN3,EGR2,EPAS1,EPHB1,EPHB2,FA2H,FBXO2,FEZ1,FST,GAP43,GLB1,GLDN,GM2A,GPHN,HES1,HES5,IL1B,KALRN,KIF15,KIF1B,KIF23,KLF7,LGI1,LIMK1,LMNA,LRPAP1,LYNX1,MAG,MAGED1,MAL,MANBA,MAPT,MARCKS,MBP,MKKS,MYH10,NDN,NEDD4,NEFM,NES,NFATC2,NFATC…	113
Cell Cycle	cell cycle progression of cervical cancer cell lines	0.00266		0.115	AURKA,BIRC5,CDC25C,CDK1,CDKN1B,CSE1L,MMS22L,NPM1,PLK1	9
Cell Death and Survival	necrosis	0.0027		1.413	AATK,ABCB4,ACAT1,ACTB,ACVR1C,ADI1,ADORA1,ADORA2B,ADRA1A,AGGF1,AGRN,AGT,Ahsp,AIFM3,ALDH1A1,ALDH2,ALDH3B1,ALKBH3,ALS2,AMIGO2,ANXA2,APAF1,APOC3,AQP11,ARMC10,ASS1,ATF4,ATP2B2,ATP2B4,ATP6V1G2,ATXN1,AURKA,BBS4,BCAR1,BCL10,BCL11B,BCL2L12,BCL2L2,BCL6,BCLAF1,BDNF,BEX2,BGN,BIRC5,BLM,C1QTNF4,C3,CA3,CADM1,CADPS2,CALCA,CAPN10,CAPN2,CASP2,CASP7,CBFB,CCAR1,CCBL1,CCDC80,CCNA1,CCND2,CCT4,CD1D,CD47,CD9,CDC20,CDC25…	427
Cancer	head and neck cancer	0.00276		0.297	ACY1,ALDH2,AMY1A (includes others),ANXA2,APOBEC1,ASS1,AURKA,BAI1,BDNF,BGN,C3,CALCA,CASP2,CBX7,CBX8,CCND2,CDC20,CDC7,CDK1,CDKN1B,CRYAB,CTNNB1,CXCR4,CYP1B1,DAP3,DNMT1,DPYSL4,DROSHA,EFNB2,EGFR,EPHA3,ESRRA,EZH2,FAM5C,FANCD2,FBLN2,FLNA,FOXM1,FTH1,H3F3A/H3F3B,HES6,Hmga1,HMGB2,HMGN2,IFI27,IFIT2,IL15RA,IL1B,KHDRBS3,KLF5,LCAT,LGALS3,LIMD2,MARCKS,MARK3,MCM2,MMP14,NAT2,NDE1,NES,NF1,NKX2-2,NME4,NUSAP1,NXT1,P…	116
Embryonic Development	abnormal morphology of terminal bronchiole	0.00277			EGFR,MMP14,TIMP3	3
Tissue Development	abnormal morphology of terminal bronchiole	0.00277			EGFR,MMP14,TIMP3	3
Organismal Development	abnormal morphology of terminal bronchiole	0.00277			EGFR,MMP14,TIMP3	3
Organ Development	abnormal morphology of terminal bronchiole	0.00277			EGFR,MMP14,TIMP3	3
Organ Morphology	abnormal morphology of terminal bronchiole	0.00277			EGFR,MMP14,TIMP3	3
Respiratory System Development and Function	abnormal morphology of terminal bronchiole	0.00277			EGFR,MMP14,TIMP3	3
Organ Morphology	abnormal morphology of wavy vibrissae	0.00277			CUX1,EGFR,LIPH	3
Hair and Skin Development and Function	abnormal morphology of wavy vibrissae	0.00277			CUX1,EGFR,LIPH	3
Cell Cycle	arrest in interphase of skin cancer cell lines	0.00277			CDH13,CDKN1B,CTNNB1	3
Cell Death and Survival	cell death of effector memory helper T cells	0.00277			FAS,IL15,SMPD1	3
Cell Death and Survival	cell death of somatic cells	0.00277			FAS,MAD2L1,SUDS3	3
Inflammatory Response	cytotoxic reaction of prostate cell lines	0.00277			CD47,PRR13,THBS1	3
Developmental Disorder	dysplasia of genital organ	0.00277			ROR2,TSC22D3,WNT5A	3
Reproductive System Disease	dysplasia of genital organ	0.00277			ROR2,TSC22D3,WNT5A	3
Cellular Assembly and Organization	invagination of plasma membrane	0.00277			FNBP1,RND2,RYR1	3
Embryonic Development	length of forelimb	0.00277			HAPLN1,POR,SMO	3
Organismal Development	length of forelimb	0.00277			HAPLN1,POR,SMO	3
Skeletal and Muscular System Development and Function	length of forelimb	0.00277			HAPLN1,POR,SMO	3
Embryonic Development	length of hindlimb	0.00277			HAPLN1,POR,SMO	3
Organismal Development	length of hindlimb	0.00277			HAPLN1,POR,SMO	3
Skeletal and Muscular System Development and Function	length of hindlimb	0.00277			HAPLN1,POR,SMO	3
Organismal Development	length of tail	0.00277			FST,ROR2,WNT5A	3
Small Molecule Biochemistry	regulation of cyclic AMP	0.00277			EGFR,IL1B,NF1	3
Cell Signaling	regulation of cyclic AMP	0.00277			EGFR,IL1B,NF1	3
Nucleic Acid Metabolism	regulation of cyclic AMP	0.00277			EGFR,IL1B,NF1	3
Cell Cycle	cell cycle progression of tumor cell lines	0.00278		-1.634	APBB1,AURKA,BCAR1,BCL6,BIRC5,CALCA,CAMK2N1,CASP2,CDC25C,CDK1,CDK2,CDKN1B,CLSPN,CSE1L,CUL7,DIABLO,EGFR,EZH2,FHL2,FOXM1,FOXO1,FZR1,HBEGF,HPGD,LGALS3,LIG1,MIF,MLF1,MMS22L,NEDD9,NF1,NPM1,PLK1,POLD1,POLD4,RARB,RHOBTB2,RRM1,SMARCE1,STAT3,TNC,USP1,ZNF655	43
Cellular Movement	cell movement of neurons	0.00279		-1.756	APAF1,APBB1,BDNF,CADPS2,CDKN1B,CFL1,CHL1,CNTNAP2,CTNNB1,CXCR4,DCX,DLX1,EDNRB,EFNA5,EFNB1,EFNB2,EGFR,EGR2,EPHB2,FLNA,GAS6,GPM6A,HBEGF,LMNB1,LMNB2,LRPAP1,MAPT,MARK1,MDK,MYH10,NAV1,NDE1,NDN,NFIX,NR1D1,NRCAM,NTRK3,SDC3,SEMA3A,SEMA6A,SKIL,SLC1A2,SLIT2,SRF,ST8SIA2,TIAM2,TUBA1A,VAX1	48
Cancer	upper aerodigestive tract carcinoma	0.00282			AURKA,CASP2,CDC20,CTNNB1,DROSHA,EGFR,FTH1,KLF5,LCAT,MCM2,PARP1,RFX1,RNF6,RXRG,TIMP1,TIMP3,TLR3,TLR4,TUBA1A,TUBA4A,TUBE1	21
Organ Morphology	abnormal morphology of cardiac valve	0.00286			CDK2,COL2A1,CXADR,ECE1,FOXM1,H19,HBEGF,HEY2,IGF2R,MYH10,NF1,NFATC1,NTRK3,PLCE1,RARB,ZFPM2	16
Cardiovascular System Development and Function	abnormal morphology of cardiac valve	0.00286			CDK2,COL2A1,CXADR,ECE1,FOXM1,H19,HBEGF,HEY2,IGF2R,MYH10,NF1,NFATC1,NTRK3,PLCE1,RARB,ZFPM2	16
Cell Cycle	mitosis of tumor cell lines	0.00309		-0.985	AURKA,BIRC5,CDC20,CDC25A,CDC25C,CDC7,CDCA8,CDK1,CENPI,CSE1L,FOXM1,HDAC4,KIF22,KIF4A,MAD2L1,MAP2K1,MCIDAS,NAE1,PKD2,PLK1,SPC25,TOP2A,ZC3HC1	23
Respiratory Disease	abnormal respiration	0.00325			ACADVL,AK1,ALDH2,COX7A1,Cycs,FUT8,HSPB8,NFATC4,NLGN2,Scg5,SIRT3,SLC25A4,TXNIP,UCP3	14
Cancer	endometrial cancer	0.00326			ALDH1A1,ANXA2,AURKA,CA2,CBX7,CDC20,CDH13,CENPA,COL4A6,COX7A1,CSE1L,CYP1B1,DENND2A,DPP6,EDNRB,EPHB2,ETV4,FEN1,FHL1,FOXM1,FXYD1,GPM6A,H2AFY,HEPH,HIST1H1C,IGF2BP3,IGF2R,IGFBP4,IL33,IRAK1,KCNB1,KIF11,KIF2C,KLF9,LDB2,MAL,MAPK10,MFAP4,MLH3,MOXD1,MSH6,NDN,NEDD4,OSR2,PDZRN3,PLK1,PLP1,PMP22,SEL1L3,SFRP1,SNCAIP,SPARCL1,SPC25,STAT1,TIMP3,TK1,TNNT1,TOP2A,TPX2,TUBA1A,TUBA4A,TUBE1,UCHL1,VAMP8	64
Reproductive System Disease	endometrial cancer	0.00326			ALDH1A1,ANXA2,AURKA,CA2,CBX7,CDC20,CDH13,CENPA,COL4A6,COX7A1,CSE1L,CYP1B1,DENND2A,DPP6,EDNRB,EPHB2,ETV4,FEN1,FHL1,FOXM1,FXYD1,GPM6A,H2AFY,HEPH,HIST1H1C,IGF2BP3,IGF2R,IGFBP4,IL33,IRAK1,KCNB1,KIF11,KIF2C,KLF9,LDB2,MAL,MAPK10,MFAP4,MLH3,MOXD1,MSH6,NDN,NEDD4,OSR2,PDZRN3,PLK1,PLP1,PMP22,SEL1L3,SFRP1,SNCAIP,SPARCL1,SPC25,STAT1,TIMP3,TK1,TNNT1,TOP2A,TPX2,TUBA1A,TUBA4A,TUBE1,UCHL1,VAMP8	64
Nervous System Development and Function	morphology of forebrain	0.00329		1.741	Ank2,APAF1,APBB1,ARHGAP35,ARSA,ATP1B2,BBS4,CDKN1B,CHL1,CLCN2,CNTNAP2,COL2A1,EFNA5,EFNB1,EGFR,GAP43,GM2A,HAP1,HES1,HES5,HEY2,HIRA,KLF7,LAMP2,LYNX1,MANBA,MARCKS,MARCKSL1,MKKS,MYH10,NDN,NF1,NFIX,NR1H3,PDPK1,PROK2,PTPRS,RXRG,SEMA3A,SLC17A6,SLC1A2,SMAD1,SMAD5,SNCA,ST8SIA2,VAX1,ZNF423	47
Organ Morphology	morphology of forebrain	0.00329		1.741	Ank2,APAF1,APBB1,ARHGAP35,ARSA,ATP1B2,BBS4,CDKN1B,CHL1,CLCN2,CNTNAP2,COL2A1,EFNA5,EFNB1,EGFR,GAP43,GM2A,HAP1,HES1,HES5,HEY2,HIRA,KLF7,LAMP2,LYNX1,MANBA,MARCKS,MARCKSL1,MKKS,MYH10,NDN,NF1,NFIX,NR1H3,PDPK1,PROK2,PTPRS,RXRG,SEMA3A,SLC17A6,SLC1A2,SMAD1,SMAD5,SNCA,ST8SIA2,VAX1,ZNF423	47
Cellular Growth and Proliferation	colony formation of bone cancer cell lines	0.00329	Increased	2.425	CNOT7,DROSHA,MTBP,NDN,SCN3B,TRAF4	6
Cellular Assembly and Organization	quantity of chromosome components	0.00329			LMNA,MAD2L1,MCM4,MMS22L,SGOL1,SUN2	6
Cancer	gastrointestinal tumor	0.00334		0.415	AATK,ADRA1A,ADRA2A,ALAS1,ALYREF,ANGPTL4,AURKA,BCL10,BCL6,BEX4,BIRC5,BMP3,BRIP1,C12orf4,C20orf27,CA2,CACNA1G,CAMK2N1,CCND2,CCT4,CD9,CDC7,CDCA8,CDH13,CDH6,CDKN1B,CENPA,CHAF1A,CHEK2,CIRBP,CLCN2,CNNM2,CNTNAP2,COL2A1,COL4A4,COL4A6,CRYL1,CSE1L,CSF2RA,CTNNB1,CXCR4,CYP1B1,DDX39B,DENND2A,DNMT1,DPM1,EBP,EFCAB11,EFNB1,EGFR,EGR2,EGR4,ELP5,EMP1,EPAS1,EPHB2,EPS8,ETV4,F2R,FANCC,FAS,FAT4,FBXW7,FDXR,FEN1,FGF1,FGF…	224
Gastrointestinal Disease	gastrointestinal tumor	0.00334		0.415	AATK,ADRA1A,ADRA2A,ALAS1,ALYREF,ANGPTL4,AURKA,BCL10,BCL6,BEX4,BIRC5,BMP3,BRIP1,C12orf4,C20orf27,CA2,CACNA1G,CAMK2N1,CCND2,CCT4,CD9,CDC7,CDCA8,CDH13,CDH6,CDKN1B,CENPA,CHAF1A,CHEK2,CIRBP,CLCN2,CNNM2,CNTNAP2,COL2A1,COL4A4,COL4A6,CRYL1,CSE1L,CSF2RA,CTNNB1,CXCR4,CYP1B1,DDX39B,DENND2A,DNMT1,DPM1,EBP,EFCAB11,EFNB1,EGFR,EGR2,EGR4,ELP5,EMP1,EPAS1,EPHB2,EPS8,ETV4,F2R,FANCC,FAS,FAT4,FBXW7,FDXR,FEN1,FGF1,FGF…	224
Cell Cycle	arrest in S phase	0.00349			BLM,CAMK2N1,CDC25A,CDC25C,CDC7,CDK1,CDK2,CDKN1B,CHAF1A,HIRA,NEK11,PLK1,RBL1,SUN2,TFDP1,TYMS	16
Neurological Disease	Alzheimer's disease	0.00354			ABAT,ACTB,ADRA1A,ADRA2A,AGRN,AGT,ALDH2,APBB1,APOBEC1,APOC3,ATP6V1G2,B3GNT1,BDNF,BGN,C3,CADPS2,CAMK2A,CASP2,CASP7,CDK1,CDK2,CHL1,CHRNA4,CXCR4,CYP7B1,DCX,DOK5,EBP,EEF1G,FAM3C,FDPS,GABRB1,GABRG1,GAP43,GAPDH,GLRX,GM2A,GRIA3,GRIN2C,GSTO1,HMGCL,HNRNPA1,HNRNPAB,HPX,HSD11B1,HSPA1A/HSPA1B,HTRA1,IL1B,ILKAP,KCNC4,LRPAP1,LSS,MACROD1,MAOB,MAPK10,MAPT,MFN1,MFN2,NAE1,NAT8,NAV1,NFATC2,NFATC4,NRGN,NTRK3,OGN,PAWR,…	90
Psychological Disorders	Alzheimer's disease	0.00354			ABAT,ACTB,ADRA1A,ADRA2A,AGRN,AGT,ALDH2,APBB1,APOBEC1,APOC3,ATP6V1G2,B3GNT1,BDNF,BGN,C3,CADPS2,CAMK2A,CASP2,CASP7,CDK1,CDK2,CHL1,CHRNA4,CXCR4,CYP7B1,DCX,DOK5,EBP,EEF1G,FAM3C,FDPS,GABRB1,GABRG1,GAP43,GAPDH,GLRX,GM2A,GRIA3,GRIN2C,GSTO1,HMGCL,HNRNPA1,HNRNPAB,HPX,HSD11B1,HSPA1A/HSPA1B,HTRA1,IL1B,ILKAP,KCNC4,LRPAP1,LSS,MACROD1,MAOB,MAPK10,MAPT,MFN1,MFN2,NAE1,NAT8,NAV1,NFATC2,NFATC4,NRGN,NTRK3,OGN,PAWR,…	90
Nervous System Development and Function	fasciculation of axons	0.00373		-1.000	AMIGO1,CNTN1,EPHB2,FEZ1,GAP43,NDN,NFIX,SEMA3A,SLIT2	9
Cellular Assembly and Organization	fasciculation of axons	0.00373		-1.000	AMIGO1,CNTN1,EPHB2,FEZ1,GAP43,NDN,NFIX,SEMA3A,SLIT2	9
Cell Cycle	delay in mitosis of tumor cell lines	0.00382		0.830	CDC20,CDC25C,CDK1,MAD2L1,MAP2K1,PLK1,TOP2A	7
Cancer	bladder carcinoma	0.0039			CASP2,FOXO1,HSPA1A/HSPA1B,PLK1,POR,PRC1,PSIP1,TOP2A	8
Renal and Urological Disease	bladder carcinoma	0.0039			CASP2,FOXO1,HSPA1A/HSPA1B,PLK1,POR,PRC1,PSIP1,TOP2A	8
Cancer	urothelial neoplasm	0.00404			CASP2,CTNNB1,FOXO1,PIK3R1,POLE,POLE4,RRM1,RRM2,SFRP1,TIMP1,TOP2A,TP63,TUBA4A,TUBB	14
Renal and Urological Disease	urothelial neoplasm	0.00404			CASP2,CTNNB1,FOXO1,PIK3R1,POLE,POLE4,RRM1,RRM2,SFRP1,TIMP1,TOP2A,TP63,TUBA4A,TUBB	14
Cellular Assembly and Organization	organization of cytoplasm	0.00409		-1.149	AATK,ABI1,ABR,ACTB,ACTN2,ADRA2A,AGRN,AGT,ALS2,AMIGO1,ANGPTL4,ARHGAP24,ARHGEF28,ARSA,ATL2,ATXN1,B3GNT1,BAI1,BBS4,BCAR1,BCL11B,BCL6,BDNF,BIRC5,BMP2K,CACNA1H,CAMK2A,CAPN10,CAPN2,CASQ1,CD47,CD9,CDC20,CDC42EP4,CDH13,CDH4,CDKN1B,CEP164,CFL1,CHL1,CHRNA3,CNTN1,CNTNAP2,COPB2,CRMP1,CRYAB,CTNNB1,CTNND2,CTSL2,CXADR,CXCR4,CYFIP1,DARC,DBN1,DCX,DNAAF1,DNAJA3,DPYSL3,DPYSL4,DPYSL5,EFHD1,EFNA5,EFNB1,EFNB2,EGFR,EMD…	234
Cellular Function and Maintenance	organization of cytoplasm	0.00409		-1.149	AATK,ABI1,ABR,ACTB,ACTN2,ADRA2A,AGRN,AGT,ALS2,AMIGO1,ANGPTL4,ARHGAP24,ARHGEF28,ARSA,ATL2,ATXN1,B3GNT1,BAI1,BBS4,BCAR1,BCL11B,BCL6,BDNF,BIRC5,BMP2K,CACNA1H,CAMK2A,CAPN10,CAPN2,CASQ1,CD47,CD9,CDC20,CDC42EP4,CDH13,CDH4,CDKN1B,CEP164,CFL1,CHL1,CHRNA3,CNTN1,CNTNAP2,COPB2,CRMP1,CRYAB,CTNNB1,CTNND2,CTSL2,CXADR,CXCR4,CYFIP1,DARC,DBN1,DCX,DNAAF1,DNAJA3,DPYSL3,DPYSL4,DPYSL5,EFHD1,EFNA5,EFNB1,EFNB2,EGFR,EMD…	234
Protein Synthesis	translation of RNA	0.00409		0.308	APLP1,CIRBP,CPEB1,CPEB3,EGFR,EIF3D,EIF3F,EIF3I,EIF4A3,GAPDH,GTF2H3,HRSP12,IGF2BP2,IGF2BP3,MRPL15,MRPL51,NAT2,NCBP1,PAIP2,PAIP2B,PPP1CA,RPL19,RPL23,RPL24,RPL30,RPL39,RPS14,RPS4X,RPS9,SARS	30
Gene Expression	translation of RNA	0.00409		0.308	APLP1,CIRBP,CPEB1,CPEB3,EGFR,EIF3D,EIF3F,EIF3I,EIF4A3,GAPDH,GTF2H3,HRSP12,IGF2BP2,IGF2BP3,MRPL15,MRPL51,NAT2,NCBP1,PAIP2,PAIP2B,PPP1CA,RPL19,RPL23,RPL24,RPL30,RPL39,RPS14,RPS4X,RPS9,SARS	30
Cell Morphology	morphology of dendrites	0.00411			BDNF,CADPS2,CCND2,CD47,CHL1,CNTN1,DPYSL4,FEZ1,IL1B,KALRN,KIF15,KIF23,MAG,MAPT,MYH10,NEDD4,SEZ6,SPG20,ZNF423	19
Nervous System Development and Function	morphology of dendrites	0.00411			BDNF,CADPS2,CCND2,CD47,CHL1,CNTN1,DPYSL4,FEZ1,IL1B,KALRN,KIF15,KIF23,MAG,MAPT,MYH10,NEDD4,SEZ6,SPG20,ZNF423	19
Tissue Morphology	morphology of dendrites	0.00411			BDNF,CADPS2,CCND2,CD47,CHL1,CNTN1,DPYSL4,FEZ1,IL1B,KALRN,KIF15,KIF23,MAG,MAPT,MYH10,NEDD4,SEZ6,SPG20,ZNF423	19
Reproductive System Disease	adenomyosis	0.00417			ANXA2,DDX6,IL15,LGMN,MFAP3L,MGST1,MTHFD2,MYH10,NFIC,PMEPA1,RHOU,SMAD5,THBS1,TSPAN12,UBE2B	15
Cell Death and Survival	killing of breast cancer cell lines	0.00419		-0.651	CD47,GLRX,ITGB3BP,MMP14,SIRPA	5
Cell Death and Survival	apoptosis of proximal tubule cells	0.00419		-0.200	ADORA1,AGT,AQP11,EGFR,MAP2K1	5
Neurological Disease	tauopathy	0.0042			ABAT,ACTB,ADRA1A,ADRA2A,AGRN,AGT,ALDH2,APBB1,APOBEC1,APOC3,ATP6V1G2,B3GNT1,BDNF,BGN,C3,CADPS2,CAMK2A,CASP2,CASP7,CDK1,CDK2,CHL1,CHRNA4,CXCR4,CYP7B1,DCX,DOK5,EBP,EEF1G,FAM3C,FDPS,GABRB1,GABRG1,GAP43,GAPDH,GLRX,GM2A,GRIA3,GRIN2C,GSTO1,HMGCL,HNRNPA1,HNRNPAB,HPX,HSD11B1,HSPA1A/HSPA1B,HTRA1,IL1B,ILKAP,KCNC4,LRPAP1,LSS,MACROD1,MAOB,MAPK10,MAPT,MFN1,MFN2,NAE1,NAT8,NAV1,NFATC2,NFATC4,NRGN,NTRK3,OGN,PAWR,…	94
Psychological Disorders	tauopathy	0.0042			ABAT,ACTB,ADRA1A,ADRA2A,AGRN,AGT,ALDH2,APBB1,APOBEC1,APOC3,ATP6V1G2,B3GNT1,BDNF,BGN,C3,CADPS2,CAMK2A,CASP2,CASP7,CDK1,CDK2,CHL1,CHRNA4,CXCR4,CYP7B1,DCX,DOK5,EBP,EEF1G,FAM3C,FDPS,GABRB1,GABRG1,GAP43,GAPDH,GLRX,GM2A,GRIA3,GRIN2C,GSTO1,HMGCL,HNRNPA1,HNRNPAB,HPX,HSD11B1,HSPA1A/HSPA1B,HTRA1,IL1B,ILKAP,KCNC4,LRPAP1,LSS,MACROD1,MAOB,MAPK10,MAPT,MFN1,MFN2,NAE1,NAT8,NAV1,NFATC2,NFATC4,NRGN,NTRK3,OGN,PAWR,…	94
Cellular Assembly and Organization	organization of nucleus	0.00423			BLM,BRDT,CDCA8,CHAF1A,EZH2,GPX4,Hmgn1,KIF4A,LMNA,MRE11A,NPM1,NUP133,RAD54L,RPS19,SATB1,SUN2,SUV39H1	17
Cellular Function and Maintenance	organization of nucleus	0.00423			BLM,BRDT,CDCA8,CHAF1A,EZH2,GPX4,Hmgn1,KIF4A,LMNA,MRE11A,NPM1,NUP133,RAD54L,RPS19,SATB1,SUN2,SUV39H1	17
Nervous System Development and Function	migration of neurons	0.00424		-0.670	APAF1,APBB1,BDNF,CADPS2,CDKN1B,CHL1,CNTNAP2,CTNNB1,CXCR4,DCX,DLX1,EDNRB,EFNA5,EFNB1,EFNB2,EGFR,EGR2,EPHB2,FLNA,GAS6,GPM6A,HBEGF,LMNB1,LMNB2,LRPAP1,MAPT,MARK1,MDK,MYH10,NAV1,NDE1,NDN,NFIX,NR1D1,NTRK3,SDC3,SEMA3A,SEMA6A,SKIL,SLC1A2,SLIT2,SRF,ST8SIA2,TIAM2,TUBA1A,VAX1	46
Cellular Movement	migration of neurons	0.00424		-0.670	APAF1,APBB1,BDNF,CADPS2,CDKN1B,CHL1,CNTNAP2,CTNNB1,CXCR4,DCX,DLX1,EDNRB,EFNA5,EFNB1,EFNB2,EGFR,EGR2,EPHB2,FLNA,GAS6,GPM6A,HBEGF,LMNB1,LMNB2,LRPAP1,MAPT,MARK1,MDK,MYH10,NAV1,NDE1,NDN,NFIX,NR1D1,NTRK3,SDC3,SEMA3A,SEMA6A,SKIL,SLC1A2,SLIT2,SRF,ST8SIA2,TIAM2,TUBA1A,VAX1	46
Nervous System Development and Function	development of brain	0.00454	Decreased	-2.041	ABR,APAF1,APBB1,APLP1,ARHGAP35,ATP2B2,BBS4,BCL10,BCL11B,BDNF,CASP2,CCND2,CHL1,CNTN1,CNTNAP2,COL2A1,COMMD1,CTNNB1,CXCR4,DCX,DLX1,DRAXIN,EFNA5,EGFR,EGR2,EPHA5,EPHB2,EXT1,FBXW7,FZD3,GAP43,GPC1,HES1,HES5,HIRA,HSD17B7,IRS2,MAPT,MARCKS,MARCKSL1,MDK,MKKS,MSX1,MYH10,NDE1,NF1,NKX2-2,NOTCH3,NPM1,NR1D1,NR1H3,NR4A3,NRCAM,PDPK1,POR,POU6F1,PTPRS,RAC3,RARB,RBFOX2,RBL1,RORA,RYK,SEPP1,SLC1A2,SLIT2,SMAD1,SMAD5,SMA…	89
Embryonic Development	development of brain	0.00454	Decreased	-2.041	ABR,APAF1,APBB1,APLP1,ARHGAP35,ATP2B2,BBS4,BCL10,BCL11B,BDNF,CASP2,CCND2,CHL1,CNTN1,CNTNAP2,COL2A1,COMMD1,CTNNB1,CXCR4,DCX,DLX1,DRAXIN,EFNA5,EGFR,EGR2,EPHA5,EPHB2,EXT1,FBXW7,FZD3,GAP43,GPC1,HES1,HES5,HIRA,HSD17B7,IRS2,MAPT,MARCKS,MARCKSL1,MDK,MKKS,MSX1,MYH10,NDE1,NF1,NKX2-2,NOTCH3,NPM1,NR1D1,NR1H3,NR4A3,NRCAM,PDPK1,POR,POU6F1,PTPRS,RAC3,RARB,RBFOX2,RBL1,RORA,RYK,SEPP1,SLC1A2,SLIT2,SMAD1,SMAD5,SMA…	89
Tissue Development	development of brain	0.00454	Decreased	-2.041	ABR,APAF1,APBB1,APLP1,ARHGAP35,ATP2B2,BBS4,BCL10,BCL11B,BDNF,CASP2,CCND2,CHL1,CNTN1,CNTNAP2,COL2A1,COMMD1,CTNNB1,CXCR4,DCX,DLX1,DRAXIN,EFNA5,EGFR,EGR2,EPHA5,EPHB2,EXT1,FBXW7,FZD3,GAP43,GPC1,HES1,HES5,HIRA,HSD17B7,IRS2,MAPT,MARCKS,MARCKSL1,MDK,MKKS,MSX1,MYH10,NDE1,NF1,NKX2-2,NOTCH3,NPM1,NR1D1,NR1H3,NR4A3,NRCAM,PDPK1,POR,POU6F1,PTPRS,RAC3,RARB,RBFOX2,RBL1,RORA,RYK,SEPP1,SLC1A2,SLIT2,SMAD1,SMAD5,SMA…	89
Organismal Development	development of brain	0.00454	Decreased	-2.041	ABR,APAF1,APBB1,APLP1,ARHGAP35,ATP2B2,BBS4,BCL10,BCL11B,BDNF,CASP2,CCND2,CHL1,CNTN1,CNTNAP2,COL2A1,COMMD1,CTNNB1,CXCR4,DCX,DLX1,DRAXIN,EFNA5,EGFR,EGR2,EPHA5,EPHB2,EXT1,FBXW7,FZD3,GAP43,GPC1,HES1,HES5,HIRA,HSD17B7,IRS2,MAPT,MARCKS,MARCKSL1,MDK,MKKS,MSX1,MYH10,NDE1,NF1,NKX2-2,NOTCH3,NPM1,NR1D1,NR1H3,NR4A3,NRCAM,PDPK1,POR,POU6F1,PTPRS,RAC3,RARB,RBFOX2,RBL1,RORA,RYK,SEPP1,SLC1A2,SLIT2,SMAD1,SMAD5,SMA…	89
Organ Development	development of brain	0.00454	Decreased	-2.041	ABR,APAF1,APBB1,APLP1,ARHGAP35,ATP2B2,BBS4,BCL10,BCL11B,BDNF,CASP2,CCND2,CHL1,CNTN1,CNTNAP2,COL2A1,COMMD1,CTNNB1,CXCR4,DCX,DLX1,DRAXIN,EFNA5,EGFR,EGR2,EPHA5,EPHB2,EXT1,FBXW7,FZD3,GAP43,GPC1,HES1,HES5,HIRA,HSD17B7,IRS2,MAPT,MARCKS,MARCKSL1,MDK,MKKS,MSX1,MYH10,NDE1,NF1,NKX2-2,NOTCH3,NPM1,NR1D1,NR1H3,NR4A3,NRCAM,PDPK1,POR,POU6F1,PTPRS,RAC3,RARB,RBFOX2,RBL1,RORA,RYK,SEPP1,SLC1A2,SLIT2,SMAD1,SMAD5,SMA…	89
Cell Morphology	neuritogenesis	0.00454		-1.303	ACTB,AGRN,ALS2,AMIGO1,ARHGEF28,ATXN1,BAI1,BBS4,BCL11B,BDNF,CACNA1H,CAMK2A,CDC20,CHL1,CHRNA3,CNTN1,CNTNAP2,CRMP1,CTNND2,DBN1,DCX,DPYSL3,DPYSL4,EFHD1,EFNA5,EFNB1,EGFR,EPHB1,EPHB2,EPS8,ETV4,FAM107A,FEZ1,FGF13,FNBP1,GAP43,GPM6A,HMGB2,IGSF9,IL1B,KALRN,KIF23,KLF7,KLF9,LIMK1,MAG,MAP2K1,MAPT,MBP,MFN1,MFN2,MYH10,NCDN,NDN,NEFM,NF1,NFATC4,NFIX,Nrg1,NTRK3,PACSIN1,PIP5K1A,PLD1,PMP22,PPP1R9B,PRMT1,RAB3A,RAC3,R…	89
Nervous System Development and Function	neuritogenesis	0.00454		-1.303	ACTB,AGRN,ALS2,AMIGO1,ARHGEF28,ATXN1,BAI1,BBS4,BCL11B,BDNF,CACNA1H,CAMK2A,CDC20,CHL1,CHRNA3,CNTN1,CNTNAP2,CRMP1,CTNND2,DBN1,DCX,DPYSL3,DPYSL4,EFHD1,EFNA5,EFNB1,EGFR,EPHB1,EPHB2,EPS8,ETV4,FAM107A,FEZ1,FGF13,FNBP1,GAP43,GPM6A,HMGB2,IGSF9,IL1B,KALRN,KIF23,KLF7,KLF9,LIMK1,MAG,MAP2K1,MAPT,MBP,MFN1,MFN2,MYH10,NCDN,NDN,NEFM,NF1,NFATC4,NFIX,Nrg1,NTRK3,PACSIN1,PIP5K1A,PLD1,PMP22,PPP1R9B,PRMT1,RAB3A,RAC3,R…	89
Cellular Assembly and Organization	neuritogenesis	0.00454		-1.303	ACTB,AGRN,ALS2,AMIGO1,ARHGEF28,ATXN1,BAI1,BBS4,BCL11B,BDNF,CACNA1H,CAMK2A,CDC20,CHL1,CHRNA3,CNTN1,CNTNAP2,CRMP1,CTNND2,DBN1,DCX,DPYSL3,DPYSL4,EFHD1,EFNA5,EFNB1,EGFR,EPHB1,EPHB2,EPS8,ETV4,FAM107A,FEZ1,FGF13,FNBP1,GAP43,GPM6A,HMGB2,IGSF9,IL1B,KALRN,KIF23,KLF7,KLF9,LIMK1,MAG,MAP2K1,MAPT,MBP,MFN1,MFN2,MYH10,NCDN,NDN,NEFM,NF1,NFATC4,NFIX,Nrg1,NTRK3,PACSIN1,PIP5K1A,PLD1,PMP22,PPP1R9B,PRMT1,RAB3A,RAC3,R…	89
Cellular Development	neuritogenesis	0.00454		-1.303	ACTB,AGRN,ALS2,AMIGO1,ARHGEF28,ATXN1,BAI1,BBS4,BCL11B,BDNF,CACNA1H,CAMK2A,CDC20,CHL1,CHRNA3,CNTN1,CNTNAP2,CRMP1,CTNND2,DBN1,DCX,DPYSL3,DPYSL4,EFHD1,EFNA5,EFNB1,EGFR,EPHB1,EPHB2,EPS8,ETV4,FAM107A,FEZ1,FGF13,FNBP1,GAP43,GPM6A,HMGB2,IGSF9,IL1B,KALRN,KIF23,KLF7,KLF9,LIMK1,MAG,MAP2K1,MAPT,MBP,MFN1,MFN2,MYH10,NCDN,NDN,NEFM,NF1,NFATC4,NFIX,Nrg1,NTRK3,PACSIN1,PIP5K1A,PLD1,PMP22,PPP1R9B,PRMT1,RAB3A,RAC3,R…	89
Cellular Function and Maintenance	neuritogenesis	0.00454		-1.303	ACTB,AGRN,ALS2,AMIGO1,ARHGEF28,ATXN1,BAI1,BBS4,BCL11B,BDNF,CACNA1H,CAMK2A,CDC20,CHL1,CHRNA3,CNTN1,CNTNAP2,CRMP1,CTNND2,DBN1,DCX,DPYSL3,DPYSL4,EFHD1,EFNA5,EFNB1,EGFR,EPHB1,EPHB2,EPS8,ETV4,FAM107A,FEZ1,FGF13,FNBP1,GAP43,GPM6A,HMGB2,IGSF9,IL1B,KALRN,KIF23,KLF7,KLF9,LIMK1,MAG,MAP2K1,MAPT,MBP,MFN1,MFN2,MYH10,NCDN,NDN,NEFM,NF1,NFATC4,NFIX,Nrg1,NTRK3,PACSIN1,PIP5K1A,PLD1,PMP22,PPP1R9B,PRMT1,RAB3A,RAC3,R…	89
Tissue Development	neuritogenesis	0.00454		-1.303	ACTB,AGRN,ALS2,AMIGO1,ARHGEF28,ATXN1,BAI1,BBS4,BCL11B,BDNF,CACNA1H,CAMK2A,CDC20,CHL1,CHRNA3,CNTN1,CNTNAP2,CRMP1,CTNND2,DBN1,DCX,DPYSL3,DPYSL4,EFHD1,EFNA5,EFNB1,EGFR,EPHB1,EPHB2,EPS8,ETV4,FAM107A,FEZ1,FGF13,FNBP1,GAP43,GPM6A,HMGB2,IGSF9,IL1B,KALRN,KIF23,KLF7,KLF9,LIMK1,MAG,MAP2K1,MAPT,MBP,MFN1,MFN2,MYH10,NCDN,NDN,NEFM,NF1,NFATC4,NFIX,Nrg1,NTRK3,PACSIN1,PIP5K1A,PLD1,PMP22,PPP1R9B,PRMT1,RAB3A,RAC3,R…	89
Nervous System Development and Function	fasciculation of nervous tissue	0.00458		-1.134	AMIGO1,CNTN1,EFNB2,EPHB2,FEZ1,GAP43,NDN,NFIX,SEMA3A,SLIT2	10
Cell Death and Survival	cell death of effector T lymphocytes	0.0046		-1.974	CDKN1B,FAS,IL15,SMPD1	4
Neurological Disease	hypomyelination of axons	0.0046		-0.594	MAG,MAL,MBP,PLP1	4
Cell Cycle	entry into S phase of cervical cancer cell lines	0.0046		0.000	CDKN1B,FOXM1,FZR1,MCM10	4
Cellular Assembly and Organization	organization of organelle	0.0046		0.508	AGRN,ALS2,Ank2,ANXA2,ARHGEF28,ATL2,ATP2B2,BBS4,BCAR1,BGN,BLM,BRDT,CASQ1,CDCA8,CDKN1B,CFL1,CHAF1A,CHL1,COL2A1,COL5A1,CTNNB1,CXADR,DBN1,DNAJA3,EMD,EPAS1,EVL,EZH2,FLNA,FNBP1,GAPDH,GHR,GPX4,HAS2,HAUS8,HMGCL,Hmgn1,JAKMIP1,KIAA1279,KIF4A,KPTN,LIMK1,LMNA,MBP,MFF,MFN2,MRE11A,MTFP1,NDE1,NEDD4,NEFM,NF1,NLGN2,NPM1,NUP133,P4HA1,PEX19,PEX6,PLK1,PPP1R9B,PRC1,PRDX3,PVRL2,RAB38,RAB3A,RAB6A,RAB8B,RAD54L,RPS19,SAT…	84
Cellular Assembly and Organization	separation of sister chromatids	0.0046		0.988	CDC20,FEN1,RAE1,SGOL1	4
Cell Cycle	delay in initiation of anaphase	0.0046		1.000	CDC20,LIMK1,MAD2L1,TOP2A	4
Cancer	extrahepatic bile duct cancer	0.0046			POLE,POLE4,RRM1,RRM2	4
Gastrointestinal Disease	extrahepatic bile duct cancer	0.0046			POLE,POLE4,RRM1,RRM2	4
Hepatic System Disease	extrahepatic bile duct cancer	0.0046			POLE,POLE4,RRM1,RRM2	4
Hereditary Disorder	hereditary nephritis	0.0046			COL4A4,COL4A5,COL4A6,MYH10	4
Renal and Urological Disease	hereditary nephritis	0.0046			COL4A4,COL4A5,COL4A6,MYH10	4
Connective Tissue Disorders	hereditary nephritis	0.0046			COL4A4,COL4A5,COL4A6,MYH10	4
Immunological Disease	hereditary nephritis	0.0046			COL4A4,COL4A5,COL4A6,MYH10	4
Inflammatory Response	hereditary nephritis	0.0046			COL4A4,COL4A5,COL4A6,MYH10	4
Inflammatory Disease	hereditary nephritis	0.0046			COL4A4,COL4A5,COL4A6,MYH10	4
Carbohydrate Metabolism	metabolism of D-galactose	0.0046			CHST1,GALK1,GALT,SLC35A2	4
Small Molecule Biochemistry	metabolism of D-galactose	0.0046			CHST1,GALK1,GALT,SLC35A2	4
Cell Morphology	formation of plasma membrane projections	0.00466		-1.338	ACTB,AGRN,ALS2,AMIGO1,ARHGAP24,ARHGEF28,ATXN1,BAI1,BBS4,BCL11B,BDNF,CACNA1H,CAMK2A,CD47,CDC20,CHL1,CHRNA3,CNTN1,CNTNAP2,CRMP1,CTNND2,DBN1,DCX,DPYSL3,DPYSL4,EFHD1,EFNA5,EFNB1,EFNB2,EGFR,EPHB1,EPHB2,EPS8,ETV4,EXOC7,FAM107A,FEZ1,FGF13,FNBP1,FNBP1L,GAP43,GPM6A,HMGB2,IGSF9,IL1B,KALRN,KIF23,KLF7,KLF9,LIMK1,MAG,MAP2K1,MAPT,MBP,MFN1,MFN2,MYH10,NCDN,NDN,NEFM,NF1,NFATC4,NFIX,NRCAM,Nrg1,NTRK3,PACSIN1,PIP5K1…	98
Cellular Assembly and Organization	formation of plasma membrane projections	0.00466		-1.338	ACTB,AGRN,ALS2,AMIGO1,ARHGAP24,ARHGEF28,ATXN1,BAI1,BBS4,BCL11B,BDNF,CACNA1H,CAMK2A,CD47,CDC20,CHL1,CHRNA3,CNTN1,CNTNAP2,CRMP1,CTNND2,DBN1,DCX,DPYSL3,DPYSL4,EFHD1,EFNA5,EFNB1,EFNB2,EGFR,EPHB1,EPHB2,EPS8,ETV4,EXOC7,FAM107A,FEZ1,FGF13,FNBP1,FNBP1L,GAP43,GPM6A,HMGB2,IGSF9,IL1B,KALRN,KIF23,KLF7,KLF9,LIMK1,MAG,MAP2K1,MAPT,MBP,MFN1,MFN2,MYH10,NCDN,NDN,NEFM,NF1,NFATC4,NFIX,NRCAM,Nrg1,NTRK3,PACSIN1,PIP5K1…	98
Cellular Development	formation of plasma membrane projections	0.00466		-1.338	ACTB,AGRN,ALS2,AMIGO1,ARHGAP24,ARHGEF28,ATXN1,BAI1,BBS4,BCL11B,BDNF,CACNA1H,CAMK2A,CD47,CDC20,CHL1,CHRNA3,CNTN1,CNTNAP2,CRMP1,CTNND2,DBN1,DCX,DPYSL3,DPYSL4,EFHD1,EFNA5,EFNB1,EFNB2,EGFR,EPHB1,EPHB2,EPS8,ETV4,EXOC7,FAM107A,FEZ1,FGF13,FNBP1,FNBP1L,GAP43,GPM6A,HMGB2,IGSF9,IL1B,KALRN,KIF23,KLF7,KLF9,LIMK1,MAG,MAP2K1,MAPT,MBP,MFN1,MFN2,MYH10,NCDN,NDN,NEFM,NF1,NFATC4,NFIX,NRCAM,Nrg1,NTRK3,PACSIN1,PIP5K1…	98
Cellular Function and Maintenance	formation of plasma membrane projections	0.00466		-1.338	ACTB,AGRN,ALS2,AMIGO1,ARHGAP24,ARHGEF28,ATXN1,BAI1,BBS4,BCL11B,BDNF,CACNA1H,CAMK2A,CD47,CDC20,CHL1,CHRNA3,CNTN1,CNTNAP2,CRMP1,CTNND2,DBN1,DCX,DPYSL3,DPYSL4,EFHD1,EFNA5,EFNB1,EFNB2,EGFR,EPHB1,EPHB2,EPS8,ETV4,EXOC7,FAM107A,FEZ1,FGF13,FNBP1,FNBP1L,GAP43,GPM6A,HMGB2,IGSF9,IL1B,KALRN,KIF23,KLF7,KLF9,LIMK1,MAG,MAP2K1,MAPT,MBP,MFN1,MFN2,MYH10,NCDN,NDN,NEFM,NF1,NFATC4,NFIX,NRCAM,Nrg1,NTRK3,PACSIN1,PIP5K1…	98
Skeletal and Muscular Disorders	congenital myopathy	0.0048			ALS2,CNTN1,CRYAB,FHL1,HSD11B1,MMP14,Nrg1,PFKM,PTPRS,RYR1,SGCA,TNNT1,TPM2	13
Hereditary Disorder	congenital myopathy	0.0048			ALS2,CNTN1,CRYAB,FHL1,HSD11B1,MMP14,Nrg1,PFKM,PTPRS,RYR1,SGCA,TNNT1,TPM2	13
Developmental Disorder	congenital myopathy	0.0048			ALS2,CNTN1,CRYAB,FHL1,HSD11B1,MMP14,Nrg1,PFKM,PTPRS,RYR1,SGCA,TNNT1,TPM2	13
Nervous System Development and Function	coordination	0.00489		0.147	ABR,ADAM11,ALS2,ARSA,ATP1B2,ATXN1,BDNF,CACNA1G,CADPS2,CCND2,CNTN1,CNTN6,DBNL,EGR2,EMD,FA2H,GJB6,GM2A,GNAQ,GRIA3,GRIN2C,KIF1B,MAG,MAPK10,MYH10,NDN,NES,NF1,NRCAM,Nrg1,NTRK3,PLP1,PPP2R5D,RNF103,SEPP1,SEZ6,SEZ6L,SMPD1,SNPH,SPG20,SYT4,TLR3,TPP1	43
Protein Synthesis	translation of mRNA	0.00491		0.308	APLP1,CIRBP,CPEB1,CPEB3,EGFR,EIF3D,EIF3F,EIF3I,EIF4A3,GAPDH,GTF2H3,IGF2BP2,IGF2BP3,MRPL15,MRPL51,NAT2,NCBP1,PAIP2,PAIP2B,PPP1CA,RPL19,RPL23,RPL24,RPL30,RPL39,RPS14,RPS4X,RPS9,SARS	29
Gene Expression	translation of mRNA	0.00491		0.308	APLP1,CIRBP,CPEB1,CPEB3,EGFR,EIF3D,EIF3F,EIF3I,EIF4A3,GAPDH,GTF2H3,IGF2BP2,IGF2BP3,MRPL15,MRPL51,NAT2,NCBP1,PAIP2,PAIP2B,PPP1CA,RPL19,RPL23,RPL24,RPL30,RPL39,RPS14,RPS4X,RPS9,SARS	29
Cell Morphology	formation of cellular protrusions	0.00509		-1.394	ABI1,ACTB,ACTN2,AGRN,AGT,ALS2,AMIGO1,ANGPTL4,ARHGAP24,ARHGEF28,ATXN1,B3GNT1,BAI1,BBS4,BCL11B,BDNF,CACNA1H,CAMK2A,CAPN2,CD47,CD9,CDC20,CDC42EP4,CDH13,CDKN1B,CEP164,CFL1,CHL1,CHRNA3,CNTN1,CNTNAP2,CRMP1,CTNND2,CXCR4,CYFIP1,DARC,DBN1,DCX,DNAAF1,DPYSL3,DPYSL4,DPYSL5,EFHD1,EFNA5,EFNB1,EFNB2,EGFR,EPHB1,EPHB2,EPS8,ETV4,EXOC7,FAM107A,FEZ1,FGF1,FGF13,FLNA,FNBP1,FNBP1L,GAP43,GPM6A,HMGB2,IGSF9,IL1B,KALRN,KIF…	137
Cellular Assembly and Organization	formation of cellular protrusions	0.00509		-1.394	ABI1,ACTB,ACTN2,AGRN,AGT,ALS2,AMIGO1,ANGPTL4,ARHGAP24,ARHGEF28,ATXN1,B3GNT1,BAI1,BBS4,BCL11B,BDNF,CACNA1H,CAMK2A,CAPN2,CD47,CD9,CDC20,CDC42EP4,CDH13,CDKN1B,CEP164,CFL1,CHL1,CHRNA3,CNTN1,CNTNAP2,CRMP1,CTNND2,CXCR4,CYFIP1,DARC,DBN1,DCX,DNAAF1,DPYSL3,DPYSL4,DPYSL5,EFHD1,EFNA5,EFNB1,EFNB2,EGFR,EPHB1,EPHB2,EPS8,ETV4,EXOC7,FAM107A,FEZ1,FGF1,FGF13,FLNA,FNBP1,FNBP1L,GAP43,GPM6A,HMGB2,IGSF9,IL1B,KALRN,KIF…	137
Cellular Function and Maintenance	formation of cellular protrusions	0.00509		-1.394	ABI1,ACTB,ACTN2,AGRN,AGT,ALS2,AMIGO1,ANGPTL4,ARHGAP24,ARHGEF28,ATXN1,B3GNT1,BAI1,BBS4,BCL11B,BDNF,CACNA1H,CAMK2A,CAPN2,CD47,CD9,CDC20,CDC42EP4,CDH13,CDKN1B,CEP164,CFL1,CHL1,CHRNA3,CNTN1,CNTNAP2,CRMP1,CTNND2,CXCR4,CYFIP1,DARC,DBN1,DCX,DNAAF1,DPYSL3,DPYSL4,DPYSL5,EFHD1,EFNA5,EFNB1,EFNB2,EGFR,EPHB1,EPHB2,EPS8,ETV4,EXOC7,FAM107A,FEZ1,FGF1,FGF13,FLNA,FNBP1,FNBP1L,GAP43,GPM6A,HMGB2,IGSF9,IL1B,KALRN,KIF…	137
Cellular Assembly and Organization	orientation of chromosomes	0.00511		-1.375	AURKA,BIRC5,CAPN2,KIF18A,KIF22,KIF2C,NDE1,PLK1,SGOL1	9
DNA Replication, Recombination, and Repair	orientation of chromosomes	0.00511		-1.375	AURKA,BIRC5,CAPN2,KIF18A,KIF22,KIF2C,NDE1,PLK1,SGOL1	9
Cancer	pharyngeal cancer	0.00522			AURKA,CALCA,CRYAB,CXCR4,DNMT1,EZH2,FBLN2,MCM2,THY1,TYMS,UCHL1	11
Cell Morphology	shape change of brain cancer cell lines	0.00539		-0.966	EDNRB,EGFR,GNAQ,MARCKS,SIRPA,TNC	6
Cell Cycle	delay in mitosis of cervical cancer cell lines	0.00539		0.553	CDC20,CDC25C,MAD2L1,MAP2K1,PLK1,TOP2A	6
Cell Cycle	mitosis of fibroblast cell lines	0.00553		-1.214	AGT,AURKA,BLM,CCNA1,CDK2,CENPA,CUX1,FOXM1	8
Connective Tissue Development and Function	mitosis of fibroblast cell lines	0.00553		-1.214	AGT,AURKA,BLM,CCNA1,CDK2,CENPA,CUX1,FOXM1	8
Organ Morphology	abnormal morphology of enlarged kidney	0.00553			AQP11,BCAT2,CD151,FAH,IGF2R,MT1H,PKD2,TIMP3	8
Renal and Urological System Development and Function	abnormal morphology of enlarged kidney	0.00553			AQP11,BCAT2,CD151,FAH,IGF2R,MT1H,PKD2,TIMP3	8
Gastrointestinal Disease	hepatic steatosis	0.00554		-0.831	ABHD5,ACADVL,ACOT11,ADK,ADORA1,C3,CDKN1B,CRTC3,DLK1,EGLN3,EPAS1,FANCC,FBXW7,FOXO1,GHR,GPD1,GPD2,GPT,GPX7,HBEGF,HSD11B1,IL1B,INSIG2,IRS2,JAK2,LMNA,MARK3,NR1H3,OMA1,PARP1,PDE4D,PLA2G15,PNPLA2,POR,PPARA,RBL1,SCD,Scg5,SIRPA,SIRT3,SLC2A4,STAT3,STEAP2,THRA,TLR4,TSC22D3,TXNIP	47
Hepatic System Disease	hepatic steatosis	0.00554		-0.831	ABHD5,ACADVL,ACOT11,ADK,ADORA1,C3,CDKN1B,CRTC3,DLK1,EGLN3,EPAS1,FANCC,FBXW7,FOXO1,GHR,GPD1,GPD2,GPT,GPX7,HBEGF,HSD11B1,IL1B,INSIG2,IRS2,JAK2,LMNA,MARK3,NR1H3,OMA1,PARP1,PDE4D,PLA2G15,PNPLA2,POR,PPARA,RBL1,SCD,Scg5,SIRPA,SIRT3,SLC2A4,STAT3,STEAP2,THRA,TLR4,TSC22D3,TXNIP	47
Cell Death and Survival	cell death	0.00555	Increased	2.424	AATK,ABCB4,ACAT1,ACTB,ACVR1C,ADD3,ADI1,ADORA1,ADORA2B,ADRA1A,AES,AGGF1,AGRN,AGT,Ahsp,AIFM2,AIFM3,ALDH1A1,ALDH2,ALDH3B1,ALKBH3,ALS2,AMIGO2,ANGPTL4,ANXA2,ANXA5,APAF1,APBB1,APOC3,AQP11,AQP9,ARHGAP35,ARMC10,Asic2,ASS1,ATF4,ATP2B2,ATP2B4,ATP6AP1,ATP6V1G2,ATPIF1,ATXN1,AURKA,BATF3,BBS4,BCAR1,BCL10,BCL11B,BCL2L12,BCL2L2,BCL6,BCLAF1,BDNF,BEX2,BGN,BIRC5,BLM,BOLL,C1QTNF4,C3,CA3,CADM1,CADPS2,CALCA,CAMK2A,CAP…	552
Cancer	non-small cell lung cancer	0.00562			ANXA2,AURKA,BIRC5,CDCA8,CDH13,CDKN1B,CTNNB1,CYP1B1,EGFR,EIF4A1,EPAS1,FAS,FDPS,FNTA,FOXM1,FUT8,HES1,HPGD,ITGA2,JAK2,LCK,MCM2,MMP14,POLD4,POLE,POLE4,PRR13,PTGS1,RARB,RNASE1,RPL27,RPS11,RRM1,RRM2,RXRG,SLIT2,SSR2,STAT1,STAT3,STMN3,THBS1,TIMP1,TIMP3,TP63,TUBA1A,TUBA4A,TUBB,TUBE1,TYMS,UMPS,UNG,VIM	52
Respiratory Disease	non-small cell lung cancer	0.00562			ANXA2,AURKA,BIRC5,CDCA8,CDH13,CDKN1B,CTNNB1,CYP1B1,EGFR,EIF4A1,EPAS1,FAS,FDPS,FNTA,FOXM1,FUT8,HES1,HPGD,ITGA2,JAK2,LCK,MCM2,MMP14,POLD4,POLE,POLE4,PRR13,PTGS1,RARB,RNASE1,RPL27,RPS11,RRM1,RRM2,RXRG,SLIT2,SSR2,STAT1,STAT3,STMN3,THBS1,TIMP1,TIMP3,TP63,TUBA1A,TUBA4A,TUBB,TUBE1,TYMS,UMPS,UNG,VIM	52
Small Molecule Biochemistry	accumulation of acylglycerol	0.00567		0.581	ABHD5,AGT,APOBR,APOC3,CALCA,CIDEB,ESRRA,FBXW7,FOXO1,INSIG2,MGLL,MID1IP1,NR1H3,ODC1,PNPLA2,PPARA,SCD,SMPD1,STAT5A	19
Lipid Metabolism	accumulation of acylglycerol	0.00567		0.581	ABHD5,AGT,APOBR,APOC3,CALCA,CIDEB,ESRRA,FBXW7,FOXO1,INSIG2,MGLL,MID1IP1,NR1H3,ODC1,PNPLA2,PPARA,SCD,SMPD1,STAT5A	19
Molecular Transport	accumulation of acylglycerol	0.00567		0.581	ABHD5,AGT,APOBR,APOC3,CALCA,CIDEB,ESRRA,FBXW7,FOXO1,INSIG2,MGLL,MID1IP1,NR1H3,ODC1,PNPLA2,PPARA,SCD,SMPD1,STAT5A	19
Cellular Assembly and Organization	nucleation of microtubules	0.00571			BIRC5,HAUS8,MAPT,NDE1,NEDD1,TPX2,TUBGCP2	7
Cellular Function and Maintenance	nucleation of microtubules	0.00571			BIRC5,HAUS8,MAPT,NDE1,NEDD1,TPX2,TUBGCP2	7
Cell Morphology	morphology of brain cells	0.00596			ALS2,ARSA,ATP2B2,BDNF,CADPS2,CCND2,CHL1,CNTN1,CNTN6,CRMP1,CXCR4,EGFR,FA2H,GM2A,KALRN,KLF7,LGI1,MANBA,NRCAM,PVALB,SEMA3A,SPARCL1,TMEM176B,TPP1,TUBA1A,UGT8	26
Nervous System Development and Function	morphology of brain cells	0.00596			ALS2,ARSA,ATP2B2,BDNF,CADPS2,CCND2,CHL1,CNTN1,CNTN6,CRMP1,CXCR4,EGFR,FA2H,GM2A,KALRN,KLF7,LGI1,MANBA,NRCAM,PVALB,SEMA3A,SPARCL1,TMEM176B,TPP1,TUBA1A,UGT8	26
Organ Morphology	morphology of brain cells	0.00596			ALS2,ARSA,ATP2B2,BDNF,CADPS2,CCND2,CHL1,CNTN1,CNTN6,CRMP1,CXCR4,EGFR,FA2H,GM2A,KALRN,KLF7,LGI1,MANBA,NRCAM,PVALB,SEMA3A,SPARCL1,TMEM176B,TPP1,TUBA1A,UGT8	26
Cell Morphology	collapse of growth cone	0.006		-1.898	BDNF,CAPN2,DPYSL3,EFNA5,EFNB1,EFNB2,EPHB1,EPHB2,LGI1,LIMK1,MAG,MMP14,MMP16,RRAS,SEMA3A,SLIT2,SRF	17
Cellular Compromise	collapse of growth cone	0.006		-1.898	BDNF,CAPN2,DPYSL3,EFNA5,EFNB1,EFNB2,EPHB1,EPHB2,LGI1,LIMK1,MAG,MMP14,MMP16,RRAS,SEMA3A,SLIT2,SRF	17
Small Molecule Biochemistry	secretion of neurotransmitter	0.00601		-1.561	ADORA1,ADORA2B,ADRA2A,AGT,CAMK2A,CHRNA3,CHRNA4,IL1B,KCNC4,KCNMB4,LIN7B,MAOB,NF1,Nrxn3,PDYN,PIK3R1,PLCD1,PTGS1,RAB3GAP1,RIMS2,SIRPA,SNCA,SNCAIP,SPHK1,STX4,SYT4,THBS1,UNC13C,UNC13D,VAMP4,VAMP8	31
Molecular Transport	secretion of neurotransmitter	0.00601		-1.561	ADORA1,ADORA2B,ADRA2A,AGT,CAMK2A,CHRNA3,CHRNA4,IL1B,KCNC4,KCNMB4,LIN7B,MAOB,NF1,Nrxn3,PDYN,PIK3R1,PLCD1,PTGS1,RAB3GAP1,RIMS2,SIRPA,SNCA,SNCAIP,SPHK1,STX4,SYT4,THBS1,UNC13C,UNC13D,VAMP4,VAMP8	31
Cell-To-Cell Signaling and Interaction	secretion of neurotransmitter	0.00601		-1.561	ADORA1,ADORA2B,ADRA2A,AGT,CAMK2A,CHRNA3,CHRNA4,IL1B,KCNC4,KCNMB4,LIN7B,MAOB,NF1,Nrxn3,PDYN,PIK3R1,PLCD1,PTGS1,RAB3GAP1,RIMS2,SIRPA,SNCA,SNCAIP,SPHK1,STX4,SYT4,THBS1,UNC13C,UNC13D,VAMP4,VAMP8	31
Cell Morphology	formation of dendritic spines	0.00602		1.417	BDNF,EFNB1,EPHB1,EPHB2,EPS8,KALRN,KLF9,NF1,RAC3,SDC2	10
Nervous System Development and Function	formation of dendritic spines	0.00602		1.417	BDNF,EFNB1,EPHB1,EPHB2,EPS8,KALRN,KLF9,NF1,RAC3,SDC2	10
Cellular Assembly and Organization	formation of dendritic spines	0.00602		1.417	BDNF,EFNB1,EPHB1,EPHB2,EPS8,KALRN,KLF9,NF1,RAC3,SDC2	10
Cellular Development	formation of dendritic spines	0.00602		1.417	BDNF,EFNB1,EPHB1,EPHB2,EPS8,KALRN,KLF9,NF1,RAC3,SDC2	10
Cellular Function and Maintenance	formation of dendritic spines	0.00602		1.417	BDNF,EFNB1,EPHB1,EPHB2,EPS8,KALRN,KLF9,NF1,RAC3,SDC2	10
Embryonic Development	formation of dendritic spines	0.00602		1.417	BDNF,EFNB1,EPHB1,EPHB2,EPS8,KALRN,KLF9,NF1,RAC3,SDC2	10
Tissue Development	formation of dendritic spines	0.00602		1.417	BDNF,EFNB1,EPHB1,EPHB2,EPS8,KALRN,KLF9,NF1,RAC3,SDC2	10
Cancer	carcinoma	0.0061		-1.844	AATK,ABAT,ABCB4,ABCB9,ACAT1,ACBD4,ACOT2,ACSL6,ACTN2,ACY1,ADAMTS18,ADAMTS19,ADAMTS7,ADCY2,ADD3,ADORA1,ADORA2B,ADRA1A,ADRA2A,AGRN,AGT,AGXT2L1,AHCYL1,ALAS1,ALDH1A1,ALDH2,ALS2,ALYREF,AMY1A (includes others),ANGPTL4,ANKH,ANXA2,ANXA5,AOX1,AP4B1,AP5S1,APBA1,APLP1,APOBR,AQP9,ARF1,ARF5,ARHGEF28,ARMC3,ARPP21,AS3MT,ASB8,ASS1,ATAD5,ATP1B1,ATP2B2,ATP6V1A,ATPIF1,ATXN1,AURKA,AZI1,B3GAT1,B4GALNT4,BAG2,BAI1,BAZ1B…	831
Cellular Assembly and Organization	formation of spindle fibers	0.0061		1.029	AURKA,BIRC5,HAUS8,KIF11,KIF2C,KIF4A,Mapk1ip1,MCIDAS,MCRS1,NDE1,NEDD1,NUBP1,PLK1,SASS6,TPX2,TUBB	16
DNA Replication, Recombination, and Repair	formation of spindle fibers	0.0061		1.029	AURKA,BIRC5,HAUS8,KIF11,KIF2C,KIF4A,Mapk1ip1,MCIDAS,MCRS1,NDE1,NEDD1,NUBP1,PLK1,SASS6,TPX2,TUBB	16
Cell Morphology	outgrowth of plasma membrane projections	0.00613		-1.783	AATK,Aldh1a7,ALS2,APBB1,BDNF,CD47,CD9,CDK1,CDK2,CHL1,CSNK1E,DCX,DNAJA3,DOK5,DOK6,DPYSL3,DPYSL5,EFNB1,EFNB2,EGFR,ELMO2,EPHB2,EXOC7,EXT1,FAM107A,FEZ1,FGF1,FZD3,GAP43,GNAQ,GPHN,GPM6A,HAP1,KLF7,LIMK1,MAG,MAP2K1,MAPT,MARCKS,MDK,MNAT1,MYH10,NCDN,NDN,NF1,NFATC2,NFATC4,NFIX,NRCAM,NTRK3,OMG,Palld,PIP5K1A,PLD1,PTPRS,RIMS3,RND2,RNF6,RTKN,S100B,SEMA3A,SLIT2,SMN1/SMN2,SRF,STAT3,STK38L,STMN2,SYNGR1,THBS1,TIMP1…	76
Cellular Assembly and Organization	outgrowth of plasma membrane projections	0.00613		-1.783	AATK,Aldh1a7,ALS2,APBB1,BDNF,CD47,CD9,CDK1,CDK2,CHL1,CSNK1E,DCX,DNAJA3,DOK5,DOK6,DPYSL3,DPYSL5,EFNB1,EFNB2,EGFR,ELMO2,EPHB2,EXOC7,EXT1,FAM107A,FEZ1,FGF1,FZD3,GAP43,GNAQ,GPHN,GPM6A,HAP1,KLF7,LIMK1,MAG,MAP2K1,MAPT,MARCKS,MDK,MNAT1,MYH10,NCDN,NDN,NF1,NFATC2,NFATC4,NFIX,NRCAM,NTRK3,OMG,Palld,PIP5K1A,PLD1,PTPRS,RIMS3,RND2,RNF6,RTKN,S100B,SEMA3A,SLIT2,SMN1/SMN2,SRF,STAT3,STK38L,STMN2,SYNGR1,THBS1,TIMP1…	76
Neurological Disease	Parkinson's disease	0.00642			ADORA1,ADORA2B,ADRA1A,ADRA2A,ANXA2,ATP6V1E1,BDNF,CHRNA4,COLGALT2,CRYAB,CSE1L,DBNL,ELOVL1,FTH1,GABRB1,GABRG1,GAP43,GRIN2C,H3F3A/H3F3B,HMP19,IL1B,KIF1B,MAOB,MAPT,MBP,MDH1,MEF2D,MOG,NDRG2,PDE4D,RPL3,RPL31,RPS4X,RTN1,SNCA,SPARCL1,THY1,TLR4,TSPO,TUBA1A,TUBA1B,UCHL1,UNC13C,VIM	44
Skeletal and Muscular Disorders	Parkinson's disease	0.00642			ADORA1,ADORA2B,ADRA1A,ADRA2A,ANXA2,ATP6V1E1,BDNF,CHRNA4,COLGALT2,CRYAB,CSE1L,DBNL,ELOVL1,FTH1,GABRB1,GABRG1,GAP43,GRIN2C,H3F3A/H3F3B,HMP19,IL1B,KIF1B,MAOB,MAPT,MBP,MDH1,MEF2D,MOG,NDRG2,PDE4D,RPL3,RPL31,RPS4X,RTN1,SNCA,SPARCL1,THY1,TLR4,TSPO,TUBA1A,TUBA1B,UCHL1,UNC13C,VIM	44
Psychological Disorders	Parkinson's disease	0.00642			ADORA1,ADORA2B,ADRA1A,ADRA2A,ANXA2,ATP6V1E1,BDNF,CHRNA4,COLGALT2,CRYAB,CSE1L,DBNL,ELOVL1,FTH1,GABRB1,GABRG1,GAP43,GRIN2C,H3F3A/H3F3B,HMP19,IL1B,KIF1B,MAOB,MAPT,MBP,MDH1,MEF2D,MOG,NDRG2,PDE4D,RPL3,RPL31,RPS4X,RTN1,SNCA,SPARCL1,THY1,TLR4,TSPO,TUBA1A,TUBA1B,UCHL1,UNC13C,VIM	44
Cell Cycle	mitosis	0.00648		-0.700	ADORA2B,AGT,APAF1,AURKA,BIRC5,BLM,CAPN2,CCNA1,CDC20,CDC25A,CDC25C,CDC7,CDCA8,CDK1,CDK19,CDK2,CDKN1B,CENPA,CENPI,CHEK2,CSE1L,CUL4A,CUX1,DBF4,DYNLT3,EGFR,ESCO2,FGF1,FOXM1,GAS6,HAUS8,HBEGF,HDAC4,HSPA1A/HSPA1B,IL1B,INCENP,IRS2,JAK2,KIF11,KIF15,KIF22,KIF2C,KIF4A,KNTC1,MAD2L1,MAP2K1,MARCKS,MCIDAS,MCRS1,MDK,MIF,MIS18A,MRE11A,MYH10,NAE1,NDC80,NDE1,NEDD1,NTRK3,NUBP1,NUSAP1,PBRM1,PIK3R1,PKD2,PLK1,PPARA,PPP…	88
Cell Cycle	organization of chromosomes	0.00667			BLM,BRDT,CDCA8,EZH2,GPX4,Hmgn1,KIF4A,MRE11A,RAD54L,SATB1,SUV39H1	11
Cellular Assembly and Organization	organization of chromosomes	0.00667			BLM,BRDT,CDCA8,EZH2,GPX4,Hmgn1,KIF4A,MRE11A,RAD54L,SATB1,SUV39H1	11
Cellular Function and Maintenance	organization of chromosomes	0.00667			BLM,BRDT,CDCA8,EZH2,GPX4,Hmgn1,KIF4A,MRE11A,RAD54L,SATB1,SUV39H1	11
DNA Replication, Recombination, and Repair	organization of chromosomes	0.00667			BLM,BRDT,CDCA8,EZH2,GPX4,Hmgn1,KIF4A,MRE11A,RAD54L,SATB1,SUV39H1	11
Hereditary Disorder	meiotic nondisjunction	0.00708			BIRC5,CHRNA4,CRYAB,CTNND2,FABP7,GAP43,GRIN2C,HES1,JAK2,MAPT,NAE1,TYMS	12
Developmental Disorder	meiotic nondisjunction	0.00708			BIRC5,CHRNA4,CRYAB,CTNND2,FABP7,GAP43,GRIN2C,HES1,JAK2,MAPT,NAE1,TYMS	12
Cell Morphology	extension of axons	0.00709		0.737	ATXN1,BCAR1,CDH4,CYFIP1,DCX,EFNB1,ISLR2,KALRN,LIMK1,MAPT,NDN,NFIX,NTRK3,PIP5K1A,RNF6,ROR2,SEMA3A	17
Nervous System Development and Function	extension of axons	0.00709		0.737	ATXN1,BCAR1,CDH4,CYFIP1,DCX,EFNB1,ISLR2,KALRN,LIMK1,MAPT,NDN,NFIX,NTRK3,PIP5K1A,RNF6,ROR2,SEMA3A	17
Cellular Assembly and Organization	extension of axons	0.00709		0.737	ATXN1,BCAR1,CDH4,CYFIP1,DCX,EFNB1,ISLR2,KALRN,LIMK1,MAPT,NDN,NFIX,NTRK3,PIP5K1A,RNF6,ROR2,SEMA3A	17
Cellular Function and Maintenance	extension of axons	0.00709		0.737	ATXN1,BCAR1,CDH4,CYFIP1,DCX,EFNB1,ISLR2,KALRN,LIMK1,MAPT,NDN,NFIX,NTRK3,PIP5K1A,RNF6,ROR2,SEMA3A	17
Cancer	uterine cancer	0.00716			AGT,ALDH1A1,ANXA2,ANXA5,ARMC3,AURKA,AZI1,BAZ1B,BMP2K,BRIP1,CA2,CASP2,CBX7,CDC20,CDH13,CDH4,CENPA,COL4A6,COX7A1,CSE1L,CTNNB1,CTSF,CTSL2,CXCL14,CYP1B1,DBNL,DENND2A,DIABLO,DPP6,DROSHA,EDNRB,EEF1B2,EGFR,EPHB2,ETV4,FAM78B,FBXW7,FEN1,FHL1,FOXM1,FXYD1,FYCO1,GPM6A,GPX3,H2AFY,HEPH,HIST1H1C,HN1,HSD17B7,IGF2BP3,IGF2R,IGFBP4,IL33,IRAK1,ITGA2,KCNB1,KIF11,KIF2C,KLF9,LDB2,LETM1,LHCGR,LPCAT2,M6PR,MAL,MANBA,MAPK1…	118
Reproductive System Disease	uterine cancer	0.00716			AGT,ALDH1A1,ANXA2,ANXA5,ARMC3,AURKA,AZI1,BAZ1B,BMP2K,BRIP1,CA2,CASP2,CBX7,CDC20,CDH13,CDH4,CENPA,COL4A6,COX7A1,CSE1L,CTNNB1,CTSF,CTSL2,CXCL14,CYP1B1,DBNL,DENND2A,DIABLO,DPP6,DROSHA,EDNRB,EEF1B2,EGFR,EPHB2,ETV4,FAM78B,FBXW7,FEN1,FHL1,FOXM1,FXYD1,FYCO1,GPM6A,GPX3,H2AFY,HEPH,HIST1H1C,HN1,HSD17B7,IGF2BP3,IGF2R,IGFBP4,IL33,IRAK1,ITGA2,KCNB1,KIF11,KIF2C,KLF9,LDB2,LETM1,LHCGR,LPCAT2,M6PR,MAL,MANBA,MAPK1…	118
Cellular Growth and Proliferation	proliferation of tumor cells	0.00731		-1.320	ACVR1C,AGT,AMHR2,ANXA2,BEX2,BIRC5,CCNA1,CD151,CD47,CDC25A,CDK2,CDKN1B,COX17,CSF2RA,CTNNB1,CTNND2,CTSL2,CXCR4,DLK1,DOCK4,DROSHA,EGFR,EIF3F,EZH2,F2R,FAS,FGF1,FHL1,FHL2,FOXM1,FST,FZR1,GAS6,GPC1,GPC5,HBEGF,HSPA1A/HSPA1B,IFNGR1,IL15,IL1B,JAK2,KLF5,LGALS3,LPAR2,MAP2K1,MCRS1,MIF,MMP14,MSH6,NDRG2,NELFE,NOTCH3,ODC1,PARP1,PDE4D,PLCE1,PLK1,POLL,PPM1D,RARB,RHOBTB2,RRM2,RUVBL1,SDC2,SEC14L2,SFRP1,SFRP2,SKP2,SM…	84
Cellular Development	proliferation of tumor cells	0.00731		-1.320	ACVR1C,AGT,AMHR2,ANXA2,BEX2,BIRC5,CCNA1,CD151,CD47,CDC25A,CDK2,CDKN1B,COX17,CSF2RA,CTNNB1,CTNND2,CTSL2,CXCR4,DLK1,DOCK4,DROSHA,EGFR,EIF3F,EZH2,F2R,FAS,FGF1,FHL1,FHL2,FOXM1,FST,FZR1,GAS6,GPC1,GPC5,HBEGF,HSPA1A/HSPA1B,IFNGR1,IL15,IL1B,JAK2,KLF5,LGALS3,LPAR2,MAP2K1,MCRS1,MIF,MMP14,MSH6,NDRG2,NELFE,NOTCH3,ODC1,PARP1,PDE4D,PLCE1,PLK1,POLL,PPM1D,RARB,RHOBTB2,RRM2,RUVBL1,SDC2,SEC14L2,SFRP1,SFRP2,SKP2,SM…	84
Tumor Morphology	proliferation of tumor cells	0.00731		-1.320	ACVR1C,AGT,AMHR2,ANXA2,BEX2,BIRC5,CCNA1,CD151,CD47,CDC25A,CDK2,CDKN1B,COX17,CSF2RA,CTNNB1,CTNND2,CTSL2,CXCR4,DLK1,DOCK4,DROSHA,EGFR,EIF3F,EZH2,F2R,FAS,FGF1,FHL1,FHL2,FOXM1,FST,FZR1,GAS6,GPC1,GPC5,HBEGF,HSPA1A/HSPA1B,IFNGR1,IL15,IL1B,JAK2,KLF5,LGALS3,LPAR2,MAP2K1,MCRS1,MIF,MMP14,MSH6,NDRG2,NELFE,NOTCH3,ODC1,PARP1,PDE4D,PLCE1,PLK1,POLL,PPM1D,RARB,RHOBTB2,RRM2,RUVBL1,SDC2,SEC14L2,SFRP1,SFRP2,SKP2,SM…	84
Cell Morphology	elongation of neurites	0.00737		-0.506	AATK,AGRN,AGT,CAMK2A,EPHB2,KALRN,KIF4A,MAG,MAGED1,MAPT,NGFRAP1,OMG,PACSIN1,SLIT2,STMN2	15
Nervous System Development and Function	elongation of neurites	0.00737		-0.506	AATK,AGRN,AGT,CAMK2A,EPHB2,KALRN,KIF4A,MAG,MAGED1,MAPT,NGFRAP1,OMG,PACSIN1,SLIT2,STMN2	15
Cellular Assembly and Organization	elongation of neurites	0.00737		-0.506	AATK,AGRN,AGT,CAMK2A,EPHB2,KALRN,KIF4A,MAG,MAGED1,MAPT,NGFRAP1,OMG,PACSIN1,SLIT2,STMN2	15
Cell Cycle	formation of mitotic spindle	0.00737		1.029	AURKA,BIRC5,HAUS8,KIF11,KIF2C,KIF4A,MCIDAS,MCRS1,NDE1,NEDD1,NUBP1,PLK1,SASS6,TPX2,TUBB	15
Cellular Assembly and Organization	formation of mitotic spindle	0.00737		1.029	AURKA,BIRC5,HAUS8,KIF11,KIF2C,KIF4A,MCIDAS,MCRS1,NDE1,NEDD1,NUBP1,PLK1,SASS6,TPX2,TUBB	15
DNA Replication, Recombination, and Repair	formation of mitotic spindle	0.00737		1.029	AURKA,BIRC5,HAUS8,KIF11,KIF2C,KIF4A,MCIDAS,MCRS1,NDE1,NEDD1,NUBP1,PLK1,SASS6,TPX2,TUBB	15
Cell Cycle	homologous recombination of DNA	0.00764		-0.926	BLM,CDK2,EVL,HJURP,MMS22L,PARP1,RAD54L,XRCC2	8
DNA Replication, Recombination, and Repair	homologous recombination of DNA	0.00764		-0.926	BLM,CDK2,EVL,HJURP,MMS22L,PARP1,RAD54L,XRCC2	8
Cell Death and Survival	apoptosis	0.00774	Increased	2.446	AATK,ACVR1C,ADI1,ADORA1,ADORA2B,ADRA1A,AES,AGGF1,AGRN,AGT,Ahsp,AIFM2,AIFM3,ALDH1A1,ALDH2,ALKBH3,ALS2,AMIGO2,ANGPTL4,ANXA2,ANXA5,APAF1,APBB1,APOC3,AQP11,ARHGAP35,ARMC10,Asic2,ASS1,ATF4,ATP2B2,ATP2B4,ATP6V1G2,ATPIF1,ATXN1,AURKA,BBS4,BCAR1,BCL10,BCL11B,BCL2L12,BCL2L2,BCL6,BCLAF1,BDNF,BEX2,BGN,BIRC5,BLM,BOLL,C3,CA3,CADM1,CALCA,CAMK2A,CAPN10,CAPN2,CASP2,CASP7,CBFB,CCAR1,CCDC80,CCNA1,CCND2,CD1D,CD47,CD…	450
Skeletal and Muscular Disorders	alveolar rhabdomyosarcoma	0.00779			ASS1,BC018242,DCX,FOXO1,GALK1,MERTK,PBK,SKP2,TK1,VRK1	10
Cancer	alveolar rhabdomyosarcoma	0.00779			ASS1,BC018242,DCX,FOXO1,GALK1,MERTK,PBK,SKP2,TK1,VRK1	10
Nervous System Development and Function	axonal transport	0.00779			AATK,ALS2,APBA1,KIF1B,KIF4A,KLC1,MAPT,MGARP,NEFM,UGT8	10
Cellular Function and Maintenance	axonal transport	0.00779			AATK,ALS2,APBA1,KIF1B,KIF4A,KLC1,MAPT,MGARP,NEFM,UGT8	10
Behavior	behavior	0.00784		0.636	ABAT,ABR,ACAT1,ACOT11,ADAM11,ADORA1,ADRA2A,AGT,ALS2,APBA1,APBB1,ARID5B,ARSA,ASNA1,ATP2B2,ATP2B4,ATXN1,B3GAT1,BBS4,BCAT2,BCL11B,BDNF,CACNA1G,CADPS2,CALCA,CAMK2A,CD47,CDKN1B,CDO1,CHL1,CHRNA4,CLOCK,CNTN1,CNTNAP2,CRHBP,CRMP1,CTNND2,CTSL2,CUX1,CXCL14,CYP7B1,DBNL,DLG3,EFNA5,EFNB2,EGR2,EPHB2,EPS8,FA2H,FABP7,FBXO2,FEN1,FEZ1,FZR1,GHR,GJB6,GLRB,GM2A,GNAQ,GNG13,GPD2,GPHN,GRIK1,GRIN2C,GRK6,GSTM5,HAP1,HDAC4,H…	172
Cell Cycle	interphase	0.00822		-1.454	ADRA1A,AGT,ANAPC5,ANXA2,APBB1,AURKA,BIRC5,BLM,CAMK2A,CAMK2N1,CCNA1,CCND2,CDC20,CDC25A,CDC25C,CDC5L,CDC7,CDCA2,CDH13,CDK1,CDK2,CDKN1B,CDT1,CHAF1A,CHEK2,CLSPN,CRLF3,CSE1L,CTNNB1,CUL4A,CUX1,CYP1B1,DBF4,DCX,DEGS1,EGFR,ESRRA,EZH2,FANCC,FANCD2,FEN1,FGF1,FLNA,FOXM1,FOXO1,FZR1,GHR,GPC1,GRB10,GSG2,GSPT1,H19,HAS2,HBEGF,HDAC4,HES1,HIRA,Hmgn1,IL15,IL1B,ILKAP,IQGAP3,ITGA2,JAK2,LGALS3,LIMK1,LMNA,LRWD1,LSM11,MA…	118
Nervous System Development and Function	migration of neuroblasts	0.00823		0.160	BDNF,EDNRB,EFNB1,EFNB2,EPHB2,LRPAP1,NFIX	7
Embryonic Development	migration of neuroblasts	0.00823		0.160	BDNF,EDNRB,EFNB1,EFNB2,EPHB2,LRPAP1,NFIX	7
Cellular Movement	migration of neuroblasts	0.00823		0.160	BDNF,EDNRB,EFNB1,EFNB2,EPHB2,LRPAP1,NFIX	7
Cancer	gallbladder cancer	0.00823			BIRC5,EGFR,POLE,POLE4,RRM1,RRM2,TYMS	7
Gastrointestinal Disease	gallbladder cancer	0.00823			BIRC5,EGFR,POLE,POLE4,RRM1,RRM2,TYMS	7
Hepatic System Disease	gallbladder cancer	0.00823			BIRC5,EGFR,POLE,POLE4,RRM1,RRM2,TYMS	7
Nervous System Development and Function	synaptic transmission of hippocampal neurons	0.00833		-1.067	ATXN1,BDNF,IL1B,SNCA,UCHL1,WNT5A	6
Cell-To-Cell Signaling and Interaction	synaptic transmission of hippocampal neurons	0.00833		-1.067	ATXN1,BDNF,IL1B,SNCA,UCHL1,WNT5A	6
Molecular Transport	nuclear export	0.00833			AHCYL1,ALYREF,ATXN1,DDX39B,DUSP16,EGR2,EIF5A,HNRNPA1,KHDRBS1,LSG1,NCBP1,NPM1,NUP107,NUP133,NUPL2,NXT1,RAE1	17
Cancer	polycythemia vera	0.00833			CDC25A,IRAK2,JAK2,RRM1,RRM2,STAT5A	6
Hematological Disease	polycythemia vera	0.00833			CDC25A,IRAK2,JAK2,RRM1,RRM2,STAT5A	6
Organismal Injury and Abnormalities	polycythemia vera	0.00833			CDC25A,IRAK2,JAK2,RRM1,RRM2,STAT5A	6
Cell Cycle	sub-G1 phase of tumor cell lines	0.00833			CDK2,CYP1B1,DEGS1,EGFR,FOXO1,HAS2	6
Cellular Assembly and Organization	binding of chromatin	0.00841		-1.076	CDC7,CDK1,CDT1,CTNNB1,DNMT1,HMGN2,LRWD1,NUP62,SETDB1,SUV39H1,UHRF1	11
Cell Cycle	arrest in mitosis	0.00891			BIRC5,BLM,CDC20,CDK1,CDK19,CENPI,CSE1L,HDAC4,KIF22,KIF4A,KNTC1,MAD2L1,PLK1,SGOL1	14
Cancer	Kaposi's sarcoma	0.00902			ANGPTL4,POR,RARB,RXRG,TOP2A,TUBA1A,TUBA4A,TUBB,TUBE1	9
Dermatological Diseases and Conditions	Kaposi's sarcoma	0.00902			ANGPTL4,POR,RARB,RXRG,TOP2A,TUBA1A,TUBA4A,TUBB,TUBE1	9
Cancer	epithelial neoplasia	0.00905		-1.720	AATK,ABAT,ABCB4,ABCB9,ACAT1,ACBD4,ACOT2,ACSL6,ACTN2,ACY1,ADAMTS18,ADAMTS19,ADAMTS7,ADCY2,ADD3,ADORA1,ADORA2B,ADRA1A,ADRA2A,AGRN,AGT,AGXT2L1,AHCYL1,ALAS1,ALDH1A1,ALDH2,ALS2,ALYREF,AMY1A (includes others),ANGPTL4,ANKH,ANXA2,ANXA5,AOX1,AP4B1,AP5S1,APBA1,APLP1,APOBEC1,APOBR,AQP9,ARF1,ARF5,ARHGEF28,ARMC3,ARPP21,AS3MT,ASB8,ASS1,ATAD5,ATP1B1,ATP2B2,ATP6V1A,ATPIF1,ATXN1,AURKA,AZI1,B3GAT1,B4GALNT4,BAG2,BA…	846
Cell Death and Survival	apoptosis of tumor cell lines	0.00922		0.507	AATK,ACVR1C,ADI1,ADORA1,AGT,ALKBH3,ALS2,ANXA2,APAF1,ARMC10,ATF4,AURKA,BBS4,BCAR1,BCL10,BCL2L2,BCL6,BCLAF1,BDNF,BEX2,BIRC5,BLM,CALCA,CAPN2,CASP2,CASP7,CCAR1,CCDC80,CCNA1,CD47,CDC20,CDC25A,CDC7,CDCA2,CDK1,CDK2,CDKN1B,CHEK2,CIDEB,CRYAB,CSE1L,CSF2RA,CTNNB1,CYP1B1,DCT,DIABLO,DLEU7,DNAJA3,DTYMK,DUSP4,EGFR,EGR2,EIF3F,ENTPD5,EPAS1,EPHB2,EVA1C,FAF1,FANCC,FAS,FDXR,FOXO1,FST,FTH1,GAPDH,GLRX,GRB10,H2AFX,HAP1…	194
Cell Death and Survival	cell death of central nervous system cells	0.00925		0.178	AATK,ADORA1,APAF1,ATXN1,BCL2L12,BCL2L2,BDNF,CADPS2,CASP2,CDC25A,CDK1,CDK2,CDKN1B,CHL1,CRYAB,Cycs,EPHX2,F2R,FAS,FOXO1,GAPDH,GAS6,GLRX,GPT,HAP1,HDAC4,HK2,HMGB2,IL1B,ITPRIP,LRPAP1,MAP2K1,MAP3K14,MAPK10,MAPT,MEF2D,MFN2,NAE1,NFATC4,NGFRAP1,NPM1,NTRK3,PARP1,PAWR,PPP1R9B,RPS3,SEMA3A,SLC1A2,SNCA,SNCAIP,TFDP1,TLR4,TP63,UHRF2,UNG,XRCC2	56
Tissue Development	accumulation of cervical cancer cell lines	0.00953		0.762	MCM10,PLK1,PPM1G,SMARCE1	4
Cell Cycle	G1/S phase transition of epithelial cell lines	0.00953			ADRA1A,CDC25C,CHEK2,TFDP1	4
Hair and Skin Development and Function	G1/S phase transition of epithelial cell lines	0.00953			ADRA1A,CDC25C,CHEK2,TFDP1	4
Nervous System Development and Function	abnormal morphology of ependymal epithelium	0.00953			HES1,HES5,NR1H3,VAX1	4
Tissue Morphology	abnormal morphology of ependymal epithelium	0.00953			HES1,HES5,NR1H3,VAX1	4
Cell Death and Survival	apoptosis of neural precursor cells	0.00953			APAF1,FAS,TP63,XRCC2	4
Cell Morphology	morphology of actin filaments	0.00953			ABI1,EPB49,EPS8,PIK3R1	4
Cellular Assembly and Organization	morphology of actin filaments	0.00953			ABI1,EPB49,EPS8,PIK3R1	4
Cell Morphology	morphology of serotonergic neurons	0.00953			BDNF,GAP43,NKX2-2,TPH2	4
Nervous System Development and Function	morphology of serotonergic neurons	0.00953			BDNF,GAP43,NKX2-2,TPH2	4
Tissue Morphology	morphology of serotonergic neurons	0.00953			BDNF,GAP43,NKX2-2,TPH2	4
Neurological Disease	tumorigenesis of brain	0.00953			CDK2,CDKN1B,PARP1,SMO	4
Cancer	tumorigenesis of brain	0.00953			CDK2,CDKN1B,PARP1,SMO	4
Cancer	myeloid leukemia	0.0096		-1.706	AURKA,CBFB,CCNA1,CSF2RA,CTNNB1,CUX1,DNMT1,EPHX1,EZH2,FNTA,FOXM1,FOXO1,GHR,GPX3,IL1B,JAK2,LCK,MLF1,MYH10,NF1,NPM1,NTRK3,PDPK1,POLD1,POLE,POLE4,POR,PSIP1,PSME1,RARB,RPL3,RPS12,RPS4X,RRM1,RRM2,RXRG,SMO,STAT3,STAT5A,TOP2A,TP63	41
Hematological Disease	myeloid leukemia	0.0096		-1.706	AURKA,CBFB,CCNA1,CSF2RA,CTNNB1,CUX1,DNMT1,EPHX1,EZH2,FNTA,FOXM1,FOXO1,GHR,GPX3,IL1B,JAK2,LCK,MLF1,MYH10,NF1,NPM1,NTRK3,PDPK1,POLD1,POLE,POLE4,POR,PSIP1,PSME1,RARB,RPL3,RPS12,RPS4X,RRM1,RRM2,RXRG,SMO,STAT3,STAT5A,TOP2A,TP63	41
Cell Cycle	segregation of chromosomes	0.00972		-1.016	ARL8B,HDAC4,HJURP,INCENP,KIF2C,LMNA,MAD2L1,MAP2K1,NCAPH,NCAPH2,NDC80,NUSAP1,PLK1,PMF1,SGOL1,SPC25,SUDS3,TAP2,TOP2A,TPX2	20
Cellular Assembly and Organization	segregation of chromosomes	0.00972		-1.016	ARL8B,HDAC4,HJURP,INCENP,KIF2C,LMNA,MAD2L1,MAP2K1,NCAPH,NCAPH2,NDC80,NUSAP1,PLK1,PMF1,SGOL1,SPC25,SUDS3,TAP2,TOP2A,TPX2	20
DNA Replication, Recombination, and Repair	segregation of chromosomes	0.00972		-1.016	ARL8B,HDAC4,HJURP,INCENP,KIF2C,LMNA,MAD2L1,MAP2K1,NCAPH,NCAPH2,NDC80,NUSAP1,PLK1,PMF1,SGOL1,SPC25,SUDS3,TAP2,TOP2A,TPX2	20
Neurological Disease	hereditary motor and sensory neuropathy	0.00974			ALS2,AP4B1,CYP7B1,EGR2,FA2H,HK1,HSPB8,INF2,KIF1B,LMNA,MFN2,MTPAP,NIPA1,PLP1,PMP22,REEP1,TFG	17
Hereditary Disorder	hereditary motor and sensory neuropathy	0.00974			ALS2,AP4B1,CYP7B1,EGR2,FA2H,HK1,HSPB8,INF2,KIF1B,LMNA,MFN2,MTPAP,NIPA1,PLP1,PMP22,REEP1,TFG	17
Hereditary Disorder	Alport syndrome	0.00991			COL4A4,COL4A5,COL4A6	3
Renal and Urological Disease	Alport syndrome	0.00991			COL4A4,COL4A5,COL4A6	3
Connective Tissue Disorders	Alport syndrome	0.00991			COL4A4,COL4A5,COL4A6	3
Immunological Disease	Alport syndrome	0.00991			COL4A4,COL4A5,COL4A6	3
Inflammatory Response	Alport syndrome	0.00991			COL4A4,COL4A5,COL4A6	3
Inflammatory Disease	Alport syndrome	0.00991			COL4A4,COL4A5,COL4A6	3
Cell Death and Survival	apoptosis of effector T lymphocytes	0.00991			CDKN1B,FAS,IL15	3
Cell Cycle	delay in anaphase of cervical cancer cell lines	0.00991			LIMK1,MAD2L1,TOP2A	3
Cell Cycle	delay in cell cycle progression of cervical cancer cell lines	0.00991			AURKA,BIRC5,CDK1	3
DNA Replication, Recombination, and Repair	elongation of mitotic spindle	0.00991			KIF23,PRC1,SPC25	3
Nervous System Development and Function	establishment of blood-brain barrier	0.00991			Abcb1b,AGT,GSTM3	3
Cellular Assembly and Organization	formation of nuclear pores	0.00991			CDK1,CDK2,NUP107	3
DNA Replication, Recombination, and Repair	formation of nuclear pores	0.00991			CDK1,CDK2,NUP107	3
Cellular Movement	initiation of cell movement of neurons	0.00991			DCX,FLNA,TUBA1A	3
Cell-To-Cell Signaling and Interaction	metabolism of neurotransmitter receptor	0.00991			AGRN,FNTA,Nrg1	3
Organismal Development	patterning of vasculature	0.00991			CTNNB1,CXCR4,NKX2-3	3
Cardiovascular System Development and Function	patterning of vasculature	0.00991			CTNNB1,CXCR4,NKX2-3	3
Cellular Growth and Proliferation	proliferation of proximal tubule cells	0.00991			AGT,AQP11,EGFR	3
Cellular Development	proliferation of proximal tubule cells	0.00991			AGT,AQP11,EGFR	3
Renal and Urological System Development and Function	proliferation of proximal tubule cells	0.00991			AGT,AQP11,EGFR	3
Cellular Growth and Proliferation	proliferation of small cell lung cancer cells	0.00991			ODC1,SKP2,THBS1	3
Cellular Development	proliferation of small cell lung cancer cells	0.00991			ODC1,SKP2,THBS1	3
Tumor Morphology	proliferation of small cell lung cancer cells	0.00991			ODC1,SKP2,THBS1	3
Cellular Assembly and Organization	recruitment of vesicles	0.00991			ACTB,PACSIN1,RAB3A	3
Cell Morphology	shape change of nucleus	0.00991			CENPA,LMNA,LMNB1	3
Cell Morphology	size of dendritic spines	0.00991			CAMK2A,EFNB1,SIPA1L1	3
Nervous System Development and Function	size of dendritic spines	0.00991			CAMK2A,EFNB1,SIPA1L1	3
Cellular Assembly and Organization	size of dendritic spines	0.00991			CAMK2A,EFNB1,SIPA1L1	3
Cellular Development	size of dendritic spines	0.00991			CAMK2A,EFNB1,SIPA1L1	3
Cellular Function and Maintenance	size of dendritic spines	0.00991			CAMK2A,EFNB1,SIPA1L1	3
Embryonic Development	size of dendritic spines	0.00991			CAMK2A,EFNB1,SIPA1L1	3
Tissue Development	size of dendritic spines	0.00991			CAMK2A,EFNB1,SIPA1L1	3
Cell Morphology	size of testicular cells	0.00991			ARSA,GHR,LHCGR	3
Small Molecule Biochemistry	transport of heme	0.00991			ABCB6,HPX,SLC48A1	3
Molecular Transport	transport of heme	0.00991			ABCB6,HPX,SLC48A1	3
Small Molecule Biochemistry	esterification of cholesterol	0.00994		-0.119	Abcb1b,ACAT1,Acat2/Acat3,AGT,C3,FAS,HSD11B1,LCAT,PPARA,SCD	10
Lipid Metabolism	esterification of cholesterol	0.00994		-0.119	Abcb1b,ACAT1,Acat2/Acat3,AGT,C3,FAS,HSD11B1,LCAT,PPARA,SCD	10
Nervous System Development and Function	formation of neuromuscular junctions	0.00994			AGRN,ALS2,COL4A5,DNAJA3,DOK7,FNTA,KY,NEDD4,PDZRN3,TNC	10
Cellular Assembly and Organization	formation of neuromuscular junctions	0.00994			AGRN,ALS2,COL4A5,DNAJA3,DOK7,FNTA,KY,NEDD4,PDZRN3,TNC	10
Cellular Function and Maintenance	formation of neuromuscular junctions	0.00994			AGRN,ALS2,COL4A5,DNAJA3,DOK7,FNTA,KY,NEDD4,PDZRN3,TNC	10
Tissue Development	formation of neuromuscular junctions	0.00994			AGRN,ALS2,COL4A5,DNAJA3,DOK7,FNTA,KY,NEDD4,PDZRN3,TNC	10
Skeletal and Muscular System Development and Function	formation of neuromuscular junctions	0.00994			AGRN,ALS2,COL4A5,DNAJA3,DOK7,FNTA,KY,NEDD4,PDZRN3,TNC	10
Cell-To-Cell Signaling and Interaction	formation of neuromuscular junctions	0.00994			AGRN,ALS2,COL4A5,DNAJA3,DOK7,FNTA,KY,NEDD4,PDZRN3,TNC	10
Cell Morphology	extension of cellular protrusions	0.0102		-0.361	AGT,ATXN1,BCAR1,BDNF,CD9,CDH4,CHL1,CTNND2,CYFIP1,DCX,DPYSL5,EFNB1,EVL,F2R,FEZ1,GAP43,GAS6,HAP1,HMGB2,ISLR2,KALRN,LIMK1,LRPAP1,MAG,MAP2K1,MAPT,MBP,MYH10,NDN,NFIX,NTRK3,PIP5K1A,PLD1,RNF6,ROR2,S100B,SEMA3A,SUMO1	38
Cellular Assembly and Organization	extension of cellular protrusions	0.0102		-0.361	AGT,ATXN1,BCAR1,BDNF,CD9,CDH4,CHL1,CTNND2,CYFIP1,DCX,DPYSL5,EFNB1,EVL,F2R,FEZ1,GAP43,GAS6,HAP1,HMGB2,ISLR2,KALRN,LIMK1,LRPAP1,MAG,MAP2K1,MAPT,MBP,MYH10,NDN,NFIX,NTRK3,PIP5K1A,PLD1,RNF6,ROR2,S100B,SEMA3A,SUMO1	38
Cellular Function and Maintenance	extension of cellular protrusions	0.0102		-0.361	AGT,ATXN1,BCAR1,BDNF,CD9,CDH4,CHL1,CTNND2,CYFIP1,DCX,DPYSL5,EFNB1,EVL,F2R,FEZ1,GAP43,GAS6,HAP1,HMGB2,ISLR2,KALRN,LIMK1,LRPAP1,MAG,MAP2K1,MAPT,MBP,MYH10,NDN,NFIX,NTRK3,PIP5K1A,PLD1,RNF6,ROR2,S100B,SEMA3A,SUMO1	38
Cell Death and Survival	neuronal cell death	0.0103		-0.166	AATK,ADORA1,AGRN,AGT,ALS2,AMIGO2,APAF1,BCL2L2,BDNF,BIRC5,CASP2,CASP7,CDC25A,CDK1,CDK2,CDKN1B,CHEK2,CHL1,CTNNB1,CTSL2,Cycs,DIABLO,DLX1,DPYSL3,EFNA5,EFNB1,EFNB2,EGFR,EGLN3,EPHX2,F2R,FAS,FBXW7,FGF1,FOXO1,GAPDH,GAS6,GJB2,GLRX,GPT,GSTM5,GTF2F2,HAP1,HBEGF,HDAC4,HK2,HMGB2,HPCA,IL1B,ITGA2,ITM2B,ITPRIP,JAK2,KIF1B,KLF7,LGMN,LRPAP1,LYNX1,MAGED1,MAP2K1,MAP2K7,MAP3K14,MAPK10,MAPK11,MAPK12,MAPT,MBP,MDK,MEF2D,M…	122
Cell Cycle	delay in mitosis	0.0103		0.903	CDC20,CDC25C,CDK1,FOXM1,MAD2L1,MAP2K1,PLK1,TOP2A	8
Nervous System Development and Function	differentiation of oligodendrocyte precursor cells	0.0103		1.752	CDKN1B,CNTN1,HES5,IL1B,KHDRBS1,THRA,TNC,ZBTB18	8
Cellular Development	differentiation of oligodendrocyte precursor cells	0.0103		1.752	CDKN1B,CNTN1,HES5,IL1B,KHDRBS1,THRA,TNC,ZBTB18	8
Cell Cycle	S phase of tumor cell lines	0.0104		-0.831	CAMK2N1,CCND2,CDC25A,CDC25C,CDC7,CDK1,CDK2,CDKN1B,EGFR,FOXM1,FZR1,IL1B,MCIDAS,MCM10,MEIS2,MXD4,NAE1,NEK11,PLK1,PMEPA1,SKP2,TFDP1,TYMS	23
Small Molecule Biochemistry	oxidation of lipid	0.0104		-0.343	ABHD5,ACADVL,ACOT11,ACSL3,ACSL6,ALDH1A1,Aldh1a7,AOX1,BDH2,C3,CISD1,CPT2,CYP1B1,CYP27A1,EPAS1,ESRRA,FITM2,FOXO1,HADHB,HPGD,HSD11B1,IL1B,IRS2,LCAT,MLYCD,NR4A3,NT5C2,PNPLA2,POR,PPARA,PTGS1,RDH5,SCD,SLC25A17,SLC27A2,SLC2A4,SNCA,THRA,TP63,UCP3	40
Lipid Metabolism	oxidation of lipid	0.0104		-0.343	ABHD5,ACADVL,ACOT11,ACSL3,ACSL6,ALDH1A1,Aldh1a7,AOX1,BDH2,C3,CISD1,CPT2,CYP1B1,CYP27A1,EPAS1,ESRRA,FITM2,FOXO1,HADHB,HPGD,HSD11B1,IL1B,IRS2,LCAT,MLYCD,NR4A3,NT5C2,PNPLA2,POR,PPARA,PTGS1,RDH5,SCD,SLC25A17,SLC27A2,SLC2A4,SNCA,THRA,TP63,UCP3	40
Energy Production	oxidation of lipid	0.0104		-0.343	ABHD5,ACADVL,ACOT11,ACSL3,ACSL6,ALDH1A1,Aldh1a7,AOX1,BDH2,C3,CISD1,CPT2,CYP1B1,CYP27A1,EPAS1,ESRRA,FITM2,FOXO1,HADHB,HPGD,HSD11B1,IL1B,IRS2,LCAT,MLYCD,NR4A3,NT5C2,PNPLA2,POR,PPARA,PTGS1,RDH5,SCD,SLC25A17,SLC27A2,SLC2A4,SNCA,THRA,TP63,UCP3	40
Cell Cycle	M phase of cervical cancer cell lines	0.0104		-0.103	CDT1,KIF23,KIF4A,LIMK1,LMNA,MAD2L1,MAP2K1,NDC80,NEDD4L,NPM1,PLK1,SEPT6,SPDL1,SPG20,TOP2A	15
Cell Morphology	extension of plasma membrane projections	0.0105		0.256	AGT,ATXN1,BCAR1,BDNF,CDH4,CHL1,CTNND2,CYFIP1,DCX,DPYSL5,EFNB1,FEZ1,HAP1,HMGB2,ISLR2,KALRN,LIMK1,LRPAP1,MAG,MAP2K1,MAPT,MBP,MYH10,NDN,NFIX,NTRK3,PIP5K1A,PLD1,RNF6,ROR2,S100B,SEMA3A,SUMO1	33
Cellular Assembly and Organization	extension of plasma membrane projections	0.0105		0.256	AGT,ATXN1,BCAR1,BDNF,CDH4,CHL1,CTNND2,CYFIP1,DCX,DPYSL5,EFNB1,FEZ1,HAP1,HMGB2,ISLR2,KALRN,LIMK1,LRPAP1,MAG,MAP2K1,MAPT,MBP,MYH10,NDN,NFIX,NTRK3,PIP5K1A,PLD1,RNF6,ROR2,S100B,SEMA3A,SUMO1	33
Cellular Function and Maintenance	extension of plasma membrane projections	0.0105		0.256	AGT,ATXN1,BCAR1,BDNF,CDH4,CHL1,CTNND2,CYFIP1,DCX,DPYSL5,EFNB1,FEZ1,HAP1,HMGB2,ISLR2,KALRN,LIMK1,LRPAP1,MAG,MAP2K1,MAPT,MBP,MYH10,NDN,NFIX,NTRK3,PIP5K1A,PLD1,RNF6,ROR2,S100B,SEMA3A,SUMO1	33
Cell Morphology	abnormal morphology of granule cells	0.0105			ATP2B2,BDNF,CADPS2,CCND2,CNTN1,CXCR4,EGFR,GM2A,LGI1,NRCAM,TMEM176B	11
Nervous System Development and Function	abnormal morphology of granule cells	0.0105			ATP2B2,BDNF,CADPS2,CCND2,CNTN1,CXCR4,EGFR,GM2A,LGI1,NRCAM,TMEM176B	11
Tissue Morphology	abnormal morphology of granule cells	0.0105			ATP2B2,BDNF,CADPS2,CCND2,CNTN1,CXCR4,EGFR,GM2A,LGI1,NRCAM,TMEM176B	11
Organ Morphology	abnormal morphology of granule cells	0.0105			ATP2B2,BDNF,CADPS2,CCND2,CNTN1,CXCR4,EGFR,GM2A,LGI1,NRCAM,TMEM176B	11
Hereditary Disorder	trisomy	0.0105			BIRC5,CHRNA4,CRYAB,FABP7,GAP43,GRIN2C,HES1,JAK2,MAPT,NAE1,TYMS	11
Developmental Disorder	trisomy	0.0105			BIRC5,CHRNA4,CRYAB,FABP7,GAP43,GRIN2C,HES1,JAK2,MAPT,NAE1,TYMS	11
Cell Cycle	cycling of centrosome	0.0107	Decreased	-2.180	AURKA,CDK1,CDK2,CETN3,CTNNB1,KIF11,NDE1,NEDD1,NPM1,PLK1,RANBP1,SASS6,STAT3,TUBE1	14
Nervous System Development and Function	paired-pulse facilitation of synapse	0.0107		-1.035	APBA1,ATXN1,BDNF,CADPS2,CAMK2A,LYNX1,RAB3A,RAB3GAP1,SNPH,SPRED1,SYNGR1,UNC13C	12
Cellular Function and Maintenance	paired-pulse facilitation of synapse	0.0107		-1.035	APBA1,ATXN1,BDNF,CADPS2,CAMK2A,LYNX1,RAB3A,RAB3GAP1,SNPH,SPRED1,SYNGR1,UNC13C	12
Cell-To-Cell Signaling and Interaction	paired-pulse facilitation of synapse	0.0107		-1.035	APBA1,ATXN1,BDNF,CADPS2,CAMK2A,LYNX1,RAB3A,RAB3GAP1,SNPH,SPRED1,SYNGR1,UNC13C	12
Cell Death and Survival	cell viability of stem cells	0.0107		0.176	BDNF,CD9,CDKN1B,CTNNB1,DNMT1,Hmga1,MRE11A,PARP1,RAD50,RAD54L,SETDB1,UHRF1	12
Small Molecule Biochemistry	accumulation of lipid	0.0108		-1.443	Abcb1b,ABHD5,ACADVL,ACAT1,Acat2/Acat3,ACSL6,AGT,APOBR,APOC3,ARSA,CALCA,CIDEB,EPAS1,ESRRA,FABP7,FAS,FBXW7,FOXO1,GLB1,GM2A,GRINA,H2AFZ,IFNGR1,IGF2R,IL1B,INSIG2,LAMP2,LCAT,LMNA,M6PR,MARCKS,MEDAG,MGLL,MID1IP1,NR1H3,ODC1,PIP5K1A,PNPLA2,PPARA,PRDX6,RDH5,RENBP,RETSAT,SCD,SDHB,SMPD1,SPHK1,STAT5A,THY1,TIMP1,TIRAP,TLR4,UGT8,ZBTB7A	54
Lipid Metabolism	accumulation of lipid	0.0108		-1.443	Abcb1b,ABHD5,ACADVL,ACAT1,Acat2/Acat3,ACSL6,AGT,APOBR,APOC3,ARSA,CALCA,CIDEB,EPAS1,ESRRA,FABP7,FAS,FBXW7,FOXO1,GLB1,GM2A,GRINA,H2AFZ,IFNGR1,IGF2R,IL1B,INSIG2,LAMP2,LCAT,LMNA,M6PR,MARCKS,MEDAG,MGLL,MID1IP1,NR1H3,ODC1,PIP5K1A,PNPLA2,PPARA,PRDX6,RDH5,RENBP,RETSAT,SCD,SDHB,SMPD1,SPHK1,STAT5A,THY1,TIMP1,TIRAP,TLR4,UGT8,ZBTB7A	54
Molecular Transport	accumulation of lipid	0.0108		-1.443	Abcb1b,ABHD5,ACADVL,ACAT1,Acat2/Acat3,ACSL6,AGT,APOBR,APOC3,ARSA,CALCA,CIDEB,EPAS1,ESRRA,FABP7,FAS,FBXW7,FOXO1,GLB1,GM2A,GRINA,H2AFZ,IFNGR1,IGF2R,IL1B,INSIG2,LAMP2,LCAT,LMNA,M6PR,MARCKS,MEDAG,MGLL,MID1IP1,NR1H3,ODC1,PIP5K1A,PNPLA2,PPARA,PRDX6,RDH5,RENBP,RETSAT,SCD,SDHB,SMPD1,SPHK1,STAT5A,THY1,TIMP1,TIRAP,TLR4,UGT8,ZBTB7A	54
Cancer	benign neoplasia	0.0108		-0.524	ACAT1,ADRA1A,ADRA2A,AGRN,AHCYL1,ALDH1A1,ALDH2,ANXA2,ANXA5,APOBEC1,ASS1,BCL10,BDNF,BIRC5,C3,CBX7,CCND2,CD97,CDC7,CDKN1B,CETN3,CGRRF1,CLDN11,COL4A6,CTNNB1,CXCL14,CYP1B1,DAP3,DARC,DBN1,DCX,DDX6,DNMT1,DPYSL4,DROSHA,EDNRB,EGFR,ENTPD5,EXT1,EZH2,FAM20A,FAM5C,FANCD2,FAS,FOXM1,FOXO1,FTH1,GAP43,GLRX,GPM6A,GPM6B,GSTO1,H19,Hmga1,HMGB2,Hmgn1,HYAL1,IFIT3,IQGAP2,KIF11,KIF1B,KLF5,LGALS3,LHCGR,LIG1,LTBP1,MAP2K1,M…	126
DNA Replication, Recombination, and Repair	recombination	0.0111		0.197	BCL11B,BLM,CDK2,CHEK2,DNMT1,EVL,FANCD2,HJURP,HMGB2,HMGN2,LIG3,MMS22L,MRE11A,MSH6,NSMCE2,PARP1,PARPBP,POLL,RAD50,RAD54L,SKP2,SMARCAD1,SPO11,SWAP70,UHRF1,XRCC2,ZC3HC1	27
Small Molecule Biochemistry	synthesis of sterol	0.0113		0.283	ACAT1,BDNF,CYP27A1,CYP7B1,EBP,FDPS,FGF1,HSD17B7,IDI1,INSIG2,LCAT,LSS,POR,PPARA,SCD,SEC14L2,STARD4	17
Lipid Metabolism	synthesis of sterol	0.0113		0.283	ACAT1,BDNF,CYP27A1,CYP7B1,EBP,FDPS,FGF1,HSD17B7,IDI1,INSIG2,LCAT,LSS,POR,PPARA,SCD,SEC14L2,STARD4	17
Vitamin and Mineral Metabolism	synthesis of sterol	0.0113		0.283	ACAT1,BDNF,CYP27A1,CYP7B1,EBP,FDPS,FGF1,HSD17B7,IDI1,INSIG2,LCAT,LSS,POR,PPARA,SCD,SEC14L2,STARD4	17
Cancer	hyperplasia of blood cells	0.0113		0.976	BCL6,DOK3,DUSP4,IFNGR1,Igtp,IL15RA,MAP2K7,MAP3K14,MERTK,NF1,PIK3R1,PLCL2,PLP1,RBL1,STAT1,STAT3,TRAF3	17
Cell Morphology	outgrowth of neurites	0.0114	Decreased	-2.060	AATK,Aldh1a7,ALS2,APBB1,BDNF,CD47,CD9,CDK1,CDK2,CHL1,CSNK1E,DCX,DNAJA3,DOK5,DOK6,DPYSL3,DPYSL5,EFNB1,EFNB2,EGFR,ELMO2,EPHB2,EXOC7,EXT1,FAM107A,FEZ1,FGF1,FZD3,GAP43,GNAQ,GPHN,GPM6A,HAP1,KLF7,LIMK1,MAG,MAP2K1,MAPT,MARCKS,MDK,MNAT1,MYH10,NCDN,NDN,NF1,NFATC2,NFATC4,NFIX,NRCAM,NTRK3,OMG,Palld,PIP5K1A,PLD1,PTPRS,RIMS3,RND2,RNF6,RTKN,S100B,SEMA3A,SLIT2,SMN1/SMN2,SRF,STAT3,STK38L,STMN2,SYNGR1,THBS1,TNC,T…	74
Nervous System Development and Function	outgrowth of neurites	0.0114	Decreased	-2.060	AATK,Aldh1a7,ALS2,APBB1,BDNF,CD47,CD9,CDK1,CDK2,CHL1,CSNK1E,DCX,DNAJA3,DOK5,DOK6,DPYSL3,DPYSL5,EFNB1,EFNB2,EGFR,ELMO2,EPHB2,EXOC7,EXT1,FAM107A,FEZ1,FGF1,FZD3,GAP43,GNAQ,GPHN,GPM6A,HAP1,KLF7,LIMK1,MAG,MAP2K1,MAPT,MARCKS,MDK,MNAT1,MYH10,NCDN,NDN,NF1,NFATC2,NFATC4,NFIX,NRCAM,NTRK3,OMG,Palld,PIP5K1A,PLD1,PTPRS,RIMS3,RND2,RNF6,RTKN,S100B,SEMA3A,SLIT2,SMN1/SMN2,SRF,STAT3,STK38L,STMN2,SYNGR1,THBS1,TNC,T…	74
Cellular Assembly and Organization	outgrowth of neurites	0.0114	Decreased	-2.060	AATK,Aldh1a7,ALS2,APBB1,BDNF,CD47,CD9,CDK1,CDK2,CHL1,CSNK1E,DCX,DNAJA3,DOK5,DOK6,DPYSL3,DPYSL5,EFNB1,EFNB2,EGFR,ELMO2,EPHB2,EXOC7,EXT1,FAM107A,FEZ1,FGF1,FZD3,GAP43,GNAQ,GPHN,GPM6A,HAP1,KLF7,LIMK1,MAG,MAP2K1,MAPT,MARCKS,MDK,MNAT1,MYH10,NCDN,NDN,NF1,NFATC2,NFATC4,NFIX,NRCAM,NTRK3,OMG,Palld,PIP5K1A,PLD1,PTPRS,RIMS3,RND2,RNF6,RTKN,S100B,SEMA3A,SLIT2,SMN1/SMN2,SRF,STAT3,STK38L,STMN2,SYNGR1,THBS1,TNC,T…	74
Nervous System Development and Function	morphology of rhombencephalon	0.0114			ABR,ALS2,APAF1,ARSA,ATP2B2,CADPS2,CCND2,CLCN2,CNTN1,CXCR4,EGFR,FA2H,GLB1,GM2A,LYNX1,MANBA,MERTK,MYH10,NF1,NRCAM,PCGF2,PVALB,RORA,SMAD1,SMPD1,SPARCL1,ST8SIA2,TMEM176B,TPP1,UGT8,ZIC4,ZNF423	32
Organ Morphology	morphology of rhombencephalon	0.0114			ABR,ALS2,APAF1,ARSA,ATP2B2,CADPS2,CCND2,CLCN2,CNTN1,CXCR4,EGFR,FA2H,GLB1,GM2A,LYNX1,MANBA,MERTK,MYH10,NF1,NRCAM,PCGF2,PVALB,RORA,SMAD1,SMPD1,SPARCL1,ST8SIA2,TMEM176B,TPP1,UGT8,ZIC4,ZNF423	32
Cell Cycle	delay in initiation of M phase	0.0115		0.728	BIRC5,CDC20,LIMK1,LMNA,MAD2L1,PLK1,TOP2A	7
Nervous System Development and Function	morphology of cerebellum	0.0115			ABR,ALS2,ARSA,ATP2B2,CADPS2,CCND2,CLCN2,CNTN1,CXCR4,EGFR,FA2H,GLB1,GM2A,LYNX1,MANBA,MERTK,MYH10,NRCAM,PVALB,RORA,SMPD1,SPARCL1,ST8SIA2,TMEM176B,TPP1,UGT8,ZIC4,ZNF423	28
Organ Morphology	morphology of cerebellum	0.0115			ABR,ALS2,ARSA,ATP2B2,CADPS2,CCND2,CLCN2,CNTN1,CXCR4,EGFR,FA2H,GLB1,GM2A,LYNX1,MANBA,MERTK,MYH10,NRCAM,PVALB,RORA,SMPD1,SPARCL1,ST8SIA2,TMEM176B,TPP1,UGT8,ZIC4,ZNF423	28
Immunological Disease	allergic pulmonary eosinophilia	0.0117			ACTB,ALDH2,CDH13,GAPDH,HNRNPAB,PRDX6,SELENBP1,TPI1,TUBB	9
Hematological Disease	allergic pulmonary eosinophilia	0.0117			ACTB,ALDH2,CDH13,GAPDH,HNRNPAB,PRDX6,SELENBP1,TPI1,TUBB	9
Inflammatory Response	allergic pulmonary eosinophilia	0.0117			ACTB,ALDH2,CDH13,GAPDH,HNRNPAB,PRDX6,SELENBP1,TPI1,TUBB	9
Respiratory Disease	allergic pulmonary eosinophilia	0.0117			ACTB,ALDH2,CDH13,GAPDH,HNRNPAB,PRDX6,SELENBP1,TPI1,TUBB	9
Inflammatory Disease	allergic pulmonary eosinophilia	0.0117			ACTB,ALDH2,CDH13,GAPDH,HNRNPAB,PRDX6,SELENBP1,TPI1,TUBB	9
Connective Tissue Disorders	Dupuytren contracture	0.0118			ADAMTS18,ADAMTS19,COL12A1,COL2A1,COL4A4,COL4A5,COL4A6,COL5A1,COL7A1,COL9A2,MMP14,MMP16,MMP17,TIMP1,TIMP3,TIMP4	16
Small Molecule Biochemistry	steroidogenesis of cells	0.012		-1.555	IGFBP4,JAK2,RARRES2,TLR3,TLR4	5
Lipid Metabolism	steroidogenesis of cells	0.012		-1.555	IGFBP4,JAK2,RARRES2,TLR3,TLR4	5
Cell Cycle	delay in M phase of cervical cancer cell lines	0.012		0.000	LIMK1,LMNA,MAD2L1,PLK1,TOP2A	5
Small Molecule Biochemistry	synthesis of cholesterol ester	0.012		0.714	ACAT1,LCAT,PPARA,SCD,STARD4	5
Lipid Metabolism	synthesis of cholesterol ester	0.012		0.714	ACAT1,LCAT,PPARA,SCD,STARD4	5
Vitamin and Mineral Metabolism	synthesis of cholesterol ester	0.012		0.714	ACAT1,LCAT,PPARA,SCD,STARD4	5
Cell Cycle	polyploidy of cells	0.012		0.849	BIRC5,MAP2K1,PLK1,PRMT1,STAT1	5
Carbohydrate Metabolism	metabolism of N-acetylglucosamine	0.012			CHST2,CHST7,EXTL2,NAGK,RENBP	5
Small Molecule Biochemistry	metabolism of N-acetylglucosamine	0.012			CHST2,CHST7,EXTL2,NAGK,RENBP	5
Cell Cycle	mitosis of colon cancer cell lines	0.012			BIRC5,CDC25A,MAD2L1,NAE1,PLK1	5
Small Molecule Biochemistry	synthesis of deoxyribonucleotide	0.012			ADK,DTYMK,RRM1,RRM2,TYMS	5
Nucleic Acid Metabolism	synthesis of deoxyribonucleotide	0.012			ADK,DTYMK,RRM1,RRM2,TYMS	5
Cell Signaling	integration of lentivirus	0.0123		-0.447	NUP62,PSIP1,SUMO1,TLR3,TLR4,TXN	6
Cell Morphology	elongation of cellular protrusions	0.0124		-0.691	AATK,AGRN,AGT,CAMK2A,EGFR,EPHB2,KALRN,KIF4A,MAG,MAGED1,MAPT,MERTK,NGFRAP1,OMG,PACSIN1,PIK3R1,SLIT2,STMN2	18
Cellular Assembly and Organization	elongation of cellular protrusions	0.0124		-0.691	AATK,AGRN,AGT,CAMK2A,EGFR,EPHB2,KALRN,KIF4A,MAG,MAGED1,MAPT,MERTK,NGFRAP1,OMG,PACSIN1,PIK3R1,SLIT2,STMN2	18
Organ Morphology	abnormal morphology of right ventricle	0.0125			BAZ1B,HEY2,IGF2R,NTRK3,PLCE1,PNPLA2,SEMA3A,TDG,TIMP4,ZFPM2	10
Cardiovascular System Development and Function	abnormal morphology of right ventricle	0.0125			BAZ1B,HEY2,IGF2R,NTRK3,PLCE1,PNPLA2,SEMA3A,TDG,TIMP4,ZFPM2	10
Cancer	nasopharyngeal cancer	0.0125			AURKA,CALCA,CRYAB,CXCR4,DNMT1,EZH2,FBLN2,THY1,TYMS,UCHL1	10
Cell Death and Survival	cell death of lymphoblastoid cell lines	0.0127		1.348	BLM,CADM1,CASP2,CDK2,DCTD,DUSP4,FANCC,FAS,GPM6A,IQGAP2,LIG1,NPHP4,NPM1,NT5C2,PDE1B,PIK3R1,SMPD1,SNPH,SPHK1,WNT5A	20
Cardiovascular System Development and Function	heart beat	0.0129		-1.387	ACADVL,ADORA1,ADRA2A,AGT,HAS2,HCN2,HIRA,MLYCD,Nrg1,THRA,TMEM38B	11
Cancer	colon carcinoma	0.0131			ALYREF,ANGPTL4,BCL6,BRIP1,C12orf4,C20orf27,CAMK2N1,CHAF1A,CIRBP,CSF2RA,CTNNB1,DENND2A,DNMT1,EBP,EFCAB11,EGFR,EGR2,FAS,FAT4,FBXW7,FDXR,FEN1,FSTL5,GLRX2,IDI1,KIF21A,LSM14A,MACROD1,MAGEE1,MAP2K7,MCM10,MCM4,MCRS1,MFSD5,MIF,MLF1,NEDD9,NF1,NFATC2,NUB1,NUP62,NUP93,PARPBP,PCMTD1,PDPK1,PGAM1,PIK3R1,PLK1,PMP22,PNKD,POLD1,POLE,SDK1,SLC25A4,SLIT2,SMO,SNRK,SPC25,SUV39H1,TK1,TOR4A,TUBA4A,TUBB,TYMS,UBA1,UGT8,UN…	72
Gastrointestinal Disease	colon carcinoma	0.0131			ALYREF,ANGPTL4,BCL6,BRIP1,C12orf4,C20orf27,CAMK2N1,CHAF1A,CIRBP,CSF2RA,CTNNB1,DENND2A,DNMT1,EBP,EFCAB11,EGFR,EGR2,FAS,FAT4,FBXW7,FDXR,FEN1,FSTL5,GLRX2,IDI1,KIF21A,LSM14A,MACROD1,MAGEE1,MAP2K7,MCM10,MCM4,MCRS1,MFSD5,MIF,MLF1,NEDD9,NF1,NFATC2,NUB1,NUP62,NUP93,PARPBP,PCMTD1,PDPK1,PGAM1,PIK3R1,PLK1,PMP22,PNKD,POLD1,POLE,SDK1,SLC25A4,SLIT2,SMO,SNRK,SPC25,SUV39H1,TK1,TOR4A,TUBA4A,TUBB,TYMS,UBA1,UGT8,UN…	72
Cell Cycle	checkpoint control	0.0132		-1.941	CDC20,CDC25A,CDC25C,CDC7,CDK10,CDK2,CHEK2,CUL4A,DBF4,FANCC,FANCD2,Hmgn1,HSPA1A/HSPA1B,KNTC1,MAD2L1,MRE11A,MTBP,NDC80,PARP1,RAD50,RAE1,RPL24,Rps6/Rps6-ps4	23
DNA Replication, Recombination, and Repair	checkpoint control	0.0132		-1.941	CDC20,CDC25A,CDC25C,CDC7,CDK10,CDK2,CHEK2,CUL4A,DBF4,FANCC,FANCD2,Hmgn1,HSPA1A/HSPA1B,KNTC1,MAD2L1,MRE11A,MTBP,NDC80,PARP1,RAD50,RAE1,RPL24,Rps6/Rps6-ps4	23
Cell Cycle	G2 phase	0.0132		0.087	ANAPC5,ANXA2,AURKA,BIRC5,BLM,CAMK2A,CDC25A,CDC25C,CDC5L,CDH13,CDK1,CDK2,CHEK2,CLSPN,CSE1L,CTNNB1,DCX,EGFR,FANCC,FANCD2,FLNA,FOXM1,FZR1,GPC1,GRB10,HDAC4,Hmgn1,LIMK1,LMNA,MAD2L1,MAP2K1,MAP2K7,MAPK12,MMS22L,NEK11,NES,NPM1,PARP1,PKD2,PLK1,POLD4,PPM1D,RPRM,SKP2,SMARCA1	45
Developmental Disorder	hypertrophy of heart	0.0133		0.098	ADRA2A,AGT,BIRC5,CACNA1H,CPT2,CRYAB,CTNNB1,EGFR,EPAS1,F2R,FHL2,FXYD1,GNAQ,HBEGF,Hmga1,HSPA1A/HSPA1B,HSPB8,KLF5,MAP2K1,MAP2K7,MEF2D,MIF,MYH10,NF1,NFATC1,NFATC4,PARP1,PFKM,PIK3R1,PNKD,PNPLA2,PPARA,PPP3CB,RAB4A,RAPGEF3,Rcan2,SEMA3A,SIRT3,SLC25A4,SLC2A4,TIMP3,TLR4,TXN	43
Cardiovascular Disease	hypertrophy of heart	0.0133		0.098	ADRA2A,AGT,BIRC5,CACNA1H,CPT2,CRYAB,CTNNB1,EGFR,EPAS1,F2R,FHL2,FXYD1,GNAQ,HBEGF,Hmga1,HSPA1A/HSPA1B,HSPB8,KLF5,MAP2K1,MAP2K7,MEF2D,MIF,MYH10,NF1,NFATC1,NFATC4,PARP1,PFKM,PIK3R1,PNKD,PNPLA2,PPARA,PPP3CB,RAB4A,RAPGEF3,Rcan2,SEMA3A,SIRT3,SLC25A4,SLC2A4,TIMP3,TLR4,TXN	43
Nervous System Development and Function	synaptogenesis	0.0135		-0.732	AGRN,ALS2,Asic2,BDNF,CADM1,CNTN1,COL4A5,CTNNB1,DLG3,DNAJA3,DOK7,EPHA5,EPHB1,EPHB2,F2R,FNTA,GPHN,GPM6A,KALRN,KY,NEDD4,NLGN2,NRCAM,Nrg1,Nrxn3,PCDHB5,PDZRN3,SPARCL1,THBS1,TNC,WNT5A	31
Cellular Assembly and Organization	synaptogenesis	0.0135		-0.732	AGRN,ALS2,Asic2,BDNF,CADM1,CNTN1,COL4A5,CTNNB1,DLG3,DNAJA3,DOK7,EPHA5,EPHB1,EPHB2,F2R,FNTA,GPHN,GPM6A,KALRN,KY,NEDD4,NLGN2,NRCAM,Nrg1,Nrxn3,PCDHB5,PDZRN3,SPARCL1,THBS1,TNC,WNT5A	31
Cellular Function and Maintenance	synaptogenesis	0.0135		-0.732	AGRN,ALS2,Asic2,BDNF,CADM1,CNTN1,COL4A5,CTNNB1,DLG3,DNAJA3,DOK7,EPHA5,EPHB1,EPHB2,F2R,FNTA,GPHN,GPM6A,KALRN,KY,NEDD4,NLGN2,NRCAM,Nrg1,Nrxn3,PCDHB5,PDZRN3,SPARCL1,THBS1,TNC,WNT5A	31
[truncated: 439 more rows]

## Sheet: p10_v_p4_PATHWAYS
Ingenuity Canonical Pathways	-log(p-value)	Ratio	Molecules
[truncated: 58 more rows]

## Sheet: p21_v_p10_PATHWAYS
Ingenuity Canonical Pathways	-log(p-value)	Ratio	Molecules
[truncated: 37 more rows]

## Sheet: p21_v_p4_PATHWAYS
Ingenuity Canonical Pathways	-log(p-value)	Ratio	Molecules
[truncated: 46 more rows]

[truncated: 4 more sheets: p10_v_p4_UPSTREAM, p21_v_p10_UPSTREAM, p21_v_p4_UPSTREAM, Key]
