# Supplementary material for: The Neurogenic Potential of Astrocytes Is Regulated by Inflammatory Signals
Source: Mol Neurobiol. 2015 Jul 4;53(6):3724–39. doi: 10.1007/s12035-015-9296-x (PMC4937102; doi:10.1007/s12035-015-9296-x)
Supplement: Supplementary file 12 — (XLSX 12 kb) [file 12035_2015_9296_MOESM12_ESM.xlsx]

## Sheet: Candidate_regulators_potential
Regulator	Condition	Supplementary Table	Z-Score	Activated/Inhibited	P-Value
PPARA	bmp4_v_fbs	S4	3.588	ACTIVATED	2.04x10-7
	tnfgf_v_bmp4	S7, S8	-2.538	INHIBITED	1.28x10-3
	p21_v_p4	S9,S10	0.086		3.6x10-3
PPARGC1A	bmp4_v_fbs	S4	2.395	ACTIVATED	1.56x10-3
	tnfgf_v_bmp4	S7, S8	-4.208	INHIBITED	1.75x10-3
	p21_v_p4	S9,S10	4.68	ACTIVATED	3.73x10-2
PPARG	bmp4_v_fbs	S4	3.16	ACTIVATED	4.54x10-3
	tnfgf_v_bmp4	S7, S8	-2.525	INHIBITED	1.33x10-3
	p21_v_p4	S9,S10	2.248	ACTIVATED	4.42x10-2
ESRRA	bmp4_v_fbs	S4	2.965	ACTIVATED	3.24x10-4
	tnfgf_v_bmp4	S7, S8	-4.307	INHIBITED	6.67x10-5
	p21_v_p4	S9,S10	2.12	ACTIVATED	ns
TGFB1	bmp4_v_fbs	S4	-2.162	INHIBITED	6.95x10-14
	tnfgf_v_gf	S7, S8	3.658	ACTIVATED	5.43x10-15
	p21_v_p4	S9,S10	-2.089	INHIBITED	1.53x10-3
INSR	bmp4_v_fbs	S4	4.226	ACTIVATED	4.73x10-6
	tnfgf_v_bmp4	S7, S8	-5.615	INHIBITED	8.4x10-13
	p21_v_p4	S9,S10	2.868	ACTIVATED	1.57x10-2
TNF	bmp4_v_fbs	S4	-1.638		5.1x10-5
	tnfgf_v_bmp4	S7, S8	5.537	ACTIVATED	4.46x10-6
	p10_v_p4	S9,S10	-1.881		ns
CCND1	bmp4_v_fbs	S4	-	-	-
	tnfgf_v_bmp4	S7, S8	3.387	ACTIVATED	4.01x10-6
	p21_v_p4	S9,S10	-2.499	INHIBITED	9.27x10-5
FOXM1	bmp4_v_fbs	S4	-	-	-
	tnfgf_v_bmp4	S7, S8	3.648	ACTIVATED	1.89x10-5
	p21_v_p4	S9,S10	-2.995	INHIBITED	1.85x10-2
ERBB2	bmp4_v_fbs	S4	-0.439		3.29x10-7
	tnfgf_v_bmp4	S7, S8	2.336	ACTIVATED	2.83x10-11
	p21_v_p4	S9,S10	-2.958	INHIBITED	2.21x10-5

## Sheet: Key
Category	Content
Regulator	Candidate (IPA predicted upstream) regulator
Condition	Dataset comparison
Supplementary Table	Supplementary Table relevant for condition from which the data are taken
Z-Score	Significance of candidate regulator prediction based on predicted vs observed regulation (>2 or <-2 statistically signficant for upstream activation or inhibition respectively)
Activated/Inhibited	Predicted effect on upstream regulator (only called activated or inhibited if Z-score >2 or <-2 respectively)
P-Value	Enrichment score for observed versus predicted
ns	Not significant
	Predicted activation with Z-score >2
	Prediction towards activation but with Z-score not >2
	Predicted inhibition with Z-score <-2
	Prediction towards inhibition but with Z-score not <-2
